# Supplementary material for: Over-expression and increased copy numbers of a cytochrome P450 and two UDP-glucuronosyltransferase genes in macrocyclic lactone resistant Psoroptes ovis of cattle
Source: PLoS Pathog. 2025 Jul 29;21(7):e1012963. doi: 10.1371/journal.ppat.1012963 (PMC12364353; doi:10.1371/journal.ppat.1012963)
Supplement: S1 Table — The target gene of the PCR-product is indicated by the name in the first column with PSO44 (GluCl-44) and PSO280 (GluCl-280). The origin of the P. ovis mite population is either from beef cattle farms visited in [13] or sheep from the Moredun Research Institute (MRI). (XLSX) [file ppat.1012963.s003.xlsx]

## Sheet: Sheet1
Name	Number of mites	DNA concentration (ng/µl)	Sample origin	Macrocyclic lactone susceptibility status	Host species
Pso44-1	100	119.7	MRI	Susceptible	Sheep
Pso44-2	75	101.2	Farm 2	Susceptible	Cattle
Pso44-3	50	59.1	Farm 15	Resistant	Cattle
Pso44-4	75	70	Farm 4	Resistant	Cattle
Pso44-5	75	35.7	Farm 13	Resistant	Cattle
Pso44-6	75	46	Farm 14	Resistant	Cattle
Pso44-7	75	33.6	Farm 12	Suspected Resistant	Cattle
Pso44-8	75	37.5	Farm 16	Resistant	Cattle
Pso44-9	50	34.1	Farm 5	Resistant	Cattle
Pso280-1	100	68.5	MRI	Susceptible	Sheep
Pso280-2	75	104.1	Farm 2	Susceptible	Cattle
Pso280-3	50	82.7	Farm 15	Resistant	Cattle
Pso280-4	75	81.9	Farm 4	Resistant	Cattle
Pso280-5	75	55.4	Farm 13	Resistant	Cattle
Pso280-6	75	45.4	Farm 14	Resistant	Cattle
Pso280-7	75	50.9	Farm 12	Suspected Resistant	Cattle
Pso280-8	75	58.4	Farm 16	Resistant	Cattle
Pso280-9	50	30.9	Farm 5	Resistant	Cattle
Supplementary Table S1. Detailed description of the PCR products intended for Deep Amplicon Sequencing with the DNA concentration measured after PCR and the sample origin. The target gene of the PCR-product is indicated by the name in the first column with PSO44 (GluCl-44) and PSO280 (GluCl-280). The origin of the mite population is either from sheep from the Moredun Research Institute (MRI) or b…
