# Supplementary material for: Over-expression and increased copy numbers of a cytochrome P450 and two UDP-glucuronosyltransferase genes in macrocyclic lactone resistant Psoroptes ovis of cattle
Source: PLoS Pathog. 2025 Jul 29;21(7):e1012963. doi: 10.1371/journal.ppat.1012963 (PMC12364353; doi:10.1371/journal.ppat.1012963)
Supplement: S2 Table — Illumina adaptor oligonucleotide sequences were obtained from the Illumina Adapter Sequences document dated March 2020 (Oligonucleotide sequences, 2020 Illumina, Inc.). (XLSX) [file ppat.1012963.s004.xlsx]

## Sheet: Sheet1
Primer Name	Primer sequence (5’–3’)
GluCl-44 and GluCl-280 Primers
GluCl4 4-For	AGCCGCCTGTCAGTTATACG
GluCl4 4-Rev	GCAATCCATAAGCAGCCAAT
GluCl4 4-For- Adp-0N	TCGTCGGCAGCGTCAGATGTGTATAAGAGACAGAGCCGCCTGTCA GTTATACG
GluCl4 4-For- Adp-1N	TCGTCGGCAGCGTCAGATGTGTATAAGAGACAGNAGCCGCCTGTC AGTTATACG
GluCl4 4-For- Adp-2N	TCGTCGGCAGCGTCAGATGTGTATAAGAGACAGNNAGCCGCCTGT CAGTTATACG
GluCl4 4-For- Adp-3N	TCGTCGGCAGCGTCAGATGTGTATAAGAGACAGNNNAGCCGCCTG TCAGTTATACG
GluCl4 4-Rev- Adp-0N	GTCTCGTGGGCTCGGAGATGTGTATAAGAGACAGGCAATCCATAA GCAGCCAAT
GluCl4 4-Rev- Adp-1N	GTCTCGTGGGCTCGGAGATGTGTATAAGAGACAGNGCAATCCATA AGCAGCCAAT
GluCl4 4-Rev- Adp-2N	GTCTCGTGGGCTCGGAGATGTGTATAAGAGACAGNNGCAATCCAT AAGCAGCCAAT
GluCl4 4-Rev- Adp-3N	GTCTCGTGGGCTCGGAGATGTGTATAAGAGACAGNNNGCAATCCA TAAGCAGCCAAT
GluCl2 80-For	ACATCCATCAGTGGCATCAA
GluCl2 80-Rev	GGCTGAACCATGTTCGAGAT
GluCl2 80-For- Adp-0N	TCGTCGGCAGCGTCAGATGTGTATAAGAGACAGACATCCATCAGT GGCATCAA
GluCl2 80-For- Adp-1N	TCGTCGGCAGCGTCAGATGTGTATAAGAGACAGNACATCCATCAG TGGCATCAA
GluCl2 80-For- Adp-2N	TCGTCGGCAGCGTCAGATGTGTATAAGAGACAGNNACATCCATCA GTGGCATCAA
GluCl2 80-For- Adp-3N	TCGTCGGCAGCGTCAGATGTGTATAAGAGACAGNNNACATCCATC AGTGGCATCAA
GluCl2 80-Rev- Adp-0N	GTCTCGTGGGCTCGGAGATGTGTATAAGAGACAGGGCTGAACCAT GTTCGAGAT
GluCl2 80-Rev- Adp-1N	GTCTCGTGGGCTCGGAGATGTGTATAAGAGACAGNGGCTGAACCA TGTTCGAGAT
GluCl2 80-Rev- Adp-2N	GTCTCGTGGGCTCGGAGATGTGTATAAGAGACAGNNGGCTGAACC ATGTTCGAGAT
GluCl2 80-Rev- Adp-3N	GTCTCGTGGGCTCGGAGATGTGTATAAGAGACAGNNNGGCTGAAC CATGTTCGAGAT
Barcoded sequencing primers
S502 i5	AATGATACGGCGACCACCGAGATCTACACCTCTCTATTCGTCGGCAGCGTC
S503 i5	AATGATACGGCGACCACCGAGATCTACACTATCCTCTTCGTCGGCAGCGTC
S505 i5	AATGATACGGCGACCACCGAGATCTACACGTAAGGAGTCGTCGGCAGCGTC
S506 i5	AATGATACGGCGACCACCGAGATCTACACACTGCATATCGTCGGCAGCGTC
S507 i5	AATGATACGGCGACCACCGAGATCTACACAAGGAGTATCGTCGGCAGCGTC
S508 i5	AATGATACGGCGACCACCGAGATCTACACCTAAGCCTTCGTCGGCAGCGTC
S510 i5	AATGATACGGCGACCACCGAGATCTACACCGTCTAATTCGTCGGCAGCGTC
S511 i5	AATGATACGGCGACCACCGAGATCTACACTCTCTCCGTCGTCGGCAGCGTC
N716 i7	CAAGCAGAAGACGGCATACGAGATTAGCGAGTGTCTCGTGGGCTCGG
N718 i7	CAAGCAGAAGACGGCATACGAGATGTAGCTCCGTCTCGTGGGCTCGG
N719 i7	CAAGCAGAAGACGGCATACGAGATTACTACGCGTCTCGTGGGCTCGG
