# Supplementary material for: Over-expression and increased copy numbers of a cytochrome P450 and two UDP-glucuronosyltransferase genes in macrocyclic lactone resistant Psoroptes ovis of cattle
Source: PLoS Pathog. 2025 Jul 29;21(7):e1012963. doi: 10.1371/journal.ppat.1012963 (PMC12364353; doi:10.1371/journal.ppat.1012963)
Supplement: S3 Table — (XLSX) [file ppat.1012963.s005.xlsx]

## Sheet: Sheet1
Protein	CNAG Gene	Burgess et al. Gene	Forward primer (5’-3’)	Reverse primer (5’-3’)
UGT	PsoOvis1B004414	PSOVI22g08320	TACCACCAGCATTGTCAGGA	TCAGGCATCATTGCATCATT
Inositol oxygenase	PsoOvis1B000159	PSOVI294g01660	GGCTGCATTATTGGACACGT	AAATCTGGATGAGCTTCGCG
CYP	PsoOvis1B011549	PSOVI280g02700	GTTTCGCATCCTGAATTGGT	TGAAAATGTTGGCGAAACAA
UGT	PsoOvis1B010992	PSOVI22g08330	GTAAAAATCCAGGCGAAGCA	CGATAATCGGCTCCAATGTT
CYP	PsoOvis1B005763P1	PSOVI301g00700	CCACCGGCAAACTTCGTAAA	GAATTGATCCGCATGCCCAT
Glutathione S-transferase	PsoOvis1B008730	PSOVI92g00130	TACTGGGATGCTCGAGGTCT	CAATCGCACATTGCCATCTA
Beta actin	PsoOvis1B008887/PsoOvis1B000861	PSOVI283g06430	CCCAGAAGAAAGCCCAGTCT	GTGACACCATCGCCTGAATC
Mitochondrial ribosomal protein	PsoOvis1B008370	PSOVI14g08620	TGTGATCCGGATTCTGAACCA	ACTACCTTCACGTAATGGACCT
Elongation factor 1-alpha	PsoOvis1B001219	PSOVI34g00490	CTGCCCAGGTAATCGTGTTG	GCCAAGTCGATAATAGCGGC
	*In the latest version this gene is combination of PSOVI301g00700 and PSOVI301g00690 which occur together in the Burgess et al.,1 genome
References
1. Burgess ST, Bartley K, Marr EJ, Wright HW, Weaver RJ, Prickett JC, et al. Draft genome assembly of the sheep scab mite, Psoroptes ovis. Genome Announc. 2018;6: 10–1128.
