# Supplementary material for: Over-expression and increased copy numbers of a cytochrome P450 and two UDP-glucuronosyltransferase genes in macrocyclic lactone resistant Psoroptes ovis of cattle
Source: PLoS Pathog. 2025 Jul 29;21(7):e1012963. doi: 10.1371/journal.ppat.1012963 (PMC12364353; doi:10.1371/journal.ppat.1012963)
Supplement: S4 Table — Three SUS replicates were extracted from the susceptible Farm 2 in van Mol et al, 2020 [13] and P. ovis mites were collected before treatment. RESunexposed replicates were extracted from resistant Farm 5 and mites were collected before treatment. Replicates RESexposed 1–3 were from the same resistant farm, but mites were collected after treatment of the cattle with ivermectin. The RNA yields are presented together with the quality (RIN; RNA integrity number). Samples RESexposed 1 and RESexposed 2 contained equal numbers of mites (*) from the first and second collection. Sample RESexposed 3 contained 100 mites from the first collection and 50 from the second (**). (XLSX) [file ppat.1012963.s006.xlsx]

## Sheet: Sheet1
Sample ID	Susceptibility status	Treatment with ivermectin	RNA yield (ng/µl)	RIN	Number of adult female mites	Total Reads	Aligned	Percentage Mapped
SUS1	Susceptible	No	268.3	8.3	150	29583665	26382124	89.18
SUS2	Susceptible	No	277	8.4	150	28714515	25728922	89.6
SUS3	Susceptible	No	383	9.8	150	32012274	28127291	87.86
RES-unexp1	Resistant	No	288.7	8.5	150	32242884	27960831	86.72
RES-unexp2	Resistant	No	310.6	8.4	150	37415158	33156078	88.62
RES-unexp3	Resistant	No	323.9	8.5	150	30321682	26843134	88.53
RES-exp1	Resistant	Yes	118.4	8.4	134*	32605557	27945473	85.71
RES-exp2	Resistant	Yes	148.4	8.3	150*	30317244	26114337	86.14
RES-exp3	Resistant	Yes	102.6	8.4	150**	31691964	26843055	84.7
Supplementary Table 4. Detailed description of the RNA samples used for RNA seq. Sample SUS1-3 were extracted from the susceptible Farm 2 (van Mol et al., 20201) and mites were collected before treatment. Samples RES-unexp1-3 were extracted from the resistant Farm 5 (van Mol et al., 2020) and mites were collected before treatment. Samples RES-exp1-3 were from the same resistant farm, but mites we…
Refererences
1. van Mol W, De Wilde N, Casaert S, Chen Z, Vanhecke M, Duchateau L, et al. Resistance against macrocyclic lactones in Psoroptes ovis in cattle. Parasit Vectors. 2020;13: 1–9.
