# Supplementary material for: Over-expression and increased copy numbers of a cytochrome P450 and two UDP-glucuronosyltransferase genes in macrocyclic lactone resistant Psoroptes ovis of cattle
Source: PLoS Pathog. 2025 Jul 29;21(7):e1012963. doi: 10.1371/journal.ppat.1012963 (PMC12364353; doi:10.1371/journal.ppat.1012963)
Supplement: S5 Table — Alignment statistics were generated using the “samtools stats” tool [58]. (XLSX) [file ppat.1012963.s007.xlsx]

## Sheet: Sheet1
Sample	Phenotype	Total Reads	Mapped Reads	% Mapped	Properly paired	% Properly paired	Bases mapped	Average Coverage
Cattle-derived P. ovis Genome
D03	Susceptible	33043038	27883867	84	27051510	82	4006146065	62.997
D05	Resistant	16786248	10485649	62	9992728	60	1244241533	19.5658
D06	Resistant	18339096	7512891	41	6215536	34	823350575	12.9473
D07	Resistant	12461630	7292503	58	6793338	45	897395777	14.1116
D08	Suspected Resistant	17520316	9070371	52	8313326	47	1047110534	16.4659
D09	Resistant	12269682	5273168	43	4834582	39	545148904	8.57251
D10	Resistant	15428078	7214801	47	6282848	41	902665229	14.1945
Sheep-derived P. ovis Genome
D03	Susceptible	33043038	27530674	83	26375874	80	3878226407	60.8918
D05	Resistant	16786248	9573340	57	9135518	54	1107095803	17.3825
D06	Resistant	18339096	5903292	32	5009774	27	621547558	9.75888
D07	Resistant	12461630	6577316	52	6153860	49	793626471	12.4607
D08	Suspected Resistant	17520316	7875439	45	7288554	42	883068539	13.865
D09	Resistant	12269682	4371501	35	4042968	33	428108655	6.72171
D10	Resistant	15428078	6256395	40	5554868	36	776535060	12.1923
