# Supplementary material for: Over-expression and increased copy numbers of a cytochrome P450 and two UDP-glucuronosyltransferase genes in macrocyclic lactone resistant Psoroptes ovis of cattle
Source: PLoS Pathog. 2025 Jul 29;21(7):e1012963. doi: 10.1371/journal.ppat.1012963 (PMC12364353; doi:10.1371/journal.ppat.1012963)
Supplement: S6 Table — Coverage was divided by median coverage across the genome to identify outliers (DXX.median). (XLSX) [file ppat.1012963.s008.xlsx]

## Sheet: Cattle.coverage.stats.median
chromosome	gene.start	gene.end	gene.Name	D03	D03.median	D05	D05.median	D06	D06.median	D07	D07.median	D08	D08.median	D09	D09.median	D10	D10.median
qqPsoOvis2_cnag1_qqPsoOvis1.1_s01_RagTag	1813	4743	PsoOvis1B006688	8.96	0.181855	1.7	0.158287	1.11	0.247768	1.12	0.14304	0.72	0.09	0.15	0.0557621	0.97	0.119753
qqPsoOvis2_cnag1_qqPsoOvis1.1_s01_RagTag	8114	8314	PsoOvis1B010304	128.16	2.60118	18.3	1.70391	15.57	3.47545	11.33	1.447	17.2	2.15	1.88	0.698885	42.55	5.25309
qqPsoOvis2_cnag1_qqPsoOvis1.1_s01_RagTag	9380	14745	PsoOvis1B012875	37.15	0.754009	8.68	0.808194	3.7	0.825893	3.97	0.507024	6.05	0.75625	1.63	0.605948	6.88	0.849383
qqPsoOvis2_cnag1_qqPsoOvis1.1_s01_RagTag	14785	18723	PsoOvis1B001783	40.79	0.827887	9.43	0.878026	3.81	0.850446	4.64	0.592593	5.77	0.72125	1.85	0.687732	7.13	0.880247
qqPsoOvis2_cnag1_qqPsoOvis1.1_s01_RagTag	18853	22035	PsoOvis1B008119	38.21	0.775523	8.75	0.814711	3.88	0.866071	4.88	0.623244	5.25	0.65625	1.72	0.639405	6.02	0.74321
qqPsoOvis2_cnag1_qqPsoOvis1.1_s01_RagTag	23743	27392	PsoOvis1B003346	41.97	0.851837	7.93	0.738361	4.5	1.00446	4.39	0.560664	6.49	0.81125	1.3	0.483271	6.46	0.797531
qqPsoOvis2_cnag1_qqPsoOvis1.1_s01_RagTag	27587	30327	PsoOvis1B009641	45.79	0.929369	9.25	0.861266	4.06	0.90625	6.1	0.779055	7.79	0.97375	2	0.743494	6.43	0.793827
qqPsoOvis2_cnag1_qqPsoOvis1.1_s01_RagTag	31667	39588	PsoOvis1B004873	47.47	0.963467	10.58	0.985102	4.15	0.926339	5.45	0.696041	7.81	0.97625	1.45	0.539033	6.36	0.785185
qqPsoOvis2_cnag1_qqPsoOvis1.1_s01_RagTag	39660	41727	PsoOvis1B011315	48.08	0.975847	10.23	0.952514	3.35	0.747768	6.6	0.842912	7.37	0.92125	2.47	0.918216	8.67	1.07037
qqPsoOvis2_cnag1_qqPsoOvis1.1_s01_RagTag	42113	45594	PsoOvis1B004400	44.28	0.898721	9.37	0.872439	3.72	0.830357	4.6	0.587484	4.88	0.61	1.94	0.72119	6.29	0.776543
qqPsoOvis2_cnag1_qqPsoOvis1.1_s01_RagTag	45662	48310	PsoOvis1B002767	42.02	0.852852	8.26	0.769088	3.91	0.872768	7.34	0.93742	6.76	0.845	1.71	0.635688	8.03	0.991358
qqPsoOvis2_cnag1_qqPsoOvis1.1_s01_RagTag	49441	50797	PsoOvis1B008521	43.26	0.878019	7.97	0.742086	3.87	0.863839	3.02	0.385696	5.67	0.70875	1.45	0.539033	6.93	0.855556
qqPsoOvis2_cnag1_qqPsoOvis1.1_s01_RagTag	51931	53058	PsoOvis1B000411	48.29	0.98011	7.48	0.696462	4.88	1.08929	5.83	0.744572	5.33	0.66625	1.64	0.609665	7.28	0.898765
qqPsoOvis2_cnag1_qqPsoOvis1.1_s01_RagTag	53126	55786	PsoOvis1B013257	49.38	1.00223	10.41	0.969274	4.26	0.950893	6.19	0.790549	7.15	0.89375	2.36	0.877323	6.84	0.844444
qqPsoOvis2_cnag1_qqPsoOvis1.1_s01_RagTag	56234	57105	PsoOvis1B006125	46.22	0.938096	10.68	0.994413	5.13	1.14509	6.94	0.886335	8.95	1.11875	1.92	0.713755	9.59	1.18395
qqPsoOvis2_cnag1_qqPsoOvis1.1_s01_RagTag	57814	61071	PsoOvis1B012712	39.34	0.798457	8.21	0.764432	3.61	0.805804	4.75	0.606641	6.53	0.81625	1.84	0.684015	8.07	0.996296
qqPsoOvis2_cnag1_qqPsoOvis1.1_s01_RagTag	69803	80206	PsoOvis1B004473	41.67	0.845748	10.23	0.952514	4.18	0.933036	5.73	0.731801	6.62	0.8275	1.52	0.565056	8.16	1.00741
qqPsoOvis2_cnag1_qqPsoOvis1.1_s01_RagTag	85437	87349	PsoOvis1B002775	40.79	0.827887	9.43	0.878026	4.69	1.04688	7.54	0.962963	5.82	0.7275	1.53	0.568773	5.32	0.65679
qqPsoOvis2_cnag1_qqPsoOvis1.1_s01_RagTag	87670	88395	PsoOvis1B004606	43.56	0.884108	9.01	0.83892	5	1.11607	8.26	1.05492	9.81	1.22625	1.69	0.628253	6.22	0.767901
qqPsoOvis2_cnag1_qqPsoOvis1.1_s01_RagTag	88619	89563	PsoOvis1B000193	38.15	0.774305	8.13	0.756983	5.01	1.1183	6.91	0.882503	5.46	0.6825	2.5	0.929368	8.82	1.08889
qqPsoOvis2_cnag1_qqPsoOvis1.1_s01_RagTag	90007	90750	PsoOvis1B005004	39.8	0.807794	10.08	0.938547	2.88	0.642857	4.69	0.598978	6.57	0.82125	1.41	0.524164	7.36	0.908642
qqPsoOvis2_cnag1_qqPsoOvis1.1_s01_RagTag	93853	102665	PsoOvis1B013676	42.33	0.859143	9.27	0.863128	3.56	0.794643	6.06	0.773946	6.93	0.86625	1.86	0.69145	8.04	0.992593
qqPsoOvis2_cnag1_qqPsoOvis1.1_s01_RagTag	107093	113310	PsoOvis1B007150	41.7	0.846357	9.49	0.883613	4.3	0.959821	6.71	0.85696	6.82	0.8525	1.53	0.568773	7.07	0.87284
qqPsoOvis2_cnag1_qqPsoOvis1.1_s01_RagTag	112268	113002	PsoOvis1B002578	48.83	0.99107	11.32	1.054	5.08	1.13393	9.38	1.19796	9.63	1.20375	1.26	0.468401	7.53	0.92963
qqPsoOvis2_cnag1_qqPsoOvis1.1_s01_RagTag	117308	122992	PsoOvis1B009052	43.31	0.879034	10	0.931099	3.55	0.792411	6.67	0.851852	6.77	0.84625	1.38	0.513011	6.8	0.839506
qqPsoOvis2_cnag1_qqPsoOvis1.1_s01_RagTag	121087	121498	PsoOvis1B011469	35.08	0.711995	7.92	0.73743	4.07	0.908482	10.7	1.36654	9.77	1.22125	1.35	0.501859	7.26	0.896296
qqPsoOvis2_cnag1_qqPsoOvis1.1_s01_RagTag	123826	128324	PsoOvis1B010631	41.1	0.834179	9.15	0.851955	3.43	0.765625	5.85	0.747126	6.52	0.815	2.02	0.750929	6.05	0.746914
qqPsoOvis2_cnag1_qqPsoOvis1.1_s01_RagTag	132954	134970	PsoOvis1B005637	45.41	0.921656	9.5	0.884544	3.85	0.859375	6.65	0.849298	7.94	0.9925	2.56	0.951673	5.97	0.737037
qqPsoOvis2_cnag1_qqPsoOvis1.1_s01_RagTag	135380	143753	PsoOvis1B012203	42.62	0.865029	9.47	0.88175	3.63	0.810268	6.17	0.787995	6.35	0.79375	2.11	0.784387	6.82	0.841975
qqPsoOvis2_cnag1_qqPsoOvis1.1_s01_RagTag	160626	174651	PsoOvis1B001660	44.02	0.893444	10	0.931099	3.63	0.810268	8.24	1.05236	7.02	0.8775	2.61	0.97026	6.33	0.781481
qqPsoOvis2_cnag1_qqPsoOvis1.1_s01_RagTag	180860	183908	PsoOvis1B014696	40.39	0.819769	8.99	0.837058	3.9	0.870536	6.46	0.825032	7.04	0.88	1.9	0.70632	5.91	0.72963
qqPsoOvis2_cnag1_qqPsoOvis1.1_s01_RagTag	183502	184802	PsoOvis1B004373	39.03	0.792166	9.92	0.92365	3.17	0.707589	9.68	1.23627	6.9	0.8625	2.61	0.97026	5.81	0.717284
qqPsoOvis2_cnag1_qqPsoOvis1.1_s01_RagTag	184937	186235	PsoOvis1B008461	40.86	0.829308	9.58	0.891993	3.94	0.879464	6.9	0.881226	6.77	0.84625	4.66	1.73234	8.38	1.03457
qqPsoOvis2_cnag1_qqPsoOvis1.1_s01_RagTag	188154	191052	PsoOvis1B005869	40.19	0.815709	8.46	0.787709	3.19	0.712054	5.33	0.680715	5.32	0.665	2.73	1.01487	7.23	0.892593
qqPsoOvis2_cnag1_qqPsoOvis1.1_s01_RagTag	191114	193416	PsoOvis1B009497	41.35	0.839253	9.2	0.856611	4.07	0.908482	6.13	0.782886	6.27	0.78375	2.37	0.881041	5.95	0.734568
qqPsoOvis2_cnag1_qqPsoOvis1.1_s01_RagTag	193567	196393	PsoOvis1B003075	40.4	0.819972	10.44	0.972067	3.9	0.870536	6.68	0.853129	4.94	0.6175	1.6	0.594796	7.71	0.951852
qqPsoOvis2_cnag1_qqPsoOvis1.1_s01_RagTag	195536	198089	PsoOvis1B005175	39.18	0.79521	9.16	0.852886	4.4	0.982143	5.32	0.679438	5.26	0.6575	1.12	0.416357	6.96	0.859259
qqPsoOvis2_cnag1_qqPsoOvis1.1_s01_RagTag	198410	202001	PsoOvis1B002696	41.65	0.845342	9.94	0.925512	3.39	0.756696	7.23	0.923372	6.41	0.80125	1.96	0.728625	4.59	0.566667
qqPsoOvis2_cnag1_qqPsoOvis1.1_s01_RagTag	202621	206106	PsoOvis1B003715	41.42	0.840674	9.35	0.870577	4.15	0.926339	5.73	0.731801	6.12	0.765	1.83	0.680297	5.84	0.720988
qqPsoOvis2_cnag1_qqPsoOvis1.1_s01_RagTag	206785	209439	PsoOvis1B011974	44.78	0.908869	8.1	0.75419	3.78	0.84375	5.63	0.719029	7.31	0.91375	2.31	0.858736	6.92	0.854321
qqPsoOvis2_cnag1_qqPsoOvis1.1_s01_RagTag	209682	211859	PsoOvis1B004399	40.04	0.812665	8.87	0.825885	4.25	0.948661	7.05	0.900383	5.24	0.655	1.83	0.680297	5.94	0.733333
qqPsoOvis2_cnag1_qqPsoOvis1.1_s01_RagTag	212140	213858	PsoOvis1B012785	36.72	0.745281	10	0.931099	3.02	0.674107	7.18	0.916986	6.3	0.7875	2.6	0.966543	6.38	0.787654
qqPsoOvis2_cnag1_qqPsoOvis1.1_s01_RagTag	214043	215606	PsoOvis1B005969	47.09	0.955754	11.35	1.0568	5.25	1.17187	6	0.766284	7.71	0.96375	2.5	0.929368	5.97	0.737037
qqPsoOvis2_cnag1_qqPsoOvis1.1_s01_RagTag	215792	216758	PsoOvis1B014356	38.87	0.788918	10.64	0.990689	3.94	0.879464	7.94	1.01405	6.3	0.7875	1.62	0.60223	7.99	0.98642
qqPsoOvis2_cnag1_qqPsoOvis1.1_s01_RagTag	237054	243294	PsoOvis1B008856	28.92	0.58697	6.64	0.61825	3.55	0.792411	4.8	0.613027	4.64	0.58	2.2	0.817844	5.06	0.624691
qqPsoOvis2_cnag1_qqPsoOvis1.1_s01_RagTag	244823	251306	PsoOvis1B013159	44.18	0.896692	9.48	0.882682	3.76	0.839286	7.57	0.966794	8.05	1.00625	3.27	1.21561	6.93	0.855556
qqPsoOvis2_cnag1_qqPsoOvis1.1_s01_RagTag	265824	272091	PsoOvis1B010405	41.33	0.838847	8.93	0.831471	3.27	0.729911	6.31	0.805875	7.12	0.89	2.13	0.791822	7.08	0.874074
qqPsoOvis2_cnag1_qqPsoOvis1.1_s01_RagTag	273227	275738	PsoOvis1B000023	39.49	0.801502	9.76	0.908752	2.6	0.580357	5.83	0.744572	6.74	0.8425	1.61	0.598513	6.11	0.754321
qqPsoOvis2_cnag1_qqPsoOvis1.1_s01_RagTag	284219	284984	PsoOvis1B009177	47.53	0.964684	8.93	0.831471	3.06	0.683036	6.25	0.798212	6.15	0.76875	1.79	0.665428	5.42	0.669136
qqPsoOvis2_cnag1_qqPsoOvis1.1_s01_RagTag	285312	286901	PsoOvis1B002888	38.54	0.78222	8.13	0.756983	3.51	0.783482	6.79	0.867178	6.8	0.85	1.45	0.539033	5.33	0.658025
qqPsoOvis2_cnag1_qqPsoOvis1.1_s01_RagTag	288030	289020	PsoOvis1B014431	46.24	0.938502	11.85	1.10335	5.73	1.27902	5.73	0.731801	8.3	1.0375	3.27	1.21561	6.79	0.838272
qqPsoOvis2_cnag1_qqPsoOvis1.1_s01_RagTag	289070	290972	PsoOvis1B004442	41.74	0.847169	9.04	0.841713	5.24	1.16964	7.44	0.950192	8.49	1.06125	1.83	0.680297	7.46	0.920988
qqPsoOvis2_cnag1_qqPsoOvis1.1_s01_RagTag	296772	301815	PsoOvis1B002274	41.34	0.83905	11.1	1.03352	4.5	1.00446	8.17	1.04342	7.87	0.98375	2.65	0.98513	5.57	0.687654
qqPsoOvis2_cnag1_qqPsoOvis1.1_s01_RagTag	322469	323953	PsoOvis1B009796	36.36	0.737974	8.92	0.83054	3.87	0.863839	5.75	0.734355	6.08	0.76	9.26	3.44238	6.38	0.787654
qqPsoOvis2_cnag1_qqPsoOvis1.1_s01_RagTag	326330	326728	PsoOvis1B000234	42.74	0.867465	11.62	1.08194	4.09	0.912946	5.93	0.757344	5.16	0.645	4.9	1.82156	8.95	1.10494
qqPsoOvis2_cnag1_qqPsoOvis1.1_s01_RagTag	327099	328379	PsoOvis1B008630	41.96	0.851634	9.74	0.90689	4.78	1.06696	7.64	0.975734	6.55	0.81875	4.27	1.58736	4.96	0.612346
qqPsoOvis2_cnag1_qqPsoOvis1.1_s01_RagTag	328634	331494	PsoOvis1B006376	42.71	0.866856	9.48	0.882682	4.58	1.02232	8.28	1.05747	6.95	0.86875	3.35	1.24535	6.31	0.779012
qqPsoOvis2_cnag1_qqPsoOvis1.1_s01_RagTag	331617	334373	PsoOvis1B014572	40	0.811853	7.44	0.692737	2.97	0.662946	6.03	0.770115	5.28	0.66	3.3	1.22677	6.16	0.760494
qqPsoOvis2_cnag1_qqPsoOvis1.1_s01_RagTag	334415	342797	PsoOvis1B014779	40.28	0.817536	9.46	0.880819	4.74	1.05804	6.37	0.813538	7.31	0.91375	2.69	1	6.53	0.806173
qqPsoOvis2_cnag1_qqPsoOvis1.1_s01_RagTag	345258	361812	PsoOvis1B006015	41.48	0.841892	10.07	0.937616	3.73	0.832589	7.4	0.945083	6.75	0.84375	2.15	0.799257	6.54	0.807407
qqPsoOvis2_cnag1_qqPsoOvis1.1_s01_RagTag	362906	367464	PsoOvis1B014434	43.4	0.880861	9.69	0.902235	3.31	0.738839	6.5	0.83014	6.12	0.765	2.02	0.750929	6.61	0.816049
qqPsoOvis2_cnag1_qqPsoOvis1.1_s01_RagTag	367507	371800	PsoOvis1B006546	42.03	0.853055	11.12	1.03538	4.18	0.933036	7.28	0.929757	6.8	0.85	1.88	0.698885	6.24	0.77037
qqPsoOvis2_cnag1_qqPsoOvis1.1_s01_RagTag	376626	382270	PsoOvis1B012695	38.47	0.7808	11.66	1.08566	4.37	0.975446	6.48	0.827586	7.86	0.9825	8.02	2.98141	7.23	0.892593
qqPsoOvis2_cnag1_qqPsoOvis1.1_s01_RagTag	383163	385617	PsoOvis1B001865	38.63	0.784047	9.45	0.879888	4.55	1.01562	5.38	0.687101	6.04	0.755	3.84	1.42751	6.82	0.841975
qqPsoOvis2_cnag1_qqPsoOvis1.1_s01_RagTag	385747	387262	PsoOvis1B010286	44.5	0.903187	8.6	0.800745	3.71	0.828125	5.98	0.763729	6.27	0.78375	3.97	1.47584	6.52	0.804938
qqPsoOvis2_cnag1_qqPsoOvis1.1_s01_RagTag	392305	393611	PsoOvis1B000587	47.31	0.960219	15.84	1.47486	2.89	0.645089	9.69	1.23755	7.68	0.96	2.51	0.933086	5.21	0.64321
qqPsoOvis2_cnag1_qqPsoOvis1.1_s01_RagTag	395457	405113	PsoOvis1B008692	42.67	0.866044	9.99	0.930168	4.11	0.917411	7.11	0.908046	6.77	0.84625	2.53	0.94052	6.15	0.759259
qqPsoOvis2_cnag1_qqPsoOvis1.1_s01_RagTag	402263	403170	PsoOvis1B001637	44.29	0.898924	9.65	0.89851	2.92	0.651786	8.93	1.14049	8.9	1.1125	2.26	0.840149	6.45	0.796296
qqPsoOvis2_cnag1_qqPsoOvis1.1_s01_RagTag	403720	404100	PsoOvis1B006343	37.07	0.752385	9.51	0.885475	5.94	1.32589	7.26	0.927203	8.06	1.0075	1.34	0.498141	4.47	0.551852
qqPsoOvis2_cnag1_qqPsoOvis1.1_s01_RagTag	404741	406241	PsoOvis1B002054	40.5	0.822001	10.48	0.975791	4.8	1.07143	7.5	0.957854	10	1.25	2.61	0.97026	7.5	0.925926
qqPsoOvis2_cnag1_qqPsoOvis1.1_s01_RagTag	406660	412248	PsoOvis1B009759	41.08	0.833773	10.7	0.996276	3.41	0.761161	6.99	0.89272	6.93	0.86625	3.45	1.28253	6.9	0.851852
qqPsoOvis2_cnag1_qqPsoOvis1.1_s01_RagTag	413253	415842	PsoOvis1B001442	39.92	0.810229	9.58	0.891993	4.14	0.924107	6.49	0.828863	8.55	1.06875	1.74	0.64684	6.77	0.835802
qqPsoOvis2_cnag1_qqPsoOvis1.1_s01_RagTag	416505	425672	PsoOvis1B008032	45.04	0.914147	9.42	0.877095	3.86	0.861607	7.42	0.947637	7.93	0.99125	2.17	0.806691	6.52	0.804938
qqPsoOvis2_cnag1_qqPsoOvis1.1_s01_RagTag	426213	427907	PsoOvis1B006550	45	0.913335	7.34	0.683426	3.41	0.761161	7.48	0.9553	7.43	0.92875	2.67	0.992565	5.44	0.671605
qqPsoOvis2_cnag1_qqPsoOvis1.1_s01_RagTag	430142	433801	PsoOvis1B012929	41.89	0.850213	9.33	0.868715	3.76	0.839286	7.61	0.971903	7.32	0.915	2.03	0.754647	6.79	0.838272
qqPsoOvis2_cnag1_qqPsoOvis1.1_s01_RagTag	436358	437347	PsoOvis1B004887	40.28	0.817536	9.13	0.850093	3.18	0.709821	8.29	1.05875	6.11	0.76375	4.06	1.50929	9.59	1.18395
qqPsoOvis2_cnag1_qqPsoOvis1.1_s01_RagTag	438360	440520	PsoOvis1B011385	37.22	0.755429	9.66	0.899441	3.3	0.736607	7.92	1.01149	5.55	0.69375	1.5	0.557621	7.3	0.901235
qqPsoOvis2_cnag1_qqPsoOvis1.1_s01_RagTag	456869	460175	PsoOvis1B008499	37.98	0.770854	10.72	0.998138	3.92	0.875	8.71	1.11239	7.65	0.95625	3.09	1.1487	6.81	0.840741
qqPsoOvis2_cnag1_qqPsoOvis1.1_s01_RagTag	460257	461795	PsoOvis1B000351	41.63	0.844936	9.73	0.905959	3.79	0.845982	5.52	0.704981	5.68	0.71	4.13	1.53532	7.75	0.95679
qqPsoOvis2_cnag1_qqPsoOvis1.1_s01_RagTag	472327	476966	PsoOvis1B004196	38.54	0.78222	11.24	1.04655	3.28	0.732143	8.3	1.06003	6.45	0.80625	5.73	2.13011	6.15	0.759259
qqPsoOvis2_cnag1_qqPsoOvis1.1_s01_RagTag	477877	479981	PsoOvis1B010343	43.3	0.878831	11.59	1.07914	4.13	0.921875	6.55	0.836526	7.66	0.9575	2.53	0.94052	6.83	0.84321
qqPsoOvis2_cnag1_qqPsoOvis1.1_s01_RagTag	485944	499047	PsoOvis1B002210	40.46	0.821189	11.12	1.03538	3.58	0.799107	7.53	0.961686	7.61	0.95125	3.31	1.23048	6.56	0.809877
qqPsoOvis2_cnag1_qqPsoOvis1.1_s01_RagTag	499757	563992	PsoOvis1B008264	41.85	0.849401	11.25	1.04749	3.79	0.845982	8.76	1.11877	8.14	1.0175	5.08	1.88848	6.53	0.806173
qqPsoOvis2_cnag1_qqPsoOvis1.1_s01_RagTag	562493	565198	PsoOvis1B000185	44.94	0.912117	11.54	1.07449	4.96	1.10714	9.3	1.18774	7.36	0.92	4.23	1.57249	6.94	0.85679
qqPsoOvis2_cnag1_qqPsoOvis1.1_s01_RagTag	567529	570810	PsoOvis1B006391	42.03	0.853055	11.14	1.03724	4.15	0.926339	8.79	1.12261	6.9	0.8625	3.44	1.27881	6.55	0.808642
qqPsoOvis2_cnag1_qqPsoOvis1.1_s01_RagTag	572846	573928	PsoOvis1B012793	47.51	0.964278	11.28	1.05028	4.01	0.895089	10.16	1.29757	9.34	1.1675	2.1	0.780669	5.7	0.703704
qqPsoOvis2_cnag1_qqPsoOvis1.1_s01_RagTag	574175	576256	PsoOvis1B004283	43.47	0.882281	9.04	0.841713	4.72	1.05357	7.82	0.998723	7.38	0.9225	2.5	0.929368	5.9	0.728395
qqPsoOvis2_cnag1_qqPsoOvis1.1_s01_RagTag	580892	586119	PsoOvis1B012494	44.22	0.897504	9.18	0.854749	3.89	0.868304	8.25	1.05364	8.48	1.06	3.43	1.27509	5.81	0.717284
qqPsoOvis2_cnag1_qqPsoOvis1.1_s01_RagTag	587434	608157	PsoOvis1B004241	42.85	0.869698	10.32	0.960894	3.67	0.819196	7.82	0.998723	7.34	0.9175	3.74	1.39033	6.34	0.782716
qqPsoOvis2_cnag1_qqPsoOvis1.1_s01_RagTag	636126	636918	PsoOvis1B010885	32.99	0.669576	7.38	0.687151	2.31	0.515625	5.42	0.692209	9.94	1.2425	2.8	1.04089	5.38	0.664198
qqPsoOvis2_cnag1_qqPsoOvis1.1_s01_RagTag	637305	641804	PsoOvis1B004229	38.71	0.785671	9.82	0.914339	3.92	0.875	6.51	0.831418	6.18	0.7725	2.56	0.951673	5.97	0.737037
qqPsoOvis2_cnag1_qqPsoOvis1.1_s01_RagTag	645530	649521	PsoOvis1B012105	45.78	0.929166	9.83	0.91527	3.68	0.821429	8.41	1.07407	7.13	0.89125	3.62	1.34572	6.65	0.820988
qqPsoOvis2_cnag1_qqPsoOvis1.1_s01_RagTag	663788	670093	PsoOvis1B006205	40.21	0.816115	11.49	1.06983	3.44	0.767857	6.95	0.887612	6.78	0.8475	4.21	1.56506	5.79	0.714815
qqPsoOvis2_cnag1_qqPsoOvis1.1_s01_RagTag	668940	670191	PsoOvis1B000110	41.99	0.852243	8.81	0.820298	3.3	0.736607	5.45	0.696041	5.8	0.725	4.28	1.59108	5.49	0.677778
qqPsoOvis2_cnag1_qqPsoOvis1.1_s01_RagTag	677747	679927	PsoOvis1B008391	39.68	0.805358	9.06	0.843575	4.07	0.908482	7.88	1.00639	7.02	0.8775	4.43	1.64684	6.41	0.791358
qqPsoOvis2_cnag1_qqPsoOvis1.1_s01_RagTag	680090	682266	PsoOvis1B002082	45	0.913335	10.64	0.990689	2.97	0.662946	7.57	0.966794	7.32	0.915	3.61	1.34201	6.31	0.779012
qqPsoOvis2_cnag1_qqPsoOvis1.1_s01_RagTag	684525	693234	PsoOvis1B010479	40.39	0.819769	10.12	0.942272	4.35	0.970982	6.85	0.87484	6.77	0.84625	2.62	0.973978	5.86	0.723457
qqPsoOvis2_cnag1_qqPsoOvis1.1_s01_RagTag	703874	705555	PsoOvis1B002771	44.91	0.911508	9.07	0.844507	3.11	0.694196	9.51	1.21456	6.92	0.865	3.36	1.24907	6.11	0.754321
qqPsoOvis2_cnag1_qqPsoOvis1.1_s01_RagTag	707346	708184	PsoOvis1B010837	41.24	0.83702	7.34	0.683426	3.98	0.888393	10.31	1.31673	6.26	0.7825	2.24	0.832714	5.57	0.687654
qqPsoOvis2_cnag1_qqPsoOvis1.1_s01_RagTag	709885	721173	PsoOvis1B002935	41.1	0.834179	10.49	0.976723	3.79	0.845982	8.09	1.03321	7.26	0.9075	2.97	1.10409	6.72	0.82963
qqPsoOvis2_cnag1_qqPsoOvis1.1_s01_RagTag	749368	754827	PsoOvis1B007484	41.89	0.850213	9.79	0.911546	3.97	0.886161	7.1	0.906769	6.58	0.8225	2.15	0.799257	6.84	0.844444
qqPsoOvis2_cnag1_qqPsoOvis1.1_s01_RagTag	754901	756316	PsoOvis1B011639	43.02	0.873148	9.83	0.91527	4.03	0.899554	8.67	1.10728	6.27	0.78375	2.5	0.929368	5.57	0.687654
qqPsoOvis2_cnag1_qqPsoOvis1.1_s01_RagTag	756972	761880	PsoOvis1B005030	42.8	0.868683	10.13	0.943203	3.67	0.819196	7.17	0.915709	5.9	0.7375	3.32	1.2342	6.42	0.792593
qqPsoOvis2_cnag1_qqPsoOvis1.1_s01_RagTag	762535	765696	PsoOvis1B013669	41.16	0.835397	10.22	0.951583	4.21	0.939732	6.58	0.840358	7.86	0.9825	2.03	0.754647	7.02	0.866667
qqPsoOvis2_cnag1_qqPsoOvis1.1_s01_RagTag	768011	770245	PsoOvis1B007154	43.96	0.892227	9.98	0.929236	4.04	0.901786	7.97	1.01788	7.74	0.9675	3.08	1.14498	5.91	0.72963
qqPsoOvis2_cnag1_qqPsoOvis1.1_s01_RagTag	770321	772027	PsoOvis1B007471	47.15	0.956972	12.16	1.13222	3.92	0.875	6.55	0.836526	8.15	1.01875	2.03	0.754647	4.81	0.593827
qqPsoOvis2_cnag1_qqPsoOvis1.1_s01_RagTag	771141	773356	PsoOvis1B000970	44.31	0.89933	11.19	1.0419	2.65	0.591518	7.68	0.980843	6.39	0.79875	2.57	0.95539	5.26	0.649383
qqPsoOvis2_cnag1_qqPsoOvis1.1_s01_RagTag	773467	773956	PsoOvis1B009599	35.54	0.721331	16.44	1.53073	4.76	1.0625	10.54	1.3461	4.64	0.58	3.63	1.34944	4.77	0.588889
qqPsoOvis2_cnag1_qqPsoOvis1.1_s01_RagTag	773507	775312	PsoOvis1B002977	45.8	0.929572	12.2	1.13594	4.64	1.03571	8.25	1.05364	4.58	0.5725	4.09	1.52045	4.14	0.511111
qqPsoOvis2_cnag1_qqPsoOvis1.1_s01_RagTag	775779	778482	PsoOvis1B013255	39.55	0.80272	9.04	0.841713	2.87	0.640625	6.54	0.835249	6.97	0.87125	6	2.23048	5.16	0.637037
qqPsoOvis2_cnag1_qqPsoOvis1.1_s01_RagTag	779049	780855	PsoOvis1B004546	42.71	0.866856	9.57	0.891061	4.75	1.06027	7.84	1.00128	7.72	0.965	3.7	1.37546	7.62	0.940741
qqPsoOvis2_cnag1_qqPsoOvis1.1_s01_RagTag	780997	783358	PsoOvis1B007474	42.18	0.856099	11.11	1.03445	2.94	0.65625	7.34	0.93742	8.23	1.02875	3.6	1.33829	5.59	0.690123
qqPsoOvis2_cnag1_qqPsoOvis1.1_s01_RagTag	783374	784333	PsoOvis1B007204	48.53	0.984981	9.95	0.926443	3.87	0.863839	7.47	0.954023	8.45	1.05625	3.37	1.25279	5.03	0.620988
qqPsoOvis2_cnag1_qqPsoOvis1.1_s01_RagTag	785457	786609	PsoOvis1B003383	37.89	0.769028	8.78	0.817505	3.3	0.736607	5	0.63857	7.63	0.95375	3.02	1.12268	5.63	0.695062
qqPsoOvis2_cnag1_qqPsoOvis1.1_s01_RagTag	786950	789209	PsoOvis1B009732	41.98	0.85204	10.36	0.964618	3.85	0.859375	8.14	1.03959	6.72	0.84	4.53	1.68401	6.88	0.849383
qqPsoOvis2_cnag1_qqPsoOvis1.1_s01_RagTag	794555	796993	PsoOvis1B013149	40.93	0.830729	9.26	0.862197	4.03	0.899554	6.68	0.853129	8.22	1.0275	2.17	0.806691	7.02	0.866667
qqPsoOvis2_cnag1_qqPsoOvis1.1_s01_RagTag	799073	800066	PsoOvis1B004614	44.29	0.898924	6.1	0.56797	3.86	0.861607	7.3	0.932312	4.87	0.60875	3.62	1.34572	5.69	0.702469
qqPsoOvis2_cnag1_qqPsoOvis1.1_s01_RagTag	800984	801851	PsoOvis1B006613	44.8	0.909275	11.41	1.06238	2.16	0.482143	6.51	0.831418	6.68	0.835	3.88	1.44238	7.61	0.939506
qqPsoOvis2_cnag1_qqPsoOvis1.1_s01_RagTag	801973	804368	PsoOvis1B012962	40.34	0.818754	8.13	0.756983	2.86	0.638393	6.76	0.863346	5.98	0.7475	2.98	1.10781	6.37	0.78642
qqPsoOvis2_cnag1_qqPsoOvis1.1_s01_RagTag	805958	809359	PsoOvis1B001997	42.04	0.853258	10.16	0.945996	4.1	0.915179	7.38	0.942529	6.94	0.8675	7.16	2.66171	7.09	0.875309
qqPsoOvis2_cnag1_qqPsoOvis1.1_s01_RagTag	809731	811506	PsoOvis1B010875	41.82	0.848792	9.58	0.891993	3.85	0.859375	8.23	1.05109	7.42	0.9275	8.44	3.13755	5.5	0.679012
qqPsoOvis2_cnag1_qqPsoOvis1.1_s01_RagTag	812937	816020	PsoOvis1B012503	37.92	0.769637	8.78	0.817505	3.29	0.734375	6.74	0.860792	6.77	0.84625	2.32	0.862454	6.67	0.823457
qqPsoOvis2_cnag1_qqPsoOvis1.1_s01_RagTag	817595	818300	PsoOvis1B004253	44.16	0.896286	14.99	1.39572	3.36	0.75	8.84	1.12899	8.5	1.0625	4.23	1.57249	6.61	0.816049
qqPsoOvis2_cnag1_qqPsoOvis1.1_s01_RagTag	818518	820138	PsoOvis1B014500	42.19	0.856302	8.21	0.764432	3.48	0.776786	5.7	0.727969	5.25	0.65625	1.33	0.494424	6.36	0.785185
qqPsoOvis2_cnag1_qqPsoOvis1.1_s01_RagTag	820495	821222	PsoOvis1B006316	44.74	0.908058	16.73	1.55773	4.48	1	8.69	1.10983	5.25	0.65625	5.28	1.96283	5.89	0.72716
qqPsoOvis2_cnag1_qqPsoOvis1.1_s01_RagTag	821435	822619	PsoOvis1B010023	43.05	0.873757	9.6	0.893855	2.73	0.609375	7.61	0.971903	9.37	1.17125	2.56	0.951673	5.78	0.71358
qqPsoOvis2_cnag1_qqPsoOvis1.1_s01_RagTag	822801	823816	PsoOvis1B002059	44.44	0.901969	8.22	0.765363	2.16	0.482143	5.3	0.676884	7.28	0.91	0.95	0.35316	4.9	0.604938
qqPsoOvis2_cnag1_qqPsoOvis1.1_s01_RagTag	825601	831828	PsoOvis1B002932	40	0.811853	9.78	0.910615	3.61	0.805804	5.33	0.680715	5.86	0.7325	1.71	0.635688	6.48	0.8
qqPsoOvis2_cnag1_qqPsoOvis1.1_s01_RagTag	834729	836213	PsoOvis1B003668	40.45	0.820986	9.47	0.88175	6.04	1.34821	8.41	1.07407	6.97	0.87125	2.21	0.821561	5.7	0.703704
qqPsoOvis2_cnag1_qqPsoOvis1.1_s01_RagTag	841136	852297	PsoOvis1B001325	573.84	11.6468	815.82	75.9609	1209.74	270.031	650.61	83.092	1030.63	128.829	603.68	224.416	708.41	87.458
qqPsoOvis2_cnag1_qqPsoOvis1.1_s01_RagTag	852534	856373	PsoOvis1B009326	41.04	0.832961	9.43	0.878026	3.35	0.747768	6.17	0.787995	6.44	0.805	5.77	2.14498	5.99	0.739506
qqPsoOvis2_cnag1_qqPsoOvis1.1_s01_RagTag	858588	862489	PsoOvis1B002552	42.46	0.861782	11.8	1.0987	4.12	0.919643	6.8	0.868455	7.01	0.87625	6.35	2.36059	7.43	0.917284
qqPsoOvis2_cnag1_qqPsoOvis1.1_s01_RagTag	862777	868897	PsoOvis1B010870	41.08	0.833773	9.5	0.884544	2.88	0.642857	6.83	0.872286	7.57	0.94625	4.12	1.5316	6.57	0.811111
qqPsoOvis2_cnag1_qqPsoOvis1.1_s01_RagTag	870566	874761	PsoOvis1B006882	41.54	0.843109	8.83	0.82216	3.52	0.785714	6.08	0.776501	6.87	0.85875	3.81	1.41636	6.25	0.771605
qqPsoOvis2_cnag1_qqPsoOvis1.1_s01_RagTag	876281	876745	PsoOvis1B008779	46.03	0.93424	7.45	0.693669	3.3	0.736607	5.55	0.708812	6.21	0.77625	2.06	0.765799	5.66	0.698765
qqPsoOvis2_cnag1_qqPsoOvis1.1_s01_RagTag	877777	880169	PsoOvis1B005769	38.94	0.790339	8.16	0.759777	4.18	0.933036	4.3	0.54917	6.22	0.7775	2.59	0.962825	6.62	0.817284
qqPsoOvis2_cnag1_qqPsoOvis1.1_s01_RagTag	880856	882927	PsoOvis1B014196	37.58	0.762736	8.22	0.765363	4	0.892857	4.22	0.538953	5.08	0.635	2.04	0.758364	7.39	0.912346
qqPsoOvis2_cnag1_qqPsoOvis1.1_s01_RagTag	883460	887675	PsoOvis1B009356	42.47	0.861985	10	0.931099	2.96	0.660714	7.35	0.938697	6.22	0.7775	2.14	0.795539	5.42	0.669136
qqPsoOvis2_cnag1_qqPsoOvis1.1_s01_RagTag	890217	893160	PsoOvis1B004630	45.1	0.915364	8.9	0.828678	3.77	0.841518	6.98	0.891443	7.35	0.91875	2.19	0.814126	6.55	0.808642
qqPsoOvis2_cnag1_qqPsoOvis1.1_s01_RagTag	893735	894094	PsoOvis1B009943	41.09	0.833976	11.26	1.04842	3.97	0.886161	7.4	0.945083	9.91	1.23875	3.65	1.35688	3.77	0.465432
qqPsoOvis2_cnag1_qqPsoOvis1.1_s01_RagTag	894268	895800	PsoOvis1B005115	39	0.791557	6.96	0.648045	3.87	0.863839	8.42	1.07535	8.56	1.07	1.63	0.605948	6.99	0.862963
qqPsoOvis2_cnag1_qqPsoOvis1.1_s01_RagTag	895893	897249	PsoOvis1B010200	41.05	0.833164	10.88	1.01304	2.7	0.602679	8.71	1.11239	6.5	0.8125	1.85	0.687732	8.02	0.990123
qqPsoOvis2_cnag1_qqPsoOvis1.1_s01_RagTag	899959	900883	PsoOvis1B003598	44.14	0.89588	12.11	1.12756	4.72	1.05357	7.73	0.987229	9.11	1.13875	1.4	0.520446	5.48	0.676543
qqPsoOvis2_cnag1_qqPsoOvis1.1_s01_RagTag	901959	905750	PsoOvis1B008636	36.38	0.73838	9.72	0.905028	3.87	0.863839	6.23	0.795658	6.76	0.845	1.76	0.654275	6.15	0.759259
qqPsoOvis2_cnag1_qqPsoOvis1.1_s01_RagTag	905774	907891	PsoOvis1B000262	43.72	0.887355	13.02	1.21229	3.95	0.881696	8.49	1.08429	8.15	1.01875	1.86	0.69145	6.78	0.837037
qqPsoOvis2_cnag1_qqPsoOvis1.1_s01_RagTag	908594	910540	PsoOvis1B007053	41.11	0.834382	8.88	0.826816	3.01	0.671875	5.6	0.715198	7.36	0.92	2.27	0.843866	8.77	1.08272
qqPsoOvis2_cnag1_qqPsoOvis1.1_s01_RagTag	910739	911521	PsoOvis1B013394	38.34	0.778161	10.8	1.00559	5.41	1.20759	4.54	0.579821	10.71	1.33875	1.86	0.69145	7.2	0.888889
qqPsoOvis2_cnag1_qqPsoOvis1.1_s01_RagTag	913403	956457	PsoOvis1B009133	41.23	0.836818	10.23	0.952514	3.73	0.832589	8.38	1.07024	7.31	0.91375	5.1	1.89591	6.12	0.755556
qqPsoOvis2_cnag1_qqPsoOvis1.1_s01_RagTag	923370	934670	PsoOvis1B000607	43.2	0.876801	10.99	1.02328	3.76	0.839286	8.25	1.05364	7.7	0.9625	6.55	2.43494	6.65	0.820988
qqPsoOvis2_cnag1_qqPsoOvis1.1_s01_RagTag	1002266	1004681	PsoOvis1B010573	38.6	0.783438	8.42	0.783985	2.6	0.580357	6.74	0.860792	6.8	0.85	3.87	1.43866	7.37	0.909877
qqPsoOvis2_cnag1_qqPsoOvis1.1_s01_RagTag	1005047	1024534	PsoOvis1B001309	43.91	0.891212	9.36	0.871508	4.33	0.966518	8.07	1.03065	7.22	0.9025	2.27	0.843866	7.56	0.933333
qqPsoOvis2_cnag1_qqPsoOvis1.1_s01_RagTag	1033510	1038496	PsoOvis1B001027	40.52	0.822407	10.27	0.956238	3.49	0.779018	7.22	0.922095	6.97	0.87125	2.36	0.877323	6.5	0.802469
qqPsoOvis2_cnag1_qqPsoOvis1.1_s01_RagTag	1035022	1035949	PsoOvis1B010077	38.77	0.786889	10.48	0.975791	2.71	0.604911	6.07	0.775223	6.41	0.80125	1.87	0.695167	6.41	0.791358
qqPsoOvis2_cnag1_qqPsoOvis1.1_s01_RagTag	1039584	1041818	PsoOvis1B003798	42.51	0.862797	12.01	1.11825	2.99	0.667411	7.62	0.97318	7.04	0.88	3.42	1.27138	6.64	0.819753
qqPsoOvis2_cnag1_qqPsoOvis1.1_s01_RagTag	1042346	1048758	PsoOvis1B003127	40.71	0.826263	9.88	0.919926	4.42	0.986607	6.38	0.814815	6.98	0.8725	3.77	1.40149	6.26	0.77284
qqPsoOvis2_cnag1_qqPsoOvis1.1_s01_RagTag	1055277	1058852	PsoOvis1B005037	33.62	0.682362	7.76	0.722533	4.02	0.897321	3.64	0.464879	5.16	0.645	1.97	0.732342	7.9	0.975309
qqPsoOvis2_cnag1_qqPsoOvis1.1_s01_RagTag	1062108	1065451	PsoOvis1B011669	35.16	0.713619	8.96	0.834264	4.2	0.9375	5.66	0.722861	6.68	0.835	7.55	2.80669	5.86	0.723457
qqPsoOvis2_cnag1_qqPsoOvis1.1_s01_RagTag	1072169	1074601	PsoOvis1B003057	39.79	0.807591	9.1	0.8473	4.82	1.07589	6.99	0.89272	5.83	0.72875	2.17	0.806691	7.31	0.902469
qqPsoOvis2_cnag1_qqPsoOvis1.1_s01_RagTag	1076320	1080523	PsoOvis1B008883	45.91	0.931804	10.43	0.971136	3.75	0.837054	8.17	1.04342	8.95	1.11875	2.18	0.810409	6.81	0.840741
qqPsoOvis2_cnag1_qqPsoOvis1.1_s01_RagTag	1082786	1091513	PsoOvis1B013756	40.11	0.814086	10.16	0.945996	3.7	0.825893	6.9	0.881226	6.47	0.80875	4.26	1.58364	6.86	0.846914
qqPsoOvis2_cnag1_qqPsoOvis1.1_s01_RagTag	1095461	1098152	PsoOvis1B010576	0.34	0.00690075	0.02	0.0018622	0.07	0.015625	0.06	0.00766284	0	0	0	0	0.01	0.00123457
qqPsoOvis2_cnag1_qqPsoOvis1.1_s01_RagTag	1098254	1100074	PsoOvis1B000879	0.77	0.0156282	0.05	0.00465549	0.08	0.0178571	0.04	0.00510856	0.02	0.0025	0.07	0.0260223	0.21	0.0259259
qqPsoOvis2_cnag1_qqPsoOvis1.1_s01_RagTag	1107557	1115127	PsoOvis1B007254	40.66	0.825249	11.01	1.02514	4.34	0.96875	9.39	1.19923	8.41	1.05125	7.44	2.7658	6.58	0.812346
qqPsoOvis2_cnag1_qqPsoOvis1.1_s01_RagTag	1140084	1141164	PsoOvis1B011732	39.3	0.797646	7.49	0.697393	3.94	0.879464	4.38	0.559387	7.29	0.91125	2.93	1.08922	8.37	1.03333
qqPsoOvis2_cnag1_qqPsoOvis1.1_s01_RagTag	1142344	1143657	PsoOvis1B005107	38.28	0.776943	9.15	0.851955	2.75	0.613839	5.48	0.699872	8.63	1.07875	5.6	2.08178	7.7	0.950617
qqPsoOvis2_cnag1_qqPsoOvis1.1_s01_RagTag	1145340	1146457	PsoOvis1B009636	39.49	0.801502	10.17	0.946927	3.69	0.823661	6.7	0.855683	6.35	0.79375	3.7	1.37546	9.22	1.13827
qqPsoOvis2_cnag1_qqPsoOvis1.1_s01_RagTag	1159148	1166131	PsoOvis1B003103	42.75	0.867668	11.79	1.09777	3.61	0.805804	9.25	1.18135	8.37	1.04625	6	2.23048	5.94	0.733333
qqPsoOvis2_cnag1_qqPsoOvis1.1_s01_RagTag	1167649	1169309	PsoOvis1B007549	42.23	0.857114	10.48	0.975791	4.05	0.904018	9.59	1.22478	8.36	1.045	5.59	2.07807	6.61	0.816049
qqPsoOvis2_cnag1_qqPsoOvis1.1_s01_RagTag	1192718	1202982	PsoOvis1B001084	39.55	0.80272	9.59	0.892924	3.86	0.861607	7.15	0.913155	6.55	0.81875	7.33	2.72491	5.92	0.730864
qqPsoOvis2_cnag1_qqPsoOvis1.1_s01_RagTag	1207340	1208901	PsoOvis1B012621	38.68	0.785062	7.02	0.653631	2.15	0.479911	5.56	0.710089	5.97	0.74625	3.69	1.37175	6.58	0.812346
qqPsoOvis2_cnag1_qqPsoOvis1.1_s01_RagTag	1210876	1212803	PsoOvis1B004153	44.85	0.91029	12.3	1.14525	4.26	0.950893	8.18	1.0447	5.33	0.66625	8.86	3.29368	5.9	0.728395
qqPsoOvis2_cnag1_qqPsoOvis1.1_s01_RagTag	1214489	1216999	PsoOvis1B014665	41.91	0.850619	10.68	0.994413	4.81	1.07366	7.37	0.941252	5.62	0.7025	3.32	1.2342	7.71	0.951852
qqPsoOvis2_cnag1_qqPsoOvis1.1_s01_RagTag	1237848	1243370	PsoOvis1B006248	38.56	0.782626	10.58	0.985102	3.85	0.859375	7.7	0.983397	7.6	0.95	3.4	1.26394	6.44	0.795062
qqPsoOvis2_cnag1_qqPsoOvis1.1_s01_RagTag	1247417	1252196	PsoOvis1B013855	40.67	0.825452	9.53	0.887337	3.95	0.881696	7.09	0.905492	7.45	0.93125	2.5	0.929368	6.56	0.809877
qqPsoOvis2_cnag1_qqPsoOvis1.1_s01_RagTag	1266679	1270201	PsoOvis1B005697	42.75	0.867668	10.05	0.935754	4.16	0.928571	7.59	0.969349	7.08	0.885	3.02	1.12268	6.56	0.809877
qqPsoOvis2_cnag1_qqPsoOvis1.1_s01_RagTag	1270383	1273136	PsoOvis1B008916	40.91	0.830323	10.14	0.944134	4.03	0.899554	9.21	1.17625	5.28	0.66	3.21	1.19331	6.13	0.75679
qqPsoOvis2_cnag1_qqPsoOvis1.1_s01_RagTag	1276405	1276577	PsoOvis1B000834	38.7	0.785468	6.74	0.627561	3.61	0.805804	7.87	1.00511	5.83	0.72875	1.56	0.579926	7.69	0.949383
qqPsoOvis2_cnag1_qqPsoOvis1.1_s01_RagTag	1279477	1280442	PsoOvis1B011698	36.52	0.741222	7.91	0.736499	2.37	0.529018	7.27	0.92848	5.96	0.745	1.94	0.72119	7.29	0.9
qqPsoOvis2_cnag1_qqPsoOvis1.1_s01_RagTag	1328890	1339889	PsoOvis1B009500	41.26	0.837426	10.73	0.999069	3.97	0.886161	8.33	1.06386	7.43	0.92875	6.7	2.49071	5.89	0.72716
qqPsoOvis2_cnag1_qqPsoOvis1.1_s01_RagTag	1340501	1341183	PsoOvis1B003027	37.13	0.753603	7.65	0.712291	6.69	1.4933	6.19	0.790549	5.18	0.6475	2.63	0.977695	6.34	0.782716
qqPsoOvis2_cnag1_qqPsoOvis1.1_s01_RagTag	1345745	1347435	PsoOvis1B011627	38.51	0.781612	9.61	0.894786	3.83	0.854911	6.2	0.791826	6.81	0.85125	2.15	0.799257	7.45	0.919753
qqPsoOvis2_cnag1_qqPsoOvis1.1_s01_RagTag	1359223	1360518	PsoOvis1B005060	46.16	0.936878	8.66	0.806331	4.41	0.984375	10.76	1.3742	8.67	1.08375	4.88	1.81413	5.49	0.677778
qqPsoOvis2_cnag1_qqPsoOvis1.1_s01_RagTag	1365267	1367113	PsoOvis1B014604	38.7	0.785468	8.42	0.783985	4.82	1.07589	6.54	0.835249	7.72	0.965	2.05	0.762082	8.63	1.06543
qqPsoOvis2_cnag1_qqPsoOvis1.1_s01_RagTag	1367512	1372640	PsoOvis1B007970	50.06	1.01603	13.31	1.23929	4.84	1.08036	10.61	1.35504	8.27	1.03375	3.28	1.21933	8.11	1.00123
qqPsoOvis2_cnag1_qqPsoOvis1.1_s01_RagTag	1377257	1379762	PsoOvis1B000143	42.26	0.857723	11.78	1.09683	4.55	1.01562	5.37	0.685824	7.25	0.90625	3.44	1.27881	6.13	0.75679
qqPsoOvis2_cnag1_qqPsoOvis1.1_s01_RagTag	1383034	1387123	PsoOvis1B009892	39	0.791557	8.07	0.751397	2.69	0.600446	5.59	0.713921	7.96	0.995	3.43	1.27509	8.67	1.07037
qqPsoOvis2_cnag1_qqPsoOvis1.1_s01_RagTag	1388884	1390048	PsoOvis1B002272	40.99	0.831946	12.48	1.16201	4.21	0.939732	9.14	1.16731	7.28	0.91	6.54	2.43123	7.96	0.982716
qqPsoOvis2_cnag1_qqPsoOvis1.1_s01_RagTag	1391435	1393866	PsoOvis1B010362	39.21	0.795819	11.83	1.10149	3.29	0.734375	7.73	0.987229	7.5	0.9375	4.08	1.51673	6.3	0.777778
qqPsoOvis2_cnag1_qqPsoOvis1.1_s01_RagTag	1394010	1395534	PsoOvis1B000204	41.21	0.836412	9.85	0.917132	3.14	0.700893	6.29	0.803321	5.92	0.74	3.98	1.47955	7.14	0.881481
qqPsoOvis2_cnag1_qqPsoOvis1.1_s01_RagTag	1395868	1401460	PsoOvis1B008333	42.26	0.857723	11.12	1.03538	4.21	0.939732	8	1.02171	8.23	1.02875	6.4	2.37918	6.61	0.816049
qqPsoOvis2_cnag1_qqPsoOvis1.1_s01_RagTag	1414326	1423263	PsoOvis1B002421	44.19	0.896895	10.51	0.978585	4.23	0.944196	8.28	1.05747	7.73	0.96625	4.51	1.67658	6.18	0.762963
qqPsoOvis2_cnag1_qqPsoOvis1.1_s01_RagTag	1424666	1426413	PsoOvis1B010758	44.65	0.906231	10.81	1.00652	4.99	1.11384	9.2	1.17497	6.7	0.8375	4.38	1.62825	5.12	0.632099
qqPsoOvis2_cnag1_qqPsoOvis1.1_s01_RagTag	1426568	1427981	PsoOvis1B000809	42.45	0.861579	10.74	1	4.27	0.953125	6.62	0.845466	6.93	0.86625	1.2	0.446097	6.33	0.781481
qqPsoOvis2_cnag1_qqPsoOvis1.1_s01_RagTag	1438206	1438640	PsoOvis1B002563	26.39	0.53562	9.58	0.891993	3	0.669643	4.08	0.521073	4.86	0.6075	0.13	0.0483271	5.17	0.638272
qqPsoOvis2_cnag1_qqPsoOvis1.1_s01_RagTag	1441799	1443076	PsoOvis1B009173	34.9	0.708342	6.35	0.591248	4.09	0.912946	5.59	0.713921	4.65	0.58125	1.17	0.434944	7.62	0.940741
qqPsoOvis2_cnag1_qqPsoOvis1.1_s01_RagTag	1445691	1448451	PsoOvis1B013803	46.04	0.934443	9.4	0.875233	4.06	0.90625	7.25	0.925926	8.26	1.0325	3.26	1.2119	9.22	1.13827
qqPsoOvis2_cnag1_qqPsoOvis1.1_s01_RagTag	1449033	1450314	PsoOvis1B004408	40.19	0.815709	10.63	0.989758	3.15	0.703125	7.22	0.922095	7.17	0.89625	4.23	1.57249	7.33	0.904938
qqPsoOvis2_cnag1_qqPsoOvis1.1_s01_RagTag	1456207	1474983	PsoOvis1B001097	40.56	0.823219	10.1	0.94041	3.98	0.888393	7.86	1.00383	7.08	0.885	3.24	1.20446	6.92	0.854321
qqPsoOvis2_cnag1_qqPsoOvis1.1_s01_RagTag	1477027	1481403	PsoOvis1B007385	41.58	0.843921	11.19	1.0419	4.03	0.899554	7.17	0.915709	7.75	0.96875	3.2	1.18959	6.84	0.844444
qqPsoOvis2_cnag1_qqPsoOvis1.1_s01_RagTag	1481343	1483510	PsoOvis1B014650	36.95	0.749949	8.99	0.837058	2.93	0.654018	8.17	1.04342	6.85	0.85625	2.83	1.05204	5.12	0.632099
qqPsoOvis2_cnag1_qqPsoOvis1.1_s01_RagTag	1486868	1490202	PsoOvis1B006227	42.31	0.858738	11.94	1.11173	3.84	0.857143	9.79	1.25032	7.06	0.8825	4.6	1.71004	6.29	0.776543
qqPsoOvis2_cnag1_qqPsoOvis1.1_s01_RagTag	1526774	1533272	PsoOvis1B002648	39.6	0.803735	11.17	1.04004	3.74	0.834821	8.17	1.04342	7.42	0.9275	3.09	1.1487	7.35	0.907407
qqPsoOvis2_cnag1_qqPsoOvis1.1_s01_RagTag	1534973	1537368	PsoOvis1B012564	44.86	0.910493	10.75	1.00093	3.01	0.671875	5.87	0.749681	6.48	0.81	4.2	1.56134	4.81	0.593827
qqPsoOvis2_cnag1_qqPsoOvis1.1_s01_RagTag	1550563	1553330	PsoOvis1B000533	44.13	0.895677	10.59	0.986034	4.65	1.03795	7.53	0.961686	6.69	0.83625	6.11	2.27138	6.19	0.764198
qqPsoOvis2_cnag1_qqPsoOvis1.1_s01_RagTag	1558858	1572580	PsoOvis1B009556	42.53	0.863203	9.23	0.859404	3.74	0.834821	7.26	0.927203	6.34	0.7925	1.94	0.72119	6.67	0.823457
qqPsoOvis2_cnag1_qqPsoOvis1.1_s01_RagTag	1572910	1573701	PsoOvis1B005663	44.72	0.907652	9.53	0.887337	3.01	0.671875	6.84	0.873563	7.1	0.8875	3.33	1.23792	8.33	1.0284
qqPsoOvis2_cnag1_qqPsoOvis1.1_s01_RagTag	1580484	1588625	PsoOvis1B001007	43.24	0.877613	11.31	1.05307	3.5	0.78125	7.63	0.974457	7.85	0.98125	4.58	1.7026	5.92	0.730864
qqPsoOvis2_cnag1_qqPsoOvis1.1_s01_RagTag	1589662	1590063	PsoOvis1B001137	35.5	0.72052	9.99	0.930168	3.19	0.712054	9.84	1.2567	5.61	0.70125	2.19	0.814126	6.74	0.832099
qqPsoOvis2_cnag1_qqPsoOvis1.1_s01_RagTag	1591508	1591865	PsoOvis1B007382	9.64	0.195657	1.04	0.0968343	0.74	0.165179	0.48	0.0613027	2.3	0.2875	0	0	2.5	0.308642
qqPsoOvis2_cnag1_qqPsoOvis1.1_s01_RagTag	1593191	1593370	PsoOvis1B003193	43.97	0.892429	14.53	1.35289	5.31	1.18527	8.41	1.07407	12.96	1.62	1.7	0.63197	6.13	0.75679
qqPsoOvis2_cnag1_qqPsoOvis1.1_s01_RagTag	1596944	1597300	PsoOvis1B013574	66.37	1.34707	15.18	1.41341	4.63	1.03348	10.82	1.38186	8.42	1.0525	5.36	1.99257	14.14	1.74568
qqPsoOvis2_cnag1_qqPsoOvis1.1_s01_RagTag	1598024	1598263	PsoOvis1B011707	38.29	0.777146	12.94	1.20484	2.07	0.462054	3.71	0.473819	5.82	0.7275	1.84	0.684015	6.77	0.835802
qqPsoOvis2_cnag1_qqPsoOvis1.1_s01_RagTag	1599727	1600113	PsoOvis1B009468	35.88	0.728232	8.23	0.766294	4.34	0.96875	6.26	0.799489	10.96	1.37	1.46	0.542751	5.44	0.671605
qqPsoOvis2_cnag1_qqPsoOvis1.1_s01_RagTag	1601225	1601623	PsoOvis1B013570	38.06	0.772478	11.43	1.06425	1.71	0.381696	7.78	0.993614	10.21	1.27625	2.57	0.95539	5.03	0.620988
qqPsoOvis2_cnag1_qqPsoOvis1.1_s01_RagTag	1603036	1603461	PsoOvis1B007296	51.15	1.03816	9.16	0.852886	6.63	1.47991	7.11	0.908046	6.66	0.8325	2.24	0.832714	7.77	0.959259
qqPsoOvis2_cnag1_qqPsoOvis1.1_s01_RagTag	1607348	1633224	PsoOvis1B012998	41.34	0.83905	9.84	0.916201	3.72	0.830357	7.97	1.01788	7.04	0.88	5.3	1.97026	7.26	0.896296
qqPsoOvis2_cnag1_qqPsoOvis1.1_s01_RagTag	1616128	1618023	PsoOvis1B007123	39.83	0.808403	7.11	0.662011	4.35	0.970982	5.9	0.753512	6.46	0.8075	1.34	0.498141	7.98	0.985185
qqPsoOvis2_cnag1_qqPsoOvis1.1_s01_RagTag	1640030	1640541	PsoOvis1B008342	33.72	0.684392	3.81	0.354749	2.61	0.582589	4.12	0.526181	4.78	0.5975	1.62	0.60223	4.93	0.608642
qqPsoOvis2_cnag1_qqPsoOvis1.1_s01_RagTag	1643153	1643732	PsoOvis1B006798	0.8	0.0162371	0	0	0.11	0.0245536	0	0	0	0	0	0	0	0
qqPsoOvis2_cnag1_qqPsoOvis1.1_s01_RagTag	1644925	1645256	PsoOvis1B003742	37.78	0.766795	7.33	0.682495	3.68	0.821429	6.84	0.873563	7.05	0.88125	5.47	2.03346	8.97	1.10741
qqPsoOvis2_cnag1_qqPsoOvis1.1_s01_RagTag	1646123	1647678	PsoOvis1B008631	27.45	0.557134	4.46	0.41527	3.67	0.819196	2.72	0.347382	4.64	0.58	0.99	0.36803	7.08	0.874074
qqPsoOvis2_cnag1_qqPsoOvis1.1_s01_RagTag	1695743	1696138	PsoOvis1B012691	47.31	0.960219	9.79	0.911546	1.79	0.399554	8.41	1.07407	7.29	0.91125	7.77	2.88848	4.92	0.607407
qqPsoOvis2_cnag1_qqPsoOvis1.1_s01_RagTag	1698030	1727517	PsoOvis1B006065	39.65	0.804749	10.07	0.937616	3.66	0.816964	7.93	1.01277	6.99	0.87375	5.37	1.99628	6.11	0.754321
qqPsoOvis2_cnag1_qqPsoOvis1.1_s01_RagTag	1727641	1732989	PsoOvis1B003658	42.87	0.870104	9.86	0.918063	3.61	0.805804	6.27	0.800766	7	0.875	2.42	0.899628	6.08	0.750617
qqPsoOvis2_cnag1_qqPsoOvis1.1_s01_RagTag	1730778	1731134	PsoOvis1B012721	47.17	0.957378	9.69	0.902235	3.07	0.685268	8.8	1.12388	4.37	0.54625	3.55	1.3197	5.02	0.619753
qqPsoOvis2_cnag1_qqPsoOvis1.1_s01_RagTag	1733922	1738205	PsoOvis1B001950	40.23	0.816521	7.57	0.704842	3.03	0.676339	6.1	0.779055	6.05	0.75625	2	0.743494	6.7	0.82716
qqPsoOvis2_cnag1_qqPsoOvis1.1_s01_RagTag	1739326	1741030	PsoOvis1B010112	42.18	0.856099	7.53	0.701117	3.48	0.776786	6.96	0.888889	6.68	0.835	2.35	0.873606	6.07	0.749383
qqPsoOvis2_cnag1_qqPsoOvis1.1_s01_RagTag	1743496	1745015	PsoOvis1B005953	44.54	0.903998	11.47	1.06797	3.57	0.796875	8.24	1.05236	6.04	0.755	2.07	0.769517	5.15	0.635802
qqPsoOvis2_cnag1_qqPsoOvis1.1_s01_RagTag	1754056	1757690	PsoOvis1B000376	34.49	0.70002	6.95	0.647114	3.43	0.765625	5.64	0.720307	4.62	0.5775	2.62	0.973978	5.38	0.664198
qqPsoOvis2_cnag1_qqPsoOvis1.1_s01_RagTag	1769270	1781622	PsoOvis1B002400	43.79	0.888776	10.21	0.950652	3.64	0.8125	7.16	0.914432	7.81	0.97625	2.6	0.966543	6.97	0.860494
qqPsoOvis2_cnag1_qqPsoOvis1.1_s01_RagTag	1769273	1769998	PsoOvis1B008597	47.77	0.969556	9.96	0.927374	4.56	1.01786	8.14	1.03959	8.02	1.0025	3.07	1.14126	7.31	0.902469
qqPsoOvis2_cnag1_qqPsoOvis1.1_s01_RagTag	1784339	1785492	PsoOvis1B007069	47.28	0.95961	9.78	0.910615	3.46	0.772321	9.88	1.26181	7.36	0.92	1.52	0.565056	7.56	0.933333
qqPsoOvis2_cnag1_qqPsoOvis1.1_s01_RagTag	1785664	1788475	PsoOvis1B000781	40.98	0.831743	9.81	0.913408	3.73	0.832589	8.29	1.05875	8.65	1.08125	2.2	0.817844	10.83	1.33704
qqPsoOvis2_cnag1_qqPsoOvis1.1_s01_RagTag	1806605	1807744	PsoOvis1B001184	8.12	0.164806	1.63	0.151769	0.33	0.0736607	1.5	0.191571	0.73	0.09125	0.25	0.0929368	2.15	0.265432
qqPsoOvis2_cnag1_qqPsoOvis1.1_s01_RagTag	1807804	1811469	PsoOvis1B013484	9.63	0.195454	1.48	0.137803	1.09	0.243304	1.21	0.154534	1.68	0.21	0.28	0.104089	1.91	0.235802
qqPsoOvis2_cnag1_qqPsoOvis1.1_s01_RagTag	1838428	1843165	PsoOvis1B013793	40.37	0.819363	10.39	0.967412	4.2	0.9375	8.8	1.12388	7.9	0.9875	5.76	2.14126	6.52	0.804938
qqPsoOvis2_cnag1_qqPsoOvis1.1_s01_RagTag	1847805	1850253	PsoOvis1B007768	43.56	0.884108	11.23	1.04562	3.36	0.75	8.84	1.12899	7.92	0.99	4.05	1.50558	5.55	0.685185
qqPsoOvis2_cnag1_qqPsoOvis1.1_s01_RagTag	1850529	1854564	PsoOvis1B012282	42.07	0.853866	11	1.02421	4.16	0.928571	6.75	0.862069	6.42	0.8025	3.08	1.14498	7.41	0.914815
qqPsoOvis2_cnag1_qqPsoOvis1.1_s01_RagTag	1858619	1863890	PsoOvis1B006186	41.32	0.838644	8.95	0.833333	3.84	0.857143	6.25	0.798212	7.26	0.9075	3.79	1.40892	6.76	0.834568
qqPsoOvis2_cnag1_qqPsoOvis1.1_s01_RagTag	1916911	1922948	PsoOvis1B004349	40.24	0.816724	9.56	0.89013	3.5	0.78125	6.15	0.785441	6.83	0.85375	2.51	0.933086	5.93	0.732099
qqPsoOvis2_cnag1_qqPsoOvis1.1_s01_RagTag	1924121	1924984	PsoOvis1B011648	38.04	0.772072	10.65	0.99162	3.71	0.828125	6.21	0.793103	10.09	1.26125	1.6	0.594796	7.19	0.887654
qqPsoOvis2_cnag1_qqPsoOvis1.1_s01_RagTag	1928450	1930054	PsoOvis1B005021	41.44	0.84108	7.6	0.707635	4.43	0.988839	7.22	0.922095	8.55	1.06875	3.46	1.28625	5.91	0.72963
qqPsoOvis2_cnag1_qqPsoOvis1.1_s01_RagTag	1935454	1939927	PsoOvis1B001280	41.45	0.841283	10.31	0.959963	3.49	0.779018	7.18	0.916986	6.7	0.8375	4.82	1.79182	6.6	0.814815
qqPsoOvis2_cnag1_qqPsoOvis1.1_s01_RagTag	1941458	1944414	PsoOvis1B009400	38.15	0.774305	10.64	0.990689	3.26	0.727679	7.64	0.975734	7.4	0.925	2.99	1.11152	6.03	0.744444
qqPsoOvis2_cnag1_qqPsoOvis1.1_s01_RagTag	1951475	1977079	PsoOvis1B014749	43.79	0.888776	11.24	1.04655	3.88	0.866071	9.14	1.16731	7.45	0.93125	3.75	1.39405	6.18	0.762963
qqPsoOvis2_cnag1_qqPsoOvis1.1_s01_RagTag	1965510	1966440	PsoOvis1B009209	39.61	0.803937	7.37	0.68622	2.19	0.488839	5.56	0.710089	4.52	0.565	0.97	0.360595	6.41	0.791358
qqPsoOvis2_cnag1_qqPsoOvis1.1_s01_RagTag	1983882	1985493	PsoOvis1B008008	43.27	0.878222	8.98	0.836127	2.92	0.651786	8.06	1.02937	8.09	1.01125	4.36	1.62082	6.77	0.835802
qqPsoOvis2_cnag1_qqPsoOvis1.1_s01_RagTag	1986019	1990590	PsoOvis1B005216	37.02	0.75137	7.51	0.699255	3.61	0.805804	4.77	0.609195	6.26	0.7825	1.96	0.728625	6.76	0.834568
qqPsoOvis2_cnag1_qqPsoOvis1.1_s01_RagTag	2018840	2020966	PsoOvis1B013427	37.82	0.767607	7.94	0.739292	3.64	0.8125	5.73	0.731801	5.44	0.68	2.28	0.847584	7.4	0.91358
qqPsoOvis2_cnag1_qqPsoOvis1.1_s01_RagTag	2036886	2039769	PsoOvis1B011760	43.65	0.885935	11.56	1.07635	4.51	1.0067	8.54	1.09068	6.82	0.8525	4.22	1.56877	6.86	0.846914
qqPsoOvis2_cnag1_qqPsoOvis1.1_s01_RagTag	2039861	2041313	PsoOvis1B002119	48.75	0.989446	9.32	0.867784	3.6	0.803571	6.84	0.873563	8.49	1.06125	6.31	2.34572	8.63	1.06543
qqPsoOvis2_cnag1_qqPsoOvis1.1_s01_RagTag	2042636	2044016	PsoOvis1B008390	41.55	0.843312	11.24	1.04655	2.99	0.667411	6.13	0.782886	6.48	0.81	4.98	1.8513	3.95	0.487654
qqPsoOvis2_cnag1_qqPsoOvis1.1_s01_RagTag	2044278	2045455	PsoOvis1B001421	37.73	0.76578	9.77	0.909683	2.83	0.631696	7.7	0.983397	6.88	0.86	3.78	1.4052	6.34	0.782716
qqPsoOvis2_cnag1_qqPsoOvis1.1_s01_RagTag	2045822	2046987	PsoOvis1B007740	42.11	0.854678	9.35	0.870577	3.65	0.814732	7.91	1.01022	7.63	0.95375	2.03	0.754647	8.47	1.04568
qqPsoOvis2_cnag1_qqPsoOvis1.1_s01_RagTag	2047427	2052701	PsoOvis1B014562	43.2	0.876801	10.05	0.935754	3.02	0.674107	8.26	1.05492	7.33	0.91625	3.31	1.23048	6.82	0.841975
qqPsoOvis2_cnag1_qqPsoOvis1.1_s01_RagTag	2058785	2060428	PsoOvis1B001810	38.86	0.788715	9.63	0.896648	3.16	0.705357	4.9	0.625798	5.99	0.74875	3.14	1.16729	8.07	0.996296
qqPsoOvis2_cnag1_qqPsoOvis1.1_s01_RagTag	2064012	2065209	PsoOvis1B011059	37.51	0.761315	7.64	0.711359	4.26	0.950893	4.67	0.596424	6.33	0.79125	3.56	1.32342	5.58	0.688889
qqPsoOvis2_cnag1_qqPsoOvis1.1_s01_RagTag	2068882	2070617	PsoOvis1B007284	41.21	0.836412	11.43	1.06425	3.95	0.881696	7.77	0.992337	7.14	0.8925	3.69	1.37175	6.2	0.765432
qqPsoOvis2_cnag1_qqPsoOvis1.1_s01_RagTag	2070765	2072405	PsoOvis1B002183	40.01	0.812056	10.62	0.988827	3.54	0.790179	8.21	1.04853	7.32	0.915	3.66	1.36059	6.1	0.753086
qqPsoOvis2_cnag1_qqPsoOvis1.1_s01_RagTag	2072649	2076487	PsoOvis1B004720	39.3	0.797646	8.24	0.767225	3.69	0.823661	6.12	0.781609	7.05	0.88125	2.69	1	6.77	0.835802
qqPsoOvis2_cnag1_qqPsoOvis1.1_s01_RagTag	2078153	2082405	PsoOvis1B003295	43.64	0.885732	10.53	0.980447	3.29	0.734375	9.29	1.18646	7.17	0.89625	3.15	1.171	6.25	0.771605
qqPsoOvis2_cnag1_qqPsoOvis1.1_s01_RagTag	2081902	2089218	PsoOvis1B010528	44.88	0.910899	10.42	0.970205	3.21	0.716518	8.68	1.10856	5.69	0.71125	2.6	0.966543	6.48	0.8
qqPsoOvis2_cnag1_qqPsoOvis1.1_s01_RagTag	2093249	2094825	PsoOvis1B001701	42.15	0.85549	7.27	0.676909	3.9	0.870536	5.55	0.708812	6.37	0.79625	3.17	1.17844	6.07	0.749383
qqPsoOvis2_cnag1_qqPsoOvis1.1_s01_RagTag	2094827	2095956	PsoOvis1B008050	41.4	0.840268	9.66	0.899441	5.37	1.19866	7.47	0.954023	7.06	0.8825	2.99	1.11152	4.86	0.6
qqPsoOvis2_cnag1_qqPsoOvis1.1_s01_RagTag	2097524	2098822	PsoOvis1B005425	38.19	0.775117	13.27	1.23557	4.5	1.00446	10.04	1.28225	8.17	1.02125	4.64	1.72491	7.57	0.934568
qqPsoOvis2_cnag1_qqPsoOvis1.1_s01_RagTag	2099414	2102323	PsoOvis1B011779	43.84	0.889791	9.81	0.913408	3.78	0.84375	7.53	0.961686	6.39	0.79875	4.02	1.49442	6.43	0.793827
qqPsoOvis2_cnag1_qqPsoOvis1.1_s01_RagTag	2116684	2117876	PsoOvis1B014585	43.31	0.879034	10.59	0.986034	3.33	0.743304	8.52	1.08812	10.07	1.25875	5.74	2.13383	4.91	0.606173
qqPsoOvis2_cnag1_qqPsoOvis1.1_s01_RagTag	2119065	2120613	PsoOvis1B006358	40.52	0.822407	10.53	0.980447	2.53	0.564732	7.03	0.897829	8.31	1.03875	5.5	2.04461	5.82	0.718519
qqPsoOvis2_cnag1_qqPsoOvis1.1_s01_RagTag	2121354	2123146	PsoOvis1B012937	39.1	0.793586	9.67	0.900372	3.24	0.723214	7.64	0.975734	7.92	0.99	3.38	1.25651	5.13	0.633333
qqPsoOvis2_cnag1_qqPsoOvis1.1_s01_RagTag	2123829	2127134	PsoOvis1B008433	39.53	0.802314	10.05	0.935754	2.77	0.618304	6.32	0.807152	7.43	0.92875	3.04	1.13011	6.58	0.812346
qqPsoOvis2_cnag1_qqPsoOvis1.1_s01_RagTag	2127682	2130842	PsoOvis1B005964	44.53	0.903795	10.47	0.97486	3.89	0.868304	6.79	0.867178	8.06	1.0075	3.41	1.26766	6.15	0.759259
qqPsoOvis2_cnag1_qqPsoOvis1.1_s01_RagTag	2130202	2132515	PsoOvis1B001643	40.6	0.824031	9.81	0.913408	3.82	0.852679	6.64	0.84802	7.26	0.9075	2.26	0.840149	5.03	0.620988
qqPsoOvis2_cnag1_qqPsoOvis1.1_s01_RagTag	2132636	2135197	PsoOvis1B008457	43.35	0.879846	12.39	1.15363	4.82	1.07589	8.16	1.04215	9.58	1.1975	3.83	1.42379	7.95	0.981481
qqPsoOvis2_cnag1_qqPsoOvis1.1_s01_RagTag	2137989	2138850	PsoOvis1B010303	16.8	0.340978	4.18	0.389199	0.92	0.205357	2.43	0.310345	2.6	0.325	0.5	0.185874	2.23	0.275309
qqPsoOvis2_cnag1_qqPsoOvis1.1_s01_RagTag	2143425	2144329	PsoOvis1B000086	43.69	0.886746	7.26	0.675978	2.51	0.560268	6.35	0.810983	8.83	1.10375	1.8	0.669145	5.58	0.688889
qqPsoOvis2_cnag1_qqPsoOvis1.1_s01_RagTag	2173353	2173566	PsoOvis1B013177	45.8	0.929572	6.13	0.570764	5.69	1.27009	6.49	0.828863	6.22	0.7775	2.42	0.899628	9.59	1.18395
qqPsoOvis2_cnag1_qqPsoOvis1.1_s01_RagTag	2174104	2176098	PsoOvis1B009815	38.83	0.788106	7.88	0.733706	4.45	0.993304	6.25	0.798212	5.79	0.72375	2.24	0.832714	6.97	0.860494
qqPsoOvis2_cnag1_qqPsoOvis1.1_s01_RagTag	2211596	2220015	PsoOvis1B009267	42.77	0.868074	10	0.931099	3.82	0.852679	8.54	1.09068	7.81	0.97625	2.53	0.94052	7.23	0.892593
qqPsoOvis2_cnag1_qqPsoOvis1.1_s01_RagTag	2222100	2224484	PsoOvis1B004535	42.65	0.865638	8.63	0.803538	3.85	0.859375	5.76	0.735632	6.17	0.77125	1.6	0.594796	5.94	0.733333
qqPsoOvis2_cnag1_qqPsoOvis1.1_s01_RagTag	2225052	2227092	PsoOvis1B001813	39.15	0.794601	9.32	0.867784	3.88	0.866071	5.74	0.733078	5.44	0.68	2.22	0.825279	5.74	0.708642
qqPsoOvis2_cnag1_qqPsoOvis1.1_s01_RagTag	2228843	2231272	PsoOvis1B005349	39.69	0.805561	9.81	0.913408	3.93	0.877232	7.58	0.968072	7.76	0.97	1.79	0.665428	7.2	0.888889
qqPsoOvis2_cnag1_qqPsoOvis1.1_s01_RagTag	2235724	2238861	PsoOvis1B011692	39.01	0.79176	9.89	0.920857	4.35	0.970982	7.43	0.948914	7.08	0.885	2.35	0.873606	6.58	0.812346
qqPsoOvis2_cnag1_qqPsoOvis1.1_s01_RagTag	2241451	2243970	PsoOvis1B006957	44.09	0.894865	9.08	0.845438	4.26	0.950893	5.28	0.67433	6.21	0.77625	1.13	0.420074	5.86	0.723457
qqPsoOvis2_cnag1_qqPsoOvis1.1_s01_RagTag	2253969	2261993	PsoOvis1B012692	39.76	0.806982	8.97	0.835196	3.51	0.783482	6.24	0.796935	6.21	0.77625	4.07	1.51301	7.58	0.935802
qqPsoOvis2_cnag1_qqPsoOvis1.1_s01_RagTag	2263285	2274616	PsoOvis1B004192	42.39	0.860361	11.69	1.08845	3.85	0.859375	7.7	0.983397	7.26	0.9075	3.48	1.29368	6.79	0.838272
qqPsoOvis2_cnag1_qqPsoOvis1.1_s01_RagTag	2274889	2278482	PsoOvis1B014345	45.38	0.921047	9.74	0.90689	3.07	0.685268	8.03	1.02554	6.89	0.86125	3.51	1.30483	4.82	0.595062
qqPsoOvis2_cnag1_qqPsoOvis1.1_s01_RagTag	2282465	2284242	PsoOvis1B001277	35.31	0.716663	8.01	0.74581	3.85	0.859375	5.94	0.758621	7.18	0.8975	1.55	0.576208	8.92	1.10123
qqPsoOvis2_cnag1_qqPsoOvis1.1_s01_RagTag	2284531	2285672	PsoOvis1B007747	40.91	0.830323	9.52	0.886406	3	0.669643	5.66	0.722861	6.52	0.815	2.48	0.921933	8.91	1.1
qqPsoOvis2_cnag1_qqPsoOvis1.1_s01_RagTag	2287389	2289692	PsoOvis1B000544	41.18	0.835803	10.33	0.961825	2.83	0.631696	6.48	0.827586	4.7	0.5875	3.6	1.33829	8.18	1.00988
qqPsoOvis2_cnag1_qqPsoOvis1.1_s01_RagTag	2315464	2318171	PsoOvis1B014432	40.11	0.814086	10.12	0.942272	3.91	0.872768	7.73	0.987229	7.77	0.97125	3.96	1.47212	6.52	0.804938
qqPsoOvis2_cnag1_qqPsoOvis1.1_s01_RagTag	2321244	2322206	PsoOvis1B005793	0	0	0.18	0.0167598	0	0	0	0	0	0	0	0	0	0
qqPsoOvis2_cnag1_qqPsoOvis1.1_s01_RagTag	2325984	2327239	PsoOvis1B006303	37.53	0.761721	6.98	0.649907	3.7	0.825893	4.62	0.590038	7.11	0.88875	3.03	1.12639	6.33	0.781481
qqPsoOvis2_cnag1_qqPsoOvis1.1_s01_RagTag	2327296	2327910	PsoOvis1B013275	32.62	0.662066	7.51	0.699255	3.06	0.683036	6.13	0.782886	4.83	0.60375	4.66	1.73234	6.88	0.849383
qqPsoOvis2_cnag1_qqPsoOvis1.1_s01_RagTag	2328703	2330240	PsoOvis1B004122	48.4	0.982342	8.1	0.75419	2.56	0.571429	5.72	0.730524	6.34	0.7925	3.88	1.44238	6.58	0.812346
qqPsoOvis2_cnag1_qqPsoOvis1.1_s01_RagTag	2332639	2333873	PsoOvis1B011223	30.88	0.626751	5.18	0.482309	3.19	0.712054	3.94	0.503193	3.5	0.4375	1.9	0.70632	4.79	0.591358
qqPsoOvis2_cnag1_qqPsoOvis1.1_s01_RagTag	2335491	2338169	PsoOvis1B002961	43.64	0.885732	10.35	0.963687	3.71	0.828125	8.29	1.05875	6.86	0.8575	5.15	1.9145	6.98	0.861728
qqPsoOvis2_cnag1_qqPsoOvis1.1_s01_RagTag	2341561	2345550	PsoOvis1B009979	38.31	0.777552	7.92	0.73743	3.88	0.866071	5.38	0.687101	5.93	0.74125	2.29	0.851301	7.07	0.87284
qqPsoOvis2_cnag1_qqPsoOvis1.1_s01_RagTag	2348038	2349233	PsoOvis1B001053	37.26	0.756241	7.22	0.672253	5.65	1.26116	6.92	0.88378	4.23	0.52875	1.28	0.475836	4.44	0.548148
qqPsoOvis2_cnag1_qqPsoOvis1.1_s01_RagTag	2349854	2357619	PsoOvis1B003896	39.17	0.795007	8.59	0.799814	4.63	1.03348	5.17	0.660281	5.6	0.7	1.9	0.70632	7.84	0.967901
qqPsoOvis2_cnag1_qqPsoOvis1.1_s01_RagTag	2367975	2370044	PsoOvis1B011600	38.24	0.776132	9.63	0.896648	3.24	0.723214	7.3	0.932312	7.22	0.9025	2.92	1.0855	7.51	0.92716
qqPsoOvis2_cnag1_qqPsoOvis1.1_s01_RagTag	2371316	2373811	PsoOvis1B010956	40.61	0.824234	8.59	0.799814	3.85	0.859375	6.34	0.809706	6.88	0.86	2.22	0.825279	7.58	0.935802
qqPsoOvis2_cnag1_qqPsoOvis1.1_s01_RagTag	2374440	2378274	PsoOvis1B013583	41.41	0.840471	10.72	0.998138	3.85	0.859375	6.46	0.825032	7.55	0.94375	1.76	0.654275	6.44	0.795062
qqPsoOvis2_cnag1_qqPsoOvis1.1_s01_RagTag	2394463	2395689	PsoOvis1B013286	10.92	0.221636	3.2	0.297952	2.29	0.511161	1.92	0.245211	1.88	0.235	0.54	0.200743	2.53	0.312346
qqPsoOvis2_cnag1_qqPsoOvis1.1_s01_RagTag	2403921	2412778	PsoOvis1B003709	42.12	0.854881	9.56	0.89013	3.28	0.732143	7.18	0.916986	6.68	0.835	2.97	1.10409	5.67	0.7
qqPsoOvis2_cnag1_qqPsoOvis1.1_s01_RagTag	2408863	2409852	PsoOvis1B006863	40.89	0.829917	8.09	0.753259	2.45	0.546875	6.32	0.807152	6.89	0.86125	3.18	1.18216	5.23	0.645679
qqPsoOvis2_cnag1_qqPsoOvis1.1_s01_RagTag	2415076	2415845	PsoOvis1B000382	9.66	0.196063	0.4	0.0372439	1.52	0.339286	1.81	0.231162	1.12	0.14	0	0	0	0
qqPsoOvis2_cnag1_qqPsoOvis1.1_s01_RagTag	2419799	2420971	PsoOvis1B013011	43.15	0.875786	10.99	1.02328	2.91	0.649554	6.87	0.877395	8.01	1.00125	2.93	1.08922	8.08	0.997531
qqPsoOvis2_cnag1_qqPsoOvis1.1_s01_RagTag	2421667	2425150	PsoOvis1B001624	42.2	0.856505	8.98	0.836127	4.23	0.944196	6.62	0.845466	7.49	0.93625	4.01	1.49071	5.8	0.716049
qqPsoOvis2_cnag1_qqPsoOvis1.1_s01_RagTag	2429212	2435433	PsoOvis1B008217	39.31	0.797849	9.03	0.840782	4.53	1.01116	7.59	0.969349	6.79	0.84875	2.79	1.03717	6.13	0.75679
qqPsoOvis2_cnag1_qqPsoOvis1.1_s01_RagTag	2435526	2441397	PsoOvis1B007989	40.59	0.823828	10.36	0.964618	3.8	0.848214	7.58	0.968072	7.47	0.93375	3.08	1.14498	5.44	0.671605
qqPsoOvis2_cnag1_qqPsoOvis1.1_s01_RagTag	2469090	2469927	PsoOvis1B002785	10.1	0.204993	1.07	0.0996276	1.02	0.227679	1.45	0.185185	0.96	0.12	0.16	0.0594796	1.24	0.153086
qqPsoOvis2_cnag1_qqPsoOvis1.1_s01_RagTag	2525909	2528151	PsoOvis1B002576	33.96	0.689263	7.12	0.662942	4.59	1.02455	4.4	0.561941	5.18	0.6475	5.79	2.15242	8.6	1.06173
qqPsoOvis2_cnag1_qqPsoOvis1.1_s01_RagTag	2537812	2539931	PsoOvis1B002734	38.78	0.787092	8.66	0.806331	3.7	0.825893	5.87	0.749681	6.43	0.80375	2.54	0.944238	6.6	0.814815
qqPsoOvis2_cnag1_qqPsoOvis1.1_s01_RagTag	2540712	2546156	PsoOvis1B009007	42.55	0.863609	10	0.931099	3.55	0.792411	4.74	0.605364	6.63	0.82875	3.99	1.48327	6.76	0.834568
qqPsoOvis2_cnag1_qqPsoOvis1.1_s01_RagTag	2546431	2549388	PsoOvis1B004667	41.33	0.838847	10.46	0.973929	3.18	0.709821	6.82	0.871009	6.26	0.7825	3.99	1.48327	6.17	0.761728
qqPsoOvis2_cnag1_qqPsoOvis1.1_s01_RagTag	2549728	2550912	PsoOvis1B011091	42.56	0.863812	11.01	1.02514	3.07	0.685268	6.97	0.890166	9.92	1.24	2.15	0.799257	5.9	0.728395
qqPsoOvis2_cnag1_qqPsoOvis1.1_s01_RagTag	2569594	2573838	PsoOvis1B012205	43.44	0.881672	9.66	0.899441	3.59	0.801339	7.86	1.00383	6.76	0.845	3.08	1.14498	6.38	0.787654
qqPsoOvis2_cnag1_qqPsoOvis1.1_s01_RagTag	2585965	2591076	PsoOvis1B003951	38.78	0.787092	8.24	0.767225	3.45	0.770089	5.67	0.724138	7.19	0.89875	2.14	0.795539	5.82	0.718519
qqPsoOvis2_cnag1_qqPsoOvis1.1_s01_RagTag	2590684	2593160	PsoOvis1B013888	41.77	0.847778	10.72	0.998138	4.18	0.933036	7.19	0.918263	8.04	1.005	1.75	0.650558	4.86	0.6
qqPsoOvis2_cnag1_qqPsoOvis1.1_s01_RagTag	2596318	2598081	PsoOvis1B005699	41.97	0.851837	9.91	0.922719	4.86	1.08482	8.27	1.05619	7.53	0.94125	1.42	0.527881	6.23	0.769136
qqPsoOvis2_cnag1_qqPsoOvis1.1_s01_RagTag	2598191	2598634	PsoOvis1B004317	33.92	0.688451	15.75	1.46648	5.15	1.14955	11.05	1.41124	8.07	1.00875	2.16	0.802974	4.5	0.555556
qqPsoOvis2_cnag1_qqPsoOvis1.1_s01_RagTag	2599222	2610700	PsoOvis1B009316	41.94	0.851228	10.96	1.02048	3.89	0.868304	7.72	0.985951	6.82	0.8525	2.85	1.05948	6.12	0.755556
qqPsoOvis2_cnag1_qqPsoOvis1.1_s01_RagTag	2601189	2602418	PsoOvis1B000892	46.51	0.943982	9.64	0.897579	4.25	0.948661	8.1	1.03448	7.42	0.9275	2.35	0.873606	6.36	0.785185
qqPsoOvis2_cnag1_qqPsoOvis1.1_s01_RagTag	2602472	2603218	PsoOvis1B006790	44.31	0.89933	10.72	0.998138	3.1	0.691964	6.68	0.853129	8.17	1.02125	2.58	0.959108	6.44	0.795062
qqPsoOvis2_cnag1_qqPsoOvis1.1_s01_RagTag	2606676	2612263	PsoOvis1B014571	40.62	0.824437	11.64	1.0838	3.44	0.767857	8.06	1.02937	7.23	0.90375	2.76	1.02602	5.77	0.712346
qqPsoOvis2_cnag1_qqPsoOvis1.1_s01_RagTag	2613589	2614305	PsoOvis1B006666	43.24	0.877613	11.34	1.05587	3.41	0.761161	8.83	1.12771	9.34	1.1675	2.22	0.825279	7.21	0.890123
qqPsoOvis2_cnag1_qqPsoOvis1.1_s01_RagTag	2614748	2617376	PsoOvis1B012521	44.05	0.894053	9.45	0.879888	5.19	1.15848	7.32	0.934866	7.18	0.8975	1.67	0.620818	7.97	0.983951
qqPsoOvis2_cnag1_qqPsoOvis1.1_s01_RagTag	2617755	2618568	PsoOvis1B004509	40.47	0.821392	9.49	0.883613	3.77	0.841518	8.18	1.0447	5.91	0.73875	2.02	0.750929	10.26	1.26667
qqPsoOvis2_cnag1_qqPsoOvis1.1_s01_RagTag	2618667	2620961	PsoOvis1B010199	40.42	0.820378	10.67	0.993482	4.33	0.966518	7.44	0.950192	5.65	0.70625	2.9	1.07807	5.59	0.690123
qqPsoOvis2_cnag1_qqPsoOvis1.1_s01_RagTag	2633503	2634759	PsoOvis1B008565	42.36	0.859752	10.44	0.972067	3.24	0.723214	7.38	0.942529	7.79	0.97375	2.45	0.910781	5.21	0.64321
qqPsoOvis2_cnag1_qqPsoOvis1.1_s01_RagTag	2635695	2638460	PsoOvis1B000468	40.93	0.830729	9.44	0.878957	4.14	0.924107	7.89	1.00766	6.35	0.79375	1.9	0.70632	6.61	0.816049
qqPsoOvis2_cnag1_qqPsoOvis1.1_s01_RagTag	2639142	2640480	PsoOvis1B004493	45.8	0.929572	11.96	1.11359	3.59	0.801339	8.21	1.04853	9.18	1.1475	3.31	1.23048	7.51	0.92716
qqPsoOvis2_cnag1_qqPsoOvis1.1_s01_RagTag	2640879	2646274	PsoOvis1B014317	40.35	0.818957	10.92	1.01676	3.78	0.84375	8.1	1.03448	7.38	0.9225	4.9	1.82156	6.2	0.765432
qqPsoOvis2_cnag1_qqPsoOvis1.1_s01_RagTag	2683730	2684336	PsoOvis1B005195	32.78	0.665314	8.74	0.81378	3.92	0.875	5.37	0.685824	5.21	0.65125	1.57	0.583643	5.5	0.679012
qqPsoOvis2_cnag1_qqPsoOvis1.1_s01_RagTag	2684870	2685185	PsoOvis1B013366	38.05	0.772275	6.26	0.582868	4.27	0.953125	4.58	0.58493	5.54	0.6925	1.2	0.446097	4.26	0.525926
qqPsoOvis2_cnag1_qqPsoOvis1.1_s01_RagTag	2685227	2686154	PsoOvis1B011859	44.48	0.902781	9.36	0.871508	5.44	1.21429	4.84	0.618135	5.1	0.6375	1.55	0.576208	7	0.864198
qqPsoOvis2_cnag1_qqPsoOvis1.1_s01_RagTag	2716827	2730925	PsoOvis1B014730	42.88	0.870306	10.97	1.02142	3.88	0.866071	8.25	1.05364	7.36	0.92	3.53	1.31227	7	0.864198
qqPsoOvis2_cnag1_qqPsoOvis1.1_s01_RagTag	2733288	2735447	PsoOvis1B006178	37.5	0.761112	7.88	0.733706	4.41	0.984375	7.26	0.927203	5.4	0.675	2.9	1.07807	6.45	0.796296
qqPsoOvis2_cnag1_qqPsoOvis1.1_s01_RagTag	2735853	2736956	PsoOvis1B012700	43.35	0.879846	9.63	0.896648	3.69	0.823661	9.19	1.17369	11.22	1.4025	5.01	1.86245	4.96	0.612346
qqPsoOvis2_cnag1_qqPsoOvis1.1_s01_RagTag	2737319	2741196	PsoOvis1B004460	41.54	0.843109	9.93	0.924581	4.17	0.930804	10.02	1.27969	8.18	1.0225	5.25	1.95167	6.33	0.781481
qqPsoOvis2_cnag1_qqPsoOvis1.1_s01_RagTag	2743043	2745012	PsoOvis1B009406	40.18	0.815506	8.77	0.816574	3.31	0.738839	7.02	0.896552	7.94	0.9925	1.91	0.710037	7.23	0.892593
qqPsoOvis2_cnag1_qqPsoOvis1.1_s01_RagTag	2746091	2748322	PsoOvis1B003104	43.19	0.876598	9.44	0.878957	3.03	0.676339	6.79	0.867178	5.29	0.66125	3.69	1.37175	5.37	0.662963
qqPsoOvis2_cnag1_qqPsoOvis1.1_s01_RagTag	2748558	2749154	PsoOvis1B011894	43.85	0.889994	8.13	0.756983	4.47	0.997768	5.67	0.724138	6.64	0.83	3.11	1.15613	9.94	1.22716
qqPsoOvis2_cnag1_qqPsoOvis1.1_s01_RagTag	2749320	2750738	PsoOvis1B005056	39.63	0.804343	10.52	0.979516	3.32	0.741071	5.74	0.733078	6.69	0.83625	2.09	0.776952	7.09	0.875309
qqPsoOvis2_cnag1_qqPsoOvis1.1_s01_RagTag	2750558	2752061	PsoOvis1B002181	40.96	0.831338	10.27	0.956238	4.09	0.912946	8.42	1.07535	8.33	1.04125	4.58	1.7026	5.43	0.67037
qqPsoOvis2_cnag1_qqPsoOvis1.1_s01_RagTag	2755203	2781496	PsoOvis1B008621	42.06	0.853663	10.49	0.976723	3.66	0.816964	8.68	1.10856	7.42	0.9275	3.1	1.15242	5.88	0.725926
qqPsoOvis2_cnag1_qqPsoOvis1.1_s01_RagTag	2783654	2784698	PsoOvis1B005512	38.94	0.790339	10.79	1.00466	4.4	0.982143	5.69	0.726692	9.91	1.23875	2.39	0.888476	5.98	0.738272
qqPsoOvis2_cnag1_qqPsoOvis1.1_s01_RagTag	2784942	2787229	PsoOvis1B013625	40.99	0.831946	9.74	0.90689	4.18	0.933036	5.66	0.722861	6.32	0.79	2.66	0.988848	7.08	0.874074
qqPsoOvis2_cnag1_qqPsoOvis1.1_s01_RagTag	2788265	2798321	PsoOvis1B007336	30.41	0.617211	5.93	0.552142	3.1	0.691964	5.15	0.657727	5.19	0.64875	2.32	0.862454	4.1	0.506173
qqPsoOvis2_cnag1_qqPsoOvis1.1_s01_RagTag	2800753	2804387	PsoOvis1B003078	39.1	0.793586	9.55	0.889199	3.62	0.808036	6.48	0.827586	7.1	0.8875	2.51	0.933086	7.57	0.934568
qqPsoOvis2_cnag1_qqPsoOvis1.1_s01_RagTag	2804451	2805703	PsoOvis1B005194	37.23	0.755632	10.63	0.989758	4.3	0.959821	8.91	1.13793	7.64	0.955	4.06	1.50929	5.12	0.632099
qqPsoOvis2_cnag1_qqPsoOvis1.1_s01_RagTag	2820530	2820768	PsoOvis1B005126	36.77	0.746296	9.39	0.874302	3.8	0.848214	2.94	0.375479	7.91	0.98875	4.61	1.71375	8.58	1.05926
qqPsoOvis2_cnag1_qqPsoOvis1.1_s01_RagTag	2825815	2827798	PsoOvis1B011594	45.1	0.915364	8.58	0.798883	4.12	0.919643	7.73	0.987229	7.13	0.89125	1.76	0.654275	6.07	0.749383
qqPsoOvis2_cnag1_qqPsoOvis1.1_s01_RagTag	2828519	2829633	PsoOvis1B007329	37.83	0.76781	10.97	1.02142	4.21	0.939732	10.51	1.34227	6.78	0.8475	1.29	0.479554	6.62	0.817284
qqPsoOvis2_cnag1_qqPsoOvis1.1_s01_RagTag	2834963	2836099	PsoOvis1B003757	44.06	0.894256	8.9	0.828678	5.4	1.20536	6.73	0.859515	6.05	0.75625	1.04	0.386617	6.34	0.782716
qqPsoOvis2_cnag1_qqPsoOvis1.1_s01_RagTag	2849104	2858682	PsoOvis1B013539	41.91	0.850619	11.43	1.06425	3.97	0.886161	8.17	1.04342	6.97	0.87125	2.19	0.814126	6.76	0.834568
qqPsoOvis2_cnag1_qqPsoOvis1.1_s01_RagTag	2859237	2860119	PsoOvis1B007373	40.01	0.812056	6.81	0.634078	4.9	1.09375	7.17	0.915709	6.82	0.8525	1.21	0.449814	6.08	0.750617
qqPsoOvis2_cnag1_qqPsoOvis1.1_s01_RagTag	2860406	2866023	PsoOvis1B003094	39.52	0.802111	10.29	0.958101	3.74	0.834821	7.31	0.933589	7.16	0.895	3.77	1.40149	6.85	0.845679
qqPsoOvis2_cnag1_qqPsoOvis1.1_s01_RagTag	2864078	2866540	PsoOvis1B009432	36.66	0.744063	9.19	0.85568	3.73	0.832589	6.6	0.842912	5.39	0.67375	2.81	1.04461	6.05	0.746914
qqPsoOvis2_cnag1_qqPsoOvis1.1_s01_RagTag	2866262	2867993	PsoOvis1B011634	46.23	0.938299	7.18	0.668529	3.98	0.888393	6.11	0.780332	7.49	0.93625	3.03	1.12639	6.39	0.788889
qqPsoOvis2_cnag1_qqPsoOvis1.1_s01_RagTag	2868408	2870108	PsoOvis1B004973	45.61	0.925715	8.74	0.81378	4.36	0.973214	6.82	0.871009	5.88	0.735	5.09	1.89219	6.55	0.808642
qqPsoOvis2_cnag1_qqPsoOvis1.1_s01_RagTag	2871169	2888073	PsoOvis1B009754	40.72	0.826466	9.77	0.909683	4.21	0.939732	5.95	0.759898	6.57	0.82125	4.15	1.54275	6.9	0.851852
qqPsoOvis2_cnag1_qqPsoOvis1.1_s01_RagTag	2874357	2875441	PsoOvis1B010358	40.56	0.823219	12.29	1.14432	3.17	0.707589	7.44	0.950192	6.91	0.86375	6.93	2.57621	9.55	1.17901
qqPsoOvis2_cnag1_qqPsoOvis1.1_s01_RagTag	2875813	2877354	PsoOvis1B003960	44.07	0.894459	9.95	0.926443	4.01	0.895089	4.73	0.604087	7.18	0.8975	7.15	2.65799	5.6	0.691358
qqPsoOvis2_cnag1_qqPsoOvis1.1_s01_RagTag	2877930	2879101	PsoOvis1B009172	36.88	0.748529	9.42	0.877095	3.71	0.828125	6.67	0.851852	4.88	0.61	3.3	1.22677	7.57	0.934568
qqPsoOvis2_cnag1_qqPsoOvis1.1_s01_RagTag	2882433	2883515	PsoOvis1B002392	43.61	0.885123	12.87	1.19832	3.08	0.6875	3.76	0.480204	7.61	0.95125	1.14	0.423792	4.21	0.519753
qqPsoOvis2_cnag1_qqPsoOvis1.1_s01_RagTag	2893816	2896072	PsoOvis1B002791	8.33	0.169068	1.24	0.115456	0.53	0.118304	0.57	0.0727969	0.62	0.0775	0.44	0.163569	1.29	0.159259
qqPsoOvis2_cnag1_qqPsoOvis1.1_s01_RagTag	2896362	2898060	PsoOvis1B014399	12.38	0.251269	2.38	0.221601	2.1	0.46875	1.64	0.209451	1.54	0.1925	0.15	0.0557621	1.97	0.24321
qqPsoOvis2_cnag1_qqPsoOvis1.1_s01_RagTag	2914801	2942538	PsoOvis1B013483	34.12	0.692511	9.28	0.86406	4.3	0.959821	6.77	0.864623	6.89	0.86125	2.78	1.03346	6.18	0.762963
qqPsoOvis2_cnag1_qqPsoOvis1.1_s01_RagTag	2942618	2943920	PsoOvis1B001755	39.27	0.797037	8.7	0.810056	3.73	0.832589	8.14	1.03959	7.29	0.91125	2.05	0.762082	6.04	0.745679
qqPsoOvis2_cnag1_qqPsoOvis1.1_s01_RagTag	2944186	2947567	PsoOvis1B006856	41.48	0.841892	10.04	0.934823	4.5	1.00446	6.99	0.89272	6.35	0.79375	1.45	0.539033	8.02	0.990123
qqPsoOvis2_cnag1_qqPsoOvis1.1_s01_RagTag	2949501	2951203	PsoOvis1B013126	35.74	0.725391	8.35	0.777467	3.52	0.785714	6.13	0.782886	8.75	1.09375	2.98	1.10781	5.43	0.67037
qqPsoOvis2_cnag1_qqPsoOvis1.1_s01_RagTag	2953047	2964235	PsoOvis1B004651	41.51	0.842501	9.72	0.905028	4.47	0.997768	7.99	1.02043	7.52	0.94	3.75	1.39405	6.27	0.774074
qqPsoOvis2_cnag1_qqPsoOvis1.1_s01_RagTag	2967248	2980281	PsoOvis1B011006	40.4	0.819972	10.15	0.945065	3.71	0.828125	6.8	0.868455	6.79	0.84875	4.45	1.65428	6.08	0.750617
qqPsoOvis2_cnag1_qqPsoOvis1.1_s01_RagTag	2985164	2985862	PsoOvis1B001597	45.72	0.927948	8.94	0.832402	3.71	0.828125	4.72	0.60281	7.37	0.92125	5.81	2.15985	6.7	0.82716
qqPsoOvis2_cnag1_qqPsoOvis1.1_s01_RagTag	2987951	2991313	PsoOvis1B007502	40.51	0.822204	8.97	0.835196	3.65	0.814732	5.93	0.757344	6.87	0.85875	2.47	0.918216	6.96	0.859259
qqPsoOvis2_cnag1_qqPsoOvis1.1_s01_RagTag	2991629	2996528	PsoOvis1B007171	41.2	0.836209	11.71	1.09032	3.99	0.890625	7.19	0.918263	7.27	0.90875	2.58	0.959108	7.17	0.885185
qqPsoOvis2_cnag1_qqPsoOvis1.1_s01_RagTag	2997401	3000454	PsoOvis1B013677	36.55	0.741831	9.76	0.908752	3.8	0.848214	5.4	0.689655	7.15	0.89375	2.31	0.858736	7.74	0.955556
qqPsoOvis2_cnag1_qqPsoOvis1.1_s01_RagTag	3005997	3008459	PsoOvis1B011971	38.39	0.779176	8.51	0.792365	4.2	0.9375	8.47	1.08174	6.88	0.86	2.94	1.09294	8.68	1.0716
qqPsoOvis2_cnag1_qqPsoOvis1.1_s01_RagTag	3009072	3010027	PsoOvis1B003799	41.04	0.832961	9.32	0.867784	2.41	0.537946	9.2	1.17497	8.03	1.00375	1.67	0.620818	6.95	0.858025
qqPsoOvis2_cnag1_qqPsoOvis1.1_s01_RagTag	3010747	3018430	PsoOvis1B010670	35.65	0.723564	7.07	0.658287	4.16	0.928571	4.64	0.592593	5.47	0.68375	2.48	0.921933	6.77	0.835802
qqPsoOvis2_cnag1_qqPsoOvis1.1_s01_RagTag	3026782	3031624	PsoOvis1B002319	40.53	0.82261	8.37	0.77933	3.94	0.879464	5.7	0.727969	6.85	0.85625	2.99	1.11152	6.69	0.825926
qqPsoOvis2_cnag1_qqPsoOvis1.1_s01_RagTag	3032332	3036160	PsoOvis1B009000	39.28	0.79724	10.89	1.01397	3.57	0.796875	8.31	1.0613	6.09	0.76125	4.76	1.76952	5.5	0.679012
qqPsoOvis2_cnag1_qqPsoOvis1.1_s01_RagTag	3036607	3037585	PsoOvis1B013980	45.13	0.915973	10.12	0.942272	3.6	0.803571	6.51	0.831418	4.56	0.57	2.7	1.00372	5.11	0.630864
qqPsoOvis2_cnag1_qqPsoOvis1.1_s01_RagTag	3037820	3038624	PsoOvis1B005886	49.36	1.00183	9.21	0.857542	4.53	1.01116	5.77	0.736909	8.71	1.08875	2.14	0.795539	7.72	0.953086
qqPsoOvis2_cnag1_qqPsoOvis1.1_s01_RagTag	3040056	3041120	PsoOvis1B012029	38.32	0.777755	10.72	0.998138	2.97	0.662946	7.6	0.970626	6.96	0.87	1.32	0.490706	6.33	0.781481
qqPsoOvis2_cnag1_qqPsoOvis1.1_s01_RagTag	3041302	3041853	PsoOvis1B012649	35	0.710371	6.81	0.634078	6.32	1.41071	5.97	0.762452	6.23	0.77875	1.37	0.509294	7.69	0.949383
qqPsoOvis2_cnag1_qqPsoOvis1.1_s01_RagTag	3042076	3047580	PsoOvis1B003994	43.24	0.877613	11.6	1.08007	3.3	0.736607	6.93	0.885057	8.27	1.03375	2.02	0.750929	6.28	0.775309
qqPsoOvis2_cnag1_qqPsoOvis1.1_s01_RagTag	3047953	3048375	PsoOvis1B013771	33.55	0.680942	9.95	0.926443	3.73	0.832589	7.05	0.900383	7.48	0.935	3.03	1.12639	4.54	0.560494
qqPsoOvis2_cnag1_qqPsoOvis1.1_s01_RagTag	3050148	3053984	PsoOvis1B005633	42.02	0.852852	10.46	0.973929	3.97	0.886161	7.06	0.90166	6.25	0.78125	2.28	0.847584	6.9	0.851852
qqPsoOvis2_cnag1_qqPsoOvis1.1_s01_RagTag	3058110	3060641	PsoOvis1B012586	36.95	0.749949	8.75	0.814711	3.7	0.825893	5.37	0.685824	6.36	0.795	1.1	0.408922	6.97	0.860494
qqPsoOvis2_cnag1_qqPsoOvis1.1_s01_RagTag	3068055	3073706	PsoOvis1B004095	38.53	0.782017	11.21	1.04376	3.82	0.852679	7.44	0.950192	6.86	0.8575	2.92	1.0855	6.08	0.750617
qqPsoOvis2_cnag1_qqPsoOvis1.1_s01_RagTag	3071239	3071941	PsoOvis1B003513	42	0.852446	14.34	1.3352	3.58	0.799107	5.9	0.753512	5.2	0.65	1.94	0.72119	5.73	0.707407
qqPsoOvis2_cnag1_qqPsoOvis1.1_s01_RagTag	3074345	3075334	PsoOvis1B010344	42.39	0.860361	10.31	0.959963	6.23	1.39062	5.8	0.740741	6.63	0.82875	2.17	0.806691	5.07	0.625926
qqPsoOvis2_cnag1_qqPsoOvis1.1_s01_RagTag	3075386	3086516	PsoOvis1B001520	42.77	0.868074	9.55	0.889199	4.45	0.993304	6.44	0.822478	7.24	0.905	4.06	1.50929	6.96	0.859259
qqPsoOvis2_cnag1_qqPsoOvis1.1_s01_RagTag	3088242	3096808	PsoOvis1B008357	40	0.811853	8.89	0.827747	4.28	0.955357	6.24	0.796935	6.99	0.87375	2.16	0.802974	6.39	0.788889
qqPsoOvis2_cnag1_qqPsoOvis1.1_s01_RagTag	3092219	3092637	PsoOvis1B000380	31.42	0.637711	2.63	0.244879	4.27	0.953125	7.89	1.00766	6.37	0.79625	1.73	0.643123	7.14	0.881481
qqPsoOvis2_cnag1_qqPsoOvis1.1_s01_RagTag	3114618	3115038	PsoOvis1B014557	37.25	0.756038	7.24	0.674115	5.75	1.28348	6.27	0.800766	5.39	0.67375	0.97	0.360595	9.37	1.15679
qqPsoOvis2_cnag1_qqPsoOvis1.1_s01_RagTag	3125153	3127206	PsoOvis1B004688	43.4	0.880861	8.68	0.808194	3.11	0.694196	6.78	0.8659	7.16	0.895	2.9	1.07807	7.92	0.977778
qqPsoOvis2_cnag1_qqPsoOvis1.1_s01_RagTag	3127721	3129257	PsoOvis1B002147	43.17	0.876192	9.67	0.900372	5.03	1.12277	7.07	0.902937	7.86	0.9825	2.73	1.01487	5.52	0.681481
qqPsoOvis2_cnag1_qqPsoOvis1.1_s01_RagTag	3129365	3129781	PsoOvis1B007246	42.39	0.860361	6.15	0.572626	5.52	1.23214	7.42	0.947637	8.41	1.05125	1.85	0.687732	9.5	1.17284
qqPsoOvis2_cnag1_qqPsoOvis1.1_s01_RagTag	3129923	3130543	PsoOvis1B011026	40.3	0.817942	10.16	0.945996	4.82	1.07589	6.19	0.790549	7.08	0.885	1.95	0.724907	6.72	0.82963
qqPsoOvis2_cnag1_qqPsoOvis1.1_s01_RagTag	3130695	3132113	PsoOvis1B001468	42.59	0.864421	9.96	0.927374	4.49	1.00223	5.45	0.696041	5.57	0.69625	1.46	0.542751	8.7	1.07407
qqPsoOvis2_cnag1_qqPsoOvis1.1_s01_RagTag	3132254	3136499	PsoOvis1B013548	36.02	0.731074	7.79	0.725326	3.84	0.857143	5.13	0.655172	5.62	0.7025	1.76	0.654275	7.79	0.961728
qqPsoOvis2_cnag1_qqPsoOvis1.1_s01_RagTag	3136691	3138307	PsoOvis1B000298	40.59	0.823828	8.39	0.781192	3.33	0.743304	5.77	0.736909	6.17	0.77125	1.73	0.643123	9.08	1.12099
qqPsoOvis2_cnag1_qqPsoOvis1.1_s01_RagTag	3138409	3139478	PsoOvis1B008644	40.64	0.824843	8.36	0.778399	5.74	1.28125	5.33	0.680715	5.24	0.655	2.04	0.758364	6.97	0.860494
qqPsoOvis2_cnag1_qqPsoOvis1.1_s01_RagTag	3140140	3140928	PsoOvis1B011231	43.09	0.874569	10.63	0.989758	2.41	0.537946	4.98	0.636015	9.38	1.1725	3.35	1.24535	7.08	0.874074
qqPsoOvis2_cnag1_qqPsoOvis1.1_s01_RagTag	3141092	3142000	PsoOvis1B004905	39.09	0.793383	5.84	0.543762	4.43	0.988839	6.39	0.816092	5.89	0.73625	2.2	0.817844	8.41	1.03827
qqPsoOvis2_cnag1_qqPsoOvis1.1_s01_RagTag	3142446	3143815	PsoOvis1B004643	44.53	0.903795	8.51	0.792365	2.11	0.470982	6.41	0.818646	6.85	0.85625	3.32	1.2342	5.28	0.651852
qqPsoOvis2_cnag1_qqPsoOvis1.1_s01_RagTag	3162137	3169173	PsoOvis1B002608	41.22	0.836615	7.95	0.740223	4.57	1.02009	5.6	0.715198	6.54	0.8175	1.63	0.605948	9.87	1.21852
qqPsoOvis2_cnag1_qqPsoOvis1.1_s01_RagTag	3198136	3199714	PsoOvis1B003759	0	0	0	0	0.09	0.0200893	0	0	0	0	0	0	0.03	0.0037037
qqPsoOvis2_cnag1_qqPsoOvis1.1_s01_RagTag	3200347	3202711	PsoOvis1B010336	0.58	0.0117719	0.21	0.0195531	0.05	0.0111607	0.24	0.0306513	0.09	0.01125	0.01	0.00371747	0.18	0.0222222
qqPsoOvis2_cnag1_qqPsoOvis1.1_s01_RagTag	3277474	3281391	PsoOvis1B003621	42.81	0.868886	10.48	0.975791	4.67	1.04241	8.1	1.03448	7.12	0.89	2.17	0.806691	8.73	1.07778
qqPsoOvis2_cnag1_qqPsoOvis1.1_s01_RagTag	3281453	3290328	PsoOvis1B012054	41.21	0.836412	8.57	0.797952	4.3	0.959821	6.3	0.804598	6.4	0.8	1.62	0.60223	6.67	0.823457
qqPsoOvis2_cnag1_qqPsoOvis1.1_s01_RagTag	3291959	3299026	PsoOvis1B001608	40.81	0.828293	9.22	0.858473	3.52	0.785714	7.02	0.896552	6.66	0.8325	2.16	0.802974	5.99	0.739506
qqPsoOvis2_cnag1_qqPsoOvis1.1_s01_RagTag	3303082	3308562	PsoOvis1B014192	40.92	0.830526	9.03	0.840782	4.07	0.908482	6.27	0.800766	6.33	0.79125	2.29	0.851301	7.07	0.87284
qqPsoOvis2_cnag1_qqPsoOvis1.1_s01_RagTag	3311372	3315469	PsoOvis1B002401	11.86	0.240714	2.44	0.227188	0.7	0.15625	2.24	0.286079	1.8	0.225	0.38	0.141264	2.8	0.345679
qqPsoOvis2_cnag1_qqPsoOvis1.1_s01_RagTag	3382140	3389343	PsoOvis1B011163	38.96	0.790745	10.47	0.97486	4.06	0.90625	6.33	0.808429	7.2	0.9	3.57	1.32714	5.98	0.738272
qqPsoOvis2_cnag1_qqPsoOvis1.1_s01_RagTag	3391228	3392616	PsoOvis1B002572	38.72	0.785874	8.81	0.820298	4.81	1.07366	9.47	1.20945	6	0.75	2.34	0.869888	7.73	0.954321
qqPsoOvis2_cnag1_qqPsoOvis1.1_s01_RagTag	3393743	3396058	PsoOvis1B010955	41.17	0.8356	8.52	0.793296	4.58	1.02232	7.41	0.94636	6.34	0.7925	2.42	0.899628	7.64	0.94321
qqPsoOvis2_cnag1_qqPsoOvis1.1_s01_RagTag	3396102	3411936	PsoOvis1B000538	39.94	0.810635	9.3	0.865922	3.8	0.848214	6.4	0.817369	6.78	0.8475	1.71	0.635688	6.78	0.837037
qqPsoOvis2_cnag1_qqPsoOvis1.1_s01_RagTag	3417576	3423453	PsoOvis1B007842	40.9	0.83012	9.61	0.894786	3.99	0.890625	6.35	0.810983	6.66	0.8325	3.42	1.27138	6.27	0.774074
qqPsoOvis2_cnag1_qqPsoOvis1.1_s01_RagTag	3451807	3453389	PsoOvis1B000963	0.05	0.00101482	0.04	0.00372439	0	0	0.11	0.0140485	0	0	0	0	0	0
qqPsoOvis2_cnag1_qqPsoOvis1.1_s01_RagTag	3453462	3453524	PsoOvis1B007457	0	0	0	0	0	0	0	0	0	0	0	0	0	0
qqPsoOvis2_cnag1_qqPsoOvis1.1_s01_RagTag	3499684	3510905	PsoOvis1B010824	41.94	0.851228	9.67	0.900372	3.45	0.770089	7.86	1.00383	7.77	0.97125	2.17	0.806691	6.17	0.761728
qqPsoOvis2_cnag1_qqPsoOvis1.1_s01_RagTag	3511045	3513052	PsoOvis1B007716	38.8	0.787497	8.88	0.826816	4.11	0.917411	8.57	1.09451	6.54	0.8175	2.39	0.888476	5.86	0.723457
qqPsoOvis2_cnag1_qqPsoOvis1.1_s01_RagTag	3550984	3576569	PsoOvis1B001125	41.57	0.843718	10.24	0.953445	4.11	0.917411	7.37	0.941252	6.9	0.8625	2.26	0.840149	6.37	0.78642
qqPsoOvis2_cnag1_qqPsoOvis1.1_s01_RagTag	3579107	3582716	PsoOvis1B007306	37.76	0.766389	7.4	0.689013	3.35	0.747768	5.89	0.752235	5.9	0.7375	2.31	0.858736	6.94	0.85679
qqPsoOvis2_cnag1_qqPsoOvis1.1_s01_RagTag	3583665	3585300	PsoOvis1B011576	38.03	0.771869	8.3	0.772812	4.94	1.10268	8.74	1.11622	7.13	0.89125	1.12	0.416357	7.87	0.971605
qqPsoOvis2_cnag1_qqPsoOvis1.1_s01_RagTag	3585324	3588325	PsoOvis1B005220	38.05	0.772275	8.72	0.811918	2.38	0.53125	6.34	0.809706	6.49	0.81125	1.58	0.587361	5.08	0.62716
qqPsoOvis2_cnag1_qqPsoOvis1.1_s01_RagTag	3589771	3592692	PsoOvis1B003326	41.85	0.849401	9.04	0.841713	2.44	0.544643	6.52	0.832695	6.44	0.805	2.33	0.866171	4.68	0.577778
qqPsoOvis2_cnag1_qqPsoOvis1.1_s01_RagTag	3597488	3598804	PsoOvis1B007575	41.06	0.833367	8.41	0.783054	4.75	1.06027	3.54	0.452107	6.5	0.8125	2.32	0.862454	5.94	0.733333
qqPsoOvis2_cnag1_qqPsoOvis1.1_s01_RagTag	3600006	3602353	PsoOvis1B001354	40.06	0.813071	7.52	0.700186	4.13	0.921875	5.06	0.646232	6.86	0.8575	2.13	0.791822	6.02	0.74321
qqPsoOvis2_cnag1_qqPsoOvis1.1_s01_RagTag	3616767	3617879	PsoOvis1B012973	38.95	0.790542	7.93	0.738361	2.79	0.622768	6.8	0.868455	7.01	0.87625	1.92	0.713755	6.11	0.754321
qqPsoOvis2_cnag1_qqPsoOvis1.1_s01_RagTag	3627512	3629448	PsoOvis1B013175	42.87	0.870104	8.21	0.764432	4.11	0.917411	6.51	0.831418	9.36	1.17	1.07	0.39777	7.03	0.867901
qqPsoOvis2_cnag1_qqPsoOvis1.1_s01_RagTag	3629487	3630797	PsoOvis1B006827	41.94	0.851228	8.59	0.799814	3.88	0.866071	5.83	0.744572	6.26	0.7825	1.44	0.535316	6.1	0.753086
qqPsoOvis2_cnag1_qqPsoOvis1.1_s01_RagTag	3630997	3641985	PsoOvis1B003576	43.06	0.87396	10.36	0.964618	3.83	0.854911	7.39	0.943806	6.71	0.83875	2.48	0.921933	6.99	0.862963
qqPsoOvis2_cnag1_qqPsoOvis1.1_s01_RagTag	3642470	3647763	PsoOvis1B004602	39.24	0.796428	9.24	0.860335	3.91	0.872768	6.92	0.88378	7.03	0.87875	2.94	1.09294	4.68	0.577778
qqPsoOvis2_cnag1_qqPsoOvis1.1_s01_RagTag	3649297	3650766	PsoOvis1B009768	37.19	0.75482	5.49	0.511173	2.71	0.604911	4.94	0.630907	5.09	0.63625	0.98	0.364312	5.23	0.645679
qqPsoOvis2_cnag1_qqPsoOvis1.1_s01_RagTag	3656169	3667905	PsoOvis1B003420	40.99	0.831946	10.35	0.963687	3.91	0.872768	7.33	0.936143	6.61	0.82625	2.78	1.03346	6.87	0.848148
qqPsoOvis2_cnag1_qqPsoOvis1.1_s01_RagTag	3672151	3684666	PsoOvis1B007686	41.64	0.845139	8.74	0.81378	3.65	0.814732	6.29	0.803321	7.45	0.93125	2.04	0.758364	7.04	0.869136
qqPsoOvis2_cnag1_qqPsoOvis1.1_s01_RagTag	3684617	3696122	PsoOvis1B001542	40.23	0.816521	8.8	0.819367	4.08	0.910714	6.38	0.814815	6.09	0.76125	2.34	0.869888	6.34	0.782716
qqPsoOvis2_cnag1_qqPsoOvis1.1_s01_RagTag	3763661	3767684	PsoOvis1B004661	34.66	0.703471	9.1	0.8473	4.14	0.924107	5.62	0.717752	6.64	0.83	1.65	0.613383	8.07	0.996296
qqPsoOvis2_cnag1_qqPsoOvis1.1_s01_RagTag	3768301	3771686	PsoOvis1B012963	43.81	0.889182	9.37	0.872439	3.19	0.712054	6.76	0.863346	6.35	0.79375	2.23	0.828996	6.23	0.769136
qqPsoOvis2_cnag1_qqPsoOvis1.1_s01_RagTag	3772626	3774039	PsoOvis1B005061	43.49	0.882687	10.61	0.987896	4.45	0.993304	6.42	0.819923	6.99	0.87375	2.48	0.921933	6.81	0.840741
qqPsoOvis2_cnag1_qqPsoOvis1.1_s01_RagTag	3775384	3777737	PsoOvis1B012244	38.45	0.780394	6.59	0.613594	4.2	0.9375	5.36	0.684547	6.24	0.78	2.34	0.869888	7.18	0.88642
qqPsoOvis2_cnag1_qqPsoOvis1.1_s01_RagTag	3786600	3789985	PsoOvis1B014611	41.75	0.847372	9.7	0.903166	3.4	0.758929	7.55	0.96424	6.18	0.7725	2.08	0.773234	6.3	0.777778
qqPsoOvis2_cnag1_qqPsoOvis1.1_s01_RagTag	3791375	3794856	PsoOvis1B006366	37.12	0.7534	9.35	0.870577	4.63	1.03348	6.89	0.879949	6.61	0.82625	2.14	0.795539	6.87	0.848148
qqPsoOvis2_cnag1_qqPsoOvis1.1_s01_RagTag	3794162	3797224	PsoOvis1B008389	44.11	0.895271	10.64	0.990689	4.21	0.939732	6.95	0.887612	6.75	0.84375	2.04	0.758364	6.87	0.848148
qqPsoOvis2_cnag1_qqPsoOvis1.1_s01_RagTag	3797505	3799735	PsoOvis1B000228	40.21	0.816115	8.08	0.752328	4.17	0.930804	5.4	0.689655	7.91	0.98875	1.48	0.550186	8.29	1.02346
qqPsoOvis2_cnag1_qqPsoOvis1.1_s01_RagTag	3800153	3802179	PsoOvis1B012340	44.25	0.898112	11.48	1.0689	2.88	0.642857	7.15	0.913155	6.07	0.75875	1.96	0.728625	8.19	1.01111
qqPsoOvis2_cnag1_qqPsoOvis1.1_s01_RagTag	3802423	3802858	PsoOvis1B003860	38.64	0.78425	8.3	0.772812	3.4	0.758929	8.5	1.08557	7	0.875	2.6	0.966543	11.68	1.44198
qqPsoOvis2_cnag1_qqPsoOvis1.1_s01_RagTag	3803294	3804686	PsoOvis1B013990	39.75	0.806779	9.33	0.868715	3.01	0.671875	6.43	0.821201	8.16	1.02	2.04	0.758364	6.31	0.779012
qqPsoOvis2_cnag1_qqPsoOvis1.1_s01_RagTag	3804734	3812182	PsoOvis1B005907	40.65	0.825046	9.87	0.918994	3.65	0.814732	6.34	0.809706	6.77	0.84625	2.26	0.840149	6.34	0.782716
qqPsoOvis2_cnag1_qqPsoOvis1.1_s01_RagTag	3814640	3815286	PsoOvis1B000608	36.03	0.731277	8.34	0.776536	3.04	0.678571	7.1	0.906769	4.96	0.62	2.29	0.851301	5.17	0.638272
qqPsoOvis2_cnag1_qqPsoOvis1.1_s01_RagTag	3816204	3818352	PsoOvis1B014061	37.48	0.760706	9	0.837989	4.18	0.933036	7.37	0.941252	6.29	0.78625	2.48	0.921933	6.83	0.84321
qqPsoOvis2_cnag1_qqPsoOvis1.1_s01_RagTag	3822677	3824533	PsoOvis1B002227	44.09	0.894865	9.66	0.899441	3.69	0.823661	6.25	0.798212	6.66	0.8325	1.5	0.557621	6.83	0.84321
qqPsoOvis2_cnag1_qqPsoOvis1.1_s01_RagTag	3824774	3830974	PsoOvis1B008237	40.99	0.831946	9.89	0.920857	3.1	0.691964	8.31	1.0613	7.67	0.95875	2.35	0.873606	6.56	0.809877
qqPsoOvis2_cnag1_qqPsoOvis1.1_s01_RagTag	3840678	3845520	PsoOvis1B011225	41.97	0.851837	8.39	0.781192	3.62	0.808036	5.91	0.754789	7.13	0.89125	2.01	0.747212	6.54	0.807407
qqPsoOvis2_cnag1_qqPsoOvis1.1_s01_RagTag	3861696	3864417	PsoOvis1B014320	37.92	0.769637	8.83	0.82216	3.12	0.696429	6.51	0.831418	6.21	0.77625	2.26	0.840149	5.68	0.701235
qqPsoOvis2_cnag1_qqPsoOvis1.1_s01_RagTag	3865256	3866698	PsoOvis1B006131	43.55	0.883905	9.55	0.889199	3.69	0.823661	6.76	0.863346	6.21	0.77625	2.64	0.981413	7.06	0.871605
qqPsoOvis2_cnag1_qqPsoOvis1.1_s01_RagTag	3867006	3868982	PsoOvis1B014417	43.46	0.882078	8.99	0.837058	2.19	0.488839	6.21	0.793103	8.54	1.0675	2.96	1.10037	7.13	0.880247
qqPsoOvis2_cnag1_qqPsoOvis1.1_s01_RagTag	3869259	3870616	PsoOvis1B005998	41.83	0.848995	9.49	0.883613	4.15	0.926339	4.13	0.527458	8.53	1.06625	1.49	0.553903	5.72	0.706173
qqPsoOvis2_cnag1_qqPsoOvis1.1_s01_RagTag	3871011	3881325	PsoOvis1B003316	41.03	0.832758	10.38	0.96648	4.09	0.912946	6.95	0.887612	7.59	0.94875	3.57	1.32714	6.51	0.803704
qqPsoOvis2_cnag1_qqPsoOvis1.1_s01_RagTag	3885846	3886048	PsoOvis1B004923	415.02	8.42338	59.32	5.52328	49.41	11.029	28.85	3.68455	54.16	6.77	26.45	9.83271	117.5	14.5062
qqPsoOvis2_cnag1_qqPsoOvis1.1_s01_RagTag	3891436	3892317	PsoOvis1B002095	39.29	0.797443	9.78	0.910615	5.01	1.1183	6.27	0.800766	5.56	0.695	4.86	1.80669	9.33	1.15185
qqPsoOvis2_cnag1_qqPsoOvis1.1_s01_RagTag	3892423	3894297	PsoOvis1B013425	31.84	0.646235	5.42	0.504655	4.85	1.08259	2.39	0.305236	6.14	0.7675	4.54	1.68773	7.79	0.961728
qqPsoOvis2_cnag1_qqPsoOvis1.1_s01_RagTag	3911016	3914903	PsoOvis1B004642	15.05	0.30546	1.84	0.171322	1.32	0.294643	2.05	0.261814	2.03	0.25375	0.6	0.223048	2.9	0.358025
qqPsoOvis2_cnag1_qqPsoOvis1.1_s01_RagTag	3959681	3995285	PsoOvis1B001101	36.73	0.745484	8.82	0.821229	3.41	0.761161	6.37	0.813538	6.35	0.79375	4.39	1.63197	5.71	0.704938
qqPsoOvis2_cnag1_qqPsoOvis1.1_s01_RagTag	3963072	3971798	PsoOvis1B008031	40.2	0.815912	8.55	0.796089	3.51	0.783482	6.35	0.810983	7.46	0.9325	4.41	1.63941	6.1	0.753086
qqPsoOvis2_cnag1_qqPsoOvis1.1_s01_RagTag	3974813	3975281	PsoOvis1B010249	0	0	0	0	0	0	0	0	0	0	0	0	0	0
qqPsoOvis2_cnag1_qqPsoOvis1.1_s01_RagTag	3975820	3977775	PsoOvis1B000043	0.09	0.00182667	0	0	0	0	0	0	0	0	0	0	0.04	0.00493827
qqPsoOvis2_cnag1_qqPsoOvis1.1_s01_RagTag	3997812	3999214	PsoOvis1B009559	41.76	0.847575	9.2	0.856611	3.62	0.808036	9.49	1.21201	7.67	0.95875	1.78	0.66171	8.88	1.0963
qqPsoOvis2_cnag1_qqPsoOvis1.1_s01_RagTag	4000033	4006795	PsoOvis1B005108	39.76	0.806982	9.64	0.897579	3.81	0.850446	6.83	0.872286	6.41	0.80125	3.34	1.24164	6.19	0.764198
qqPsoOvis2_cnag1_qqPsoOvis1.1_s01_RagTag	4037476	4040945	PsoOvis1B014564	36.16	0.733915	7.47	0.695531	3.47	0.774554	5.46	0.697318	6.55	0.81875	2.4	0.892193	6.75	0.833333
qqPsoOvis2_cnag1_qqPsoOvis1.1_s01_RagTag	4041721	4047356	PsoOvis1B002009	38.62	0.783844	9.16	0.852886	4.27	0.953125	5.8	0.740741	7.01	0.87625	2.49	0.925651	7.2	0.888889
qqPsoOvis2_cnag1_qqPsoOvis1.1_s01_RagTag	4057790	4058979	PsoOvis1B008313	42.66	0.865841	7.95	0.740223	2.42	0.540179	6.84	0.873563	6.83	0.85375	2.31	0.858736	7.93	0.979012
qqPsoOvis2_cnag1_qqPsoOvis1.1_s01_RagTag	4059199	4063956	PsoOvis1B003661	42.61	0.864826	10.09	0.939479	3.69	0.823661	7.11	0.908046	8.09	1.01125	2.2	0.817844	7.44	0.918519
qqPsoOvis2_cnag1_qqPsoOvis1.1_s01_RagTag	4066155	4074507	PsoOvis1B002853	41.22	0.836615	9.56	0.89013	3.78	0.84375	8.47	1.08174	7.44	0.93	5.77	2.14498	6.14	0.758025
qqPsoOvis2_cnag1_qqPsoOvis1.1_s01_RagTag	4090567	4103640	PsoOvis1B005227	39.24	0.796428	10.11	0.941341	3.57	0.796875	6.42	0.819923	6.77	0.84625	4.4	1.63569	6.22	0.767901
qqPsoOvis2_cnag1_qqPsoOvis1.1_s01_RagTag	4103796	4110957	PsoOvis1B011606	40.44	0.820783	8.52	0.793296	3.52	0.785714	6.34	0.809706	5.88	0.735	2.82	1.04833	6.73	0.830864
qqPsoOvis2_cnag1_qqPsoOvis1.1_s01_RagTag	4172126	4175124	PsoOvis1B013567	7.24	0.146945	1.38	0.128492	1.06	0.236607	0.61	0.0779055	0.93	0.11625	0.17	0.063197	1.74	0.214815
qqPsoOvis2_cnag1_qqPsoOvis1.1_s01_RagTag	4175232	4176032	PsoOvis1B003914	0.7	0.0142074	0	0	0.1	0.0223214	0.06	0.00766284	0	0	0	0	0.15	0.0185185
qqPsoOvis2_cnag1_qqPsoOvis1.1_s01_RagTag	4209878	4215838	PsoOvis1B008914	42.91	0.870915	9.64	0.897579	3.7	0.825893	6.15	0.785441	7.43	0.92875	2.12	0.788104	7.45	0.919753
qqPsoOvis2_cnag1_qqPsoOvis1.1_s01_RagTag	4216099	4217138	PsoOvis1B000901	43.19	0.876598	9.57	0.891061	2.42	0.540179	4.67	0.596424	8.01	1.00125	1.24	0.460967	6.87	0.848148
qqPsoOvis2_cnag1_qqPsoOvis1.1_s01_RagTag	4217469	4218272	PsoOvis1B010641	33.44	0.678709	6.6	0.614525	4.76	1.0625	5.66	0.722861	3.64	0.455	1.73	0.643123	7.47	0.922222
qqPsoOvis2_cnag1_qqPsoOvis1.1_s01_RagTag	4218867	4220981	PsoOvis1B008140	41.54	0.843109	10.65	0.99162	3.88	0.866071	4.19	0.535121	6.42	0.8025	2.35	0.873606	7.59	0.937037
qqPsoOvis2_cnag1_qqPsoOvis1.1_s01_RagTag	4221675	4225481	PsoOvis1B004952	44.52	0.903592	9.48	0.882682	4.06	0.90625	5.87	0.749681	7.81	0.97625	1.74	0.64684	6.52	0.804938
qqPsoOvis2_cnag1_qqPsoOvis1.1_s01_RagTag	4226200	4231735	PsoOvis1B011384	42.22	0.856911	8.83	0.82216	3.41	0.761161	5.51	0.703704	7.62	0.9525	1.99	0.739777	6.05	0.746914
qqPsoOvis2_cnag1_qqPsoOvis1.1_s01_RagTag	4233485	4235346	PsoOvis1B012213	43.45	0.881875	11.4	1.06145	5.77	1.28795	9.28	1.18519	7.82	0.9775	3.28	1.21933	6.17	0.761728
qqPsoOvis2_cnag1_qqPsoOvis1.1_s01_RagTag	4236507	4237687	PsoOvis1B003940	39.77	0.807185	12.83	1.1946	3.56	0.794643	8.69	1.10983	6.18	0.7725	3.16	1.17472	6.11	0.754321
qqPsoOvis2_cnag1_qqPsoOvis1.1_s01_RagTag	4237649	4241327	PsoOvis1B014007	40.02	0.812259	9.44	0.878957	3.54	0.790179	6.24	0.796935	6.29	0.78625	4.97	1.84758	7.55	0.932099
qqPsoOvis2_cnag1_qqPsoOvis1.1_s01_RagTag	4242209	4266932	PsoOvis1B007220	40.96	0.831338	9.45	0.879888	3.99	0.890625	6.93	0.885057	6.88	0.86	4.47	1.66171	7.21	0.890123
qqPsoOvis2_cnag1_qqPsoOvis1.1_s01_RagTag	4255801	4256206	PsoOvis1B002411	42.02	0.852852	11.22	1.04469	2.53	0.564732	4.97	0.634738	7.35	0.91875	6.15	2.28625	11.63	1.4358
qqPsoOvis2_cnag1_qqPsoOvis1.1_s01_RagTag	4283683	4285821	PsoOvis1B014143	10.99	0.223057	2.06	0.191806	1.52	0.339286	1.96	0.250319	1.58	0.1975	0.58	0.215613	2	0.246914
qqPsoOvis2_cnag1_qqPsoOvis1.1_s01_RagTag	4286775	4287314	PsoOvis1B010830	31.52	0.63974	7.89	0.734637	3.5	0.78125	5.62	0.717752	5.56	0.695	3.53	1.31227	9.98	1.2321
qqPsoOvis2_cnag1_qqPsoOvis1.1_s01_RagTag	4287878	4288630	PsoOvis1B000675	38.27	0.77674	11.05	1.02886	2.93	0.654018	7.76	0.99106	7.61	0.95125	3.06	1.13755	7.59	0.937037
qqPsoOvis2_cnag1_qqPsoOvis1.1_s01_RagTag	4289086	4289934	PsoOvis1B002761	44.6	0.905216	10.43	0.971136	4.05	0.904018	4.3	0.54917	8.57	1.07125	2.82	1.04833	5.66	0.698765
qqPsoOvis2_cnag1_qqPsoOvis1.1_s01_RagTag	4293892	4300681	PsoOvis1B010894	39.92	0.810229	8.5	0.791434	3.68	0.821429	7.16	0.914432	6.01	0.75125	4.26	1.58364	6.46	0.797531
qqPsoOvis2_cnag1_qqPsoOvis1.1_s01_RagTag	4305982	4309953	PsoOvis1B003815	40.62	0.824437	10.9	1.0149	3.31	0.738839	8.94	1.14176	6.03	0.75375	4.31	1.60223	6.93	0.855556
qqPsoOvis2_cnag1_qqPsoOvis1.1_s01_RagTag	4315800	4317857	PsoOvis1B012047	43.8	0.888979	11.18	1.04097	3.51	0.783482	8.02	1.02427	5.24	0.655	2.44	0.907063	6.92	0.854321
qqPsoOvis2_cnag1_qqPsoOvis1.1_s01_RagTag	4325000	4327225	PsoOvis1B000592	38.88	0.789121	10.81	1.00652	3.72	0.830357	6.9	0.881226	6.11	0.76375	4.37	1.62454	4.69	0.579012
qqPsoOvis2_cnag1_qqPsoOvis1.1_s01_RagTag	4327723	4330817	PsoOvis1B008739	35.04	0.711183	8.07	0.751397	3.6	0.803571	5.21	0.66539	5.55	0.69375	4.82	1.79182	6.88	0.849383
qqPsoOvis2_cnag1_qqPsoOvis1.1_s01_RagTag	4335344	4336206	PsoOvis1B002744	45.96	0.932819	9.02	0.839851	4.31	0.962054	9.23	1.1788	7.85	0.98125	4.7	1.74721	9.5	1.17284
qqPsoOvis2_cnag1_qqPsoOvis1.1_s01_RagTag	4337985	4340222	PsoOvis1B010226	40.94	0.830932	8.88	0.826816	3.5	0.78125	4.97	0.634738	6.39	0.79875	3.65	1.35688	5.6	0.691358
qqPsoOvis2_cnag1_qqPsoOvis1.1_s01_RagTag	4343339	4344186	PsoOvis1B001788	0	0	0	0	0	0	0	0	0	0	0	0	0	0
qqPsoOvis2_cnag1_qqPsoOvis1.1_s01_RagTag	4346733	4348584	PsoOvis1B004107	39.22	0.796022	8.5	0.791434	4.1	0.915179	7.1	0.906769	6.72	0.84	2.59	0.962825	6.92	0.854321
qqPsoOvis2_cnag1_qqPsoOvis1.1_s01_RagTag	4365673	4383016	PsoOvis1B006364	40.94	0.830932	9.72	0.905028	3.5	0.78125	7.17	0.915709	7.01	0.87625	2.96	1.10037	6.19	0.764198
qqPsoOvis2_cnag1_qqPsoOvis1.1_s01_RagTag	4374553	4377326	PsoOvis1B014561	41.83	0.848995	7.98	0.743017	3.35	0.747768	5.12	0.653895	5.19	0.64875	2.35	0.873606	5.54	0.683951
qqPsoOvis2_cnag1_qqPsoOvis1.1_s01_RagTag	4381918	4382876	PsoOvis1B009906	47.77	0.969556	8.72	0.811918	4.17	0.930804	10.29	1.31418	8.24	1.03	3.19	1.18587	8.18	1.00988
qqPsoOvis2_cnag1_qqPsoOvis1.1_s01_RagTag	4383109	4385140	PsoOvis1B003573	42.12	0.854881	10.26	0.955307	4.2	0.9375	6.69	0.854406	5.54	0.6925	2.02	0.750929	7.78	0.960494
qqPsoOvis2_cnag1_qqPsoOvis1.1_s01_RagTag	4389197	4396609	PsoOvis1B004725	38.1	0.77329	7.59	0.706704	3.21	0.716518	4.67	0.596424	6.5	0.8125	1.87	0.695167	7.2	0.888889
qqPsoOvis2_cnag1_qqPsoOvis1.1_s01_RagTag	4401411	4406537	PsoOvis1B002234	39.6	0.803735	9.05	0.842644	3.93	0.877232	6.75	0.862069	7.11	0.88875	3.01	1.11896	8.64	1.06667
qqPsoOvis2_cnag1_qqPsoOvis1.1_s01_RagTag	4406827	4448727	PsoOvis1B014051	39.5	0.801705	9.52	0.886406	3.95	0.881696	6.7	0.855683	6.61	0.82625	3.5	1.30112	7.33	0.904938
qqPsoOvis2_cnag1_qqPsoOvis1.1_s01_RagTag	4449842	4453004	PsoOvis1B005831	37.33	0.757662	9.01	0.83892	3.87	0.863839	5.81	0.742018	5.61	0.70125	2.76	1.02602	7.77	0.959259
qqPsoOvis2_cnag1_qqPsoOvis1.1_s01_RagTag	4454726	4460683	PsoOvis1B014056	40.22	0.816318	10.6	0.986965	4.64	1.03571	7.61	0.971903	7.2	0.9	4.4	1.63569	7.7	0.950617
qqPsoOvis2_cnag1_qqPsoOvis1.1_s01_RagTag	4462606	4463625	PsoOvis1B006978	42.72	0.867059	9.19	0.85568	4.64	1.03571	6.64	0.84802	8.71	1.08875	4.27	1.58736	6.85	0.845679
qqPsoOvis2_cnag1_qqPsoOvis1.1_s01_RagTag	4464000	4467263	PsoOvis1B005353	37.64	0.763954	8	0.744879	3.3	0.736607	6.32	0.807152	6.16	0.77	1.7	0.63197	6.49	0.801235
qqPsoOvis2_cnag1_qqPsoOvis1.1_s01_RagTag	4468140	4506921	PsoOvis1B002386	41.95	0.851431	10.47	0.97486	3.75	0.837054	8.11	1.03576	7.98	0.9975	5.38	2	6.43	0.793827
qqPsoOvis2_cnag1_qqPsoOvis1.1_s01_RagTag	4501098	4505347	PsoOvis1B010813	43.74	0.887761	9.8	0.912477	3.47	0.774554	8.2	1.04725	8.25	1.03125	3.28	1.21933	6.64	0.819753
qqPsoOvis2_cnag1_qqPsoOvis1.1_s01_RagTag	4505687	4506377	PsoOvis1B000167	45.53	0.924092	11.99	1.11639	4.6	1.02679	5.4	0.689655	7.13	0.89125	5.32	1.9777	7.74	0.955556
qqPsoOvis2_cnag1_qqPsoOvis1.1_s01_RagTag	4507039	4509213	PsoOvis1B005820	44.48	0.902781	10.85	1.01024	4.07	0.908482	5.86	0.748404	7.44	0.93	3.63	1.34944	5.89	0.72716
qqPsoOvis2_cnag1_qqPsoOvis1.1_s01_RagTag	4509365	4511792	PsoOvis1B014380	45.02	0.913741	10.56	0.98324	4.44	0.991071	7.3	0.932312	6.94	0.8675	2.88	1.07063	6.17	0.761728
qqPsoOvis2_cnag1_qqPsoOvis1.1_s01_RagTag	4523331	4526102	PsoOvis1B004500	38.43	0.779988	9.28	0.86406	4.33	0.966518	6.46	0.825032	5.15	0.64375	2.08	0.773234	7.31	0.902469
qqPsoOvis2_cnag1_qqPsoOvis1.1_s01_RagTag	4527370	4527648	PsoOvis1B006194	46.31	0.939923	5.84	0.543762	3.65	0.814732	7.58	0.968072	8.12	1.015	0.72	0.267658	5.27	0.650617
qqPsoOvis2_cnag1_qqPsoOvis1.1_s01_RagTag	4528592	4529053	PsoOvis1B006213	37.9	0.769231	10.48	0.975791	3.01	0.671875	4.65	0.59387	7.38	0.9225	3.66	1.36059	8.07	0.996296
qqPsoOvis2_cnag1_qqPsoOvis1.1_s01_RagTag	4529676	4530379	PsoOvis1B014606	46.97	0.953318	8.62	0.802607	4.15	0.926339	4.61	0.588761	8.46	1.0575	4.24	1.57621	6.22	0.767901
qqPsoOvis2_cnag1_qqPsoOvis1.1_s01_RagTag	4530592	4534418	PsoOvis1B004236	38.69	0.785265	10.02	0.932961	3.14	0.700893	6.92	0.88378	6.58	0.8225	2.08	0.773234	6.77	0.835802
qqPsoOvis2_cnag1_qqPsoOvis1.1_s01_RagTag	4536201	4537946	PsoOvis1B002152	34.28	0.695758	10.08	0.938547	3.58	0.799107	5.65	0.721584	5.16	0.645	2.55	0.947955	6.56	0.809877
qqPsoOvis2_cnag1_qqPsoOvis1.1_s01_RagTag	4538441	4546350	PsoOvis1B000071	42	0.852446	8.62	0.802607	3.5	0.78125	6.6	0.842912	6.54	0.8175	3.55	1.3197	6.03	0.744444
qqPsoOvis2_cnag1_qqPsoOvis1.1_s01_RagTag	4546809	4550651	PsoOvis1B008678	40.78	0.827684	9.23	0.859404	4.11	0.917411	5.87	0.749681	7.36	0.92	1.47	0.546468	6.46	0.797531
qqPsoOvis2_cnag1_qqPsoOvis1.1_s01_RagTag	4552764	4556639	PsoOvis1B006322	40.22	0.816318	9.68	0.901304	3.52	0.785714	6.34	0.809706	7.39	0.92375	2.18	0.810409	6.12	0.755556
qqPsoOvis2_cnag1_qqPsoOvis1.1_s01_RagTag	4557630	4559753	PsoOvis1B014560	42.09	0.854272	9.03	0.840782	2.87	0.640625	7.18	0.916986	6.11	0.76375	2.02	0.750929	7.12	0.879012
qqPsoOvis2_cnag1_qqPsoOvis1.1_s01_RagTag	4560445	4565560	PsoOvis1B014280	38.38	0.778973	8.04	0.748603	3.45	0.770089	6.81	0.869732	6.09	0.76125	2.3	0.855019	5.8	0.716049
qqPsoOvis2_cnag1_qqPsoOvis1.1_s01_RagTag	4565972	4568001	PsoOvis1B000346	39.02	0.791963	10.53	0.980447	3.54	0.790179	6.36	0.812261	7.04	0.88	2.43	0.903346	6.16	0.760494
qqPsoOvis2_cnag1_qqPsoOvis1.1_s01_RagTag	4568950	4569812	PsoOvis1B010161	34.26	0.695352	10.06	0.936685	2.4	0.535714	7.21	0.920817	4.82	0.6025	1.66	0.6171	7.55	0.932099
qqPsoOvis2_cnag1_qqPsoOvis1.1_s01_RagTag	4569301	4570721	PsoOvis1B001994	35.84	0.72742	8.63	0.803538	2.38	0.53125	7.86	1.00383	6.02	0.7525	2.2	0.817844	5.78	0.71358
qqPsoOvis2_cnag1_qqPsoOvis1.1_s01_RagTag	4570824	4572431	PsoOvis1B004393	40.57	0.823422	12.48	1.16201	2.75	0.613839	7.45	0.951469	7	0.875	2.15	0.799257	6.77	0.835802
qqPsoOvis2_cnag1_qqPsoOvis1.1_s01_RagTag	4572669	4573764	PsoOvis1B014686	42.43	0.861173	6.71	0.624767	2.58	0.575893	6.77	0.864623	6.24	0.78	2.76	1.02602	7.19	0.887654
qqPsoOvis2_cnag1_qqPsoOvis1.1_s01_RagTag	4573836	4576668	PsoOvis1B005874	45.34	0.920235	9.89	0.920857	3.32	0.741071	6.63	0.846743	5.88	0.735	2.61	0.97026	6.64	0.819753
qqPsoOvis2_cnag1_qqPsoOvis1.1_s01_RagTag	4578656	4583394	PsoOvis1B008815	41.82	0.848792	10.25	0.954376	3.7	0.825893	6.26	0.799489	7.23	0.90375	3.17	1.17844	6.44	0.795062
qqPsoOvis2_cnag1_qqPsoOvis1.1_s01_RagTag	4583397	4584257	PsoOvis1B000111	42.71	0.866856	9.4	0.875233	3.12	0.696429	7.39	0.943806	7.91	0.98875	8.39	3.11896	7.09	0.875309
qqPsoOvis2_cnag1_qqPsoOvis1.1_s01_RagTag	4584453	4586278	PsoOvis1B009897	39.89	0.80962	8.78	0.817505	3.53	0.787946	6.11	0.780332	6.48	0.81	4.61	1.71375	6.06	0.748148
qqPsoOvis2_cnag1_qqPsoOvis1.1_s01_RagTag	4586906	4588093	PsoOvis1B002120	41.51	0.842501	11.6	1.08007	3.56	0.794643	5.05	0.644955	8.22	1.0275	2.6	0.966543	8.39	1.0358
qqPsoOvis2_cnag1_qqPsoOvis1.1_s01_RagTag	4587829	4600131	PsoOvis1B003239	33.63	0.682565	7.8	0.726257	2.37	0.529018	6.06	0.773946	5.89	0.73625	3.33	1.23792	5.35	0.660494
qqPsoOvis2_cnag1_qqPsoOvis1.1_s01_RagTag	4597105	4597902	PsoOvis1B000663	0	0	0	0	0	0	0	0	0	0	0	0	0	0
qqPsoOvis2_cnag1_qqPsoOvis1.1_s01_RagTag	4629687	4659658	PsoOvis1B008932	40.08	0.813477	10.03	0.933892	3.28	0.732143	7.39	0.943806	6.77	0.84625	2.68	0.996283	6.71	0.828395
qqPsoOvis2_cnag1_qqPsoOvis1.1_s01_RagTag	4679790	4688261	PsoOvis1B006110	39.55	0.80272	8.54	0.795158	3.9	0.870536	6.87	0.877395	5.77	0.72125	4.06	1.50929	6.27	0.774074
qqPsoOvis2_cnag1_qqPsoOvis1.1_s01_RagTag	4727543	4777302	PsoOvis1B014600	42.31	0.858738	9.92	0.92365	3.64	0.8125	7.14	0.911877	7.15	0.89375	3.22	1.19703	6.82	0.841975
qqPsoOvis2_cnag1_qqPsoOvis1.1_s01_RagTag	4780076	4784353	PsoOvis1B003625	43.31	0.879034	8.3	0.772812	3.61	0.805804	5.55	0.708812	5.72	0.715	2.13	0.791822	6.14	0.758025
qqPsoOvis2_cnag1_qqPsoOvis1.1_s01_RagTag	4797806	4799686	PsoOvis1B001844	39.11	0.793789	8.79	0.818436	3.55	0.792411	7.02	0.896552	6.53	0.81625	2.93	1.08922	6	0.740741
qqPsoOvis2_cnag1_qqPsoOvis1.1_s01_RagTag	4800334	4802246	PsoOvis1B010236	43.26	0.878019	9.75	0.907821	4.73	1.0558	7.6	0.970626	6.83	0.85375	2.73	1.01487	5.92	0.730864
qqPsoOvis2_cnag1_qqPsoOvis1.1_s01_RagTag	4806927	4807320	PsoOvis1B013143	0	0	0	0	0	0	0.01	0.00127714	0.01	0.00125	0	0	0	0
qqPsoOvis2_cnag1_qqPsoOvis1.1_s01_RagTag	4807652	4808251	PsoOvis1B003456	0	0	0	0	0	0	0	0	0	0	0	0	0	0
qqPsoOvis2_cnag1_qqPsoOvis1.1_s01_RagTag	4808818	4809578	PsoOvis1B012939	0	0	0.1	0.00931099	0.05	0.0111607	0	0	0	0	0.05	0.0185874	0	0
qqPsoOvis2_cnag1_qqPsoOvis1.1_s01_RagTag	4812536	4813896	PsoOvis1B000439	46.55	0.944794	7.85	0.730912	4.97	1.10937	6.38	0.814815	4.67	0.58375	2.52	0.936803	5.7	0.703704
qqPsoOvis2_cnag1_qqPsoOvis1.1_s01_RagTag	4815626	4823402	PsoOvis1B007858	40.97	0.83154	9.57	0.891061	4.15	0.926339	6.33	0.808429	7.97	0.99625	1.53	0.568773	6.11	0.754321
qqPsoOvis2_cnag1_qqPsoOvis1.1_s01_RagTag	4824886	4832838	PsoOvis1B006031	38.86	0.788715	9.2	0.856611	3.76	0.839286	5.2	0.664112	7.11	0.88875	1.95	0.724907	6.04	0.745679
qqPsoOvis2_cnag1_qqPsoOvis1.1_s01_RagTag	4830686	4834382	PsoOvis1B012513	39.4	0.799675	8.88	0.826816	4.05	0.904018	4.98	0.636015	7.78	0.9725	1.7	0.63197	6.19	0.764198
qqPsoOvis2_cnag1_qqPsoOvis1.1_s01_RagTag	4836963	4837992	PsoOvis1B004054	37.18	0.754617	6.2	0.577281	4.67	1.04241	4.87	0.621967	5.17	0.64625	3.59	1.33457	8.66	1.06914
qqPsoOvis2_cnag1_qqPsoOvis1.1_s01_RagTag	4838135	4839498	PsoOvis1B013915	42.62	0.865029	13.49	1.25605	3.9	0.870536	6.93	0.885057	6.75	0.84375	2.9	1.07807	7.32	0.903704
qqPsoOvis2_cnag1_qqPsoOvis1.1_s01_RagTag	4840554	4840703	PsoOvis1B005568	36.54	0.741628	4.84	0.450652	1.32	0.294643	5.3	0.676884	2.59	0.32375	2	0.743494	6.72	0.82963
qqPsoOvis2_cnag1_qqPsoOvis1.1_s01_RagTag	4842643	4850304	PsoOvis1B013813	36.92	0.74934	8.1	0.75419	3.89	0.868304	4.93	0.62963	5.54	0.6925	2.54	0.944238	5.95	0.734568
qqPsoOvis2_cnag1_qqPsoOvis1.1_s01_RagTag	4850515	4852020	PsoOvis1B005606	43.41	0.881064	10.54	0.981378	3.79	0.845982	7.52	0.960409	7.57	0.94625	1.8	0.669145	6.75	0.833333
qqPsoOvis2_cnag1_qqPsoOvis1.1_s01_RagTag	4852326	4864477	PsoOvis1B002574	43.63	0.885529	10.83	1.00838	3.27	0.729911	6.31	0.805875	6.98	0.8725	1.9	0.70632	6.66	0.822222
qqPsoOvis2_cnag1_qqPsoOvis1.1_s01_RagTag	4864611	4866346	PsoOvis1B008799	45.18	0.916988	10.34	0.962756	4.84	1.08036	8.62	1.10089	7.77	0.97125	3.29	1.22305	6.61	0.816049
qqPsoOvis2_cnag1_qqPsoOvis1.1_s01_RagTag	4867288	4868928	PsoOvis1B004209	37.64	0.763954	9.4	0.875233	4.05	0.904018	7.18	0.916986	7.09	0.88625	1.69	0.628253	5.95	0.734568
qqPsoOvis2_cnag1_qqPsoOvis1.1_s01_RagTag	4870207	4874747	PsoOvis1B014748	41.6	0.844327	9.94	0.925512	3.93	0.877232	7.67	0.979566	6.64	0.83	2.12	0.788104	6.6	0.814815
qqPsoOvis2_cnag1_qqPsoOvis1.1_s01_RagTag	4875537	4876747	PsoOvis1B009429	45.79	0.929369	11.87	1.10521	4.12	0.919643	6.24	0.796935	9.07	1.13375	2.83	1.05204	8.05	0.993827
qqPsoOvis2_cnag1_qqPsoOvis1.1_s01_RagTag	4879497	4883103	PsoOvis1B011579	40.18	0.815506	8.54	0.795158	3.49	0.779018	6.88	0.878672	6.92	0.865	2.04	0.758364	6.71	0.828395
qqPsoOvis2_cnag1_qqPsoOvis1.1_s01_RagTag	4883950	4886636	PsoOvis1B005203	38.07	0.772681	10.53	0.980447	3.41	0.761161	7.08	0.904215	7.71	0.96375	3.21	1.19331	6.89	0.850617
qqPsoOvis2_cnag1_qqPsoOvis1.1_s01_RagTag	4887853	4890161	PsoOvis1B013631	43.4	0.880861	8.46	0.787709	3.1	0.691964	8.07	1.03065	6.56	0.82	2.56	0.951673	7.08	0.874074
qqPsoOvis2_cnag1_qqPsoOvis1.1_s01_RagTag	4891238	4892000	PsoOvis1B007311	38.03	0.771869	10.19	0.94879	2.41	0.537946	7.58	0.968072	8.15	1.01875	3.65	1.35688	6.28	0.775309
qqPsoOvis2_cnag1_qqPsoOvis1.1_s01_RagTag	4892652	4893427	PsoOvis1B009963	42.91	0.870915	14.08	1.31099	4.26	0.950893	8.3	1.06003	8.73	1.09125	2.93	1.08922	5.39	0.665432
qqPsoOvis2_cnag1_qqPsoOvis1.1_s01_RagTag	4894414	4896313	PsoOvis1B003502	38.04	0.772072	8.7	0.810056	3.53	0.787946	5.81	0.742018	3.98	0.4975	2.41	0.895911	9.54	1.17778
qqPsoOvis2_cnag1_qqPsoOvis1.1_s01_RagTag	4897819	4900376	PsoOvis1B003734	37.42	0.759489	9.99	0.930168	3.83	0.854911	7.35	0.938697	5.93	0.74125	3.47	1.28996	6.46	0.797531
qqPsoOvis2_cnag1_qqPsoOvis1.1_s01_RagTag	4900762	4902320	PsoOvis1B012049	41.01	0.832352	7.77	0.723464	3.94	0.879464	6.06	0.773946	5.83	0.72875	1.89	0.702602	9.06	1.11852
qqPsoOvis2_cnag1_qqPsoOvis1.1_s01_RagTag	4902639	4940041	PsoOvis1B006504	42.85	0.869698	10.05	0.935754	3.84	0.857143	7.55	0.96424	7.37	0.92125	3.33	1.23792	6.33	0.781481
qqPsoOvis2_cnag1_qqPsoOvis1.1_s01_RagTag	4938956	4939198	PsoOvis1B013035	31.76	0.644611	6.5	0.605214	1.62	0.361607	2.7	0.344828	4.48	0.56	2.71	1.00743	5.45	0.67284
qqPsoOvis2_cnag1_qqPsoOvis1.1_s01_RagTag	4948330	4949126	PsoOvis1B004829	43.97	0.892429	8.02	0.746741	3.26	0.727679	5.29	0.675607	7.06	0.8825	3.95	1.4684	6.62	0.817284
qqPsoOvis2_cnag1_qqPsoOvis1.1_s01_RagTag	4951894	4952650	PsoOvis1B011451	33.02	0.670185	3.31	0.308194	3.02	0.674107	2.11	0.269476	4.72	0.59	3.33	1.23792	7.21	0.890123
qqPsoOvis2_cnag1_qqPsoOvis1.1_s01_RagTag	4953094	4954235	PsoOvis1B001661	43.18	0.876395	11.87	1.10521	4.94	1.10268	6.77	0.864623	6.06	0.7575	5.32	1.9777	7.91	0.976543
qqPsoOvis2_cnag1_qqPsoOvis1.1_s01_RagTag	4972848	4977361	PsoOvis1B007821	38.88	0.789121	8.04	0.748603	3.14	0.700893	5.53	0.706258	6.25	0.78125	1.86	0.69145	6.27	0.774074
qqPsoOvis2_cnag1_qqPsoOvis1.1_s01_RagTag	4978810	4980517	PsoOvis1B006565	42.53	0.863203	10.91	1.01583	3.47	0.774554	8.36	1.06769	10.45	1.30625	4.33	1.60967	5.37	0.662963
qqPsoOvis2_cnag1_qqPsoOvis1.1_s01_RagTag	4983009	4992658	PsoOvis1B013096	44.68	0.90684	9.6	0.893855	3.7	0.825893	7.34	0.93742	7.04	0.88	2.27	0.843866	6.54	0.807407
qqPsoOvis2_cnag1_qqPsoOvis1.1_s01_RagTag	4984648	4986795	PsoOvis1B011495	45.41	0.921656	9.36	0.871508	4.16	0.928571	5.85	0.747126	6.54	0.8175	1.93	0.717472	7.27	0.897531
qqPsoOvis2_cnag1_qqPsoOvis1.1_s01_RagTag	4987420	4988244	PsoOvis1B006734	45.61	0.925715	10.78	1.00372	3.48	0.776786	7.89	1.00766	7.3	0.9125	2.58	0.959108	5	0.617284
qqPsoOvis2_cnag1_qqPsoOvis1.1_s01_RagTag	4993056	4994411	PsoOvis1B000337	37.14	0.753806	8.58	0.798883	2.62	0.584821	4.95	0.632184	6.77	0.84625	2.34	0.869888	5.47	0.675309
qqPsoOvis2_cnag1_qqPsoOvis1.1_s01_RagTag	4995511	5000721	PsoOvis1B010777	40.36	0.81916	10.16	0.945996	2.84	0.633929	6.76	0.863346	7.13	0.89125	2.37	0.881041	5.58	0.688889
qqPsoOvis2_cnag1_qqPsoOvis1.1_s01_RagTag	5021943	5033230	PsoOvis1B005689	41.27	0.837629	10.27	0.956238	3.55	0.792411	8.29	1.05875	7.71	0.96375	3.56	1.32342	6.46	0.797531
qqPsoOvis2_cnag1_qqPsoOvis1.1_s01_RagTag	5034954	5037170	PsoOvis1B001061	41.74	0.847169	9.96	0.927374	3.24	0.723214	5.73	0.731801	7.29	0.91125	4.84	1.79926	6.61	0.816049
qqPsoOvis2_cnag1_qqPsoOvis1.1_s01_RagTag	5037971	5039508	PsoOvis1B007345	41.59	0.844124	9.83	0.91527	4.63	1.03348	8.09	1.03321	7.77	0.97125	1.68	0.624535	5.53	0.682716
qqPsoOvis2_cnag1_qqPsoOvis1.1_s01_RagTag	5050178	5054471	PsoOvis1B013640	42.32	0.858941	9	0.837989	4.39	0.979911	7.05	0.900383	7	0.875	1.67	0.620818	7.85	0.969136
qqPsoOvis2_cnag1_qqPsoOvis1.1_s01_RagTag	5054837	5056164	PsoOvis1B010554	38.37	0.77877	10.08	0.938547	3.52	0.785714	6.61	0.844189	6.34	0.7925	1.97	0.732342	5.66	0.698765
qqPsoOvis2_cnag1_qqPsoOvis1.1_s01_RagTag	5057540	5058517	PsoOvis1B002689	37.23	0.755632	9.84	0.916201	3.14	0.700893	6.96	0.888889	7.36	0.92	1.66	0.6171	7.1	0.876543
qqPsoOvis2_cnag1_qqPsoOvis1.1_s01_RagTag	5059511	5061999	PsoOvis1B008493	42.97	0.872133	10.52	0.979516	3.95	0.881696	6.78	0.8659	5.95	0.74375	2.47	0.918216	7.97	0.983951
qqPsoOvis2_cnag1_qqPsoOvis1.1_s01_RagTag	5062307	5062697	PsoOvis1B000577	41.89	0.850213	7.76	0.722533	3.16	0.705357	6.15	0.785441	7.92	0.99	0.86	0.319703	8.15	1.00617
qqPsoOvis2_cnag1_qqPsoOvis1.1_s01_RagTag	5063972	5064832	PsoOvis1B011226	44.88	0.910899	7.7	0.716946	5.2	1.16071	8	1.02171	8.17	1.02125	2.82	1.04833	9.03	1.11481
qqPsoOvis2_cnag1_qqPsoOvis1.1_s01_RagTag	5065761	5068450	PsoOvis1B004605	40.44	0.820783	8.09	0.753259	3.82	0.852679	8.43	1.07663	7.83	0.97875	2.33	0.866171	8.21	1.01358
qqPsoOvis2_cnag1_qqPsoOvis1.1_s01_RagTag	5069141	5069972	PsoOvis1B010968	43.52	0.883296	6.88	0.640596	2.49	0.555804	7.71	0.984674	7.53	0.94125	1.94	0.72119	8.54	1.05432
qqPsoOvis2_cnag1_qqPsoOvis1.1_s01_RagTag	5072129	5074159	PsoOvis1B000620	41.53	0.842906	11.06	1.0298	3.25	0.725446	6.65	0.849298	6.58	0.8225	4.24	1.57621	8.89	1.09753
qqPsoOvis2_cnag1_qqPsoOvis1.1_s01_RagTag	5074354	5076750	PsoOvis1B005825	37.21	0.755226	9.76	0.908752	4.29	0.957589	7.86	1.00383	8.08	1.01	3.48	1.29368	6.64	0.819753
qqPsoOvis2_cnag1_qqPsoOvis1.1_s01_RagTag	5078750	5082550	PsoOvis1B014150	39.68	0.805358	7.89	0.734637	3.85	0.859375	5.91	0.754789	7.49	0.93625	3.46	1.28625	4.91	0.606173
qqPsoOvis2_cnag1_qqPsoOvis1.1_s01_RagTag	5084010	5087132	PsoOvis1B003620	41.22	0.836615	10.51	0.978585	3.51	0.783482	8.16	1.04215	6.72	0.84	1.47	0.546468	5.64	0.696296
qqPsoOvis2_cnag1_qqPsoOvis1.1_s01_RagTag	5087430	5088141	PsoOvis1B012295	45.51	0.923686	9.06	0.843575	3.87	0.863839	5.02	0.641124	7.22	0.9025	2.34	0.869888	5.42	0.669136
qqPsoOvis2_cnag1_qqPsoOvis1.1_s01_RagTag	5088172	5088753	PsoOvis1B002670	44.12	0.895474	9.36	0.871508	2.29	0.511161	6.75	0.862069	8.24	1.03	1.93	0.717472	6.21	0.766667
qqPsoOvis2_cnag1_qqPsoOvis1.1_s01_RagTag	5088816	5091045	PsoOvis1B009394	42.29	0.858332	10.84	1.00931	4.14	0.924107	8.59	1.09706	7.1	0.8875	1.99	0.739777	7.54	0.930864
qqPsoOvis2_cnag1_qqPsoOvis1.1_s01_RagTag	5091546	5095010	PsoOvis1B012805	39.66	0.804952	8.64	0.804469	2.7	0.602679	6.21	0.793103	7.41	0.92625	2.12	0.788104	4.88	0.602469
qqPsoOvis2_cnag1_qqPsoOvis1.1_s01_RagTag	5095914	5099162	PsoOvis1B004481	40.23	0.816521	8.12	0.756052	3.01	0.671875	4.58	0.58493	5.25	0.65625	1.74	0.64684	7.13	0.880247
qqPsoOvis2_cnag1_qqPsoOvis1.1_s01_RagTag	5102719	5106739	PsoOvis1B011234	11.5	0.233408	2.37	0.22067	0.88	0.196429	5.22	0.666667	3.27	0.40875	0.47	0.174721	1.63	0.201235
qqPsoOvis2_cnag1_qqPsoOvis1.1_s01_RagTag	5115274	5131584	PsoOvis1B008318	41.06	0.833367	10.96	1.02048	3.88	0.866071	7.77	0.992337	7.84	0.98	3.98	1.47955	6.34	0.782716
qqPsoOvis2_cnag1_qqPsoOvis1.1_s01_RagTag	5133822	5134894	PsoOvis1B000180	37.48	0.760706	9.13	0.850093	2.8	0.625	6.15	0.785441	6.89	0.86125	2.48	0.921933	8.03	0.991358
qqPsoOvis2_cnag1_qqPsoOvis1.1_s01_RagTag	5135071	5142015	PsoOvis1B014070	42.48	0.862188	10.02	0.932961	2.96	0.660714	7.75	0.989783	7.75	0.96875	2.82	1.04833	5.9	0.728395
qqPsoOvis2_cnag1_qqPsoOvis1.1_s01_RagTag	5147074	5149770	PsoOvis1B005000	37.48	0.760706	8.74	0.81378	4.65	1.03795	6.08	0.776501	4.22	0.5275	2.11	0.784387	8.86	1.09383
qqPsoOvis2_cnag1_qqPsoOvis1.1_s01_RagTag	5154083	5157442	PsoOvis1B011377	44.11	0.895271	9.82	0.914339	4.27	0.953125	6.66	0.850575	6.42	0.8025	2.19	0.814126	6.24	0.77037
qqPsoOvis2_cnag1_qqPsoOvis1.1_s01_RagTag	5157751	5159511	PsoOvis1B010248	41.97	0.851837	9.39	0.874302	3.53	0.787946	6.15	0.785441	6.42	0.8025	1.72	0.639405	7.35	0.907407
qqPsoOvis2_cnag1_qqPsoOvis1.1_s01_RagTag	5159720	5162582	PsoOvis1B002575	42.08	0.854069	9.49	0.883613	2.57	0.573661	5.61	0.716475	6.33	0.79125	2.1	0.780669	5.8	0.716049
qqPsoOvis2_cnag1_qqPsoOvis1.1_s01_RagTag	5170487	5171524	PsoOvis1B004326	45.68	0.927136	10.73	0.999069	4.84	1.08036	7.24	0.924649	3.18	0.3975	2.38	0.884758	7.19	0.887654
qqPsoOvis2_cnag1_qqPsoOvis1.1_s01_RagTag	5192942	5194195	PsoOvis1B012491	36.81	0.747108	7.16	0.666667	4.17	0.930804	4.59	0.586207	7.16	0.895	1.38	0.513011	4.86	0.6
qqPsoOvis2_cnag1_qqPsoOvis1.1_s01_RagTag	5194576	5195406	PsoOvis1B009220	42.32	0.858941	8.71	0.810987	3.58	0.799107	6.9	0.881226	8.21	1.02625	1.08	0.401487	6.71	0.828395
qqPsoOvis2_cnag1_qqPsoOvis1.1_s01_RagTag	5197261	5198817	PsoOvis1B003463	40.89	0.829917	9.34	0.869646	3.03	0.676339	7.01	0.895275	5.86	0.7325	2.27	0.843866	5.05	0.623457
qqPsoOvis2_cnag1_qqPsoOvis1.1_s01_RagTag	5199122	5200769	PsoOvis1B012951	37.28	0.756647	10.12	0.942272	3.69	0.823661	6.84	0.873563	5.75	0.71875	3.71	1.37918	7.32	0.903704
qqPsoOvis2_cnag1_qqPsoOvis1.1_s01_RagTag	5204308	5206658	PsoOvis1B006883	38.12	0.773696	7.95	0.740223	3.88	0.866071	5.56	0.710089	6.43	0.80375	5.57	2.07063	5.95	0.734568
qqPsoOvis2_cnag1_qqPsoOvis1.1_s01_RagTag	5207869	5211101	PsoOvis1B011342	46.24	0.938502	9.78	0.910615	3.6	0.803571	6.5	0.83014	7.23	0.90375	2.77	1.02974	5.27	0.650617
qqPsoOvis2_cnag1_qqPsoOvis1.1_s01_RagTag	5212012	5216775	PsoOvis1B006116	42.96	0.87193	11	1.02421	4.17	0.930804	7.11	0.908046	6.93	0.86625	1.77	0.657993	6.55	0.808642
qqPsoOvis2_cnag1_qqPsoOvis1.1_s01_RagTag	5222465	5226105	PsoOvis1B003300	45.42	0.921859	8.98	0.836127	4.41	0.984375	6.57	0.83908	6.9	0.8625	1.63	0.605948	7.79	0.961728
qqPsoOvis2_cnag1_qqPsoOvis1.1_s01_RagTag	5226372	5227724	PsoOvis1B004502	39.13	0.794195	9.15	0.851955	3.27	0.729911	5	0.63857	8.35	1.04375	0.82	0.304833	6.89	0.850617
qqPsoOvis2_cnag1_qqPsoOvis1.1_s01_RagTag	5227852	5230682	PsoOvis1B003427	43.99	0.892835	9.68	0.901304	3.35	0.747768	8.67	1.10728	6.87	0.85875	2.89	1.07435	6.42	0.792593
qqPsoOvis2_cnag1_qqPsoOvis1.1_s01_RagTag	5233977	5268646	PsoOvis1B012076	42.35	0.859549	10.2	0.949721	3.53	0.787946	6.71	0.85696	6.67	0.83375	2.35	0.873606	6.57	0.811111
qqPsoOvis2_cnag1_qqPsoOvis1.1_s01_RagTag	5272019	5272858	PsoOvis1B010821	41.03	0.832758	11.66	1.08566	3.77	0.841518	7.52	0.960409	6.86	0.8575	1.53	0.568773	4.7	0.580247
qqPsoOvis2_cnag1_qqPsoOvis1.1_s01_RagTag	5283241	5286202	PsoOvis1B000341	40.85	0.829105	9.69	0.902235	3.76	0.839286	7.99	1.02043	6.95	0.86875	3.43	1.27509	8.14	1.00494
qqPsoOvis2_cnag1_qqPsoOvis1.1_s01_RagTag	5290381	5294745	PsoOvis1B008874	39.87	0.809215	8.73	0.812849	3.8	0.848214	8.53	1.0894	7.01	0.87625	1.64	0.609665	6.98	0.861728
qqPsoOvis2_cnag1_qqPsoOvis1.1_s01_RagTag	5302785	5305119	PsoOvis1B012180	42.35	0.859549	9.62	0.895717	3.4	0.758929	7.01	0.895275	6.98	0.8725	2.95	1.09665	6.72	0.82963
qqPsoOvis2_cnag1_qqPsoOvis1.1_s01_RagTag	5306329	5317202	PsoOvis1B005321	41.94	0.851228	10.15	0.945065	3.79	0.845982	6.7	0.855683	6.93	0.86625	2.99	1.11152	6.49	0.801235
qqPsoOvis2_cnag1_qqPsoOvis1.1_s01_RagTag	5328178	5329196	PsoOvis1B010459	42.77	0.868074	9.53	0.887337	4.18	0.933036	6	0.766284	6.61	0.82625	1.93	0.717472	4.34	0.535802
qqPsoOvis2_cnag1_qqPsoOvis1.1_s01_RagTag	5332060	5338647	PsoOvis1B003698	37.81	0.767404	8.76	0.815642	3.74	0.834821	4.78	0.610473	6.11	0.76375	1.57	0.583643	7.3	0.901235
qqPsoOvis2_cnag1_qqPsoOvis1.1_s01_RagTag	5339270	5353365	PsoOvis1B000718	40.75	0.827075	10.77	1.00279	3.86	0.861607	7.65	0.977011	6.85	0.85625	3.28	1.21933	6.87	0.848148
qqPsoOvis2_cnag1_qqPsoOvis1.1_s01_RagTag	5358197	5359172	PsoOvis1B014426	43.47	0.882281	11.08	1.03166	3.41	0.761161	7.97	1.01788	7.2	0.9	1.38	0.513011	8.53	1.05309
qqPsoOvis2_cnag1_qqPsoOvis1.1_s01_RagTag	5361040	5362849	PsoOvis1B006014	41.49	0.842095	11.77	1.0959	3.32	0.741071	9.18	1.17241	9.16	1.145	3.06	1.13755	6.18	0.762963
qqPsoOvis2_cnag1_qqPsoOvis1.1_s01_RagTag	5364701	5365888	PsoOvis1B012420	36.09	0.732494	10.24	0.953445	3.92	0.875	6.13	0.782886	9.07	1.13375	2.33	0.866171	9.69	1.1963
qqPsoOvis2_cnag1_qqPsoOvis1.1_s01_RagTag	5372972	5375117	PsoOvis1B011093	37.1	0.752994	10.88	1.01304	4.69	1.04688	6.15	0.785441	7.88	0.985	2.03	0.754647	6.03	0.744444
qqPsoOvis2_cnag1_qqPsoOvis1.1_s01_RagTag	5375722	5377565	PsoOvis1B010502	36.87	0.748326	7.26	0.675978	3.47	0.774554	5.44	0.694764	5.72	0.715	1.2	0.446097	8.26	1.01975
qqPsoOvis2_cnag1_qqPsoOvis1.1_s01_RagTag	5377547	5379757	PsoOvis1B003448	43.44	0.881672	11.05	1.02886	3.94	0.879464	7.66	0.978289	9.27	1.15875	3.92	1.45725	6.81	0.840741
qqPsoOvis2_cnag1_qqPsoOvis1.1_s01_RagTag	5379937	5386681	PsoOvis1B008479	41.98	0.85204	9.52	0.886406	4.13	0.921875	7.86	1.00383	7.25	0.90625	2.35	0.873606	6.58	0.812346
qqPsoOvis2_cnag1_qqPsoOvis1.1_s01_RagTag	5388214	5395241	PsoOvis1B008743	44.07	0.894459	11.18	1.04097	3.66	0.816964	7.67	0.979566	7.21	0.90125	2.55	0.947955	6.77	0.835802
qqPsoOvis2_cnag1_qqPsoOvis1.1_s01_RagTag	5396007	5400645	PsoOvis1B000872	40.4	0.819972	9.51	0.885475	4.36	0.973214	6.37	0.813538	6.48	0.81	1.67	0.620818	7.12	0.879012
qqPsoOvis2_cnag1_qqPsoOvis1.1_s01_RagTag	5400896	5403287	PsoOvis1B005632	44.12	0.895474	11.29	1.05121	4.19	0.935268	7.62	0.97318	8.28	1.035	1.77	0.657993	7.78	0.960494
qqPsoOvis2_cnag1_qqPsoOvis1.1_s01_RagTag	5404160	5407798	PsoOvis1B013838	42.78	0.868277	10.28	0.957169	4.37	0.975446	5.86	0.748404	6.59	0.82375	2.16	0.802974	6.18	0.762963
qqPsoOvis2_cnag1_qqPsoOvis1.1_s01_RagTag	5407983	5411831	PsoOvis1B011322	42.96	0.87193	8.79	0.818436	4.84	1.08036	6.85	0.87484	7.01	0.87625	1.45	0.539033	7.41	0.914815
qqPsoOvis2_cnag1_qqPsoOvis1.1_s01_RagTag	5413526	5414965	PsoOvis1B004875	45.36	0.920641	11.37	1.05866	3.69	0.823661	6.29	0.803321	9.65	1.20625	1.83	0.680297	6.01	0.741975
qqPsoOvis2_cnag1_qqPsoOvis1.1_s01_RagTag	5415067	5416242	PsoOvis1B012656	35.23	0.71504	9.76	0.908752	3.83	0.854911	5.91	0.754789	7.59	0.94875	1.24	0.460967	7.66	0.945679
qqPsoOvis2_cnag1_qqPsoOvis1.1_s01_RagTag	5417847	5419788	PsoOvis1B002460	44.9	0.911305	9.8	0.912477	4.47	0.997768	6.67	0.851852	7.96	0.995	1.97	0.732342	5.32	0.65679
qqPsoOvis2_cnag1_qqPsoOvis1.1_s01_RagTag	5423137	5430176	PsoOvis1B003392	41.47	0.841689	9.13	0.850093	3.59	0.801339	6.05	0.772669	7.05	0.88125	1.61	0.598513	6.12	0.755556
qqPsoOvis2_cnag1_qqPsoOvis1.1_s01_RagTag	5428785	5431192	PsoOvis1B010329	40.22	0.816318	10.63	0.989758	3.35	0.747768	6.54	0.835249	8.38	1.0475	1.09	0.405204	5.63	0.695062
qqPsoOvis2_cnag1_qqPsoOvis1.1_s01_RagTag	5431853	5434312	PsoOvis1B000471	46.27	0.939111	12.41	1.15549	4.98	1.11161	10.83	1.38314	7.91	0.98875	3.19	1.18587	6.77	0.835802
qqPsoOvis2_cnag1_qqPsoOvis1.1_s01_RagTag	5434473	5449224	PsoOvis1B008358	41.52	0.842703	9.83	0.91527	3.84	0.857143	7.09	0.905492	7.01	0.87625	3.23	1.20074	6.88	0.849383
qqPsoOvis2_cnag1_qqPsoOvis1.1_s01_RagTag	5442627	5444371	PsoOvis1B012479	42.36	0.859752	10.69	0.995345	3.28	0.732143	7.37	0.941252	9.76	1.22	3.83	1.42379	9.65	1.19136
qqPsoOvis2_cnag1_qqPsoOvis1.1_s01_RagTag	5453342	5456805	PsoOvis1B004739	46.67	0.94723	12.56	1.16946	3.53	0.787946	7.94	1.01405	7.62	0.9525	2.57	0.95539	7.5	0.925926
qqPsoOvis2_cnag1_qqPsoOvis1.1_s01_RagTag	5464057	5468601	PsoOvis1B008670	43.68	0.886544	9.51	0.885475	3.25	0.725446	5.18	0.661558	7.78	0.9725	1.86	0.69145	6.13	0.75679
qqPsoOvis2_cnag1_qqPsoOvis1.1_s01_RagTag	5469048	5470746	PsoOvis1B000357	46.49	0.943576	9.42	0.877095	3.73	0.832589	8.14	1.03959	7.6	0.95	1.59	0.591078	7.01	0.865432
qqPsoOvis2_cnag1_qqPsoOvis1.1_s01_RagTag	5471508	5473332	PsoOvis1B007006	39.68	0.805358	10.01	0.93203	3.76	0.839286	6.85	0.87484	6.71	0.83875	2.52	0.936803	6.37	0.78642
qqPsoOvis2_cnag1_qqPsoOvis1.1_s01_RagTag	5474201	5476098	PsoOvis1B013348	52.92	1.07408	12.56	1.16946	4.78	1.06696	7.65	0.977011	8.07	1.00875	2.48	0.921933	6.68	0.824691
qqPsoOvis2_cnag1_qqPsoOvis1.1_s01_RagTag	5476167	5480322	PsoOvis1B004101	41.81	0.848589	11.73	1.09218	3.65	0.814732	6.62	0.845466	7.93	0.99125	1.79	0.665428	6.21	0.766667
qqPsoOvis2_cnag1_qqPsoOvis1.1_s01_RagTag	5485115	5485317	PsoOvis1B009089	0.47	0.00953927	0	0	0	0	0	0	0	0	0	0	0	0
qqPsoOvis2_cnag1_qqPsoOvis1.1_s01_RagTag	5492665	5492830	PsoOvis1B003396	0	0	0	0	0	0	0	0	0	0	0	0	0	0
qqPsoOvis2_cnag1_qqPsoOvis1.1_s01_RagTag	5498767	5500806	PsoOvis1B001056	42.93	0.871321	9.41	0.876164	3.83	0.854911	7.79	0.994891	5.11	0.63875	1.23	0.457249	7.62	0.940741
qqPsoOvis2_cnag1_qqPsoOvis1.1_s01_RagTag	5546234	5562808	PsoOvis1B003796	41.44	0.84108	9.24	0.860335	3.79	0.845982	6.49	0.828863	7.15	0.89375	2.12	0.788104	6.15	0.759259
qqPsoOvis2_cnag1_qqPsoOvis1.1_s01_RagTag	5563796	5565051	PsoOvis1B003366	35.59	0.722346	9.24	0.860335	4.89	1.09152	5.98	0.763729	5.4	0.675	0.88	0.327138	6.88	0.849383
qqPsoOvis2_cnag1_qqPsoOvis1.1_s01_RagTag	5567487	5569432	PsoOvis1B009575	47.53	0.964684	10.36	0.964618	3.04	0.678571	6.95	0.887612	7.52	0.94	5.59	2.07807	5.94	0.733333
qqPsoOvis2_cnag1_qqPsoOvis1.1_s01_RagTag	5574438	5575779	PsoOvis1B006998	42.87	0.870104	10.09	0.939479	2.57	0.573661	7.1	0.906769	7.01	0.87625	4.95	1.84015	6.77	0.835802
qqPsoOvis2_cnag1_qqPsoOvis1.1_s01_RagTag	5581626	5586578	PsoOvis1B013478	43.22	0.877207	10.66	0.992551	3.15	0.703125	7.9	1.00894	7.48	0.935	3.3	1.22677	6.51	0.803704
qqPsoOvis2_cnag1_qqPsoOvis1.1_s01_RagTag	5600882	5604531	PsoOvis1B011869	41.74	0.847169	9.21	0.857542	3.35	0.747768	8.03	1.02554	6.81	0.85125	5.79	2.15242	7.88	0.97284
qqPsoOvis2_cnag1_qqPsoOvis1.1_s01_RagTag	5610170	5610633	PsoOvis1B011599	14.21	0.288411	3.7	0.344507	2.48	0.553571	2.27	0.289911	2.13	0.26625	0.84	0.312268	2.99	0.369136
qqPsoOvis2_cnag1_qqPsoOvis1.1_s01_RagTag	5615620	5615658	PsoOvis1B012116	46.76	0.949056	14.29	1.33054	3	0.669643	11.92	1.52235	8.45	1.05625	2.03	0.754647	2.61	0.322222
qqPsoOvis2_cnag1_qqPsoOvis1.1_s01_RagTag	5616275	5618339	PsoOvis1B007848	39.45	0.80069	8.93	0.831471	3.72	0.830357	6.11	0.780332	6.04	0.755	1.15	0.427509	6.11	0.754321
qqPsoOvis2_cnag1_qqPsoOvis1.1_s01_RagTag	5619704	5620496	PsoOvis1B008844	44.55	0.904201	6.69	0.622905	4.45	0.993304	4.89	0.624521	8.77	1.09625	2.53	0.94052	8.61	1.06296
qqPsoOvis2_cnag1_qqPsoOvis1.1_s01_RagTag	5620520	5623474	PsoOvis1B002481	43.1	0.874772	9.39	0.874302	3.89	0.868304	8.38	1.07024	7.42	0.9275	2.3	0.855019	5.87	0.724691
qqPsoOvis2_cnag1_qqPsoOvis1.1_s01_RagTag	5621365	5622720	PsoOvis1B007677	43.37	0.880252	9.36	0.871508	4.59	1.02455	7.68	0.980843	7.44	0.93	3.2	1.18959	5.46	0.674074
qqPsoOvis2_cnag1_qqPsoOvis1.1_s01_RagTag	5623657	5627873	PsoOvis1B009250	39.52	0.802111	9.11	0.848231	4.37	0.975446	5.7	0.727969	6.97	0.87125	1.75	0.650558	6.31	0.779012
qqPsoOvis2_cnag1_qqPsoOvis1.1_s01_RagTag	5628248	5630222	PsoOvis1B004560	40.72	0.826466	9.88	0.919926	2.99	0.667411	7.87	1.00511	5.73	0.71625	3.03	1.12639	5.02	0.619753
qqPsoOvis2_cnag1_qqPsoOvis1.1_s01_RagTag	5633865	5634873	PsoOvis1B006681	42.05	0.853461	10.6	0.986965	2.43	0.542411	5.86	0.748404	7.14	0.8925	3.33	1.23792	5.87	0.724691
qqPsoOvis2_cnag1_qqPsoOvis1.1_s01_RagTag	5637105	5638277	PsoOvis1B013025	32.57	0.661051	8.97	0.835196	5.12	1.14286	5.16	0.659004	5.5	0.6875	2	0.743494	5.74	0.708642
qqPsoOvis2_cnag1_qqPsoOvis1.1_s01_RagTag	5644146	5646281	PsoOvis1B001653	36.92	0.74934	9.74	0.90689	4.56	1.01786	4.46	0.569604	7.42	0.9275	2.24	0.832714	5.35	0.660494
qqPsoOvis2_cnag1_qqPsoOvis1.1_s01_RagTag	5647911	5649150	PsoOvis1B009755	41.38	0.839862	8.75	0.814711	3.69	0.823661	4.37	0.55811	7.56	0.945	1.69	0.628253	6.77	0.835802
qqPsoOvis2_cnag1_qqPsoOvis1.1_s01_RagTag	5649217	5652509	PsoOvis1B010658	44.48	0.902781	10.91	1.01583	4.43	0.988839	8.94	1.14176	8.46	1.0575	2.5	0.929368	7.3	0.901235
qqPsoOvis2_cnag1_qqPsoOvis1.1_s01_RagTag	5652621	5656837	PsoOvis1B004963	44.47	0.902578	10.79	1.00466	3.02	0.674107	6.9	0.881226	4.72	0.59	2.31	0.858736	6.57	0.811111
qqPsoOvis2_cnag1_qqPsoOvis1.1_s01_RagTag	5660815	5663561	PsoOvis1B013111	42.06	0.853663	10.17	0.946927	3.54	0.790179	9	1.14943	5.25	0.65625	3.46	1.28625	6.79	0.838272
qqPsoOvis2_cnag1_qqPsoOvis1.1_s01_RagTag	5667059	5668503	PsoOvis1B006778	39.89	0.80962	11.92	1.10987	3.41	0.761161	8.14	1.03959	6.92	0.865	3.08	1.14498	6.65	0.820988
qqPsoOvis2_cnag1_qqPsoOvis1.1_s01_RagTag	5668602	5670302	PsoOvis1B008014	42.57	0.864015	7.26	0.675978	3.27	0.729911	4.93	0.62963	4.57	0.57125	1.34	0.498141	8.59	1.06049
qqPsoOvis2_cnag1_qqPsoOvis1.1_s01_RagTag	5672561	5716933	PsoOvis1B001044	41.45	0.841283	9.69	0.902235	3.75	0.837054	8.14	1.03959	6.91	0.86375	4.12	1.5316	6.18	0.762963
qqPsoOvis2_cnag1_qqPsoOvis1.1_s01_RagTag	5735610	5738763	PsoOvis1B009856	41.18	0.835803	9.33	0.868715	3.89	0.868304	4.68	0.597701	5.57	0.69625	2.41	0.895911	6.43	0.793827
qqPsoOvis2_cnag1_qqPsoOvis1.1_s01_RagTag	5740372	5747016	PsoOvis1B003467	43.32	0.879237	10.23	0.952514	3.5	0.78125	6.7	0.855683	7.85	0.98125	2.4	0.892193	5.77	0.712346
qqPsoOvis2_cnag1_qqPsoOvis1.1_s01_RagTag	5747414	5747559	PsoOvis1B002106	49.72	1.00913	9.41	0.876164	4.61	1.02902	4.01	0.512133	4.89	0.61125	1.32	0.490706	6.32	0.780247
qqPsoOvis2_cnag1_qqPsoOvis1.1_s01_RagTag	5748778	5751027	PsoOvis1B010369	38.46	0.780597	7.93	0.738361	3.74	0.834821	5.8	0.740741	7.21	0.90125	1.52	0.565056	7.73	0.954321
qqPsoOvis2_cnag1_qqPsoOvis1.1_s01_RagTag	5770796	5773417	PsoOvis1B000048	41.45	0.841283	10.36	0.964618	3.18	0.709821	7.62	0.97318	8.32	1.04	4.4	1.63569	6.29	0.776543
qqPsoOvis2_cnag1_qqPsoOvis1.1_s01_RagTag	5774220	5774997	PsoOvis1B010184	40.82	0.828496	7.8	0.726257	4.85	1.08259	8.18	1.0447	8.38	1.0475	0.85	0.315985	6.95	0.858025
qqPsoOvis2_cnag1_qqPsoOvis1.1_s01_RagTag	5795983	5801300	PsoOvis1B006425	40.59	0.823828	9.36	0.871508	4.3	0.959821	4.68	0.597701	5.41	0.67625	1.56	0.579926	7.71	0.951852
qqPsoOvis2_cnag1_qqPsoOvis1.1_s01_RagTag	5796145	5796705	PsoOvis1B013006	39.49	0.801502	10.54	0.981378	4.14	0.924107	5.45	0.696041	8.05	1.00625	1.35	0.501859	5.7	0.703704
qqPsoOvis2_cnag1_qqPsoOvis1.1_s01_RagTag	5806807	5808132	PsoOvis1B011499	36.36	0.737974	8.99	0.837058	3.76	0.839286	5.63	0.719029	7.15	0.89375	0.97	0.360595	7.5	0.925926
qqPsoOvis2_cnag1_qqPsoOvis1.1_s01_RagTag	5808630	5809337	PsoOvis1B004836	37.19	0.75482	9.19	0.85568	3.96	0.883929	7.31	0.933589	8.14	1.0175	2.5	0.929368	6.89	0.850617
qqPsoOvis2_cnag1_qqPsoOvis1.1_s01_RagTag	5810505	5812723	PsoOvis1B009862	41.84	0.849198	10.74	1	3.8	0.848214	8.3	1.06003	7.05	0.88125	2.66	0.988848	6.49	0.801235
qqPsoOvis2_cnag1_qqPsoOvis1.1_s01_RagTag	5826914	5834019	PsoOvis1B012356	46.22	0.938096	9.72	0.905028	4.86	1.08482	6.51	0.831418	7.03	0.87875	1.69	0.628253	8.41	1.03827
qqPsoOvis2_cnag1_qqPsoOvis1.1_s01_RagTag	5834294	5836416	PsoOvis1B001887	46.05	0.934646	7.92	0.73743	4.08	0.910714	3.37	0.430396	7.03	0.87875	1.53	0.568773	8.37	1.03333
qqPsoOvis2_cnag1_qqPsoOvis1.1_s01_RagTag	5836954	5838902	PsoOvis1B014077	47.83	0.970773	9.5	0.884544	5.4	1.20536	5.48	0.699872	7.38	0.9225	1	0.371747	7.46	0.920988
qqPsoOvis2_cnag1_qqPsoOvis1.1_s01_RagTag	5839078	5839732	PsoOvis1B004198	56.57	1.14816	12.95	1.20577	4.79	1.0692	6.38	0.814815	10.7	1.3375	2.26	0.840149	8.74	1.07901
qqPsoOvis2_cnag1_qqPsoOvis1.1_s01_RagTag	5840012	5841071	PsoOvis1B000788	48.71	0.988634	6.41	0.596834	4.37	0.975446	4.92	0.628352	5.06	0.6325	0.72	0.267658	8.92	1.10123
qqPsoOvis2_cnag1_qqPsoOvis1.1_s01_RagTag	5841306	5842361	PsoOvis1B009110	47.44	0.962858	6.47	0.602421	4.77	1.06473	5.43	0.693487	6.96	0.87	1.61	0.598513	8.23	1.01605
qqPsoOvis2_cnag1_qqPsoOvis1.1_s01_RagTag	5842590	5843436	PsoOvis1B002387	50.31	1.02111	10.88	1.01304	5.69	1.27009	5.02	0.641124	6.27	0.78375	0.68	0.252788	9.63	1.18889
qqPsoOvis2_cnag1_qqPsoOvis1.1_s01_RagTag	5843761	5844898	PsoOvis1B007598	50.83	1.03166	12.25	1.1406	4.73	1.0558	5.24	0.669221	7.8	0.975	2.94	1.09294	7.72	0.953086
qqPsoOvis2_cnag1_qqPsoOvis1.1_s01_RagTag	5845042	5846697	PsoOvis1B010291	46.01	0.933834	12.63	1.17598	3.35	0.747768	6.06	0.773946	8.08	1.01	2.37	0.881041	6.11	0.754321
qqPsoOvis2_cnag1_qqPsoOvis1.1_s01_RagTag	5846744	5847431	PsoOvis1B001862	57.46	1.16623	11.92	1.10987	4.78	1.06696	6.65	0.849298	5.68	0.71	2.84	1.05576	6.38	0.787654
qqPsoOvis2_cnag1_qqPsoOvis1.1_s01_RagTag	5847544	5850275	PsoOvis1B012717	54.79	1.11204	11.22	1.04469	4.61	1.02902	5.82	0.743295	6.78	0.8475	1.84	0.684015	8.71	1.07531
qqPsoOvis2_cnag1_qqPsoOvis1.1_s01_RagTag	5850416	5851158	PsoOvis1B006601	52.63	1.0682	8.38	0.780261	5.35	1.1942	3.96	0.505747	7.45	0.93125	2.27	0.843866	8.2	1.01235
qqPsoOvis2_cnag1_qqPsoOvis1.1_s01_RagTag	5852457	5853827	PsoOvis1B014333	47.12	0.956363	9.47	0.88175	4.58	1.02232	5.81	0.742018	6.51	0.81375	2.24	0.832714	8.76	1.08148
qqPsoOvis2_cnag1_qqPsoOvis1.1_s01_RagTag	5855785	5858376	PsoOvis1B005992	47.69	0.967932	9.89	0.920857	6.26	1.39732	6.48	0.827586	6.52	0.815	1.3	0.483271	12.93	1.5963
qqPsoOvis2_cnag1_qqPsoOvis1.1_s01_RagTag	5858964	5860102	PsoOvis1B000650	50.43	1.02354	9.38	0.873371	5.21	1.16295	7.11	0.908046	8.2	1.025	2.14	0.795539	8.4	1.03704
qqPsoOvis2_cnag1_qqPsoOvis1.1_s01_RagTag	5860618	5864458	PsoOvis1B010630	49.34	1.00142	8.23	0.766294	4.34	0.96875	5.93	0.757344	6.25	0.78125	2.33	0.866171	8.84	1.09136
qqPsoOvis2_cnag1_qqPsoOvis1.1_s01_RagTag	5865454	5912600	PsoOvis1B001855	49.83	1.01137	11.02	1.02607	4.73	1.0558	7.54	0.962963	8.13	1.01625	2.59	0.962825	8.85	1.09259
qqPsoOvis2_cnag1_qqPsoOvis1.1_s01_RagTag	5913589	5921318	PsoOvis1B012250	51.72	1.04973	7.42	0.690875	4.59	1.02455	7.83	1	9.19	1.14875	1.18	0.438662	8.59	1.06049
qqPsoOvis2_cnag1_qqPsoOvis1.1_s01_RagTag	5921379	5924177	PsoOvis1B012473	55.07	1.11772	12.46	1.16015	5.36	1.19643	6.45	0.823755	9.03	1.12875	1.94	0.72119	9.46	1.1679
qqPsoOvis2_cnag1_qqPsoOvis1.1_s01_RagTag	5924202	5927504	PsoOvis1B006372	46.53	0.944388	8.64	0.804469	4.56	1.01786	5.66	0.722861	6.51	0.81375	1.36	0.505576	8.4	1.03704
qqPsoOvis2_cnag1_qqPsoOvis1.1_s01_RagTag	5928089	5929085	PsoOvis1B013833	47.26	0.959204	11.08	1.03166	4.18	0.933036	7.56	0.965517	6.67	0.83375	4.42	1.64312	8.68	1.0716
qqPsoOvis2_cnag1_qqPsoOvis1.1_s01_RagTag	5929014	5933332	PsoOvis1B000764	47.67	0.967526	11.17	1.04004	4.6	1.02679	9.08	1.15964	7.55	0.94375	2.06	0.765799	8.95	1.10494
qqPsoOvis2_cnag1_qqPsoOvis1.1_s01_RagTag	5933603	5935086	PsoOvis1B008589	54.5	1.10615	12.97	1.20764	5.41	1.20759	8.48	1.08301	8.14	1.0175	3.35	1.24535	8.77	1.08272
qqPsoOvis2_cnag1_qqPsoOvis1.1_s01_RagTag	5935184	5938087	PsoOvis1B002288	54.37	1.10351	9.56	0.89013	4.24	0.946429	8.19	1.04598	7.57	0.94625	1.35	0.501859	8.88	1.0963
qqPsoOvis2_cnag1_qqPsoOvis1.1_s01_RagTag	5945321	5946739	PsoOvis1B012587	45.07	0.914755	8.76	0.815642	4.66	1.04018	7.84	1.00128	7.54	0.9425	2.17	0.806691	8.42	1.03951
qqPsoOvis2_cnag1_qqPsoOvis1.1_s01_RagTag	5964464	5965663	PsoOvis1B005981	49.44	1.00345	11.21	1.04376	3.56	0.794643	6.24	0.796935	7.89	0.98625	2.55	0.947955	6.46	0.797531
qqPsoOvis2_cnag1_qqPsoOvis1.1_s01_RagTag	5966297	5975036	PsoOvis1B014582	49.36	1.00183	10.13	0.943203	4.53	1.01116	7.9	1.00894	8.38	1.0475	2.96	1.10037	8.31	1.02593
qqPsoOvis2_cnag1_qqPsoOvis1.1_s01_RagTag	5975057	5975791	PsoOvis1B010274	53.22	1.08017	12.22	1.1378	5.13	1.14509	12.11	1.54662	12.99	1.62375	0.95	0.35316	6.97	0.860494
qqPsoOvis2_cnag1_qqPsoOvis1.1_s01_RagTag	5975934	5976609	PsoOvis1B004380	47.85	0.971179	12.15	1.13128	6.76	1.50893	9.1	1.1622	10.6	1.325	1.98	0.736059	11.58	1.42963
qqPsoOvis2_cnag1_qqPsoOvis1.1_s01_RagTag	5977118	5978084	PsoOvis1B012461	53.76	1.09113	9.13	0.850093	4.93	1.10045	8.96	1.14432	9.93	1.24125	2.88	1.07063	7.75	0.95679
qqPsoOvis2_cnag1_qqPsoOvis1.1_s01_RagTag	5978164	5988974	PsoOvis1B006257	51.4	1.04323	13.15	1.22439	4.89	1.09152	10	1.27714	9.98	1.2475	3.8	1.41264	7.42	0.916049
qqPsoOvis2_cnag1_qqPsoOvis1.1_s01_RagTag	5984660	5987631	PsoOvis1B000215	48.37	0.981733	10.91	1.01583	3.99	0.890625	9.12	1.16475	8.48	1.06	3.04	1.13011	8.42	1.03951
qqPsoOvis2_cnag1_qqPsoOvis1.1_s01_RagTag	5989248	6004282	PsoOvis1B013737	50.52	1.02537	10.38	0.96648	4.8	1.07143	6.96	0.888889	8.53	1.06625	2.43	0.903346	8.05	0.993827
qqPsoOvis2_cnag1_qqPsoOvis1.1_s01_RagTag	6005439	6012118	PsoOvis1B006989	50.3	1.02091	11.91	1.10894	4.77	1.06473	7.16	0.914432	8.09	1.01125	5.4	2.00743	8.13	1.0037
qqPsoOvis2_cnag1_qqPsoOvis1.1_s01_RagTag	6016508	6039538	PsoOvis1B000658	40.38	0.819566	10.13	0.943203	3.6	0.803571	7.62	0.97318	6.77	0.84625	3.93	1.46097	5.94	0.733333
qqPsoOvis2_cnag1_qqPsoOvis1.1_s01_RagTag	6044551	6053737	PsoOvis1B008617	50.89	1.03288	10.44	0.972067	5.14	1.14732	9.05	1.15581	8.55	1.06875	2.58	0.959108	7.62	0.940741
qqPsoOvis2_cnag1_qqPsoOvis1.1_s01_RagTag	6053858	6055121	PsoOvis1B002301	48.7	0.988431	7.83	0.72905	4.7	1.04911	5.31	0.678161	6.95	0.86875	1.21	0.449814	7.83	0.966667
qqPsoOvis2_cnag1_qqPsoOvis1.1_s01_RagTag	6056309	6058277	PsoOvis1B006880	55.76	1.13172	11.38	1.05959	5.08	1.13393	6.53	0.833972	9.91	1.23875	1.81	0.672862	7.15	0.882716
qqPsoOvis2_cnag1_qqPsoOvis1.1_s01_RagTag	6058412	6060060	PsoOvis1B005276	54.87	1.11366	12.32	1.14711	4.08	0.910714	6.16	0.786718	9.68	1.21	2.36	0.877323	9.88	1.21975
qqPsoOvis2_cnag1_qqPsoOvis1.1_s01_RagTag	6058446	6059103	PsoOvis1B013026	55.84	1.13335	13.39	1.24674	4.17	0.930804	8.07	1.03065	10.1	1.2625	2.41	0.895911	9.11	1.12469
qqPsoOvis2_cnag1_qqPsoOvis1.1_s01_RagTag	6060093	6060870	PsoOvis1B011881	53.86	1.09316	11.03	1.027	5.15	1.14955	4.76	0.607918	6.84	0.855	1.44	0.535316	8.24	1.01728
qqPsoOvis2_cnag1_qqPsoOvis1.1_s01_RagTag	6060875	6062114	PsoOvis1B010908	47.11	0.95616	8.35	0.777467	4.97	1.10937	7.96	1.0166	5.12	0.64	2.14	0.795539	7.62	0.940741
qqPsoOvis2_cnag1_qqPsoOvis1.1_s01_RagTag	6062192	6066108	PsoOvis1B002519	48.44	0.983154	11.35	1.0568	5.13	1.14509	6.25	0.798212	6.25	0.78125	2.05	0.762082	8.47	1.04568
qqPsoOvis2_cnag1_qqPsoOvis1.1_s01_RagTag	6066253	6067261	PsoOvis1B009543	52.55	1.06657	10.9	1.0149	5.88	1.3125	7.83	1	7.75	0.96875	2.3	0.855019	9.35	1.15432
qqPsoOvis2_cnag1_qqPsoOvis1.1_s01_RagTag	6067492	6068366	PsoOvis1B000966	43.91	0.891212	7.58	0.705773	3.62	0.808036	6.19	0.790549	8.92	1.115	1.89	0.702602	8.85	1.09259
qqPsoOvis2_cnag1_qqPsoOvis1.1_s01_RagTag	6068597	6070429	PsoOvis1B007687	49.74	1.00954	8.73	0.812849	5.3	1.18304	6.76	0.863346	8.12	1.015	2.83	1.05204	7.08	0.874074
qqPsoOvis2_cnag1_qqPsoOvis1.1_s01_RagTag	6070968	6079846	PsoOvis1B007212	50.4	1.02293	10.77	1.00279	5.03	1.12277	7.7	0.983397	7.35	0.91875	3.42	1.27138	8.41	1.03827
qqPsoOvis2_cnag1_qqPsoOvis1.1_s01_RagTag	6081483	6082111	PsoOvis1B008214	43.44	0.881672	10.95	1.01955	7.11	1.58705	8.06	1.02937	7.4	0.925	1.95	0.724907	5.84	0.720988
qqPsoOvis2_cnag1_qqPsoOvis1.1_s01_RagTag	6081541	6084103	PsoOvis1B006784	48.33	0.980921	10.74	1	5.5	1.22768	7.8	0.996169	6.58	0.8225	3.3	1.22677	7.37	0.909877
qqPsoOvis2_cnag1_qqPsoOvis1.1_s01_RagTag	6088433	6091999	PsoOvis1B012887	47.04	0.954739	11.03	1.027	4.52	1.00893	7.31	0.933589	7.63	0.95375	2.76	1.02602	8.27	1.02099
qqPsoOvis2_cnag1_qqPsoOvis1.1_s01_RagTag	6092137	6092812	PsoOvis1B004267	42.25	0.85752	12.21	1.13687	5.84	1.30357	7.08	0.904215	9.13	1.14125	1.19	0.442379	8.62	1.0642
qqPsoOvis2_cnag1_qqPsoOvis1.1_s01_RagTag	6093373	6099456	PsoOvis1B011374	49.35	1.00162	11.37	1.05866	4.23	0.944196	8.16	1.04215	7.96	0.995	1.92	0.713755	7.33	0.904938
qqPsoOvis2_cnag1_qqPsoOvis1.1_s01_RagTag	6099778	6104714	PsoOvis1B010081	48.75	0.989446	11.57	1.07728	4.8	1.07143	7.89	1.00766	8.46	1.0575	2.37	0.881041	8.49	1.04815
qqPsoOvis2_cnag1_qqPsoOvis1.1_s01_RagTag	6108873	6110972	PsoOvis1B001684	51.26	1.04039	9.39	0.874302	2.61	0.582589	9.4	1.20051	10.25	1.28125	3.23	1.20074	10.31	1.27284
qqPsoOvis2_cnag1_qqPsoOvis1.1_s01_RagTag	6118277	6119815	PsoOvis1B007778	48.97	0.993911	10.21	0.950652	3.67	0.819196	6.03	0.770115	7.83	0.97875	4.54	1.68773	7.34	0.906173
qqPsoOvis2_cnag1_qqPsoOvis1.1_s01_RagTag	6121473	6122042	PsoOvis1B007257	41.38	0.839862	6.57	0.611732	3.19	0.712054	6.58	0.840358	4.07	0.50875	3.04	1.13011	7.23	0.892593
qqPsoOvis2_cnag1_qqPsoOvis1.1_s01_RagTag	6124838	6126759	PsoOvis1B013210	37.87	0.768622	8.06	0.750466	3.63	0.810268	5.63	0.719029	5.98	0.7475	11.12	4.13383	7.53	0.92963
qqPsoOvis2_cnag1_qqPsoOvis1.1_s01_RagTag	6128677	6143124	PsoOvis1B009399	51.88	1.05297	12.28	1.14339	4.54	1.01339	9.53	1.21711	8.47	1.05875	6.46	2.40149	8.42	1.03951
qqPsoOvis2_cnag1_qqPsoOvis1.1_s01_RagTag	6147148	6148325	PsoOvis1B003490	46.01	0.933834	7.99	0.743948	3.82	0.852679	4.54	0.579821	7.12	0.89	1.59	0.591078	10.07	1.24321
qqPsoOvis2_cnag1_qqPsoOvis1.1_s01_RagTag	6148649	6150855	PsoOvis1B011694	46.8	0.949868	8.76	0.815642	3.27	0.729911	6.52	0.832695	7.1	0.8875	1.06	0.394052	8.45	1.04321
qqPsoOvis2_cnag1_qqPsoOvis1.1_s01_RagTag	6152695	6157087	PsoOvis1B005130	48.02	0.97463	8.4	0.782123	4.35	0.970982	6.12	0.781609	8.52	1.065	2.17	0.806691	9.05	1.11728
qqPsoOvis2_cnag1_qqPsoOvis1.1_s01_RagTag	6157666	6159671	PsoOvis1B013128	51.15	1.03816	11.84	1.10242	4.38	0.977679	8.51	1.08685	5.65	0.70625	2.66	0.988848	6.59	0.81358
qqPsoOvis2_cnag1_qqPsoOvis1.1_s01_RagTag	6159778	6161163	PsoOvis1B007565	46.58	0.945403	8.48	0.789572	3.05	0.680804	6.73	0.859515	8.4	1.05	1.42	0.527881	7.11	0.877778
qqPsoOvis2_cnag1_qqPsoOvis1.1_s01_RagTag	6161322	6163529	PsoOvis1B001281	54.84	1.11305	12.01	1.11825	4.62	1.03125	8.43	1.07663	9.33	1.16625	3.03	1.12639	8.5	1.04938
qqPsoOvis2_cnag1_qqPsoOvis1.1_s01_RagTag	6163634	6165568	PsoOvis1B009383	50.2	1.01888	12.11	1.12756	5.95	1.32812	8.24	1.05236	7.17	0.89625	2.77	1.02974	7.32	0.903704
qqPsoOvis2_cnag1_qqPsoOvis1.1_s01_RagTag	6165846	6167545	PsoOvis1B002668	59.92	1.21616	12.47	1.16108	5.1	1.13839	8.41	1.07407	8.04	1.005	2.39	0.888476	8.63	1.06543
qqPsoOvis2_cnag1_qqPsoOvis1.1_s01_RagTag	6167666	6169928	PsoOvis1B002814	50.94	1.03389	12.05	1.12197	4.53	1.01116	5.87	0.749681	8.01	1.00125	1.66	0.6171	8.69	1.07284
qqPsoOvis2_cnag1_qqPsoOvis1.1_s01_RagTag	6168883	6172218	PsoOvis1B001154	48.17	0.977674	11.21	1.04376	4.58	1.02232	6.3	0.804598	7.22	0.9025	2.21	0.821561	8.12	1.00247
qqPsoOvis2_cnag1_qqPsoOvis1.1_s01_RagTag	6171483	6175268	PsoOvis1B007370	49.01	0.994723	11.36	1.05773	4.73	1.0558	6.92	0.88378	7.27	0.90875	2.25	0.836431	7.69	0.949383
qqPsoOvis2_cnag1_qqPsoOvis1.1_s01_RagTag	6174254	6175186	PsoOvis1B005265	49.59	1.00649	10.54	0.981378	5.99	1.33705	6.16	0.786718	6.9	0.8625	0.79	0.29368	9.12	1.12593
qqPsoOvis2_cnag1_qqPsoOvis1.1_s01_RagTag	6175431	6176548	PsoOvis1B011918	45.64	0.926324	6.5	0.605214	4.12	0.919643	6.71	0.85696	5.51	0.68875	1.16	0.431227	6.53	0.806173
qqPsoOvis2_cnag1_qqPsoOvis1.1_s01_RagTag	6178134	6179240	PsoOvis1B006976	48.46	0.98356	7.05	0.656425	6.89	1.53795	5.82	0.743295	7.05	0.88125	2.08	0.773234	7.48	0.923457
qqPsoOvis2_cnag1_qqPsoOvis1.1_s01_RagTag	6179564	6180175	PsoOvis1B013534	51.98	1.055	7.12	0.662942	4.73	1.0558	6.73	0.859515	8.66	1.0825	1.95	0.724907	8.04	0.992593
qqPsoOvis2_cnag1_qqPsoOvis1.1_s01_RagTag	6180376	6181537	PsoOvis1B013509	49.17	0.99797	12.78	1.18994	5.24	1.16964	8.64	1.10345	9.84	1.23	1.82	0.67658	8.71	1.07531
qqPsoOvis2_cnag1_qqPsoOvis1.1_s01_RagTag	6185904	6198885	PsoOvis1B001241	51.17	1.03856	10.87	1.0121	4.51	1.0067	7.17	0.915709	7.26	0.9075	3.77	1.40149	8.67	1.07037
qqPsoOvis2_cnag1_qqPsoOvis1.1_s01_RagTag	6208490	6209666	PsoOvis1B007748	45.95	0.932616	8.39	0.781192	2.68	0.598214	5.24	0.669221	6.1	0.7625	4	1.48699	10.69	1.31975
qqPsoOvis2_cnag1_qqPsoOvis1.1_s01_RagTag	6215570	6221756	PsoOvis1B002866	47.68	0.967729	11.19	1.0419	5.28	1.17857	7.51	0.959132	7.61	0.95125	2.82	1.04833	8.17	1.00864
qqPsoOvis2_cnag1_qqPsoOvis1.1_s01_RagTag	6222097	6223252	PsoOvis1B011593	45.71	0.927745	9.6	0.893855	3.4	0.758929	6.96	0.888889	7.71	0.96375	2.75	1.0223	8.6	1.06173
qqPsoOvis2_cnag1_qqPsoOvis1.1_s01_RagTag	6223340	6224146	PsoOvis1B005215	54.15	1.09905	11.67	1.08659	5.19	1.15848	9.04	1.15453	9.05	1.13125	3.41	1.26766	8.25	1.01852
qqPsoOvis2_cnag1_qqPsoOvis1.1_s01_RagTag	6224613	6227463	PsoOvis1B009380	49.04	0.995332	8.24	0.767225	5.5	1.22768	5.87	0.749681	7.09	0.88625	1.91	0.710037	9.03	1.11481
qqPsoOvis2_cnag1_qqPsoOvis1.1_s01_RagTag	6227482	6231996	PsoOvis1B002850	48.43	0.982951	9.12	0.849162	4.48	1	5.39	0.688378	7.96	0.995	2.15	0.799257	8.52	1.05185
qqPsoOvis2_cnag1_qqPsoOvis1.1_s01_RagTag	6228981	6232300	PsoOvis1B008037	47.92	0.9726	9.38	0.873371	4.28	0.955357	5.46	0.697318	6.86	0.8575	2.11	0.784387	8.82	1.08889
qqPsoOvis2_cnag1_qqPsoOvis1.1_s01_RagTag	6232967	6234930	PsoOvis1B001071	43.12	0.875178	9.77	0.909683	3.96	0.883929	6.97	0.890166	6.49	0.81125	2.47	0.918216	8.55	1.05556
qqPsoOvis2_cnag1_qqPsoOvis1.1_s01_RagTag	6244277	6251078	PsoOvis1B007097	48.8	0.990461	9.92	0.92365	4.46	0.995536	5.84	0.745849	7.78	0.9725	1.84	0.684015	8.07	0.996296
qqPsoOvis2_cnag1_qqPsoOvis1.1_s01_RagTag	6251176	6252815	PsoOvis1B011506	47.38	0.96164	9.61	0.894786	3.65	0.814732	7.49	0.956577	7.59	0.94875	1.86	0.69145	9.79	1.20864
qqPsoOvis2_cnag1_qqPsoOvis1.1_s01_RagTag	6263546	6268831	PsoOvis1B009596	47.22	0.958393	8.65	0.8054	5	1.11607	7.51	0.959132	7.8	0.975	3.89	1.4461	7.14	0.881481
qqPsoOvis2_cnag1_qqPsoOvis1.1_s01_RagTag	6269169	6271654	PsoOvis1B002982	53.26	1.08098	10.28	0.957169	4.37	0.975446	5.91	0.754789	7.73	0.96625	3.94	1.46468	9.18	1.13333
qqPsoOvis2_cnag1_qqPsoOvis1.1_s01_RagTag	6269169	6271896	PsoOvis1B010724	53.47	1.08524	10.5	0.977654	4.34	0.96875	6.07	0.775223	8.26	1.0325	3.7	1.37546	8.89	1.09753
qqPsoOvis2_cnag1_qqPsoOvis1.1_s01_RagTag	6271930	6273227	PsoOvis1B002649	42.01	0.852649	8.91	0.829609	3.93	0.877232	8.3	1.06003	6.55	0.81875	2.32	0.862454	7.19	0.887654
qqPsoOvis2_cnag1_qqPsoOvis1.1_s01_RagTag	6277090	6278546	PsoOvis1B005755	59.84	1.21453	14.78	1.37616	4.45	0.993304	7.08	0.904215	7.47	0.93375	3.71	1.37918	7.79	0.961728
qqPsoOvis2_cnag1_qqPsoOvis1.1_s01_RagTag	6279134	6287991	PsoOvis1B012316	51.5	1.04526	12.29	1.14432	4.99	1.11384	8.1	1.03448	8.56	1.07	3.07	1.14126	7.83	0.966667
qqPsoOvis2_cnag1_qqPsoOvis1.1_s01_RagTag	6290234	6290410	PsoOvis1B008715	52.48	1.06515	10.76	1.00186	2.32	0.517857	7.45	0.951469	10.44	1.305	2.95	1.09665	7.33	0.904938
qqPsoOvis2_cnag1_qqPsoOvis1.1_s01_RagTag	6295748	6298008	PsoOvis1B002711	53.61	1.08809	8.92	0.83054	4.92	1.09821	7.36	0.939974	9	1.125	1.27	0.472119	7.03	0.867901
qqPsoOvis2_cnag1_qqPsoOvis1.1_s01_RagTag	6299178	6300630	PsoOvis1B003671	46.96	0.953115	11.93	1.1108	5.15	1.14955	11.63	1.48531	7.48	0.935	3.25	1.20818	8.71	1.07531
qqPsoOvis2_cnag1_qqPsoOvis1.1_s01_RagTag	6301229	6302736	PsoOvis1B010260	54.25	1.10108	11.41	1.06238	6.22	1.38839	7.37	0.941252	10.48	1.31	1.33	0.494424	9	1.11111
qqPsoOvis2_cnag1_qqPsoOvis1.1_s01_RagTag	6301493	6304311	PsoOvis1B010929	50.33	1.02151	9.79	0.911546	5.09	1.13616	6.71	0.85696	9.21	1.15125	1.65	0.613383	7.55	0.932099
qqPsoOvis2_cnag1_qqPsoOvis1.1_s01_RagTag	6304626	6306587	PsoOvis1B002632	53.03	1.07631	11.33	1.05493	5.79	1.29241	11.21	1.43167	7.16	0.895	2.41	0.895911	6.5	0.802469
qqPsoOvis2_cnag1_qqPsoOvis1.1_s01_RagTag	6307249	6308845	PsoOvis1B012174	47.32	0.960422	9.48	0.882682	4.64	1.03571	6.89	0.879949	9.32	1.165	2.34	0.869888	6.83	0.84321
qqPsoOvis2_cnag1_qqPsoOvis1.1_s01_RagTag	6309097	6310110	PsoOvis1B004412	55.92	1.13497	9.92	0.92365	2.71	0.604911	8.74	1.11622	7.45	0.93125	3.06	1.13755	7.85	0.969136
qqPsoOvis2_cnag1_qqPsoOvis1.1_s01_RagTag	6310354	6311885	PsoOvis1B008251	46.61	0.946012	9.98	0.929236	5.77	1.28795	7.39	0.943806	10.39	1.29875	1.17	0.434944	9.02	1.11358
qqPsoOvis2_cnag1_qqPsoOvis1.1_s01_RagTag	6312322	6315503	PsoOvis1B000126	53.19	1.07956	11.2	1.04283	5.29	1.1808	7.26	0.927203	8.91	1.11375	2.03	0.754647	8.12	1.00247
qqPsoOvis2_cnag1_qqPsoOvis1.1_s01_RagTag	6316997	6320204	PsoOvis1B010419	49.31	1.00081	10.82	1.00745	5.36	1.19643	8.79	1.12261	8.41	1.05125	2.82	1.04833	7.54	0.930864
qqPsoOvis2_cnag1_qqPsoOvis1.1_s01_RagTag	6325880	6326674	PsoOvis1B002281	40	0.811853	9.94	0.925512	3.23	0.720982	8.05	1.0281	7.93	0.99125	0.78	0.289963	7.87	0.971605
qqPsoOvis2_cnag1_qqPsoOvis1.1_s01_RagTag	6326384	6328648	PsoOvis1B004143	49.02	0.994926	10.26	0.955307	4.02	0.897321	7.67	0.979566	7.28	0.91	1.98	0.736059	8.77	1.08272
qqPsoOvis2_cnag1_qqPsoOvis1.1_s01_RagTag	6329496	6333510	PsoOvis1B010774	54.78	1.11183	11.99	1.11639	4.63	1.03348	8.61	1.09962	8.63	1.07875	2.12	0.788104	8.68	1.0716
qqPsoOvis2_cnag1_qqPsoOvis1.1_s01_RagTag	6333728	6334306	PsoOvis1B014639	52.45	1.06454	7.94	0.739292	5.68	1.26786	7.57	0.966794	7.99	0.99875	2.55	0.947955	9.65	1.19136
qqPsoOvis2_cnag1_qqPsoOvis1.1_s01_RagTag	6334467	6335458	PsoOvis1B005997	44.95	0.91232	8.29	0.771881	6.01	1.34152	8.12	1.03704	7.38	0.9225	3.09	1.1487	5.91	0.72963
qqPsoOvis2_cnag1_qqPsoOvis1.1_s01_RagTag	6337012	6338340	PsoOvis1B014321	43.99	0.892835	10.11	0.941341	6.19	1.3817	8.68	1.10856	5.97	0.74625	1.26	0.468401	10.17	1.25556
qqPsoOvis2_cnag1_qqPsoOvis1.1_s01_RagTag	6339609	6340859	PsoOvis1B006066	44.8	0.909275	10.32	0.960894	3.91	0.872768	6.61	0.844189	5.78	0.7225	0.93	0.345725	8.29	1.02346
qqPsoOvis2_cnag1_qqPsoOvis1.1_s01_RagTag	6340990	6341642	PsoOvis1B008488	46.14	0.936472	10.31	0.959963	3.99	0.890625	7.36	0.939974	5.5	0.6875	3.11	1.15613	7.33	0.904938
qqPsoOvis2_cnag1_qqPsoOvis1.1_s01_RagTag	6342227	6345036	PsoOvis1B000364	49.28	1.0002	12.04	1.12104	4.47	0.997768	8.54	1.09068	7.81	0.97625	2.7	1.00372	8.02	0.990123
qqPsoOvis2_cnag1_qqPsoOvis1.1_s01_RagTag	6345358	6349250	PsoOvis1B001999	47.76	0.969353	9.98	0.929236	3.35	0.747768	5.93	0.757344	7.02	0.8775	2.16	0.802974	9.94	1.22716
qqPsoOvis2_cnag1_qqPsoOvis1.1_s01_RagTag	6345432	6346475	PsoOvis1B010106	49.04	0.995332	9.13	0.850093	3.46	0.772321	6.71	0.85696	7.93	0.99125	2.65	0.98513	10.57	1.30494
qqPsoOvis2_cnag1_qqPsoOvis1.1_s01_RagTag	6350084	6350842	PsoOvis1B006002	52.7	1.06962	9.99	0.930168	5.45	1.21652	6.05	0.772669	9.57	1.19625	3.02	1.12268	9.53	1.17654
qqPsoOvis2_cnag1_qqPsoOvis1.1_s01_RagTag	6351228	6368983	PsoOvis1B012826	52.68	1.06921	13.51	1.25791	4.62	1.03125	10.38	1.32567	9.35	1.16875	3.89	1.4461	7.94	0.980247
qqPsoOvis2_cnag1_qqPsoOvis1.1_s01_RagTag	6370508	6372530	PsoOvis1B011140	48.64	0.987213	10.3	0.959032	4.39	0.979911	7	0.893997	9.84	1.23	2.57	0.95539	5.26	0.649383
qqPsoOvis2_cnag1_qqPsoOvis1.1_s01_RagTag	6373287	6382208	PsoOvis1B004695	49.99	1.01461	10.48	0.975791	5.63	1.2567	7.65	0.977011	7.77	0.97125	2.1	0.780669	8.51	1.05062
qqPsoOvis2_cnag1_qqPsoOvis1.1_s01_RagTag	6384276	6385159	PsoOvis1B013212	47.36	0.961234	12.1	1.12663	3.59	0.801339	6.97	0.890166	6.26	0.7825	1.94	0.72119	10.33	1.27531
qqPsoOvis2_cnag1_qqPsoOvis1.1_s01_RagTag	6385626	6386331	PsoOvis1B006824	50.26	1.02009	13.54	1.26071	2.71	0.604911	8.15	1.04087	6.17	0.77125	4.9	1.82156	7.78	0.960494
qqPsoOvis2_cnag1_qqPsoOvis1.1_s01_RagTag	6386449	6389881	PsoOvis1B002192	50.07	1.01624	9.88	0.919926	3.58	0.799107	6.82	0.871009	6.55	0.81875	2.32	0.862454	9.75	1.2037
qqPsoOvis2_cnag1_qqPsoOvis1.1_s01_RagTag	6390446	6391961	PsoOvis1B010487	48.89	0.992287	10.37	0.965549	4.29	0.957589	6.21	0.793103	8.75	1.09375	3.29	1.22305	9.71	1.19877
qqPsoOvis2_cnag1_qqPsoOvis1.1_s01_RagTag	6392266	6397443	PsoOvis1B005079	45.49	0.92328	11.56	1.07635	6.01	1.34152	8.65	1.10473	7.79	0.97375	2.64	0.981413	7.14	0.881481
qqPsoOvis2_cnag1_qqPsoOvis1.1_s01_RagTag	6397948	6401020	PsoOvis1B009877	49.39	1.00244	12.59	1.17225	4.99	1.11384	9.77	1.24777	10.65	1.33125	2.27	0.843866	7.39	0.912346
qqPsoOvis2_cnag1_qqPsoOvis1.1_s01_RagTag	6401412	6403808	PsoOvis1B004382	53.32	1.0822	10.3	0.959032	4.43	0.988839	6.39	0.816092	8	1	2.06	0.765799	7.53	0.92963
qqPsoOvis2_cnag1_qqPsoOvis1.1_s01_RagTag	6404442	6405003	PsoOvis1B012615	47.14	0.956769	5.06	0.471136	4.89	1.09152	7.48	0.9553	9.76	1.22	1.17	0.434944	10.02	1.23704
qqPsoOvis2_cnag1_qqPsoOvis1.1_s01_RagTag	6405070	6408260	PsoOvis1B000088	48.24	0.979095	9.43	0.878026	3.94	0.879464	7.58	0.968072	8.25	1.03125	1.71	0.635688	9.35	1.15432
qqPsoOvis2_cnag1_qqPsoOvis1.1_s01_RagTag	6408933	6410234	PsoOvis1B008485	46.84	0.95068	14.4	1.34078	3.87	0.863839	9.6	1.22605	7.32	0.915	2.99	1.11152	10.06	1.24198
qqPsoOvis2_cnag1_qqPsoOvis1.1_s01_RagTag	6410253	6410876	PsoOvis1B011079	46.58	0.945403	9.33	0.868715	6.33	1.41295	8.75	1.1175	9.13	1.14125	6.95	2.58364	8.69	1.07284
qqPsoOvis2_cnag1_qqPsoOvis1.1_s01_RagTag	6414381	6415439	PsoOvis1B004730	39.27	0.797037	7.98	0.743017	4.03	0.899554	3.79	0.484036	4.14	0.5175	6.87	2.5539	9.91	1.22346
qqPsoOvis2_cnag1_qqPsoOvis1.1_s01_RagTag	6415725	6417235	PsoOvis1B013476	51.34	1.04201	12.81	1.19274	3.56	0.794643	6.82	0.871009	8.76	1.095	12.45	4.62825	7.59	0.937037
qqPsoOvis2_cnag1_qqPsoOvis1.1_s01_RagTag	6418222	6419691	PsoOvis1B006737	35.29	0.716257	4.9	0.456238	3.47	0.774554	4.53	0.578544	4.33	0.54125	5.5	2.04461	9.41	1.16173
qqPsoOvis2_cnag1_qqPsoOvis1.1_s01_RagTag	6419956	6423458	PsoOvis1B007809	46.33	0.940329	9.61	0.894786	4.76	1.0625	7.84	1.00128	9.19	1.14875	7.55	2.80669	8.48	1.04691
qqPsoOvis2_cnag1_qqPsoOvis1.1_s01_RagTag	6424050	6428193	PsoOvis1B001438	50.77	1.03044	10.4	0.968343	4.52	1.00893	7.66	0.978289	8.01	1.00125	2.39	0.888476	8.29	1.02346
qqPsoOvis2_cnag1_qqPsoOvis1.1_s01_RagTag	6427610	6427933	PsoOvis1B009868	43.79	0.888776	11.28	1.05028	2.22	0.495536	7.08	0.904215	10.93	1.36625	1.42	0.527881	7.62	0.940741
qqPsoOvis2_cnag1_qqPsoOvis1.1_s01_RagTag	6428566	6432585	PsoOvis1B000166	54.18	1.09965	10.78	1.00372	4.66	1.04018	9.07	1.15837	9.13	1.14125	1.7	0.63197	8.84	1.09136
qqPsoOvis2_cnag1_qqPsoOvis1.1_s01_RagTag	6433700	6434401	PsoOvis1B003786	49.61	1.0069	6.16	0.573557	2.54	0.566964	5.04	0.643678	7.54	0.9425	1.42	0.527881	8.2	1.01235
qqPsoOvis2_cnag1_qqPsoOvis1.1_s01_RagTag	6434531	6441747	PsoOvis1B012073	50.24	1.01969	10.52	0.979516	5.75	1.28348	8.87	1.13282	9.14	1.1425	3.64	1.35316	9.3	1.14815
qqPsoOvis2_cnag1_qqPsoOvis1.1_s01_RagTag	6447228	6447736	PsoOvis1B005851	52.83	1.07225	14.01	1.30447	3.65	0.814732	7.67	0.979566	7.28	0.91	2.53	0.94052	5.21	0.64321
qqPsoOvis2_cnag1_qqPsoOvis1.1_s01_RagTag	6463987	6464292	PsoOvis1B014092	53.78	1.09154	8.31	0.773743	3.18	0.709821	10.18	1.30013	10.44	1.305	2.17	0.806691	8.3	1.02469
qqPsoOvis2_cnag1_qqPsoOvis1.1_s01_RagTag	6470846	6471703	PsoOvis1B002573	43.77	0.88837	10.48	0.975791	4.04	0.901786	6	0.766284	8.56	1.07	2.93	1.08922	8.92	1.10123
qqPsoOvis2_cnag1_qqPsoOvis1.1_s01_RagTag	6474933	6477338	PsoOvis1B014153	17.81	0.361478	2.31	0.215084	1.79	0.399554	1.72	0.219668	2.21	0.27625	0.44	0.163569	4.54	0.560494
qqPsoOvis2_cnag1_qqPsoOvis1.1_s01_RagTag	6477904	6478503	PsoOvis1B005824	0.29	0.00588593	0	0	0.4	0.0892857	0	0	0	0	0	0	0.08	0.00987654
qqPsoOvis2_cnag1_qqPsoOvis1.1_s01_RagTag	6478949	6479229	PsoOvis1B001536	6.55	0.132941	0.51	0.047486	0.51	0.113839	1.3	0.166028	1.65	0.20625	0.06	0.0223048	0.65	0.0802469
qqPsoOvis2_cnag1_qqPsoOvis1.1_s01_RagTag	6493663	6545399	PsoOvis1B010665	48.84	0.991273	10.79	1.00466	4.31	0.962054	9.69	1.23755	8.29	1.03625	3.86	1.43494	8.06	0.995062
qqPsoOvis2_cnag1_qqPsoOvis1.1_s01_RagTag	6550733	6553397	PsoOvis1B011855	48.54	0.985184	9.66	0.899441	3.56	0.794643	7.37	0.941252	6.58	0.8225	2.59	0.962825	7.88	0.97284
qqPsoOvis2_cnag1_qqPsoOvis1.1_s01_RagTag	6554192	6559918	PsoOvis1B005249	48.57	0.985793	11.38	1.05959	4.99	1.11384	9.7	1.23883	7.58	0.9475	2.35	0.873606	9.68	1.19506
qqPsoOvis2_cnag1_qqPsoOvis1.1_s01_RagTag	6561042	6563052	PsoOvis1B013461	49.72	1.00913	11.73	1.09218	5.13	1.14509	8.97	1.14559	8.16	1.02	1.57	0.583643	8.33	1.0284
qqPsoOvis2_cnag1_qqPsoOvis1.1_s01_RagTag	6563148	6567592	PsoOvis1B006918	51.22	1.03958	12.09	1.1257	5.11	1.14062	8.67	1.10728	8.66	1.0825	2.86	1.0632	7.19	0.887654
qqPsoOvis2_cnag1_qqPsoOvis1.1_s01_RagTag	6597471	6602757	PsoOvis1B002614	50.28	1.0205	10.9	1.0149	4.75	1.06027	7.4	0.945083	8.15	1.01875	3.42	1.27138	7.83	0.966667
qqPsoOvis2_cnag1_qqPsoOvis1.1_s01_RagTag	6608993	6612204	PsoOvis1B010966	50.84	1.03187	11.48	1.0689	5.35	1.1942	10.01	1.27842	8.74	1.0925	2.53	0.94052	7.04	0.869136
qqPsoOvis2_cnag1_qqPsoOvis1.1_s01_RagTag	6612218	6614105	PsoOvis1B001563	52.98	1.0753	9.27	0.863128	3.77	0.841518	8.22	1.04981	8.62	1.0775	2.15	0.799257	8.71	1.07531
qqPsoOvis2_cnag1_qqPsoOvis1.1_s01_RagTag	6614216	6614845	PsoOvis1B014043	47.81	0.970367	10.86	1.01117	5.77	1.28795	7	0.893997	12.58	1.5725	1.07	0.39777	8.51	1.05062
qqPsoOvis2_cnag1_qqPsoOvis1.1_s01_RagTag	6614926	6615909	PsoOvis1B003741	45.2	0.917394	8.77	0.816574	3.52	0.785714	6.86	0.876117	9.07	1.13375	2.94	1.09294	8.97	1.10741
qqPsoOvis2_cnag1_qqPsoOvis1.1_s01_RagTag	6616167	6618506	PsoOvis1B012028	46.84	0.95068	10.15	0.945065	4.92	1.09821	5.73	0.731801	8.38	1.0475	2.38	0.884758	8.11	1.00123
qqPsoOvis2_cnag1_qqPsoOvis1.1_s01_RagTag	6619607	6625703	PsoOvis1B005350	50.11	1.01705	12.51	1.1648	4.34	0.96875	7.66	0.978289	8.25	1.03125	2.02	0.750929	7.91	0.976543
qqPsoOvis2_cnag1_qqPsoOvis1.1_s01_RagTag	6653816	6657029	PsoOvis1B003639	6.25	0.126852	1.09	0.10149	1.54	0.34375	1.02	0.130268	0.95	0.11875	0.59	0.219331	1.24	0.153086
qqPsoOvis2_cnag1_qqPsoOvis1.1_s01_RagTag	6676699	6677810	PsoOvis1B000754	0	0	0.75	0.0698324	0.58	0.129464	0.39	0.0498084	0.53	0.06625	0.36	0.133829	0.85	0.104938
qqPsoOvis2_cnag1_qqPsoOvis1.1_s01_RagTag	6678382	6681061	PsoOvis1B009085	0	0	0	0	0	0	0	0	0	0	0	0	0	0
qqPsoOvis2_cnag1_qqPsoOvis1.1_s01_RagTag	6701625	6702588	PsoOvis1B010703	51.68	1.04891	9.71	0.904097	4.88	1.08929	10.79	1.37803	8.94	1.1175	5.1	1.89591	9.36	1.15556
qqPsoOvis2_cnag1_qqPsoOvis1.1_s01_RagTag	6729981	6732137	PsoOvis1B000488	49.78	1.01035	11.69	1.08845	4.63	1.03348	6.68	0.853129	7.26	0.9075	2.68	0.996283	6.9	0.851852
qqPsoOvis2_cnag1_qqPsoOvis1.1_s01_RagTag	6733645	6736256	PsoOvis1B010901	48.88	0.992084	11.36	1.05773	4.29	0.957589	8.67	1.10728	6.88	0.86	1.17	0.434944	8.96	1.10617
qqPsoOvis2_cnag1_qqPsoOvis1.1_s01_RagTag	6736383	6738630	PsoOvis1B002777	48.3	0.980313	12.9	1.20112	5.85	1.3058	9.13	1.16603	8.58	1.0725	2.76	1.02602	8.42	1.03951
qqPsoOvis2_cnag1_qqPsoOvis1.1_s01_RagTag	6740294	6741397	PsoOvis1B007473	50.14	1.01766	12.05	1.12197	3.47	0.774554	6.34	0.809706	6.95	0.86875	1.01	0.375465	6.36	0.785185
qqPsoOvis2_cnag1_qqPsoOvis1.1_s01_RagTag	6741524	6742843	PsoOvis1B001345	52.69	1.06941	10.54	0.981378	5.62	1.25446	9.84	1.2567	9.2	1.15	3.06	1.13755	7.82	0.965432
qqPsoOvis2_cnag1_qqPsoOvis1.1_s01_RagTag	6745253	6747559	PsoOvis1B006553	47.24	0.958798	10.62	0.988827	4.67	1.04241	6.78	0.8659	9.37	1.17125	4.43	1.64684	8.68	1.0716
qqPsoOvis2_cnag1_qqPsoOvis1.1_s01_RagTag	6748142	6749285	PsoOvis1B011060	56.46	1.14593	10.52	0.979516	3.99	0.890625	7.22	0.922095	8.39	1.04875	4.34	1.61338	8.88	1.0963
qqPsoOvis2_cnag1_qqPsoOvis1.1_s01_RagTag	6749299	6750193	PsoOvis1B002762	55.07	1.11772	9.22	0.858473	5.43	1.21205	5.99	0.765006	6.7	0.8375	3.16	1.17472	6.12	0.755556
qqPsoOvis2_cnag1_qqPsoOvis1.1_s01_RagTag	6750381	6750896	PsoOvis1B010858	50.55	1.02598	10.35	0.963687	3.55	0.792411	9.91	1.26564	11.46	1.4325	1.07	0.39777	5.95	0.734568
qqPsoOvis2_cnag1_qqPsoOvis1.1_s01_RagTag	6751070	6751612	PsoOvis1B003488	43.92	0.891415	9.54	0.888268	2.3	0.513393	7.36	0.939974	9.3	1.1625	3.4	1.26394	10.55	1.30247
qqPsoOvis2_cnag1_qqPsoOvis1.1_s01_RagTag	6751792	6753600	PsoOvis1B007949	49.73	1.00934	11	1.02421	3.7	0.825893	7.21	0.920817	8.44	1.055	2.71	1.00743	6.63	0.818519
qqPsoOvis2_cnag1_qqPsoOvis1.1_s01_RagTag	6755762	6756790	PsoOvis1B004538	53.93	1.09458	10.09	0.939479	3.43	0.765625	5.9	0.753512	6.3	0.7875	3.45	1.28253	7.46	0.920988
qqPsoOvis2_cnag1_qqPsoOvis1.1_s01_RagTag	6757006	6757966	PsoOvis1B002017	50.28	1.0205	12.26	1.14153	4.63	1.03348	8.68	1.10856	7.12	0.89	3.41	1.26766	7.64	0.94321
qqPsoOvis2_cnag1_qqPsoOvis1.1_s01_RagTag	6759820	6762819	PsoOvis1B000015	50.55	1.02598	11.98	1.11546	4.05	0.904018	8.51	1.08685	8.01	1.00125	2.77	1.02974	7.86	0.97037
qqPsoOvis2_cnag1_qqPsoOvis1.1_s01_RagTag	6765016	6765684	PsoOvis1B011998	48.79	0.990258	11.41	1.06238	6.05	1.35045	10.72	1.36909	9.01	1.12625	1.58	0.587361	8.53	1.05309
qqPsoOvis2_cnag1_qqPsoOvis1.1_s01_RagTag	6768834	6771953	PsoOvis1B008428	50.49	1.02476	11.36	1.05773	4.32	0.964286	8.34	1.06513	8.29	1.03625	2.79	1.03717	7.25	0.895062
qqPsoOvis2_cnag1_qqPsoOvis1.1_s01_RagTag	6773101	6784272	PsoOvis1B001622	50.65	1.02801	11.93	1.1108	4.9	1.09375	8.3	1.06003	8.01	1.00125	4.23	1.57249	7.89	0.974074
qqPsoOvis2_cnag1_qqPsoOvis1.1_s01_RagTag	6799656	6802874	PsoOvis1B011555	51.1	1.03714	9.1	0.8473	4.44	0.991071	7.6	0.970626	7.51	0.93875	2.46	0.914498	7.52	0.928395
qqPsoOvis2_cnag1_qqPsoOvis1.1_s01_RagTag	6804154	6806478	PsoOvis1B005156	51.47	1.04465	10.41	0.969274	4.95	1.10491	8.35	1.06641	8.26	1.0325	3.68	1.36803	8.34	1.02963
qqPsoOvis2_cnag1_qqPsoOvis1.1_s01_RagTag	6817805	6821498	PsoOvis1B002097	51.59	1.04709	9.35	0.870577	4.26	0.950893	7.94	1.01405	9.51	1.18875	3.1	1.15242	7.5	0.925926
qqPsoOvis2_cnag1_qqPsoOvis1.1_s01_RagTag	6844303	6847795	PsoOvis1B010196	47.16	0.957175	11.18	1.04097	4.55	1.01562	6.67	0.851852	6.5	0.8125	2.28	0.847584	8.39	1.0358
qqPsoOvis2_cnag1_qqPsoOvis1.1_s01_RagTag	6847189	6848037	PsoOvis1B004553	53.07	1.07713	11.37	1.05866	5.13	1.14509	9.55	1.21967	7.67	0.95875	3.5	1.30112	9.58	1.18272
qqPsoOvis2_cnag1_qqPsoOvis1.1_s01_RagTag	6855611	6857853	PsoOvis1B001988	46.14	0.936472	9.81	0.913408	5.48	1.22321	6.6	0.842912	7.72	0.965	1.31	0.486989	7.86	0.97037
qqPsoOvis2_cnag1_qqPsoOvis1.1_s01_RagTag	6858084	6859023	PsoOvis1B010162	72.67	1.47493	13.03	1.21322	4.71	1.05134	10.5	1.341	9.01	1.12625	4.18	1.5539	9.19	1.13457
qqPsoOvis2_cnag1_qqPsoOvis1.1_s01_RagTag	6859154	6861358	PsoOvis1B000864	54.38	1.10371	11.99	1.11639	4.64	1.03571	9.83	1.25543	9.6	1.2	3.72	1.3829	7.82	0.965432
qqPsoOvis2_cnag1_qqPsoOvis1.1_s01_RagTag	6864815	6866434	PsoOvis1B006201	49.16	0.997767	9.98	0.929236	4.2	0.9375	6.41	0.818646	8.26	1.0325	4.57	1.69888	8.32	1.02716
qqPsoOvis2_cnag1_qqPsoOvis1.1_s01_RagTag	6893342	6905133	PsoOvis1B014626	51.45	1.04425	11.92	1.10987	4.48	1	8.99	1.14815	8.63	1.07875	4.45	1.65428	7.46	0.920988
qqPsoOvis2_cnag1_qqPsoOvis1.1_s01_RagTag	6946960	6956039	PsoOvis1B006841	53.96	1.09519	11.27	1.04935	5.16	1.15179	9.39	1.19923	8.34	1.0425	3.78	1.4052	8.25	1.01852
qqPsoOvis2_cnag1_qqPsoOvis1.1_s01_RagTag	6956326	6958017	PsoOvis1B012524	48.1	0.976253	12.88	1.19926	5.32	1.1875	8.69	1.10983	9.55	1.19375	3.5	1.30112	7.69	0.949383
qqPsoOvis2_cnag1_qqPsoOvis1.1_s01_RagTag	6958400	6960921	PsoOvis1B002111	50.55	1.02598	10.21	0.950652	3.82	0.852679	8.5	1.08557	8.42	1.0525	3.68	1.36803	7.97	0.983951
qqPsoOvis2_cnag1_qqPsoOvis1.1_s01_RagTag	6961071	6964085	PsoOvis1B010486	49.37	1.00203	9.52	0.886406	5.43	1.21205	7.52	0.960409	6.96	0.87	1.68	0.624535	7.2	0.888889
qqPsoOvis2_cnag1_qqPsoOvis1.1_s01_RagTag	6964506	6966469	PsoOvis1B006958	53.05	1.07672	9.12	0.849162	4.92	1.09821	7.81	0.997446	7.26	0.9075	2.4	0.892193	8.16	1.00741
qqPsoOvis2_cnag1_qqPsoOvis1.1_s01_RagTag	6966688	6969178	PsoOvis1B013898	52.05	1.05642	10.28	0.957169	3.68	0.821429	7.89	1.00766	6.17	0.77125	2.48	0.921933	8.01	0.988889
qqPsoOvis2_cnag1_qqPsoOvis1.1_s01_RagTag	6973904	6975476	PsoOvis1B005749	57.33	1.16359	12.7	1.1825	4.02	0.897321	8.16	1.04215	8.57	1.07125	4.9	1.82156	5.97	0.737037
qqPsoOvis2_cnag1_qqPsoOvis1.1_s01_RagTag	6975954	6979949	PsoOvis1B000913	46.78	0.949462	10.12	0.942272	4.85	1.08259	8.36	1.06769	8.81	1.10125	3.43	1.27509	8.79	1.08519
qqPsoOvis2_cnag1_qqPsoOvis1.1_s01_RagTag	6981072	6987487	PsoOvis1B010110	49	0.99452	12.06	1.12291	4.67	1.04241	9.21	1.17625	8.28	1.035	4.51	1.67658	6.37	0.78642
qqPsoOvis2_cnag1_qqPsoOvis1.1_s01_RagTag	6988514	6990955	PsoOvis1B002525	50.98	1.03471	13.1	1.21974	3.71	0.828125	9.14	1.16731	8.69	1.08625	3.72	1.3829	7.94	0.980247
qqPsoOvis2_cnag1_qqPsoOvis1.1_s01_RagTag	6991160	6991891	PsoOvis1B012738	50.19	1.01867	12.37	1.15177	5.51	1.22991	7.48	0.9553	10.44	1.305	3.63	1.34944	7.91	0.976543
qqPsoOvis2_cnag1_qqPsoOvis1.1_s01_RagTag	6992134	6996670	PsoOvis1B006959	50.71	1.02923	11.59	1.07914	4.52	1.00893	9.95	1.27075	9.3	1.1625	1.95	0.724907	7.9	0.975309
qqPsoOvis2_cnag1_qqPsoOvis1.1_s01_RagTag	7010640	7016073	PsoOvis1B013499	48.29	0.98011	10.86	1.01117	5.4	1.20536	9.03	1.15326	7.41	0.92625	5.22	1.94052	8.84	1.09136
qqPsoOvis2_cnag1_qqPsoOvis1.1_s01_RagTag	7028173	7031330	PsoOvis1B005614	46.2	0.93769	10.93	1.01769	5.67	1.26562	8.23	1.05109	8.53	1.06625	2.18	0.810409	7.47	0.922222
qqPsoOvis2_cnag1_qqPsoOvis1.1_s01_RagTag	7032459	7048198	PsoOvis1B003400	40.45	0.820986	10.05	0.935754	3.74	0.834821	7.7	0.983397	6.8	0.85	3.92	1.45725	5.9	0.728395
qqPsoOvis2_cnag1_qqPsoOvis1.1_s01_RagTag	7049213	7051175	PsoOvis1B004531	48.8	0.990461	9.49	0.883613	2.16	0.482143	8.47	1.08174	9.86	1.2325	3.35	1.24535	7.68	0.948148
qqPsoOvis2_cnag1_qqPsoOvis1.1_s01_RagTag	7051291	7053440	PsoOvis1B012783	49.43	1.00325	10.74	1	4.25	0.948661	10.06	1.2848	9.5	1.1875	3.94	1.46468	6.62	0.817284
qqPsoOvis2_cnag1_qqPsoOvis1.1_s01_RagTag	7057619	7061120	PsoOvis1B006833	52.34	1.06231	11.29	1.05121	5.13	1.14509	10.45	1.33461	8.46	1.0575	4.21	1.56506	7.44	0.918519
qqPsoOvis2_cnag1_qqPsoOvis1.1_s01_RagTag	7065264	7067746	PsoOvis1B013201	50.97	1.0345	10.77	1.00279	3.25	0.725446	8.84	1.12899	9.45	1.18125	3.11	1.15613	7.13	0.880247
qqPsoOvis2_cnag1_qqPsoOvis1.1_s01_RagTag	7069388	7081880	PsoOvis1B010373	48.58	0.985996	12.11	1.12756	4.71	1.05134	8.66	1.106	8.04	1.005	2.58	0.959108	7.47	0.922222
qqPsoOvis2_cnag1_qqPsoOvis1.1_s01_RagTag	7086734	7089073	PsoOvis1B002163	45.8	0.929572	8.54	0.795158	3.44	0.767857	6.6	0.842912	7.64	0.955	1.21	0.449814	6.65	0.820988
qqPsoOvis2_cnag1_qqPsoOvis1.1_s01_RagTag	7089514	7092441	PsoOvis1B008486	51.36	1.04242	12.14	1.13035	4.01	0.895089	11.3	1.44317	9.47	1.18375	3.45	1.28253	9.28	1.14568
qqPsoOvis2_cnag1_qqPsoOvis1.1_s01_RagTag	7092763	7096017	PsoOvis1B001706	45.2	0.917394	8.85	0.824022	4.69	1.04688	7.24	0.924649	7.21	0.90125	3.43	1.27509	8.95	1.10494
qqPsoOvis2_cnag1_qqPsoOvis1.1_s01_RagTag	7097192	7098784	PsoOvis1B008211	41.78	0.847981	10.37	0.965549	5.6	1.25	6.17	0.787995	9.59	1.19875	4.24	1.57621	8.57	1.05802
qqPsoOvis2_cnag1_qqPsoOvis1.1_s01_RagTag	7111564	7113242	PsoOvis1B009456	53.69	1.08971	12.4	1.15456	3.46	0.772321	10.96	1.39974	8.14	1.0175	3.44	1.27881	8.62	1.0642
qqPsoOvis2_cnag1_qqPsoOvis1.1_s01_RagTag	7114605	7117129	PsoOvis1B003142	49.28	1.0002	12.03	1.12011	6.06	1.35268	8.71	1.11239	9.31	1.16375	2.98	1.10781	7.83	0.966667
qqPsoOvis2_cnag1_qqPsoOvis1.1_s01_RagTag	7117314	7121318	PsoOvis1B012453	49.77	1.01015	9.87	0.918994	5.44	1.21429	6.84	0.873563	6.85	0.85625	2.9	1.07807	8.3	1.02469
qqPsoOvis2_cnag1_qqPsoOvis1.1_s01_RagTag	7122261	7125810	PsoOvis1B006514	49.21	0.998782	13.66	1.27188	4.61	1.02902	8.73	1.11494	8.09	1.01125	3.26	1.2119	8.27	1.02099
qqPsoOvis2_cnag1_qqPsoOvis1.1_s01_RagTag	7127149	7130649	PsoOvis1B000914	56.44	1.14552	12.24	1.13966	5.03	1.12277	7.24	0.924649	9.2	1.15	3.65	1.35688	8.08	0.997531
qqPsoOvis2_cnag1_qqPsoOvis1.1_s01_RagTag	7131165	7137396	PsoOvis1B007798	46.62	0.946215	9.95	0.926443	4.3	0.959821	6.42	0.819923	7.6	0.95	2.1	0.780669	8.18	1.00988
qqPsoOvis2_cnag1_qqPsoOvis1.1_s01_RagTag	7137876	7139229	PsoOvis1B001500	49.31	1.00081	9.93	0.924581	5.99	1.33705	7.36	0.939974	9.14	1.1425	1.92	0.713755	8.29	1.02346
qqPsoOvis2_cnag1_qqPsoOvis1.1_s01_RagTag	7139746	7141744	PsoOvis1B010683	52.18	1.05906	10.74	1	4.67	1.04241	8.15	1.04087	8.04	1.005	1.52	0.565056	9.01	1.11235
qqPsoOvis2_cnag1_qqPsoOvis1.1_s01_RagTag	7141792	7142935	PsoOvis1B004324	55.05	1.11731	12.79	1.19088	3.79	0.845982	8.45	1.07918	7.86	0.9825	2.07	0.769517	8.33	1.0284
qqPsoOvis2_cnag1_qqPsoOvis1.1_s01_RagTag	7143015	7144301	PsoOvis1B012823	48.6	0.986401	10.87	1.0121	4.18	0.933036	7.45	0.951469	8.88	1.11	3.25	1.20818	9.02	1.11358
qqPsoOvis2_cnag1_qqPsoOvis1.1_s01_RagTag	7144302	7144942	PsoOvis1B006379	52.66	1.0688	10.4	0.968343	5.22	1.16518	4.41	0.563218	8.77	1.09625	1.73	0.643123	7.95	0.981481
qqPsoOvis2_cnag1_qqPsoOvis1.1_s01_RagTag	7145027	7147371	PsoOvis1B008219	50.91	1.03329	10.27	0.956238	4.31	0.962054	8.56	1.09323	7.33	0.91625	3.11	1.15613	9.52	1.17531
qqPsoOvis2_cnag1_qqPsoOvis1.1_s01_RagTag	7149278	7152338	PsoOvis1B001490	47.42	0.962452	10.03	0.933892	3.54	0.790179	7.3	0.932312	8.14	1.0175	3.05	1.13383	6.57	0.811111
qqPsoOvis2_cnag1_qqPsoOvis1.1_s01_RagTag	7153002	7154450	PsoOvis1B009624	51.39	1.04303	11.54	1.07449	3.71	0.828125	8.62	1.10089	7.53	0.94125	3.2	1.18959	7.39	0.912346
qqPsoOvis2_cnag1_qqPsoOvis1.1_s01_RagTag	7155148	7157644	PsoOvis1B003098	45.76	0.92876	9.76	0.908752	5.1	1.13839	8.6	1.09834	7.25	0.90625	1.57	0.583643	9.74	1.20247
qqPsoOvis2_cnag1_qqPsoOvis1.1_s01_RagTag	7157728	7159506	PsoOvis1B011402	46.99	0.953724	10.76	1.00186	3.81	0.850446	7.32	0.934866	7.78	0.9725	2.53	0.94052	8.37	1.03333
qqPsoOvis2_cnag1_qqPsoOvis1.1_s01_RagTag	7159849	7161817	PsoOvis1B004763	56.79	1.15263	12.3	1.14525	5.16	1.15179	8.32	1.06258	8.09	1.01125	2.6	0.966543	8.21	1.01358
qqPsoOvis2_cnag1_qqPsoOvis1.1_s01_RagTag	7161849	7164890	PsoOvis1B013053	55.9	1.13456	12.55	1.16853	3.31	0.738839	9.95	1.27075	8.55	1.06875	2.03	0.754647	8.48	1.04691
qqPsoOvis2_cnag1_qqPsoOvis1.1_s01_RagTag	7165301	7167191	PsoOvis1B006569	47.7	0.968135	9.26	0.862197	5.65	1.26116	8.55	1.09195	7.19	0.89875	1.89	0.702602	7.11	0.877778
qqPsoOvis2_cnag1_qqPsoOvis1.1_s01_RagTag	7167368	7189212	PsoOvis1B008061	49.31	1.00081	11	1.02421	4.64	1.03571	7.95	1.01533	8.04	1.005	3.18	1.18216	7.74	0.955556
qqPsoOvis2_cnag1_qqPsoOvis1.1_s01_RagTag	7177315	7177761	PsoOvis1B007065	50.62	1.0274	9.09	0.846369	3.34	0.745536	10.62	1.35632	8.36	1.045	2.85	1.05948	7.34	0.906173
qqPsoOvis2_cnag1_qqPsoOvis1.1_s01_RagTag	7180475	7182201	PsoOvis1B001086	47.92	0.9726	11.24	1.04655	3.88	0.866071	8.92	1.13921	7.63	0.95375	4.58	1.7026	6.88	0.849383
qqPsoOvis2_cnag1_qqPsoOvis1.1_s01_RagTag	7182614	7183548	PsoOvis1B009142	45.81	0.929775	12.92	1.20298	4.4	0.982143	9.68	1.23627	8.65	1.08125	3.28	1.21933	5.49	0.677778
qqPsoOvis2_cnag1_qqPsoOvis1.1_s01_RagTag	7191670	7193356	PsoOvis1B002343	54.79	1.11204	13.89	1.2933	4.74	1.05804	9.33	1.19157	8.93	1.11625	5.64	2.09665	9.09	1.12222
qqPsoOvis2_cnag1_qqPsoOvis1.1_s01_RagTag	7195264	7197221	PsoOvis1B010705	57.45	1.16602	13.22	1.23091	3.78	0.84375	10.95	1.39847	10.38	1.2975	5.15	1.9145	7.43	0.917284
qqPsoOvis2_cnag1_qqPsoOvis1.1_s01_RagTag	7207267	7208766	PsoOvis1B003932	51.71	1.04952	10.34	0.962756	4.11	0.917411	7.4	0.945083	8.82	1.1025	3.76	1.39777	9.59	1.18395
qqPsoOvis2_cnag1_qqPsoOvis1.1_s01_RagTag	7208965	7210773	PsoOvis1B012341	50.02	1.01522	11.3	1.05214	4.93	1.10045	10.13	1.29374	7.22	0.9025	1.43	0.531599	7.51	0.92716
qqPsoOvis2_cnag1_qqPsoOvis1.1_s01_RagTag	7211250	7212653	PsoOvis1B007108	51.44	1.04404	11.81	1.09963	4.8	1.07143	10.42	1.33078	8.93	1.11625	2.98	1.10781	8.27	1.02099
qqPsoOvis2_cnag1_qqPsoOvis1.1_s01_RagTag	7224783	7226162	PsoOvis1B000684	51.95	1.05439	15.84	1.47486	4.07	0.908482	8.77	1.12005	8.56	1.07	3.18	1.18216	7.22	0.891358
qqPsoOvis2_cnag1_qqPsoOvis1.1_s01_RagTag	7235287	7236612	PsoOvis1B002872	39.03	0.792166	8.84	0.823091	4.38	0.977679	7	0.893997	7.17	0.89625	9.21	3.42379	6.68	0.824691
qqPsoOvis2_cnag1_qqPsoOvis1.1_s01_RagTag	7240106	7242030	PsoOvis1B007184	41.08	0.833773	6.9	0.642458	5.09	1.13616	5.9	0.753512	6.09	0.76125	4.4	1.63569	8.3	1.02469
qqPsoOvis2_cnag1_qqPsoOvis1.1_s01_RagTag	7242309	7244171	PsoOvis1B002377	51.14	1.03795	12.46	1.16015	4.31	0.962054	11.59	1.4802	9.6	1.2	4.61	1.71375	7.59	0.937037
qqPsoOvis2_cnag1_qqPsoOvis1.1_s01_RagTag	7246857	7248260	PsoOvis1B010742	50.71	1.02923	12.18	1.13408	4.59	1.02455	9.67	1.23499	7.21	0.90125	2.71	1.00743	7.63	0.941975
qqPsoOvis2_cnag1_qqPsoOvis1.1_s01_RagTag	7250977	7252673	PsoOvis1B012260	46.83	0.950477	13.04	1.21415	5.61	1.25223	11.35	1.44955	9.19	1.14875	3.13	1.16357	9.65	1.19136
qqPsoOvis2_cnag1_qqPsoOvis1.1_s01_RagTag	7257512	7262232	PsoOvis1B009197	48.37	0.981733	10.72	0.998138	3.67	0.819196	7.29	0.931034	7.99	0.99875	3.25	1.20818	7.85	0.969136
qqPsoOvis2_cnag1_qqPsoOvis1.1_s01_RagTag	7270683	7271093	PsoOvis1B012900	55.25	1.12137	13.58	1.26443	5.12	1.14286	10.82	1.38186	9.65	1.20625	5.77	2.14498	9.7	1.19753
qqPsoOvis2_cnag1_qqPsoOvis1.1_s01_RagTag	7270922	7272410	PsoOvis1B006956	45.71	0.927745	10.16	0.945996	5.57	1.2433	6.17	0.787995	8.93	1.11625	3.09	1.1487	8.36	1.0321
qqPsoOvis2_cnag1_qqPsoOvis1.1_s01_RagTag	7275704	7277970	PsoOvis1B003808	53.04	1.07652	11.6	1.08007	4.38	0.977679	9.36	1.1954	9.77	1.22125	7.15	2.65799	6.17	0.761728
qqPsoOvis2_cnag1_qqPsoOvis1.1_s01_RagTag	7278353	7279384	PsoOvis1B014789	38.46	0.780597	3.63	0.337989	6.13	1.3683	4.83	0.616858	5.12	0.64	7.05	2.62082	10.06	1.24198
qqPsoOvis2_cnag1_qqPsoOvis1.1_s01_RagTag	7293708	7294638	PsoOvis1B000888	42.33	0.859143	7.64	0.711359	6.58	1.46875	6.93	0.885057	6.96	0.87	13.2	4.90706	8.6	1.06173
qqPsoOvis2_cnag1_qqPsoOvis1.1_s01_RagTag	7296243	7297034	PsoOvis1B002410	44.21	0.897301	5.9	0.549348	4.85	1.08259	3.83	0.489144	5.16	0.645	10.22	3.79926	8.61	1.06296
qqPsoOvis2_cnag1_qqPsoOvis1.1_s01_RagTag	7299357	7300166	PsoOvis1B010727	39.22	0.796022	4.88	0.454376	5.47	1.22098	7.7	0.983397	7.43	0.92875	10.06	3.73978	7.42	0.916049
qqPsoOvis2_cnag1_qqPsoOvis1.1_s01_RagTag	7302073	7302864	PsoOvis1B012393	40	0.811853	6.2	0.577281	2.46	0.549107	4.62	0.590038	3.63	0.45375	7.82	2.90706	7.18	0.88642
qqPsoOvis2_cnag1_qqPsoOvis1.1_s01_RagTag	7304488	7305274	PsoOvis1B014776	46.24	0.938502	5.32	0.495345	4.87	1.08705	6.54	0.835249	5.22	0.6525	11.63	4.32342	8.5	1.04938
qqPsoOvis2_cnag1_qqPsoOvis1.1_s01_RagTag	7315655	7316435	PsoOvis1B001655	38.69	0.785265	8.97	0.835196	3.47	0.774554	4.56	0.582375	3.38	0.4225	8.25	3.06691	7.94	0.980247
qqPsoOvis2_cnag1_qqPsoOvis1.1_s01_RagTag	7318163	7318701	PsoOvis1B014785	34.11	0.692308	6.45	0.600559	2.29	0.511161	7.12	0.909323	3.51	0.43875	8.42	3.13011	10.82	1.3358
qqPsoOvis2_cnag1_qqPsoOvis1.1_s01_RagTag	7323187	7324110	PsoOvis1B011348	46.67	0.94723	10.13	0.943203	4.81	1.07366	9.01	1.1507	7.89	0.98625	5.49	2.04089	5.02	0.619753
qqPsoOvis2_cnag1_qqPsoOvis1.1_s01_RagTag	7326508	7327268	PsoOvis1B014777	46.13	0.93627	8.43	0.784916	5.3	1.18304	5.99	0.765006	9.09	1.13625	3.68	1.36803	11.13	1.37407
qqPsoOvis2_cnag1_qqPsoOvis1.1_s01_RagTag	7332337	7333153	PsoOvis1B007781	52.88	1.07327	8.2	0.763501	5.64	1.25893	7.84	1.00128	8.03	1.00375	5.53	2.05576	7.82	0.965432
qqPsoOvis2_cnag1_qqPsoOvis1.1_s01_RagTag	7336025	7336803	PsoOvis1B014770	43.2	0.876801	5.4	0.502793	4.29	0.957589	4.9	0.625798	5.5	0.6875	7	2.60223	9.65	1.19136
qqPsoOvis2_cnag1_qqPsoOvis1.1_s01_RagTag	7347605	7348543	PsoOvis1B006703	38.93	0.790136	5.9	0.549348	3.75	0.837054	5.12	0.653895	4.83	0.60375	1.36	0.505576	10.36	1.27901
qqPsoOvis2_cnag1_qqPsoOvis1.1_s01_RagTag	7349801	7350687	PsoOvis1B005281	48.66	0.987619	8.74	0.81378	5.08	1.13393	11.19	1.42912	10.67	1.33375	3.19	1.18587	6.7	0.82716
qqPsoOvis2_cnag1_qqPsoOvis1.1_s01_RagTag	7350751	7351733	PsoOvis1B001289	51.39	1.04303	7.82	0.728119	4.71	1.05134	10.81	1.38059	7.75	0.96875	2.68	0.996283	9.27	1.14444
qqPsoOvis2_cnag1_qqPsoOvis1.1_s01_RagTag	7351811	7353681	PsoOvis1B007099	55.19	1.12015	11.47	1.06797	4.35	0.970982	10.86	1.38697	7.74	0.9675	2.37	0.881041	8.75	1.08025
qqPsoOvis2_cnag1_qqPsoOvis1.1_s01_RagTag	7353002	7353703	PsoOvis1B009957	57.56	1.16826	12.84	1.19553	4.59	1.02455	9.94	1.26948	9.92	1.24	2.22	0.825279	9.3	1.14815
qqPsoOvis2_cnag1_qqPsoOvis1.1_s01_RagTag	7353827	7354636	PsoOvis1B003611	54.2	1.10006	13.71	1.27654	4.59	1.02455	11.2	1.4304	7.25	0.90625	3	1.11524	10.35	1.27778
qqPsoOvis2_cnag1_qqPsoOvis1.1_s01_RagTag	7355014	7355965	PsoOvis1B011396	46.83	0.950477	12.15	1.13128	3.76	0.839286	10.05	1.28352	9.1	1.1375	0.6	0.223048	8.58	1.05926
qqPsoOvis2_cnag1_qqPsoOvis1.1_s01_RagTag	7356132	7356800	PsoOvis1B004703	57.09	1.15872	11.84	1.10242	5.92	1.32143	9.63	1.22989	9.68	1.21	3.2	1.18959	6.71	0.828395
qqPsoOvis2_cnag1_qqPsoOvis1.1_s01_RagTag	7356881	7360795	PsoOvis1B007092	50.96	1.0343	12.1	1.12663	5.25	1.17187	10	1.27714	7.42	0.9275	4.03	1.49814	8.86	1.09383
qqPsoOvis2_cnag1_qqPsoOvis1.1_s01_RagTag	7368826	7371838	PsoOvis1B014136	43.36	0.880049	7.92	0.73743	4.35	0.970982	6.41	0.818646	7.11	0.88875	2.92	1.0855	7.95	0.981481
qqPsoOvis2_cnag1_qqPsoOvis1.1_s01_RagTag	7370602	7372247	PsoOvis1B009161	51.63	1.0479	9.26	0.862197	4.57	1.02009	9.48	1.21073	8.25	1.03125	3.53	1.31227	6.05	0.746914
qqPsoOvis2_cnag1_qqPsoOvis1.1_s01_RagTag	7372307	7374097	PsoOvis1B002856	48.7	0.988431	10.68	0.994413	6.24	1.39286	6.4	0.817369	7.92	0.99	1.98	0.736059	7.93	0.979012
qqPsoOvis2_cnag1_qqPsoOvis1.1_s01_RagTag	7374231	7375737	PsoOvis1B011757	46.7	0.947838	10.66	0.992551	5.61	1.25223	9.94	1.26948	8.11	1.01375	2.15	0.799257	8.34	1.02963
qqPsoOvis2_cnag1_qqPsoOvis1.1_s01_RagTag	7375891	7376391	PsoOvis1B009363	55.77	1.13193	9.48	0.882682	3.47	0.774554	7.79	0.994891	11.77	1.47125	6.36	2.36431	7.03	0.867901
qqPsoOvis2_cnag1_qqPsoOvis1.1_s01_RagTag	7390562	7391196	PsoOvis1B014787	46.27	0.939111	8.94	0.832402	5.76	1.28571	5.76	0.735632	6.86	0.8575	1.07	0.39777	10.7	1.32099
qqPsoOvis2_cnag1_qqPsoOvis1.1_s01_RagTag	7413670	7421991	PsoOvis1B005573	51.78	1.05094	12.17	1.13315	4.94	1.10268	10.29	1.31418	9.13	1.14125	3.16	1.17472	7.77	0.959259
qqPsoOvis2_cnag1_qqPsoOvis1.1_s01_RagTag	7447932	7454160	PsoOvis1B002148	48.54	0.985184	11.54	1.07449	4.65	1.03795	8.23	1.05109	7.6	0.95	2.89	1.07435	7.76	0.958025
qqPsoOvis2_cnag1_qqPsoOvis1.1_s01_RagTag	7597208	7607853	PsoOvis1B011304	48.75	0.989446	10.57	0.984171	4.41	0.984375	10.26	1.31034	7.22	0.9025	2.93	1.08922	8.16	1.00741
qqPsoOvis2_cnag1_qqPsoOvis1.1_s01_RagTag	7611111	7612254	PsoOvis1B010044	49.13	0.997159	14.06	1.30912	3.23	0.720982	8.39	1.07152	9.95	1.24375	2.32	0.862454	8.09	0.998765
qqPsoOvis2_cnag1_qqPsoOvis1.1_s01_RagTag	7614071	7615225	PsoOvis1B003485	53.16	1.07895	10.49	0.976723	4.93	1.10045	7.67	0.979566	8.35	1.04375	1.78	0.66171	9.11	1.12469
qqPsoOvis2_cnag1_qqPsoOvis1.1_s01_RagTag	7618344	7619599	PsoOvis1B007968	47.71	0.968338	9.4	0.875233	5.06	1.12946	7.53	0.961686	8.38	1.0475	2.12	0.788104	6.96	0.859259
qqPsoOvis2_cnag1_qqPsoOvis1.1_s01_RagTag	7620336	7621004	PsoOvis1B001385	48.58	0.985996	14.15	1.3175	3.72	0.830357	9.35	1.19413	6.69	0.83625	3.81	1.41636	7.32	0.903704
qqPsoOvis2_cnag1_qqPsoOvis1.1_s01_RagTag	7622318	7624557	PsoOvis1B008721	42.99	0.872539	7.41	0.689944	4.26	0.950893	5.35	0.683269	6.6	0.825	2.2	0.817844	6.68	0.824691
qqPsoOvis2_cnag1_qqPsoOvis1.1_s01_RagTag	7625934	7628262	PsoOvis1B013589	46.18	0.937284	8.9	0.828678	4.81	1.07366	5.7	0.727969	6.8	0.85	2.34	0.869888	11.2	1.38272
qqPsoOvis2_cnag1_qqPsoOvis1.1_s01_RagTag	7628476	7629691	PsoOvis1B007323	42.67	0.866044	12.01	1.11825	5.87	1.31027	8.22	1.04981	8.24	1.03	2.51	0.933086	7.38	0.911111
qqPsoOvis2_cnag1_qqPsoOvis1.1_s01_RagTag	7629825	7630437	PsoOvis1B009024	53.21	1.07997	13.08	1.21788	4.08	0.910714	7.57	0.966794	8.53	1.06625	3.31	1.23048	9.58	1.18272
qqPsoOvis2_cnag1_qqPsoOvis1.1_s01_RagTag	7630861	7631451	PsoOvis1B001163	44.94	0.912117	11.11	1.03445	5.24	1.16964	7.38	0.942529	6.77	0.84625	1.3	0.483271	6.42	0.792593
qqPsoOvis2_cnag1_qqPsoOvis1.1_s01_RagTag	7632486	7633560	PsoOvis1B014337	56.7	1.1508	9.61	0.894786	3.83	0.854911	10.45	1.33461	9.09	1.13625	3.51	1.30483	8.95	1.10494
qqPsoOvis2_cnag1_qqPsoOvis1.1_s01_RagTag	7633939	7636113	PsoOvis1B000851	51.62	1.0477	12.21	1.13687	4.34	0.96875	8.22	1.04981	7.02	0.8775	1.93	0.717472	8.16	1.00741
qqPsoOvis2_cnag1_qqPsoOvis1.1_s01_RagTag	7637400	7638547	PsoOvis1B004221	51.44	1.04404	12.25	1.1406	5.06	1.12946	7.57	0.966794	10.87	1.35875	3.42	1.27138	6.87	0.848148
qqPsoOvis2_cnag1_qqPsoOvis1.1_s01_RagTag	7638646	7641840	PsoOvis1B012439	46.73	0.948447	10.77	1.00279	4.55	1.01562	8.05	1.0281	7.77	0.97125	1.72	0.639405	8.17	1.00864
qqPsoOvis2_cnag1_qqPsoOvis1.1_s01_RagTag	7642066	7643205	PsoOvis1B009566	43.16	0.875989	7.79	0.725326	3.4	0.758929	3.41	0.435504	8.89	1.11125	1.72	0.639405	7.08	0.874074
qqPsoOvis2_cnag1_qqPsoOvis1.1_s01_RagTag	7645724	7648906	PsoOvis1B003088	52.7	1.06962	14.06	1.30912	3.81	0.850446	10.35	1.32184	7.84	0.98	1.95	0.724907	7.76	0.958025
qqPsoOvis2_cnag1_qqPsoOvis1.1_s01_RagTag	7650801	7651055	PsoOvis1B004039	37.53	0.761721	9.11	0.848231	1.87	0.417411	6.29	0.803321	6.79	0.84875	2.58	0.959108	4.59	0.566667
qqPsoOvis2_cnag1_qqPsoOvis1.1_s01_RagTag	7651950	7652306	PsoOvis1B013757	43.1	0.874772	10.22	0.951583	3.52	0.785714	6.52	0.832695	6.25	0.78125	1.95	0.724907	6.76	0.834568
qqPsoOvis2_cnag1_qqPsoOvis1.1_s01_RagTag	7653004	7654063	PsoOvis1B010584	47.49	0.963873	7.59	0.706704	5	1.11607	7.27	0.92848	6.11	0.76375	1.42	0.527881	8.21	1.01358
qqPsoOvis2_cnag1_qqPsoOvis1.1_s01_RagTag	7654607	7655608	PsoOvis1B004810	44.97	0.912726	7.45	0.693669	4.37	0.975446	5.24	0.669221	5.41	0.67625	2.2	0.817844	6.6	0.814815
qqPsoOvis2_cnag1_qqPsoOvis1.1_s01_RagTag	7656324	7657227	PsoOvis1B008991	55.93	1.13517	13.36	1.24395	4.04	0.901786	9.97	1.27331	10.06	1.2575	6.87	2.5539	8.21	1.01358
qqPsoOvis2_cnag1_qqPsoOvis1.1_s01_RagTag	7657027	7657952	PsoOvis1B000935	49.92	1.01319	14.67	1.36592	3.87	0.863839	13.46	1.71903	8.45	1.05625	9.34	3.47212	5.7	0.703704
qqPsoOvis2_cnag1_qqPsoOvis1.1_s01_RagTag	7658744	7659073	PsoOvis1B001571	55.41	1.12462	13.88	1.29236	3.38	0.754464	11.35	1.44955	10.89	1.36125	12.32	4.57993	9.42	1.16296
qqPsoOvis2_cnag1_qqPsoOvis1.1_s01_RagTag	7659430	7660481	PsoOvis1B008146	43.6	0.88492	8.62	0.802607	5.72	1.27679	7.31	0.933589	5.73	0.71625	6.63	2.46468	9.75	1.2037
qqPsoOvis2_cnag1_qqPsoOvis1.1_s01_RagTag	7666737	7667038	PsoOvis1B003740	10.44	0.211894	4.73	0.44041	0.48	0.107143	0.71	0.0906769	1.21	0.15125	1.21	0.449814	0.72	0.0888889
qqPsoOvis2_cnag1_qqPsoOvis1.1_s01_RagTag	7669448	7669805	PsoOvis1B003072	0.15	0.00304445	0	0	0	0	0	0	0	0	0	0	0	0
qqPsoOvis2_cnag1_qqPsoOvis1.1_s01_RagTag	7670082	7670181	PsoOvis1B006137	22.4	0.454638	2.82	0.26257	4.94	1.10268	3.26	0.416347	6.3	0.7875	5.13	1.90706	4.26	0.525926
qqPsoOvis2_cnag1_qqPsoOvis1.1_s01_RagTag	7671911	7673368	PsoOvis1B014218	49.75	1.00974	10.58	0.985102	5.7	1.27232	6.88	0.878672	5.81	0.72625	9.19	3.41636	6.29	0.776543
qqPsoOvis2_cnag1_qqPsoOvis1.1_s01_RagTag	7685798	7687145	PsoOvis1B005578	47.81	0.970367	10.14	0.944134	4.4	0.982143	6.91	0.882503	6.66	0.8325	2.25	0.836431	8.16	1.00741
qqPsoOvis2_cnag1_qqPsoOvis1.1_s01_RagTag	7687211	7690626	PsoOvis1B006352	47.14	0.956769	9.4	0.875233	5.51	1.22991	7.02	0.896552	8.03	1.00375	2.94	1.09294	7.85	0.969136
qqPsoOvis2_cnag1_qqPsoOvis1.1_s01_RagTag	7690635	7691565	PsoOvis1B012685	43.97	0.892429	13.67	1.27281	4.02	0.897321	6.15	0.785441	9.7	1.2125	1.84	0.684015	9.24	1.14074
qqPsoOvis2_cnag1_qqPsoOvis1.1_s01_RagTag	7698391	7716470	PsoOvis1B008674	50.65	1.02801	11.29	1.05121	4.53	1.01116	9.26	1.18263	7.8	0.975	3.95	1.4684	7.87	0.971605
qqPsoOvis2_cnag1_qqPsoOvis1.1_s01_RagTag	7710216	7710985	PsoOvis1B001841	49.71	1.00893	10	0.931099	5.3	1.18304	9.07	1.15837	6.21	0.77625	3.54	1.31599	9.48	1.17037
qqPsoOvis2_cnag1_qqPsoOvis1.1_s01_RagTag	7720218	7721241	PsoOvis1B006609	58.09	1.17901	12.96	1.2067	5.63	1.2567	8.32	1.06258	10	1.25	4.56	1.69517	5.62	0.693827
qqPsoOvis2_cnag1_qqPsoOvis1.1_s01_RagTag	7721348	7723330	PsoOvis1B000753	49.32	1.00101	11.22	1.04469	4.36	0.973214	8.9	1.13665	8.88	1.11	3.14	1.16729	5.9	0.728395
qqPsoOvis2_cnag1_qqPsoOvis1.1_s01_RagTag	7723476	7724087	PsoOvis1B012466	46.15	0.936675	6.08	0.566108	6.35	1.41741	6.88	0.878672	4.84	0.605	2.09	0.776952	9.65	1.19136
qqPsoOvis2_cnag1_qqPsoOvis1.1_s01_RagTag	7724148	7728022	PsoOvis1B006164	47.8	0.970164	9.92	0.92365	4.34	0.96875	7.94	1.01405	7.33	0.91625	2.66	0.988848	8.79	1.08519
qqPsoOvis2_cnag1_qqPsoOvis1.1_s01_RagTag	7728028	7728349	PsoOvis1B009454	41.96	0.851634	7.81	0.727188	3.93	0.877232	4.48	0.572158	8.21	1.02625	1.53	0.568773	8.92	1.10123
qqPsoOvis2_cnag1_qqPsoOvis1.1_s01_RagTag	7730072	7732507	PsoOvis1B003123	46.5	0.943779	8.85	0.824022	4.19	0.935268	8.17	1.04342	7.59	0.94875	2.52	0.936803	8.95	1.10494
qqPsoOvis2_cnag1_qqPsoOvis1.1_s01_RagTag	7732605	7733929	PsoOvis1B001868	51.41	1.04343	9.08	0.845438	4.73	1.0558	6.48	0.827586	7.82	0.9775	1.86	0.69145	5.48	0.676543
qqPsoOvis2_cnag1_qqPsoOvis1.1_s01_RagTag	7733974	7734292	PsoOvis1B008435	43.02	0.873148	8.23	0.766294	2.93	0.654018	10.54	1.3461	5.73	0.71625	1.69	0.628253	5.8	0.716049
qqPsoOvis2_cnag1_qqPsoOvis1.1_s01_RagTag	7735629	7737609	PsoOvis1B002444	47.31	0.960219	7.85	0.730912	3.43	0.765625	7.5	0.957854	7.04	0.88	1.6	0.594796	8.74	1.07901
qqPsoOvis2_cnag1_qqPsoOvis1.1_s01_RagTag	7739231	7739843	PsoOvis1B014190	52.92	1.07408	8.81	0.820298	6.03	1.34598	8.48	1.08301	8.85	1.10625	1.82	0.67658	8.1	1
qqPsoOvis2_cnag1_qqPsoOvis1.1_s01_RagTag	7742591	7742978	PsoOvis1B000606	39.44	0.800487	7.37	0.68622	4.07	0.908482	3.36	0.429119	5.84	0.73	1.86	0.69145	3.35	0.41358
qqPsoOvis2_cnag1_qqPsoOvis1.1_s01_RagTag	7743086	7745207	PsoOvis1B005379	3.19	0.0647453	0.62	0.0577281	0.12	0.0267857	0.71	0.0906769	0.61	0.07625	0.14	0.0520446	0.94	0.116049
qqPsoOvis2_cnag1_qqPsoOvis1.1_s01_RagTag	7745717	7747813	PsoOvis1B013502	50.77	1.03044	10.53	0.980447	4.82	1.07589	7.71	0.984674	8.11	1.01375	3.45	1.28253	7.72	0.953086
qqPsoOvis2_cnag1_qqPsoOvis1.1_s01_RagTag	7747925	7749640	PsoOvis1B010556	52.71	1.06982	8.49	0.790503	4.11	0.917411	7.94	1.01405	7.3	0.9125	4.09	1.52045	8.45	1.04321
qqPsoOvis2_cnag1_qqPsoOvis1.1_s01_RagTag	7754821	7757012	PsoOvis1B009002	51.47	1.04465	10.87	1.0121	5.06	1.12946	7.68	0.980843	7.42	0.9275	6.17	2.29368	10.24	1.2642
qqPsoOvis2_cnag1_qqPsoOvis1.1_s01_RagTag	7758237	7759549	PsoOvis1B000847	45.62	0.925918	9.46	0.880819	3.94	0.879464	6.6	0.842912	8.5	1.0625	4.14	1.53903	8.62	1.0642
qqPsoOvis2_cnag1_qqPsoOvis1.1_s01_RagTag	7760109	7760657	PsoOvis1B012038	58.79	1.19322	8.67	0.807263	3.98	0.888393	8.59	1.09706	9.15	1.14375	6.25	2.32342	7.04	0.869136
qqPsoOvis2_cnag1_qqPsoOvis1.1_s01_RagTag	7760858	7763234	PsoOvis1B006397	50.91	1.03329	12.98	1.20857	3.81	0.850446	8.85	1.13027	7.93	0.99125	3.72	1.3829	5.8	0.716049
qqPsoOvis2_cnag1_qqPsoOvis1.1_s01_RagTag	7763678	7766189	PsoOvis1B001986	49.87	1.01218	10.17	0.946927	5.04	1.125	6.02	0.768838	5.55	0.69375	2.35	0.873606	9.37	1.15679
qqPsoOvis2_cnag1_qqPsoOvis1.1_s01_RagTag	7763687	7764350	PsoOvis1B008924	50.1	1.01685	7.33	0.682495	3.48	0.776786	6.56	0.837803	4.8	0.6	1.3	0.483271	7.77	0.959259
qqPsoOvis2_cnag1_qqPsoOvis1.1_s01_RagTag	7766188	7767697	PsoOvis1B004404	47.38	0.96164	13.74	1.27933	3.39	0.756696	8.51	1.08685	7.38	0.9225	4.65	1.72862	8.36	1.0321
qqPsoOvis2_cnag1_qqPsoOvis1.1_s01_RagTag	7767825	7769117	PsoOvis1B004051	39.83	0.808403	7.46	0.6946	3.76	0.839286	5.59	0.713921	6.29	0.78625	2.3	0.855019	7.9	0.975309
qqPsoOvis2_cnag1_qqPsoOvis1.1_s01_RagTag	7769350	7770051	PsoOvis1B013419	54.7	1.11021	12.03	1.12011	4.51	1.0067	12.63	1.61303	6.27	0.78375	3.81	1.41636	6.48	0.8
qqPsoOvis2_cnag1_qqPsoOvis1.1_s01_RagTag	7770038	7770714	PsoOvis1B005711	49.52	1.00507	8.74	0.81378	3.27	0.729911	10.14	1.29502	6.54	0.8175	2.95	1.09665	8.78	1.08395
qqPsoOvis2_cnag1_qqPsoOvis1.1_s01_RagTag	7771140	7773460	PsoOvis1B013883	47.21	0.95819	11.92	1.10987	5.28	1.17857	6.96	0.888889	9.94	1.2425	3.08	1.14498	7.46	0.920988
qqPsoOvis2_cnag1_qqPsoOvis1.1_s01_RagTag	7773489	7780304	PsoOvis1B004892	50.71	1.02923	12.64	1.17691	4.66	1.04018	10.29	1.31418	8.31	1.03875	6.2	2.30483	7.02	0.866667
qqPsoOvis2_cnag1_qqPsoOvis1.1_s01_RagTag	7782851	7785123	PsoOvis1B012912	47.98	0.973818	9.56	0.89013	4.42	0.986607	6.53	0.833972	8.72	1.09	2.23	0.828996	10.6	1.30864
qqPsoOvis2_cnag1_qqPsoOvis1.1_s01_RagTag	7783338	7786210	PsoOvis1B013242	45.03	0.913944	10.15	0.945065	4.3	0.959821	6.33	0.808429	6.64	0.83	1.68	0.624535	9.24	1.14074
qqPsoOvis2_cnag1_qqPsoOvis1.1_s01_RagTag	7789970	7791931	PsoOvis1B006700	40.12	0.814289	6.16	0.573557	4.12	0.919643	4.18	0.533844	5.44	0.68	1.47	0.546468	8.22	1.01481
qqPsoOvis2_cnag1_qqPsoOvis1.1_s01_RagTag	7795858	7802481	PsoOvis1B008125	49.2	0.998579	10.54	0.981378	4.58	1.02232	7.22	0.922095	7.73	0.96625	3.15	1.171	7.98	0.985185
qqPsoOvis2_cnag1_qqPsoOvis1.1_s01_RagTag	7805763	7809470	PsoOvis1B001381	50.08	1.01644	10.16	0.945996	4.47	0.997768	8.11	1.03576	8.22	1.0275	3.99	1.48327	6.21	0.766667
qqPsoOvis2_cnag1_qqPsoOvis1.1_s01_RagTag	7815928	7816437	PsoOvis1B010535	22.42	0.455044	4.45	0.414339	3.28	0.732143	3.93	0.501916	3.08	0.385	1.42	0.527881	3.23	0.398765
qqPsoOvis2_cnag1_qqPsoOvis1.1_s01_RagTag	7818302	7827219	PsoOvis1B011001	49.26	0.999797	10.94	1.01862	3.95	0.881696	8.81	1.12516	8.56	1.07	3.18	1.18216	7.55	0.932099
qqPsoOvis2_cnag1_qqPsoOvis1.1_s01_RagTag	7827536	7828123	PsoOvis1B004708	50.75	1.03004	10.21	0.950652	5.55	1.23884	10.44	1.33333	8.63	1.07875	3.89	1.4461	7.38	0.911111
qqPsoOvis2_cnag1_qqPsoOvis1.1_s01_RagTag	7828240	7829672	PsoOvis1B013180	53.96	1.09519	12.68	1.18063	4.88	1.08929	9.72	1.24138	9.35	1.16875	2.59	0.962825	9.41	1.16173
qqPsoOvis2_cnag1_qqPsoOvis1.1_s01_RagTag	7836499	7839414	PsoOvis1B007735	48.65	0.987416	9.08	0.845438	4.65	1.03795	9.58	1.2235	7.54	0.9425	1.83	0.680297	8.05	0.993827
qqPsoOvis2_cnag1_qqPsoOvis1.1_s01_RagTag	7839456	7840211	PsoOvis1B003024	45.8	0.929572	8.71	0.810987	5.26	1.17411	8.59	1.09706	5.46	0.6825	1.94	0.72119	6.38	0.787654
qqPsoOvis2_cnag1_qqPsoOvis1.1_s01_RagTag	7840375	7840826	PsoOvis1B001861	53.26	1.08098	11.02	1.02607	6.48	1.44643	9.66	1.23372	6.34	0.7925	2.33	0.866171	8.2	1.01235
qqPsoOvis2_cnag1_qqPsoOvis1.1_s01_RagTag	7845920	7863009	PsoOvis1B006660	50.72	1.02943	13.09	1.21881	4.16	0.928571	9.96	1.27203	9.04	1.13	3.86	1.43494	7.57	0.934568
qqPsoOvis2_cnag1_qqPsoOvis1.1_s01_RagTag	7865978	7867742	PsoOvis1B008968	47.14	0.956769	14.34	1.3352	4.97	1.10937	7.95	1.01533	7.19	0.89875	6.11	2.27138	8.12	1.00247
qqPsoOvis2_cnag1_qqPsoOvis1.1_s01_RagTag	7868340	7870943	PsoOvis1B000701	44.47	0.902578	11.55	1.07542	4.73	1.0558	6.15	0.785441	7.43	0.92875	2.53	0.94052	8.24	1.01728
qqPsoOvis2_cnag1_qqPsoOvis1.1_s01_RagTag	7872120	7873270	PsoOvis1B001795	46.68	0.947433	11.31	1.05307	6.19	1.3817	11.07	1.41379	9.46	1.1825	3.11	1.15613	9.81	1.21111
qqPsoOvis2_cnag1_qqPsoOvis1.1_s01_RagTag	7873324	7874678	PsoOvis1B007878	51.73	1.04993	11.26	1.04842	6.12	1.36607	8.56	1.09323	10.21	1.27625	2.51	0.933086	8.16	1.00741
qqPsoOvis2_cnag1_qqPsoOvis1.1_s01_RagTag	7874794	7882664	PsoOvis1B003354	45.03	0.913944	10.77	1.00279	4.56	1.01786	8.32	1.06258	8.01	1.00125	1.87	0.695167	7.9	0.975309
qqPsoOvis2_cnag1_qqPsoOvis1.1_s01_RagTag	7885825	7889907	PsoOvis1B004770	50.19	1.01867	9.34	0.869646	3.2	0.714286	6.67	0.851852	7.29	0.91125	1.71	0.635688	8.02	0.990123
qqPsoOvis2_cnag1_qqPsoOvis1.1_s01_RagTag	7890022	7890480	PsoOvis1B004768	50.29	1.0207	13.04	1.21415	5.57	1.2433	8.35	1.06641	8.4	1.05	0.93	0.345725	7.43	0.917284
qqPsoOvis2_cnag1_qqPsoOvis1.1_s01_RagTag	7891084	7894255	PsoOvis1B011411	52.43	1.06414	11.16	1.03911	4.18	0.933036	8.34	1.06513	6.09	0.76125	2.59	0.962825	7.97	0.983951
qqPsoOvis2_cnag1_qqPsoOvis1.1_s01_RagTag	7894719	7896034	PsoOvis1B006623	46.23	0.938299	9.49	0.883613	5.84	1.30357	10.19	1.3014	7.75	0.96875	1.17	0.434944	7.95	0.981481
qqPsoOvis2_cnag1_qqPsoOvis1.1_s01_RagTag	7896090	7898701	PsoOvis1B013601	52.67	1.06901	10.52	0.979516	4.29	0.957589	8.57	1.09451	8.84	1.105	1.96	0.728625	7.87	0.971605
qqPsoOvis2_cnag1_qqPsoOvis1.1_s01_RagTag	7898805	7900749	PsoOvis1B010787	47.84	0.970976	9.13	0.850093	6.73	1.50223	7.44	0.950192	6.28	0.785	1.96	0.728625	8.66	1.06914
qqPsoOvis2_cnag1_qqPsoOvis1.1_s01_RagTag	7903286	7905618	PsoOvis1B002373	49.62	1.0071	11.24	1.04655	3.85	0.859375	7.84	1.00128	8	1	1.41	0.524164	9.44	1.16543
qqPsoOvis2_cnag1_qqPsoOvis1.1_s01_RagTag	7908093	7911909	PsoOvis1B009170	49.2	0.998579	10.33	0.961825	4.52	1.00893	8.7	1.11111	8.04	1.005	2.13	0.791822	8.16	1.00741
qqPsoOvis2_cnag1_qqPsoOvis1.1_s01_RagTag	7908296	7908997	PsoOvis1B002418	45.88	0.931195	11.91	1.10894	2.76	0.616071	7.82	0.998723	6.74	0.8425	3.66	1.36059	6.96	0.859259
qqPsoOvis2_cnag1_qqPsoOvis1.1_s01_RagTag	7916288	7919491	PsoOvis1B000816	47.58	0.965699	11.57	1.07728	4.25	0.948661	8.35	1.06641	7.72	0.965	2.74	1.01859	7.2	0.888889
qqPsoOvis2_cnag1_qqPsoOvis1.1_s01_RagTag	7919570	7927305	PsoOvis1B014756	50.9	1.03308	12.58	1.17132	5.07	1.1317	9.44	1.20562	8.19	1.02375	4.55	1.69145	7.93	0.979012
qqPsoOvis2_cnag1_qqPsoOvis1.1_s01_RagTag	7928906	7929608	PsoOvis1B006207	41.01	0.832352	6.06	0.564246	3.41	0.761161	6.96	0.888889	9.54	1.1925	2.26	0.840149	6.73	0.830864
qqPsoOvis2_cnag1_qqPsoOvis1.1_s01_RagTag	7930847	7931557	PsoOvis1B012797	54.13	1.09864	16.9	1.57356	2.56	0.571429	11.64	1.48659	9.18	1.1475	11.79	4.3829	8.31	1.02593
qqPsoOvis2_cnag1_qqPsoOvis1.1_s01_RagTag	7957166	7958359	PsoOvis1B004234	48.41	0.982545	11.08	1.03166	3.6	0.803571	10.51	1.34227	5.73	0.71625	2.52	0.936803	7.12	0.879012
qqPsoOvis2_cnag1_qqPsoOvis1.1_s01_RagTag	7961457	7962478	PsoOvis1B008613	50.41	1.02314	12.37	1.15177	4.24	0.946429	8.05	1.0281	8.15	1.01875	2.99	1.11152	6.56	0.809877
qqPsoOvis2_cnag1_qqPsoOvis1.1_s01_RagTag	7962717	7963676	PsoOvis1B014403	53.92	1.09438	11.26	1.04842	3.22	0.71875	6.64	0.84802	9	1.125	1.54	0.572491	8.01	0.988889
qqPsoOvis2_cnag1_qqPsoOvis1.1_s01_RagTag	7964078	7964728	PsoOvis1B006141	45.83	0.930181	8.61	0.801676	6.44	1.4375	6.55	0.836526	8.72	1.09	2.51	0.933086	8.32	1.02716
qqPsoOvis2_cnag1_qqPsoOvis1.1_s01_RagTag	7965156	7965821	PsoOvis1B012707	46.58	0.945403	10.03	0.933892	4.65	1.03795	8.15	1.04087	6.08	0.76	2.93	1.08922	8.12	1.00247
qqPsoOvis2_cnag1_qqPsoOvis1.1_s01_RagTag	7971499	7974048	PsoOvis1B003637	44.85	0.91029	8.49	0.790503	4.6	1.02679	5.7	0.727969	6.42	0.8025	1.42	0.527881	8.25	1.01852
qqPsoOvis2_cnag1_qqPsoOvis1.1_s01_RagTag	7975383	7976723	PsoOvis1B002109	50.83	1.03166	14.41	1.34171	4.04	0.901786	11.59	1.4802	10.01	1.25125	3.09	1.1487	9.04	1.11605
qqPsoOvis2_cnag1_qqPsoOvis1.1_s01_RagTag	7976844	7978259	PsoOvis1B008622	46.2	0.93769	12.62	1.17505	4.88	1.08929	8.42	1.07535	7.28	0.91	3.03	1.12639	9.86	1.21728
qqPsoOvis2_cnag1_qqPsoOvis1.1_s01_RagTag	7978286	7979223	PsoOvis1B014259	51.54	1.04607	9.95	0.926443	3.68	0.821429	5.15	0.657727	5.92	0.74	2.01	0.747212	8.71	1.07531
qqPsoOvis2_cnag1_qqPsoOvis1.1_s01_RagTag	7979475	7981452	PsoOvis1B006082	50.83	1.03166	11.38	1.05959	3.4	0.758929	10.02	1.27969	8.35	1.04375	2.07	0.769517	7.8	0.962963
qqPsoOvis2_cnag1_qqPsoOvis1.1_s01_RagTag	7981702	8007346	PsoOvis1B010540	48.2	0.978283	10.45	0.972998	4.24	0.946429	7.14	0.911877	7.74	0.9675	2.24	0.832714	8.52	1.05185
qqPsoOvis2_cnag1_qqPsoOvis1.1_s01_RagTag	7984919	7985349	PsoOvis1B000869	47.75	0.96915	11.26	1.04842	5.54	1.23661	6.3	0.804598	7.94	0.9925	2.16	0.802974	9.82	1.21235
qqPsoOvis2_cnag1_qqPsoOvis1.1_s01_RagTag	7992316	7993401	PsoOvis1B008952	46.12	0.936067	11.86	1.10428	4.71	1.05134	6.98	0.891443	7.24	0.905	0.93	0.345725	6.01	0.741975
qqPsoOvis2_cnag1_qqPsoOvis1.1_s01_RagTag	7993570	7994709	PsoOvis1B013906	49.47	1.00406	12.33	1.14804	3.04	0.678571	7.24	0.924649	10.22	1.2775	3.91	1.45353	6.23	0.769136
qqPsoOvis2_cnag1_qqPsoOvis1.1_s01_RagTag	7995720	7997863	PsoOvis1B004219	43.89	0.890806	9.61	0.894786	3.84	0.857143	3.77	0.481481	7.57	0.94625	1.64	0.609665	9.05	1.11728
qqPsoOvis2_cnag1_qqPsoOvis1.1_s01_RagTag	7999383	7999831	PsoOvis1B002719	49.98	1.01441	9.36	0.871508	3.2	0.714286	7.64	0.975734	5.66	0.7075	2.98	1.10781	10.92	1.34815
qqPsoOvis2_cnag1_qqPsoOvis1.1_s01_RagTag	8007970	8009197	PsoOvis1B013890	51.73	1.04993	12.76	1.18808	5.63	1.2567	8.78	1.12133	5.43	0.67875	9.05	3.36431	7.52	0.928395
qqPsoOvis2_cnag1_qqPsoOvis1.1_s01_RagTag	8010324	8011231	PsoOvis1B003935	45.94	0.932413	6.89	0.641527	5.37	1.19866	8.11	1.03576	5.82	0.7275	7.02	2.60967	8.7	1.07407
qqPsoOvis2_cnag1_qqPsoOvis1.1_s01_RagTag	8011377	8013497	PsoOvis1B012192	48.31	0.980516	10.05	0.935754	3.68	0.821429	7.06	0.90166	5.81	0.72625	10.14	3.76952	7.4	0.91358
qqPsoOvis2_cnag1_qqPsoOvis1.1_s01_RagTag	8014169	8014330	PsoOvis1B005031	39.78	0.807388	6.09	0.567039	6.16	1.375	11.43	1.45977	5.28	0.66	3.22	1.19703	11.06	1.36543
qqPsoOvis2_cnag1_qqPsoOvis1.1_s01_RagTag	8015436	8016337	PsoOvis1B002388	49.38	1.00223	9.92	0.92365	4.82	1.07589	8.43	1.07663	6.91	0.86375	2.92	1.0855	7.55	0.932099
qqPsoOvis2_cnag1_qqPsoOvis1.1_s01_RagTag	8037584	8041858	PsoOvis1B010937	49.03	0.995129	11.26	1.04842	4.01	0.895089	10.17	1.29885	8.38	1.0475	2.79	1.03717	6.35	0.783951
qqPsoOvis2_cnag1_qqPsoOvis1.1_s01_RagTag	8052568	8053563	PsoOvis1B006522	47.06	0.955145	9.43	0.878026	5.98	1.33482	10.29	1.31418	7.5	0.9375	3.91	1.45353	6.4	0.790123
qqPsoOvis2_cnag1_qqPsoOvis1.1_s01_RagTag	8053847	8055265	PsoOvis1B011390	44.84	0.910087	10.4	0.968343	3.68	0.821429	6.74	0.860792	7.45	0.93125	4.21	1.56506	8.72	1.07654
qqPsoOvis2_cnag1_qqPsoOvis1.1_s01_RagTag	8053856	8056098	PsoOvis1B012775	47.88	0.971788	10.2	0.949721	3.15	0.703125	7.59	0.969349	7.87	0.98375	5.6	2.08178	8.68	1.0716
qqPsoOvis2_cnag1_qqPsoOvis1.1_s01_RagTag	8056965	8060628	PsoOvis1B004691	50.32	1.02131	9.96	0.927374	4.76	1.0625	8.87	1.13282	7.66	0.9575	3.51	1.30483	7.36	0.908642
qqPsoOvis2_cnag1_qqPsoOvis1.1_s01_RagTag	8063413	8064042	PsoOvis1B003320	50.51	1.02517	4.9	0.456238	5.07	1.1317	7.11	0.908046	5.22	0.6525	1.72	0.639405	4.17	0.514815
qqPsoOvis2_cnag1_qqPsoOvis1.1_s01_RagTag	8065437	8066177	PsoOvis1B008089	52.51	1.06576	7.84	0.729981	4.67	1.04241	9.04	1.15453	6.33	0.79125	1.74	0.64684	9.38	1.15802
qqPsoOvis2_cnag1_qqPsoOvis1.1_s01_RagTag	8066764	8069976	PsoOvis1B007921	47.44	0.962858	10.1	0.94041	4.87	1.08705	6.94	0.886335	7.05	0.88125	2.68	0.996283	8.25	1.01852
qqPsoOvis2_cnag1_qqPsoOvis1.1_s01_RagTag	8077172	8084411	PsoOvis1B001388	49.19	0.998376	13.14	1.22346	3.97	0.886161	10.45	1.33461	8.8	1.1	3.24	1.20446	7.82	0.965432
qqPsoOvis2_cnag1_qqPsoOvis1.1_s01_RagTag	8088405	8095500	PsoOvis1B013226	50.04	1.01563	14.01	1.30447	3.94	0.879464	8.87	1.13282	9.72	1.215	3.73	1.38662	7.66	0.945679
qqPsoOvis2_cnag1_qqPsoOvis1.1_s01_RagTag	8101591	8104846	PsoOvis1B006708	49.89	1.01258	9.81	0.913408	5.16	1.15179	6.61	0.844189	8.89	1.11125	2.43	0.903346	7.45	0.919753
qqPsoOvis2_cnag1_qqPsoOvis1.1_s01_RagTag	8116367	8118226	PsoOvis1B002661	40.72	0.826466	10.58	0.985102	3.51	0.783482	7.98	1.01916	6.89	0.86125	11.84	4.40149	7.08	0.874074
qqPsoOvis2_cnag1_qqPsoOvis1.1_s01_RagTag	8122588	8123577	PsoOvis1B007552	51.6	1.04729	13.22	1.23091	4.12	0.919643	8.8	1.12388	8.46	1.0575	5.15	1.9145	7.78	0.960494
qqPsoOvis2_cnag1_qqPsoOvis1.1_s01_RagTag	8123629	8127839	PsoOvis1B000570	49.47	1.00406	10.95	1.01955	4.92	1.09821	7.5	0.957854	7.36	0.92	2.2	0.817844	7.67	0.946914
qqPsoOvis2_cnag1_qqPsoOvis1.1_s01_RagTag	8128756	8130682	PsoOvis1B005819	52.26	1.06069	9.56	0.89013	5	1.11607	8.23	1.05109	8.24	1.03	2.58	0.959108	7.78	0.960494
qqPsoOvis2_cnag1_qqPsoOvis1.1_s01_RagTag	8128763	8129215	PsoOvis1B007247	50.67	1.02841	10.84	1.00931	6.11	1.36384	12.57	1.60536	11.62	1.4525	3.8	1.41264	6.95	0.858025
qqPsoOvis2_cnag1_qqPsoOvis1.1_s01_RagTag	8129869	8133534	PsoOvis1B012635	53.32	1.0822	11.36	1.05773	4.01	0.895089	10.8	1.37931	9.15	1.14375	2.6	0.966543	7.21	0.890123
qqPsoOvis2_cnag1_qqPsoOvis1.1_s01_RagTag	8133945	8139878	PsoOvis1B003965	51.54	1.04607	11.05	1.02886	4.28	0.955357	7.86	1.00383	6.36	0.795	2.7	1.00372	9.02	1.11358
qqPsoOvis2_cnag1_qqPsoOvis1.1_s01_RagTag	8151032	8154342	PsoOvis1B010135	44.62	0.905622	10.46	0.973929	4.63	1.03348	9.31	1.18902	7.83	0.97875	2.15	0.799257	8.47	1.04568
qqPsoOvis2_cnag1_qqPsoOvis1.1_s01_RagTag	8159679	8168019	PsoOvis1B010899	46.8	0.949868	11.52	1.07263	4.25	0.948661	9.73	1.24266	8.46	1.0575	3.55	1.3197	8.43	1.04074
qqPsoOvis2_cnag1_qqPsoOvis1.1_s01_RagTag	8174558	8175586	PsoOvis1B011276	51.78	1.05094	11.47	1.06797	5.42	1.20982	12.22	1.56066	8.32	1.04	5.18	1.92565	7.28	0.898765
qqPsoOvis2_cnag1_qqPsoOvis1.1_s01_RagTag	8180554	8208226	PsoOvis1B004858	52.5	1.06556	12.42	1.15642	4.63	1.03348	8.93	1.14049	8.53	1.06625	5.65	2.10037	7.56	0.933333
qqPsoOvis2_cnag1_qqPsoOvis1.1_s01_RagTag	8225948	8229622	PsoOvis1B006995	14.12	0.286584	2.17	0.202048	1.23	0.274554	1.22	0.155811	1.81	0.22625	0.26	0.0966543	2.97	0.366667
qqPsoOvis2_cnag1_qqPsoOvis1.1_s01_RagTag	8236804	8237074	PsoOvis1B009616	27.4	0.556119	4.6	0.428305	0.16	0.0357143	1.87	0.238825	4.36	0.545	1.09	0.405204	4.18	0.516049
qqPsoOvis2_cnag1_qqPsoOvis1.1_s01_RagTag	8252240	8253826	PsoOvis1B003272	52.85	1.07266	12.96	1.2067	5.1	1.13839	7.78	0.993614	9.09	1.13625	3.03	1.12639	10.24	1.2642
qqPsoOvis2_cnag1_qqPsoOvis1.1_s01_RagTag	8253885	8254976	PsoOvis1B008056	46.69	0.947635	10.43	0.971136	3.25	0.725446	9.76	1.24649	7.15	0.89375	2.5	0.929368	11.19	1.38148
qqPsoOvis2_cnag1_qqPsoOvis1.1_s01_RagTag	8255161	8256743	PsoOvis1B001627	49.2	0.998579	8.8	0.819367	5.36	1.19643	9.18	1.17241	8.24	1.03	1.71	0.635688	7.85	0.969136
qqPsoOvis2_cnag1_qqPsoOvis1.1_s01_RagTag	8262156	8267523	PsoOvis1B010302	46.45	0.942764	9.73	0.905959	4.24	0.946429	6.25	0.798212	7.51	0.93875	1.99	0.739777	8.1	1
qqPsoOvis2_cnag1_qqPsoOvis1.1_s01_RagTag	8268739	8270871	PsoOvis1B001850	56.23	1.14126	9.18	0.854749	5.75	1.28348	7.55	0.96424	8.47	1.05875	1.75	0.650558	6.17	0.761728
qqPsoOvis2_cnag1_qqPsoOvis1.1_s01_RagTag	8280220	8285680	PsoOvis1B006510	52.45	1.06454	12.76	1.18808	4.68	1.04464	9.72	1.24138	8.86	1.1075	5.93	2.20446	7.76	0.958025
qqPsoOvis2_cnag1_qqPsoOvis1.1_s01_RagTag	8288562	8298820	PsoOvis1B011245	51.69	1.04912	12.62	1.17505	4.18	0.933036	9.04	1.15453	8.9	1.1125	4.97	1.84758	8.61	1.06296
qqPsoOvis2_cnag1_qqPsoOvis1.1_s01_RagTag	8305593	8306747	PsoOvis1B000448	50.11	1.01705	13.76	1.28119	4.05	0.904018	10.53	1.34483	9.68	1.21	3.46	1.28625	8.11	1.00123
qqPsoOvis2_cnag1_qqPsoOvis1.1_s01_RagTag	8307721	8311886	PsoOvis1B007836	55.05	1.11731	13.11	1.22067	4.54	1.01339	10.02	1.27969	9.47	1.18375	2.6	0.966543	8.69	1.07284
qqPsoOvis2_cnag1_qqPsoOvis1.1_s01_RagTag	8314320	8317249	PsoOvis1B003381	52.32	1.0619	13.52	1.25885	4.51	1.0067	9.12	1.16475	9.23	1.15375	2.62	0.973978	9.63	1.18889
qqPsoOvis2_cnag1_qqPsoOvis1.1_s01_RagTag	8317287	8318293	PsoOvis1B009937	50.2	1.01888	14.08	1.31099	3.27	0.729911	11.19	1.42912	7.64	0.955	4.1	1.52416	9.38	1.15802
qqPsoOvis2_cnag1_qqPsoOvis1.1_s01_RagTag	8320407	8322902	PsoOvis1B004589	48.85	0.991476	10.91	1.01583	4.45	0.993304	7.47	0.954023	8.29	1.03625	3.13	1.16357	9.13	1.12716
qqPsoOvis2_cnag1_qqPsoOvis1.1_s01_RagTag	8323039	8325072	PsoOvis1B011171	49.09	0.996347	10.73	0.999069	4.6	1.02679	8.18	1.0447	7.04	0.88	2.34	0.869888	8.78	1.08395
qqPsoOvis2_cnag1_qqPsoOvis1.1_s01_RagTag	8326983	8328449	PsoOvis1B006697	48.91	0.992693	11.08	1.03166	3.8	0.848214	8.98	1.14687	7.79	0.97375	2.13	0.791822	7.94	0.980247
qqPsoOvis2_cnag1_qqPsoOvis1.1_s01_RagTag	8329116	8330248	PsoOvis1B013258	51.38	1.04283	10.55	0.982309	5.08	1.13393	10.27	1.31162	8.27	1.03375	3.52	1.30855	7.21	0.890123
qqPsoOvis2_cnag1_qqPsoOvis1.1_s01_RagTag	8332215	8337099	PsoOvis1B010467	49.89	1.01258	10.82	1.00745	4.28	0.955357	7.25	0.925926	9.08	1.135	3.72	1.3829	8.28	1.02222
qqPsoOvis2_cnag1_qqPsoOvis1.1_s01_RagTag	8339219	8342610	PsoOvis1B002154	25.16	0.510656	4.4	0.409683	2.5	0.558036	2.19	0.279693	3.03	0.37875	0.92	0.342007	5.18	0.639506
qqPsoOvis2_cnag1_qqPsoOvis1.1_s01_RagTag	8344232	8346052	PsoOvis1B004914	47.83	0.970773	11.58	1.07821	5.92	1.32143	10.31	1.31673	6.46	0.8075	2.42	0.899628	9.88	1.21975
qqPsoOvis2_cnag1_qqPsoOvis1.1_s01_RagTag	8346823	8349587	PsoOvis1B011407	56.76	1.15202	11.9	1.10801	3.93	0.877232	8.47	1.08174	9.19	1.14875	2.25	0.836431	8.35	1.03086
qqPsoOvis2_cnag1_qqPsoOvis1.1_s01_RagTag	8350928	8354473	PsoOvis1B000729	48.99	0.994317	11.99	1.11639	4.5	1.00446	9.65	1.23244	8.66	1.0825	2.41	0.895911	6.72	0.82963
qqPsoOvis2_cnag1_qqPsoOvis1.1_s01_RagTag	8355894	8358927	PsoOvis1B008796	51.92	1.05379	11.3	1.05214	5.35	1.1942	10.43	1.33206	9.65	1.20625	2.48	0.921933	8.13	1.0037
qqPsoOvis2_cnag1_qqPsoOvis1.1_s01_RagTag	8360875	8372559	PsoOvis1B000905	51.5	1.04526	12.23	1.13873	4.59	1.02455	10.5	1.341	8.83	1.10375	3.15	1.171	7.62	0.940741
qqPsoOvis2_cnag1_qqPsoOvis1.1_s01_RagTag	8377703	8379610	PsoOvis1B009300	54.31	1.10229	12.19	1.13501	5.91	1.3192	8.31	1.0613	8.24	1.03	2.28	0.847584	7.97	0.983951
qqPsoOvis2_cnag1_qqPsoOvis1.1_s01_RagTag	8379825	8380580	PsoOvis1B002514	51.85	1.05236	16.71	1.55587	5.88	1.3125	11.01	1.40613	8.89	1.11125	2.39	0.888476	6.54	0.807407
qqPsoOvis2_cnag1_qqPsoOvis1.1_s01_RagTag	8381648	8386308	PsoOvis1B005326	48.1	0.976253	10.47	0.97486	4.93	1.10045	8.49	1.08429	8.39	1.04875	3.14	1.16729	8.5	1.04938
qqPsoOvis2_cnag1_qqPsoOvis1.1_s01_RagTag	8388589	8390621	PsoOvis1B011421	55.83	1.13314	14.49	1.34916	4.2	0.9375	11.46	1.4636	7.85	0.98125	2.68	0.996283	4.96	0.612346
qqPsoOvis2_cnag1_qqPsoOvis1.1_s01_RagTag	8391582	8393314	PsoOvis1B007070	46.35	0.940735	13.09	1.21881	6.6	1.47321	7.89	1.00766	9.66	1.2075	2.07	0.769517	7.89	0.974074
qqPsoOvis2_cnag1_qqPsoOvis1.1_s01_RagTag	8393400	8395819	PsoOvis1B010800	49.4	1.00264	12.88	1.19926	5.47	1.22098	8.79	1.12261	11.37	1.42125	3.46	1.28625	10.14	1.25185
qqPsoOvis2_cnag1_qqPsoOvis1.1_s01_RagTag	8396247	8397317	PsoOvis1B002462	55.66	1.12969	9.02	0.839851	5.35	1.1942	10.15	1.2963	10.02	1.2525	3.01	1.11896	6.23	0.769136
qqPsoOvis2_cnag1_qqPsoOvis1.1_s01_RagTag	8397374	8399136	PsoOvis1B009109	45.42	0.921859	7.99	0.743948	4.83	1.07812	4.62	0.590038	6.63	0.82875	2.74	1.01859	8.66	1.06914
qqPsoOvis2_cnag1_qqPsoOvis1.1_s01_RagTag	8399068	8403318	PsoOvis1B008539	50.76	1.03024	10.99	1.02328	5.03	1.12277	7.34	0.93742	8.75	1.09375	2.44	0.907063	7.83	0.966667
qqPsoOvis2_cnag1_qqPsoOvis1.1_s01_RagTag	8399647	8401337	PsoOvis1B000738	47.69	0.967932	11.43	1.06425	5.52	1.23214	7.04	0.899106	9.33	1.16625	2.93	1.08922	9.15	1.12963
qqPsoOvis2_cnag1_qqPsoOvis1.1_s01_RagTag	8403035	8408611	PsoOvis1B000145	52.36	1.06272	13.18	1.22719	5.22	1.16518	9.11	1.16347	8.92	1.115	4.6	1.71004	7.87	0.971605
qqPsoOvis2_cnag1_qqPsoOvis1.1_s01_RagTag	8411603	8415777	PsoOvis1B014458	51.03	1.03572	12.15	1.13128	3.29	0.734375	10.36	1.32312	8.85	1.10625	5.75	2.13755	7.29	0.9
qqPsoOvis2_cnag1_qqPsoOvis1.1_s01_RagTag	8419261	8420518	PsoOvis1B006012	47.43	0.962655	9.81	0.913408	3.65	0.814732	8.37	1.06897	5.91	0.73875	3.67	1.36431	9.48	1.17037
qqPsoOvis2_cnag1_qqPsoOvis1.1_s01_RagTag	8421239	8422423	PsoOvis1B011816	44.76	0.908464	11.89	1.10708	4.37	0.975446	7.19	0.918263	6.97	0.87125	3.11	1.15613	12.41	1.5321
qqPsoOvis2_cnag1_qqPsoOvis1.1_s01_RagTag	8422913	8424340	PsoOvis1B010666	55.54	1.12726	14.23	1.32495	4.21	0.939732	9.22	1.17752	9.17	1.14625	4.45	1.65428	9.45	1.16667
qqPsoOvis2_cnag1_qqPsoOvis1.1_s01_RagTag	8424477	8425172	PsoOvis1B010740	47.91	0.972397	16.22	1.51024	4.28	0.955357	11.88	1.51724	10.26	1.2825	4.88	1.81413	10.48	1.29383
qqPsoOvis2_cnag1_qqPsoOvis1.1_s01_RagTag	8425839	8427404	PsoOvis1B002707	52.94	1.07449	11.36	1.05773	5.08	1.13393	7.35	0.938697	8.45	1.05625	5.91	2.19703	7.53	0.92963
qqPsoOvis2_cnag1_qqPsoOvis1.1_s01_RagTag	8427440	8428122	PsoOvis1B011876	49.8	1.01076	12.35	1.14991	4.61	1.02902	8.41	1.07407	7.94	0.9925	7.38	2.74349	8.46	1.04444
qqPsoOvis2_cnag1_qqPsoOvis1.1_s01_RagTag	8429197	8429715	PsoOvis1B003682	34.4	0.698194	5.59	0.520484	6.19	1.3817	3.3	0.421456	5.78	0.7225	2.99	1.11152	7.71	0.951852
qqPsoOvis2_cnag1_qqPsoOvis1.1_s01_RagTag	8431916	8435359	PsoOvis1B013997	52.47	1.06495	11.79	1.09777	3.95	0.881696	7.26	0.927203	9.5	1.1875	5.15	1.9145	10.38	1.28148
qqPsoOvis2_cnag1_qqPsoOvis1.1_s01_RagTag	8435426	8436809	PsoOvis1B005802	49.72	1.00913	8.22	0.765363	4.45	0.993304	9.02	1.15198	8.26	1.0325	3.72	1.3829	7.47	0.922222
qqPsoOvis2_cnag1_qqPsoOvis1.1_s01_RagTag	8439206	8441730	PsoOvis1B014628	0.14	0.00284149	0	0	0.01	0.00223214	0	0	0	0	0.03	0.0111524	0.06	0.00740741
qqPsoOvis2_cnag1_qqPsoOvis1.1_s01_RagTag	8461620	8461873	PsoOvis1B000347	51.98	1.055	13.84	1.28864	3.56	0.794643	7.6	0.970626	6.89	0.86125	2.48	0.921933	10.68	1.31852
qqPsoOvis2_cnag1_qqPsoOvis1.1_s01_RagTag	8463833	8486021	PsoOvis1B008117	51.44	1.04404	12.62	1.17505	4.37	0.975446	10.79	1.37803	9.64	1.205	3.54	1.31599	7.61	0.939506
qqPsoOvis2_cnag1_qqPsoOvis1.1_s01_RagTag	8486398	8533839	PsoOvis1B001791	48.56	0.98559	11.65	1.08473	4.05	0.904018	9.66	1.23372	8.31	1.03875	4.69	1.74349	7.06	0.871605
qqPsoOvis2_cnag1_qqPsoOvis1.1_s01_RagTag	8489860	8491383	PsoOvis1B008086	56.75	1.15182	12.58	1.17132	4.55	1.01562	9.36	1.1954	8.62	1.0775	6.8	2.52788	6.68	0.824691
qqPsoOvis2_cnag1_qqPsoOvis1.1_s01_RagTag	8534026	8534590	PsoOvis1B009128	41.72	0.846763	6.57	0.611732	5.16	1.15179	5.18	0.661558	4.51	0.56375	2.26	0.840149	9.78	1.20741
qqPsoOvis2_cnag1_qqPsoOvis1.1_s01_RagTag	8535583	8543712	PsoOvis1B001879	50.8	1.03105	11.13	1.03631	4.51	1.0067	8.65	1.10473	8.17	1.02125	3.08	1.14498	9.24	1.14074
qqPsoOvis2_cnag1_qqPsoOvis1.1_s01_RagTag	8544774	8545446	PsoOvis1B013893	54.64	1.10899	12.28	1.14339	4.78	1.06696	8.89	1.13538	6.58	0.8225	3.03	1.12639	7.29	0.9
qqPsoOvis2_cnag1_qqPsoOvis1.1_s01_RagTag	8545536	8546566	PsoOvis1B000251	47.67	0.967526	11.87	1.10521	4.61	1.02902	5.73	0.731801	6.31	0.78875	1.63	0.605948	8.94	1.1037
qqPsoOvis2_cnag1_qqPsoOvis1.1_s01_RagTag	8547400	8548710	PsoOvis1B011283	45.95	0.932616	10.8	1.00559	5.05	1.12723	5.23	0.667944	9.64	1.205	1.99	0.739777	5.23	0.645679
qqPsoOvis2_cnag1_qqPsoOvis1.1_s01_RagTag	8549772	8550991	PsoOvis1B004903	53.32	1.0822	11	1.02421	3.07	0.685268	7.63	0.974457	7.66	0.9575	2.95	1.09665	10.25	1.26543
qqPsoOvis2_cnag1_qqPsoOvis1.1_s01_RagTag	8552833	8559176	PsoOvis1B003389	47.78	0.969758	10.96	1.02048	4.58	1.02232	7.89	1.00766	8.08	1.01	2.16	0.802974	8.71	1.07531
qqPsoOvis2_cnag1_qqPsoOvis1.1_s01_RagTag	8559366	8560055	PsoOvis1B004362	47.56	0.965293	9.59	0.892924	6.5	1.45089	9.56	1.22095	9.68	1.21	3.73	1.38662	9.9	1.22222
qqPsoOvis2_cnag1_qqPsoOvis1.1_s01_RagTag	8560505	8560800	PsoOvis1B002041	50.34	1.02172	11.99	1.11639	4.03	0.899554	10.77	1.37548	6.19	0.77375	2.41	0.895911	6.96	0.859259
qqPsoOvis2_cnag1_qqPsoOvis1.1_s01_RagTag	8562052	8565650	PsoOvis1B010872	50.61	1.0272	11.75	1.09404	4.5	1.00446	7.47	0.954023	10.23	1.27875	3.14	1.16729	8.95	1.10494
qqPsoOvis2_cnag1_qqPsoOvis1.1_s01_RagTag	8562090	8565665	PsoOvis1B011338	50.5	1.02496	11.76	1.09497	4.51	1.0067	7.47	0.954023	10.28	1.285	3.13	1.16357	8.96	1.10617
qqPsoOvis2_cnag1_qqPsoOvis1.1_s01_RagTag	8565946	8568758	PsoOvis1B006866	54.72	1.11061	11.74	1.09311	4.87	1.08705	9.2	1.17497	7.86	0.9825	3.41	1.26766	8.31	1.02593
qqPsoOvis2_cnag1_qqPsoOvis1.1_s01_RagTag	8568838	8570328	PsoOvis1B012994	54.68	1.1098	12.04	1.12104	3.5	0.78125	6.42	0.819923	6.63	0.82875	2.94	1.09294	5.84	0.720988
qqPsoOvis2_cnag1_qqPsoOvis1.1_s01_RagTag	8570868	8583560	PsoOvis1B014752	48.29	0.98011	11.54	1.07449	4.91	1.09598	8.35	1.06641	8.88	1.11	3.93	1.46097	7.51	0.92716
qqPsoOvis2_cnag1_qqPsoOvis1.1_s01_RagTag	8588561	8588982	PsoOvis1B003382	1.77	0.0359245	0.14	0.0130354	0.07	0.015625	0.11	0.0140485	0	0	0.1	0.0371747	0	0
qqPsoOvis2_cnag1_qqPsoOvis1.1_s01_RagTag	8589581	8590355	PsoOvis1B008793	1.42	0.0288208	0	0	0	0	0	0	0.07	0.00875	0	0	0.07	0.00864198
qqPsoOvis2_cnag1_qqPsoOvis1.1_s01_RagTag	8590355	8590682	PsoOvis1B007383	0	0	0	0	0	0	0	0	0	0	0	0	0	0
qqPsoOvis2_cnag1_qqPsoOvis1.1_s01_RagTag	8590790	8591227	PsoOvis1B012158	8.83	0.179217	1.9	0.176909	0.88	0.196429	1.52	0.194125	0.38	0.0475	0.69	0.256506	1.18	0.145679
qqPsoOvis2_cnag1_qqPsoOvis1.1_s01_RagTag	8638753	8641921	PsoOvis1B003274	47.24	0.958798	12.43	1.15736	5.57	1.2433	7.34	0.93742	9.87	1.23375	2.86	1.0632	8.51	1.05062
qqPsoOvis2_cnag1_qqPsoOvis1.1_s01_RagTag	8642906	8644290	PsoOvis1B009816	52.32	1.0619	10.79	1.00466	3.8	0.848214	8.73	1.11494	9.09	1.13625	3.07	1.14126	7.6	0.938272
qqPsoOvis2_cnag1_qqPsoOvis1.1_s01_RagTag	8644478	8647770	PsoOvis1B011356	47.97	0.973615	10.53	0.980447	4.81	1.07366	8.5	1.08557	8.18	1.0225	6.02	2.23792	8.37	1.03333
qqPsoOvis2_cnag1_qqPsoOvis1.1_s01_RagTag	8648343	8661782	PsoOvis1B006474	49.57	1.00609	12.2	1.13594	4.66	1.04018	10.65	1.36015	8.71	1.08875	4.04	1.50186	9.38	1.15802
qqPsoOvis2_cnag1_qqPsoOvis1.1_s01_RagTag	8682833	8688632	PsoOvis1B002052	50.72	1.02943	12.59	1.17225	4.25	0.948661	8.67	1.10728	8.97	1.12125	3.32	1.2342	11.84	1.46173
qqPsoOvis2_cnag1_qqPsoOvis1.1_s01_RagTag	8710375	8768044	PsoOvis1B014636	49.38	1.00223	12.15	1.13128	4.72	1.05357	10.32	1.31801	8.64	1.08	3.57	1.32714	7.7	0.950617
qqPsoOvis2_cnag1_qqPsoOvis1.1_s01_RagTag	8769557	8770261	PsoOvis1B000918	53.89	1.09377	13.27	1.23557	6.3	1.40625	9.74	1.24393	10.77	1.34625	2.4	0.892193	6.35	0.783951
qqPsoOvis2_cnag1_qqPsoOvis1.1_s01_RagTag	8772374	8774065	PsoOvis1B010446	51.76	1.05054	9.54	0.888268	4.4	0.982143	7.75	0.989783	8.16	1.02	2.08	0.773234	9.73	1.20123
qqPsoOvis2_cnag1_qqPsoOvis1.1_s01_RagTag	8774455	8775903	PsoOvis1B002067	51.78	1.05094	11.63	1.08287	4.99	1.11384	10.56	1.34866	10.27	1.28375	2.48	0.921933	6.65	0.820988
qqPsoOvis2_cnag1_qqPsoOvis1.1_s01_RagTag	8776106	8776483	PsoOvis1B003240	53.08	1.07733	7.96	0.741155	6.53	1.45759	2.17	0.277139	8.65	1.08125	2.91	1.08178	6.5	0.802469
qqPsoOvis2_cnag1_qqPsoOvis1.1_s01_RagTag	8776988	8778487	PsoOvis1B009427	48.58	0.985996	12.4	1.15456	4.42	0.986607	11.47	1.46488	9.2	1.15	3.66	1.36059	8.95	1.10494
qqPsoOvis2_cnag1_qqPsoOvis1.1_s01_RagTag	8778739	8780303	PsoOvis1B000249	51.06	1.03633	12.72	1.18436	6.24	1.39286	9.27	1.18391	10.88	1.36	2.16	0.802974	9.02	1.11358
qqPsoOvis2_cnag1_qqPsoOvis1.1_s01_RagTag	8780350	8783229	PsoOvis1B010177	51.13	1.03775	13.01	1.21136	3.98	0.888393	8.55	1.09195	7.95	0.99375	2.39	0.888476	8.23	1.01605
qqPsoOvis2_cnag1_qqPsoOvis1.1_s01_RagTag	8783413	8785780	PsoOvis1B013715	50.8	1.03105	12.57	1.17039	5.17	1.15402	8.84	1.12899	9.63	1.20375	2.61	0.97026	7.19	0.887654
qqPsoOvis2_cnag1_qqPsoOvis1.1_s01_RagTag	8797275	8809586	PsoOvis1B008798	50.12	1.01725	12.16	1.13222	4.91	1.09598	9.27	1.18391	7.88	0.985	3.32	1.2342	7.46	0.920988
qqPsoOvis2_cnag1_qqPsoOvis1.1_s01_RagTag	8835884	8846987	PsoOvis1B011568	50.54	1.02578	13.22	1.23091	4.47	0.997768	10.54	1.3461	9.59	1.19875	3.2	1.18959	7.03	0.867901
qqPsoOvis2_cnag1_qqPsoOvis1.1_s01_RagTag	8847270	8849661	PsoOvis1B001816	47.65	0.96712	11.35	1.0568	4.03	0.899554	8.4	1.0728	8.39	1.04875	2.89	1.07435	7.21	0.890123
qqPsoOvis2_cnag1_qqPsoOvis1.1_s01_RagTag	8849806	8852309	PsoOvis1B012281	51.74	1.05013	13.08	1.21788	3.72	0.830357	9.91	1.26564	7.64	0.955	4.48	1.66543	7.4	0.91358
qqPsoOvis2_cnag1_qqPsoOvis1.1_s01_RagTag	8861158	8883138	PsoOvis1B010962	52.12	1.05784	13.02	1.21229	4.47	0.997768	10.33	1.31928	8.48	1.06	3.75	1.39405	7.43	0.917284
qqPsoOvis2_cnag1_qqPsoOvis1.1_s01_RagTag	8885247	8889910	PsoOvis1B002570	49.91	1.01299	10.24	0.953445	4.08	0.910714	7.17	0.915709	7.4	0.925	2.13	0.791822	7.42	0.916049
qqPsoOvis2_cnag1_qqPsoOvis1.1_s01_RagTag	8889785	8890672	PsoOvis1B011397	51.61	1.04749	10.06	0.936685	3.4	0.758929	10.67	1.36271	6.74	0.8425	2.8	1.04089	8.21	1.01358
qqPsoOvis2_cnag1_qqPsoOvis1.1_s01_RagTag	8890961	8892180	PsoOvis1B004842	46.28	0.939314	9.2	0.856611	4.01	0.895089	9.05	1.15581	7.16	0.895	3.33	1.23792	8.37	1.03333
qqPsoOvis2_cnag1_qqPsoOvis1.1_s01_RagTag	8897660	8898536	PsoOvis1B013105	49.79	1.01055	13.41	1.2486	4.92	1.09821	9.23	1.1788	10.08	1.26	1.55	0.576208	7.23	0.892593
qqPsoOvis2_cnag1_qqPsoOvis1.1_s01_RagTag	8898660	8899840	PsoOvis1B004432	46.53	0.944388	8.09	0.753259	5.2	1.16071	10	1.27714	6.82	0.8525	1.97	0.732342	8.07	0.996296
qqPsoOvis2_cnag1_qqPsoOvis1.1_s01_RagTag	8900032	8902601	PsoOvis1B006123	48.14	0.977065	8.67	0.807263	5.24	1.16964	10.47	1.33716	8.81	1.10125	2.84	1.05576	8.14	1.00494
qqPsoOvis2_cnag1_qqPsoOvis1.1_s01_RagTag	8903585	8915831	PsoOvis1B014346	46.84	0.95068	11.83	1.10149	5.21	1.16295	9.05	1.15581	8.2	1.025	4.06	1.50929	7.55	0.932099
qqPsoOvis2_cnag1_qqPsoOvis1.1_s01_RagTag	8907526	8909069	PsoOvis1B003213	43.15	0.875786	8.68	0.808194	6.32	1.41071	5.86	0.748404	7.24	0.905	2.2	0.817844	9.05	1.11728
qqPsoOvis2_cnag1_qqPsoOvis1.1_s01_RagTag	8918044	8919411	PsoOvis1B002321	49.11	0.996753	4.22	0.392924	4.65	1.03795	6.84	0.873563	3.9	0.4875	3.32	1.2342	6.95	0.858025
qqPsoOvis2_cnag1_qqPsoOvis1.1_s01_RagTag	8934650	8962409	PsoOvis1B007685	50.85	1.03207	12.21	1.13687	4.57	1.02009	10.18	1.30013	8.75	1.09375	4.77	1.77323	7.65	0.944444
qqPsoOvis2_cnag1_qqPsoOvis1.1_s01_RagTag	8955884	8956406	PsoOvis1B001247	49.19	0.998376	12.03	1.12011	3.79	0.845982	8.34	1.06513	8.34	1.0425	4.32	1.60595	5.06	0.624691
qqPsoOvis2_cnag1_qqPsoOvis1.1_s01_RagTag	8958135	8958501	PsoOvis1B010133	50.73	1.02963	9.52	0.886406	5.21	1.16295	11.45	1.46232	7.24	0.905	4.87	1.81041	7.68	0.948148
qqPsoOvis2_cnag1_qqPsoOvis1.1_s01_RagTag	8963368	8965220	PsoOvis1B000377	51.88	1.05297	10.84	1.00931	3.32	0.741071	8.06	1.02937	8.6	1.075	4.45	1.65428	7.76	0.958025
qqPsoOvis2_cnag1_qqPsoOvis1.1_s01_RagTag	8965354	8966123	PsoOvis1B004752	48.41	0.982545	11.26	1.04842	4.31	0.962054	8.14	1.03959	9.9	1.2375	3.69	1.37175	9.81	1.21111
qqPsoOvis2_cnag1_qqPsoOvis1.1_s01_RagTag	8967420	8972413	PsoOvis1B009013	49.61	1.0069	10.07	0.937616	4.45	0.993304	8.17	1.04342	7.33	0.91625	2.32	0.862454	7.44	0.918519
qqPsoOvis2_cnag1_qqPsoOvis1.1_s01_RagTag	8971321	8972415	PsoOvis1B005702	54.83	1.11285	10.58	0.985102	6.32	1.41071	10.75	1.37292	6.38	0.7975	1.71	0.635688	9.65	1.19136
qqPsoOvis2_cnag1_qqPsoOvis1.1_s01_RagTag	8972648	8975503	PsoOvis1B000212	46.71	0.948041	8.76	0.815642	5.28	1.17857	6.8	0.868455	6.1	0.7625	2.04	0.758364	8.59	1.06049
qqPsoOvis2_cnag1_qqPsoOvis1.1_s01_RagTag	8975758	8977095	PsoOvis1B008328	53.58	1.08748	10.35	0.963687	2.74	0.611607	10.08	1.28736	8.76	1.095	2.59	0.962825	9.26	1.14321
qqPsoOvis2_cnag1_qqPsoOvis1.1_s01_RagTag	8978847	8979434	PsoOvis1B000465	54.11	1.09823	11.18	1.04097	3.13	0.698661	8.17	1.04342	10.14	1.2675	2.45	0.910781	5.85	0.722222
qqPsoOvis2_cnag1_qqPsoOvis1.1_s01_RagTag	8979557	8981687	PsoOvis1B010694	52.47	1.06495	10.99	1.02328	4.52	1.00893	7.94	1.01405	9.36	1.17	1.95	0.724907	9.35	1.15432
qqPsoOvis2_cnag1_qqPsoOvis1.1_s01_RagTag	8981949	8984090	PsoOvis1B002011	51.95	1.05439	8.36	0.778399	3.7	0.825893	7.93	1.01277	7.85	0.98125	2.18	0.810409	7.46	0.920988
qqPsoOvis2_cnag1_qqPsoOvis1.1_s01_RagTag	8984314	8986511	PsoOvis1B004826	45.01	0.913538	10.64	0.990689	5.07	1.1317	6.56	0.837803	8.93	1.11625	2.02	0.750929	7.31	0.902469
qqPsoOvis2_cnag1_qqPsoOvis1.1_s01_RagTag	8986551	8997465	PsoOvis1B006457	50.82	1.03146	11.1	1.03352	4.52	1.00893	9.28	1.18519	9.62	1.2025	2.76	1.02602	8.14	1.00494
qqPsoOvis2_cnag1_qqPsoOvis1.1_s01_RagTag	8998598	9002037	PsoOvis1B013113	52.31	1.0617	11.18	1.04097	4.86	1.08482	9.04	1.15453	8.73	1.09125	2.92	1.0855	7.5	0.925926
qqPsoOvis2_cnag1_qqPsoOvis1.1_s01_RagTag	9004604	9017320	PsoOvis1B006273	49.05	0.995535	11.16	1.03911	3.88	0.866071	8.67	1.10728	8.54	1.0675	2.38	0.884758	7.36	0.908642
qqPsoOvis2_cnag1_qqPsoOvis1.1_s01_RagTag	9019434	9022151	PsoOvis1B009074	52.95	1.07469	11.07	1.03073	5.2	1.16071	8.08	1.03193	7.53	0.94125	2.55	0.947955	7.47	0.922222
qqPsoOvis2_cnag1_qqPsoOvis1.1_s01_RagTag	9022782	9023622	PsoOvis1B008667	47.1	0.955957	12.21	1.13687	4.9	1.09375	7.11	0.908046	8.68	1.085	2.6	0.966543	7.87	0.971605
qqPsoOvis2_cnag1_qqPsoOvis1.1_s01_RagTag	9023763	9036046	PsoOvis1B000354	51.32	1.04161	12.61	1.17412	4.34	0.96875	10.57	1.34994	9.05	1.13125	3.32	1.2342	8.28	1.02222
qqPsoOvis2_cnag1_qqPsoOvis1.1_s01_RagTag	9068979	9072902	PsoOvis1B014590	7.18	0.145728	1.32	0.122905	0.5	0.111607	1.23	0.157088	1.14	0.1425	0.18	0.0669145	1.15	0.141975
qqPsoOvis2_cnag1_qqPsoOvis1.1_s01_RagTag	9092749	9092987	PsoOvis1B010612	48.69	0.988228	10.35	0.963687	3.33	0.743304	10.09	1.28863	10.55	1.31875	1.46	0.542751	8.89	1.09753
qqPsoOvis2_cnag1_qqPsoOvis1.1_s01_RagTag	9106433	9107705	PsoOvis1B012209	47.57	0.965496	11.87	1.10521	4.16	0.928571	9.31	1.18902	8.27	1.03375	2.62	0.973978	7.99	0.98642
qqPsoOvis2_cnag1_qqPsoOvis1.1_s01_RagTag	9107856	9110193	PsoOvis1B005916	50.45	1.02395	10.06	0.936685	4.31	0.962054	6.72	0.858238	7.18	0.8975	2.41	0.895911	8.13	1.0037
qqPsoOvis2_cnag1_qqPsoOvis1.1_s01_RagTag	9110566	9112293	PsoOvis1B007523	49.99	1.01461	11.54	1.07449	4.18	0.933036	9.6	1.22605	8.17	1.02125	2.25	0.836431	8.34	1.02963
qqPsoOvis2_cnag1_qqPsoOvis1.1_s01_RagTag	9112577	9113466	PsoOvis1B001059	52.08	1.05703	14.99	1.39572	4.67	1.04241	11.04	1.40996	9.7	1.2125	5.11	1.89963	5.57	0.687654
qqPsoOvis2_cnag1_qqPsoOvis1.1_s01_RagTag	9113518	9114847	PsoOvis1B013705	46.26	0.938908	8.2	0.763501	5.56	1.24107	6.43	0.821201	7.46	0.9325	4.3	1.59851	8.67	1.07037
qqPsoOvis2_cnag1_qqPsoOvis1.1_s01_RagTag	9116310	9121433	PsoOvis1B007107	45.94	0.932413	9.25	0.861266	3.9	0.870536	5.85	0.747126	6.77	0.84625	4.33	1.60967	8.14	1.00494
qqPsoOvis2_cnag1_qqPsoOvis1.1_s01_RagTag	9135727	9137011	PsoOvis1B009303	46.56	0.944997	10.46	0.973929	4.61	1.02902	4.7	0.600255	8.44	1.055	2.36	0.877323	5.76	0.711111
qqPsoOvis2_cnag1_qqPsoOvis1.1_s01_RagTag	9137874	9139614	PsoOvis1B003416	47.29	0.959813	13.05	1.21508	5.73	1.27902	7.85	1.00255	9.09	1.13625	4.02	1.49442	6.89	0.850617
qqPsoOvis2_cnag1_qqPsoOvis1.1_s01_RagTag	9147065	9147904	PsoOvis1B007874	50.95	1.0341	10.2	0.949721	6.04	1.34821	5.66	0.722861	4.84	0.605	5.77	2.14498	7.25	0.895062
qqPsoOvis2_cnag1_qqPsoOvis1.1_s01_RagTag	9148554	9152300	PsoOvis1B001526	49.25	0.999594	10.13	0.943203	4.38	0.977679	7.99	1.02043	7.48	0.935	2.76	1.02602	7.72	0.953086
qqPsoOvis2_cnag1_qqPsoOvis1.1_s01_RagTag	9153284	9154653	PsoOvis1B001566	45.29	0.919221	8.82	0.821229	1.59	0.354911	8.66	1.106	6.97	0.87125	3.89	1.4461	5.11	0.630864
qqPsoOvis2_cnag1_qqPsoOvis1.1_s01_RagTag	9154812	9159667	PsoOvis1B013398	50.23	1.01948	11.66	1.08566	5.05	1.12723	8.19	1.04598	9.23	1.15375	3.13	1.16357	8	0.987654
qqPsoOvis2_cnag1_qqPsoOvis1.1_s01_RagTag	9170361	9172137	PsoOvis1B001368	42.24	0.857317	10.79	1.00466	4.94	1.10268	6.19	0.790549	7.93	0.99125	5.82	2.16357	8.37	1.03333
qqPsoOvis2_cnag1_qqPsoOvis1.1_s01_RagTag	9172367	9174441	PsoOvis1B008112	52.31	1.0617	9.66	0.899441	5.76	1.28571	9.53	1.21711	8.24	1.03	4.47	1.66171	8.65	1.0679
qqPsoOvis2_cnag1_qqPsoOvis1.1_s01_RagTag	9174847	9180375	PsoOvis1B014481	52.28	1.06109	12.35	1.14991	5.12	1.14286	8.89	1.13538	9.08	1.135	4.4	1.63569	7.87	0.971605
qqPsoOvis2_cnag1_qqPsoOvis1.1_s01_RagTag	9183915	9184130	PsoOvis1B005588	59.28	1.20317	9.89	0.920857	8.57	1.91295	12.73	1.6258	9.74	1.2175	1.32	0.490706	18.53	2.28765
qqPsoOvis2_cnag1_qqPsoOvis1.1_s01_RagTag	9194225	9196651	PsoOvis1B006641	51.64	1.0481	12.91	1.20205	3.74	0.834821	6.77	0.864623	9.85	1.23125	2.37	0.881041	8.34	1.02963
qqPsoOvis2_cnag1_qqPsoOvis1.1_s01_RagTag	9196957	9201857	PsoOvis1B012942	47.37	0.961437	9.98	0.929236	3.87	0.863839	8.07	1.03065	7.87	0.98375	2.63	0.977695	8.2	1.01235
qqPsoOvis2_cnag1_qqPsoOvis1.1_s01_RagTag	9202917	9206658	PsoOvis1B003445	51.18	1.03877	11.53	1.07356	3.46	0.772321	7.67	0.979566	10.29	1.28625	2.19	0.814126	8.75	1.08025
qqPsoOvis2_cnag1_qqPsoOvis1.1_s01_RagTag	9212048	9220503	PsoOvis1B010050	49.93	1.0134	10.94	1.01862	4.57	1.02009	9.39	1.19923	7.73	0.96625	3.37	1.25279	8.1	1
qqPsoOvis2_cnag1_qqPsoOvis1.1_s01_RagTag	9221445	9224469	PsoOvis1B008807	49.88	1.01238	10.73	0.999069	4.86	1.08482	7.79	0.994891	7.63	0.95375	4.88	1.81413	7.66	0.945679
qqPsoOvis2_cnag1_qqPsoOvis1.1_s01_RagTag	9224759	9229385	PsoOvis1B000686	51.02	1.03552	11.6	1.08007	4.31	0.962054	8.61	1.09962	8.96	1.12	4.16	1.54647	8.07	0.996296
qqPsoOvis2_cnag1_qqPsoOvis1.1_s01_RagTag	9230318	9232347	PsoOvis1B003836	48.64	0.987213	11.33	1.05493	3.22	0.71875	7.78	0.993614	8.4	1.05	2.33	0.866171	7.13	0.880247
qqPsoOvis2_cnag1_qqPsoOvis1.1_s01_RagTag	9233004	9233774	PsoOvis1B012311	46.24	0.938502	10.44	0.972067	4.14	0.924107	8.39	1.07152	8.44	1.055	2.18	0.810409	7.66	0.945679
qqPsoOvis2_cnag1_qqPsoOvis1.1_s01_RagTag	9233950	9235677	PsoOvis1B002312	44.75	0.908261	12.83	1.1946	3.84	0.857143	8.58	1.09579	7.82	0.9775	1.13	0.420074	9.34	1.15309
qqPsoOvis2_cnag1_qqPsoOvis1.1_s01_RagTag	9235817	9237526	PsoOvis1B010664	51.38	1.04283	12.41	1.15549	4.41	0.984375	9.58	1.2235	9.24	1.155	2.5	0.929368	9.43	1.1642
qqPsoOvis2_cnag1_qqPsoOvis1.1_s01_RagTag	9237682	9240188	PsoOvis1B000820	51.55	1.04628	12.71	1.18343	6.42	1.43304	7.01	0.895275	7.53	0.94125	2.5	0.929368	7.55	0.932099
qqPsoOvis2_cnag1_qqPsoOvis1.1_s01_RagTag	9242292	9248370	PsoOvis1B009166	47.48	0.96367	11.98	1.11546	4.53	1.01116	8.67	1.10728	8.06	1.0075	5.7	2.11896	8.37	1.03333
qqPsoOvis2_cnag1_qqPsoOvis1.1_s01_RagTag	9252537	9253049	PsoOvis1B008425	1.56	0.0316623	0	0	0	0	0.24	0.0306513	0.03	0.00375	0.32	0.118959	0.05	0.00617284
qqPsoOvis2_cnag1_qqPsoOvis1.1_s01_RagTag	9257632	9261674	PsoOvis1B011819	52.73	1.07023	12.13	1.12942	5.29	1.1808	8.18	1.0447	9.79	1.22375	3.92	1.45725	6.87	0.848148
qqPsoOvis2_cnag1_qqPsoOvis1.1_s01_RagTag	9263562	9266742	PsoOvis1B005436	49.51	1.00487	11.68	1.08752	4.81	1.07366	9.03	1.15326	6.99	0.87375	2.59	0.962825	8.05	0.993827
qqPsoOvis2_cnag1_qqPsoOvis1.1_s01_RagTag	9266756	9268135	PsoOvis1B012008	46.53	0.944388	10.44	0.972067	4.28	0.955357	8.96	1.14432	8.84	1.105	2.01	0.747212	7.12	0.879012
qqPsoOvis2_cnag1_qqPsoOvis1.1_s01_RagTag	9268366	9269368	PsoOvis1B001874	48.75	0.989446	9.52	0.886406	4.21	0.939732	8.6	1.09834	6.94	0.8675	2.78	1.03346	7.38	0.911111
qqPsoOvis2_cnag1_qqPsoOvis1.1_s01_RagTag	9270023	9272716	PsoOvis1B001657	47.83	0.970773	13.66	1.27188	4.67	1.04241	7.48	0.9553	11.26	1.4075	4.67	1.73606	6.94	0.85679
qqPsoOvis2_cnag1_qqPsoOvis1.1_s01_RagTag	9273098	9274978	PsoOvis1B008144	46.82	0.950274	9.26	0.862197	4.89	1.09152	7.53	0.961686	8.52	1.065	5.14	1.91078	8.42	1.03951
qqPsoOvis2_cnag1_qqPsoOvis1.1_s01_RagTag	9274978	9275977	PsoOvis1B005519	52.86	1.07286	13.88	1.29236	4.36	0.973214	10.11	1.29119	12.02	1.5025	8.54	3.17472	7.12	0.879012
qqPsoOvis2_cnag1_qqPsoOvis1.1_s01_RagTag	9276088	9276654	PsoOvis1B012130	46.09	0.935458	9.35	0.870577	7.58	1.69196	9.1	1.1622	6.75	0.84375	3.61	1.34201	8.72	1.07654
qqPsoOvis2_cnag1_qqPsoOvis1.1_s01_RagTag	9277077	9279252	PsoOvis1B010699	52.75	1.07063	11.89	1.10708	3.63	0.810268	6.96	0.888889	9.52	1.19	4.89	1.81784	8.76	1.08148
qqPsoOvis2_cnag1_qqPsoOvis1.1_s01_RagTag	9284627	9285871	PsoOvis1B002058	56.51	1.14695	11.29	1.05121	4.33	0.966518	9.03	1.15326	10.44	1.305	3.88	1.44238	6.85	0.845679
qqPsoOvis2_cnag1_qqPsoOvis1.1_s01_RagTag	9285965	9287476	PsoOvis1B009027	53.21	1.07997	9.02	0.839851	3.45	0.770089	6.64	0.84802	9.34	1.1675	3.63	1.34944	6.81	0.840741
qqPsoOvis2_cnag1_qqPsoOvis1.1_s01_RagTag	9287922	9292219	PsoOvis1B000860	50.5	1.02496	10.56	0.98324	4.65	1.03795	8.42	1.07535	7.87	0.98375	1.8	0.669145	6.69	0.825926
qqPsoOvis2_cnag1_qqPsoOvis1.1_s01_RagTag	9292251	9295014	PsoOvis1B013886	52.9	1.07368	13.55	1.26164	3.53	0.787946	7.57	0.966794	8.9	1.1125	2.76	1.02602	9.11	1.12469
qqPsoOvis2_cnag1_qqPsoOvis1.1_s01_RagTag	9295307	9296766	PsoOvis1B005703	48.86	0.991679	13.97	1.30074	3.9	0.870536	6.92	0.88378	8.19	1.02375	2	0.743494	8.72	1.07654
qqPsoOvis2_cnag1_qqPsoOvis1.1_s01_RagTag	9297645	9299048	PsoOvis1B013087	52.21	1.05967	10.58	0.985102	3.68	0.821429	7.64	0.975734	7.05	0.88125	2.59	0.962825	5.89	0.72716
qqPsoOvis2_cnag1_qqPsoOvis1.1_s01_RagTag	9299242	9300296	PsoOvis1B007270	42.4	0.860564	10.93	1.01769	4.12	0.919643	11.11	1.4189	9.41	1.17625	3.02	1.12268	7.62	0.940741
qqPsoOvis2_cnag1_qqPsoOvis1.1_s01_RagTag	9300614	9303095	PsoOvis1B013683	51.37	1.04262	10.99	1.02328	4.38	0.977679	8.08	1.03193	6.96	0.87	2.11	0.784387	7.88	0.97284
qqPsoOvis2_cnag1_qqPsoOvis1.1_s01_RagTag	9303195	9304185	PsoOvis1B006924	52.82	1.07205	15.65	1.45717	4.7	1.04911	11.75	1.50064	9.89	1.23625	2	0.743494	6.99	0.862963
qqPsoOvis2_cnag1_qqPsoOvis1.1_s01_RagTag	9304557	9306632	PsoOvis1B011686	49.79	1.01055	10.96	1.02048	4.82	1.07589	9.88	1.26181	9.36	1.17	2.53	0.94052	8.17	1.00864
qqPsoOvis2_cnag1_qqPsoOvis1.1_s01_RagTag	9306957	9310190	PsoOvis1B003820	49.99	1.01461	11.72	1.09125	5.21	1.16295	9.15	1.16858	9.15	1.14375	2.28	0.847584	8.35	1.03086
qqPsoOvis2_cnag1_qqPsoOvis1.1_s01_RagTag	9316008	9319828	PsoOvis1B001353	50.36	1.02212	9.52	0.886406	5.68	1.26786	6.83	0.872286	7.56	0.945	2.17	0.806691	8.58	1.05926
qqPsoOvis2_cnag1_qqPsoOvis1.1_s01_RagTag	9318852	9321147	PsoOvis1B009282	52.48	1.06515	12.1	1.12663	4.98	1.11161	10.84	1.38442	8.29	1.03625	3.01	1.11896	7.89	0.974074
qqPsoOvis2_cnag1_qqPsoOvis1.1_s01_RagTag	9321999	9325902	PsoOvis1B006664	49.54	1.00548	10.06	0.936685	4.44	0.991071	7.26	0.927203	7.84	0.98	2.23	0.828996	9.46	1.1679
qqPsoOvis2_cnag1_qqPsoOvis1.1_s01_RagTag	9325959	9327539	PsoOvis1B008027	43.69	0.886746	11.23	1.04562	4.62	1.03125	9.96	1.27203	10.49	1.31125	3.75	1.39405	7.31	0.902469
qqPsoOvis2_cnag1_qqPsoOvis1.1_s01_RagTag	9329569	9338131	PsoOvis1B003262	50.01	1.01502	12.04	1.12104	4.1	0.915179	8.8	1.12388	8.62	1.0775	3.14	1.16729	8.27	1.02099
qqPsoOvis2_cnag1_qqPsoOvis1.1_s01_RagTag	9339041	9340892	PsoOvis1B009778	51.26	1.04039	8.55	0.796089	4.45	0.993304	9.62	1.22861	8.3	1.0375	2.1	0.780669	8.55	1.05556
qqPsoOvis2_cnag1_qqPsoOvis1.1_s01_RagTag	9342033	9343843	PsoOvis1B001582	47.87	0.971585	9.77	0.909683	4.2	0.9375	6.28	0.802043	7.58	0.9475	1.51	0.561338	8.45	1.04321
qqPsoOvis2_cnag1_qqPsoOvis1.1_s01_RagTag	9347045	9357827	PsoOvis1B008143	49.82	1.01116	10.82	1.00745	4.63	1.03348	8.67	1.10728	8.26	1.0325	3.07	1.14126	7.55	0.932099
qqPsoOvis2_cnag1_qqPsoOvis1.1_s01_RagTag	9358796	9359335	PsoOvis1B000096	47.78	0.969758	14.57	1.35661	3.63	0.810268	8.83	1.12771	6.49	0.81125	2.76	1.02602	6.92	0.854321
qqPsoOvis2_cnag1_qqPsoOvis1.1_s01_RagTag	9359603	9361188	PsoOvis1B006706	51.46	1.04445	12.28	1.14339	4.18	0.933036	11.1	1.41762	10.24	1.28	2.1	0.780669	8.21	1.01358
qqPsoOvis2_cnag1_qqPsoOvis1.1_s01_RagTag	9361831	9419335	PsoOvis1B013221	50.31	1.02111	12.22	1.1378	4.73	1.0558	10.08	1.28736	9.17	1.14625	4.22	1.56877	7.36	0.908642
qqPsoOvis2_cnag1_qqPsoOvis1.1_s01_RagTag	9441895	9443940	PsoOvis1B013681	46.79	0.949665	9.05	0.842644	3.95	0.881696	8.86	1.13155	7.76	0.97	2.75	1.0223	6.19	0.764198
qqPsoOvis2_cnag1_qqPsoOvis1.1_s01_RagTag	9444863	9448476	PsoOvis1B005412	49.98	1.01441	11.16	1.03911	4.53	1.01116	7.06	0.90166	8.56	1.07	3.36	1.24907	7.48	0.923457
qqPsoOvis2_cnag1_qqPsoOvis1.1_s01_RagTag	9449518	9451907	PsoOvis1B013345	46.03	0.93424	9.63	0.896648	5.24	1.16964	7.96	1.0166	8.43	1.05375	4.81	1.7881	8.99	1.10988
qqPsoOvis2_cnag1_qqPsoOvis1.1_s01_RagTag	9452722	9452880	PsoOvis1B007085	43.6	0.88492	9.88	0.919926	5.01	1.1183	7.35	0.938697	5.15	0.64375	3.03	1.12639	9.24	1.14074
qqPsoOvis2_cnag1_qqPsoOvis1.1_s01_RagTag	9455992	9458130	PsoOvis1B007301	46.69	0.947635	8.03	0.747672	4.18	0.933036	7.82	0.998723	7.47	0.93375	5.83	2.16729	8.95	1.10494
qqPsoOvis2_cnag1_qqPsoOvis1.1_s01_RagTag	9458536	9461463	PsoOvis1B004679	52.44	1.06434	12.03	1.12011	3.69	0.823661	9.61	1.22733	7.18	0.8975	4.51	1.67658	7.76	0.958025
qqPsoOvis2_cnag1_qqPsoOvis1.1_s01_RagTag	9463020	9465416	PsoOvis1B009946	51.67	1.04871	12.03	1.12011	3.09	0.689732	8.26	1.05492	9.04	1.13	3.02	1.12268	9.23	1.13951
qqPsoOvis2_cnag1_qqPsoOvis1.1_s01_RagTag	9468291	9472263	PsoOvis1B009193	51.52	1.04567	10.89	1.01397	4.08	0.910714	8.27	1.05619	7.78	0.9725	2.92	1.0855	9.46	1.1679
qqPsoOvis2_cnag1_qqPsoOvis1.1_s01_RagTag	9476612	9480149	PsoOvis1B002886	51.4	1.04323	11.85	1.10335	4.04	0.901786	9.5	1.21328	8.7	1.0875	2.27	0.843866	8.59	1.06049
qqPsoOvis2_cnag1_qqPsoOvis1.1_s01_RagTag	9498183	9501607	PsoOvis1B008884	52.31	1.0617	12.52	1.16574	4.47	0.997768	9.29	1.18646	7.3	0.9125	3.51	1.30483	8.22	1.01481
qqPsoOvis2_cnag1_qqPsoOvis1.1_s01_RagTag	9501899	9503273	PsoOvis1B001271	50.09	1.01664	12.71	1.18343	5.24	1.16964	10.22	1.30524	9.67	1.20875	2.93	1.08922	8.25	1.01852
qqPsoOvis2_cnag1_qqPsoOvis1.1_s01_RagTag	9503796	9505886	PsoOvis1B002653	48.32	0.980718	11.18	1.04097	4.7	1.04911	8.1	1.03448	6.98	0.8725	2.31	0.858736	7.03	0.867901
qqPsoOvis2_cnag1_qqPsoOvis1.1_s01_RagTag	9506131	9508867	PsoOvis1B010549	51.92	1.05379	11.51	1.07169	3.4	0.758929	8.41	1.07407	8.85	1.10625	2.28	0.847584	8.43	1.04074
qqPsoOvis2_cnag1_qqPsoOvis1.1_s01_RagTag	9510641	9514733	PsoOvis1B001049	45.83	0.930181	10.43	0.971136	5.43	1.21205	7.09	0.905492	8.37	1.04625	1.63	0.605948	9.2	1.1358
qqPsoOvis2_cnag1_qqPsoOvis1.1_s01_RagTag	9515280	9517621	PsoOvis1B014127	41.97	0.851837	12.6	1.17318	4.16	0.928571	9	1.14943	9.47	1.18375	2.98	1.10781	7.38	0.911111
qqPsoOvis2_cnag1_qqPsoOvis1.1_s01_RagTag	9520689	9521000	PsoOvis1B006000	50.5	1.02496	13.01	1.21136	9.01	2.01116	4.01	0.512133	8.4	1.05	2.97	1.10409	9.32	1.15062
qqPsoOvis2_cnag1_qqPsoOvis1.1_s01_RagTag	9524482	9526951	PsoOvis1B009116	48.79	0.990258	13.3	1.23836	4.52	1.00893	9.16	1.16986	9.72	1.215	7.39	2.74721	9.13	1.12716
qqPsoOvis2_cnag1_qqPsoOvis1.1_s01_RagTag	9544524	9548849	PsoOvis1B001716	3.47	0.0704283	0.18	0.0167598	0.51	0.113839	0.28	0.0357599	0.19	0.02375	0.12	0.0446097	1.18	0.145679
qqPsoOvis2_cnag1_qqPsoOvis1.1_s01_RagTag	9550496	9550777	PsoOvis1B011736	52.96	1.07489	8.72	0.811918	6.42	1.43304	9.26	1.18263	8.66	1.0825	4.36	1.62082	5.38	0.664198
qqPsoOvis2_cnag1_qqPsoOvis1.1_s01_RagTag	9569220	9571871	PsoOvis1B008467	52.12	1.05784	12.49	1.16294	4.36	0.973214	9.38	1.19796	8.45	1.05625	3.33	1.23792	8.26	1.01975
qqPsoOvis2_cnag1_qqPsoOvis1.1_s01_RagTag	9572131	9576568	PsoOvis1B000318	52.34	1.06231	12.13	1.12942	5.68	1.26786	9.53	1.21711	9.12	1.14	2.74	1.01859	8.83	1.09012
qqPsoOvis2_cnag1_qqPsoOvis1.1_s01_RagTag	9576635	9577584	PsoOvis1B001375	50.56	1.02618	9.19	0.85568	3.74	0.834821	7.34	0.93742	5.86	0.7325	3.25	1.20818	11.44	1.41235
qqPsoOvis2_cnag1_qqPsoOvis1.1_s01_RagTag	9579558	9592186	PsoOvis1B007978	47.31	0.960219	10.02	0.932961	4.84	1.08036	7.21	0.920817	7.05	0.88125	1.93	0.717472	8.51	1.05062
qqPsoOvis2_cnag1_qqPsoOvis1.1_s01_RagTag	9592520	9593098	PsoOvis1B003453	55.94	1.13538	8.31	0.773743	7.38	1.64732	7.43	0.948914	10.88	1.36	4.42	1.64312	9.59	1.18395
qqPsoOvis2_cnag1_qqPsoOvis1.1_s01_RagTag	9593023	9595383	PsoOvis1B010047	46.64	0.946621	11.38	1.05959	5.67	1.26562	7.12	0.909323	7.4	0.925	1.74	0.64684	9.32	1.15062
qqPsoOvis2_cnag1_qqPsoOvis1.1_s01_RagTag	9596042	9610184	PsoOvis1B012698	49.34	1.00142	13.22	1.23091	4.5	1.00446	10.22	1.30524	8.95	1.11875	3.85	1.43123	7.97	0.983951
qqPsoOvis2_cnag1_qqPsoOvis1.1_s01_RagTag	9614250	9619532	PsoOvis1B004218	50.44	1.02375	12.53	1.16667	4.55	1.01562	10.46	1.33589	9.41	1.17625	2.51	0.933086	7.89	0.974074
qqPsoOvis2_cnag1_qqPsoOvis1.1_s01_RagTag	9622602	9625005	PsoOvis1B004755	0.03	0.00060889	0	0	0	0	0	0	0	0	0	0	0	0
qqPsoOvis2_cnag1_qqPsoOvis1.1_s01_RagTag	9625677	9627084	PsoOvis1B008672	51.68	1.04891	12.79	1.19088	4	0.892857	9.49	1.21201	9.19	1.14875	2.11	0.784387	8.02	0.990123
qqPsoOvis2_cnag1_qqPsoOvis1.1_s01_RagTag	9627469	9631877	PsoOvis1B005355	46.84	0.95068	11.94	1.11173	5.06	1.12946	8.29	1.05875	7.53	0.94125	2.12	0.788104	8.9	1.09877
qqPsoOvis2_cnag1_qqPsoOvis1.1_s01_RagTag	9629975	9641487	PsoOvis1B011726	48.83	0.99107	11.33	1.05493	4.46	0.995536	9.26	1.18263	8.38	1.0475	2.8	1.04089	7.9	0.975309
qqPsoOvis2_cnag1_qqPsoOvis1.1_s01_RagTag	9644058	9646855	PsoOvis1B009299	49.05	0.995535	10.23	0.952514	3.7	0.825893	8.6	1.09834	8.52	1.065	2.58	0.959108	8	0.987654
qqPsoOvis2_cnag1_qqPsoOvis1.1_s01_RagTag	9648876	9650309	PsoOvis1B000962	46.52	0.944185	11.87	1.10521	3.9	0.870536	8.83	1.12771	6.94	0.8675	3.94	1.46468	6.79	0.838272
qqPsoOvis2_cnag1_qqPsoOvis1.1_s01_RagTag	9650482	9651390	PsoOvis1B001326	53.63	1.08849	12.01	1.11825	3.73	0.832589	11.96	1.52746	10.37	1.29625	2.75	1.0223	7.78	0.960494
qqPsoOvis2_cnag1_qqPsoOvis1.1_s01_RagTag	9651432	9663207	PsoOvis1B007646	50.3	1.02091	10.73	0.999069	4.89	1.09152	8.87	1.13282	8.69	1.08625	3.08	1.14498	8.82	1.08889
qqPsoOvis2_cnag1_qqPsoOvis1.1_s01_RagTag	9664547	9666294	PsoOvis1B007333	48.1	0.976253	9.66	0.899441	3.55	0.792411	7.54	0.962963	8.85	1.10625	2.13	0.791822	6.72	0.82963
qqPsoOvis2_cnag1_qqPsoOvis1.1_s01_RagTag	9666425	9669571	PsoOvis1B013422	54.79	1.11204	12.51	1.1648	4.35	0.970982	10.68	1.36398	10.91	1.36375	3.61	1.34201	8.37	1.03333
qqPsoOvis2_cnag1_qqPsoOvis1.1_s01_RagTag	9670039	9675183	PsoOvis1B013481	50.1	1.01685	11.13	1.03631	4.24	0.946429	6.32	0.807152	8.5	1.0625	2.77	1.02974	6.61	0.816049
qqPsoOvis2_cnag1_qqPsoOvis1.1_s01_RagTag	9689572	9694568	PsoOvis1B005040	46.84	0.95068	9.59	0.892924	4.57	1.02009	7.09	0.905492	6.57	0.82125	2.27	0.843866	9.1	1.12346
qqPsoOvis2_cnag1_qqPsoOvis1.1_s01_RagTag	9694647	9696107	PsoOvis1B005150	58.96	1.19667	13.19	1.22812	6.41	1.4308	8.65	1.10473	10.34	1.2925	1.77	0.657993	9.49	1.1716
qqPsoOvis2_cnag1_qqPsoOvis1.1_s01_RagTag	9697209	9697787	PsoOvis1B004840	2.35	0.0476964	0.33	0.0307263	0.5	0.111607	0.81	0.103448	0.25	0.03125	0.06	0.0223048	0	0
qqPsoOvis2_cnag1_qqPsoOvis1.1_s01_RagTag	9701238	9706475	PsoOvis1B007477	49.51	1.00487	12.78	1.18994	4.54	1.01339	8.24	1.05236	8.71	1.08875	3.78	1.4052	9.8	1.20988
qqPsoOvis2_cnag1_qqPsoOvis1.1_s01_RagTag	9709347	9710073	PsoOvis1B014517	45.78	0.929166	11.75	1.09404	6.23	1.39062	7.51	0.959132	8.7	1.0875	2.89	1.07435	6.84	0.844444
qqPsoOvis2_cnag1_qqPsoOvis1.1_s01_RagTag	9710673	9719567	PsoOvis1B009511	47.96	0.973412	11.68	1.08752	4.93	1.10045	9.4	1.20051	9.29	1.16125	2.7	1.00372	8.2	1.01235
qqPsoOvis2_cnag1_qqPsoOvis1.1_s01_RagTag	9722574	9725526	PsoOvis1B001055	49.88	1.01238	11.2	1.04283	4.8	1.07143	9.08	1.15964	9.38	1.1725	2.62	0.973978	7.24	0.893827
qqPsoOvis2_cnag1_qqPsoOvis1.1_s01_RagTag	9726642	9728165	PsoOvis1B005083	52.34	1.06231	13.93	1.29702	4.07	0.908482	8.24	1.05236	8.67	1.08375	4.05	1.50558	7.31	0.902469
qqPsoOvis2_cnag1_qqPsoOvis1.1_s01_RagTag	9728883	9731939	PsoOvis1B010334	50.43	1.02354	12.64	1.17691	3.79	0.845982	10.06	1.2848	8.15	1.01875	7.04	2.6171	8.15	1.00617
qqPsoOvis2_cnag1_qqPsoOvis1.1_s01_RagTag	9732123	9733371	PsoOvis1B007155	51.72	1.04973	10.22	0.951583	4.86	1.08482	7.3	0.932312	9.16	1.145	4.61	1.71375	5.81	0.717284
qqPsoOvis2_cnag1_qqPsoOvis1.1_s01_RagTag	9736454	9736606	PsoOvis1B013515	42.93	0.871321	12.45	1.15922	7.16	1.59821	2.19	0.279693	5.63	0.70375	1.39	0.516729	6.69	0.825926
qqPsoOvis2_cnag1_qqPsoOvis1.1_s01_RagTag	9737405	9747026	PsoOvis1B000995	51.17	1.03856	11.6	1.08007	4.81	1.07366	8.27	1.05619	9.31	1.16375	2.93	1.08922	7.93	0.979012
qqPsoOvis2_cnag1_qqPsoOvis1.1_s01_RagTag	9763200	9765384	PsoOvis1B009528	49.25	0.999594	11.28	1.05028	4.36	0.973214	8.64	1.10345	7.47	0.93375	6.49	2.41264	8.87	1.09506
qqPsoOvis2_cnag1_qqPsoOvis1.1_s01_RagTag	9774280	9777534	PsoOvis1B014778	48.49	0.984169	9.95	0.926443	5.39	1.20312	8.39	1.07152	9.15	1.14375	3.39	1.26022	8.28	1.02222
qqPsoOvis2_cnag1_qqPsoOvis1.1_s01_RagTag	9778165	9779698	PsoOvis1B008238	56.79	1.15263	12.88	1.19926	2.59	0.578125	9.87	1.26054	10.41	1.30125	3.44	1.27881	9.37	1.15679
qqPsoOvis2_cnag1_qqPsoOvis1.1_s01_RagTag	9779882	9780449	PsoOvis1B013057	47.12	0.956363	8.84	0.823091	4.39	0.979911	6.32	0.807152	10.46	1.3075	3.62	1.34572	6.98	0.861728
qqPsoOvis2_cnag1_qqPsoOvis1.1_s01_RagTag	9784564	9787432	PsoOvis1B010783	49.29	1.00041	10.2	0.949721	5.58	1.24554	7.69	0.98212	7.88	0.985	2.49	0.925651	7.48	0.923457
qqPsoOvis2_cnag1_qqPsoOvis1.1_s01_RagTag	9789875	9790504	PsoOvis1B000852	48.24	0.979095	10.79	1.00466	2.97	0.662946	5.69	0.726692	9.41	1.17625	2.1	0.780669	6.79	0.838272
qqPsoOvis2_cnag1_qqPsoOvis1.1_s01_RagTag	9793124	9795234	PsoOvis1B009506	48.34	0.981124	11.64	1.0838	5.34	1.19196	10.14	1.29502	9.75	1.21875	6.02	2.23792	7.08	0.874074
qqPsoOvis2_cnag1_qqPsoOvis1.1_s01_RagTag	9795707	9797924	PsoOvis1B002294	46.73	0.948447	10.19	0.94879	4.63	1.03348	9.74	1.24393	8.07	1.00875	2.64	0.981413	9.81	1.21111
qqPsoOvis2_cnag1_qqPsoOvis1.1_s01_RagTag	9798181	9800506	PsoOvis1B014376	51.07	1.03653	10.93	1.01769	5.27	1.17634	7.42	0.947637	9.52	1.19	2.81	1.04461	6.38	0.787654
qqPsoOvis2_cnag1_qqPsoOvis1.1_s01_RagTag	9805011	9806411	PsoOvis1B012253	40.56	0.823219	7.86	0.731844	4.8	1.07143	6.99	0.89272	6.93	0.86625	1.46	0.542751	9.64	1.19012
qqPsoOvis2_cnag1_qqPsoOvis1.1_s01_RagTag	9807121	9812487	PsoOvis1B004422	50.62	1.0274	10.54	0.981378	5.23	1.16741	7.37	0.941252	6.32	0.79	2.58	0.959108	6.76	0.834568
qqPsoOvis2_cnag1_qqPsoOvis1.1_s01_RagTag	9839662	9841889	PsoOvis1B013752	53.91	1.09417	11.72	1.09125	4.57	1.02009	7.93	1.01277	8.97	1.12125	5.95	2.2119	9.19	1.13457
qqPsoOvis2_cnag1_qqPsoOvis1.1_s01_RagTag	9841901	9843440	PsoOvis1B008887	44.51	0.903389	7.16	0.666667	5.05	1.12723	5.49	0.701149	5.66	0.7075	1.31	0.486989	8.66	1.06914
qqPsoOvis2_cnag1_qqPsoOvis1.1_s01_RagTag	9846068	9847198	PsoOvis1B000861	40.13	0.814492	5.01	0.46648	4.76	1.0625	4.02	0.51341	4.36	0.545	1.7	0.63197	8.1	1
qqPsoOvis2_cnag1_qqPsoOvis1.1_s01_RagTag	9849426	9849867	PsoOvis1B007758	53.43	1.08443	9.29	0.864991	4.29	0.957589	8.12	1.03704	9.87	1.23375	2.31	0.858736	7.03	0.867901
qqPsoOvis2_cnag1_qqPsoOvis1.1_s01_RagTag	9853888	9855279	PsoOvis1B002427	45.96	0.932819	12.34	1.14898	3.54	0.790179	11.23	1.43423	7.92	0.99	3.96	1.47212	7.85	0.969136
qqPsoOvis2_cnag1_qqPsoOvis1.1_s01_RagTag	9856527	9857918	PsoOvis1B009445	51.87	1.05277	12.45	1.15922	4.54	1.01339	7.11	0.908046	6.45	0.80625	7.01	2.60595	5.55	0.685185
qqPsoOvis2_cnag1_qqPsoOvis1.1_s01_RagTag	9858874	9861149	PsoOvis1B012760	46.58	0.945403	10.11	0.941341	5.28	1.17857	8.96	1.14432	10.01	1.25125	8.56	3.18216	7.55	0.932099
qqPsoOvis2_cnag1_qqPsoOvis1.1_s01_RagTag	9859908	9860840	PsoOvis1B002137	44.51	0.903389	10.16	0.945996	4.91	1.09598	8.06	1.02937	10.29	1.28625	7.57	2.81413	9.49	1.1716
qqPsoOvis2_cnag1_qqPsoOvis1.1_s01_RagTag	9863300	9863792	PsoOvis1B005912	3.93	0.0797646	0.51	0.047486	0	0	0.43	0.054917	0.37	0.04625	0.2	0.0743494	1.44	0.177778
qqPsoOvis2_cnag1_qqPsoOvis1.1_s01_RagTag	9864156	9865705	PsoOvis1B002822	21.79	0.442257	4.72	0.439479	2.34	0.522321	4.55	0.581098	4.17	0.52125	1.91	0.710037	4	0.493827
qqPsoOvis2_cnag1_qqPsoOvis1.1_s01_RagTag	9866738	9868163	PsoOvis1B014250	49.54	1.00548	12.36	1.15084	4.46	0.995536	8.14	1.03959	8.78	1.0975	3.82	1.42007	6.83	0.84321
qqPsoOvis2_cnag1_qqPsoOvis1.1_s01_RagTag	9868777	9874076	PsoOvis1B006182	51.64	1.0481	11.11	1.03445	3.46	0.772321	10.02	1.27969	8.64	1.08	3.78	1.4052	7.51	0.92716
qqPsoOvis2_cnag1_qqPsoOvis1.1_s01_RagTag	9874587	9875895	PsoOvis1B012954	46.63	0.946418	11.48	1.0689	4.39	0.979911	8.64	1.10345	9.48	1.185	3.68	1.36803	6.94	0.85679
qqPsoOvis2_cnag1_qqPsoOvis1.1_s01_RagTag	9876112	9876634	PsoOvis1B004503	46.92	0.952304	10.19	0.94879	4.14	0.924107	9.01	1.1507	10.93	1.36625	2.93	1.08922	8.93	1.10247
qqPsoOvis2_cnag1_qqPsoOvis1.1_s01_RagTag	9876912	9878308	PsoOvis1B004031	49.06	0.995738	11.66	1.08566	5.73	1.27902	7.56	0.965517	7.66	0.9575	2.38	0.884758	7.17	0.885185
qqPsoOvis2_cnag1_qqPsoOvis1.1_s01_RagTag	9878585	9879589	PsoOvis1B010107	49.07	0.995941	12.07	1.12384	3.14	0.700893	7.49	0.956577	4.86	0.6075	3	1.11524	10.73	1.32469
qqPsoOvis2_cnag1_qqPsoOvis1.1_s01_RagTag	9880078	9880900	PsoOvis1B002508	53.28	1.08139	11.84	1.10242	3.43	0.765625	9.17	1.17114	6.06	0.7575	3.12	1.15985	8.5	1.04938
qqPsoOvis2_cnag1_qqPsoOvis1.1_s01_RagTag	9888219	9891418	PsoOvis1B008517	49.88	1.01238	10.19	0.94879	4.29	0.957589	8.55	1.09195	9.05	1.13125	2.41	0.895911	10.6	1.30864
qqPsoOvis2_cnag1_qqPsoOvis1.1_s01_RagTag	9891506	9895171	PsoOvis1B000500	50.17	1.01827	11.9	1.10801	4.76	1.0625	10.56	1.34866	8.55	1.06875	3.29	1.22305	8.25	1.01852
qqPsoOvis2_cnag1_qqPsoOvis1.1_s01_RagTag	9938685	9938837	PsoOvis1B003158	30.4	0.617008	2.57	0.239292	3.12	0.696429	6.18	0.789272	3.48	0.435	2.74	1.01859	6.64	0.819753
qqPsoOvis2_cnag1_qqPsoOvis1.1_s01_RagTag	10018487	10018838	PsoOvis1B009407	0.23	0.00466816	0	0	0	0	0	0	0	0	0	0	0.43	0.0530864
qqPsoOvis2_cnag1_qqPsoOvis1.1_s01_RagTag	10065478	10098396	PsoOvis1B012531	50.57	1.02639	11.69	1.08845	4.47	0.997768	8.52	1.08812	9.21	1.15125	2.89	1.07435	7.54	0.930864
qqPsoOvis2_cnag1_qqPsoOvis1.1_s01_RagTag	10098537	10099580	PsoOvis1B005119	52.22	1.05987	9.33	0.868715	3.28	0.732143	8.93	1.14049	6.34	0.7925	2.45	0.910781	8.82	1.08889
qqPsoOvis2_cnag1_qqPsoOvis1.1_s01_RagTag	10101174	10103621	PsoOvis1B011514	50.64	1.02781	13.02	1.21229	4.06	0.90625	9.99	1.27586	9.64	1.205	2.51	0.933086	5.51	0.680247
qqPsoOvis2_cnag1_qqPsoOvis1.1_s01_RagTag	10103945	10106431	PsoOvis1B007176	46.39	0.941547	9.84	0.916201	4.56	1.01786	9.01	1.1507	8.26	1.0325	1.56	0.579926	7.36	0.908642
qqPsoOvis2_cnag1_qqPsoOvis1.1_s01_RagTag	10106559	10106891	PsoOvis1B008480	43.29	0.878628	17.1	1.59218	5.43	1.21205	11.68	1.4917	8.01	1.00125	4.01	1.49071	7.08	0.874074
qqPsoOvis2_cnag1_qqPsoOvis1.1_s01_RagTag	10107059	10108918	PsoOvis1B001171	49.59	1.00649	8.65	0.8054	4.8	1.07143	7.13	0.9106	9.6	1.2	2.27	0.843866	7.91	0.976543
qqPsoOvis2_cnag1_qqPsoOvis1.1_s01_RagTag	10110059	10127610	PsoOvis1B007445	49.71	1.00893	10.96	1.02048	4.43	0.988839	9.49	1.21201	8.84	1.105	4.66	1.73234	7.71	0.951852
qqPsoOvis2_cnag1_qqPsoOvis1.1_s01_RagTag	10128921	10132047	PsoOvis1B011953	45.92	0.932007	9.99	0.930168	3.85	0.859375	8.1	1.03448	7.6	0.95	3.35	1.24535	7.19	0.887654
qqPsoOvis2_cnag1_qqPsoOvis1.1_s01_RagTag	10133282	10137424	PsoOvis1B005832	47.76	0.969353	10.33	0.961825	4.98	1.11161	8.86	1.13155	8.52	1.065	2.5	0.929368	6.84	0.844444
qqPsoOvis2_cnag1_qqPsoOvis1.1_s01_RagTag	10151205	10154012	PsoOvis1B014357	45.2	0.917394	9.46	0.880819	4.84	1.08036	7.04	0.899106	6.47	0.80875	3.18	1.18216	7.24	0.893827
qqPsoOvis2_cnag1_qqPsoOvis1.1_s01_RagTag	10159311	10160474	PsoOvis1B007255	45.09	0.915161	7.36	0.685289	5.52	1.23214	5.57	0.711367	7.31	0.91375	0.73	0.271375	9.54	1.17778
qqPsoOvis2_cnag1_qqPsoOvis1.1_s01_RagTag	10161188	10169789	PsoOvis1B000824	50.35	1.02192	11.74	1.09311	4.19	0.935268	9.19	1.17369	8.23	1.02875	3.06	1.13755	8.1	1
qqPsoOvis2_cnag1_qqPsoOvis1.1_s01_RagTag	10183948	10185321	PsoOvis1B007554	45.63	0.926121	10.7	0.996276	5.61	1.25223	6.08	0.776501	5.53	0.69125	2.49	0.925651	7.94	0.980247
qqPsoOvis2_cnag1_qqPsoOvis1.1_s01_RagTag	10192190	10194211	PsoOvis1B001016	48.7	0.988431	10.18	0.947858	5.26	1.17411	10.11	1.29119	7.09	0.88625	1.53	0.568773	9.13	1.12716
qqPsoOvis2_cnag1_qqPsoOvis1.1_s01_RagTag	10194372	10198816	PsoOvis1B010160	50.3	1.02091	11.7	1.08939	4.51	1.0067	6.41	0.818646	8.19	1.02375	2.69	1	7.01	0.865432
qqPsoOvis2_cnag1_qqPsoOvis1.1_s01_RagTag	10196977	10198482	PsoOvis1B004831	45.72	0.927948	10.46	0.973929	5.41	1.20759	5.59	0.713921	7.6	0.95	1.79	0.665428	7.16	0.883951
qqPsoOvis2_cnag1_qqPsoOvis1.1_s01_RagTag	10200507	10210237	PsoOvis1B002475	53.08	1.07733	12.37	1.15177	4.48	1	10.93	1.39591	8.8	1.1	3.35	1.24535	7.25	0.895062
qqPsoOvis2_cnag1_qqPsoOvis1.1_s01_RagTag	10219950	10220863	PsoOvis1B010583	48.02	0.97463	10.11	0.941341	3.11	0.694196	12.47	1.59259	7.14	0.8925	3.01	1.11896	6.49	0.801235
qqPsoOvis2_cnag1_qqPsoOvis1.1_s01_RagTag	10222078	10223441	PsoOvis1B000979	39.97	0.811244	8.74	0.81378	3.47	0.774554	6.62	0.845466	5.12	0.64	3.2	1.18959	10.2	1.25926
qqPsoOvis2_cnag1_qqPsoOvis1.1_s01_RagTag	10226601	10228107	PsoOvis1B009124	53.4	1.08382	13.72	1.27747	5.61	1.25223	8.42	1.07535	9.12	1.14	2.77	1.02974	7.49	0.924691
qqPsoOvis2_cnag1_qqPsoOvis1.1_s01_RagTag	10230463	10238011	PsoOvis1B006713	51.71	1.04952	13.18	1.22719	4.35	0.970982	10.04	1.28225	9.32	1.165	3.44	1.27881	8.03	0.991358
qqPsoOvis2_cnag1_qqPsoOvis1.1_s01_RagTag	10238064	10239693	PsoOvis1B007468	47.45	0.963061	10.23	0.952514	4.07	0.908482	8.84	1.12899	7.32	0.915	3.34	1.24164	7.63	0.941975
qqPsoOvis2_cnag1_qqPsoOvis1.1_s01_RagTag	10245064	10247676	PsoOvis1B005048	50.85	1.03207	8.63	0.803538	4.41	0.984375	8.65	1.10473	7.88	0.985	3.59	1.33457	7.82	0.965432
qqPsoOvis2_cnag1_qqPsoOvis1.1_s01_RagTag	10247787	10248818	PsoOvis1B013217	51.64	1.0481	12.66	1.17877	3.23	0.720982	6.05	0.772669	9.26	1.1575	1.76	0.654275	10.65	1.31481
qqPsoOvis2_cnag1_qqPsoOvis1.1_s01_RagTag	10248940	10259260	PsoOvis1B010951	51.85	1.05236	12.89	1.20019	4.23	0.944196	9.01	1.1507	9.49	1.18625	3.81	1.41636	8.96	1.10617
qqPsoOvis2_cnag1_qqPsoOvis1.1_s01_RagTag	10265393	10268426	PsoOvis1B012399	51.71	1.04952	11.52	1.07263	3.94	0.879464	6.92	0.88378	9.83	1.22875	3.72	1.3829	7.94	0.980247
qqPsoOvis2_cnag1_qqPsoOvis1.1_s01_RagTag	10270928	10273046	PsoOvis1B004608	44.67	0.906637	8.87	0.825885	5.41	1.20759	6.78	0.8659	6.04	0.755	2.04	0.758364	8.59	1.06049
qqPsoOvis2_cnag1_qqPsoOvis1.1_s01_RagTag	10273763	10275335	PsoOvis1B011039	50.57	1.02639	11.4	1.06145	4.45	0.993304	9.6	1.22605	7.65	0.95625	1.92	0.713755	9.43	1.1642
qqPsoOvis2_cnag1_qqPsoOvis1.1_s01_RagTag	10278066	10280868	PsoOvis1B002434	49.12	0.996956	10.94	1.01862	4.01	0.895089	8.45	1.07918	8.76	1.095	4.25	1.57993	7.49	0.924691
qqPsoOvis2_cnag1_qqPsoOvis1.1_s01_RagTag	10284432	10298155	PsoOvis1B009154	49.16	0.997767	10.05	0.935754	4.34	0.96875	7.95	1.01533	7.96	0.995	2.9	1.07807	8.38	1.03457
qqPsoOvis2_cnag1_qqPsoOvis1.1_s01_RagTag	10298258	10299138	PsoOvis1B001534	51.04	1.03592	10.03	0.933892	5.78	1.29018	8.47	1.08174	6.84	0.855	2.21	0.821561	8.34	1.02963
qqPsoOvis2_cnag1_qqPsoOvis1.1_s01_RagTag	10299577	10300563	PsoOvis1B007453	53.96	1.09519	7.85	0.730912	5.49	1.22545	6.98	0.891443	8.7	1.0875	3.65	1.35688	11.16	1.37778
qqPsoOvis2_cnag1_qqPsoOvis1.1_s01_RagTag	10300923	10301995	PsoOvis1B014265	53.02	1.07611	12.7	1.1825	5.15	1.14955	8.68	1.10856	8.88	1.11	4.37	1.62454	8.08	0.997531
qqPsoOvis2_cnag1_qqPsoOvis1.1_s01_RagTag	10301957	10308399	PsoOvis1B006077	49.05	0.995535	9.8	0.912477	4.53	1.01116	6.88	0.878672	8.01	1.00125	3.94	1.46468	8.2	1.01235
qqPsoOvis2_cnag1_qqPsoOvis1.1_s01_RagTag	10309378	10309947	PsoOvis1B000915	64.23	1.30363	14.3	1.33147	5.74	1.28125	7.58	0.968072	8.36	1.045	3.47	1.28996	5	0.617284
qqPsoOvis2_cnag1_qqPsoOvis1.1_s01_RagTag	10310173	10313448	PsoOvis1B007504	50.58	1.02659	9.81	0.913408	4.58	1.02232	6.53	0.833972	6.31	0.78875	3.34	1.24164	9.97	1.23086
qqPsoOvis2_cnag1_qqPsoOvis1.1_s01_RagTag	10316967	10319838	PsoOvis1B012090	41.72	0.846763	8.97	0.835196	5.35	1.1942	5.58	0.712644	5.33	0.66625	4.71	1.75093	7.89	0.974074
qqPsoOvis2_cnag1_qqPsoOvis1.1_s01_RagTag	10322817	10323829	PsoOvis1B005547	46.36	0.940938	14.38	1.33892	5.82	1.29911	7	0.893997	6.83	0.85375	3.56	1.32342	10.99	1.35679
qqPsoOvis2_cnag1_qqPsoOvis1.1_s01_RagTag	10324046	10325051	PsoOvis1B010372	49.19	0.998376	11.66	1.08566	4.53	1.01116	6.33	0.808429	7.3	0.9125	2.23	0.828996	7.65	0.944444
qqPsoOvis2_cnag1_qqPsoOvis1.1_s01_RagTag	10327079	10328457	PsoOvis1B004269	44.94	0.912117	7.48	0.696462	4.58	1.02232	3.87	0.494253	5.37	0.67125	2.14	0.795539	8.14	1.00494
qqPsoOvis2_cnag1_qqPsoOvis1.1_s01_RagTag	10330393	10331613	PsoOvis1B008982	51.06	1.03633	10.07	0.937616	4.87	1.08705	7.28	0.929757	7.05	0.88125	2.8	1.04089	7.88	0.97284
qqPsoOvis2_cnag1_qqPsoOvis1.1_s01_RagTag	10334628	10340739	PsoOvis1B002743	47.79	0.969961	9.57	0.891061	3.93	0.877232	7.1	0.906769	8.62	1.0775	4.5	1.67286	9.53	1.17654
qqPsoOvis2_cnag1_qqPsoOvis1.1_s01_RagTag	10341183	10345425	PsoOvis1B005476	50.49	1.02476	10.81	1.00652	5.02	1.12054	7.14	0.911877	7.61	0.95125	6.45	2.39777	8.46	1.04444
qqPsoOvis2_cnag1_qqPsoOvis1.1_s01_RagTag	10344120	10345613	PsoOvis1B013922	50.94	1.03389	9.14	0.851024	5.01	1.1183	6.11	0.780332	7.72	0.965	5	1.85874	8.22	1.01481
qqPsoOvis2_cnag1_qqPsoOvis1.1_s01_RagTag	10346742	10349082	PsoOvis1B003905	48.11	0.976456	9.26	0.862197	5.71	1.27455	6.43	0.821201	8.6	1.075	4.08	1.51673	7.83	0.966667
qqPsoOvis2_cnag1_qqPsoOvis1.1_s01_RagTag	10349234	10349599	PsoOvis1B000676	43.3	0.878831	7.71	0.717877	6.93	1.54687	8.88	1.1341	10.45	1.30625	4.1	1.52416	9.7	1.19753
qqPsoOvis2_cnag1_qqPsoOvis1.1_s01_RagTag	10349994	10350380	PsoOvis1B014228	51.28	1.0408	12.65	1.17784	6.17	1.37723	12.81	1.63602	12.8	1.6	7.89	2.93309	15.04	1.85679
qqPsoOvis2_cnag1_qqPsoOvis1.1_s01_RagTag	10350521	10350970	PsoOvis1B006402	50.9	1.03308	10.65	0.99162	2.78	0.620536	5.45	0.696041	6.51	0.81375	3.45	1.28253	10.48	1.29383
qqPsoOvis2_cnag1_qqPsoOvis1.1_s01_RagTag	10351763	10354208	PsoOvis1B012706	52.85	1.07266	12.37	1.15177	3.78	0.84375	8.85	1.13027	7.11	0.88875	2.82	1.04833	8.29	1.02346
qqPsoOvis2_cnag1_qqPsoOvis1.1_s01_RagTag	10355206	10358511	PsoOvis1B006667	43.39	0.880658	10.24	0.953445	4.74	1.05804	6.39	0.816092	6.39	0.79875	2.63	0.977695	6.79	0.838272
qqPsoOvis2_cnag1_qqPsoOvis1.1_s01_RagTag	10367974	10369814	PsoOvis1B001921	49.1	0.99655	12.01	1.11825	4.18	0.933036	9.48	1.21073	9.41	1.17625	3.01	1.11896	7.14	0.881481
qqPsoOvis2_cnag1_qqPsoOvis1.1_s01_RagTag	10369934	10371439	PsoOvis1B004964	47.47	0.963467	10.96	1.02048	5.54	1.23661	7.67	0.979566	5.43	0.67875	3.86	1.43494	10.83	1.33704
qqPsoOvis2_cnag1_qqPsoOvis1.1_s01_RagTag	10372345	10378079	PsoOvis1B000594	45.43	0.922062	8.79	0.818436	4.54	1.01339	7.19	0.918263	8.09	1.01125	3.1	1.15242	8.19	1.01111
qqPsoOvis2_cnag1_qqPsoOvis1.1_s01_RagTag	10380025	10380792	PsoOvis1B010084	48.01	0.974427	10.78	1.00372	5.6	1.25	7.49	0.956577	5.72	0.715	3.53	1.31227	10.27	1.2679
qqPsoOvis2_cnag1_qqPsoOvis1.1_s01_RagTag	10381150	10382185	PsoOvis1B001427	54.4	1.10412	8.28	0.77095	5.5	1.22768	6.83	0.872286	6.88	0.86	4.14	1.53903	8.72	1.07654
qqPsoOvis2_cnag1_qqPsoOvis1.1_s01_RagTag	10382368	10383869	PsoOvis1B003816	54.55	1.10716	12.62	1.17505	6.75	1.5067	11.07	1.41379	8.09	1.01125	4.27	1.58736	8.19	1.01111
qqPsoOvis2_cnag1_qqPsoOvis1.1_s01_RagTag	10383951	10386694	PsoOvis1B000694	49.34	1.00142	9.61	0.894786	5.38	1.20089	6.64	0.84802	7.24	0.905	2.67	0.992565	9.31	1.14938
qqPsoOvis2_cnag1_qqPsoOvis1.1_s01_RagTag	10387387	10391394	PsoOvis1B008718	48.69	0.988228	10.21	0.950652	5.59	1.24777	8.29	1.05875	7.78	0.9725	4.04	1.50186	8.26	1.01975
qqPsoOvis2_cnag1_qqPsoOvis1.1_s01_RagTag	10392970	10395923	PsoOvis1B010925	48.21	0.978486	11.63	1.08287	5.32	1.1875	6.96	0.888889	8.01	1.00125	3.85	1.43123	8.3	1.02469
qqPsoOvis2_cnag1_qqPsoOvis1.1_s01_RagTag	10396243	10396494	PsoOvis1B000736	49.9	1.01279	9.63	0.896648	6.17	1.37723	5.68	0.725415	11.39	1.42375	1.12	0.416357	8.34	1.02963
qqPsoOvis2_cnag1_qqPsoOvis1.1_s01_RagTag	10400230	10405899	PsoOvis1B012077	46.3	0.93972	9.42	0.877095	5.49	1.22545	6.03	0.770115	7.76	0.97	2.76	1.02602	9.33	1.15185
qqPsoOvis2_cnag1_qqPsoOvis1.1_s01_RagTag	10406040	10406644	PsoOvis1B001851	54.47	1.10554	10.09	0.939479	4.74	1.05804	7.57	0.966794	10.27	1.28375	2.15	0.799257	7.47	0.922222
qqPsoOvis2_cnag1_qqPsoOvis1.1_s01_RagTag	10406782	10408185	PsoOvis1B003689	47.54	0.964887	10.34	0.962756	5.01	1.1183	7.65	0.977011	8.07	1.00875	2.62	0.973978	9.67	1.19383
qqPsoOvis2_cnag1_qqPsoOvis1.1_s01_RagTag	10408971	10409951	PsoOvis1B012157	53.57	1.08727	10.55	0.982309	6.85	1.52902	7.91	1.01022	7.73	0.96625	2.54	0.944238	10.75	1.32716
qqPsoOvis2_cnag1_qqPsoOvis1.1_s01_RagTag	10410654	10413928	PsoOvis1B006477	47.24	0.958798	8.21	0.764432	5.41	1.20759	6.44	0.822478	7.16	0.895	1.46	0.542751	8.38	1.03457
qqPsoOvis2_cnag1_qqPsoOvis1.1_s01_RagTag	10410694	10413878	PsoOvis1B005806	47.02	0.954333	8.16	0.759777	5.41	1.20759	6.38	0.814815	7.12	0.89	1.46	0.542751	8.38	1.03457
qqPsoOvis2_cnag1_qqPsoOvis1.1_s01_RagTag	10414752	10419158	PsoOvis1B003305	49.13	0.997159	9.85	0.917132	4.27	0.953125	7.04	0.899106	8.03	1.00375	2.75	1.0223	7.3	0.901235
qqPsoOvis2_cnag1_qqPsoOvis1.1_s01_RagTag	10419625	10423800	PsoOvis1B005375	49.44	1.00345	9.34	0.869646	5.06	1.12946	6.9	0.881226	6.68	0.835	2.47	0.918216	7.9	0.975309
qqPsoOvis2_cnag1_qqPsoOvis1.1_s01_RagTag	10420409	10420828	PsoOvis1B007734	65.36	1.32657	9.41	0.876164	4.82	1.07589	8.23	1.05109	5.55	0.69375	3.13	1.16357	9.09	1.12222
qqPsoOvis2_cnag1_qqPsoOvis1.1_s01_RagTag	10423952	10424800	PsoOvis1B009834	53.68	1.08951	13.16	1.22533	5.31	1.18527	6.66	0.850575	8.57	1.07125	2.65	0.98513	9.01	1.11235
qqPsoOvis2_cnag1_qqPsoOvis1.1_s01_RagTag	10425563	10426556	PsoOvis1B006202	54.15	1.09905	9.41	0.876164	4.92	1.09821	7.45	0.951469	7.55	0.94375	4.65	1.72862	8.12	1.00247
qqPsoOvis2_cnag1_qqPsoOvis1.1_s01_RagTag	10426835	10428337	PsoOvis1B014682	46.64	0.946621	9.21	0.857542	4.88	1.08929	4.85	0.619413	4.89	0.61125	4.4	1.63569	11	1.35802
qqPsoOvis2_cnag1_qqPsoOvis1.1_s01_RagTag	10430529	10436498	PsoOvis1B008354	49.22	0.998985	9.84	0.916201	4.17	0.930804	8.07	1.03065	7.4	0.925	2.78	1.03346	9.27	1.14444
qqPsoOvis2_cnag1_qqPsoOvis1.1_s01_RagTag	10434374	10437627	PsoOvis1B013072	50.44	1.02375	9.8	0.912477	4.34	0.96875	8.42	1.07535	7.14	0.8925	2.6	0.966543	9.42	1.16296
qqPsoOvis2_cnag1_qqPsoOvis1.1_s01_RagTag	10438546	10440491	PsoOvis1B010218	42.96	0.87193	8.48	0.789572	4.66	1.04018	5.86	0.748404	7.52	0.94	1.26	0.468401	7.91	0.976543
qqPsoOvis2_cnag1_qqPsoOvis1.1_s01_RagTag	10443335	10444387	PsoOvis1B004120	44.36	0.900345	8.02	0.746741	4.13	0.921875	8.91	1.13793	8.45	1.05625	4.35	1.6171	10.63	1.31235
qqPsoOvis2_cnag1_qqPsoOvis1.1_s01_RagTag	10445745	10447132	PsoOvis1B012645	56.88	1.15446	10.28	0.957169	4	0.892857	6.96	0.888889	6.51	0.81375	5.04	1.87361	6.97	0.860494
qqPsoOvis2_cnag1_qqPsoOvis1.1_s01_RagTag	10447321	10448079	PsoOvis1B006243	53.82	1.09235	12.46	1.16015	3.58	0.799107	10.44	1.33333	10.7	1.3375	4.67	1.73606	11.8	1.45679
qqPsoOvis2_cnag1_qqPsoOvis1.1_s01_RagTag	10450089	10453325	PsoOvis1B014690	49.34	1.00142	10.21	0.950652	5.98	1.33482	7.56	0.965517	5.66	0.7075	4.55	1.69145	8.81	1.08765
qqPsoOvis2_cnag1_qqPsoOvis1.1_s01_RagTag	10453807	10454571	PsoOvis1B000072	54.2	1.10006	12.73	1.18529	3.97	0.886161	7.94	1.01405	8.95	1.11875	7.74	2.87732	9.39	1.15926
qqPsoOvis2_cnag1_qqPsoOvis1.1_s01_RagTag	10455473	10458962	PsoOvis1B002142	46.31	0.939923	9.56	0.89013	5.36	1.19643	7.28	0.929757	8.13	1.01625	5.59	2.07807	8.9	1.09877
qqPsoOvis2_cnag1_qqPsoOvis1.1_s01_RagTag	10455508	10456638	PsoOvis1B008522	40.74	0.826872	6.45	0.600559	4.94	1.10268	4.73	0.604087	4.84	0.605	5.17	1.92193	9.16	1.13086
qqPsoOvis2_cnag1_qqPsoOvis1.1_s01_RagTag	10459158	10461532	PsoOvis1B009679	45.25	0.918409	10.13	0.943203	4.6	1.02679	8.36	1.06769	8.36	1.045	3.52	1.30855	10.05	1.24074
qqPsoOvis2_cnag1_qqPsoOvis1.1_s01_RagTag	10462736	10464447	PsoOvis1B001931	46.69	0.947635	8.02	0.746741	4.21	0.939732	6.07	0.775223	7.94	0.9925	2.97	1.10409	8.12	1.00247
qqPsoOvis2_cnag1_qqPsoOvis1.1_s01_RagTag	10465225	10472917	PsoOvis1B001229	52.32	1.0619	10.67	0.993482	4.87	1.08705	8.25	1.05364	8.33	1.04125	2.46	0.914498	7.77	0.959259
qqPsoOvis2_cnag1_qqPsoOvis1.1_s01_RagTag	10466284	10467604	PsoOvis1B004329	49.21	0.998782	7.54	0.702048	5.54	1.23661	4.4	0.561941	7.35	0.91875	0.99	0.36803	8.65	1.0679
qqPsoOvis2_cnag1_qqPsoOvis1.1_s01_RagTag	10468268	10469702	PsoOvis1B007811	48.44	0.983154	11.77	1.0959	5.78	1.29018	10.64	1.35888	7.69	0.96125	3.15	1.171	8.55	1.05556
qqPsoOvis2_cnag1_qqPsoOvis1.1_s01_RagTag	10472993	10474497	PsoOvis1B013308	54.03	1.09661	10.86	1.01117	4.22	0.941964	8.28	1.05747	8.84	1.105	2.35	0.873606	10.54	1.30123
qqPsoOvis2_cnag1_qqPsoOvis1.1_s01_RagTag	10474629	10486664	PsoOvis1B006506	48.01	0.974427	11.29	1.05121	4.2	0.9375	8.84	1.12899	9.04	1.13	3.7	1.37546	8.71	1.07531
qqPsoOvis2_cnag1_qqPsoOvis1.1_s01_RagTag	10496566	10498222	PsoOvis1B011264	51.09	1.03694	10.59	0.986034	5.03	1.12277	8.3	1.06003	7.46	0.9325	2.54	0.944238	9.34	1.15309
qqPsoOvis2_cnag1_qqPsoOvis1.1_s01_RagTag	10498647	10503841	PsoOvis1B004361	49.07	0.995941	9.92	0.92365	4.97	1.10937	7.45	0.951469	9.15	1.14375	2.32	0.862454	8.14	1.00494
qqPsoOvis2_cnag1_qqPsoOvis1.1_s01_RagTag	10499405	10499815	PsoOvis1B014024	50.21	1.01908	5.42	0.504655	3.85	0.859375	4.47	0.570881	11.34	1.4175	1.37	0.509294	9.01	1.11235
qqPsoOvis2_cnag1_qqPsoOvis1.1_s01_RagTag	10507684	10511394	PsoOvis1B003719	51.34	1.04201	8.58	0.798883	4.16	0.928571	7.64	0.975734	8.07	1.00875	2.29	0.851301	8.07	0.996296
qqPsoOvis2_cnag1_qqPsoOvis1.1_s01_RagTag	10517033	10519211	PsoOvis1B012402	46.44	0.942561	11.68	1.08752	5.3	1.18304	6.62	0.845466	7.85	0.98125	2.82	1.04833	7.71	0.951852
qqPsoOvis2_cnag1_qqPsoOvis1.1_s01_RagTag	10519268	10522029	PsoOvis1B009251	45.56	0.924701	8.12	0.756052	3.99	0.890625	6.3	0.804598	7.6	0.95	1.57	0.583643	7.44	0.918519
qqPsoOvis2_cnag1_qqPsoOvis1.1_s01_RagTag	10525897	10528446	PsoOvis1B005473	46.21	0.937893	9.65	0.89851	5.58	1.24554	9.5	1.21328	8.43	1.05375	2.6	0.966543	9.89	1.22099
qqPsoOvis2_cnag1_qqPsoOvis1.1_s01_RagTag	10531688	10544043	PsoOvis1B011818	52.6	1.06759	12.72	1.18436	4.08	0.910714	8.91	1.13793	8.88	1.11	3.62	1.34572	7.53	0.92963
qqPsoOvis2_cnag1_qqPsoOvis1.1_s01_RagTag	10547376	10548375	PsoOvis1B003824	51.8	1.05135	10.75	1.00093	4.15	0.926339	7.23	0.923372	9.7	1.2125	3.69	1.37175	7.05	0.87037
qqPsoOvis2_cnag1_qqPsoOvis1.1_s01_RagTag	10548764	10551130	PsoOvis1B012294	45.56	0.924701	10.53	0.980447	4.45	0.993304	6.21	0.793103	8.46	1.0575	2	0.743494	8.89	1.09753
qqPsoOvis2_cnag1_qqPsoOvis1.1_s01_RagTag	10552980	10554823	PsoOvis1B000281	45.44	0.922265	9.78	0.910615	3.15	0.703125	6.04	0.771392	6.9	0.8625	2.48	0.921933	11.29	1.39383
qqPsoOvis2_cnag1_qqPsoOvis1.1_s01_RagTag	10555805	10558240	PsoOvis1B008638	50.45	1.02395	11.35	1.0568	4.05	0.904018	5.7	0.727969	7.99	0.99875	1.88	0.698885	7.73	0.954321
qqPsoOvis2_cnag1_qqPsoOvis1.1_s01_RagTag	10560413	10565538	PsoOvis1B013377	47.17	0.957378	11.7	1.08939	5.01	1.1183	6.32	0.807152	7.91	0.98875	3.14	1.16729	8.77	1.08272
qqPsoOvis2_cnag1_qqPsoOvis1.1_s01_RagTag	10567104	10572568	PsoOvis1B007052	49.27	1	10.45	0.972998	4.89	1.09152	7.59	0.969349	7.58	0.9475	2.74	1.01859	9.43	1.1642
qqPsoOvis2_cnag1_qqPsoOvis1.1_s01_RagTag	10574656	10576552	PsoOvis1B014023	47.04	0.954739	9.35	0.870577	5.31	1.18527	6.46	0.825032	6.71	0.83875	1.61	0.598513	7.68	0.948148
qqPsoOvis2_cnag1_qqPsoOvis1.1_s01_RagTag	10576657	10578560	PsoOvis1B005347	52.28	1.06109	11.05	1.02886	4.26	0.950893	9.11	1.16347	9.56	1.195	1.61	0.598513	8.73	1.07778
qqPsoOvis2_cnag1_qqPsoOvis1.1_s01_RagTag	10579047	10581437	PsoOvis1B010961	47.01	0.95413	9.43	0.878026	4.46	0.995536	7.1	0.906769	8.2	1.025	1.23	0.457249	7.28	0.898765
qqPsoOvis2_cnag1_qqPsoOvis1.1_s01_RagTag	10581312	10582081	PsoOvis1B002425	52.51	1.06576	9.85	0.917132	2.98	0.665179	7.93	1.01277	7.5	0.9375	2.4	0.892193	8.62	1.0642
qqPsoOvis2_cnag1_qqPsoOvis1.1_s01_RagTag	10583310	10586507	PsoOvis1B013770	50.2	1.01888	10.6	0.986965	4.17	0.930804	8.51	1.08685	8.19	1.02375	1.66	0.6171	7.61	0.939506
qqPsoOvis2_cnag1_qqPsoOvis1.1_s01_RagTag	10586679	10588034	PsoOvis1B007177	51.88	1.05297	10.42	0.970205	3.59	0.801339	7.49	0.956577	6.61	0.82625	2.54	0.944238	8.17	1.00864
qqPsoOvis2_cnag1_qqPsoOvis1.1_s01_RagTag	10588073	10589179	PsoOvis1B012227	49.88	1.01238	9.3	0.865922	5.21	1.16295	5.53	0.706258	9.48	1.185	3.02	1.12268	11.37	1.4037
qqPsoOvis2_cnag1_qqPsoOvis1.1_s01_RagTag	10589399	10590817	PsoOvis1B003945	45.74	0.928354	10.57	0.984171	5.06	1.12946	7.75	0.989783	7.48	0.935	3.68	1.36803	9.26	1.14321
qqPsoOvis2_cnag1_qqPsoOvis1.1_s01_RagTag	10592682	10597286	PsoOvis1B011722	48.8	0.990461	11.34	1.05587	5.51	1.22991	7.7	0.983397	7.45	0.93125	4.01	1.49071	9.18	1.13333
qqPsoOvis2_cnag1_qqPsoOvis1.1_s01_RagTag	10595383	10601070	PsoOvis1B010347	51.41	1.04343	10.42	0.970205	4.7	1.04911	7.43	0.948914	6.79	0.84875	4.48	1.66543	7.89	0.974074
qqPsoOvis2_cnag1_qqPsoOvis1.1_s01_RagTag	10601332	10607742	PsoOvis1B002678	48.15	0.977268	11.27	1.04935	4.4	0.982143	8.17	1.04342	8.91	1.11375	5.9	2.19331	7.62	0.940741
qqPsoOvis2_cnag1_qqPsoOvis1.1_s01_RagTag	10609307	10615751	PsoOvis1B008712	45.73	0.928151	12.5	1.16387	4.55	1.01562	8.95	1.14304	8.94	1.1175	4.78	1.77695	7.96	0.982716
qqPsoOvis2_cnag1_qqPsoOvis1.1_s01_RagTag	10619999	10621941	PsoOvis1B006671	49.58	1.00629	8.77	0.816574	4.94	1.10268	7.63	0.974457	7	0.875	4.02	1.49442	7.54	0.930864
qqPsoOvis2_cnag1_qqPsoOvis1.1_s01_RagTag	10624360	10628667	PsoOvis1B013642	52.05	1.05642	12.61	1.17412	4.94	1.10268	9.4	1.20051	8.24	1.03	4.6	1.71004	7.76	0.958025
qqPsoOvis2_cnag1_qqPsoOvis1.1_s01_RagTag	10629096	10630196	PsoOvis1B005024	44.28	0.898721	10.23	0.952514	3.28	0.732143	5.41	0.690932	6.72	0.84	0.89	0.330855	6.84	0.844444
qqPsoOvis2_cnag1_qqPsoOvis1.1_s01_RagTag	10630200	10632896	PsoOvis1B011623	48.48	0.983966	9.71	0.904097	5.26	1.17411	7	0.893997	8.55	1.06875	2.31	0.858736	6.59	0.81358
qqPsoOvis2_cnag1_qqPsoOvis1.1_s01_RagTag	10633051	10636373	PsoOvis1B002539	49.74	1.00954	10.8	1.00559	4.77	1.06473	8.45	1.07918	8.64	1.08	2.17	0.806691	7.39	0.912346
qqPsoOvis2_cnag1_qqPsoOvis1.1_s01_RagTag	10635270	10635827	PsoOvis1B009486	50.9	1.03308	12.68	1.18063	6.11	1.36384	8.36	1.06769	9.74	1.2175	1.58	0.587361	8.17	1.00864
qqPsoOvis2_cnag1_qqPsoOvis1.1_s01_RagTag	10637716	10642109	PsoOvis1B001748	48.09	0.97605	10.74	1	4.78	1.06696	7.98	1.01916	8.61	1.07625	2.74	1.01859	8.17	1.00864
qqPsoOvis2_cnag1_qqPsoOvis1.1_s01_RagTag	10648821	10667467	PsoOvis1B007984	50.52	1.02537	11.68	1.08752	4.34	0.96875	8.85	1.13027	7.87	0.98375	3.09	1.1487	7.55	0.932099
qqPsoOvis2_cnag1_qqPsoOvis1.1_s01_RagTag	10686978	10688167	PsoOvis1B007308	54.02	1.09641	11.45	1.06611	3.22	0.71875	8.88	1.1341	7.67	0.95875	2.04	0.758364	11.31	1.3963
qqPsoOvis2_cnag1_qqPsoOvis1.1_s01_RagTag	10687631	10690146	PsoOvis1B012955	48.39	0.982139	9.72	0.905028	3.35	0.747768	7.74	0.988506	6.57	0.82125	1.6	0.594796	8.73	1.07778
qqPsoOvis2_cnag1_qqPsoOvis1.1_s01_RagTag	10690464	10691457	PsoOvis1B002479	52.29	1.06129	10.64	0.990689	7.46	1.66518	9.45	1.2069	7.23	0.90375	1.73	0.643123	7.77	0.959259
qqPsoOvis2_cnag1_qqPsoOvis1.1_s01_RagTag	10691487	10693121	PsoOvis1B008957	44.32	0.899533	7.79	0.725326	3.03	0.676339	6.51	0.831418	6.7	0.8375	1.86	0.69145	7.43	0.917284
qqPsoOvis2_cnag1_qqPsoOvis1.1_s01_RagTag	10692830	10705174	PsoOvis1B000865	43.13	0.875381	10.69	0.995345	3.92	0.875	8.43	1.07663	7.6	0.95	2.5	0.929368	6.9	0.851852
qqPsoOvis2_cnag1_qqPsoOvis1.1_s01_RagTag	10694717	10695193	PsoOvis1B008922	46.96	0.953115	10.13	0.943203	6.43	1.43527	10.83	1.38314	11.14	1.3925	4.99	1.85502	6.51	0.803704
qqPsoOvis2_cnag1_qqPsoOvis1.1_s01_RagTag	10697087	10697793	PsoOvis1B002465	0.1	0.00202963	0.17	0.0158287	0.27	0.0602679	0.55	0.0702427	0.75	0.09375	0	0	1.02	0.125926
qqPsoOvis2_cnag1_qqPsoOvis1.1_s01_RagTag	10706887	10707504	PsoOvis1B005535	55.16	1.11955	13.03	1.21322	2.88	0.642857	4.18	0.533844	6.99	0.87375	2.37	0.881041	6.77	0.835802
qqPsoOvis2_cnag1_qqPsoOvis1.1_s01_RagTag	10718330	10719646	PsoOvis1B011954	54.18	1.09965	10.27	0.956238	6.9	1.54018	9.78	1.24904	10.14	1.2675	3.14	1.16729	8.35	1.03086
qqPsoOvis2_cnag1_qqPsoOvis1.1_s01_RagTag	10738333	10739361	PsoOvis1B012338	50.39	1.02273	8.07	0.751397	3.74	0.834821	6.31	0.805875	9.05	1.13125	2.59	0.962825	8.53	1.05309
qqPsoOvis2_cnag1_qqPsoOvis1.1_s01_RagTag	10748355	10749857	PsoOvis1B003775	55.27	1.12178	13.39	1.24674	4.3	0.959821	8.81	1.12516	9.97	1.24625	2.33	0.866171	7.51	0.92716
qqPsoOvis2_cnag1_qqPsoOvis1.1_s01_RagTag	10755336	10757105	PsoOvis1B010737	46.03	0.93424	6.87	0.639665	4.72	1.05357	6.15	0.785441	6.64	0.83	1.99	0.739777	10.84	1.33827
qqPsoOvis2_cnag1_qqPsoOvis1.1_s01_RagTag	10757470	10763650	PsoOvis1B002259	51.07	1.03653	11.45	1.06611	4.05	0.904018	9.15	1.16858	7.96	0.995	3.01	1.11896	8.36	1.0321
qqPsoOvis2_cnag1_qqPsoOvis1.1_s01_RagTag	10768284	10774482	PsoOvis1B006761	45.05	0.91435	11.62	1.08194	4.66	1.04018	7.9	1.00894	7.98	0.9975	2.16	0.802974	9.82	1.21235
qqPsoOvis2_cnag1_qqPsoOvis1.1_s01_RagTag	10787301	10794792	PsoOvis1B011497	52.03	1.05602	11.51	1.07169	4.54	1.01339	9.63	1.22989	8.84	1.105	3.1	1.15242	7.76	0.958025
qqPsoOvis2_cnag1_qqPsoOvis1.1_s01_RagTag	10794950	10796890	PsoOvis1B010008	53.65	1.0889	10.99	1.02328	3.57	0.796875	9.51	1.21456	8.65	1.08125	3.32	1.2342	7.44	0.918519
qqPsoOvis2_cnag1_qqPsoOvis1.1_s01_RagTag	10797131	10798133	PsoOvis1B003415	45.58	0.925107	13.44	1.2514	4.91	1.09598	8.04	1.02682	8.93	1.11625	4.35	1.6171	8.36	1.0321
qqPsoOvis2_cnag1_qqPsoOvis1.1_s01_RagTag	10798442	10799983	PsoOvis1B003599	51.15	1.03816	8.23	0.766294	4.37	0.975446	7.52	0.960409	8.46	1.0575	6.67	2.47955	9.77	1.20617
qqPsoOvis2_cnag1_qqPsoOvis1.1_s01_RagTag	10807857	10809857	PsoOvis1B007873	48.99	0.994317	9.06	0.843575	4.72	1.05357	6.61	0.844189	8.66	1.0825	8.55	3.17844	8.85	1.09259
qqPsoOvis2_cnag1_qqPsoOvis1.1_s01_RagTag	10810697	10811965	PsoOvis1B001099	50.44	1.02375	11.64	1.0838	5.67	1.26562	5.71	0.729246	7.44	0.93	4.48	1.66543	6.64	0.819753
qqPsoOvis2_cnag1_qqPsoOvis1.1_s01_RagTag	10810871	10814767	PsoOvis1B013607	48.36	0.98153	11.21	1.04376	5.55	1.23884	7.53	0.961686	8.48	1.06	3.28	1.21933	7.56	0.933333
qqPsoOvis2_cnag1_qqPsoOvis1.1_s01_RagTag	10815219	10817541	PsoOvis1B013225	49.13	0.997159	9.9	0.921788	4.97	1.10937	7.68	0.980843	8.45	1.05625	2.92	1.0855	7.16	0.883951
qqPsoOvis2_cnag1_qqPsoOvis1.1_s01_RagTag	10817785	10818810	PsoOvis1B006726	38.57	0.782829	9.01	0.83892	6.37	1.42187	4.51	0.57599	6.78	0.8475	2.02	0.750929	7.7	0.950617
qqPsoOvis2_cnag1_qqPsoOvis1.1_s01_RagTag	10820931	10822455	PsoOvis1B000099	54.8	1.11224	8.93	0.831471	3.66	0.816964	7.73	0.987229	6.82	0.8525	3.6	1.33829	6.45	0.796296
qqPsoOvis2_cnag1_qqPsoOvis1.1_s01_RagTag	10822352	10829708	PsoOvis1B010812	44.92	0.911711	8.1	0.75419	4.21	0.939732	4.9	0.625798	6.03	0.75375	1.66	0.6171	9.17	1.1321
qqPsoOvis2_cnag1_qqPsoOvis1.1_s01_RagTag	10831842	10835604	PsoOvis1B005792	54.56	1.10737	13.32	1.24022	4.55	1.01562	7.89	1.00766	9.01	1.12625	2.73	1.01487	6.92	0.854321
qqPsoOvis2_cnag1_qqPsoOvis1.1_s01_RagTag	10843240	10843433	PsoOvis1B000985	50.43	1.02354	21.37	1.98976	5.78	1.29018	7.66	0.978289	7.81	0.97625	1.51	0.561338	9.27	1.14444
qqPsoOvis2_cnag1_qqPsoOvis1.1_s01_RagTag	10851725	10863843	PsoOvis1B006907	50.42	1.02334	11.94	1.11173	4.45	0.993304	10.52	1.34355	9.33	1.16625	4.32	1.60595	7.71	0.951852
qqPsoOvis2_cnag1_qqPsoOvis1.1_s01_RagTag	10864887	10867037	PsoOvis1B014002	11.46	0.232596	1.86	0.173184	0.9	0.200893	1.71	0.218391	1.33	0.16625	0.71	0.263941	1.47	0.181481
qqPsoOvis2_cnag1_qqPsoOvis1.1_s01_RagTag	10870781	10875164	PsoOvis1B004331	51.86	1.05257	11.69	1.08845	3.66	0.816964	9.31	1.18902	8.49	1.06125	2.58	0.959108	8.38	1.03457
qqPsoOvis2_cnag1_qqPsoOvis1.1_s01_RagTag	10875339	10887227	PsoOvis1B010242	49.59	1.00649	9.98	0.929236	4.29	0.957589	8.84	1.12899	7.87	0.98375	2.38	0.884758	8.12	1.00247
qqPsoOvis2_cnag1_qqPsoOvis1.1_s01_RagTag	10894981	10899362	PsoOvis1B001892	52.65	1.0686	10.65	0.99162	4.31	0.962054	7.34	0.93742	8.13	1.01625	1.86	0.69145	8.53	1.05309
qqPsoOvis2_cnag1_qqPsoOvis1.1_s01_RagTag	10901402	10906235	PsoOvis1B008690	51.42	1.04364	12.09	1.1257	4.89	1.09152	9.22	1.17752	8.05	1.00625	3.26	1.2119	8.12	1.00247
qqPsoOvis2_cnag1_qqPsoOvis1.1_s01_RagTag	10906613	10908265	PsoOvis1B003203	56.31	1.14289	11.22	1.04469	3.56	0.794643	8.08	1.03193	9.01	1.12625	5.68	2.11152	8.86	1.09383
qqPsoOvis2_cnag1_qqPsoOvis1.1_s01_RagTag	10912049	10913352	PsoOvis1B000324	45.9	0.931601	9.51	0.885475	3.6	0.803571	6.21	0.793103	5.84	0.73	2.19	0.814126	9.76	1.20494
qqPsoOvis2_cnag1_qqPsoOvis1.1_s01_RagTag	10913514	10918804	PsoOvis1B008297	53.37	1.08321	12.34	1.14898	4.15	0.926339	9.08	1.15964	8.42	1.0525	3.29	1.22305	7.59	0.937037
qqPsoOvis2_cnag1_qqPsoOvis1.1_s01_RagTag	10921417	10922193	PsoOvis1B006357	49.93	1.0134	10.82	1.00745	4.91	1.09598	9.27	1.18391	7.84	0.98	2.38	0.884758	5.38	0.664198
qqPsoOvis2_cnag1_qqPsoOvis1.1_s01_RagTag	10922243	10924327	PsoOvis1B014524	50.38	1.02253	9.91	0.922719	4.64	1.03571	8.15	1.04087	8.67	1.08375	4.11	1.52788	9.73	1.20123
qqPsoOvis2_cnag1_qqPsoOvis1.1_s01_RagTag	10925884	10927046	PsoOvis1B004262	48.67	0.987822	9.4	0.875233	4.17	0.930804	7.4	0.945083	9.94	1.2425	2.38	0.884758	8.85	1.09259
qqPsoOvis2_cnag1_qqPsoOvis1.1_s01_RagTag	10927515	10928902	PsoOvis1B012462	53.97	1.09539	8.47	0.788641	4.93	1.10045	7.53	0.961686	9.98	1.2475	3.39	1.26022	9.18	1.13333
qqPsoOvis2_cnag1_qqPsoOvis1.1_s01_RagTag	10929219	10930410	PsoOvis1B001928	47.24	0.958798	15.18	1.41341	4.69	1.04688	7.71	0.984674	7.01	0.87625	3.18	1.18216	10.23	1.26296
qqPsoOvis2_cnag1_qqPsoOvis1.1_s01_RagTag	10931728	10932930	PsoOvis1B010491	53.42	1.08423	12.48	1.16201	5.39	1.20312	5.85	0.747126	8.13	1.01625	4.13	1.53532	7.43	0.917284
qqPsoOvis2_cnag1_qqPsoOvis1.1_s01_RagTag	10932954	10933685	PsoOvis1B002556	50.19	1.01867	16.58	1.54376	3.93	0.877232	7.28	0.929757	7.88	0.985	1.75	0.650558	5.64	0.696296
qqPsoOvis2_cnag1_qqPsoOvis1.1_s01_RagTag	10934198	10941819	PsoOvis1B005190	48.98	0.994114	9.78	0.910615	5.08	1.13393	8.28	1.05747	7.04	0.88	2.17	0.806691	8.3	1.02469
qqPsoOvis2_cnag1_qqPsoOvis1.1_s01_RagTag	10944019	10945303	PsoOvis1B007489	44.01	0.893241	9.85	0.917132	4.81	1.07366	6.58	0.840358	7.57	0.94625	2.34	0.869888	8.27	1.02099
qqPsoOvis2_cnag1_qqPsoOvis1.1_s01_RagTag	10953225	10956463	PsoOvis1B002790	51.69	1.04912	9.1	0.8473	4.32	0.964286	6.82	0.871009	7.11	0.88875	2.5	0.929368	9.72	1.2
qqPsoOvis2_cnag1_qqPsoOvis1.1_s01_RagTag	10957564	10958031	PsoOvis1B007386	15.02	0.304851	1.72	0.160149	2.69	0.600446	2.34	0.298851	1.96	0.245	0.49	0.182156	3.84	0.474074
qqPsoOvis2_cnag1_qqPsoOvis1.1_s01_RagTag	10959228	10960547	PsoOvis1B014663	51.48	1.04485	9.48	0.882682	6.07	1.35491	7.22	0.922095	6.78	0.8475	2.32	0.862454	7.76	0.958025
qqPsoOvis2_cnag1_qqPsoOvis1.1_s01_RagTag	10960893	10961906	PsoOvis1B006272	45.9	0.931601	8.16	0.759777	4.06	0.90625	9.53	1.21711	7.63	0.95375	2.8	1.04089	7.26	0.896296
qqPsoOvis2_cnag1_qqPsoOvis1.1_s01_RagTag	10961873	10970139	PsoOvis1B004728	49.4	1.00264	10.84	1.00931	5.2	1.16071	6.62	0.845466	8.64	1.08	2.38	0.884758	9.21	1.13704
qqPsoOvis2_cnag1_qqPsoOvis1.1_s01_RagTag	10970523	10971794	PsoOvis1B011833	52.13	1.05805	10.33	0.961825	4.8	1.07143	7.62	0.97318	6.71	0.83875	2.02	0.750929	9.01	1.11235
qqPsoOvis2_cnag1_qqPsoOvis1.1_s01_RagTag	10971968	10974107	PsoOvis1B010142	48.83	0.99107	11.79	1.09777	4.74	1.05804	6.8	0.868455	6.99	0.87375	2.41	0.895911	9.86	1.21728
qqPsoOvis2_cnag1_qqPsoOvis1.1_s01_RagTag	10974818	10975952	PsoOvis1B002081	54.61	1.10838	11.62	1.08194	4.49	1.00223	8.17	1.04342	9.49	1.18625	4.48	1.66543	7.63	0.941975
qqPsoOvis2_cnag1_qqPsoOvis1.1_s01_RagTag	10976051	10978216	PsoOvis1B013978	48.72	0.988837	8.52	0.793296	5.11	1.14062	7.76	0.99106	8.2	1.025	2.26	0.840149	6.3	0.777778
qqPsoOvis2_cnag1_qqPsoOvis1.1_s01_RagTag	10980059	10981986	PsoOvis1B012169	52.72	1.07002	16.66	1.55121	4.69	1.04688	9.97	1.27331	9.65	1.20625	4.68	1.73978	7.52	0.928395
qqPsoOvis2_cnag1_qqPsoOvis1.1_s01_RagTag	10982594	10984401	PsoOvis1B005297	55.38	1.12401	11.1	1.03352	3.55	0.792411	6.65	0.849298	8.09	1.01125	6.49	2.41264	8.73	1.07778
qqPsoOvis2_cnag1_qqPsoOvis1.1_s01_RagTag	10984718	10985463	PsoOvis1B000896	50.97	1.0345	13.9	1.29423	3.21	0.716518	6.67	0.851852	6.59	0.82375	7.53	2.79926	7.94	0.980247
qqPsoOvis2_cnag1_qqPsoOvis1.1_s01_RagTag	10985590	10989039	PsoOvis1B010614	43.31	0.879034	8.88	0.826816	4.86	1.08482	6.3	0.804598	5.41	0.67625	9.16	3.4052	7.32	0.903704
qqPsoOvis2_cnag1_qqPsoOvis1.1_s01_RagTag	10989110	10990555	PsoOvis1B008781	54.06	1.09722	12.9	1.20112	6.49	1.44866	9.05	1.15581	10.95	1.36875	5.93	2.20446	8.95	1.10494
qqPsoOvis2_cnag1_qqPsoOvis1.1_s01_RagTag	10990633	10991648	PsoOvis1B000669	50.33	1.02151	13.92	1.29609	2.91	0.649554	10.63	1.3576	7.84	0.98	6.31	2.34572	6.56	0.809877
qqPsoOvis2_cnag1_qqPsoOvis1.1_s01_RagTag	10991761	10994300	PsoOvis1B014086	48.47	0.983763	11.64	1.0838	3.76	0.839286	5.72	0.730524	8.54	1.0675	3.25	1.20818	7.61	0.939506
qqPsoOvis2_cnag1_qqPsoOvis1.1_s01_RagTag	10994691	10997090	PsoOvis1B005858	51.8	1.05135	11.54	1.07449	4.3	0.959821	8.77	1.12005	9.12	1.14	2.83	1.05204	6.13	0.75679
qqPsoOvis2_cnag1_qqPsoOvis1.1_s01_RagTag	10998151	10999647	PsoOvis1B004021	44.08	0.894662	11.23	1.04562	4.82	1.07589	8.54	1.09068	7.81	0.97625	1.95	0.724907	6.23	0.769136
qqPsoOvis2_cnag1_qqPsoOvis1.1_s01_RagTag	10999704	11003842	PsoOvis1B006320	46.73	0.948447	10.99	1.02328	4.41	0.984375	8.55	1.09195	8.89	1.11125	2.79	1.03717	8.13	1.0037
qqPsoOvis2_cnag1_qqPsoOvis1.1_s01_RagTag	11006028	11007350	PsoOvis1B012442	44.38	0.900751	10.78	1.00372	4.33	0.966518	5.25	0.670498	7.58	0.9475	1.88	0.698885	8.72	1.07654
qqPsoOvis2_cnag1_qqPsoOvis1.1_s01_RagTag	11006091	11009843	PsoOvis1B004248	47.66	0.967323	12.35	1.14991	4.57	1.02009	6.66	0.850575	8.03	1.00375	1.59	0.591078	7.97	0.983951
qqPsoOvis2_cnag1_qqPsoOvis1.1_s01_RagTag	11010640	11012998	PsoOvis1B000648	49.74	1.00954	9.13	0.850093	4.51	1.0067	7.9	1.00894	7.16	0.895	1.2	0.446097	8.31	1.02593
qqPsoOvis2_cnag1_qqPsoOvis1.1_s01_RagTag	11013122	11016059	PsoOvis1B010361	48.72	0.988837	9.55	0.889199	3.8	0.848214	7.8	0.996169	7.1	0.8875	1.9	0.70632	7.39	0.912346
qqPsoOvis2_cnag1_qqPsoOvis1.1_s01_RagTag	11018936	11019955	PsoOvis1B012938	49.6	1.0067	11.39	1.06052	4.91	1.09598	8.68	1.10856	7.04	0.88	4.36	1.62082	10.96	1.35309
qqPsoOvis2_cnag1_qqPsoOvis1.1_s01_RagTag	11020157	11022446	PsoOvis1B008386	47.73	0.968744	8.5	0.791434	4.78	1.06696	6.97	0.890166	6.26	0.7825	1.28	0.475836	9.1	1.12346
qqPsoOvis2_cnag1_qqPsoOvis1.1_s01_RagTag	11022710	11023889	PsoOvis1B005999	49.75	1.00974	10.7	0.996276	4.63	1.03348	5.78	0.738186	6.58	0.8225	2.65	0.98513	7.25	0.895062
qqPsoOvis2_cnag1_qqPsoOvis1.1_s01_RagTag	11024377	11031015	PsoOvis1B001730	50.05	1.01583	12.51	1.1648	4.11	0.917411	8.98	1.14687	8.6	1.075	3.26	1.2119	8.76	1.08148
qqPsoOvis2_cnag1_qqPsoOvis1.1_s01_RagTag	11031107	11035747	PsoOvis1B004603	50.23	1.01948	9.28	0.86406	4.33	0.966518	8.11	1.03576	7.82	0.9775	1.71	0.635688	8.49	1.04815
qqPsoOvis2_cnag1_qqPsoOvis1.1_s01_RagTag	11043542	11046165	PsoOvis1B005833	48.35	0.981327	9.8	0.912477	4.95	1.10491	8.44	1.07791	7.07	0.88375	4.89	1.81784	5.96	0.735802
qqPsoOvis2_cnag1_qqPsoOvis1.1_s01_RagTag	11052542	11056616	PsoOvis1B014053	50.35	1.02192	13.65	1.27095	5.46	1.21875	9.12	1.16475	11.45	1.43125	7.74	2.87732	9.43	1.1642
qqPsoOvis2_cnag1_qqPsoOvis1.1_s01_RagTag	11060895	11068375	PsoOvis1B007004	50.34	1.02172	11.23	1.04562	4.38	0.977679	8.81	1.12516	8.23	1.02875	2.9	1.07807	8.46	1.04444
qqPsoOvis2_cnag1_qqPsoOvis1.1_s01_RagTag	11069040	11071133	PsoOvis1B000518	55.18	1.11995	13.28	1.2365	5.12	1.14286	11.2	1.4304	9.26	1.1575	3.25	1.20818	9.15	1.12963
qqPsoOvis2_cnag1_qqPsoOvis1.1_s01_RagTag	11071313	11072129	PsoOvis1B007380	54.57	1.10757	13.85	1.28957	6.11	1.36384	8.1	1.03448	7.39	0.92375	1.71	0.635688	9.93	1.22593
qqPsoOvis2_cnag1_qqPsoOvis1.1_s01_RagTag	11072477	11076067	PsoOvis1B001644	49.29	1.00041	9.84	0.916201	4.33	0.966518	7.82	0.998723	9.22	1.1525	2.23	0.828996	7.25	0.895062
qqPsoOvis2_cnag1_qqPsoOvis1.1_s01_RagTag	11077260	11077793	PsoOvis1B009434	48.85	0.991476	14.29	1.33054	4.96	1.10714	9.1	1.1622	12.5	1.5625	0.99	0.36803	8.17	1.00864
qqPsoOvis2_cnag1_qqPsoOvis1.1_s01_RagTag	11078019	11078992	PsoOvis1B002859	45.34	0.920235	12.39	1.15363	5.39	1.20312	8.25	1.05364	7.86	0.9825	3.46	1.28625	8.07	0.996296
qqPsoOvis2_cnag1_qqPsoOvis1.1_s01_RagTag	11079061	11081048	PsoOvis1B011637	55.33	1.123	11.24	1.04655	4.18	0.933036	11.55	1.4751	8.87	1.10875	3.1	1.15242	8.47	1.04568
qqPsoOvis2_cnag1_qqPsoOvis1.1_s01_RagTag	11082737	11083976	PsoOvis1B005727	54.84	1.11305	10.56	0.98324	4.62	1.03125	6.79	0.867178	8.95	1.11875	2.33	0.866171	7.34	0.906173
qqPsoOvis2_cnag1_qqPsoOvis1.1_s01_RagTag	11083994	11087162	PsoOvis1B013256	42.72	0.867059	10.41	0.969274	4.51	1.0067	7.86	1.00383	8	1	2.21	0.821561	8.17	1.00864
qqPsoOvis2_cnag1_qqPsoOvis1.1_s01_RagTag	11087650	11095488	PsoOvis1B006695	50.48	1.02456	11.76	1.09497	5.15	1.14955	10.04	1.28225	9.95	1.24375	2.55	0.947955	8.27	1.02099
qqPsoOvis2_cnag1_qqPsoOvis1.1_s01_RagTag	11096012	11097747	PsoOvis1B014563	46.53	0.944388	8.01	0.74581	4.31	0.962054	4.81	0.614304	7.22	0.9025	1.56	0.579926	7.47	0.922222
qqPsoOvis2_cnag1_qqPsoOvis1.1_s01_RagTag	11097940	11099535	PsoOvis1B000655	50.46	1.02415	10.99	1.02328	3.39	0.756696	8.94	1.14176	8.9	1.1125	3.4	1.26394	10.58	1.30617
qqPsoOvis2_cnag1_qqPsoOvis1.1_s01_RagTag	11105407	11114303	PsoOvis1B008255	50.99	1.03491	10.96	1.02048	5.17	1.15402	7.68	0.980843	9.41	1.17625	2.47	0.918216	8.85	1.09259
qqPsoOvis2_cnag1_qqPsoOvis1.1_s01_RagTag	11114799	11115975	PsoOvis1B002759	51.03	1.03572	16.78	1.56238	4.38	0.977679	8.81	1.12516	7.1	0.8875	3.75	1.39405	8.62	1.0642
qqPsoOvis2_cnag1_qqPsoOvis1.1_s01_RagTag	11116547	11119068	PsoOvis1B010341	53.15	1.07875	11.69	1.08845	4.66	1.04018	10.21	1.30396	8.77	1.09625	2.61	0.97026	9.26	1.14321
qqPsoOvis2_cnag1_qqPsoOvis1.1_s01_RagTag	11119167	11121610	PsoOvis1B011913	49.84	1.01157	11.29	1.05121	4.31	0.962054	6.9	0.881226	8.96	1.12	2.04	0.758364	7.85	0.969136
qqPsoOvis2_cnag1_qqPsoOvis1.1_s01_RagTag	11120893	11122154	PsoOvis1B007887	50.39	1.02273	12.87	1.19832	3.33	0.743304	6.91	0.882503	7.01	0.87625	1.87	0.695167	5.58	0.688889
qqPsoOvis2_cnag1_qqPsoOvis1.1_s01_RagTag	11123415	11124236	PsoOvis1B003196	54.56	1.10737	10.57	0.984171	5.47	1.22098	4.77	0.609195	8.56	1.07	1.81	0.672862	8.82	1.08889
qqPsoOvis2_cnag1_qqPsoOvis1.1_s01_RagTag	11129878	11131951	PsoOvis1B000082	50.26	1.02009	12.24	1.13966	4.74	1.05804	7.68	0.980843	8.15	1.01875	3.02	1.12268	9.95	1.2284
qqPsoOvis2_cnag1_qqPsoOvis1.1_s01_RagTag	11139197	11140637	PsoOvis1B008482	52.64	1.0684	8.72	0.811918	4.07	0.908482	6.31	0.805875	5.75	0.71875	2	0.743494	8.32	1.02716
qqPsoOvis2_cnag1_qqPsoOvis1.1_s01_RagTag	11145118	11146681	PsoOvis1B013561	48.88	0.992084	9.72	0.905028	4.51	1.0067	8.83	1.12771	9.48	1.185	2.02	0.750929	7.07	0.87284
qqPsoOvis2_cnag1_qqPsoOvis1.1_s01_RagTag	11147008	11151402	PsoOvis1B007339	52.46	1.06475	11.11	1.03445	4.84	1.08036	9.98	1.27458	9.62	1.2025	2.47	0.918216	9.45	1.16667
qqPsoOvis2_cnag1_qqPsoOvis1.1_s01_RagTag	11151554	11153876	PsoOvis1B009867	52.28	1.06109	9.85	0.917132	6.21	1.38616	6.58	0.840358	8.62	1.0775	1.66	0.6171	9.38	1.15802
qqPsoOvis2_cnag1_qqPsoOvis1.1_s01_RagTag	11153925	11156175	PsoOvis1B003303	51.43	1.04384	10.52	0.979516	4.35	0.970982	7.54	0.962963	7.18	0.8975	2.63	0.977695	10.15	1.25309
qqPsoOvis2_cnag1_qqPsoOvis1.1_s01_RagTag	11156293	11159180	PsoOvis1B007979	47.37	0.961437	9.7	0.903166	5.86	1.30804	6.71	0.85696	6.69	0.83625	2.43	0.903346	8.05	0.993827
qqPsoOvis2_cnag1_qqPsoOvis1.1_s01_RagTag	11159557	11163521	PsoOvis1B000327	48.14	0.977065	10.91	1.01583	3.48	0.776786	5.74	0.733078	6.76	0.845	1.66	0.6171	9.56	1.18025
qqPsoOvis2_cnag1_qqPsoOvis1.1_s01_RagTag	11163994	11165963	PsoOvis1B008606	53.42	1.08423	12.46	1.16015	3.68	0.821429	9.16	1.16986	9.56	1.195	2.91	1.08178	7.33	0.904938
qqPsoOvis2_cnag1_qqPsoOvis1.1_s01_RagTag	11168262	11170409	PsoOvis1B013164	47.5	0.964076	11	1.02421	4.93	1.10045	10.58	1.35121	8.29	1.03625	1.88	0.698885	9.53	1.17654
qqPsoOvis2_cnag1_qqPsoOvis1.1_s01_RagTag	11170529	11172042	PsoOvis1B005170	48.58	0.985996	9	0.837989	4.29	0.957589	6.31	0.805875	7.39	0.92375	2.23	0.828996	11	1.35802
qqPsoOvis2_cnag1_qqPsoOvis1.1_s01_RagTag	11172788	11174882	PsoOvis1B011534	55.28	1.12198	13.1	1.21974	4.06	0.90625	8.32	1.06258	8.01	1.00125	3.42	1.27138	8.95	1.10494
qqPsoOvis2_cnag1_qqPsoOvis1.1_s01_RagTag	11176331	11177414	PsoOvis1B007297	50.53	1.02557	12.06	1.12291	3.33	0.743304	5.84	0.745849	6.56	0.82	4.77	1.77323	7.32	0.903704
qqPsoOvis2_cnag1_qqPsoOvis1.1_s01_RagTag	11181794	11182395	PsoOvis1B013586	45.22	0.9178	8.86	0.824953	6.43	1.43527	7.24	0.924649	7.97	0.99625	1.81	0.672862	9.28	1.14568
qqPsoOvis2_cnag1_qqPsoOvis1.1_s01_RagTag	11185632	11186654	PsoOvis1B001929	51.81	1.05155	9.1	0.8473	6.18	1.37946	9.79	1.25032	6.65	0.83125	2.91	1.08178	9.66	1.19259
qqPsoOvis2_cnag1_qqPsoOvis1.1_s01_RagTag	11187432	11188391	PsoOvis1B009885	58.97	1.19687	12.63	1.17598	4.02	0.897321	12.49	1.59515	8.3	1.0375	3.21	1.19331	7.59	0.937037
qqPsoOvis2_cnag1_qqPsoOvis1.1_s01_RagTag	11188663	11193613	PsoOvis1B005391	54.22	1.10047	11.69	1.08845	3.96	0.883929	8.1	1.03448	8.54	1.0675	2.27	0.843866	8.76	1.08148
qqPsoOvis2_cnag1_qqPsoOvis1.1_s01_RagTag	11193532	11195001	PsoOvis1B009180	59.45	1.20662	12.62	1.17505	5.59	1.24777	11	1.40485	9.01	1.12625	2.39	0.888476	8.04	0.992593
qqPsoOvis2_cnag1_qqPsoOvis1.1_s01_RagTag	11195010	11196306	PsoOvis1B004782	51.68	1.04891	10.88	1.01304	4.21	0.939732	7.53	0.961686	6.39	0.79875	2.62	0.973978	6.96	0.859259
qqPsoOvis2_cnag1_qqPsoOvis1.1_s01_RagTag	11196569	11199678	PsoOvis1B007324	50.93	1.03369	10.91	1.01583	4.28	0.955357	7.07	0.902937	7.63	0.95375	2.57	0.95539	9.81	1.21111
qqPsoOvis2_cnag1_qqPsoOvis1.1_s01_RagTag	11199869	11204338	PsoOvis1B012979	56.81	1.15303	12.51	1.1648	5.01	1.1183	7.82	0.998723	8.52	1.065	2.28	0.847584	9.29	1.14691
qqPsoOvis2_cnag1_qqPsoOvis1.1_s01_RagTag	11204895	11208792	PsoOvis1B005035	52.26	1.06069	11.52	1.07263	4.91	1.09598	6.99	0.89272	8.2	1.025	2.01	0.747212	7.66	0.945679
qqPsoOvis2_cnag1_qqPsoOvis1.1_s01_RagTag	11209126	11210872	PsoOvis1B011636	43.3	0.878831	9.58	0.891993	4.85	1.08259	6.91	0.882503	7.49	0.93625	2.07	0.769517	8.01	0.988889
qqPsoOvis2_cnag1_qqPsoOvis1.1_s01_RagTag	11212073	11213826	PsoOvis1B005230	50.97	1.0345	11.34	1.05587	3.54	0.790179	8.44	1.07791	8.26	1.0325	2.03	0.754647	7.76	0.958025
qqPsoOvis2_cnag1_qqPsoOvis1.1_s01_RagTag	11213863	11218082	PsoOvis1B011589	48.76	0.989649	12.16	1.13222	4.39	0.979911	6.27	0.800766	6.2	0.775	1.82	0.67658	7.26	0.896296
qqPsoOvis2_cnag1_qqPsoOvis1.1_s01_RagTag	11219642	11226029	PsoOvis1B009563	47.01	0.95413	9.77	0.909683	4.67	1.04241	5.39	0.688378	8.16	1.02	1.35	0.501859	7.53	0.92963
qqPsoOvis2_cnag1_qqPsoOvis1.1_s01_RagTag	11226667	11228328	PsoOvis1B001015	55.38	1.12401	11.72	1.09125	4.47	0.997768	7.14	0.911877	8.69	1.08625	1.99	0.739777	9.5	1.17284
qqPsoOvis2_cnag1_qqPsoOvis1.1_s01_RagTag	11233450	11235064	PsoOvis1B007147	50.67	1.02841	11.06	1.0298	3.66	0.816964	6.26	0.799489	8.82	1.1025	1.6	0.594796	4.93	0.608642
qqPsoOvis2_cnag1_qqPsoOvis1.1_s01_RagTag	11235177	11238061	PsoOvis1B002942	48.9	0.99249	12.17	1.13315	4.37	0.975446	5.66	0.722861	8	1	1.7	0.63197	7.14	0.881481
qqPsoOvis2_cnag1_qqPsoOvis1.1_s01_RagTag	11238562	11239563	PsoOvis1B009185	50.06	1.01603	12.35	1.14991	4.24	0.946429	10.33	1.31928	7.4	0.925	2.53	0.94052	7.79	0.961728
qqPsoOvis2_cnag1_qqPsoOvis1.1_s01_RagTag	11239903	11243560	PsoOvis1B001311	46.9	0.951898	10.07	0.937616	4.97	1.10937	6.64	0.84802	7.03	0.87875	1.68	0.624535	6.5	0.802469
qqPsoOvis2_cnag1_qqPsoOvis1.1_s01_RagTag	11245147	11246730	PsoOvis1B007357	51.74	1.05013	11.52	1.07263	4.41	0.984375	7.17	0.915709	7.4	0.925	2.02	0.750929	7.62	0.940741
qqPsoOvis2_cnag1_qqPsoOvis1.1_s01_RagTag	11246484	11250853	PsoOvis1B007084	52.62	1.06799	11.95	1.11266	5.27	1.17634	6.91	0.882503	7.7	0.9625	2.55	0.947955	6.96	0.859259
qqPsoOvis2_cnag1_qqPsoOvis1.1_s01_RagTag	11248009	11250702	PsoOvis1B013541	49.9	1.01279	11.22	1.04469	5.74	1.28125	5.13	0.655172	6.39	0.79875	1.76	0.654275	7.06	0.871605
qqPsoOvis2_cnag1_qqPsoOvis1.1_s01_RagTag	11251319	11255284	PsoOvis1B009537	51.05	1.03613	11.24	1.04655	4.57	1.02009	7.52	0.960409	8	1	3.13	1.16357	8.33	1.0284
qqPsoOvis2_cnag1_qqPsoOvis1.1_s01_RagTag	11254999	11256623	PsoOvis1B011592	60.87	1.23544	13.04	1.21415	3.37	0.752232	10.41	1.3295	7.79	0.97375	2.63	0.977695	8.36	1.0321
qqPsoOvis2_cnag1_qqPsoOvis1.1_s01_RagTag	11256711	11257702	PsoOvis1B009601	46.72	0.948244	13.09	1.21881	5.5	1.22768	5.98	0.763729	7.75	0.96875	3.37	1.25279	7.49	0.924691
qqPsoOvis2_cnag1_qqPsoOvis1.1_s01_RagTag	11260125	11267273	PsoOvis1B002383	55.29	1.12218	13.17	1.22626	4.88	1.08929	10.03	1.28097	10.35	1.29375	3.88	1.44238	7.42	0.916049
qqPsoOvis2_cnag1_qqPsoOvis1.1_s01_RagTag	11263411	11273602	PsoOvis1B004993	54.12	1.09844	12.59	1.17225	5.1	1.13839	9.01	1.1507	10.02	1.2525	3.06	1.13755	7.86	0.97037
qqPsoOvis2_cnag1_qqPsoOvis1.1_s01_RagTag	11277242	11280911	PsoOvis1B011387	48.59	0.986198	10.14	0.944134	4.68	1.04464	9.78	1.24904	7.55	0.94375	2.08	0.773234	8.16	1.00741
qqPsoOvis2_cnag1_qqPsoOvis1.1_s01_RagTag	11280950	11281500	PsoOvis1B006646	59.47	1.20702	12.05	1.12197	4.31	0.962054	8.12	1.03704	12.04	1.505	2.81	1.04461	6.65	0.820988
qqPsoOvis2_cnag1_qqPsoOvis1.1_s01_RagTag	11281245	11282467	PsoOvis1B012718	57.36	1.1642	11.31	1.05307	3.86	0.861607	8.23	1.05109	9.56	1.195	2.57	0.95539	8.57	1.05802
qqPsoOvis2_cnag1_qqPsoOvis1.1_s01_RagTag	11282663	11286528	PsoOvis1B013645	49.95	1.0138	11.95	1.11266	4.28	0.955357	8.61	1.09962	8.87	1.10875	2.77	1.02974	9.78	1.20741
qqPsoOvis2_cnag1_qqPsoOvis1.1_s01_RagTag	11282691	11283638	PsoOvis1B007076	52.7	1.06962	11.18	1.04097	3.74	0.834821	9.17	1.17114	10.08	1.26	3.97	1.47584	10.68	1.31852
qqPsoOvis2_cnag1_qqPsoOvis1.1_s01_RagTag	11284984	11286576	PsoOvis1B001220	51.34	1.04201	12.53	1.16667	4.53	1.01116	8.04	1.02682	7.73	0.96625	2.03	0.754647	10.84	1.33827
qqPsoOvis2_cnag1_qqPsoOvis1.1_s01_RagTag	11286763	11287625	PsoOvis1B007840	58.42	1.18571	10.53	0.980447	5.26	1.17411	6.8	0.868455	10.64	1.33	1.97	0.732342	9.54	1.17778
qqPsoOvis2_cnag1_qqPsoOvis1.1_s01_RagTag	11287748	11292577	PsoOvis1B011185	51.74	1.05013	11.56	1.07635	4.46	0.995536	9.43	1.20434	10.07	1.25875	2.43	0.903346	8.48	1.04691
qqPsoOvis2_cnag1_qqPsoOvis1.1_s01_RagTag	11296873	11301144	PsoOvis1B000497	52.01	1.05561	11.72	1.09125	5.96	1.33036	8.74	1.11622	8.67	1.08375	2.18	0.810409	9.01	1.11235
qqPsoOvis2_cnag1_qqPsoOvis1.1_s01_RagTag	11299841	11300530	PsoOvis1B010318	56.18	1.14025	10.77	1.00279	5.32	1.1875	6.88	0.878672	9.84	1.23	1.84	0.684015	7.74	0.955556
qqPsoOvis2_cnag1_qqPsoOvis1.1_s01_RagTag	11301337	11306572	PsoOvis1B009582	49.59	1.00649	8.55	0.796089	4.81	1.07366	6.84	0.873563	8.21	1.02625	2.3	0.855019	8.64	1.06667
qqPsoOvis2_cnag1_qqPsoOvis1.1_s01_RagTag	11310037	11333331	PsoOvis1B001240	52.16	1.05866	11.93	1.1108	5.41	1.20759	8.86	1.13155	9.39	1.17375	2.6	0.966543	8.75	1.08025
qqPsoOvis2_cnag1_qqPsoOvis1.1_s01_RagTag	11335201	11338568	PsoOvis1B011054	47.66	0.967323	9.91	0.922719	4.91	1.09598	6.61	0.844189	8.42	1.0525	2.16	0.802974	8.92	1.10123
qqPsoOvis2_cnag1_qqPsoOvis1.1_s01_RagTag	11335291	11336265	PsoOvis1B007401	50.6	1.02699	10.7	0.996276	4.53	1.01116	8.13	1.03831	10.16	1.27	2.42	0.899628	9.07	1.11975
qqPsoOvis2_cnag1_qqPsoOvis1.1_s01_RagTag	11339511	11347124	PsoOvis1B007248	55.26	1.12157	11.37	1.05866	4.23	0.944196	8.46	1.08046	7.36	0.92	2.74	1.01859	8.73	1.07778
qqPsoOvis2_cnag1_qqPsoOvis1.1_s01_RagTag	11350615	11355936	PsoOvis1B009926	51.53	1.04587	10.28	0.957169	4.54	1.01339	6.98	0.891443	7.88	0.985	2.58	0.959108	7.47	0.922222
qqPsoOvis2_cnag1_qqPsoOvis1.1_s01_RagTag	11359978	11360469	PsoOvis1B005196	47.04	0.954739	10.41	0.969274	5.67	1.26562	11.53	1.47254	7.03	0.87875	2.45	0.910781	7.19	0.887654
qqPsoOvis2_cnag1_qqPsoOvis1.1_s01_RagTag	11360707	11365286	PsoOvis1B009359	48.58	0.985996	10.72	0.998138	4.82	1.07589	5.97	0.762452	7.16	0.895	1.48	0.550186	7.7	0.950617
qqPsoOvis2_cnag1_qqPsoOvis1.1_s01_RagTag	11365484	11366629	PsoOvis1B004971	50.46	1.02415	8.34	0.776536	4.89	1.09152	6.28	0.802043	6.13	0.76625	1.68	0.624535	10.28	1.26914
qqPsoOvis2_cnag1_qqPsoOvis1.1_s01_RagTag	11366739	11370114	PsoOvis1B008864	47.58	0.965699	8.97	0.835196	3.48	0.776786	6.44	0.822478	6.75	0.84375	2.18	0.810409	8.91	1.1
qqPsoOvis2_cnag1_qqPsoOvis1.1_s01_RagTag	11371063	11374405	PsoOvis1B000646	46.74	0.94865	11.78	1.09683	4.68	1.04464	8.06	1.02937	8.5	1.0625	2.59	0.962825	7.04	0.869136
qqPsoOvis2_cnag1_qqPsoOvis1.1_s01_RagTag	11378193	11382518	PsoOvis1B010900	54.39	1.10392	11.97	1.11453	4.85	1.08259	7.94	1.01405	8.99	1.12375	2.1	0.780669	8.37	1.03333
qqPsoOvis2_cnag1_qqPsoOvis1.1_s01_RagTag	11382966	11385276	PsoOvis1B002458	48.58	0.985996	10.36	0.964618	4.23	0.944196	7.94	1.01405	6.05	0.75625	2.37	0.881041	8	0.987654
qqPsoOvis2_cnag1_qqPsoOvis1.1_s01_RagTag	11385752	11391191	PsoOvis1B012060	47.93	0.972803	10.74	1	4.6	1.02679	7.37	0.941252	8.13	1.01625	2.12	0.788104	8.75	1.08025
qqPsoOvis2_cnag1_qqPsoOvis1.1_s01_RagTag	11392930	11398876	PsoOvis1B005431	49.77	1.01015	10.43	0.971136	3.91	0.872768	7.35	0.938697	7.58	0.9475	1.86	0.69145	7.94	0.980247
qqPsoOvis2_cnag1_qqPsoOvis1.1_s01_RagTag	11399016	11399924	PsoOvis1B014072	47.76	0.969353	10.08	0.938547	5.08	1.13393	5.84	0.745849	9.34	1.1675	1.77	0.657993	8.93	1.10247
qqPsoOvis2_cnag1_qqPsoOvis1.1_s01_RagTag	11401004	11402772	PsoOvis1B005626	51.46	1.04445	11.58	1.07821	4.04	0.901786	9.5	1.21328	7.31	0.91375	1.7	0.63197	7.27	0.897531
qqPsoOvis2_cnag1_qqPsoOvis1.1_s01_RagTag	11403480	11405826	PsoOvis1B000709	52.1	1.05744	11.4	1.06145	5.05	1.12723	8.17	1.04342	7.64	0.955	2.28	0.847584	8.14	1.00494
qqPsoOvis2_cnag1_qqPsoOvis1.1_s01_RagTag	11403544	11414950	PsoOvis1B009037	50.77	1.03044	11.67	1.08659	4.85	1.08259	9.02	1.15198	8.94	1.1175	2.72	1.01115	7.34	0.906173
qqPsoOvis2_cnag1_qqPsoOvis1.1_s01_RagTag	11405985	11409697	PsoOvis1B003492	50.24	1.01969	12.06	1.12291	5.24	1.16964	8.99	1.14815	8.97	1.12125	2.16	0.802974	5.83	0.719753
qqPsoOvis2_cnag1_qqPsoOvis1.1_s01_RagTag	11415413	11416561	PsoOvis1B010065	50.36	1.02212	10.96	1.02048	6.22	1.38839	6.98	0.891443	7.06	0.8825	1.8	0.669145	8.91	1.1
qqPsoOvis2_cnag1_qqPsoOvis1.1_s01_RagTag	11416752	11418069	PsoOvis1B003503	54.73	1.11082	9.47	0.88175	4	0.892857	6.52	0.832695	8.51	1.06375	2.41	0.895911	8.07	0.996296
qqPsoOvis2_cnag1_qqPsoOvis1.1_s01_RagTag	11418149	11421250	PsoOvis1B010089	50	1.01482	8.96	0.834264	3.89	0.868304	8.7	1.11111	7.94	0.9925	1.86	0.69145	9.01	1.11235
qqPsoOvis2_cnag1_qqPsoOvis1.1_s01_RagTag	11421609	11423057	PsoOvis1B013277	55.72	1.13091	10.75	1.00093	4.79	1.0692	7.18	0.916986	8.56	1.07	3.15	1.171	10.63	1.31235
qqPsoOvis2_cnag1_qqPsoOvis1.1_s01_RagTag	11423526	11424086	PsoOvis1B004583	46.72	0.948244	12.67	1.1797	4.2	0.9375	9.33	1.19157	7.98	0.9975	2.86	1.0632	7.19	0.887654
qqPsoOvis2_cnag1_qqPsoOvis1.1_s01_RagTag	11424351	11431364	PsoOvis1B008066	47.93	0.972803	10.38	0.96648	4.16	0.928571	6.94	0.886335	8.2	1.025	1.56	0.579926	8.53	1.05309
qqPsoOvis2_cnag1_qqPsoOvis1.1_s01_RagTag	11431431	11433336	PsoOvis1B006608	48.87	0.991881	9.8	0.912477	3.88	0.866071	7.32	0.934866	7.78	0.9725	3.24	1.20446	7.61	0.939506
qqPsoOvis2_cnag1_qqPsoOvis1.1_s01_RagTag	11441708	11442982	PsoOvis1B009711	48.8	0.990461	7.8	0.726257	4.04	0.901786	5.85	0.747126	5.54	0.6925	1.83	0.680297	8.37	1.03333
qqPsoOvis2_cnag1_qqPsoOvis1.1_s01_RagTag	11450471	11461178	PsoOvis1B001753	52.78	1.07124	11.88	1.10615	4.23	0.944196	9.79	1.25032	9.31	1.16375	2.83	1.05204	7.88	0.97284
qqPsoOvis2_cnag1_qqPsoOvis1.1_s01_RagTag	11467233	11478507	PsoOvis1B011863	50.67	1.02841	11.6	1.08007	5.24	1.16964	9.08	1.15964	8.86	1.1075	3.58	1.33086	8.2	1.01235
qqPsoOvis2_cnag1_qqPsoOvis1.1_s01_RagTag	11482231	11484424	PsoOvis1B005272	53	1.07571	13.09	1.21881	3.93	0.877232	6.64	0.84802	9.13	1.14125	3.98	1.47955	7.41	0.914815
qqPsoOvis2_cnag1_qqPsoOvis1.1_s01_RagTag	11485120	11486676	PsoOvis1B013400	45.4	0.921453	9.3	0.865922	4.84	1.08036	8.12	1.03704	7.12	0.89	2.12	0.788104	9.53	1.17654
qqPsoOvis2_cnag1_qqPsoOvis1.1_s01_RagTag	11487074	11487776	PsoOvis1B004027	44.99	0.913132	6.9	0.642458	5.93	1.32366	4.55	0.581098	5.1	0.6375	2.41	0.895911	9.4	1.16049
qqPsoOvis2_cnag1_qqPsoOvis1.1_s01_RagTag	11487959	11489950	PsoOvis1B000870	50.95	1.0341	10.44	0.972067	5.95	1.32812	6.9	0.881226	6.82	0.8525	1.72	0.639405	9.95	1.2284
qqPsoOvis2_cnag1_qqPsoOvis1.1_s01_RagTag	11490009	11494674	PsoOvis1B013216	46.64	0.946621	9.13	0.850093	5.73	1.27902	7.66	0.978289	8.73	1.09125	1.61	0.598513	8.87	1.09506
qqPsoOvis2_cnag1_qqPsoOvis1.1_s01_RagTag	11493757	11500309	PsoOvis1B003194	50.23	1.01948	10.67	0.993482	5.38	1.20089	8.07	1.03065	7.89	0.98625	1.86	0.69145	7.55	0.932099
qqPsoOvis2_cnag1_qqPsoOvis1.1_s01_RagTag	11508943	11520001	PsoOvis1B007795	49.27	1	10.05	0.935754	4.66	1.04018	7.56	0.965517	7.93	0.99125	2.29	0.851301	7.84	0.967901
qqPsoOvis2_cnag1_qqPsoOvis1.1_s01_RagTag	11521788	11526014	PsoOvis1B011521	49.7	1.00873	11.5	1.07076	5.37	1.19866	8.8	1.12388	7.57	0.94625	2.61	0.97026	9.94	1.22716
qqPsoOvis2_cnag1_qqPsoOvis1.1_s01_RagTag	11533712	11534730	PsoOvis1B005298	41.96	0.851634	8.9	0.828678	3.77	0.841518	7.83	1	11.38	1.4225	2.67	0.992565	7.65	0.944444
qqPsoOvis2_cnag1_qqPsoOvis1.1_s01_RagTag	11535306	11536502	PsoOvis1B011021	44.21	0.897301	11.18	1.04097	5.45	1.21652	7.12	0.909323	7.96	0.995	2.72	1.01115	8.43	1.04074
qqPsoOvis2_cnag1_qqPsoOvis1.1_s01_RagTag	11551383	11553240	PsoOvis1B005337	48.31	0.980516	9.29	0.864991	4.48	1	6.64	0.84802	5.11	0.63875	1.87	0.695167	9.56	1.18025
qqPsoOvis2_cnag1_qqPsoOvis1.1_s01_RagTag	11553866	11560003	PsoOvis1B001680	52.07	1.05683	10.77	1.00279	5.1	1.13839	7.73	0.987229	7.67	0.95875	2.36	0.877323	9.34	1.15309
qqPsoOvis2_cnag1_qqPsoOvis1.1_s01_RagTag	11603799	11605453	PsoOvis1B006134	43.87	0.8904	9.79	0.911546	5.3	1.18304	7.53	0.961686	8.19	1.02375	3.4	1.26394	8.39	1.0358
qqPsoOvis2_cnag1_qqPsoOvis1.1_s01_RagTag	11608434	11609923	PsoOvis1B003211	52.52	1.06596	10.11	0.941341	3.57	0.796875	7.71	0.984674	8.06	1.0075	3.47	1.28996	8.22	1.01481
qqPsoOvis2_cnag1_qqPsoOvis1.1_s01_RagTag	11610670	11615587	PsoOvis1B008643	47.94	0.973006	9.51	0.885475	4.19	0.935268	7.61	0.971903	6.93	0.86625	2.74	1.01859	8.86	1.09383
qqPsoOvis2_cnag1_qqPsoOvis1.1_s01_RagTag	11619171	11621617	PsoOvis1B002868	48.64	0.987213	10.44	0.972067	5.18	1.15625	6.75	0.862069	6.75	0.84375	1.4	0.520446	9.42	1.16296
qqPsoOvis2_cnag1_qqPsoOvis1.1_s01_RagTag	11624400	11628433	PsoOvis1B008213	46.5	0.943779	10.58	0.985102	4.28	0.955357	6.56	0.837803	7.92	0.99	2.09	0.776952	8.08	0.997531
qqPsoOvis2_cnag1_qqPsoOvis1.1_s01_RagTag	11630137	11633164	PsoOvis1B004731	51.91	1.05358	11.83	1.10149	4.62	1.03125	9.39	1.19923	7.17	0.89625	2.78	1.03346	8.77	1.08272
qqPsoOvis2_cnag1_qqPsoOvis1.1_s01_RagTag	11633559	11636113	PsoOvis1B009386	48.35	0.981327	8.78	0.817505	4.62	1.03125	8.57	1.09451	9.46	1.1825	2.42	0.899628	9.12	1.12593
qqPsoOvis2_cnag1_qqPsoOvis1.1_s01_RagTag	11636664	11638767	PsoOvis1B005345	49.29	1.00041	10.94	1.01862	3.87	0.863839	6.57	0.83908	7.55	0.94375	2.05	0.762082	10.33	1.27531
qqPsoOvis2_cnag1_qqPsoOvis1.1_s01_RagTag	11641854	11644481	PsoOvis1B008520	51.44	1.04404	10.57	0.984171	4.18	0.933036	6.64	0.84802	8.05	1.00625	2.24	0.832714	8.32	1.02716
qqPsoOvis2_cnag1_qqPsoOvis1.1_s01_RagTag	11660284	11674368	PsoOvis1B000403	50.88	1.03268	11.45	1.06611	4.04	0.901786	7.97	1.01788	8.6	1.075	2.97	1.10409	8.84	1.09136
qqPsoOvis2_cnag1_qqPsoOvis1.1_s01_RagTag	11674836	11676221	PsoOvis1B014263	41.84	0.849198	9.41	0.876164	4.49	1.00223	9.57	1.22222	8.24	1.03	2.45	0.910781	8.12	1.00247
qqPsoOvis2_cnag1_qqPsoOvis1.1_s01_RagTag	11676721	11677652	PsoOvis1B006091	53.46	1.08504	11.6	1.08007	3.71	0.828125	8.59	1.09706	10.34	1.2925	3.55	1.3197	5.66	0.698765
qqPsoOvis2_cnag1_qqPsoOvis1.1_s01_RagTag	11679398	11680742	PsoOvis1B012748	50.01	1.01502	8.66	0.806331	3.45	0.770089	5.38	0.687101	7.99	0.99875	1.51	0.561338	6.26	0.77284
qqPsoOvis2_cnag1_qqPsoOvis1.1_s01_RagTag	11681122	11682210	PsoOvis1B004513	53.23	1.08037	9.65	0.89851	3.35	0.747768	7.86	1.00383	6.35	0.79375	3.41	1.26766	9.13	1.12716
qqPsoOvis2_cnag1_qqPsoOvis1.1_s01_RagTag	11682244	11683089	PsoOvis1B000194	53.04	1.07652	13.78	1.28305	2.72	0.607143	9.76	1.24649	8.83	1.10375	1.61	0.598513	7.44	0.918519
qqPsoOvis2_cnag1_qqPsoOvis1.1_s01_RagTag	11683955	11685373	PsoOvis1B008332	54.48	1.10574	11.07	1.03073	4.32	0.964286	9.85	1.25798	7.74	0.9675	3.41	1.26766	5.54	0.683951
qqPsoOvis2_cnag1_qqPsoOvis1.1_s01_RagTag	11685684	11695809	PsoOvis1B001082	50.91	1.03329	10.73	0.999069	4.76	1.0625	7.18	0.916986	8.43	1.05375	2.3	0.855019	8.13	1.0037
qqPsoOvis2_cnag1_qqPsoOvis1.1_s01_RagTag	11685790	11686602	PsoOvis1B002298	48.82	0.990867	12.09	1.1257	3.52	0.785714	7.47	0.954023	10.04	1.255	3.54	1.31599	10.35	1.27778
qqPsoOvis2_cnag1_qqPsoOvis1.1_s01_RagTag	11696656	11703129	PsoOvis1B006937	50.39	1.02273	10.64	0.990689	5.3	1.18304	7.82	0.998723	8.64	1.08	2.08	0.773234	8.71	1.07531
qqPsoOvis2_cnag1_qqPsoOvis1.1_s01_RagTag	11703320	11705059	PsoOvis1B000312	45.74	0.928354	10.06	0.936685	4.81	1.07366	6.4	0.817369	8.41	1.05125	1.12	0.416357	9.34	1.15309
qqPsoOvis2_cnag1_qqPsoOvis1.1_s01_RagTag	11705673	11709069	PsoOvis1B005319	49.21	0.998782	10.63	0.989758	4.43	0.988839	6.61	0.844189	7.88	0.985	1.33	0.494424	6.92	0.854321
qqPsoOvis2_cnag1_qqPsoOvis1.1_s01_RagTag	11708990	11711201	PsoOvis1B013491	49.52	1.00507	11.23	1.04562	4.93	1.10045	6.58	0.840358	8.06	1.0075	2.25	0.836431	8.37	1.03333
qqPsoOvis2_cnag1_qqPsoOvis1.1_s01_RagTag	11711521	11714658	PsoOvis1B004486	48.57	0.985793	10.03	0.933892	4.34	0.96875	6.6	0.842912	7.61	0.95125	1.89	0.702602	10.01	1.2358
qqPsoOvis2_cnag1_qqPsoOvis1.1_s01_RagTag	11717559	11718692	PsoOvis1B012719	50.04	1.01563	10.24	0.953445	7.34	1.63839	4.53	0.578544	6.48	0.81	3.09	1.1487	8.23	1.01605
qqPsoOvis2_cnag1_qqPsoOvis1.1_s01_RagTag	11719448	11720082	PsoOvis1B001155	41.79	0.848183	7.82	0.728119	2.53	0.564732	9.53	1.21711	6.86	0.8575	2.79	1.03717	8.05	0.993827
qqPsoOvis2_cnag1_qqPsoOvis1.1_s01_RagTag	11720222	11721649	PsoOvis1B009487	48.66	0.987619	8.95	0.833333	4.46	0.995536	8.27	1.05619	5.54	0.6925	2.49	0.925651	10.88	1.34321
qqPsoOvis2_cnag1_qqPsoOvis1.1_s01_RagTag	11722024	11723334	PsoOvis1B000454	50.59	1.02679	9.76	0.908752	4.46	0.995536	5.65	0.721584	7.85	0.98125	2.15	0.799257	8.43	1.04074
qqPsoOvis2_cnag1_qqPsoOvis1.1_s01_RagTag	11723491	11725119	PsoOvis1B008035	53.99	1.0958	13.89	1.2933	4.24	0.946429	8.84	1.12899	11.11	1.38875	4.75	1.7658	9.16	1.13086
qqPsoOvis2_cnag1_qqPsoOvis1.1_s01_RagTag	11725290	11725700	PsoOvis1B009295	55.42	1.12482	12.16	1.13222	5.1	1.13839	9.85	1.25798	11.39	1.42375	5.41	2.01115	8.71	1.07531
qqPsoOvis2_cnag1_qqPsoOvis1.1_s01_RagTag	11726201	11728196	PsoOvis1B003188	52.6	1.06759	12.34	1.14898	6.93	1.54687	8.03	1.02554	9.93	1.24125	3.18	1.18216	10.97	1.35432
qqPsoOvis2_cnag1_qqPsoOvis1.1_s01_RagTag	11728208	11729727	PsoOvis1B011687	49.1	0.99655	8.77	0.816574	5.41	1.20759	5.02	0.641124	7.6	0.95	3.09	1.1487	10.16	1.25432
qqPsoOvis2_cnag1_qqPsoOvis1.1_s01_RagTag	11730612	11762045	PsoOvis1B005087	49.27	1	11.46	1.06704	4.31	0.962054	9.52	1.21584	8.7	1.0875	3.51	1.30483	8.46	1.04444
qqPsoOvis2_cnag1_qqPsoOvis1.1_s01_RagTag	11773079	11779083	PsoOvis1B013655	48.43	0.982951	10.98	1.02235	3.75	0.837054	9.17	1.17114	7.73	0.96625	4.03	1.49814	8.25	1.01852
qqPsoOvis2_cnag1_qqPsoOvis1.1_s01_RagTag	11780217	11796173	PsoOvis1B007113	48.09	0.97605	10.34	0.962756	4.79	1.0692	6.63	0.846743	7.47	0.93375	2.61	0.97026	8.96	1.10617
qqPsoOvis2_cnag1_qqPsoOvis1.1_s01_RagTag	11800420	11806307	PsoOvis1B002922	47.96	0.973412	10.1	0.94041	5.06	1.12946	6.66	0.850575	6.84	0.855	4.15	1.54275	9.49	1.1716
qqPsoOvis2_cnag1_qqPsoOvis1.1_s01_RagTag	11806812	11808128	PsoOvis1B007731	53.15	1.07875	11.97	1.11453	6.13	1.3683	6.44	0.822478	8.19	1.02375	6.48	2.40892	6.57	0.811111
qqPsoOvis2_cnag1_qqPsoOvis1.1_s01_RagTag	11814058	11814447	PsoOvis1B012269	41.33	0.838847	9.43	0.878026	3.41	0.761161	5.74	0.733078	7.54	0.9425	7.87	2.92565	9.32	1.15062
qqPsoOvis2_cnag1_qqPsoOvis1.1_s01_RagTag	11819992	11821606	PsoOvis1B001145	48.43	0.982951	9.77	0.909683	2.92	0.651786	5.77	0.736909	8.1	1.0125	4.17	1.55019	8.81	1.08765
qqPsoOvis2_cnag1_qqPsoOvis1.1_s01_RagTag	11821729	11822220	PsoOvis1B002174	49.92	1.01319	9.75	0.907821	4.86	1.08482	2.88	0.367816	5.99	0.74875	3.13	1.16357	9.48	1.17037
qqPsoOvis2_cnag1_qqPsoOvis1.1_s01_RagTag	11823549	11829658	PsoOvis1B010307	46.94	0.95271	9.6	0.893855	4.04	0.901786	7.25	0.925926	7.94	0.9925	3.08	1.14498	8.59	1.06049
qqPsoOvis2_cnag1_qqPsoOvis1.1_s01_RagTag	11823662	11851387	PsoOvis1B004929	48.93	0.993099	11.49	1.06983	4.28	0.955357	8.09	1.03321	7.84	0.98	3.18	1.18216	8.28	1.02222
qqPsoOvis2_cnag1_qqPsoOvis1.1_s01_RagTag	11831166	11832494	PsoOvis1B011551	52.01	1.05561	8.51	0.792365	3.77	0.841518	6.41	0.818646	4.9	0.6125	2.33	0.866171	9.41	1.16173
qqPsoOvis2_cnag1_qqPsoOvis1.1_s01_RagTag	11852804	11855953	PsoOvis1B006533	46.4	0.94175	9.5	0.884544	4.48	1	7.32	0.934866	8.08	1.01	1.95	0.724907	9.01	1.11235
qqPsoOvis2_cnag1_qqPsoOvis1.1_s01_RagTag	11858109	11860071	PsoOvis1B013104	56.14	1.13944	13.86	1.2905	5.76	1.28571	7.91	1.01022	7.75	0.96875	2.18	0.810409	8.67	1.07037
qqPsoOvis2_cnag1_qqPsoOvis1.1_s01_RagTag	11860767	11862996	PsoOvis1B002607	45.47	0.922874	8.11	0.755121	5.06	1.12946	7.86	1.00383	7.73	0.96625	2.3	0.855019	8	0.987654
qqPsoOvis2_cnag1_qqPsoOvis1.1_s01_RagTag	11863263	11863625	PsoOvis1B009051	55.57	1.12787	16.44	1.53073	2.98	0.665179	7.53	0.961686	5.14	0.6425	2.93	1.08922	8.8	1.08642
qqPsoOvis2_cnag1_qqPsoOvis1.1_s01_RagTag	11863801	11864486	PsoOvis1B004013	52.97	1.0751	11.51	1.07169	2.52	0.5625	7.74	0.988506	11.02	1.3775	5.09	1.89219	8.89	1.09753
qqPsoOvis2_cnag1_qqPsoOvis1.1_s01_RagTag	11864572	11875920	PsoOvis1B004911	51.72	1.04973	11.61	1.08101	4.26	0.950893	8.3	1.06003	9.06	1.1325	3.78	1.4052	7.32	0.903704
qqPsoOvis2_cnag1_qqPsoOvis1.1_s01_RagTag	11876208	11877845	PsoOvis1B006566	51.24	1.03998	10.71	0.997207	4.75	1.06027	7.55	0.96424	7.69	0.96125	2.42	0.899628	9.34	1.15309
qqPsoOvis2_cnag1_qqPsoOvis1.1_s01_RagTag	11876404	11876859	PsoOvis1B011314	47.12	0.956363	13.04	1.21415	5.5	1.22768	8.49	1.08429	5.99	0.74875	3.2	1.18959	12.55	1.54938
qqPsoOvis2_cnag1_qqPsoOvis1.1_s01_RagTag	11877752	11878693	PsoOvis1B012934	56.26	1.14187	9.2	0.856611	7.71	1.72098	6.51	0.831418	8.67	1.08375	2.59	0.962825	8.41	1.03827
qqPsoOvis2_cnag1_qqPsoOvis1.1_s01_RagTag	11879827	11886511	PsoOvis1B001532	46.88	0.951492	9.6	0.893855	4.65	1.03795	7.81	0.997446	7.44	0.93	5.17	1.92193	8.45	1.04321
qqPsoOvis2_cnag1_qqPsoOvis1.1_s01_RagTag	11887754	11889165	PsoOvis1B007657	59.07	1.1989	8.89	0.827747	5.45	1.21652	8.49	1.08429	9.8	1.225	7.64	2.84015	7.54	0.930864
qqPsoOvis2_cnag1_qqPsoOvis1.1_s01_RagTag	11892061	11901593	PsoOvis1B003449	51.83	1.05196	11.05	1.02886	5.17	1.15402	8.13	1.03831	8.7	1.0875	3.01	1.11896	9.03	1.11481
qqPsoOvis2_cnag1_qqPsoOvis1.1_s01_RagTag	11900497	11901403	PsoOvis1B010002	43.58	0.884514	8.52	0.793296	5.26	1.17411	6.54	0.835249	6.36	0.795	1.81	0.672862	10.56	1.3037
qqPsoOvis2_cnag1_qqPsoOvis1.1_s01_RagTag	11901697	11906053	PsoOvis1B011345	43.86	0.890197	13.62	1.26816	2.73	0.609375	8.56	1.09323	9.49	1.18625	4.28	1.59108	7.9	0.975309
qqPsoOvis2_cnag1_qqPsoOvis1.1_s01_RagTag	11906289	11907836	PsoOvis1B004882	54.27	1.10148	13.04	1.21415	5.13	1.14509	8.31	1.0613	9.24	1.155	2.45	0.910781	9.07	1.11975
qqPsoOvis2_cnag1_qqPsoOvis1.1_s01_RagTag	11907992	11910130	PsoOvis1B013647	47.22	0.958393	8.29	0.771881	3.54	0.790179	4.24	0.541507	5.94	0.7425	2.08	0.773234	8.82	1.08889
qqPsoOvis2_cnag1_qqPsoOvis1.1_s01_RagTag	11910508	11912511	PsoOvis1B005528	46.84	0.95068	11.21	1.04376	5.54	1.23661	6.7	0.855683	6.11	0.76375	2.21	0.821561	7.98	0.985185
qqPsoOvis2_cnag1_qqPsoOvis1.1_s01_RagTag	11912753	11913630	PsoOvis1B000519	45.28	0.919018	9.71	0.904097	4.81	1.07366	7.66	0.978289	7.99	0.99875	1.83	0.680297	7.83	0.966667
qqPsoOvis2_cnag1_qqPsoOvis1.1_s01_RagTag	11913647	11915721	PsoOvis1B014416	56.57	1.14816	11.83	1.10149	5.16	1.15179	10.44	1.33333	8.04	1.005	3.58	1.33086	7.47	0.922222
qqPsoOvis2_cnag1_qqPsoOvis1.1_s01_RagTag	11926560	11928791	PsoOvis1B002333	50.68	1.02862	12.72	1.18436	5.04	1.125	7.35	0.938697	10.64	1.33	2.76	1.02602	9.01	1.11235
qqPsoOvis2_cnag1_qqPsoOvis1.1_s01_RagTag	11929082	11932004	PsoOvis1B008696	55.33	1.123	11.43	1.06425	4.39	0.979911	6.77	0.864623	8.3	1.0375	2.7	1.00372	8.93	1.10247
qqPsoOvis2_cnag1_qqPsoOvis1.1_s01_RagTag	11932093	11934926	PsoOvis1B003819	45.15	0.916379	10.94	1.01862	5.24	1.16964	6.16	0.786718	8.55	1.06875	1.52	0.565056	6.53	0.806173
qqPsoOvis2_cnag1_qqPsoOvis1.1_s01_RagTag	11935309	11936550	PsoOvis1B002899	50.53	1.02557	11.77	1.0959	3.67	0.819196	6.96	0.888889	6.96	0.87	3.99	1.48327	7.92	0.977778
qqPsoOvis2_cnag1_qqPsoOvis1.1_s01_RagTag	11937365	11938165	PsoOvis1B005418	51.81	1.05155	7.25	0.675047	5.11	1.14062	6.46	0.825032	5.94	0.7425	0.91	0.33829	9.64	1.19012
qqPsoOvis2_cnag1_qqPsoOvis1.1_s01_RagTag	11940394	11942634	PsoOvis1B011811	44.64	0.906028	8.85	0.824022	3.87	0.863839	5.44	0.694764	6.1	0.7625	2.33	0.866171	9.66	1.19259
qqPsoOvis2_cnag1_qqPsoOvis1.1_s01_RagTag	11943052	11946975	PsoOvis1B002712	40.59	0.823828	7.15	0.665736	4.69	1.04688	4.99	0.637292	6.37	0.79625	1.48	0.550186	9.11	1.12469
qqPsoOvis2_cnag1_qqPsoOvis1.1_s01_RagTag	11950250	11951197	PsoOvis1B004998	48.12	0.976659	12.5	1.16387	5.3	1.18304	10.23	1.30651	9.29	1.16125	4.32	1.60595	4.76	0.587654
qqPsoOvis2_cnag1_qqPsoOvis1.1_s01_RagTag	11963186	11994846	PsoOvis1B011357	50.26	1.02009	11.4	1.06145	4.43	0.988839	8.48	1.08301	8.68	1.085	5.21	1.9368	7.89	0.974074
qqPsoOvis2_cnag1_qqPsoOvis1.1_s01_RagTag	12030441	12063774	PsoOvis1B012002	48.76	0.989649	10.98	1.02235	4.72	1.05357	8.28	1.05747	8.46	1.0575	3.48	1.29368	8.31	1.02593
qqPsoOvis2_cnag1_qqPsoOvis1.1_s01_RagTag	12065126	12067394	PsoOvis1B003840	48.67	0.987822	7.56	0.703911	4.44	0.991071	7.31	0.933589	8.27	1.03375	3.08	1.14498	8.79	1.08519
qqPsoOvis2_cnag1_qqPsoOvis1.1_s01_RagTag	12068512	12072269	PsoOvis1B014009	51.59	1.04709	11.83	1.10149	4.89	1.09152	7.84	1.00128	8.74	1.0925	3.28	1.21933	10.08	1.24444
qqPsoOvis2_cnag1_qqPsoOvis1.1_s01_RagTag	12070998	12073097	PsoOvis1B005482	53.76	1.09113	11.6	1.08007	4.35	0.970982	8.74	1.11622	9.46	1.1825	3.6	1.33829	8.48	1.04691
qqPsoOvis2_cnag1_qqPsoOvis1.1_s01_RagTag	12074370	12077808	PsoOvis1B000953	45.15	0.916379	9.35	0.870577	3.92	0.875	6.73	0.859515	7.82	0.9775	4.19	1.55762	9.36	1.15556
qqPsoOvis2_cnag1_qqPsoOvis1.1_s01_RagTag	12078424	12080103	PsoOvis1B010856	48.74	0.989243	10.51	0.978585	7.2	1.60714	6.24	0.796935	7.41	0.92625	3.74	1.39033	7.35	0.907407
qqPsoOvis2_cnag1_qqPsoOvis1.1_s01_RagTag	12081207	12106715	PsoOvis1B002066	51.5	1.04526	11.46	1.06704	4.51	1.0067	8.54	1.09068	8.41	1.05125	2.96	1.10037	8.46	1.04444
qqPsoOvis2_cnag1_qqPsoOvis1.1_s01_RagTag	12107625	12108329	PsoOvis1B006567	48.08	0.975847	11.22	1.04469	3.25	0.725446	6.64	0.84802	11.09	1.38625	3.28	1.21933	7.48	0.923457
qqPsoOvis2_cnag1_qqPsoOvis1.1_s01_RagTag	12109560	12111249	PsoOvis1B003143	48.9	0.99249	13.16	1.22533	3.99	0.890625	8.87	1.13282	9.19	1.14875	2.09	0.776952	8.3	1.02469
qqPsoOvis2_cnag1_qqPsoOvis1.1_s01_RagTag	12118149	12122370	PsoOvis1B005014	35.62	0.722955	7.34	0.683426	3.04	0.678571	4.46	0.569604	3.71	0.46375	1.76	0.654275	6.55	0.808642
qqPsoOvis2_cnag1_qqPsoOvis1.1_s01_RagTag	12129235	12132259	PsoOvis1B009437	33.26	0.675056	6.53	0.608007	3.86	0.861607	5.24	0.669221	5.67	0.70875	5.06	1.88104	6.06	0.748148
qqPsoOvis2_cnag1_qqPsoOvis1.1_s01_RagTag	12129598	12143246	PsoOvis1B002376	45.14	0.916176	9.61	0.894786	4.08	0.910714	8.65	1.10473	7.44	0.93	5.43	2.01859	7.17	0.885185
qqPsoOvis2_cnag1_qqPsoOvis1.1_s01_RagTag	12144876	12162353	PsoOvis1B014788	51.39	1.04303	12.97	1.20764	4.88	1.08929	10.11	1.29119	9.3	1.1625	5.53	2.05576	7.69	0.949383
qqPsoOvis2_cnag1_qqPsoOvis1.1_s01_RagTag	12163551	12165236	PsoOvis1B009994	52.66	1.0688	11.13	1.03631	5.38	1.20089	9.9	1.26437	8.36	1.045	3.68	1.36803	6.5	0.802469
qqPsoOvis2_cnag1_qqPsoOvis1.1_s01_RagTag	12165333	12173412	PsoOvis1B002025	47.14	0.956769	10.6	0.986965	4.23	0.944196	8.76	1.11877	8.42	1.0525	3.31	1.23048	8.14	1.00494
qqPsoOvis2_cnag1_qqPsoOvis1.1_s01_RagTag	12184076	12186952	PsoOvis1B000662	51.7	1.04932	11.68	1.08752	4.44	0.991071	8.5	1.08557	7.82	0.9775	1.95	0.724907	6.93	0.855556
qqPsoOvis2_cnag1_qqPsoOvis1.1_s01_RagTag	12186971	12190021	PsoOvis1B001232	56.83	1.15344	11.59	1.07914	6.23	1.39062	6.03	0.770115	7.84	0.98	1.92	0.713755	7.43	0.917284
qqPsoOvis2_cnag1_qqPsoOvis1.1_s01_RagTag	12189597	12190034	PsoOvis1B011441	66.52	1.35011	12.55	1.16853	5.72	1.27679	6.74	0.860792	3.27	0.40875	3.43	1.27509	9.24	1.14074
qqPsoOvis2_cnag1_qqPsoOvis1.1_s01_RagTag	12191270	12194839	PsoOvis1B006459	50.05	1.01583	11.83	1.10149	5.23	1.16741	9.62	1.22861	8.65	1.08125	2.97	1.10409	8.75	1.08025
qqPsoOvis2_cnag1_qqPsoOvis1.1_s01_RagTag	12195171	12197395	PsoOvis1B002040	44.87	0.910696	8.83	0.82216	4.35	0.970982	7.73	0.987229	8.4	1.05	1.85	0.687732	8.48	1.04691
qqPsoOvis2_cnag1_qqPsoOvis1.1_s01_RagTag	12197499	12201989	PsoOvis1B009911	50.58	1.02659	11.49	1.06983	4.76	1.0625	8.96	1.14432	8.01	1.00125	2.61	0.97026	8.77	1.08272
qqPsoOvis2_cnag1_qqPsoOvis1.1_s01_RagTag	12202969	12204901	PsoOvis1B001767	53.54	1.08667	11.21	1.04376	5.32	1.1875	9.35	1.19413	10.38	1.2975	2.93	1.08922	6.33	0.781481
qqPsoOvis2_cnag1_qqPsoOvis1.1_s01_RagTag	12205084	12206970	PsoOvis1B007867	44.71	0.907449	8.82	0.821229	3.98	0.888393	5.71	0.729246	8.13	1.01625	2.58	0.959108	7.02	0.866667
qqPsoOvis2_cnag1_qqPsoOvis1.1_s01_RagTag	12210450	12210656	PsoOvis1B003544	60.13	1.22042	10.11	0.941341	5.9	1.31696	8.56	1.09323	13.33	1.66625	6.37	2.36803	9.52	1.17531
qqPsoOvis2_cnag1_qqPsoOvis1.1_s01_RagTag	12215828	12217129	PsoOvis1B009848	48.66	0.987619	10.7	0.996276	4.5	1.00446	8.63	1.10217	10.11	1.26375	2.9	1.07807	8.93	1.10247
qqPsoOvis2_cnag1_qqPsoOvis1.1_s01_RagTag	12220982	12233245	PsoOvis1B001087	47.88	0.971788	9.15	0.851955	4.41	0.984375	6.81	0.869732	7.77	0.97125	2.33	0.866171	8.86	1.09383
qqPsoOvis2_cnag1_qqPsoOvis1.1_s01_RagTag	12237045	12269781	PsoOvis1B002311	46.57	0.9452	8.93	0.831471	4.71	1.05134	6.67	0.851852	6.73	0.84125	2.92	1.0855	9.17	1.1321
qqPsoOvis2_cnag1_qqPsoOvis1.1_s01_RagTag	12269844	12273222	PsoOvis1B007191	52.97	1.0751	9.95	0.926443	4.98	1.11161	7.05	0.900383	8.75	1.09375	2.88	1.07063	9.86	1.21728
qqPsoOvis2_cnag1_qqPsoOvis1.1_s01_RagTag	12275141	12281886	PsoOvis1B000950	49.9	1.01279	10.54	0.981378	4.54	1.01339	8.34	1.06513	8.64	1.08	3.47	1.28996	8.13	1.0037
qqPsoOvis2_cnag1_qqPsoOvis1.1_s01_RagTag	12283053	12285632	PsoOvis1B005383	51.6	1.04729	10.7	0.996276	4.7	1.04911	6.08	0.776501	8.25	1.03125	2.25	0.836431	8.14	1.00494
qqPsoOvis2_cnag1_qqPsoOvis1.1_s01_RagTag	12285752	12286851	PsoOvis1B013089	48.14	0.977065	7.76	0.722533	5.38	1.20089	6.99	0.89272	9.28	1.16	1.19	0.442379	8.32	1.02716
qqPsoOvis2_cnag1_qqPsoOvis1.1_s01_RagTag	12287528	12289309	PsoOvis1B003074	52.89	1.07347	11.75	1.09404	5.67	1.26562	6.05	0.772669	7.37	0.92125	3.3	1.22677	9.46	1.1679
qqPsoOvis2_cnag1_qqPsoOvis1.1_s01_RagTag	12289557	12296569	PsoOvis1B011484	52.06	1.05663	11.07	1.03073	4.78	1.06696	6.19	0.790549	8.22	1.0275	2.03	0.754647	9.05	1.11728
qqPsoOvis2_cnag1_qqPsoOvis1.1_s01_RagTag	12297600	12299205	PsoOvis1B002766	48.87	0.991881	11.85	1.10335	4.68	1.04464	7.1	0.906769	7.44	0.93	2.77	1.02974	7.53	0.92963
qqPsoOvis2_cnag1_qqPsoOvis1.1_s01_RagTag	12301936	12304954	PsoOvis1B010857	48.5	0.984372	12.31	1.14618	5.07	1.1317	8.66	1.106	7.73	0.96625	2.52	0.936803	7.7	0.950617
qqPsoOvis2_cnag1_qqPsoOvis1.1_s01_RagTag	12308275	12309030	PsoOvis1B004026	50.74	1.02984	14.41	1.34171	4.97	1.10937	10.3	1.31545	7.56	0.945	1.97	0.732342	8.58	1.05926
qqPsoOvis2_cnag1_qqPsoOvis1.1_s01_RagTag	12309435	12313312	PsoOvis1B004346	49.12	0.996956	10.61	0.987896	4.7	1.04911	9.42	1.20307	8.48	1.06	2.61	0.97026	7.57	0.934568
qqPsoOvis2_cnag1_qqPsoOvis1.1_s01_RagTag	12317038	12317799	PsoOvis1B008587	46.34	0.940532	8.98	0.836127	4.05	0.904018	5.85	0.747126	6.86	0.8575	1.42	0.527881	11.16	1.37778
qqPsoOvis2_cnag1_qqPsoOvis1.1_s01_RagTag	12324665	12333366	PsoOvis1B005978	46.68	0.947433	9.38	0.873371	4.29	0.957589	5.73	0.731801	7.27	0.90875	2.56	0.951673	8.53	1.05309
qqPsoOvis2_cnag1_qqPsoOvis1.1_s01_RagTag	12334180	12337042	PsoOvis1B000221	53.84	1.09275	10.5	0.977654	5.37	1.19866	8.51	1.08685	8.23	1.02875	3.34	1.24164	8.43	1.04074
qqPsoOvis2_cnag1_qqPsoOvis1.1_s01_RagTag	12338647	12340449	PsoOvis1B008494	46.35	0.940735	8.11	0.755121	5.32	1.1875	7.38	0.942529	8.95	1.11875	1.86	0.69145	8.81	1.08765
qqPsoOvis2_cnag1_qqPsoOvis1.1_s01_RagTag	12341061	12342167	PsoOvis1B012802	56.03	1.1372	11.01	1.02514	5.69	1.27009	8.43	1.07663	8.48	1.06	3.95	1.4684	7.11	0.877778
qqPsoOvis2_cnag1_qqPsoOvis1.1_s01_RagTag	12342278	12343162	PsoOvis1B010115	46.96	0.953115	10.54	0.981378	4.4	0.982143	5.97	0.762452	4.11	0.51375	1.88	0.698885	8.23	1.01605
qqPsoOvis2_cnag1_qqPsoOvis1.1_s01_RagTag	12344325	12345482	PsoOvis1B004214	49.64	1.00751	12.3	1.14525	2.85	0.636161	11.39	1.45466	10.16	1.27	2.26	0.840149	8.45	1.04321
qqPsoOvis2_cnag1_qqPsoOvis1.1_s01_RagTag	12346197	12347117	PsoOvis1B012650	47.71	0.968338	11.06	1.0298	5.46	1.21875	6.92	0.88378	6.88	0.86	1.54	0.572491	8.89	1.09753
qqPsoOvis2_cnag1_qqPsoOvis1.1_s01_RagTag	12347255	12348088	PsoOvis1B006063	51.25	1.04019	11.52	1.07263	2.57	0.573661	9.53	1.21711	9.34	1.1675	2.49	0.925651	7.06	0.871605
qqPsoOvis2_cnag1_qqPsoOvis1.1_s01_RagTag	12349671	12350873	PsoOvis1B011972	44.85	0.91029	9.4	0.875233	4.15	0.926339	8.78	1.12133	8.91	1.11375	2.78	1.03346	7.41	0.914815
qqPsoOvis2_cnag1_qqPsoOvis1.1_s01_RagTag	12350979	12352233	PsoOvis1B001364	53.42	1.08423	10.99	1.02328	3.26	0.727679	10.82	1.38186	7.99	0.99875	3.2	1.18959	6.95	0.858025
qqPsoOvis2_cnag1_qqPsoOvis1.1_s01_RagTag	12354991	12356508	PsoOvis1B007628	45.71	0.927745	12.26	1.14153	3.71	0.828125	4.89	0.624521	6.79	0.84875	4.52	1.6803	7.79	0.961728
qqPsoOvis2_cnag1_qqPsoOvis1.1_s01_RagTag	12356770	12360279	PsoOvis1B013431	51.64	1.0481	11.47	1.06797	3.7	0.825893	7.84	1.00128	7.96	0.995	3.96	1.47212	8.21	1.01358
qqPsoOvis2_cnag1_qqPsoOvis1.1_s01_RagTag	12360340	12361167	PsoOvis1B008788	46.49	0.943576	11.94	1.11173	4.89	1.09152	9.6	1.22605	6.87	0.85875	4.94	1.83643	9.22	1.13827
qqPsoOvis2_cnag1_qqPsoOvis1.1_s01_RagTag	12362402	12366122	PsoOvis1B014164	50.35	1.02192	12.56	1.16946	4.5	1.00446	7.58	0.968072	7.43	0.92875	7.57	2.81413	8.59	1.06049
qqPsoOvis2_cnag1_qqPsoOvis1.1_s01_RagTag	12374749	12376024	PsoOvis1B003774	48.82	0.990867	10.91	1.01583	5.15	1.14955	6.47	0.826309	7.73	0.96625	2.59	0.962825	8.63	1.06543
qqPsoOvis2_cnag1_qqPsoOvis1.1_s01_RagTag	12379081	12385985	PsoOvis1B000603	51.34	1.04201	12.1	1.12663	4.15	0.926339	9.28	1.18519	8.72	1.09	2.83	1.05204	6.06	0.748148
qqPsoOvis2_cnag1_qqPsoOvis1.1_s01_RagTag	12386237	12387881	PsoOvis1B008749	46.14	0.936472	10.75	1.00093	4.24	0.946429	5.55	0.708812	9.03	1.12875	2.13	0.791822	4.66	0.575309
qqPsoOvis2_cnag1_qqPsoOvis1.1_s01_RagTag	12391068	12394537	PsoOvis1B010852	47.06	0.955145	9.82	0.914339	5.76	1.28571	6.03	0.770115	7.07	0.88375	2.82	1.04833	8.52	1.05185
qqPsoOvis2_cnag1_qqPsoOvis1.1_s01_RagTag	12394678	12400741	PsoOvis1B006259	49.78	1.01035	11.74	1.09311	5.09	1.13616	8.89	1.13538	8.39	1.04875	3.81	1.41636	8.79	1.08519
qqPsoOvis2_cnag1_qqPsoOvis1.1_s01_RagTag	12395249	12395647	PsoOvis1B012443	49.28	1.0002	11.18	1.04097	5.43	1.21205	6.58	0.840358	9.62	1.2025	1.67	0.620818	11.21	1.38395
qqPsoOvis2_cnag1_qqPsoOvis1.1_s01_RagTag	12406762	12408088	PsoOvis1B014504	55.17	1.11975	13.35	1.24302	4.31	0.962054	12.69	1.62069	8.08	1.01	6.49	2.41264	8.63	1.06543
qqPsoOvis2_cnag1_qqPsoOvis1.1_s01_RagTag	12410752	12421182	PsoOvis1B000049	49.34	1.00142	11.7	1.08939	4.24	0.946429	9.18	1.17241	8.56	1.07	4.18	1.5539	8.22	1.01481
qqPsoOvis2_cnag1_qqPsoOvis1.1_s01_RagTag	12426139	12427022	PsoOvis1B008420	49.23	0.999188	10.02	0.932961	3.81	0.850446	9.75	1.24521	9.05	1.13125	3.37	1.25279	6.91	0.853086
qqPsoOvis2_cnag1_qqPsoOvis1.1_s01_RagTag	12427371	12428422	PsoOvis1B002079	43.73	0.887558	13.29	1.23743	4.26	0.950893	9.62	1.22861	9.36	1.17	3.01	1.11896	8.95	1.10494
qqPsoOvis2_cnag1_qqPsoOvis1.1_s01_RagTag	12428910	12430488	PsoOvis1B006299	0.01	0.000202963	0.03	0.0027933	0.01	0.00223214	0	0	0	0	0	0	0	0
qqPsoOvis2_cnag1_qqPsoOvis1.1_s01_RagTag	12430725	12431333	PsoOvis1B000226	0	0	0	0	0	0	0	0	0	0	0	0	0	0
qqPsoOvis2_cnag1_qqPsoOvis1.1_s01_RagTag	12431463	12433368	PsoOvis1B013867	1.33	0.0269941	0.01	0.000931099	0	0	0.18	0.0229885	0.04	0.005	0	0	0.37	0.045679
qqPsoOvis2_cnag1_qqPsoOvis1.1_s01_RagTag	12434061	12435650	PsoOvis1B010364	53.25	1.08078	12.58	1.17132	5	1.11607	10.39	1.32695	10.24	1.28	4.17	1.55019	7.93	0.979012
qqPsoOvis2_cnag1_qqPsoOvis1.1_s01_RagTag	12435998	12436927	PsoOvis1B007487	42.56	0.863812	11.36	1.05773	4.19	0.935268	9.97	1.27331	5.95	0.74375	2.51	0.933086	6.09	0.751852
qqPsoOvis2_cnag1_qqPsoOvis1.1_s01_RagTag	12437725	12441337	PsoOvis1B001020	53.12	1.07814	10.7	0.996276	3.39	0.756696	7.4	0.945083	7.88	0.985	2.37	0.881041	9.05	1.11728
qqPsoOvis2_cnag1_qqPsoOvis1.1_s01_RagTag	12463411	12468934	PsoOvis1B009549	46.41	0.941953	10.85	1.01024	5.24	1.16964	6.71	0.85696	7.2	0.9	4.26	1.58364	9.33	1.15185
qqPsoOvis2_cnag1_qqPsoOvis1.1_s01_RagTag	12482089	12483087	PsoOvis1B007013	51.37	1.04262	10.28	0.957169	6.82	1.52232	8.45	1.07918	6.58	0.8225	3.91	1.45353	10.45	1.29012
qqPsoOvis2_cnag1_qqPsoOvis1.1_s01_RagTag	12483180	12486408	PsoOvis1B014596	54.71	1.11041	12.62	1.17505	5.08	1.13393	9.11	1.16347	8.82	1.1025	3.86	1.43494	8.99	1.10988
qqPsoOvis2_cnag1_qqPsoOvis1.1_s01_RagTag	12485983	12487935	PsoOvis1B008043	53.29	1.08159	10.97	1.02142	5.01	1.1183	8.58	1.09579	9.68	1.21	1.86	0.69145	8.13	1.0037
qqPsoOvis2_cnag1_qqPsoOvis1.1_s01_RagTag	12488576	12491881	PsoOvis1B001298	55.63	1.12908	12.69	1.18156	4.45	0.993304	9.49	1.21201	10.2	1.275	3.6	1.33829	7.4	0.91358
qqPsoOvis2_cnag1_qqPsoOvis1.1_s01_RagTag	12492236	12494083	PsoOvis1B009200	55.51	1.12665	12.43	1.15736	3.68	0.821429	10.3	1.31545	7.38	0.9225	3.54	1.31599	7.2	0.888889
qqPsoOvis2_cnag1_qqPsoOvis1.1_s01_RagTag	12497450	12500724	PsoOvis1B001837	51.29	1.041	12.53	1.16667	4.91	1.09598	9.69	1.23755	8.98	1.1225	6.38	2.37175	6.72	0.82963
qqPsoOvis2_cnag1_qqPsoOvis1.1_s01_RagTag	12505025	12506214	PsoOvis1B010238	5.67	0.11508	0.59	0.0549348	0.4	0.0892857	0.83	0.106003	0.4	0.05	0.03	0.0111524	2.03	0.250617
qqPsoOvis2_cnag1_qqPsoOvis1.1_s01_RagTag	12506270	12507683	PsoOvis1B005427	12.44	0.252486	3.74	0.348231	1.5	0.334821	1	0.127714	2.77	0.34625	0.21	0.0780669	1.93	0.238272
qqPsoOvis2_cnag1_qqPsoOvis1.1_s01_RagTag	12507848	12508307	PsoOvis1B013399	0	0	0	0	0	0	0	0	0	0	0	0	0	0
qqPsoOvis2_cnag1_qqPsoOvis1.1_s01_RagTag	12508382	12508913	PsoOvis1B001244	0	0	0	0	0	0	0	0	0	0	0	0	0	0
qqPsoOvis2_cnag1_qqPsoOvis1.1_s01_RagTag	12508943	12509414	PsoOvis1B008225	0.05	0.00101482	0	0	0	0	0	0	0	0	0	0	0	0
qqPsoOvis2_cnag1_qqPsoOvis1.1_s01_RagTag	12533606	12545506	PsoOvis1B005753	47.68	0.967729	11.41	1.06238	4.81	1.07366	8.71	1.11239	9.9	1.2375	3.87	1.43866	9.13	1.12716
qqPsoOvis2_cnag1_qqPsoOvis1.1_s01_RagTag	12547227	12548650	PsoOvis1B008399	57.07	1.15831	13.05	1.21508	3.95	0.881696	10.75	1.37292	10.33	1.29125	6.5	2.41636	7.13	0.880247
qqPsoOvis2_cnag1_qqPsoOvis1.1_s01_RagTag	12549039	12550481	PsoOvis1B004110	52.98	1.0753	11.53	1.07356	4.75	1.06027	7.07	0.902937	7.25	0.90625	3.87	1.43866	6.3	0.777778
qqPsoOvis2_cnag1_qqPsoOvis1.1_s01_RagTag	12552080	12552745	PsoOvis1B014339	52.35	1.06251	9.42	0.877095	4.58	1.02232	7.18	0.916986	7.66	0.9575	5.18	1.92565	9.03	1.11481
qqPsoOvis2_cnag1_qqPsoOvis1.1_s01_RagTag	12553884	12557416	PsoOvis1B009775	45.32	0.91983	10	0.931099	4.62	1.03125	9.52	1.21584	8.11	1.01375	3.85	1.43123	8.57	1.05802
qqPsoOvis2_cnag1_qqPsoOvis1.1_s01_RagTag	12557635	12561403	PsoOvis1B012682	48.8	0.990461	10.25	0.954376	5.01	1.1183	9.48	1.21073	8.58	1.0725	2.7	1.00372	8.98	1.10864
qqPsoOvis2_cnag1_qqPsoOvis1.1_s01_RagTag	12566224	12566835	PsoOvis1B010147	54.25	1.10108	19.11	1.77933	2.23	0.497768	9.51	1.21456	6.7	0.8375	3.28	1.21933	9.75	1.2037
qqPsoOvis2_cnag1_qqPsoOvis1.1_s01_RagTag	12566879	12568244	PsoOvis1B001902	46.53	0.944388	8.63	0.803538	3.95	0.881696	5.75	0.734355	5.69	0.71125	1.85	0.687732	10.93	1.34938
qqPsoOvis2_cnag1_qqPsoOvis1.1_s01_RagTag	12568569	12569663	PsoOvis1B008434	52.27	1.06089	8.34	0.776536	4.8	1.07143	7.89	1.00766	7.59	0.94875	2.62	0.973978	9.71	1.19877
qqPsoOvis2_cnag1_qqPsoOvis1.1_s01_RagTag	12569770	12572386	PsoOvis1B012382	49.17	0.99797	12.32	1.14711	4.92	1.09821	8.69	1.10983	9.18	1.1475	3.53	1.31227	7.83	0.966667
qqPsoOvis2_cnag1_qqPsoOvis1.1_s01_RagTag	12573247	12574918	PsoOvis1B004822	44.44	0.901969	8.92	0.83054	4.44	0.991071	6.95	0.887612	9.27	1.15875	1.82	0.67658	9.43	1.1642
qqPsoOvis2_cnag1_qqPsoOvis1.1_s01_RagTag	12574959	12575611	PsoOvis1B010760	50.22	1.01928	6.84	0.636872	6.5	1.45089	9	1.14943	11.14	1.3925	2.39	0.888476	11.76	1.45185
qqPsoOvis2_cnag1_qqPsoOvis1.1_s01_RagTag	12575807	12577820	PsoOvis1B002440	51.18	1.03877	11.81	1.09963	4.58	1.02232	10.52	1.34355	8.48	1.06	3.75	1.39405	10.37	1.28025
qqPsoOvis2_cnag1_qqPsoOvis1.1_s01_RagTag	12577878	12578975	PsoOvis1B009162	50.59	1.02679	11.76	1.09497	5.62	1.25446	10.26	1.31034	5.8	0.725	3.54	1.31599	7.28	0.898765
qqPsoOvis2_cnag1_qqPsoOvis1.1_s01_RagTag	12579806	12590475	PsoOvis1B005516	49.94	1.0136	10.6	0.986965	4.74	1.05804	7.37	0.941252	8.1	1.0125	2.48	0.921933	8.83	1.09012
qqPsoOvis2_cnag1_qqPsoOvis1.1_s01_RagTag	12590802	12592979	PsoOvis1B012302	48.47	0.983763	11.09	1.03259	5.96	1.33036	12.68	1.61941	8.82	1.1025	3.1	1.15242	7.25	0.895062
qqPsoOvis2_cnag1_qqPsoOvis1.1_s01_RagTag	12599326	12613331	PsoOvis1B002713	53.08	1.07733	11.83	1.10149	5.12	1.14286	10.72	1.36909	9.89	1.23625	6.61	2.45725	9.39	1.15926
qqPsoOvis2_cnag1_qqPsoOvis1.1_s01_RagTag	12616828	12641571	PsoOvis1B004491	51.15	1.03816	13.56	1.26257	4.33	0.966518	10.94	1.39719	9.49	1.18625	4.68	1.73978	8.5	1.04938
qqPsoOvis2_cnag1_qqPsoOvis1.1_s01_RagTag	12643266	12645028	PsoOvis1B012765	48.71	0.988634	11.72	1.09125	5.41	1.20759	10.94	1.39719	7.06	0.8825	4.05	1.50558	10.29	1.27037
qqPsoOvis2_cnag1_qqPsoOvis1.1_s01_RagTag	12655377	12702184	PsoOvis1B008501	48.53	0.984981	11.56	1.07635	4.38	0.977679	9.09	1.16092	8.5	1.0625	6.38	2.37175	8.01	0.988889
qqPsoOvis2_cnag1_qqPsoOvis1.1_s01_RagTag	12693716	12694714	PsoOvis1B000611	48.53	0.984981	10.98	1.02235	5.98	1.33482	4.59	0.586207	8.17	1.02125	9.29	3.45353	9.75	1.2037
qqPsoOvis2_cnag1_qqPsoOvis1.1_s01_RagTag	12699735	12700584	PsoOvis1B010593	43.69	0.886746	9.95	0.926443	5.9	1.31696	4.43	0.565773	6.06	0.7575	4.83	1.79554	8.57	1.05802
qqPsoOvis2_cnag1_qqPsoOvis1.1_s01_RagTag	12702658	12703152	PsoOvis1B002021	48.74	0.989243	13.71	1.27654	4.49	1.00223	8.99	1.14815	8.29	1.03625	4.33	1.60967	6.49	0.801235
qqPsoOvis2_cnag1_qqPsoOvis1.1_s01_RagTag	12708081	12710082	PsoOvis1B012676	57.4	1.16501	14.33	1.33426	4.77	1.06473	8.27	1.05619	9.05	1.13125	5.65	2.10037	6.85	0.845679
qqPsoOvis2_cnag1_qqPsoOvis1.1_s01_RagTag	12731745	12739162	PsoOvis1B004416	46.6	0.945809	11.46	1.06704	4.6	1.02679	8.35	1.06641	8.08	1.01	3.87	1.43866	7.96	0.982716
qqPsoOvis2_cnag1_qqPsoOvis1.1_s01_RagTag	12732199	12732904	PsoOvis1B014267	50.58	1.02659	11.39	1.06052	4.24	0.946429	6.85	0.87484	8.99	1.12375	5.95	2.2119	9.22	1.13827
qqPsoOvis2_cnag1_qqPsoOvis1.1_s01_RagTag	12791761	12800437	PsoOvis1B012619	49.81	1.01096	11.83	1.10149	4.31	0.962054	9.02	1.15198	8.51	1.06375	2.87	1.06691	8.37	1.03333
qqPsoOvis2_cnag1_qqPsoOvis1.1_s01_RagTag	12801048	12809194	PsoOvis1B006038	50.26	1.02009	12.12	1.12849	4.31	0.962054	9.56	1.22095	9.56	1.195	2.9	1.07807	7.57	0.934568
qqPsoOvis2_cnag1_qqPsoOvis1.1_s01_RagTag	12823965	12824550	PsoOvis1B003165	47.51	0.964278	10.83	1.00838	4.68	1.04464	6.78	0.8659	9.48	1.185	5.19	1.92937	13.45	1.66049
qqPsoOvis2_cnag1_qqPsoOvis1.1_s01_RagTag	12826022	12830141	PsoOvis1B003886	48.86	0.991679	9.82	0.914339	5.49	1.22545	6.83	0.872286	8.79	1.09875	3.3	1.22677	9.46	1.1679
qqPsoOvis2_cnag1_qqPsoOvis1.1_s01_RagTag	12830168	12831266	PsoOvis1B000138	42.85	0.869698	7.95	0.740223	3.42	0.763393	4.22	0.538953	7.23	0.90375	2.33	0.866171	8.43	1.04074
qqPsoOvis2_cnag1_qqPsoOvis1.1_s01_RagTag	12831359	12832520	PsoOvis1B008290	50.76	1.03024	12.36	1.15084	3.38	0.754464	7.72	0.985951	7.79	0.97375	3.81	1.41636	8.68	1.0716
qqPsoOvis2_cnag1_qqPsoOvis1.1_s01_RagTag	12833016	12834087	PsoOvis1B006365	47.68	0.967729	12.67	1.1797	5.01	1.1183	12.76	1.62963	6.78	0.8475	3.4	1.26394	8.3	1.02469
qqPsoOvis2_cnag1_qqPsoOvis1.1_s01_RagTag	12835392	12839898	PsoOvis1B014546	47.14	0.956769	12.41	1.15549	4.73	1.0558	8.74	1.11622	8.33	1.04125	3.21	1.19331	7.31	0.902469
qqPsoOvis2_cnag1_qqPsoOvis1.1_s01_RagTag	12840962	12841701	PsoOvis1B010094	55.47	1.12584	8.38	0.780261	3.45	0.770089	7.19	0.918263	4.76	0.595	3.32	1.2342	6.61	0.816049
qqPsoOvis2_cnag1_qqPsoOvis1.1_s01_RagTag	12842451	12844153	PsoOvis1B000835	49.14	0.997361	9.35	0.870577	5.55	1.23884	6.69	0.854406	8.73	1.09125	3.93	1.46097	8.96	1.10617
qqPsoOvis2_cnag1_qqPsoOvis1.1_s01_RagTag	12843543	12843923	PsoOvis1B012400	43.52	0.883296	6.96	0.648045	5.02	1.12054	4.23	0.54023	8.76	1.095	4.16	1.54647	9.79	1.20864
qqPsoOvis2_cnag1_qqPsoOvis1.1_s01_RagTag	12844600	12844767	PsoOvis1B002127	39.62	0.80414	13.38	1.24581	3.11	0.694196	9.19	1.17369	7.62	0.9525	4.29	1.5948	8.31	1.02593
qqPsoOvis2_cnag1_qqPsoOvis1.1_s01_RagTag	12845115	12845823	PsoOvis1B012519	47.28	0.95961	10.18	0.947858	5.47	1.22098	10.18	1.30013	7.45	0.93125	2.98	1.10781	8.84	1.09136
qqPsoOvis2_cnag1_qqPsoOvis1.1_s01_RagTag	12846030	12847277	PsoOvis1B002509	47.07	0.955348	9.45	0.879888	5.02	1.12054	7.6	0.970626	6.69	0.83625	2.14	0.795539	9.47	1.16914
qqPsoOvis2_cnag1_qqPsoOvis1.1_s01_RagTag	12847395	12848537	PsoOvis1B014577	49.38	1.00223	11.51	1.07169	4.32	0.964286	8.93	1.14049	7.71	0.96375	4.09	1.52045	6.08	0.750617
qqPsoOvis2_cnag1_qqPsoOvis1.1_s01_RagTag	12848743	12850614	PsoOvis1B004485	54.84	1.11305	11.03	1.027	4.25	0.948661	8.23	1.05109	10.3	1.2875	3.3	1.22677	10.1	1.24691
qqPsoOvis2_cnag1_qqPsoOvis1.1_s01_RagTag	12850695	12852467	PsoOvis1B014510	51.98	1.055	11.2	1.04283	5.84	1.30357	8.65	1.10473	7.24	0.905	1.36	0.505576	10.47	1.29259
qqPsoOvis2_cnag1_qqPsoOvis1.1_s01_RagTag	12852517	12858256	PsoOvis1B006349	49.46	1.00386	10.3	0.959032	4.91	1.09598	8.7	1.11111	7.45	0.93125	1.74	0.64684	7.54	0.930864
qqPsoOvis2_cnag1_qqPsoOvis1.1_s01_RagTag	12854692	12857956	PsoOvis1B000173	49.91	1.01299	9.68	0.901304	4.99	1.11384	7.94	1.01405	6.49	0.81125	1.68	0.624535	8.25	1.01852
qqPsoOvis2_cnag1_qqPsoOvis1.1_s01_RagTag	12854707	12856515	PsoOvis1B008277	46.77	0.949259	10.15	0.945065	4.84	1.08036	7.85	1.00255	5.69	0.71125	1.76	0.654275	8.61	1.06296
qqPsoOvis2_cnag1_qqPsoOvis1.1_s01_RagTag	12861679	12863667	PsoOvis1B010331	43.86	0.890197	9.27	0.863128	6.33	1.41295	5.71	0.729246	6.97	0.87125	1.66	0.6171	9.66	1.19259
qqPsoOvis2_cnag1_qqPsoOvis1.1_s01_RagTag	12871211	12874078	PsoOvis1B002220	49.57	1.00609	9.81	0.913408	4	0.892857	6.9	0.881226	7.22	0.9025	3.57	1.32714	7.39	0.912346
qqPsoOvis2_cnag1_qqPsoOvis1.1_s01_RagTag	12875537	12880251	PsoOvis1B006405	47.06	0.955145	12.69	1.18156	3.73	0.832589	9.03	1.15326	8.93	1.11625	2.88	1.07063	7.11	0.877778
qqPsoOvis2_cnag1_qqPsoOvis1.1_s01_RagTag	12881024	12885374	PsoOvis1B006375	53.21	1.07997	12.96	1.2067	4.65	1.03795	9.77	1.24777	7.85	0.98125	2.7	1.00372	7.43	0.917284
qqPsoOvis2_cnag1_qqPsoOvis1.1_s01_RagTag	12881215	12883098	PsoOvis1B012758	55.03	1.11691	13.06	1.21601	5.84	1.30357	10.11	1.29119	5.67	0.70875	2.8	1.04089	7.21	0.890123
qqPsoOvis2_cnag1_qqPsoOvis1.1_s01_RagTag	12885663	12887734	PsoOvis1B012724	55.46	1.12563	13.72	1.27747	4.3	0.959821	9.29	1.18646	9.3	1.1625	4.92	1.829	6.4	0.790123
qqPsoOvis2_cnag1_qqPsoOvis1.1_s01_RagTag	12887890	12889158	PsoOvis1B009045	47.28	0.95961	12.31	1.14618	5.22	1.16518	7.12	0.909323	9.44	1.18	3.29	1.22305	9.29	1.14691
qqPsoOvis2_cnag1_qqPsoOvis1.1_s01_RagTag	12892680	12894211	PsoOvis1B007545	50.52	1.02537	10.73	0.999069	4.88	1.08929	6.29	0.803321	8.45	1.05625	4.01	1.49071	6.29	0.776543
qqPsoOvis2_cnag1_qqPsoOvis1.1_s01_RagTag	12896336	12900180	PsoOvis1B007119	50.66	1.02821	10.66	0.992551	4.11	0.917411	8.17	1.04342	7.55	0.94375	3.57	1.32714	7.37	0.909877
qqPsoOvis2_cnag1_qqPsoOvis1.1_s01_RagTag	12901932	12906887	PsoOvis1B013702	50.88	1.03268	10.47	0.97486	4.55	1.01562	8.91	1.13793	6.26	0.7825	4.36	1.62082	9	1.11111
qqPsoOvis2_cnag1_qqPsoOvis1.1_s01_RagTag	12921926	12924216	PsoOvis1B005187	54.08	1.09763	14.17	1.31937	4.17	0.930804	7.1	0.906769	9.56	1.195	4.45	1.65428	7.34	0.906173
qqPsoOvis2_cnag1_qqPsoOvis1.1_s01_RagTag	12936201	12939173	PsoOvis1B011353	45.97	0.933022	11.24	1.04655	3.86	0.861607	6.03	0.770115	7.75	0.96875	2.36	0.877323	8.37	1.03333
qqPsoOvis2_cnag1_qqPsoOvis1.1_s01_RagTag	12939864	12940298	PsoOvis1B009909	39.47	0.801096	7.49	0.697393	3.93	0.877232	7.83	1	6.13	0.76625	0.89	0.330855	6.71	0.828395
qqPsoOvis2_cnag1_qqPsoOvis1.1_s01_RagTag	12943706	12954085	PsoOvis1B003099	46.45	0.942764	10.64	0.990689	5.11	1.14062	8.04	1.02682	7.78	0.9725	2.2	0.817844	8.16	1.00741
qqPsoOvis2_cnag1_qqPsoOvis1.1_s01_RagTag	12982771	12988835	PsoOvis1B009269	49.97	1.01421	12.53	1.16667	4.8	1.07143	10.08	1.28736	9.13	1.14125	4.17	1.55019	7.93	0.979012
qqPsoOvis2_cnag1_qqPsoOvis1.1_s01_RagTag	12992378	13006483	PsoOvis1B001140	53.09	1.07753	13.35	1.24302	4.76	1.0625	10.52	1.34355	9.28	1.16	5.01	1.86245	8.11	1.00123
qqPsoOvis2_cnag1_qqPsoOvis1.1_s01_RagTag	13014233	13015430	PsoOvis1B007512	50.41	1.02314	11.46	1.06704	4.45	0.993304	5.53	0.706258	8.75	1.09375	2.53	0.94052	8.13	1.0037
qqPsoOvis2_cnag1_qqPsoOvis1.1_s01_RagTag	13015996	13017195	PsoOvis1B012456	51.81	1.05155	12.96	1.2067	4	0.892857	8.86	1.13155	8.33	1.04125	2.33	0.866171	9.4	1.16049
qqPsoOvis2_cnag1_qqPsoOvis1.1_s01_RagTag	13022766	13024646	PsoOvis1B006252	51.19	1.03897	10.53	0.980447	5.43	1.21205	9.1	1.1622	7.86	0.9825	5.8	2.15613	8.45	1.04321
qqPsoOvis2_cnag1_qqPsoOvis1.1_s01_RagTag	13025500	13027984	PsoOvis1B009289	48.01	0.974427	10.59	0.986034	4.99	1.11384	8.16	1.04215	8.34	1.0425	3.98	1.47955	8.4	1.03704
qqPsoOvis2_cnag1_qqPsoOvis1.1_s01_RagTag	13052180	13057063	PsoOvis1B008345	48.65	0.987416	10.28	0.957169	4.47	0.997768	8.97	1.14559	8.76	1.095	3.69	1.37175	7.93	0.979012
qqPsoOvis2_cnag1_qqPsoOvis1.1_s01_RagTag	13059180	13060670	PsoOvis1B013396	54.96	1.11549	15.7	1.46182	3.83	0.854911	8.7	1.11111	11.46	1.4325	3.77	1.40149	5.54	0.683951
qqPsoOvis2_cnag1_qqPsoOvis1.1_s01_RagTag	13061572	13064181	PsoOvis1B007315	45.17	0.916785	9.23	0.859404	4.19	0.935268	6.75	0.862069	6.8	0.85	1.92	0.713755	8.16	1.00741
qqPsoOvis2_cnag1_qqPsoOvis1.1_s01_RagTag	13064926	13066193	PsoOvis1B003090	49.21	0.998782	11.24	1.04655	4.15	0.926339	11.08	1.41507	10.26	1.2825	3.62	1.34572	6.93	0.855556
qqPsoOvis2_cnag1_qqPsoOvis1.1_s01_RagTag	13066298	13067722	PsoOvis1B012637	56.42	1.14512	9.47	0.88175	3.42	0.763393	7.28	0.929757	7.97	0.99625	1.69	0.628253	7.62	0.940741
qqPsoOvis2_cnag1_qqPsoOvis1.1_s01_RagTag	13068072	13069427	PsoOvis1B010137	51.81	1.05155	11.82	1.10056	3.59	0.801339	11.21	1.43167	9.04	1.13	2.65	0.98513	8.7	1.07407
qqPsoOvis2_cnag1_qqPsoOvis1.1_s01_RagTag	13069596	13070742	PsoOvis1B000416	47.1	0.955957	8.15	0.758845	5.55	1.23884	7.41	0.94636	5.92	0.74	2.31	0.858736	7.88	0.97284
qqPsoOvis2_cnag1_qqPsoOvis1.1_s01_RagTag	13071027	13071839	PsoOvis1B004484	43.45	0.881875	10.07	0.937616	4.2	0.9375	6.48	0.827586	8.17	1.02125	2.58	0.959108	8.93	1.10247
qqPsoOvis2_cnag1_qqPsoOvis1.1_s01_RagTag	13072175	13074010	PsoOvis1B012638	42.27	0.857926	8.85	0.824022	3.53	0.787946	6.92	0.88378	6.8	0.85	1.64	0.609665	9.52	1.17531
qqPsoOvis2_cnag1_qqPsoOvis1.1_s01_RagTag	13074421	13077515	PsoOvis1B006251	54.73	1.11082	12.14	1.13035	3.87	0.863839	8.44	1.07791	8.43	1.05375	2.01	0.747212	8.57	1.05802
qqPsoOvis2_cnag1_qqPsoOvis1.1_s01_RagTag	13077896	13083898	PsoOvis1B014695	47.55	0.96509	9.06	0.843575	4.25	0.948661	6.95	0.887612	7.02	0.8775	1.85	0.687732	7.24	0.893827
qqPsoOvis2_cnag1_qqPsoOvis1.1_s01_RagTag	13088241	13089453	PsoOvis1B010439	46.9	0.951898	9.2	0.856611	4.41	0.984375	7.05	0.900383	5.32	0.665	3.81	1.41636	8.83	1.09012
qqPsoOvis2_cnag1_qqPsoOvis1.1_s01_RagTag	13089039	13089350	PsoOvis1B005044	47.33	0.960625	4.77	0.444134	4.15	0.926339	6.16	0.786718	4.88	0.61	4.54	1.68773	4.41	0.544444
qqPsoOvis2_cnag1_qqPsoOvis1.1_s01_RagTag	13091235	13092029	PsoOvis1B008330	53.36	1.08301	9.04	0.841713	6.53	1.45759	6.38	0.814815	8.26	1.0325	4	1.48699	6.47	0.798765
qqPsoOvis2_cnag1_qqPsoOvis1.1_s01_RagTag	13092783	13096202	PsoOvis1B000282	51.23	1.03978	9.9	0.921788	4.37	0.975446	8.25	1.05364	7.8	0.975	2.58	0.959108	8.02	0.990123
qqPsoOvis2_cnag1_qqPsoOvis1.1_s01_RagTag	13096637	13100157	PsoOvis1B005597	54.73	1.11082	13.38	1.24581	4.16	0.928571	10.16	1.29757	7.68	0.96	4.43	1.64684	8.8	1.08642
qqPsoOvis2_cnag1_qqPsoOvis1.1_s01_RagTag	13101222	13102848	PsoOvis1B003806	49.24	0.999391	12	1.11732	4.32	0.964286	7.62	0.97318	7.8	0.975	4.47	1.66171	8.74	1.07901
qqPsoOvis2_cnag1_qqPsoOvis1.1_s01_RagTag	13107387	13122348	PsoOvis1B014029	49.04	0.995332	10.99	1.02328	3.9	0.870536	7.57	0.966794	7.77	0.97125	2.68	0.996283	8.34	1.02963
qqPsoOvis2_cnag1_qqPsoOvis1.1_s01_RagTag	13132002	13135204	PsoOvis1B004747	49.02	0.994926	10.06	0.936685	5.78	1.29018	6.72	0.858238	9.15	1.14375	2.06	0.765799	7.74	0.955556
qqPsoOvis2_cnag1_qqPsoOvis1.1_s01_RagTag	13144232	13145101	PsoOvis1B011392	51.22	1.03958	9.98	0.929236	5.01	1.1183	8.41	1.07407	9.11	1.13875	2.3	0.855019	11.26	1.39012
qqPsoOvis2_cnag1_qqPsoOvis1.1_s01_RagTag	13145338	13146132	PsoOvis1B010541	50.28	1.0205	14.12	1.31471	5.55	1.23884	10.85	1.3857	6.64	0.83	2.88	1.07063	9.93	1.22593
qqPsoOvis2_cnag1_qqPsoOvis1.1_s01_RagTag	13146052	13147163	PsoOvis1B002445	59.42	1.20601	13.93	1.29702	4.68	1.04464	9.71	1.2401	9.88	1.235	3.72	1.3829	7.74	0.955556
qqPsoOvis2_cnag1_qqPsoOvis1.1_s01_RagTag	13147278	13152645	PsoOvis1B010357	48.82	0.990867	11.52	1.07263	4.24	0.946429	7.96	1.0166	8.84	1.105	3.8	1.41264	7.95	0.981481
qqPsoOvis2_cnag1_qqPsoOvis1.1_s01_RagTag	13152992	13154984	PsoOvis1B000187	52.48	1.06515	11.38	1.05959	4.6	1.02679	11.27	1.43934	9.15	1.14375	4.36	1.62082	7.94	0.980247
qqPsoOvis2_cnag1_qqPsoOvis1.1_s01_RagTag	13155158	13158389	PsoOvis1B005971	49.71	1.00893	11.77	1.0959	3.64	0.8125	9.4	1.20051	8.36	1.045	2.64	0.981413	8.35	1.03086
qqPsoOvis2_cnag1_qqPsoOvis1.1_s01_RagTag	13158485	13160018	PsoOvis1B014378	51.37	1.04262	11.44	1.06518	4.95	1.10491	11.04	1.40996	9.92	1.24	3.57	1.32714	8.27	1.02099
qqPsoOvis2_cnag1_qqPsoOvis1.1_s01_RagTag	13170516	13193476	PsoOvis1B008510	51.48	1.04485	12.89	1.20019	4.61	1.02902	10.74	1.37165	8.99	1.12375	6.26	2.32714	7.58	0.935802
qqPsoOvis2_cnag1_qqPsoOvis1.1_s01_RagTag	13191410	13195780	PsoOvis1B002239	48.89	0.992287	10.91	1.01583	4.93	1.10045	9.93	1.2682	7.72	0.965	3.01	1.11896	8.52	1.05185
qqPsoOvis2_cnag1_qqPsoOvis1.1_s01_RagTag	13195890	13198873	PsoOvis1B010250	48.73	0.98904	10.06	0.936685	3.74	0.834821	7.78	0.993614	5.81	0.72625	2.21	0.821561	10.7	1.32099
qqPsoOvis2_cnag1_qqPsoOvis1.1_s01_RagTag	13199450	13200199	PsoOvis1B010282	50.06	1.01603	10.28	0.957169	5.51	1.22991	7.7	0.983397	8.17	1.02125	0.75	0.27881	7.59	0.937037
qqPsoOvis2_cnag1_qqPsoOvis1.1_s01_RagTag	13200869	13201423	PsoOvis1B012814	57.7	1.1711	14.73	1.37151	4.57	1.02009	9.57	1.22222	9.95	1.24375	4.06	1.50929	4.76	0.587654
qqPsoOvis2_cnag1_qqPsoOvis1.1_s01_RagTag	13201672	13204120	PsoOvis1B005996	52.6	1.06759	10.58	0.985102	3.81	0.850446	7.79	0.994891	9.05	1.13125	2.43	0.903346	6.62	0.817284
qqPsoOvis2_cnag1_qqPsoOvis1.1_s01_RagTag	13204820	13219364	PsoOvis1B014412	48.89	0.992287	11.8	1.0987	4.69	1.04688	7.93	1.01277	8.46	1.0575	3.24	1.20446	7.99	0.98642
qqPsoOvis2_cnag1_qqPsoOvis1.1_s01_RagTag	13227380	13229627	PsoOvis1B009226	51.07	1.03653	11.76	1.09497	3.68	0.821429	9.11	1.16347	7.76	0.97	3.53	1.31227	8.95	1.10494
qqPsoOvis2_cnag1_qqPsoOvis1.1_s01_RagTag	13230449	13232156	PsoOvis1B004967	53.08	1.07733	9.68	0.901304	4.81	1.07366	8.2	1.04725	8.21	1.02625	3.05	1.13383	8.31	1.02593
qqPsoOvis2_cnag1_qqPsoOvis1.1_s01_RagTag	13232186	13232779	PsoOvis1B012582	50.53	1.02557	9.53	0.887337	4.51	1.0067	8.17	1.04342	7.2	0.9	1.35	0.501859	9.21	1.13704
qqPsoOvis2_cnag1_qqPsoOvis1.1_s01_RagTag	13232877	13233914	PsoOvis1B004058	47.23	0.958595	10.72	0.998138	3.47	0.774554	6.42	0.819923	8.94	1.1175	4.1	1.52416	9.93	1.22593
qqPsoOvis2_cnag1_qqPsoOvis1.1_s01_RagTag	13235234	13238925	PsoOvis1B004512	44.9	0.911305	8.71	0.810987	4.9	1.09375	5.48	0.699872	7.77	0.97125	2	0.743494	8.49	1.04815
qqPsoOvis2_cnag1_qqPsoOvis1.1_s01_RagTag	13242329	13247744	PsoOvis1B013881	52.85	1.07266	11.89	1.10708	5.45	1.21652	9.14	1.16731	8.72	1.09	5.38	2	8.09	0.998765
qqPsoOvis2_cnag1_qqPsoOvis1.1_s01_RagTag	13254606	13275537	PsoOvis1B005572	50.13	1.01745	12.08	1.12477	4.51	1.0067	9.64	1.23116	8.97	1.12125	3.53	1.31227	8.13	1.0037
qqPsoOvis2_cnag1_qqPsoOvis1.1_s01_RagTag	13278103	13280914	PsoOvis1B001132	47.68	0.967729	9.65	0.89851	5.23	1.16741	7.56	0.965517	8.58	1.0725	2.67	0.992565	8.83	1.09012
qqPsoOvis2_cnag1_qqPsoOvis1.1_s01_RagTag	13283802	13284450	PsoOvis1B003066	42.71	0.866856	7.1	0.66108	2.76	0.616071	6.13	0.782886	5.03	0.62875	1.27	0.472119	12.04	1.48642
qqPsoOvis2_cnag1_qqPsoOvis1.1_s01_RagTag	13284678	13285694	PsoOvis1B009513	51.33	1.04181	12.61	1.17412	4.24	0.946429	9.5	1.21328	10.42	1.3025	2.52	0.936803	7.11	0.877778
qqPsoOvis2_cnag1_qqPsoOvis1.1_s01_RagTag	13285976	13287760	PsoOvis1B005937	50.28	1.0205	10.75	1.00093	4.42	0.986607	6.58	0.840358	7.26	0.9075	2.61	0.97026	8.73	1.07778
qqPsoOvis2_cnag1_qqPsoOvis1.1_s01_RagTag	13289777	13291954	PsoOvis1B011957	50.9	1.03308	10.36	0.964618	4.53	1.01116	7.47	0.954023	8.77	1.09625	3.64	1.35316	7.93	0.979012
qqPsoOvis2_cnag1_qqPsoOvis1.1_s01_RagTag	13294646	13296130	PsoOvis1B002725	49.94	1.0136	11.71	1.09032	5.82	1.29911	9.85	1.25798	9.95	1.24375	7.47	2.77695	9.22	1.13827
qqPsoOvis2_cnag1_qqPsoOvis1.1_s01_RagTag	13306463	13311633	PsoOvis1B008813	51.86	1.05257	13.23	1.23184	5.27	1.17634	12.54	1.60153	10.1	1.2625	3.66	1.36059	8.95	1.10494
qqPsoOvis2_cnag1_qqPsoOvis1.1_s01_RagTag	13309729	13312785	PsoOvis1B000656	51.12	1.03755	11.91	1.10894	4.63	1.03348	8.69	1.10983	9.47	1.18375	2.33	0.866171	9.35	1.15432
qqPsoOvis2_cnag1_qqPsoOvis1.1_s01_RagTag	13312964	13313755	PsoOvis1B000456	48.57	0.985793	9.81	0.913408	4.07	0.908482	9.63	1.22989	6.68	0.835	1.25	0.464684	7.42	0.916049
qqPsoOvis2_cnag1_qqPsoOvis1.1_s01_RagTag	13312974	13314389	PsoOvis1B014294	49.01	0.994723	9.79	0.911546	4.85	1.08259	9.77	1.24777	7.98	0.9975	1.47	0.546468	7.55	0.932099
qqPsoOvis2_cnag1_qqPsoOvis1.1_s01_RagTag	13314486	13316590	PsoOvis1B005891	50.09	1.01664	10.94	1.01862	4.55	1.01562	7.82	0.998723	10.09	1.26125	2.61	0.97026	6.38	0.787654
qqPsoOvis2_cnag1_qqPsoOvis1.1_s01_RagTag	13317306	13323271	PsoOvis1B010799	49.64	1.00751	11.71	1.09032	4.49	1.00223	9.39	1.19923	9.47	1.18375	3.6	1.33829	9.64	1.19012
qqPsoOvis2_cnag1_qqPsoOvis1.1_s01_RagTag	13330484	13332480	PsoOvis1B013234	50.84	1.03187	10.47	0.97486	4.71	1.05134	10.09	1.28863	6.22	0.7775	10.34	3.84387	7.89	0.974074
qqPsoOvis2_cnag1_qqPsoOvis1.1_s01_RagTag	13345452	13345784	PsoOvis1B007557	2.1	0.0426223	0	0	0	0	0	0	0.01	0.00125	0	0	0	0
qqPsoOvis2_cnag1_qqPsoOvis1.1_s01_RagTag	13348055	13349969	PsoOvis1B006771	55.25	1.12137	12.88	1.19926	4.01	0.895089	10.93	1.39591	9.65	1.20625	3.41	1.26766	8.71	1.07531
qqPsoOvis2_cnag1_qqPsoOvis1.1_s01_RagTag	13354430	13357059	PsoOvis1B009404	42.02	0.852852	8.49	0.790503	4.13	0.921875	5.56	0.710089	6.01	0.75125	1.84	0.684015	8	0.987654
qqPsoOvis2_cnag1_qqPsoOvis1.1_s01_RagTag	13363829	13364038	PsoOvis1B014540	46.51	0.943982	6.33	0.589385	2.59	0.578125	10.61	1.35504	5.37	0.67125	5.09	1.89219	4.73	0.583951
qqPsoOvis2_cnag1_qqPsoOvis1.1_s01_RagTag	13376587	13380067	PsoOvis1B007841	50.49	1.02476	10.78	1.00372	5.05	1.12723	9.2	1.17497	8.95	1.11875	3.04	1.13011	8.39	1.0358
qqPsoOvis2_cnag1_qqPsoOvis1.1_s01_RagTag	13380237	13382435	PsoOvis1B008564	49.87	1.01218	11.76	1.09497	5.82	1.29911	8.35	1.06641	8.07	1.00875	2.16	0.802974	8.07	0.996296
qqPsoOvis2_cnag1_qqPsoOvis1.1_s01_RagTag	13384109	13385548	PsoOvis1B002295	47.47	0.963467	11.16	1.03911	4.24	0.946429	7.49	0.956577	9.09	1.13625	2.01	0.747212	9.29	1.14691
qqPsoOvis2_cnag1_qqPsoOvis1.1_s01_RagTag	13385664	13386828	PsoOvis1B010916	55.05	1.11731	13.54	1.26071	3.55	0.792411	6.96	0.888889	11.19	1.39875	2.42	0.899628	6.82	0.841975
qqPsoOvis2_cnag1_qqPsoOvis1.1_s01_RagTag	13386998	13387642	PsoOvis1B006915	51.15	1.03816	12.59	1.17225	3.85	0.859375	11.64	1.48659	14.11	1.76375	3.57	1.32714	8.45	1.04321
qqPsoOvis2_cnag1_qqPsoOvis1.1_s01_RagTag	13387740	13388553	PsoOvis1B013440	50.33	1.02151	9.77	0.909683	3.89	0.868304	8.38	1.07024	7.63	0.95375	1.14	0.423792	6.92	0.854321
qqPsoOvis2_cnag1_qqPsoOvis1.1_s01_RagTag	13390036	13402103	PsoOvis1B005211	53.18	1.07936	12	1.11732	4.13	0.921875	9.19	1.17369	9.68	1.21	3.76	1.39777	7.66	0.945679
qqPsoOvis2_cnag1_qqPsoOvis1.1_s01_RagTag	13412703	13412966	PsoOvis1B003992	36.03	0.731277	8.08	0.752328	3.08	0.6875	6.82	0.871009	8.29	1.03625	2	0.743494	8.84	1.09136
qqPsoOvis2_cnag1_qqPsoOvis1.1_s01_RagTag	13420620	13438552	PsoOvis1B002783	31.35	0.63629	7.64	0.711359	3.09	0.689732	5.47	0.698595	5.74	0.7175	1.79	0.665428	5.21	0.64321
qqPsoOvis2_cnag1_qqPsoOvis1.1_s01_RagTag	13430731	13432457	PsoOvis1B006332	0.04	0.000811853	0.07	0.00651769	0.14	0.03125	0.09	0.0114943	0.2	0.025	0.19	0.070632	0.07	0.00864198
qqPsoOvis2_cnag1_qqPsoOvis1.1_s01_RagTag	13436155	13439806	PsoOvis1B009308	55.72	1.13091	12.23	1.13873	6.08	1.35714	9.77	1.24777	9.34	1.1675	3.82	1.42007	8.55	1.05556
qqPsoOvis2_cnag1_qqPsoOvis1.1_s01_RagTag	13440526	13475676	PsoOvis1B002594	45.07	0.914755	10.66	0.992551	3.84	0.857143	8.1	1.03448	7.63	0.95375	2.64	0.981413	6.41	0.791358
qqPsoOvis2_cnag1_qqPsoOvis1.1_s01_RagTag	13441870	13442276	PsoOvis1B001462	47.52	0.964481	15.95	1.4851	5.59	1.24777	8.14	1.03959	8.7	1.0875	5.29	1.96654	7.26	0.896296
qqPsoOvis2_cnag1_qqPsoOvis1.1_s01_RagTag	13446977	13448323	PsoOvis1B010539	14.6	0.296326	1.35	0.125698	1.09	0.243304	2.08	0.265645	1.57	0.19625	0.61	0.226766	1.68	0.207407
qqPsoOvis2_cnag1_qqPsoOvis1.1_s01_RagTag	13497794	13500197	PsoOvis1B009707	37.29	0.75685	8.52	0.793296	2.32	0.517857	3.71	0.473819	4.17	0.52125	2.52	0.936803	6.51	0.803704
qqPsoOvis2_cnag1_qqPsoOvis1.1_s01_RagTag	13501399	13503181	PsoOvis1B003367	41.97	0.851837	7.71	0.717877	3.36	0.75	7.13	0.9106	5.84	0.73	1.43	0.531599	7.04	0.869136
qqPsoOvis2_cnag1_qqPsoOvis1.1_s01_RagTag	13503353	13504820	PsoOvis1B006831	46.26	0.938908	10.49	0.976723	3.01	0.671875	6.71	0.85696	6.05	0.75625	3.31	1.23048	8.2	1.01235
qqPsoOvis2_cnag1_qqPsoOvis1.1_s01_RagTag	13506241	13514477	PsoOvis1B007884	16.08	0.326365	3.76	0.350093	1.2	0.267857	1.82	0.232439	2.67	0.33375	1.01	0.375465	3.16	0.390123
qqPsoOvis2_cnag1_qqPsoOvis1.1_s01_RagTag	13526306	13527150	PsoOvis1B013404	15.06	0.305663	3.56	0.331471	1	0.223214	2.15	0.274585	2.48	0.31	0.29	0.107807	1.54	0.190123
qqPsoOvis2_cnag1_qqPsoOvis1.1_s01_RagTag	13528121	13528902	PsoOvis1B001327	27.73	0.562817	5.09	0.473929	0.62	0.138393	2.86	0.365262	2.88	0.36	2.25	0.836431	5.25	0.648148
qqPsoOvis2_cnag1_qqPsoOvis1.1_s01_RagTag	13529286	13534494	PsoOvis1B000741	22.29	0.452405	4.32	0.402235	2.05	0.457589	3.45	0.440613	3.77	0.47125	1.2	0.446097	3.58	0.441975
qqPsoOvis2_cnag1_qqPsoOvis1.1_s01_RagTag	13535010	13536885	PsoOvis1B001721	21.79	0.442257	5.85	0.544693	2.59	0.578125	5.63	0.719029	4.17	0.52125	2.05	0.762082	5.4	0.666667
qqPsoOvis2_cnag1_qqPsoOvis1.1_s01_RagTag	13545390	13546459	PsoOvis1B011817	0.03	0.00060889	0	0	0	0	0	0	0	0	0	0	0	0
qqPsoOvis2_cnag1_qqPsoOvis1.1_s01_RagTag	13546918	13547307	PsoOvis1B007399	7.43	0.150802	0.43	0.0400372	0.26	0.0580357	0.56	0.0715198	0.3	0.0375	0.1	0.0371747	0.88	0.108642
qqPsoOvis2_cnag1_qqPsoOvis1.1_s01_RagTag	13547297	13547504	PsoOvis1B009272	42.2	0.856505	4.99	0.464618	2.75	0.613839	5.32	0.679438	7.28	0.91	4.57	1.69888	5.82	0.718519
qqPsoOvis2_cnag1_qqPsoOvis1.1_s01_RagTag	13547947	13549567	PsoOvis1B006591	39.15	0.794601	7.15	0.665736	5.9	1.31696	5.9	0.753512	5.82	0.7275	3.9	1.44981	7.45	0.919753
qqPsoOvis2_cnag1_qqPsoOvis1.1_s01_RagTag	13549588	13550792	PsoOvis1B000978	44.86	0.910493	9.47	0.88175	4.3	0.959821	6.04	0.771392	7.01	0.87625	2.52	0.936803	10.13	1.25062
qqPsoOvis2_cnag1_qqPsoOvis1.1_s01_RagTag	13556436	13557676	PsoOvis1B007469	51.1	1.03714	9.03	0.840782	4.45	0.993304	8.28	1.05747	8.89	1.11125	3.37	1.25279	8.76	1.08148
qqPsoOvis2_cnag1_qqPsoOvis1.1_s01_RagTag	13559023	13559244	PsoOvis1B007215	54.63	1.10879	9.29	0.864991	7.1	1.58482	8.18	1.0447	13.39	1.67375	6.73	2.50186	10.74	1.32593
qqPsoOvis2_cnag1_qqPsoOvis1.1_s01_RagTag	13559490	13561568	PsoOvis1B013652	47.15	0.956972	9.34	0.869646	4.64	1.03571	5.76	0.735632	7.74	0.9675	2.91	1.08178	9.54	1.17778
qqPsoOvis2_cnag1_qqPsoOvis1.1_s01_RagTag	13562563	13563710	PsoOvis1B005020	49.96	1.014	13.74	1.27933	6.37	1.42187	8.74	1.11622	8.72	1.09	5.73	2.13011	8.27	1.02099
qqPsoOvis2_cnag1_qqPsoOvis1.1_s01_RagTag	13565520	13580854	PsoOvis1B002074	51.52	1.04567	11.71	1.09032	4.63	1.03348	8.77	1.12005	7.95	0.99375	2.97	1.10409	8.48	1.04691
qqPsoOvis2_cnag1_qqPsoOvis1.1_s01_RagTag	13581601	13582708	PsoOvis1B014427	40.65	0.825046	8.15	0.758845	2.48	0.553571	7.45	0.951469	7.56	0.945	2.7	1.00372	8.31	1.02593
qqPsoOvis2_cnag1_qqPsoOvis1.1_s01_RagTag	13583358	13586236	PsoOvis1B004079	50.34	1.02172	13.17	1.22626	4.44	0.991071	9.93	1.2682	10.98	1.3725	3.43	1.27509	7.85	0.969136
qqPsoOvis2_cnag1_qqPsoOvis1.1_s01_RagTag	13588408	13588704	PsoOvis1B009115	53.66	1.0891	14.2	1.32216	6.51	1.45312	10.99	1.40358	8.08	1.01	0.75	0.27881	8.22	1.01481
qqPsoOvis2_cnag1_qqPsoOvis1.1_s01_RagTag	13589126	13591841	PsoOvis1B013604	53.38	1.08342	13.25	1.23371	5.98	1.33482	8.35	1.06641	7.76	0.97	4.05	1.50558	9.48	1.17037
qqPsoOvis2_cnag1_qqPsoOvis1.1_s01_RagTag	13596939	13599338	PsoOvis1B007365	50.39	1.02273	10.55	0.982309	4.26	0.950893	7.67	0.979566	8.57	1.07125	6.29	2.33829	8.94	1.1037
qqPsoOvis2_cnag1_qqPsoOvis1.1_s01_RagTag	13602969	13609807	PsoOvis1B001041	48.53	0.984981	9.87	0.918994	5.54	1.23661	7.51	0.959132	7.47	0.93375	4.59	1.70632	7.18	0.88642
qqPsoOvis2_cnag1_qqPsoOvis1.1_s01_RagTag	13609896	13611622	PsoOvis1B007337	53.78	1.09154	13.31	1.23929	4.85	1.08259	7.92	1.01149	9.45	1.18125	2.67	0.992565	8.34	1.02963
qqPsoOvis2_cnag1_qqPsoOvis1.1_s01_RagTag	13612025	13620019	PsoOvis1B013569	50.69	1.02882	11.77	1.0959	4.9	1.09375	7.26	0.927203	7.85	0.98125	2.4	0.892193	8.18	1.00988
qqPsoOvis2_cnag1_qqPsoOvis1.1_s01_RagTag	13625403	13630727	PsoOvis1B005113	52.11	1.05764	10.1	0.94041	5.59	1.24777	8.27	1.05619	8.55	1.06875	2.82	1.04833	7.78	0.960494
qqPsoOvis2_cnag1_qqPsoOvis1.1_s01_RagTag	13630769	13632832	PsoOvis1B002449	48.77	0.989852	9.77	0.909683	4.83	1.07812	6.11	0.780332	8.1	1.0125	2.18	0.810409	8.98	1.10864
qqPsoOvis2_cnag1_qqPsoOvis1.1_s01_RagTag	13630838	13631944	PsoOvis1B007400	47.8	0.970164	11.42	1.06331	4	0.892857	7.26	0.927203	8.9	1.1125	1.79	0.665428	10.21	1.26049
qqPsoOvis2_cnag1_qqPsoOvis1.1_s01_RagTag	13634069	13635208	PsoOvis1B009593	54.6	1.10818	11.79	1.09777	2.38	0.53125	8.54	1.09068	4.59	0.57375	3.13	1.16357	8.12	1.00247
qqPsoOvis2_cnag1_qqPsoOvis1.1_s01_RagTag	13635473	13638748	PsoOvis1B005450	51.08	1.03674	11.54	1.07449	3.73	0.832589	7.72	0.985951	7.22	0.9025	2.17	0.806691	7.84	0.967901
qqPsoOvis2_cnag1_qqPsoOvis1.1_s01_RagTag	13644169	13653653	PsoOvis1B011131	46.94	0.95271	11.36	1.05773	4.66	1.04018	7.62	0.97318	7.75	0.96875	3.13	1.16357	9.04	1.11605
qqPsoOvis2_cnag1_qqPsoOvis1.1_s01_RagTag	13654879	13656539	PsoOvis1B007093	46.63	0.946418	9.67	0.900372	2.79	0.622768	5.41	0.690932	8.26	1.0325	0.64	0.237918	7.73	0.954321
qqPsoOvis2_cnag1_qqPsoOvis1.1_s01_RagTag	13656689	13657441	PsoOvis1B013641	55.03	1.11691	9.63	0.896648	3.82	0.852679	8.69	1.10983	7.36	0.92	2.1	0.780669	7.48	0.923457
qqPsoOvis2_cnag1_qqPsoOvis1.1_s01_RagTag	13657593	13660205	PsoOvis1B010698	50.45	1.02395	10.07	0.937616	5.4	1.20536	6.65	0.849298	8.61	1.07625	2.08	0.773234	8.37	1.03333
[truncated: 8,218 more rows]
