# Supplementary material for: Over-expression and increased copy numbers of a cytochrome P450 and two UDP-glucuronosyltransferase genes in macrocyclic lactone resistant Psoroptes ovis of cattle
Source: PLoS Pathog. 2025 Jul 29;21(7):e1012963. doi: 10.1371/journal.ppat.1012963 (PMC12364353; doi:10.1371/journal.ppat.1012963)
Supplement: S7 Table — Coverage was divided by median coverage across the genome to identify outliers (DXX.median). (XLSX) [file ppat.1012963.s009.xlsx]

## Sheet: Sheep.coverage.stats.median
chromosome	gene.start	gene.end	gene.Name	D03	D03.median	D05	D05.median	D06	D06.median	D07	D07.median	D08	D08.median	D09	D09.median	D10	D10.median
qqPsoOvis1.1_MT	863	928	PsoOvis1mt01	45.51	0.93373	8.68	0.817326	4.77	1.07675	14.83	1.9185	9.06	1.17206	4.28	1.60902	8.91	1.11375
qqPsoOvis1.1_MT	1817	1930	PsoOvis1mt02	57.74	1.18465	18.27	1.72034	2.25	0.507901	10.89	1.4088	14.89	1.92626	5.33	2.00376	3.14	0.3925
qqPsoOvis1.1_MT	4415	4475	PsoOvis1mt03	50	1.02585	14.57	1.37194	8.27	1.86682	6.17	0.798189	9.05	1.17076	4.35	1.63534	5.85	0.73125
qqPsoOvis1.1_MT	4554	4925	PsoOvis1mt04	39.22	0.804678	12.85	1.20998	4.73	1.06772	4.92	0.636481	7.17	0.927555	1.91	0.718045	7.42	0.9275
qqPsoOvis1.1_MT	4927	5715	PsoOvis1mt05	50.7	1.04021	13.95	1.31356	4.42	0.997743	6.48	0.838292	5.88	0.760673	2.9	1.09023	4.51	0.56375
qqPsoOvis1.1_MT	6127	6194	PsoOvis1mt06	51.67	1.06011	4.82	0.453861	4.57	1.0316	5.87	0.759379	4.6	0.595084	2.69	1.01128	7.33	0.91625
qqPsoOvis1.1_MT	6532	6954	PsoOvis1mt07	58.31	1.19635	17.99	1.69397	4.68	1.05643	8.39	1.08538	6.05	0.782665	2.86	1.07519	8.75	1.09375
qqPsoOvis1.1_MT	8669	8737	PsoOvis1mt08	43.44	0.89126	6.01	0.565913	1.71	0.386005	3.87	0.500647	8.44	1.09185	3.13	1.17669	4.51	0.56375
qqPsoOvis1.1_MT	9049	9107	PsoOvis1mt09	55.62	1.14116	8.6	0.809793	2.66	0.600451	5.86	0.758085	5.31	0.686934	9.02	3.39098	2.45	0.30625
qqPsoOvis1.1_MT	10130	10591	PsoOvis1mt10	52.2	1.07099	19.64	1.84934	3.91	0.882619	13.11	1.69599	8.06	1.04269	6.73	2.53008	8.33	1.04125
qqPsoOvis1.1_MT	11389	11664	PsoOvis1mt11	44.69	0.916906	10.98	1.0339	3.11	0.702032	6.23	0.805951	10.59	1.36999	5.39	2.02632	5.68	0.71
qqPsoOvis1.1_MT	12251	12436	PsoOvis1mt12	53.97	1.1073	14.19	1.33616	3.94	0.889391	13.5	1.74644	9.72	1.25744	3.56	1.33835	13.86	1.7325
qqPsoOvis1.1_MT	12775	12829	PsoOvis1mt13	51.96	1.06606	12.2	1.14878	5.15	1.16253	10.7	1.38422	5.35	0.692109	4	1.50376	12.52	1.565
qqPsoOvis1.1_MT	13857	14267	PsoOvis1mt14	41.9	0.859664	10.54	0.992467	3.61	0.814898	7.15	0.924968	6.64	0.858991	1.45	0.545113	8.83	1.10375
qqPsoOvis1.1_MT	14930	14992	PsoOvis1mt15	60.89	1.24928	8.58	0.80791	3.85	0.869074	8.65	1.11902	6.71	0.868047	1	0.37594	10.06	1.2575
qqPsoOvis1.1_MT	16130	16264	PsoOvis1mt16	58.22	1.1945	15.83	1.49058	7.64	1.7246	14.5	1.87581	13.76	1.78008	3.69	1.38722	8.34	1.0425
qqPsoOvis1.1_s01	11	2881	PsoOvis1B006688	8.85	0.181576	1.69	0.159134	1.11	0.250564	1.06	0.137128	0.62	0.080207	0.12	0.0451128	0.95	0.11875
qqPsoOvis1.1_s01	7802	13197	PsoOvis1B012875	36.93	0.757694	8.74	0.822976	3.71	0.837472	3.99	0.516171	6.13	0.793014	1.69	0.635338	6.83	0.85375
qqPsoOvis1.1_s01	13237	17175	PsoOvis1B001783	40.77	0.836479	9.44	0.888889	3.81	0.860045	4.66	0.602846	5.8	0.750323	1.85	0.695489	7.14	0.8925
qqPsoOvis1.1_s01	17305	20487	PsoOvis1B008119	38.19	0.783545	8.75	0.823917	3.89	0.878104	4.88	0.631307	5.26	0.680466	1.74	0.654135	6.02	0.7525
qqPsoOvis1.1_s01	22183	25832	PsoOvis1B003346	41.97	0.8611	7.93	0.746704	4.5	1.0158	4.42	0.571798	6.49	0.839586	1.29	0.484962	6.46	0.8075
qqPsoOvis1.1_s01	26027	28759	PsoOvis1B009641	45.79	0.939475	9.3	0.875706	4.09	0.923251	6.12	0.791721	7.79	1.00776	2	0.75188	6.42	0.8025
qqPsoOvis1.1_s01	30099	37989	PsoOvis1B004873	47.46	0.973738	10.61	0.999058	4.15	0.936795	5.45	0.705045	7.81	1.01035	1.46	0.548872	6.38	0.7975
qqPsoOvis1.1_s01	38061	40128	PsoOvis1B011315	48.13	0.987485	10.23	0.963277	3.34	0.75395	6.6	0.853816	7.41	0.958603	2.47	0.928571	8.67	1.08375
qqPsoOvis1.1_s01	40514	43995	PsoOvis1B004400	44.29	0.908699	9.38	0.883239	3.75	0.846501	4.58	0.592497	4.9	0.633894	1.96	0.736842	6.3	0.7875
qqPsoOvis1.1_s01	44063	46711	PsoOvis1B002767	42	0.861715	8.22	0.774011	3.92	0.884876	7.33	0.948254	6.79	0.878396	1.71	0.642857	8.03	1.00375
qqPsoOvis1.1_s01	47842	49202	PsoOvis1B008521	43.11	0.884489	8.04	0.757062	3.89	0.878104	3.01	0.389392	5.69	0.736093	1.47	0.552632	6.91	0.86375
qqPsoOvis1.1_s01	50336	51463	PsoOvis1B000411	48.29	0.990767	7.44	0.700565	4.91	1.10835	5.83	0.754204	5.35	0.692109	1.64	0.616541	7.24	0.905
qqPsoOvis1.1_s01	51531	54191	PsoOvis1B013257	49.42	1.01395	10.41	0.980226	4.26	0.961625	6.17	0.798189	7.16	0.926261	2.38	0.894737	6.83	0.85375
qqPsoOvis1.1_s01	54639	55500	PsoOvis1B006125	46.2	0.947887	10.66	1.00377	5.12	1.15576	6.98	0.902975	9.16	1.18499	1.93	0.725564	9.52	1.19
qqPsoOvis1.1_s01	56212	59469	PsoOvis1B012712	39.37	0.807755	8.22	0.774011	3.61	0.814898	4.76	0.615783	6.53	0.844761	1.84	0.691729	8.07	1.00875
qqPsoOvis1.1_s01	68213	78595	PsoOvis1B004473	41.68	0.85515	10.29	0.968927	4.21	0.950339	5.77	0.746442	6.64	0.858991	1.56	0.586466	8.18	1.0225
qqPsoOvis1.1_s01	83826	85738	PsoOvis1B002775	40.93	0.839762	9.55	0.899247	4.71	1.06321	7.6	0.983182	5.82	0.752911	1.55	0.582707	5.32	0.665
qqPsoOvis1.1_s01	86059	86784	PsoOvis1B004606	43.56	0.893722	9.01	0.848399	5	1.12867	8.26	1.06856	9.81	1.26908	1.75	0.657895	6.22	0.7775
qqPsoOvis1.1_s01	87008	87952	PsoOvis1B000193	38.15	0.782725	8.07	0.759887	5.01	1.13093	6.99	0.904269	5.46	0.706339	2.5	0.93985	8.82	1.1025
qqPsoOvis1.1_s01	88396	89139	PsoOvis1B005004	39.8	0.816578	10.08	0.949153	2.83	0.638826	4.69	0.606727	6.57	0.849935	1.46	0.548872	7.36	0.92
qqPsoOvis1.1_s01	92241	101049	PsoOvis1B013676	42.33	0.868486	9.25	0.870998	3.55	0.801354	6.07	0.785252	6.97	0.901682	1.87	0.703008	8.05	1.00625
qqPsoOvis1.1_s01	105481	111699	PsoOvis1B007150	41.68	0.85515	9.5	0.894539	4.31	0.972912	6.71	0.868047	6.86	0.887451	1.56	0.586466	7.07	0.88375
qqPsoOvis1.1_s01	110656	111390	PsoOvis1B002578	48.83	1.00185	11.32	1.06591	5.13	1.15801	9.32	1.20569	9.63	1.2458	1.32	0.496241	7.53	0.94125
qqPsoOvis1.1_s01	115697	121363	PsoOvis1B009052	43.29	0.888182	9.99	0.940678	3.56	0.803612	6.67	0.862872	6.81	0.880983	1.4	0.526316	6.82	0.8525
qqPsoOvis1.1_s01	119476	119887	PsoOvis1B011469	35.08	0.719737	7.92	0.745763	4.07	0.918736	10.7	1.38422	9.77	1.26391	1.35	0.507519	7.26	0.9075
qqPsoOvis1.1_s01	122197	126692	PsoOvis1B010631	41.15	0.844276	9.21	0.867232	3.4	0.767494	5.86	0.758085	6.6	0.853816	2.04	0.766917	6.06	0.7575
qqPsoOvis1.1_s01	131322	133338	PsoOvis1B005637	45.37	0.930858	9.54	0.898305	3.83	0.86456	6.66	0.861578	7.9	1.02199	2.54	0.954887	5.96	0.745
qqPsoOvis1.1_s01	133748	142136	PsoOvis1B012203	42.54	0.872794	9.48	0.892655	3.66	0.826185	6.21	0.803364	6.39	0.826649	2.12	0.796992	6.81	0.85125
qqPsoOvis1.1_s01	159856	173881	PsoOvis1B001660	44.02	0.90316	10.01	0.942561	3.66	0.826185	8.28	1.07115	7.04	0.910737	2.63	0.988722	6.34	0.7925
qqPsoOvis1.1_s01	180091	183129	PsoOvis1B014696	40.41	0.829093	9.03	0.850282	3.94	0.889391	6.46	0.835705	7.13	0.92238	1.94	0.729323	5.96	0.745
qqPsoOvis1.1_s01	182723	184023	PsoOvis1B004373	39.03	0.80078	9.92	0.934087	3.19	0.72009	9.68	1.25226	6.96	0.900388	2.67	1.00376	5.81	0.72625
qqPsoOvis1.1_s01	184158	185456	PsoOvis1B008461	40.89	0.838941	9.49	0.893597	3.97	0.896163	6.87	0.888745	6.8	0.87969	4.66	1.75188	8.38	1.0475
qqPsoOvis1.1_s01	187377	190308	PsoOvis1B005869	39.73	0.815142	8.37	0.788136	3.18	0.717833	5.28	0.683053	5.3	0.68564	2.74	1.03008	7.15	0.89375
qqPsoOvis1.1_s01	190370	192672	PsoOvis1B009497	41.41	0.84961	9.23	0.869115	4.03	0.909707	6.17	0.798189	6.29	0.813713	2.37	0.890977	5.96	0.745
qqPsoOvis1.1_s01	192823	195649	PsoOvis1B003075	40.43	0.829503	10.47	0.985876	3.92	0.884876	6.69	0.865459	4.97	0.64295	1.62	0.609023	7.72	0.965
qqPsoOvis1.1_s01	194792	197342	PsoOvis1B005175	39.19	0.804062	9.12	0.858757	4.41	0.995485	5.31	0.686934	5.33	0.689521	1.12	0.421053	6.96	0.87
qqPsoOvis1.1_s01	197663	201241	PsoOvis1B002696	41.5	0.851457	9.96	0.937853	3.43	0.774266	7.22	0.934023	6.41	0.829237	1.97	0.740602	4.56	0.57
qqPsoOvis1.1_s01	201861	205346	PsoOvis1B003715	41.38	0.848995	9.36	0.881356	4.13	0.93228	5.76	0.745149	6.17	0.798189	1.83	0.68797	5.83	0.72875
qqPsoOvis1.1_s01	206025	208680	PsoOvis1B011974	44.74	0.917932	8.08	0.760829	3.77	0.851016	5.62	0.727038	7.32	0.94696	2.29	0.860902	6.96	0.87
qqPsoOvis1.1_s01	208917	211098	PsoOvis1B004399	40.01	0.820886	8.86	0.834275	4.26	0.961625	7.03	0.909444	5.19	0.67141	1.75	0.657895	5.94	0.7425
qqPsoOvis1.1_s01	211381	213098	PsoOvis1B012785	36.75	0.754001	9.99	0.940678	3.07	0.693002	7.26	0.939198	6.27	0.811125	2.62	0.984962	6.38	0.7975
qqPsoOvis1.1_s01	213283	214846	PsoOvis1B005969	47.07	0.965737	11.38	1.07156	5.29	1.19413	6.02	0.778784	7.68	0.993532	2.5	0.93985	5.99	0.74875
qqPsoOvis1.1_s01	215032	215998	PsoOvis1B014356	38.87	0.797497	10.68	1.00565	3.9	0.880361	7.94	1.02717	6.22	0.804657	1.62	0.609023	7.99	0.99875
qqPsoOvis1.1_s01	229878	236120	PsoOvis1B008856	38.97	0.799549	8.93	0.840866	4.32	0.975169	6.59	0.852523	6.37	0.824062	3.11	1.16917	6.41	0.80125
qqPsoOvis1.1_s01	237665	244146	PsoOvis1B013159	44.2	0.906853	9.49	0.893597	3.76	0.848758	7.6	0.983182	8.03	1.03881	3.31	1.24436	6.91	0.86375
qqPsoOvis1.1_s01	258246	264507	PsoOvis1B010405	41.13	0.843865	8.89	0.8371	3.27	0.738149	6.31	0.8163	7.1	0.918499	2.1	0.789474	7.06	0.8825
qqPsoOvis1.1_s01	265643	268154	PsoOvis1B000023	39.49	0.810217	9.76	0.919021	2.65	0.598194	5.85	0.756792	6.74	0.871928	1.63	0.612782	6.11	0.76375
qqPsoOvis1.1_s01	276649	277414	PsoOvis1B009177	47.53	0.975174	8.93	0.840866	3.03	0.683973	6.2	0.80207	6.3	0.815006	1.8	0.676692	5.47	0.68375
qqPsoOvis1.1_s01	277742	279333	PsoOvis1B002888	38.48	0.789495	8.19	0.771186	3.5	0.790068	6.82	0.882277	6.82	0.882277	1.52	0.571429	5.32	0.665
qqPsoOvis1.1_s01	280453	281443	PsoOvis1B014431	46.2	0.947887	11.97	1.12712	5.77	1.30248	5.77	0.746442	8.34	1.07891	3.34	1.25564	6.88	0.86
qqPsoOvis1.1_s01	281493	283395	PsoOvis1B004442	41.76	0.856791	9.04	0.851224	5.24	1.18284	7.44	0.962484	8.53	1.10349	1.83	0.68797	7.46	0.9325
qqPsoOvis1.1_s01	289203	294239	PsoOvis1B002274	41.19	0.845096	11.17	1.05179	4.58	1.03386	8.13	1.05175	7.85	1.01552	2.68	1.00752	5.57	0.69625
qqPsoOvis1.1_s01	314654	316138	PsoOvis1B009796	36.38	0.74641	8.89	0.8371	3.93	0.887133	5.77	0.746442	6.15	0.795602	9.24	3.47368	6.38	0.7975
qqPsoOvis1.1_s01	318521	318919	PsoOvis1B000234	42.74	0.876898	11.62	1.09416	4.09	0.923251	5.93	0.767141	5.07	0.655886	4.9	1.84211	8.95	1.11875
qqPsoOvis1.1_s01	319278	320558	PsoOvis1B008630	41.96	0.860895	9.8	0.922787	4.78	1.07901	7.67	0.992238	6.58	0.851229	4.27	1.60526	4.96	0.62
qqPsoOvis1.1_s01	320815	323675	PsoOvis1B006376	42.7	0.876077	9.55	0.899247	4.56	1.02935	8.25	1.06727	6.94	0.897801	3.38	1.27068	6.31	0.78875
qqPsoOvis1.1_s01	323798	326553	PsoOvis1B014572	39.99	0.820476	7.4	0.696798	2.94	0.663657	6	0.776197	5.26	0.680466	3.29	1.23684	6.15	0.76875
qqPsoOvis1.1_s01	326595	334963	PsoOvis1B014779	40.33	0.827452	9.5	0.894539	4.73	1.06772	6.39	0.826649	7.32	0.94696	2.67	1.00376	6.55	0.81875
qqPsoOvis1.1_s01	337434	354005	PsoOvis1B006015	41.25	0.846327	10.04	0.945386	3.72	0.839729	7.38	0.954722	6.75	0.873221	2.17	0.815789	6.53	0.81625
qqPsoOvis1.1_s01	355090	359648	PsoOvis1B014434	43.38	0.890029	9.75	0.918079	3.35	0.756208	6.54	0.846054	6.11	0.790427	2.04	0.766917	6.65	0.83125
qqPsoOvis1.1_s01	359691	363987	PsoOvis1B006546	41.95	0.860689	11.11	1.04614	4.16	0.939052	7.3	0.944373	6.84	0.884864	1.88	0.706767	6.22	0.7775
qqPsoOvis1.1_s01	368783	374441	PsoOvis1B012695	38.31	0.786007	11.57	1.08945	4.31	0.972912	6.42	0.83053	7.71	0.997413	7.76	2.91729	7.15	0.89375
qqPsoOvis1.1_s01	375334	377788	PsoOvis1B001865	38.68	0.793599	9.49	0.893597	4.6	1.03837	5.32	0.688228	6.03	0.780078	3.83	1.43985	6.88	0.86
qqPsoOvis1.1_s01	377918	379433	PsoOvis1B010286	44.53	0.913623	8.65	0.814501	3.65	0.823928	5.95	0.769728	6.29	0.813713	4	1.50376	6.52	0.815
qqPsoOvis1.1_s01	384450	385942	PsoOvis1B000587	45.46	0.932704	14.65	1.37947	2.83	0.638826	9.04	1.16947	7.34	0.949547	2.19	0.823308	5.08	0.635
qqPsoOvis1.1_s01	386525	396202	PsoOvis1B008692	42.56	0.873205	9.99	0.940678	4.1	0.925508	7.11	0.919793	6.78	0.877102	2.54	0.954887	6.14	0.7675
qqPsoOvis1.1_s01	393335	394241	PsoOvis1B001637	44.3	0.908904	9.65	0.908663	2.96	0.668172	9.15	1.1837	9.04	1.16947	2.3	0.864662	6.44	0.805
qqPsoOvis1.1_s01	394791	395171	PsoOvis1B006343	37.07	0.760566	9.51	0.89548	5.94	1.34086	7.16	0.926261	8.06	1.04269	1.34	0.503759	4.47	0.55875
qqPsoOvis1.1_s01	395821	397330	PsoOvis1B002054	40.23	0.8254	10.46	0.984934	4.77	1.07675	7.43	0.96119	9.97	1.28978	2.58	0.969925	7.46	0.9325
qqPsoOvis1.1_s01	397745	403331	PsoOvis1B009759	41.17	0.844686	10.95	1.03107	3.57	0.805869	7.14	0.923674	7.22	0.934023	3.64	1.36842	7	0.875
qqPsoOvis1.1_s01	404232	406806	PsoOvis1B001442	40.01	0.820886	9.54	0.898305	4.12	0.930023	6.5	0.84088	8.63	1.11643	1.71	0.642857	6.81	0.85125
qqPsoOvis1.1_s01	407469	416641	PsoOvis1B008032	45	0.923266	9.43	0.887947	3.92	0.884876	7.45	0.963777	8.01	1.03622	2.2	0.827068	6.55	0.81875
qqPsoOvis1.1_s01	417182	418876	PsoOvis1B006550	44.19	0.906648	7.47	0.70339	3.37	0.760722	7.34	0.949547	7.38	0.954722	2.68	1.00752	5.17	0.64625
qqPsoOvis1.1_s01	449648	453307	PsoOvis1B012929	41.92	0.860074	9.31	0.876648	3.78	0.853273	7.61	0.984476	7.34	0.949547	2.07	0.778195	6.8	0.85
qqPsoOvis1.1_s01	455868	456858	PsoOvis1B004887	40.18	0.824374	9.05	0.852166	3.15	0.711061	8.25	1.06727	6.06	0.783959	4.1	1.54135	9.53	1.19125
qqPsoOvis1.1_s01	457873	460038	PsoOvis1B011385	37.15	0.762208	9.64	0.907721	3.29	0.742664	7.87	1.01811	5.5	0.711514	1.5	0.56391	7.28	0.91
qqPsoOvis1.1_s01	476389	478999	PsoOvis1B008499	37.04	0.759951	9.89	0.931262	3.56	0.803612	8.32	1.07633	7.37	0.953428	3.28	1.23308	6.82	0.8525
qqPsoOvis1.1_s01	479081	480646	PsoOvis1B000351	40.04	0.821502	9.42	0.887006	3.62	0.817156	5.26	0.680466	5.43	0.702458	3.97	1.49248	7.34	0.9175
qqPsoOvis1.1_s01	498077	502724	PsoOvis1B004196	38.3	0.785802	11.28	1.06215	3.37	0.760722	8.21	1.0621	6.42	0.83053	5.73	2.15414	6.07	0.75875
qqPsoOvis1.1_s01	503643	505750	PsoOvis1B010343	43.2	0.886336	11.65	1.09699	4.12	0.930023	6.55	0.847348	7.76	1.00388	2.64	0.992481	6.81	0.85125
qqPsoOvis1.1_s01	511733	524818	PsoOvis1B002210	40.31	0.827041	11.08	1.04331	3.6	0.812641	7.47	0.966365	7.55	0.976714	3.35	1.2594	6.55	0.81875
qqPsoOvis1.1_s01	525538	600575	PsoOvis1B008264	41.44	0.850226	10.4	0.979284	3.85	0.869074	8.18	1.05821	7.7	0.996119	4.25	1.59774	6.62	0.8275
qqPsoOvis1.1_s01	599080	601781	PsoOvis1B000185	44.89	0.921009	11.57	1.08945	5.06	1.14221	9.29	1.20181	7.38	0.954722	4.3	1.61654	6.96	0.87
qqPsoOvis1.1_s01	604102	607371	PsoOvis1B006391	42.04	0.862536	11.19	1.05367	4.2	0.948081	8.87	1.14748	7.08	0.915912	3.45	1.29699	6.54	0.8175
qqPsoOvis1.1_s01	609401	610482	PsoOvis1B012793	47.27	0.96984	11.31	1.06497	3.93	0.887133	10.03	1.29754	9.3	1.2031	2.05	0.770677	5.67	0.70875
qqPsoOvis1.1_s01	610721	612813	PsoOvis1B004283	43	0.882232	9.1	0.856874	4.73	1.06772	7.67	0.992238	7.39	0.956016	2.53	0.951128	5.88	0.735
qqPsoOvis1.1_s01	617431	622651	PsoOvis1B012494	44.28	0.908494	9.2	0.86629	3.9	0.880361	8.25	1.06727	8.5	1.09961	3.41	1.28195	5.82	0.7275
qqPsoOvis1.1_s01	623967	644682	PsoOvis1B004241	42.45	0.870948	10.24	0.964218	3.61	0.814898	7.73	1	7.26	0.939198	3.71	1.39474	6.29	0.78625
qqPsoOvis1.1_s01	667134	667921	PsoOvis1B010885	32.72	0.671317	7.35	0.69209	2.2	0.496614	5.34	0.690815	9.89	1.27943	2.82	1.06015	5.37	0.67125
qqPsoOvis1.1_s01	668308	672801	PsoOvis1B004229	38.31	0.786007	9.77	0.919962	3.91	0.882619	6.48	0.838292	6.27	0.811125	2.48	0.932331	5.93	0.74125
qqPsoOvis1.1_s01	676510	680499	PsoOvis1B012105	45.76	0.938859	9.79	0.921846	3.69	0.832957	8.45	1.09314	7.15	0.924968	3.61	1.35714	6.6	0.825
qqPsoOvis1.1_s01	694778	701095	PsoOvis1B006205	40.15	0.823759	11.46	1.0791	3.41	0.769752	6.94	0.897801	6.73	0.870634	4.2	1.57895	5.8	0.725
qqPsoOvis1.1_s01	699943	701193	PsoOvis1B000110	42.07	0.863151	8.86	0.834275	3.28	0.740406	5.44	0.703752	5.76	0.745149	4.28	1.60902	5.53	0.69125
qqPsoOvis1.1_s01	708734	710864	PsoOvis1B008391	38.62	0.792368	8.99	0.846516	3.96	0.893905	7.82	1.01164	6.94	0.897801	4.38	1.64662	6.38	0.7975
qqPsoOvis1.1_s01	711025	713205	PsoOvis1B002082	44.79	0.918958	10.55	0.993409	2.89	0.65237	7.44	0.962484	7.22	0.934023	3.55	1.33459	6.27	0.78375
qqPsoOvis1.1_s01	715478	724168	PsoOvis1B010479	40.22	0.825195	10.07	0.948211	4.32	0.975169	6.82	0.882277	6.8	0.87969	2.61	0.981203	5.84	0.73
qqPsoOvis1.1_s01	734678	736381	PsoOvis1B002771	44.23	0.907468	8.98	0.845574	2.98	0.672686	9.35	1.20957	6.85	0.886158	3.24	1.21805	6.02	0.7525
qqPsoOvis1.1_s01	738267	739102	PsoOvis1B010837	41.22	0.845712	7.45	0.701507	4.05	0.914221	10.25	1.326	6.32	0.817594	2.48	0.932331	5.58	0.6975
qqPsoOvis1.1_s01	740799	752064	PsoOvis1B002935	40.36	0.828067	10.38	0.977401	3.77	0.851016	7.93	1.02587	7.13	0.92238	3.03	1.1391	6.59	0.82375
qqPsoOvis1.1_s01	780228	785670	PsoOvis1B007484	41.74	0.856381	9.78	0.920904	3.95	0.891648	7.09	0.917206	6.58	0.851229	2.16	0.81203	6.8	0.85
qqPsoOvis1.1_s01	785744	787155	PsoOvis1B011639	43.07	0.883668	9.86	0.928437	4.03	0.909707	8.67	1.1216	6.23	0.805951	2.5	0.93985	5.58	0.6975
qqPsoOvis1.1_s01	787812	792744	PsoOvis1B005030	42.12	0.864177	9.97	0.938795	3.58	0.808126	7.05	0.912031	5.73	0.741268	3.2	1.20301	6.24	0.78
qqPsoOvis1.1_s01	793403	796565	PsoOvis1B013669	41.17	0.844686	10.24	0.964218	4.22	0.952596	6.58	0.851229	7.83	1.01294	2.02	0.759398	7.02	0.8775
qqPsoOvis1.1_s01	798849	801082	PsoOvis1B007154	43.93	0.901313	10.03	0.944444	4.07	0.918736	7.98	1.03234	7.78	1.00647	3.12	1.17293	5.93	0.74125
qqPsoOvis1.1_s01	801160	802862	PsoOvis1B007471	47.15	0.967378	12.18	1.14689	3.85	0.869074	6.53	0.844761	7.99	1.03364	2.02	0.759398	4.81	0.60125
qqPsoOvis1.1_s01	801982	804190	PsoOvis1B000970	44.31	0.90911	11.21	1.05556	2.61	0.589165	7.75	1.00259	6.39	0.826649	2.53	0.951128	5.27	0.65875
qqPsoOvis1.1_s01	804301	804787	PsoOvis1B009599	34.15	0.700657	15.84	1.49153	4.56	1.02935	10.2	1.31953	4.51	0.583441	3.56	1.33835	4.54	0.5675
qqPsoOvis1.1_s01	804341	806142	PsoOvis1B002977	45.45	0.932499	12.06	1.13559	4.61	1.04063	8.2	1.0608	4.52	0.584735	4.05	1.52256	4.06	0.5075
qqPsoOvis1.1_s01	806611	809313	PsoOvis1B013255	39.57	0.811859	9.14	0.86064	2.9	0.654628	6.58	0.851229	6.99	0.904269	6.19	2.32707	5.18	0.6475
qqPsoOvis1.1_s01	809883	811689	PsoOvis1B004546	42.55	0.873	9.48	0.892655	4.55	1.02709	7.74	1.00129	7.25	0.937904	3.62	1.3609	7.43	0.92875
qqPsoOvis1.1_s01	811829	814190	PsoOvis1B007474	42.21	0.866024	11.1	1.0452	2.92	0.659142	7.34	0.949547	8.25	1.06727	3.62	1.3609	5.64	0.705
qqPsoOvis1.1_s01	814206	815164	PsoOvis1B007204	48.45	0.99405	9.78	0.920904	3.86	0.871332	7.5	0.970246	8.36	1.0815	3.31	1.24436	5.02	0.6275
qqPsoOvis1.1_s01	816278	817439	PsoOvis1B003383	37.68	0.773082	8.63	0.812618	3.25	0.733634	4.96	0.641656	7.55	0.976714	3	1.12782	5.64	0.705
qqPsoOvis1.1_s01	817777	820032	PsoOvis1B009732	41.81	0.857817	10.38	0.977401	3.81	0.860045	8.04	1.0401	6.77	0.875809	4.5	1.69173	6.95	0.86875
qqPsoOvis1.1_s01	825558	827993	PsoOvis1B013149	40.74	0.835864	9.24	0.870056	4.03	0.909707	6.65	0.860285	8.23	1.06468	2.21	0.830827	7	0.875
qqPsoOvis1.1_s01	830083	831081	PsoOvis1B004614	44.08	0.904391	6.05	0.56968	3.89	0.878104	7.47	0.966365	4.9	0.633894	3.74	1.40602	5.73	0.71625
qqPsoOvis1.1_s01	831987	832853	PsoOvis1B006613	44.7	0.917111	11.34	1.0678	2.2	0.496614	6.5	0.84088	6.75	0.873221	3.88	1.45865	7.57	0.94625
qqPsoOvis1.1_s01	832975	835392	PsoOvis1B012962	39.54	0.811243	8.01	0.754237	2.73	0.616253	6.66	0.861578	6.12	0.791721	2.98	1.1203	6.29	0.78625
qqPsoOvis1.1_s01	836970	840364	PsoOvis1B001997	42.14	0.864588	10.27	0.967043	4.16	0.939052	7.37	0.953428	7.01	0.906856	7.13	2.68045	7.14	0.8925
qqPsoOvis1.1_s01	840736	842504	PsoOvis1B010875	41.76	0.856791	9.77	0.919962	3.89	0.878104	8.19	1.05951	7.28	0.941785	8.23	3.09398	5.43	0.67875
qqPsoOvis1.1_s01	843953	847032	PsoOvis1B012503	37.87	0.77698	8.79	0.827684	3.34	0.75395	6.74	0.871928	6.78	0.877102	2.29	0.860902	6.61	0.82625
qqPsoOvis1.1_s01	848612	849317	PsoOvis1B004253	44.16	0.906032	14.97	1.4096	3.3	0.744921	8.78	1.13583	8.53	1.10349	4.21	1.58271	6.63	0.82875
qqPsoOvis1.1_s01	849534	851154	PsoOvis1B014500	42.19	0.865613	8.31	0.782486	3.44	0.776524	5.77	0.746442	5.32	0.688228	1.35	0.507519	6.43	0.80375
qqPsoOvis1.1_s01	851512	852238	PsoOvis1B006316	44.72	0.917522	16.42	1.54614	4.43	1	8.69	1.12419	5.25	0.679172	5.22	1.96241	5.88	0.735
qqPsoOvis1.1_s01	852451	853649	PsoOvis1B010023	41.46	0.850636	9.01	0.848399	2.56	0.577878	7.27	0.940492	8.89	1.15006	2.45	0.921053	5.64	0.705
qqPsoOvis1.1_s01	854501	857344	PsoOvis1B000043	0	0	0	0	0	0	0	0	0	0	0	0	0	0
qqPsoOvis1.1_s01	857491	857820	PsoOvis1B010249	0	0	0	0	0	0	0	0	0	0	0	0	0	0
qqPsoOvis1.1_s01	858400	859417	PsoOvis1B002059	44.37	0.910341	8.16	0.768362	2.2	0.496614	5.33	0.689521	7.13	0.92238	1.04	0.390977	4.93	0.61625
qqPsoOvis1.1_s01	861211	867423	PsoOvis1B002932	39.78	0.816167	9.79	0.921846	3.55	0.801354	5.32	0.688228	5.87	0.759379	1.79	0.672932	6.45	0.80625
qqPsoOvis1.1_s01	870325	871813	PsoOvis1B003668	40.03	0.821297	9.39	0.884181	6.02	1.35892	8.25	1.06727	6.91	0.89392	2.17	0.815789	5.59	0.69875
qqPsoOvis1.1_s01	876730	883298	PsoOvis1B001325	43.96	0.901929	9.9	0.932203	3.74	0.844244	6.82	0.882277	6.9	0.892626	2.37	0.890977	6.79	0.84875
qqPsoOvis1.1_s01	883537	887331	PsoOvis1B009326	40.7	0.835043	9.05	0.852166	3.24	0.731377	6.01	0.77749	6.29	0.813713	5.58	2.09774	5.85	0.73125
qqPsoOvis1.1_s01	889529	893428	PsoOvis1B002552	42.46	0.871153	11.89	1.11959	4.18	0.943567	6.78	0.877102	7.07	0.914618	6.42	2.41353	7.4	0.925
qqPsoOvis1.1_s01	893716	899847	PsoOvis1B010870	40.97	0.840583	9.52	0.896422	2.86	0.645598	6.77	0.875809	7.55	0.976714	4.08	1.53383	6.57	0.82125
qqPsoOvis1.1_s01	901526	905723	PsoOvis1B006882	41.51	0.851662	8.81	0.829567	3.51	0.792325	6.08	0.786546	6.86	0.887451	3.81	1.43233	6.23	0.77875
qqPsoOvis1.1_s01	907233	907697	PsoOvis1B008779	46.03	0.944399	7.45	0.701507	3.3	0.744921	5.55	0.717982	6.21	0.803364	2.06	0.774436	5.66	0.7075
qqPsoOvis1.1_s01	908728	911107	PsoOvis1B005769	39.02	0.800574	8.18	0.770245	4.21	0.950339	4.25	0.549806	6.23	0.805951	2.52	0.947368	6.63	0.82875
qqPsoOvis1.1_s01	911795	913861	PsoOvis1B014196	37.25	0.764259	8.12	0.764595	4.06	0.916479	4.27	0.552393	5.03	0.650712	2.08	0.781955	7.37	0.92125
qqPsoOvis1.1_s01	914396	918618	PsoOvis1B009356	42.45	0.870948	10.17	0.957627	3.1	0.699774	7.42	0.959897	6.41	0.829237	2.24	0.842105	5.45	0.68125
qqPsoOvis1.1_s01	921171	924120	PsoOvis1B004630	44.96	0.922446	8.84	0.832392	3.74	0.844244	6.94	0.897801	7.34	0.949547	2.22	0.834586	6.49	0.81125
qqPsoOvis1.1_s01	924687	925046	PsoOvis1B009943	41.07	0.842634	11.22	1.0565	3.99	0.900677	7.61	0.984476	9.87	1.27684	3.65	1.37218	3.78	0.4725
qqPsoOvis1.1_s01	925218	926750	PsoOvis1B005115	39	0.800164	6.92	0.651601	3.9	0.880361	8.42	1.08926	8.56	1.10737	1.65	0.620301	6.97	0.87125
qqPsoOvis1.1_s01	926843	928199	PsoOvis1B010200	41.08	0.84284	10.73	1.01036	2.73	0.616253	8.8	1.13842	6.48	0.838292	1.73	0.650376	8	1
qqPsoOvis1.1_s01	930886	931813	PsoOvis1B003598	43.25	0.887362	12.12	1.14124	4.59	1.03612	7.66	0.990944	9.07	1.17335	1.25	0.469925	5.45	0.68125
qqPsoOvis1.1_s01	932879	936683	PsoOvis1B008636	36.19	0.742511	9.68	0.911488	3.88	0.875847	6.26	0.809832	6.73	0.870634	1.79	0.672932	6.1	0.7625
qqPsoOvis1.1_s01	936707	938825	PsoOvis1B000262	43.56	0.893722	13.07	1.2307	3.98	0.89842	8.5	1.09961	8.16	1.05563	1.91	0.718045	6.74	0.8425
qqPsoOvis1.1_s01	939526	941469	PsoOvis1B007053	41.19	0.845096	8.91	0.838983	3.01	0.679458	5.6	0.72445	7.38	0.954722	2.26	0.849624	8.73	1.09125
qqPsoOvis1.1_s01	941673	942453	PsoOvis1B013394	38.35	0.786828	10.8	1.01695	5.41	1.22122	4.53	0.586028	10.67	1.38034	1.86	0.699248	7.22	0.9025
qqPsoOvis1.1_s01	944324	983910	PsoOvis1B009133	40.54	0.83176	10.22	0.962335	3.75	0.846501	8.2	1.0608	7.41	0.958603	5	1.8797	6.06	0.7575
qqPsoOvis1.1_s01	954229	965291	PsoOvis1B000607	41.22	0.845712	10.64	1.00188	3.72	0.839729	7.94	1.02717	7.51	0.971539	6.4	2.40602	6.42	0.8025
qqPsoOvis1.1_s01	1027275	1029694	PsoOvis1B010573	38.55	0.790931	8.53	0.803202	2.64	0.595937	6.77	0.875809	6.82	0.882277	3.87	1.45489	7.39	0.92375
qqPsoOvis1.1_s01	1030062	1049606	PsoOvis1B001309	43.55	0.893517	9.27	0.872881	4.28	0.96614	8	1.03493	7.15	0.924968	2.22	0.834586	7.5	0.9375
qqPsoOvis1.1_s01	1058717	1063715	PsoOvis1B001027	39.81	0.816783	10.14	0.954802	3.44	0.776524	7.08	0.915912	6.87	0.888745	2.39	0.898496	6.47	0.80875
qqPsoOvis1.1_s01	1060223	1061150	PsoOvis1B010077	38.72	0.794419	10.43	0.982109	2.71	0.611738	6.11	0.790427	6.38	0.825356	1.96	0.736842	6.41	0.80125
qqPsoOvis1.1_s01	1064803	1067037	PsoOvis1B003798	42.51	0.872179	12	1.12994	2.98	0.672686	7.6	0.983182	7.06	0.913325	3.42	1.28571	6.65	0.83125
qqPsoOvis1.1_s01	1067564	1073992	PsoOvis1B003127	39.78	0.816167	9.62	0.905838	4.35	0.981941	6.21	0.803364	6.86	0.887451	3.65	1.37218	6.18	0.7725
qqPsoOvis1.1_s01	1080747	1084026	PsoOvis1B005037	35.65	0.731432	8.32	0.783427	4.3	0.970655	4.08	0.527814	5.58	0.721863	2.22	0.834586	8.26	1.0325
qqPsoOvis1.1_s01	1087298	1090609	PsoOvis1B011669	35.11	0.720353	8.94	0.841808	4.24	0.957111	5.71	0.73868	6.62	0.856404	7.48	2.81203	5.95	0.74375
qqPsoOvis1.1_s01	1097336	1099768	PsoOvis1B003057	39.78	0.816167	9.1	0.856874	4.78	1.07901	7.03	0.909444	5.74	0.742561	2.16	0.81203	7.29	0.91125
qqPsoOvis1.1_s01	1101499	1105719	PsoOvis1B008883	45.52	0.933935	10.48	0.986817	3.76	0.848758	8.15	1.05433	8.99	1.163	2.21	0.830827	6.85	0.85625
qqPsoOvis1.1_s01	1108622	1117347	PsoOvis1B013756	40.03	0.821297	10.08	0.949153	3.69	0.832957	6.91	0.89392	6.45	0.834411	4.22	1.58647	6.87	0.85875
qqPsoOvis1.1_s01	1128107	1135544	PsoOvis1B007254	40.55	0.831966	11.06	1.04143	4.46	1.00677	9.41	1.21734	8.43	1.09056	7.47	2.80827	6.68	0.835
qqPsoOvis1.1_s01	1166733	1167813	PsoOvis1B011732	39.3	0.806319	7.49	0.705273	4.01	0.905192	4.38	0.566624	7.29	0.943079	2.9	1.09023	8.37	1.04625
qqPsoOvis1.1_s01	1169001	1170300	PsoOvis1B005107	37.88	0.777185	8.95	0.84275	2.71	0.611738	5.36	0.693402	8.49	1.09832	5.51	2.07143	7.68	0.96
qqPsoOvis1.1_s01	1171992	1173107	PsoOvis1B009636	39.61	0.81268	10.55	0.993409	3.85	0.869074	6.92	0.895213	6.49	0.839586	3.87	1.45489	9.29	1.16125
qqPsoOvis1.1_s01	1186448	1191133	PsoOvis1B003103	33.38	0.684858	9.91	0.933145	3.28	0.740406	7.39	0.956016	6.63	0.857697	4.4	1.65414	4.97	0.62125
qqPsoOvis1.1_s01	1192682	1194337	PsoOvis1B007549	40.18	0.824374	9.88	0.93032	3.71	0.837472	9.28	1.20052	7.87	1.01811	5.18	1.94737	6.17	0.77125
qqPsoOvis1.1_s01	1218156	1228023	PsoOvis1B001084	39.38	0.807961	9.62	0.905838	3.74	0.844244	7.12	0.921087	6.32	0.817594	7.27	2.73308	5.81	0.72625
qqPsoOvis1.1_s01	1232322	1233882	PsoOvis1B012621	38.6	0.791957	7.06	0.664783	2.15	0.485327	5.59	0.723157	5.93	0.767141	3.65	1.37218	6.55	0.81875
qqPsoOvis1.1_s01	1242207	1244134	PsoOvis1B004153	44.85	0.920189	12.38	1.16573	4.3	0.970655	8.14	1.05304	5.41	0.699871	8.9	3.34586	5.9	0.7375
qqPsoOvis1.1_s01	1245850	1248360	PsoOvis1B014665	41.92	0.860074	10.7	1.00753	4.78	1.07901	7.37	0.953428	5.72	0.739974	3.37	1.26692	7.71	0.96375
qqPsoOvis1.1_s01	1269593	1280649	PsoOvis1B006248	29.97	0.614895	7.05	0.663842	3.2	0.722348	5.14	0.664942	5.54	0.716688	2.34	0.879699	5.24	0.655
qqPsoOvis1.1_s01	1272346	1274228	PsoOvis1B012210	9.41	0.193065	1.05	0.0988701	1.09	0.24605	0.91	0.117723	1.76	0.227684	0.63	0.236842	1.3	0.1625
qqPsoOvis1.1_s01	1274258	1277009	PsoOvis1B003952	31.45	0.645261	4.79	0.451036	3.61	0.814898	3.84	0.496766	4.34	0.561449	1.29	0.484962	6.08	0.76
qqPsoOvis1.1_s01	1284613	1289421	PsoOvis1B013855	40.4	0.828888	9.55	0.899247	3.98	0.89842	7.07	0.914618	7.42	0.959897	2.5	0.93985	6.53	0.81625
qqPsoOvis1.1_s01	1303686	1307203	PsoOvis1B005697	42.7	0.876077	10.07	0.948211	4.14	0.934537	7.61	0.984476	7.08	0.915912	3.03	1.1391	6.63	0.82875
qqPsoOvis1.1_s01	1307385	1310127	PsoOvis1B008916	40.9	0.839146	10.15	0.955744	4.02	0.907449	9.14	1.18241	5.33	0.689521	3.19	1.19925	6.12	0.765
qqPsoOvis1.1_s01	1313406	1313573	PsoOvis1B000834	33.04	0.677883	3.26	0.306968	2.1	0.474041	8.72	1.12807	3.31	0.428202	1.8	0.676692	6.58	0.8225
qqPsoOvis1.1_s01	1316541	1317507	PsoOvis1B011698	36.45	0.747846	7.78	0.73258	2.37	0.534989	7.28	0.941785	6.03	0.780078	1.95	0.733083	7.32	0.915
qqPsoOvis1.1_s01	1344416	1348314	PsoOvis1B005164	4.51	0.0925318	0.95	0.0894539	0.59	0.133183	0.69	0.0892626	0.52	0.0672704	0.21	0.0789474	1.55	0.19375
qqPsoOvis1.1_s01	1354901	1365906	PsoOvis1B009500	41.09	0.843045	10.8	1.01695	3.98	0.89842	8.34	1.07891	7.46	0.965071	6.65	2.5	5.87	0.73375
qqPsoOvis1.1_s01	1366518	1367200	PsoOvis1B003027	37.13	0.761797	7.65	0.720339	6.63	1.49661	6.22	0.804657	5.18	0.670116	2.63	0.988722	6.34	0.7925
qqPsoOvis1.1_s01	1371756	1373457	PsoOvis1B011627	37.04	0.759951	9.34	0.879473	3.59	0.810384	5.9	0.76326	6.64	0.858991	2.03	0.763158	7.06	0.8825
qqPsoOvis1.1_s01	1385164	1386477	PsoOvis1B005060	45.35	0.930447	8.35	0.786252	4.4	0.993228	10.54	1.36352	8.5	1.09961	4.9	1.84211	5.38	0.6725
qqPsoOvis1.1_s01	1391206	1393052	PsoOvis1B014604	38.7	0.794009	8.6	0.809793	4.91	1.10835	6.64	0.858991	7.81	1.01035	2.09	0.785714	8.69	1.08625
qqPsoOvis1.1_s01	1393417	1398114	PsoOvis1B007970	40.32	0.827247	10.52	0.990584	3.47	0.783296	7.67	0.992238	5.89	0.761966	1.97	0.740602	6.57	0.82125
qqPsoOvis1.1_s01	1402745	1405250	PsoOvis1B000143	42.04	0.862536	11.81	1.11205	4.5	1.0158	5.42	0.701164	7.22	0.934023	3.49	1.31203	6.14	0.7675
qqPsoOvis1.1_s01	1408433	1412526	PsoOvis1B009892	38.91	0.798318	8.05	0.758004	2.7	0.609481	5.54	0.716688	7.94	1.02717	3.43	1.28947	8.66	1.0825
qqPsoOvis1.1_s01	1414275	1415440	PsoOvis1B002272	41.05	0.842224	12.67	1.19303	4.31	0.972912	9.18	1.18758	7.33	0.948254	6.47	2.43233	7.95	0.99375
qqPsoOvis1.1_s01	1416827	1419274	PsoOvis1B010362	38.32	0.786213	11.8	1.11111	3.15	0.711061	7.68	0.993532	7.32	0.94696	4.14	1.55639	6.16	0.77
qqPsoOvis1.1_s01	1419418	1420940	PsoOvis1B000204	41.08	0.84284	9.61	0.904896	3.11	0.702032	6.29	0.813713	5.85	0.756792	3.85	1.44737	7.07	0.88375
qqPsoOvis1.1_s01	1421272	1426836	PsoOvis1B008333	42.27	0.867255	10.97	1.03296	4.23	0.954853	7.9	1.02199	8.14	1.05304	6.29	2.36466	6.57	0.82125
qqPsoOvis1.1_s01	1439750	1448693	PsoOvis1B002421	43.88	0.900287	10.48	0.986817	4.23	0.954853	8.23	1.06468	7.77	1.00517	4.51	1.69549	6.15	0.76875
qqPsoOvis1.1_s01	1450099	1451846	PsoOvis1B010758	44.67	0.916496	10.83	1.01977	5.02	1.13318	9.2	1.19017	6.73	0.870634	4.45	1.67293	5.17	0.64625
qqPsoOvis1.1_s01	1452003	1453415	PsoOvis1B000809	42.43	0.870538	10.9	1.02637	4.36	0.984199	6.74	0.871928	7.17	0.927555	1.34	0.503759	6.26	0.7825
qqPsoOvis1.1_s01	1462111	1463385	PsoOvis1B009173	34.9	0.716044	6.35	0.597928	4.1	0.925508	5.59	0.723157	4.64	0.600259	1.19	0.447368	7.62	0.9525
qqPsoOvis1.1_s01	1466007	1468765	PsoOvis1B013803	45.94	0.942552	9.35	0.880414	3.97	0.896163	7.14	0.923674	8.24	1.06598	3.25	1.2218	9.23	1.15375
qqPsoOvis1.1_s01	1469357	1470643	PsoOvis1B004408	40.02	0.821092	10.61	0.999058	3.17	0.715576	7.16	0.926261	7.17	0.927555	4.24	1.59398	7.26	0.9075
qqPsoOvis1.1_s01	1476544	1495255	PsoOvis1B001097	40.51	0.831145	10.14	0.954802	3.98	0.89842	7.88	1.0194	7.13	0.92238	3.21	1.20677	6.94	0.8675
qqPsoOvis1.1_s01	1497283	1501660	PsoOvis1B007385	41.56	0.852688	11.2	1.05461	4.03	0.909707	7.18	0.928849	7.76	1.00388	3.18	1.19549	6.81	0.85125
qqPsoOvis1.1_s01	1501600	1503766	PsoOvis1B014650	36.88	0.756668	8.9	0.838041	2.95	0.665914	8.18	1.05821	6.83	0.883571	2.83	1.06391	5.13	0.64125
qqPsoOvis1.1_s01	1507116	1510448	PsoOvis1B006227	41.98	0.861305	11.84	1.11488	3.84	0.866817	9.67	1.25097	7.08	0.915912	4.58	1.7218	6.23	0.77875
qqPsoOvis1.1_s01	1546491	1553003	PsoOvis1B002648	39.46	0.809602	11.16	1.05085	3.71	0.837472	8.14	1.05304	7.38	0.954722	3.15	1.18421	7.32	0.915
qqPsoOvis1.1_s01	1554706	1557101	PsoOvis1B012564	44.89	0.921009	10.75	1.01224	3.05	0.688488	5.89	0.761966	6.5	0.84088	4.23	1.59023	4.86	0.6075
qqPsoOvis1.1_s01	1570241	1573005	PsoOvis1B000533	44.09	0.904596	10.55	0.993409	4.6	1.03837	7.54	0.97542	6.72	0.86934	6.13	2.30451	6.2	0.775
qqPsoOvis1.1_s01	1578574	1592295	PsoOvis1B009556	42.52	0.872384	9.26	0.87194	3.74	0.844244	7.27	0.940492	6.34	0.820181	1.94	0.729323	6.67	0.83375
qqPsoOvis1.1_s01	1592625	1593416	PsoOvis1B005663	44.72	0.917522	9.58	0.902072	3.01	0.679458	6.84	0.884864	7.1	0.918499	3.36	1.26316	8.38	1.0475
qqPsoOvis1.1_s01	1595561	1603668	PsoOvis1B001007	43.16	0.885515	11.26	1.06026	3.55	0.801354	7.63	0.987063	7.79	1.00776	4.55	1.71053	5.91	0.73875
qqPsoOvis1.1_s01	1604698	1605099	PsoOvis1B001137	35.47	0.727739	10.06	0.947269	3.19	0.72009	9.82	1.27038	5.62	0.727038	2.16	0.81203	6.74	0.8425
qqPsoOvis1.1_s01	1606542	1606898	PsoOvis1B013574	63.59	1.30468	13.86	1.30508	3.94	0.889391	9.92	1.28331	10.03	1.29754	4.35	1.63534	12.97	1.62125
qqPsoOvis1.1_s01	1608225	1608404	PsoOvis1B003193	43.97	0.902134	14.3	1.34652	5.31	1.19865	8.41	1.08797	12.55	1.62354	1.7	0.639098	6.13	0.76625
qqPsoOvis1.1_s01	1611985	1612341	PsoOvis1B007382	30.03	0.616126	6.54	0.615819	2.44	0.55079	2.96	0.382924	3.47	0.4489	0.99	0.37218	4.74	0.5925
qqPsoOvis1.1_s01	1613065	1613304	PsoOvis1B011707	38.29	0.785597	12.94	1.21846	2.07	0.467269	3.71	0.479948	5.82	0.752911	1.84	0.691729	6.77	0.84625
qqPsoOvis1.1_s01	1614776	1615162	PsoOvis1B009468	35.88	0.736151	8.23	0.774953	4.24	0.957111	6.26	0.809832	10.87	1.40621	1.49	0.56015	5.44	0.68
qqPsoOvis1.1_s01	1616274	1616672	PsoOvis1B013570	38.06	0.780878	11.43	1.07627	1.71	0.386005	7.88	1.0194	10.21	1.32083	2.57	0.966165	5.03	0.62875
qqPsoOvis1.1_s01	1618085	1618510	PsoOvis1B007296	51.15	1.04945	9.16	0.862524	6.63	1.49661	7.11	0.919793	6.66	0.861578	2.24	0.842105	7.77	0.97125
qqPsoOvis1.1_s01	1622420	1648176	PsoOvis1B012998	41.1	0.84325	9.89	0.931262	3.77	0.851016	7.96	1.02975	7.11	0.919793	5.36	2.01504	7.3	0.9125
qqPsoOvis1.1_s01	1631217	1633097	PsoOvis1B007123	39.65	0.8135	7.07	0.665725	4.34	0.979684	5.86	0.758085	6.49	0.839586	1.47	0.552632	7.95	0.99375
qqPsoOvis1.1_s01	1655026	1657935	PsoOvis1B014344	14.7	0.3016	3.35	0.315443	1.47	0.331828	2.01	0.260026	1.91	0.247089	0.71	0.266917	2.58	0.3225
qqPsoOvis1.1_s01	1658208	1659758	PsoOvis1B008631	0.19	0.00389824	0	0	0.39	0.0880361	0	0	0	0	0.02	0.0075188	0	0
qqPsoOvis1.1_s01	1708030	1708425	PsoOvis1B012691	47.3	0.970455	9.77	0.919962	1.79	0.404063	8.4	1.08668	7.3	0.944373	7.74	2.90977	4.92	0.615
qqPsoOvis1.1_s01	1710317	1737066	PsoOvis1B006065	42.79	0.877924	11.06	1.04143	4.06	0.916479	8.65	1.11902	7.63	0.987063	5.84	2.19549	6.65	0.83125
qqPsoOvis1.1_s01	1737190	1742532	PsoOvis1B003658	42.85	0.879155	9.88	0.93032	3.65	0.823928	6.29	0.813713	7	0.905563	2.43	0.913534	6.09	0.76125
qqPsoOvis1.1_s01	1740321	1740677	PsoOvis1B012721	47.17	0.967788	9.71	0.914313	2.96	0.668172	8.97	1.16041	4.37	0.56533	3.55	1.33459	5.02	0.6275
qqPsoOvis1.1_s01	1743463	1747749	PsoOvis1B001950	40.19	0.824579	7.58	0.713748	3.02	0.681716	6.16	0.796895	6.06	0.783959	2.03	0.763158	6.71	0.83875
qqPsoOvis1.1_s01	1748871	1750587	PsoOvis1B010112	41.86	0.858843	7.47	0.70339	3.44	0.776524	6.9	0.892626	6.67	0.862872	2.29	0.860902	6.05	0.75625
qqPsoOvis1.1_s01	1752530	1755492	PsoOvis1B005953	29.28	0.600739	7.99	0.752354	2.6	0.586907	5.57	0.720569	4.58	0.592497	1.64	0.616541	3.98	0.4975
qqPsoOvis1.1_s01	1764505	1768107	PsoOvis1B000376	36.63	0.751539	7.11	0.669492	3.89	0.878104	6.43	0.831824	5.14	0.664942	2.77	1.04135	5.89	0.73625
qqPsoOvis1.1_s01	1778639	1791518	PsoOvis1B002400	41.88	0.859253	9.83	0.925612	3.53	0.79684	6.76	0.874515	7.57	0.979301	2.51	0.943609	6.59	0.82375
qqPsoOvis1.1_s01	1778642	1779367	PsoOvis1B008597	47.68	0.978252	10.06	0.947269	4.65	1.04966	8.19	1.05951	7.97	1.03105	3.23	1.21429	7.36	0.92
qqPsoOvis1.1_s01	1794233	1795386	PsoOvis1B007069	47.25	0.96943	9.78	0.920904	3.43	0.774266	9.88	1.27814	7.44	0.962484	1.48	0.556391	7.56	0.945
qqPsoOvis1.1_s01	1795558	1798632	PsoOvis1B000781	37.91	0.777801	9.31	0.876648	3.61	0.814898	7.56	0.978008	7.91	1.02329	2.09	0.785714	10.04	1.255
qqPsoOvis1.1_s01	1844084	1848806	PsoOvis1B013793	40.14	0.823554	10.09	0.950094	3.94	0.889391	8.6	1.11255	7.56	0.978008	5.34	2.00752	6.46	0.8075
qqPsoOvis1.1_s01	1853433	1855892	PsoOvis1B007768	42.86	0.87936	11.05	1.04049	3.36	0.758465	8.73	1.12937	7.67	0.992238	3.92	1.47368	5.51	0.68875
qqPsoOvis1.1_s01	1856168	1860183	PsoOvis1B012282	42.03	0.862331	11	1.03578	4.12	0.930023	6.7	0.866753	6.46	0.835705	3.11	1.16917	7.41	0.92625
qqPsoOvis1.1_s01	1864236	1869509	PsoOvis1B006186	41.29	0.847148	8.98	0.845574	3.82	0.862302	6.13	0.793014	7.25	0.937904	3.84	1.44361	6.78	0.8475
qqPsoOvis1.1_s01	1909217	1910562	PsoOvis1B010539	0	0	0.09	0.00847458	0	0	0	0	0	0	0	0	0.22	0.0275
qqPsoOvis1.1_s01	1919440	1925477	PsoOvis1B004349	40.08	0.822323	9.51	0.89548	3.55	0.801354	6.16	0.796895	6.84	0.884864	2.49	0.93609	5.92	0.74
qqPsoOvis1.1_s01	1926651	1927517	PsoOvis1B011648	37.84	0.776364	10.85	1.02166	3.71	0.837472	6.24	0.807245	10.21	1.32083	1.75	0.657895	7.23	0.90375
qqPsoOvis1.1_s01	1930992	1932599	PsoOvis1B005021	41.48	0.851046	7.58	0.713748	4.47	1.00903	7.18	0.928849	8.44	1.09185	3.35	1.2594	5.88	0.735
qqPsoOvis1.1_s01	1937850	1942310	PsoOvis1B001280	41.34	0.848174	10.51	0.989642	3.68	0.8307	7.31	0.945666	6.99	0.904269	4.97	1.86842	6.7	0.8375
qqPsoOvis1.1_s01	1943852	1946746	PsoOvis1B009400	38.06	0.780878	10.71	1.00847	3.26	0.735892	7.79	1.00776	7.45	0.963777	3.01	1.13158	6.13	0.76625
qqPsoOvis1.1_s01	1955066	1982176	PsoOvis1B014749	41.26	0.846533	10.61	0.999058	3.69	0.832957	8.61	1.11384	7.02	0.90815	3.55	1.33459	5.87	0.73375
qqPsoOvis1.1_s01	1970440	1971370	PsoOvis1B009209	39.63	0.81309	7.37	0.693974	2.19	0.494357	5.6	0.72445	4.52	0.584735	0.97	0.364662	6.5	0.8125
qqPsoOvis1.1_s01	1990661	1992275	PsoOvis1B008008	43.16	0.885515	9.01	0.848399	2.92	0.659142	8.11	1.04916	8.13	1.05175	4.42	1.66165	6.78	0.8475
qqPsoOvis1.1_s01	1992805	1997407	PsoOvis1B005216	36.54	0.749692	7.51	0.707156	3.52	0.794582	4.77	0.617076	6.14	0.794308	1.97	0.740602	6.65	0.83125
qqPsoOvis1.1_s01	2025690	2027795	PsoOvis1B013427	37.82	0.775954	7.99	0.752354	3.66	0.826185	5.7	0.737387	5.38	0.69599	2.29	0.860902	7.4	0.925
qqPsoOvis1.1_s01	2039725	2041842	PsoOvis1B005379	0.14	0.00287238	0	0	0.02	0.00451467	0.07	0.00905563	0	0	0.02	0.0075188	0	0
qqPsoOvis1.1_s01	2048301	2051184	PsoOvis1B011760	43.64	0.895363	11.61	1.09322	4.5	1.0158	8.54	1.10479	6.89	0.891332	4.25	1.59774	6.82	0.8525
qqPsoOvis1.1_s01	2051276	2052713	PsoOvis1B002119	48.66	0.998359	9.34	0.879473	3.64	0.82167	6.84	0.884864	8.43	1.09056	6.43	2.41729	8.69	1.08625
qqPsoOvis1.1_s01	2054018	2055398	PsoOvis1B008390	41.55	0.852483	11.28	1.06215	2.96	0.668172	6.16	0.796895	6.48	0.838292	4.93	1.85338	3.86	0.4825
qqPsoOvis1.1_s01	2055660	2056837	PsoOvis1B001421	37.7	0.773492	9.73	0.916196	2.83	0.638826	7.7	0.996119	6.88	0.890039	3.75	1.40977	6.34	0.7925
qqPsoOvis1.1_s01	2057204	2058390	PsoOvis1B007740	40.84	0.837915	9.06	0.853107	3.47	0.783296	7.66	0.990944	7.35	0.950841	1.93	0.725564	8.02	1.0025
qqPsoOvis1.1_s01	2058810	2066094	PsoOvis1B014562	31.06	0.637259	7.3	0.687382	2.16	0.487585	5.98	0.773609	5.32	0.688228	2.42	0.909774	4.95	0.61875
qqPsoOvis1.1_s01	2063389	2063964	PsoOvis1B005972	0	0	0	0	0	0	0	0	0	0	0	0	0	0
qqPsoOvis1.1_s01	2063976	2064968	PsoOvis1B010203	0	0	0	0	0	0	0	0	0	0	0	0	0	0
qqPsoOvis1.1_s01	2072448	2074088	PsoOvis1B001810	38.84	0.796881	9.41	0.886064	3.12	0.704289	4.94	0.639069	6.12	0.791721	3.11	1.16917	8.07	1.00875
qqPsoOvis1.1_s01	2077688	2078885	PsoOvis1B011059	37.5	0.769389	7.66	0.721281	4.22	0.952596	4.75	0.614489	6.18	0.799483	3.56	1.33835	5.56	0.695
qqPsoOvis1.1_s01	2082408	2084140	PsoOvis1B007284	41.04	0.842019	11.44	1.07721	3.95	0.891648	7.81	1.01035	7.16	0.926261	3.65	1.37218	6.23	0.77875
qqPsoOvis1.1_s01	2084288	2085931	PsoOvis1B002183	39.93	0.819245	10.65	1.00282	3.58	0.808126	8.23	1.06468	7.35	0.950841	3.84	1.44361	6.14	0.7675
qqPsoOvis1.1_s01	2086175	2090014	PsoOvis1B004720	39.28	0.805909	8.26	0.777778	3.66	0.826185	6.08	0.786546	7.03	0.909444	2.68	1.00752	6.79	0.84875
qqPsoOvis1.1_s01	2091682	2095917	PsoOvis1B003295	43.54	0.893311	10.53	0.991525	3.28	0.740406	9.3	1.2031	7.17	0.927555	3.16	1.18797	6.28	0.785
qqPsoOvis1.1_s01	2095414	2102742	PsoOvis1B010528	44.91	0.92142	10.45	0.983992	3.24	0.731377	8.75	1.13195	5.75	0.743855	2.61	0.981203	6.48	0.81
qqPsoOvis1.1_s01	2106762	2108338	PsoOvis1B001701	42.15	0.864793	7.27	0.684557	3.93	0.887133	5.55	0.717982	6.39	0.826649	3.17	1.19173	6.05	0.75625
qqPsoOvis1.1_s01	2108340	2109469	PsoOvis1B008050	41.43	0.850021	9.66	0.909605	5.44	1.22799	7.44	0.962484	7.17	0.927555	2.99	1.12406	4.86	0.6075
qqPsoOvis1.1_s01	2111037	2112335	PsoOvis1B005425	38.2	0.783751	13.09	1.23258	4.57	1.0316	10.02	1.29625	8.11	1.04916	4.64	1.74436	7.6	0.95
qqPsoOvis1.1_s01	2112927	2115834	PsoOvis1B011779	43.86	0.899877	9.83	0.925612	3.79	0.85553	7.52	0.972833	6.42	0.83053	4.03	1.51504	6.47	0.80875
qqPsoOvis1.1_s01	2129254	2130445	PsoOvis1B014585	43.31	0.888593	10.63	1.00094	3.4	0.767494	8.58	1.10996	9.97	1.28978	5.63	2.11654	4.87	0.60875
qqPsoOvis1.1_s01	2131636	2133184	PsoOvis1B006358	40.52	0.83135	10.53	0.991525	2.62	0.591422	7.02	0.90815	8.33	1.07762	5.47	2.05639	5.82	0.7275
qqPsoOvis1.1_s01	2133926	2135719	PsoOvis1B012937	39.08	0.801805	9.62	0.905838	3.24	0.731377	7.66	0.990944	7.93	1.02587	3.44	1.29323	5.15	0.64375
qqPsoOvis1.1_s01	2136400	2139713	PsoOvis1B008433	39.21	0.804473	9.86	0.928437	2.63	0.593679	6.22	0.804657	7.32	0.94696	2.89	1.08647	6.48	0.81
qqPsoOvis1.1_s01	2140225	2143394	PsoOvis1B005964	44.36	0.910135	10.37	0.97646	3.8	0.857788	6.77	0.875809	8.03	1.03881	3.41	1.28195	6.08	0.76
qqPsoOvis1.1_s01	2142754	2145064	PsoOvis1B001643	40.56	0.832171	9.77	0.919962	3.79	0.85553	6.64	0.858991	7.24	0.936611	2.29	0.860902	5.03	0.62875
qqPsoOvis1.1_s01	2145185	2147746	PsoOvis1B008457	43.4	0.890439	12.36	1.16384	4.8	1.08352	8.22	1.06339	9.6	1.24191	3.88	1.45865	7.96	0.995
qqPsoOvis1.1_s01	2153255	2154165	PsoOvis1B000086	43.54	0.893311	7.45	0.701507	2.48	0.559819	6.24	0.807245	8.7	1.12549	1.82	0.684211	5.58	0.6975
qqPsoOvis1.1_s01	2217153	2225593	PsoOvis1B009267	42.7	0.876077	10	0.94162	3.82	0.862302	8.55	1.10608	7.82	1.01164	2.56	0.962406	7.24	0.905
qqPsoOvis1.1_s01	2227689	2230073	PsoOvis1B004535	42.66	0.875256	8.64	0.813559	3.88	0.875847	5.78	0.747736	6.17	0.798189	1.6	0.601504	5.95	0.74375
qqPsoOvis1.1_s01	2230637	2232677	PsoOvis1B001813	39.16	0.803447	9.36	0.881356	3.88	0.875847	5.76	0.745149	5.46	0.706339	2.2	0.827068	5.76	0.72
qqPsoOvis1.1_s01	2234427	2236856	PsoOvis1B005349	39.69	0.814321	9.95	0.936911	3.92	0.884876	7.57	0.979301	7.8	1.00906	1.79	0.672932	7.2	0.9
qqPsoOvis1.1_s01	2242572	2245686	PsoOvis1B011692	38.8	0.796061	9.9	0.932203	4.36	0.984199	7.41	0.958603	7.03	0.909444	2.4	0.902256	6.59	0.82375
qqPsoOvis1.1_s01	2248276	2250795	PsoOvis1B006957	44.1	0.904801	9.13	0.859699	4.25	0.959368	5.28	0.683053	6.27	0.811125	1.15	0.432331	5.89	0.73625
qqPsoOvis1.1_s01	2260802	2268828	PsoOvis1B012692	39.71	0.814731	8.96	0.843691	3.51	0.792325	6.22	0.804657	6.21	0.803364	4.05	1.52256	7.58	0.9475
qqPsoOvis1.1_s01	2270115	2281409	PsoOvis1B004192	42.32	0.868281	11.66	1.09793	3.86	0.871332	7.67	0.992238	7.24	0.936611	3.49	1.31203	6.76	0.845
qqPsoOvis1.1_s01	2281683	2285285	PsoOvis1B014345	45.18	0.926959	9.74	0.917137	3.03	0.683973	7.96	1.02975	6.81	0.880983	3.49	1.31203	4.83	0.60375
qqPsoOvis1.1_s01	2289200	2290956	PsoOvis1B001277	35.43	0.726918	7.97	0.750471	3.89	0.878104	5.93	0.767141	7.18	0.928849	1.56	0.586466	8.95	1.11875
qqPsoOvis1.1_s01	2291245	2292386	PsoOvis1B007747	40.88	0.838736	9.55	0.899247	3.14	0.708804	5.73	0.741268	6.67	0.862872	2.6	0.977444	8.99	1.12375
qqPsoOvis1.1_s01	2294104	2296406	PsoOvis1B000544	41.13	0.843865	10.32	0.971751	2.8	0.632054	6.43	0.831824	4.72	0.610608	3.63	1.36466	8.2	1.025
qqPsoOvis1.1_s01	2314943	2318148	PsoOvis1B000963	1.17	0.0240049	0	0	0.27	0.0609481	0	0	0.1	0.0129366	0	0	0.22	0.0275
qqPsoOvis1.1_s01	2318295	2318624	PsoOvis1B007457	0	0	0	0	0	0	0	0	0.12	0.0155239	0	0	0	0
qqPsoOvis1.1_s01	2326836	2329553	PsoOvis1B014432	40.19	0.824579	10.22	0.962335	4.08	0.920993	7.94	1.02717	7.83	1.01294	4.48	1.68421	6.87	0.85875
qqPsoOvis1.1_s01	2332264	2333520	PsoOvis1B006303	38.25	0.784776	7.14	0.672316	3.86	0.871332	4.58	0.592497	7.13	0.92238	3.08	1.15789	6.29	0.78625
qqPsoOvis1.1_s01	2333577	2334192	PsoOvis1B013275	32.56	0.668034	7.46	0.702448	3.11	0.702032	6.13	0.793014	4.82	0.623545	4.65	1.74812	6.87	0.85875
qqPsoOvis1.1_s01	2339602	2341139	PsoOvis1B004122	45.51	0.93373	7.62	0.717514	2.49	0.562077	5.31	0.686934	5.97	0.772316	3.96	1.48872	6.25	0.78125
qqPsoOvis1.1_s01	2344177	2345410	PsoOvis1B011223	16.74	0.343455	2.33	0.219397	2.01	0.453725	1.72	0.22251	1.51	0.195343	0.63	0.236842	2.56	0.32
qqPsoOvis1.1_s01	2346884	2349561	PsoOvis1B002961	43.58	0.894132	10.34	0.973635	3.67	0.828442	8.27	1.06986	6.89	0.891332	5.12	1.92481	6.96	0.87
qqPsoOvis1.1_s01	2352920	2356776	PsoOvis1B009979	39.27	0.805704	8.69	0.818267	4.26	0.961625	5.84	0.755498	5.87	0.759379	2.29	0.860902	7.03	0.87875
qqPsoOvis1.1_s01	2357907	2359096	PsoOvis1B001053	37.29	0.76508	7.4	0.696798	5.7	1.28668	6.83	0.883571	4.39	0.567917	1.31	0.492481	4.5	0.5625
qqPsoOvis1.1_s01	2359717	2367488	PsoOvis1B003896	39.11	0.802421	8.62	0.811676	4.63	1.04515	5.19	0.67141	5.62	0.727038	1.91	0.718045	7.82	0.9775
qqPsoOvis1.1_s01	2374481	2376134	PsoOvis1B002822	7.77	0.159417	2.7	0.254237	0.68	0.153499	1.71	0.221216	1.8	0.232859	0.36	0.135338	1.09	0.13625
qqPsoOvis1.1_s01	2383132	2385201	PsoOvis1B011600	38.25	0.784776	9.62	0.905838	3.25	0.733634	7.3	0.944373	7.2	0.931436	2.93	1.1015	7.52	0.94
qqPsoOvis1.1_s01	2386473	2388968	PsoOvis1B010956	40.61	0.833197	8.66	0.815443	3.86	0.871332	6.36	0.822768	6.93	0.896507	2.24	0.842105	7.61	0.95125
qqPsoOvis1.1_s01	2389609	2393421	PsoOvis1B013583	41.37	0.848789	10.81	1.01789	3.85	0.869074	6.56	0.848642	7.62	0.98577	1.82	0.684211	6.41	0.80125
qqPsoOvis1.1_s01	2412397	2421258	PsoOvis1B003709	42.1	0.863767	9.58	0.902072	3.31	0.747178	7.16	0.926261	6.71	0.868047	2.97	1.11654	5.67	0.70875
qqPsoOvis1.1_s01	2417339	2418328	PsoOvis1B006863	40.89	0.838941	8.13	0.765537	2.41	0.544018	6.32	0.817594	6.85	0.886158	3.18	1.19549	5.23	0.65375
qqPsoOvis1.1_s01	2421923	2423095	PsoOvis1B013011	43.4	0.890439	11.12	1.04708	2.91	0.656885	6.9	0.892626	8.08	1.04528	2.96	1.11278	8.21	1.02625
qqPsoOvis1.1_s01	2423802	2427285	PsoOvis1B001624	42.19	0.865613	9.02	0.849341	4.26	0.961625	6.62	0.856404	7.51	0.971539	4	1.50376	5.83	0.72875
qqPsoOvis1.1_s01	2431340	2437543	PsoOvis1B008217	39.26	0.805499	9.09	0.855932	4.53	1.02257	7.65	0.989651	6.8	0.87969	2.81	1.05639	6.15	0.76875
qqPsoOvis1.1_s01	2437636	2443497	PsoOvis1B007989	40.62	0.833402	10.41	0.980226	3.79	0.85553	7.58	0.980595	7.51	0.971539	3.08	1.15789	5.43	0.67875
qqPsoOvis1.1_s01	2478168	2482080	PsoOvis1B014590	1.75	0.0359048	0.08	0.00753296	0.12	0.027088	0.06	0.00776197	0.27	0.0349288	0.06	0.0225564	0.13	0.01625
qqPsoOvis1.1_s01	2531550	2533669	PsoOvis1B002734	38.81	0.796266	8.69	0.818267	3.74	0.844244	5.89	0.761966	6.43	0.831824	2.54	0.954887	6.6	0.825
qqPsoOvis1.1_s01	2534453	2539901	PsoOvis1B009007	42.46	0.871153	10	0.94162	3.49	0.78781	4.71	0.609314	6.64	0.858991	3.93	1.47744	6.77	0.84625
qqPsoOvis1.1_s01	2540177	2543134	PsoOvis1B004667	41.32	0.847764	10.48	0.986817	3.14	0.708804	6.82	0.882277	6.23	0.805951	4	1.50376	6.17	0.77125
qqPsoOvis1.1_s01	2543460	2544637	PsoOvis1B011091	42.54	0.872794	10.98	1.0339	3.04	0.68623	6.92	0.895213	9.94	1.2859	2.11	0.793233	5.94	0.7425
qqPsoOvis1.1_s01	2562646	2566876	PsoOvis1B012205	43.33	0.889003	9.63	0.90678	3.59	0.810384	7.87	1.01811	6.86	0.887451	3.06	1.15038	6.39	0.79875
qqPsoOvis1.1_s01	2574304	2585401	PsoOvis1B003951	37.7	0.773492	8.67	0.816384	2.91	0.656885	5.85	0.756792	6.89	0.891332	2.2	0.827068	5.04	0.63
qqPsoOvis1.1_s01	2585001	2587485	PsoOvis1B013888	41.78	0.857201	10.94	1.03013	4.25	0.959368	7.25	0.937904	8.1	1.04787	1.89	0.710526	4.9	0.6125
qqPsoOvis1.1_s01	2590638	2592401	PsoOvis1B005699	41.99	0.86151	9.95	0.936911	4.88	1.10158	8.29	1.07245	7.62	0.98577	1.45	0.545113	6.21	0.77625
qqPsoOvis1.1_s01	2592511	2592945	PsoOvis1B004317	33.99	0.697374	15.64	1.47269	5.11	1.1535	11.09	1.43467	7.99	1.03364	2.26	0.849624	4.55	0.56875
qqPsoOvis1.1_s01	2593533	2602345	PsoOvis1B009316	58.52	1.20066	14.98	1.41055	5.32	1.2009	10.98	1.42044	9.85	1.27426	4.94	1.85714	8.96	1.12
qqPsoOvis1.1_s01	2598326	2603881	PsoOvis1B014571	68.66	1.4087	17.36	1.63465	5.52	1.24605	12.94	1.674	12.12	1.56792	5.82	2.18797	10.4	1.3
qqPsoOvis1.1_s01	2605204	2605920	PsoOvis1B006666	43.24	0.887156	11.33	1.06685	3.32	0.749436	8.83	1.1423	9.32	1.20569	2.16	0.81203	7.27	0.90875
qqPsoOvis1.1_s01	2606365	2608995	PsoOvis1B012521	44.02	0.90316	9.49	0.893597	5.23	1.18059	7.32	0.94696	7.18	0.928849	1.61	0.605263	7.92	0.99
qqPsoOvis1.1_s01	2609374	2610191	PsoOvis1B004509	40.03	0.821297	9.41	0.886064	3.8	0.857788	8.28	1.07115	5.9	0.76326	2.06	0.774436	10.34	1.2925
qqPsoOvis1.1_s01	2610289	2612582	PsoOvis1B010199	40.34	0.827657	10.64	1.00188	4.37	0.986456	7.37	0.953428	5.7	0.737387	2.9	1.09023	5.55	0.69375
qqPsoOvis1.1_s01	2613435	2613863	PsoOvis1B002563	0	0	0	0	0	0	0	0	0	0	0.35	0.131579	0	0
qqPsoOvis1.1_s01	2629763	2631021	PsoOvis1B008565	42.17	0.865203	10.49	0.987759	3.25	0.733634	7.33	0.948254	7.77	1.00517	2.35	0.883459	5.19	0.64875
qqPsoOvis1.1_s01	2631946	2634693	PsoOvis1B000468	40.54	0.83176	9.23	0.869115	4.12	0.930023	7.79	1.00776	6.45	0.834411	1.79	0.672932	6.45	0.80625
qqPsoOvis1.1_s01	2635381	2636718	PsoOvis1B004493	45.88	0.941321	11.97	1.12712	3.62	0.817156	8.18	1.05821	9.2	1.19017	3.45	1.29699	7.51	0.93875
qqPsoOvis1.1_s01	2637112	2641823	PsoOvis1B014317	42.56	0.873205	11.95	1.12524	3.9	0.880361	8.85	1.14489	7.53	0.974127	5.23	1.96617	6.64	0.83
qqPsoOvis1.1_s01	2679334	2679939	PsoOvis1B005195	30.91	0.634181	6	0.564972	3.89	0.878104	4.94	0.639069	1.86	0.240621	0.12	0.0451128	7.4	0.925
qqPsoOvis1.1_s01	2680826	2681752	PsoOvis1B011859	28.11	0.576734	5.64	0.531073	3.77	0.851016	2.31	0.298836	2.27	0.293661	0.94	0.353383	4.86	0.6075
qqPsoOvis1.1_s01	2712137	2731736	PsoOvis1B014730	31.71	0.650595	8.42	0.792844	2.9	0.654628	6.09	0.78784	5.51	0.712807	2.64	0.992481	5.45	0.68125
qqPsoOvis1.1_s01	2720675	2723940	PsoOvis1B002201	2.96	0.0607304	0.41	0.0386064	0.2	0.0451467	0.23	0.0297542	0.56	0.072445	0	0	0.62	0.0775
qqPsoOvis1.1_s01	2734096	2736255	PsoOvis1B006178	37.57	0.770825	7.88	0.741996	4.47	1.00903	7.26	0.939198	5.44	0.703752	2.91	1.09398	6.43	0.80375
qqPsoOvis1.1_s01	2736661	2737754	PsoOvis1B012700	43.46	0.89167	9.82	0.92467	3.84	0.866817	9.12	1.17982	11.16	1.44373	4.83	1.81579	5.03	0.62875
qqPsoOvis1.1_s01	2738117	2741997	PsoOvis1B004460	41.56	0.852688	9.96	0.937853	4.19	0.945824	10.05	1.30013	8.18	1.05821	5.28	1.98496	6.38	0.7975
qqPsoOvis1.1_s01	2743844	2745813	PsoOvis1B009406	40.13	0.823348	8.74	0.822976	3.35	0.756208	7	0.905563	7.98	1.03234	1.97	0.740602	7.21	0.90125
qqPsoOvis1.1_s01	2746890	2749121	PsoOvis1B003104	43.18	0.885925	9.47	0.891714	2.99	0.674944	6.77	0.875809	5.24	0.677878	3.67	1.3797	5.37	0.67125
qqPsoOvis1.1_s01	2749357	2749953	PsoOvis1B011894	43.91	0.900903	8.07	0.759887	4.47	1.00903	5.6	0.72445	6.64	0.858991	3.1	1.16541	9.94	1.2425
qqPsoOvis1.1_s01	2750119	2751531	PsoOvis1B005056	39.65	0.8135	10.51	0.989642	3.38	0.76298	5.74	0.742561	6.78	0.877102	2.14	0.804511	7.08	0.885
qqPsoOvis1.1_s01	2751351	2752855	PsoOvis1B002181	40.9	0.839146	10.31	0.97081	4.06	0.916479	8.46	1.09444	8.27	1.06986	4.59	1.72556	5.42	0.6775
qqPsoOvis1.1_s01	2754791	2757133	PsoOvis1B010526	39.02	0.800574	5.8	0.546139	3.68	0.8307	4.42	0.571798	5.29	0.684347	1.49	0.56015	7.32	0.915
qqPsoOvis1.1_s01	2758698	2785058	PsoOvis1B008621	41.77	0.856996	10.46	0.984934	3.66	0.826185	8.63	1.11643	7.46	0.965071	3.1	1.16541	5.86	0.7325
qqPsoOvis1.1_s01	2787212	2788250	PsoOvis1B005512	38.74	0.79483	10.93	1.02919	4.38	0.988713	5.63	0.728331	9.88	1.27814	2.3	0.864662	5.96	0.745
qqPsoOvis1.1_s01	2788492	2790779	PsoOvis1B013625	40.87	0.838531	9.78	0.920904	4.25	0.959368	5.59	0.723157	6.33	0.818887	2.62	0.984962	7.06	0.8825
qqPsoOvis1.1_s01	2791830	2797240	PsoOvis1B007336	42.9	0.880181	9.28	0.873823	3.96	0.893905	7.43	0.96119	7.08	0.915912	3.49	1.31203	6.15	0.76875
qqPsoOvis1.1_s01	2799667	2803320	PsoOvis1B003078	38.67	0.793394	9.34	0.879473	3.63	0.819413	6.45	0.834411	7.06	0.913325	2.52	0.947368	7.5	0.9375
qqPsoOvis1.1_s01	2803384	2804636	PsoOvis1B005194	37.3	0.765285	10.63	1.00094	4.31	0.972912	8.92	1.15395	7.75	1.00259	4.08	1.53383	5.08	0.635
qqPsoOvis1.1_s01	2819359	2819598	PsoOvis1B005126	36.62	0.751334	9.35	0.880414	3.62	0.817156	2.92	0.377749	7.87	1.01811	4.59	1.72556	8.55	1.06875
qqPsoOvis1.1_s01	2824633	2826616	PsoOvis1B011594	45.1	0.925318	8.54	0.804143	4.12	0.930023	7.75	1.00259	7.13	0.92238	1.78	0.669173	6.07	0.75875
qqPsoOvis1.1_s01	2827347	2828460	PsoOvis1B007329	37.89	0.77739	11.01	1.03672	4.14	0.934537	10.53	1.36223	6.77	0.875809	1.34	0.503759	6.66	0.8325
qqPsoOvis1.1_s01	2849079	2858654	PsoOvis1B013539	41.6	0.853508	11.39	1.0725	4.04	0.911964	8.09	1.04657	6.96	0.900388	2.23	0.838346	6.74	0.8425
qqPsoOvis1.1_s01	2859209	2860083	PsoOvis1B007373	39.93	0.819245	6.83	0.643126	4.86	1.09707	7.12	0.921087	6.85	0.886158	1.22	0.458647	6.03	0.75375
qqPsoOvis1.1_s01	2860370	2865973	PsoOvis1B003094	39.37	0.807755	10.26	0.966102	3.83	0.86456	7.27	0.940492	7.15	0.924968	3.7	1.39098	6.81	0.85125
qqPsoOvis1.1_s01	2864024	2866494	PsoOvis1B009432	36.55	0.749897	9.1	0.856874	3.79	0.85553	6.59	0.852523	5.37	0.694696	2.85	1.07143	6.01	0.75125
qqPsoOvis1.1_s01	2866216	2867947	PsoOvis1B011634	46.23	0.948502	7.17	0.675141	3.98	0.89842	6.18	0.799483	7.52	0.972833	3.11	1.16917	6.37	0.79625
qqPsoOvis1.1_s01	2868355	2870055	PsoOvis1B004973	45.64	0.936397	8.81	0.829567	4.46	1.00677	6.79	0.878396	5.93	0.767141	5.04	1.89474	6.52	0.815
qqPsoOvis1.1_s01	2871115	2888033	PsoOvis1B009754	40.77	0.836479	9.79	0.921846	4.23	0.954853	5.99	0.774903	6.6	0.853816	4.15	1.56015	6.88	0.86
qqPsoOvis1.1_s01	2874315	2875399	PsoOvis1B010358	40.56	0.832171	12.29	1.15725	3.17	0.715576	7.48	0.967658	6.98	0.902975	6.93	2.60526	9.55	1.19375
qqPsoOvis1.1_s01	2875769	2877308	PsoOvis1B003960	44.06	0.90398	10.01	0.942561	3.98	0.89842	4.81	0.622251	7.24	0.936611	7.21	2.71053	5.61	0.70125
qqPsoOvis1.1_s01	2877883	2879055	PsoOvis1B009172	36.88	0.756668	9.38	0.883239	3.74	0.844244	6.66	0.861578	4.88	0.631307	3.31	1.24436	7.56	0.945
qqPsoOvis1.1_s01	2882392	2883477	PsoOvis1B002392	43.54	0.893311	12.78	1.20339	3.07	0.693002	3.75	0.485123	7.59	0.981889	1.11	0.417293	4.18	0.5225
qqPsoOvis1.1_s01	2889657	2890766	PsoOvis1B000754	1.35	0.027698	0.04	0.00376648	0.03	0.00677201	0.33	0.0426908	0.32	0.0413972	0.09	0.0338346	0.26	0.0325
qqPsoOvis1.1_s01	2891337	2894015	PsoOvis1B009085	22.36	0.458761	4.85	0.456685	3.71	0.837472	3.28	0.424321	4.31	0.557568	1.43	0.537594	4.33	0.54125
qqPsoOvis1.1_s01	2900878	2901450	PsoOvis1B011958	1.45	0.0297497	0.53	0.0499058	0.26	0.0586907	0	0	0.53	0.068564	0	0	0	0
qqPsoOvis1.1_s01	2901545	2901817	PsoOvis1B005607	24.23	0.497128	6.89	0.648776	1.71	0.386005	6.12	0.791721	6.3	0.815006	0	0	1.54	0.1925
qqPsoOvis1.1_s01	2921064	2941276	PsoOvis1B013483	41.9	0.859664	11.28	1.06215	3.8	0.857788	7.85	1.01552	7.6	0.983182	2.81	1.05639	6.57	0.82125
qqPsoOvis1.1_s01	2941356	2942658	PsoOvis1B001755	39.29	0.806114	8.76	0.824859	3.76	0.848758	8.16	1.05563	7.29	0.943079	2.06	0.774436	6.1	0.7625
qqPsoOvis1.1_s01	2942924	2946304	PsoOvis1B006856	41.65	0.854534	10.12	0.952919	4.54	1.02483	7.02	0.90815	6.4	0.827943	1.46	0.548872	8.08	1.01
qqPsoOvis1.1_s01	2948237	2949939	PsoOvis1B013126	35.76	0.733689	8.33	0.784369	3.5	0.790068	6.11	0.790427	8.75	1.13195	3.03	1.1391	5.45	0.68125
qqPsoOvis1.1_s01	2951783	2962982	PsoOvis1B004651	41.35	0.848379	9.69	0.912429	4.4	0.993228	7.93	1.02587	7.43	0.96119	3.69	1.38722	6.24	0.78
qqPsoOvis1.1_s01	2965985	2979010	PsoOvis1B011006	40.23	0.8254	10.2	0.960452	3.75	0.846501	6.8	0.87969	6.83	0.883571	4.54	1.70677	6.06	0.7575
qqPsoOvis1.1_s01	2984331	2985029	PsoOvis1B001597	45.62	0.935987	8.92	0.839925	3.64	0.82167	4.71	0.609314	7.29	0.943079	5.7	2.14286	6.63	0.82875
qqPsoOvis1.1_s01	2987109	2990471	PsoOvis1B007502	40.5	0.83094	9	0.847458	3.67	0.828442	5.92	0.765847	6.87	0.888745	2.52	0.947368	6.94	0.8675
qqPsoOvis1.1_s01	2990787	2995688	PsoOvis1B007171	41.18	0.844891	11.76	1.10734	4.02	0.907449	7.21	0.93273	7.27	0.940492	2.55	0.958647	7.16	0.895
qqPsoOvis1.1_s01	2996565	2999613	PsoOvis1B013677	36.54	0.749692	9.76	0.919021	3.83	0.86456	5.42	0.701164	7.14	0.923674	2.34	0.879699	7.76	0.97
qqPsoOvis1.1_s01	3005160	3007625	PsoOvis1B011971	38.33	0.786418	8.5	0.800377	4.15	0.936795	8.41	1.08797	6.91	0.89392	2.92	1.09774	8.69	1.08625
qqPsoOvis1.1_s01	3008238	3009193	PsoOvis1B003799	41.04	0.842019	9.27	0.872881	2.4	0.541761	9.26	1.19793	8.03	1.03881	1.67	0.62782	6.95	0.86875
qqPsoOvis1.1_s01	3009913	3017591	PsoOvis1B010670	35.66	0.731637	6.98	0.65725	3.92	0.884876	4.66	0.602846	5.42	0.701164	2.32	0.87218	6.63	0.82875
qqPsoOvis1.1_s01	3026126	3030965	PsoOvis1B002319	40.52	0.83135	8.38	0.789077	3.93	0.887133	5.7	0.737387	6.85	0.886158	3.04	1.14286	6.69	0.83625
qqPsoOvis1.1_s01	3031646	3035440	PsoOvis1B009000	38.97	0.799549	10.69	1.00659	3.35	0.756208	8.03	1.03881	5.88	0.760673	4.29	1.61278	5.3	0.6625
qqPsoOvis1.1_s01	3035888	3036866	PsoOvis1B013980	45.13	0.925934	10.19	0.95951	3.6	0.812641	6.47	0.836999	4.6	0.595084	2.66	1	5.11	0.63875
qqPsoOvis1.1_s01	3037101	3037904	PsoOvis1B005886	49.5	1.01559	9.21	0.867232	4.54	1.02483	5.77	0.746442	8.67	1.1216	2.26	0.849624	7.73	0.96625
qqPsoOvis1.1_s01	3039357	3040421	PsoOvis1B012029	38.3	0.785802	10.73	1.01036	2.96	0.668172	7.6	0.983182	6.97	0.901682	1.32	0.496241	6.33	0.79125
qqPsoOvis1.1_s01	3040605	3041156	PsoOvis1B012649	35	0.718096	6.75	0.635593	6.38	1.44018	5.97	0.772316	6.16	0.796895	1.52	0.571429	7.69	0.96125
qqPsoOvis1.1_s01	3041379	3046871	PsoOvis1B003994	43.12	0.884694	11.59	1.09134	3.34	0.75395	6.97	0.901682	8.33	1.07762	2.03	0.763158	6.29	0.78625
qqPsoOvis1.1_s01	3047240	3047662	PsoOvis1B013771	33.55	0.688346	9.65	0.908663	3.59	0.810384	6.86	0.887451	7.42	0.959897	2.88	1.08271	4.54	0.5675
qqPsoOvis1.1_s01	3049436	3053264	PsoOvis1B005633	41.89	0.859458	10.48	0.986817	3.96	0.893905	7.05	0.912031	6.34	0.820181	2.31	0.868421	6.89	0.86125
qqPsoOvis1.1_s01	3057346	3059868	PsoOvis1B012586	36.9	0.757078	8.72	0.821092	3.67	0.828442	5.48	0.708926	6.34	0.820181	1.17	0.43985	6.92	0.865
qqPsoOvis1.1_s01	3067252	3072901	PsoOvis1B004095	38.37	0.787238	11.28	1.06215	3.89	0.878104	7.44	0.962484	6.86	0.887451	2.97	1.11654	6.05	0.75625
qqPsoOvis1.1_s01	3070446	3071142	PsoOvis1B003513	41.89	0.859458	14.26	1.34275	3.64	0.82167	5.89	0.761966	5.18	0.670116	1.88	0.706767	5.71	0.71375
qqPsoOvis1.1_s01	3073537	3074526	PsoOvis1B010344	42.39	0.869717	10.39	0.978343	6.19	1.39729	5.8	0.750323	6.67	0.862872	2.13	0.800752	5.11	0.63875
qqPsoOvis1.1_s01	3074578	3085699	PsoOvis1B001520	42.63	0.874641	9.66	0.909605	4.61	1.04063	6.49	0.839586	7.22	0.934023	4.09	1.53759	7.04	0.88
qqPsoOvis1.1_s01	3087421	3095984	PsoOvis1B008357	40.02	0.821092	8.96	0.843691	4.31	0.972912	6.22	0.804657	6.99	0.904269	2.18	0.819549	6.4	0.8
qqPsoOvis1.1_s01	3091394	3091812	PsoOvis1B000380	31.42	0.644645	2.63	0.247646	4.27	0.963883	7.89	1.0207	6.37	0.824062	1.73	0.650376	7.14	0.8925
qqPsoOvis1.1_s01	3113212	3113629	PsoOvis1B014557	37.41	0.767542	7.21	0.678908	5.76	1.30023	6.81	0.880983	5.49	0.71022	0.98	0.368421	9.35	1.16875
qqPsoOvis1.1_s01	3123605	3125714	PsoOvis1B004688	41.1	0.84325	8.43	0.793785	3.06	0.690745	6.42	0.83053	6.91	0.89392	2.67	1.00376	7.6	0.95
qqPsoOvis1.1_s01	3126230	3127766	PsoOvis1B002147	43.16	0.885515	9.76	0.919021	5	1.12867	7.09	0.917206	7.9	1.02199	2.68	1.00752	5.55	0.69375
qqPsoOvis1.1_s01	3127874	3128290	PsoOvis1B007246	42.39	0.869717	6.05	0.56968	5.52	1.24605	7.32	0.94696	8.5	1.09961	1.75	0.657895	9.5	1.1875
qqPsoOvis1.1_s01	3128432	3129052	PsoOvis1B011026	40.3	0.826836	10.24	0.964218	4.82	1.08804	6.19	0.800776	7.09	0.917206	1.95	0.733083	6.78	0.8475
qqPsoOvis1.1_s01	3129204	3130622	PsoOvis1B001468	42.59	0.87382	9.96	0.937853	4.45	1.00451	5.45	0.705045	5.57	0.720569	1.46	0.548872	8.7	1.0875
qqPsoOvis1.1_s01	3130764	3135009	PsoOvis1B013548	36.03	0.739229	7.81	0.735405	3.86	0.871332	5.18	0.670116	5.63	0.728331	1.76	0.661654	7.8	0.975
qqPsoOvis1.1_s01	3135202	3136818	PsoOvis1B000298	40.61	0.833197	8.39	0.790019	3.33	0.751693	5.79	0.74903	6.17	0.798189	1.75	0.657895	9.08	1.135
qqPsoOvis1.1_s01	3136920	3137984	PsoOvis1B008644	40.61	0.833197	8.4	0.79096	5.71	1.28894	5.39	0.697283	5.17	0.668823	2.05	0.770677	7.03	0.87875
qqPsoOvis1.1_s01	3138650	3139438	PsoOvis1B011231	43.09	0.884079	10.63	1.00094	2.46	0.555305	5.03	0.650712	9.38	1.21345	3.35	1.2594	7.08	0.885
qqPsoOvis1.1_s01	3139602	3140510	PsoOvis1B004905	39.09	0.802011	5.84	0.549906	4.48	1.01129	6.39	0.826649	5.94	0.768435	2.24	0.842105	8.41	1.05125
qqPsoOvis1.1_s01	3140966	3142359	PsoOvis1B004643	43.72	0.897005	8.56	0.806026	2.16	0.487585	6.3	0.815006	6.83	0.883571	3.35	1.2594	5.28	0.66
qqPsoOvis1.1_s01	3159286	3166323	PsoOvis1B002608	41.17	0.844686	7.99	0.752354	4.64	1.0474	5.61	0.725744	6.57	0.849935	1.64	0.616541	9.88	1.235
qqPsoOvis1.1_s01	3269469	3273570	PsoOvis1B003621	40.54	0.83176	9.91	0.933145	4.35	0.981941	7.64	0.988357	6.69	0.865459	2.02	0.759398	8.28	1.035
qqPsoOvis1.1_s01	3273632	3282508	PsoOvis1B012054	41.19	0.845096	8.6	0.809793	4.32	0.975169	6.29	0.813713	6.4	0.827943	1.64	0.616541	6.68	0.835
qqPsoOvis1.1_s01	3284113	3291227	PsoOvis1B001608	40.17	0.824169	9.37	0.882298	3.65	0.823928	6.98	0.902975	6.76	0.874515	2.34	0.879699	5.95	0.74375
qqPsoOvis1.1_s01	3295303	3300822	PsoOvis1B014192	40.32	0.827247	8.9	0.838041	4.02	0.907449	6.19	0.800776	6.29	0.813713	2.27	0.853383	7	0.875
qqPsoOvis1.1_s01	3303640	3307538	PsoOvis1B002401	3.54	0.0726303	0.49	0.0461394	0.19	0.0428894	0.34	0.0439845	0.46	0.0595084	0.07	0.0263158	0.63	0.07875
qqPsoOvis1.1_s01	3311862	3312322	PsoOvis1B010954	0	0	0	0	0	0	0	0	0	0	0	0	0	0
qqPsoOvis1.1_s01	3312346	3316915	PsoOvis1B011403	0.01	0.00020517	0	0	0	0	0	0	0.01	0.00129366	0	0	0.01	0.00125
qqPsoOvis1.1_s01	3374353	3377718	PsoOvis1B004755	13.47	0.276364	1.44	0.135593	1.38	0.311512	1.29	0.166882	1.61	0.208279	0.51	0.191729	3.27	0.40875
qqPsoOvis1.1_s01	3395491	3402681	PsoOvis1B011163	38.63	0.792573	10.41	0.980226	3.96	0.893905	6.25	0.808538	7.05	0.912031	3.47	1.30451	5.88	0.735
qqPsoOvis1.1_s01	3405378	3406771	PsoOvis1B002572	38.44	0.788675	8.73	0.822034	4.8	1.08352	9.38	1.21345	5.99	0.774903	2.34	0.879699	7.65	0.95625
qqPsoOvis1.1_s01	3407889	3410199	PsoOvis1B010955	41.15	0.844276	8.62	0.811676	4.58	1.03386	7.43	0.96119	6.41	0.829237	2.51	0.943609	7.65	0.95625
qqPsoOvis1.1_s01	3410243	3426094	PsoOvis1B000538	39.63	0.81309	9.29	0.874765	3.81	0.860045	6.37	0.824062	6.79	0.878396	1.73	0.650376	6.75	0.84375
qqPsoOvis1.1_s01	3431745	3437601	PsoOvis1B007842	40.93	0.839762	9.63	0.90678	4.06	0.916479	6.36	0.822768	6.71	0.868047	3.5	1.31579	6.28	0.785
qqPsoOvis1.1_s01	3474302	3474583	PsoOvis1B001536	0	0	0	0	0	0	0	0	0	0	0	0	0	0
qqPsoOvis1.1_s01	3475025	3475624	PsoOvis1B005824	32.77	0.672343	4.81	0.452919	3.3	0.744921	4.18	0.54075	4.36	0.564036	1.22	0.458647	8.24	1.03
qqPsoOvis1.1_s01	3476188	3478562	PsoOvis1B014153	9.73	0.199631	1.93	0.181733	1.1	0.248307	1.37	0.177232	1.53	0.19793	0.26	0.0977444	2.67	0.33375
qqPsoOvis1.1_s01	3522161	3526046	PsoOvis1B004642	44.56	0.914239	5.92	0.557439	5.6	1.26411	5.41	0.699871	5.67	0.733506	1.69	0.635338	9.52	1.19
qqPsoOvis1.1_s01	3526346	3537635	PsoOvis1B010824	41.59	0.853303	9.66	0.909605	3.46	0.781038	7.82	1.01164	7.74	1.00129	2.17	0.815789	6.12	0.765
qqPsoOvis1.1_s01	3537775	3539784	PsoOvis1B007716	38.59	0.791752	8.81	0.829567	4.13	0.93228	8.58	1.10996	6.56	0.848642	2.47	0.928571	5.94	0.7425
qqPsoOvis1.1_s01	3577112	3608988	PsoOvis1B001125	32.85	0.673984	8.1	0.762712	3.25	0.733634	5.84	0.755498	5.5	0.711514	1.85	0.695489	5.06	0.6325
qqPsoOvis1.1_s01	3583282	3586102	PsoOvis1B013965	0	0	0	0	0	0	0	0	0	0	0	0	0	0
qqPsoOvis1.1_s01	3611522	3615132	PsoOvis1B007306	37.74	0.774313	7.36	0.693032	3.33	0.751693	5.83	0.754204	5.88	0.760673	2.28	0.857143	6.92	0.865
qqPsoOvis1.1_s01	3616084	3617718	PsoOvis1B011576	37.19	0.763028	7.85	0.739171	4.31	0.972912	9.19	1.18887	6.84	0.884864	1.27	0.477444	8	1
qqPsoOvis1.1_s01	3617742	3620742	PsoOvis1B005220	54.49	1.11797	11.6	1.09228	4	0.902935	8.54	1.10479	8.4	1.08668	2.66	1	7.87	0.98375
qqPsoOvis1.1_s01	3622172	3625093	PsoOvis1B003326	41.92	0.860074	9.08	0.854991	2.5	0.564334	6.52	0.843467	6.44	0.833118	2.35	0.883459	4.73	0.59125
qqPsoOvis1.1_s01	3629880	3631196	PsoOvis1B007575	41.06	0.842429	8.43	0.793785	4.77	1.07675	3.57	0.461837	6.5	0.84088	2.32	0.87218	5.94	0.7425
qqPsoOvis1.1_s01	3632397	3634748	PsoOvis1B001354	39.93	0.819245	7.5	0.706215	4.07	0.918736	5.03	0.650712	6.83	0.883571	2.14	0.804511	6.01	0.75125
qqPsoOvis1.1_s01	3649089	3650201	PsoOvis1B012973	38.88	0.797702	7.94	0.747646	2.82	0.636569	6.74	0.871928	7	0.905563	1.92	0.721805	6.08	0.76
qqPsoOvis1.1_s01	3659843	3661779	PsoOvis1B013175	42.84	0.87895	8.23	0.774953	4.11	0.927765	6.49	0.839586	9.35	1.20957	1.07	0.402256	7.03	0.87875
qqPsoOvis1.1_s01	3661818	3663128	PsoOvis1B006827	42.03	0.862331	8.62	0.811676	3.88	0.875847	5.83	0.754204	6.25	0.808538	1.41	0.530075	6.12	0.765
qqPsoOvis1.1_s01	3663328	3674308	PsoOvis1B003576	42.76	0.877308	10.36	0.975518	3.81	0.860045	7.37	0.953428	6.69	0.865459	2.48	0.932331	7.02	0.8775
qqPsoOvis1.1_s01	3674804	3680109	PsoOvis1B004602	48.63	0.997743	10.79	1.01601	4.73	1.06772	8.4	1.08668	8.45	1.09314	3.49	1.31203	6.23	0.77875
qqPsoOvis1.1_s01	3681820	3683289	PsoOvis1B009768	41.51	0.851662	8.73	0.822034	3.36	0.758465	4.77	0.617076	5.42	0.701164	2.58	0.969925	7.78	0.9725
qqPsoOvis1.1_s01	3688693	3700414	PsoOvis1B003420	40.86	0.838326	10.34	0.973635	3.88	0.875847	7.29	0.943079	6.59	0.852523	2.78	1.04511	6.81	0.85125
qqPsoOvis1.1_s01	3704735	3717278	PsoOvis1B007686	41.52	0.851867	8.8	0.828625	3.68	0.8307	6.27	0.811125	7.48	0.967658	2.05	0.770677	7.03	0.87875
qqPsoOvis1.1_s01	3717229	3728757	PsoOvis1B001542	39.98	0.820271	8.78	0.826742	4.07	0.918736	6.32	0.817594	6.05	0.782665	2.31	0.868421	6.31	0.78875
qqPsoOvis1.1_s01	3796132	3800164	PsoOvis1B004661	34.55	0.708863	9.12	0.858757	4.15	0.936795	5.59	0.723157	6.64	0.858991	1.67	0.62782	8.04	1.005
qqPsoOvis1.1_s01	3800780	3804166	PsoOvis1B012963	43.67	0.895979	9.34	0.879473	3.18	0.717833	6.79	0.878396	6.34	0.820181	2.25	0.845865	6.23	0.77875
qqPsoOvis1.1_s01	3805113	3806532	PsoOvis1B005061	43.23	0.886951	10.5	0.988701	4.34	0.979684	6.34	0.820181	6.94	0.897801	2.45	0.921053	6.76	0.845
qqPsoOvis1.1_s01	3807865	3810218	PsoOvis1B012244	38.46	0.789085	6.7	0.630885	4.22	0.952596	5.37	0.694696	6.32	0.817594	2.36	0.887218	7.28	0.91
qqPsoOvis1.1_s01	3819062	3822447	PsoOvis1B014611	41.75	0.856586	9.73	0.916196	3.38	0.76298	7.55	0.976714	6.2	0.80207	2.07	0.778195	6.33	0.79125
qqPsoOvis1.1_s01	3823809	3827287	PsoOvis1B006366	36.95	0.758104	9.28	0.873823	4.64	1.0474	6.87	0.888745	6.52	0.843467	2.08	0.781955	6.83	0.85375
qqPsoOvis1.1_s01	3826593	3829679	PsoOvis1B008389	43.72	0.897005	10.55	0.993409	4.2	0.948081	6.9	0.892626	6.67	0.862872	2.01	0.755639	6.8	0.85
qqPsoOvis1.1_s01	3829962	3832191	PsoOvis1B000228	40.19	0.824579	8.09	0.76177	4.15	0.936795	5.39	0.697283	7.93	1.02587	1.53	0.575188	8.27	1.03375
qqPsoOvis1.1_s01	3832610	3834636	PsoOvis1B012340	44.27	0.908289	11.51	1.0838	2.89	0.65237	7.15	0.924968	6.12	0.791721	1.96	0.736842	8.19	1.02375
qqPsoOvis1.1_s01	3834880	3835315	PsoOvis1B003860	38.64	0.792778	8.4	0.79096	3.4	0.767494	8.5	1.09961	7	0.905563	2.6	0.977444	11.68	1.46
qqPsoOvis1.1_s01	3835752	3837150	PsoOvis1B013990	39.55	0.811449	9.27	0.872881	2.98	0.672686	6.36	0.822768	8.11	1.04916	2.03	0.763158	6.31	0.78875
qqPsoOvis1.1_s01	3837198	3844652	PsoOvis1B005907	40.61	0.833197	9.9	0.932203	3.66	0.826185	6.35	0.821475	6.78	0.877102	2.3	0.864662	6.34	0.7925
qqPsoOvis1.1_s01	3847088	3847734	PsoOvis1B000608	36.03	0.739229	8.34	0.785311	3.04	0.68623	7.1	0.918499	4.9	0.633894	2.29	0.860902	5.17	0.64625
qqPsoOvis1.1_s01	3848630	3850778	PsoOvis1B014061	37.49	0.769183	9.03	0.850282	4.18	0.943567	7.33	0.948254	6.29	0.813713	2.46	0.924812	6.83	0.85375
qqPsoOvis1.1_s01	3854949	3856784	PsoOvis1B002227	43.38	0.890029	9.53	0.897363	3.62	0.817156	6.09	0.78784	6.57	0.849935	1.43	0.537594	6.74	0.8425
qqPsoOvis1.1_s01	3857026	3863308	PsoOvis1B008237	40.39	0.828683	10.38	0.977401	3.46	0.781038	8.46	1.09444	7.99	1.03364	2.71	1.0188	6.54	0.8175
qqPsoOvis1.1_s01	3872138	3876989	PsoOvis1B011225	41.79	0.857407	8.39	0.790019	3.59	0.810384	5.88	0.760673	7.19	0.930142	2.03	0.763158	6.51	0.81375
qqPsoOvis1.1_s01	3881556	3885418	PsoOvis1B004479	4.13	0.0847353	0.49	0.0461394	0.53	0.119639	0.26	0.0336352	0.59	0.076326	0	0	0.77	0.09625
qqPsoOvis1.1_s01	3899610	3902340	PsoOvis1B014320	37.74	0.774313	8.77	0.8258	3.08	0.69526	6.49	0.839586	6.18	0.799483	2.19	0.823308	5.67	0.70875
qqPsoOvis1.1_s01	3903179	3904591	PsoOvis1B006131	43.57	0.893927	9.31	0.876648	3.7	0.835214	6.77	0.875809	6.12	0.791721	2.63	0.988722	6.99	0.87375
qqPsoOvis1.1_s01	3904900	3906879	PsoOvis1B014417	43.35	0.889413	8.94	0.841808	2.2	0.496614	6.18	0.799483	8.5	1.09961	2.98	1.1203	7.15	0.89375
qqPsoOvis1.1_s01	3907158	3908509	PsoOvis1B005998	41.82	0.858022	9.51	0.89548	4.22	0.952596	4.19	0.542044	8.48	1.09702	1.47	0.552632	5.64	0.705
qqPsoOvis1.1_s01	3908902	3920476	PsoOvis1B003316	40.76	0.836274	10.25	0.96516	4.09	0.923251	6.81	0.880983	7.48	0.967658	3.58	1.34586	6.39	0.79875
qqPsoOvis1.1_s01	3930838	3933040	PsoOvis1B009862	41.66	0.854739	10.71	1.00847	3.79	0.85553	8.27	1.06986	7.02	0.90815	2.61	0.981203	6.52	0.815
qqPsoOvis1.1_s01	3934208	3934915	PsoOvis1B004836	37.84	0.776364	9.44	0.888889	3.95	0.891648	7.63	0.987063	8.24	1.06598	2.58	0.969925	7.05	0.88125
qqPsoOvis1.1_s01	3935413	3936743	PsoOvis1B011499	35.99	0.738408	8.71	0.820151	3.73	0.841986	5.5	0.711514	6.99	0.904269	0.97	0.364662	7.45	0.93125
qqPsoOvis1.1_s01	3942187	3947504	PsoOvis1B006425	40.59	0.832786	9.36	0.881356	4.28	0.96614	4.67	0.60414	5.41	0.699871	1.55	0.582707	7.72	0.965
qqPsoOvis1.1_s01	3946779	3947342	PsoOvis1B013006	39.24	0.805088	10.5	0.988701	4.1	0.925508	5.42	0.701164	8	1.03493	1.34	0.503759	5.69	0.71125
qqPsoOvis1.1_s01	3968913	3970730	PsoOvis1B010184	34.4	0.705786	6.95	0.654426	3.09	0.697517	7.08	0.915912	6.41	0.829237	1.59	0.597744	5.59	0.69875
qqPsoOvis1.1_s01	3974130	3976737	PsoOvis1B000048	40.81	0.8373	10.34	0.973635	3.15	0.711061	7.53	0.974127	8.26	1.06856	4.44	1.66917	6.22	0.7775
qqPsoOvis1.1_s01	3996562	3998838	PsoOvis1B010369	38	0.779647	7.9	0.743879	3.75	0.846501	5.82	0.752911	7.22	0.934023	1.48	0.556391	7.66	0.9575
qqPsoOvis1.1_s01	4000057	4000209	PsoOvis1B002106	52.85	1.08432	10.22	0.962335	4.66	1.05192	4.03	0.521345	4.97	0.64295	1.45	0.545113	6.59	0.82375
qqPsoOvis1.1_s01	4000607	4007591	PsoOvis1B003467	41.28	0.846943	9.79	0.921846	3.32	0.749436	6.49	0.839586	7.48	0.967658	2.31	0.868421	5.53	0.69125
qqPsoOvis1.1_s01	4009209	4012362	PsoOvis1B009856	41.17	0.844686	9.32	0.877589	3.91	0.882619	4.67	0.60414	5.58	0.721863	2.4	0.902256	6.45	0.80625
qqPsoOvis1.1_s01	4031212	4075379	PsoOvis1B001044	40.72	0.835453	9.72	0.915254	3.76	0.848758	8.05	1.0414	6.8	0.87969	4.13	1.55263	6.06	0.7575
qqPsoOvis1.1_s01	4077668	4079368	PsoOvis1B008014	42.56	0.873205	7.26	0.683616	3.25	0.733634	4.95	0.640362	4.57	0.591203	1.4	0.526316	8.63	1.07875
qqPsoOvis1.1_s01	4079466	4080919	PsoOvis1B006778	39.58	0.812064	11.86	1.11676	3.41	0.769752	8.11	1.04916	6.88	0.890039	3.09	1.16165	6.55	0.81875
qqPsoOvis1.1_s01	4084427	4087164	PsoOvis1B013111	41.48	0.851046	10.08	0.949153	3.47	0.783296	8.82	1.14101	5.1	0.659767	3.44	1.29323	6.71	0.83875
qqPsoOvis1.1_s01	4091177	4095385	PsoOvis1B004963	44.52	0.913418	10.85	1.02166	3.03	0.683973	6.91	0.89392	4.73	0.611902	2.32	0.87218	6.58	0.8225
qqPsoOvis1.1_s01	4095497	4098789	PsoOvis1B010658	44.64	0.91588	10.99	1.03484	4.48	1.01129	8.98	1.16171	8.48	1.09702	2.52	0.947368	7.38	0.9225
qqPsoOvis1.1_s01	4098858	4100097	PsoOvis1B009755	41.36	0.848584	8.76	0.824859	3.66	0.826185	4.37	0.56533	7.51	0.971539	1.7	0.639098	6.77	0.84625
qqPsoOvis1.1_s01	4101729	4103882	PsoOvis1B001653	36.41	0.747025	9.7	0.913371	4.58	1.03386	4.45	0.575679	7.63	0.987063	2.31	0.868421	5.22	0.6525
qqPsoOvis1.1_s01	4109738	4110911	PsoOvis1B013025	32.62	0.669265	8.92	0.839925	5.13	1.15801	5.22	0.675291	5.51	0.712807	2.06	0.774436	5.76	0.72
qqPsoOvis1.1_s01	4113139	4114147	PsoOvis1B006681	42.06	0.862946	10.6	0.998117	2.38	0.537246	5.82	0.752911	7.22	0.934023	3.37	1.26692	5.88	0.735
qqPsoOvis1.1_s01	4117792	4119760	PsoOvis1B004560	40.67	0.834428	10.01	0.942561	3.01	0.679458	7.85	1.01552	5.7	0.737387	3.03	1.1391	5.03	0.62875
qqPsoOvis1.1_s01	4120135	4124347	PsoOvis1B009250	39.28	0.805909	8.75	0.823917	4.24	0.957111	5.52	0.714101	6.82	0.882277	1.7	0.639098	6.01	0.75125
qqPsoOvis1.1_s01	4124530	4127477	PsoOvis1B002481	25.33	0.519696	5.71	0.537665	2.69	0.607223	4.87	0.630013	4.8	0.620957	1.2	0.451128	2.99	0.37375
qqPsoOvis1.1_s01	4125284	4126637	PsoOvis1B007677	33.69	0.691219	6.61	0.622411	3.58	0.808126	5.98	0.773609	6.12	0.791721	2.19	0.823308	3.72	0.465
qqPsoOvis1.1_s01	4127501	4128292	PsoOvis1B008844	11.79	0.241896	2.64	0.248588	1.56	0.352144	2.12	0.274256	3.71	0.479948	1.9	0.714286	2.97	0.37125
qqPsoOvis1.1_s01	4129794	4131138	PsoOvis1B013174	33.52	0.687731	5.69	0.535782	3.11	0.702032	5.74	0.742561	5.18	0.670116	1.36	0.511278	6.69	0.83625
qqPsoOvis1.1_s01	4132236	4132912	PsoOvis1B007225	8.77	0.179934	1.35	0.127119	0.68	0.153499	1.11	0.143596	1.56	0.201811	0	0	2.61	0.32625
qqPsoOvis1.1_s01	4133501	4134098	PsoOvis1B011562	6.66	0.136643	0.85	0.0800377	0.37	0.0835214	0.9	0.116429	0.88	0.113842	0.31	0.116541	2.47	0.30875
qqPsoOvis1.1_s01	4134392	4136449	PsoOvis1B007848	11.7	0.240049	2.37	0.223164	1.12	0.252822	1.41	0.182406	2.32	0.300129	0.51	0.191729	2.28	0.285
qqPsoOvis1.1_s01	4137063	4137457	PsoOvis1B012116	0.46	0.00943783	0.2	0.0188324	0	0	0	0	0.15	0.0194049	0.1	0.037594	0.1	0.0125
qqPsoOvis1.1_s01	4137635	4144598	PsoOvis1B009467	7.98	0.163726	2	0.188324	0.66	0.148984	1.48	0.191462	1.37	0.177232	0.45	0.169173	1.21	0.15125
qqPsoOvis1.1_s01	4155242	4158889	PsoOvis1B011869	41.31	0.847558	9.23	0.869115	3.26	0.735892	8.04	1.0401	6.79	0.878396	5.69	2.1391	7.93	0.99125
qqPsoOvis1.1_s01	4161198	4164662	PsoOvis1B003639	34.88	0.715634	5.42	0.510358	3.46	0.781038	4.62	0.597671	4.31	0.557568	1.57	0.590226	6.58	0.8225
qqPsoOvis1.1_s01	4178405	4183355	PsoOvis1B013478	43.24	0.887156	10.73	1.01036	3.17	0.715576	7.93	1.02587	7.54	0.97542	3.25	1.2218	6.51	0.81375
qqPsoOvis1.1_s01	4189196	4190535	PsoOvis1B006998	42.94	0.881001	10.12	0.952919	2.53	0.571106	7.11	0.919793	7.1	0.918499	4.99	1.87594	6.84	0.855
qqPsoOvis1.1_s01	4195487	4197431	PsoOvis1B009575	47.55	0.975585	10.25	0.96516	3.05	0.688488	6.94	0.897801	7.52	0.972833	5.64	2.1203	5.96	0.745
qqPsoOvis1.1_s01	4199862	4201096	PsoOvis1B003366	35.69	0.732253	9.39	0.884181	5.04	1.1377	6.12	0.791721	5.5	0.711514	0.98	0.368421	6.88	0.86
qqPsoOvis1.1_s01	4202084	4218659	PsoOvis1B003796	41.44	0.850226	9.25	0.870998	3.8	0.857788	6.51	0.842173	7.16	0.926261	2.13	0.800752	6.15	0.76875
qqPsoOvis1.1_s01	4264099	4266138	PsoOvis1B001056	42.94	0.881001	9.37	0.882298	3.83	0.86456	7.81	1.01035	5.14	0.664942	1.25	0.469925	7.62	0.9525
qqPsoOvis1.1_s01	4273937	4274884	PsoOvis1B011643	0.64	0.0131309	0	0	0	0	0	0	0	0	0	0	0	0
qqPsoOvis1.1_s01	4289150	4356010	PsoOvis1B005138	42.64	0.874846	10.51	0.989642	4.15	0.936795	7.03	0.909444	7.37	0.953428	3.02	1.13534	6.73	0.84125
qqPsoOvis1.1_s01	4293042	4293923	PsoOvis1B002095	39.29	0.806114	9.78	0.920904	5.01	1.13093	6.27	0.811125	5.56	0.719276	4.86	1.82707	9.33	1.16625
qqPsoOvis1.1_s01	4294029	4295903	PsoOvis1B013425	31.84	0.653262	5.42	0.510358	4.85	1.09481	2.39	0.309185	6.14	0.794308	4.51	1.69549	7.79	0.97375
qqPsoOvis1.1_s01	4356592	4389125	PsoOvis1B001101	38.26	0.784982	9.31	0.876648	3.58	0.808126	6.74	0.871928	6.61	0.85511	4.56	1.71429	5.84	0.73
qqPsoOvis1.1_s01	4359992	4380235	PsoOvis1B008031	39.35	0.807345	9.96	0.937853	3.62	0.817156	7.1	0.918499	7.18	0.928849	6.02	2.26316	6.01	0.75125
qqPsoOvis1.1_s01	4380854	4381210	PsoOvis1B003072	0.84	0.0172343	0	0	0	0	0	0	0	0	0	0	0	0
qqPsoOvis1.1_s01	4391647	4393049	PsoOvis1B009559	41.79	0.857407	9.2	0.86629	3.6	0.812641	9.51	1.23027	7.7	0.996119	1.78	0.669173	8.85	1.10625
qqPsoOvis1.1_s01	4393864	4400612	PsoOvis1B005108	39.16	0.803447	9.38	0.883239	3.72	0.839729	6.71	0.868047	6.26	0.809832	3.21	1.20677	6.08	0.76
qqPsoOvis1.1_s01	4431230	4434699	PsoOvis1B014564	36.15	0.741691	7.5	0.706215	3.47	0.783296	5.48	0.708926	6.57	0.849935	2.46	0.924812	6.77	0.84625
qqPsoOvis1.1_s01	4435468	4441088	PsoOvis1B002009	38.54	0.790726	9.12	0.858757	4.25	0.959368	5.81	0.751617	7.03	0.909444	2.46	0.924812	7.17	0.89625
qqPsoOvis1.1_s01	4450241	4451624	PsoOvis1B008313	40.94	0.839967	8.07	0.759887	2.45	0.553047	7.27	0.940492	7.05	0.912031	1.95	0.733083	6.96	0.87
qqPsoOvis1.1_s01	4451854	4456607	PsoOvis1B003661	42.58	0.873615	10.16	0.956685	3.71	0.837472	7.13	0.92238	8.12	1.05045	2.23	0.838346	7.44	0.93
qqPsoOvis1.1_s01	4458988	4468570	PsoOvis1B002853	39.29	0.806114	9.24	0.870056	3.73	0.841986	7.74	1.00129	6.98	0.902975	5.27	1.9812	5.98	0.7475
qqPsoOvis1.1_s01	4491682	4502937	PsoOvis1B005227	43.19	0.88613	11.3	1.06403	4.03	0.909707	7.25	0.937904	7.7	0.996119	4.83	1.81579	6.83	0.85375
qqPsoOvis1.1_s01	4503089	4510241	PsoOvis1B011606	40.41	0.829093	8.53	0.803202	3.54	0.799097	6.34	0.820181	5.88	0.760673	2.83	1.06391	6.72	0.84
qqPsoOvis1.1_s01	4604861	4610827	PsoOvis1B008914	42.83	0.878744	9.68	0.911488	3.7	0.835214	6.14	0.794308	7.44	0.962484	2.11	0.793233	7.43	0.92875
qqPsoOvis1.1_s01	4611096	4612135	PsoOvis1B000901	42.94	0.881001	9.53	0.897363	2.35	0.530474	4.66	0.602846	7.88	1.0194	1.35	0.507519	6.84	0.855
qqPsoOvis1.1_s01	4612463	4613266	PsoOvis1B010641	33.44	0.686089	6.65	0.626177	4.76	1.07449	5.66	0.732212	3.68	0.476067	1.78	0.669173	7.47	0.93375
qqPsoOvis1.1_s01	4613852	4615966	PsoOvis1B008140	41.51	0.851662	10.68	1.00565	3.88	0.875847	4.17	0.539457	6.4	0.827943	2.32	0.87218	7.61	0.95125
qqPsoOvis1.1_s01	4618676	4619367	PsoOvis1B010704	0	0	0	0	0	0	0	0	0	0	0.05	0.018797	0	0
qqPsoOvis1.1_s01	4619926	4621319	PsoOvis1B002382	0	0	0	0	0	0	0	0	0	0	0	0	0	0
qqPsoOvis1.1_s01	4625663	4629479	PsoOvis1B004952	44.39	0.910751	9.65	0.908663	4.32	0.975169	6.04	0.781371	8.04	1.0401	1.94	0.729323	6.61	0.82625
qqPsoOvis1.1_s01	4630197	4635744	PsoOvis1B011384	42.1	0.863767	8.83	0.83145	3.39	0.765237	5.48	0.708926	7.57	0.979301	1.97	0.740602	6.05	0.75625
qqPsoOvis1.1_s01	4637481	4639344	PsoOvis1B012213	43.4	0.890439	11.4	1.07345	5.75	1.29797	9.25	1.19664	7.76	1.00388	3.3	1.2406	6.17	0.77125
qqPsoOvis1.1_s01	4640506	4641689	PsoOvis1B003940	39.63	0.81309	12.86	1.21092	3.7	0.835214	8.67	1.1216	6.22	0.804657	3.27	1.22932	6.05	0.75625
qqPsoOvis1.1_s01	4641651	4645332	PsoOvis1B014007	39.96	0.81986	9.49	0.893597	3.52	0.794582	6.23	0.805951	6.35	0.821475	4.98	1.87218	7.55	0.94375
qqPsoOvis1.1_s01	4646221	4664912	PsoOvis1B007220	42.53	0.872589	11.03	1.03861	3.86	0.871332	8.04	1.0401	7.27	0.940492	5.1	1.91729	6.99	0.87375
qqPsoOvis1.1_s01	4659689	4660094	PsoOvis1B002411	42.02	0.862126	11.31	1.06497	2.53	0.571106	4.97	0.64295	7.35	0.950841	6.15	2.31203	11.63	1.45375
qqPsoOvis1.1_s01	4664954	4667088	PsoOvis1B014143	39.11	0.802421	9.34	0.879473	4.24	0.957111	6.15	0.795602	5.69	0.736093	2.55	0.958647	6.86	0.8575
qqPsoOvis1.1_s01	4667999	4668538	PsoOvis1B010830	34.67	0.711325	9.34	0.879473	3.73	0.841986	6.4	0.827943	7.16	0.926261	4.27	1.60526	10.18	1.2725
qqPsoOvis1.1_s01	4669098	4669850	PsoOvis1B000675	38.06	0.780878	11.06	1.04143	2.93	0.6614	7.72	0.998706	7.6	0.983182	3.06	1.15038	7.52	0.94
qqPsoOvis1.1_s01	4670289	4671127	PsoOvis1B002761	45.01	0.923471	10.47	0.985876	3.94	0.889391	4.39	0.567917	8.68	1.1229	2.84	1.06767	5.89	0.73625
qqPsoOvis1.1_s01	4675068	4681840	PsoOvis1B010894	39.62	0.812885	8.51	0.801318	3.69	0.832957	7.13	0.92238	5.99	0.774903	4.25	1.59774	6.43	0.80375
qqPsoOvis1.1_s01	4687170	4691126	PsoOvis1B003815	40.32	0.827247	10.91	1.02731	3.31	0.747178	8.89	1.15006	5.97	0.772316	4.33	1.62782	6.94	0.8675
qqPsoOvis1.1_s01	4696670	4698733	PsoOvis1B012047	43.7	0.896594	11.17	1.05179	3.51	0.792325	7.94	1.02717	5.23	0.676585	2.35	0.883459	6.88	0.86
qqPsoOvis1.1_s01	4706013	4708232	PsoOvis1B000592	38.52	0.790316	10.76	1.01318	3.79	0.85553	6.9	0.892626	6.07	0.785252	4.4	1.65414	4.7	0.5875
qqPsoOvis1.1_s01	4708739	4711831	PsoOvis1B008739	34.97	0.717481	8.09	0.76177	3.54	0.799097	5.24	0.677878	5.55	0.717982	4.82	1.81203	6.86	0.8575
qqPsoOvis1.1_s01	4716314	4717176	PsoOvis1B002744	45.96	0.942963	8.97	0.844633	4.37	0.986456	9.27	1.19922	7.83	1.01294	4.65	1.74812	9.54	1.1925
qqPsoOvis1.1_s01	4718954	4721192	PsoOvis1B010226	40.96	0.840378	8.87	0.835217	3.53	0.79684	5.04	0.652005	6.42	0.83053	3.65	1.37218	5.59	0.69875
qqPsoOvis1.1_s01	4722589	4724437	PsoOvis1B004107	38.68	0.793599	8.3	0.781544	3.98	0.89842	7.04	0.910737	6.73	0.870634	2.57	0.966165	6.81	0.85125
qqPsoOvis1.1_s01	4740625	4741095	PsoOvis1B012315	18.12	0.371769	4.54	0.427495	0.64	0.14447	2.44	0.315653	7.12	0.921087	1.13	0.424812	4.91	0.61375
qqPsoOvis1.1_s01	4743295	4760566	PsoOvis1B006364	40.43	0.829503	9.78	0.920904	3.51	0.792325	7.15	0.924968	7.04	0.910737	2.99	1.12406	6.15	0.76875
qqPsoOvis1.1_s01	4752141	4754876	PsoOvis1B014561	41.4	0.849405	7.96	0.749529	3.3	0.744921	5.11	0.661061	5.06	0.654592	2.36	0.887218	5.5	0.6875
qqPsoOvis1.1_s01	4759452	4760426	PsoOvis1B009906	46.85	0.961223	8.48	0.798493	4.12	0.930023	10.18	1.31695	8.11	1.04916	3.1	1.16541	8.06	1.0075
qqPsoOvis1.1_s01	4760658	4762693	PsoOvis1B003573	42.15	0.864793	10.27	0.967043	4.25	0.959368	6.66	0.861578	5.55	0.717982	2.09	0.785714	7.76	0.97
qqPsoOvis1.1_s01	4766770	4774169	PsoOvis1B004725	37.72	0.773902	7.53	0.70904	3.21	0.724605	4.56	0.589909	6.23	0.805951	1.89	0.710526	7.2	0.9
qqPsoOvis1.1_s01	4775441	4780595	PsoOvis1B002234	38.88	0.797702	8.84	0.832392	3.88	0.875847	6.65	0.860285	6.94	0.897801	2.85	1.07143	8.47	1.05875
qqPsoOvis1.1_s01	4780947	4822911	PsoOvis1B014051	38.26	0.784982	9.48	0.892655	4.2	0.948081	6.7	0.866753	6.69	0.865459	3.65	1.37218	7.25	0.90625
qqPsoOvis1.1_s01	4823977	4827141	PsoOvis1B005831	37.11	0.761387	8.97	0.844633	3.87	0.873589	5.8	0.750323	5.58	0.721863	2.75	1.03383	7.79	0.97375
qqPsoOvis1.1_s01	4828874	4834827	PsoOvis1B014056	39.81	0.816783	10.6	0.998117	4.53	1.02257	7.43	0.96119	7.2	0.931436	4.31	1.6203	7.51	0.93875
qqPsoOvis1.1_s01	4836729	4837748	PsoOvis1B006978	24.99	0.512721	6.7	0.630885	2.23	0.503386	3.9	0.504528	4.8	0.620957	2.36	0.887218	5.19	0.64875
qqPsoOvis1.1_s01	4838123	4841384	PsoOvis1B005353	36.8	0.755027	7.55	0.710923	3.65	0.823928	6.15	0.795602	5.96	0.771022	1.35	0.507519	5.57	0.69625
qqPsoOvis1.1_s01	4842310	4881335	PsoOvis1B002386	40.94	0.839967	10.29	0.968927	3.74	0.844244	7.97	1.03105	7.85	1.01552	5.28	1.98496	6.3	0.7875
qqPsoOvis1.1_s01	4875525	4879760	PsoOvis1B010813	43.75	0.89762	9.78	0.920904	3.51	0.792325	8.22	1.06339	8.25	1.06727	3.29	1.23684	6.64	0.83
qqPsoOvis1.1_s01	4880100	4880804	PsoOvis1B000167	44.86	0.920394	11.8	1.11111	4.56	1.02935	5.34	0.690815	7.07	0.914618	5.37	2.0188	7.61	0.95125
qqPsoOvis1.1_s01	4881453	4883634	PsoOvis1B005820	43.74	0.897415	10.95	1.03107	4.06	0.916479	5.76	0.745149	7.45	0.963777	3.74	1.40602	5.82	0.7275
qqPsoOvis1.1_s01	4883786	4886220	PsoOvis1B014380	40.79	0.83689	8.96	0.843691	3.99	0.900677	6.49	0.839586	6.14	0.794308	2.59	0.973684	5.53	0.69125
qqPsoOvis1.1_s01	4897739	4900515	PsoOvis1B004500	38.21	0.783956	9.28	0.873823	4.24	0.957111	6.43	0.831824	5.2	0.672704	2.09	0.785714	7.26	0.9075
qqPsoOvis1.1_s01	4901775	4902053	PsoOvis1B006194	46.31	0.950144	5.84	0.549906	3.65	0.823928	7.58	0.980595	8.12	1.05045	0.72	0.270677	5.27	0.65875
qqPsoOvis1.1_s01	4902997	4903458	PsoOvis1B006213	37.9	0.777595	10.48	0.986817	3.01	0.679458	4.65	0.601552	7.38	0.954722	3.66	1.37594	8.07	1.00875
qqPsoOvis1.1_s01	4904070	4904772	PsoOvis1B014606	47.01	0.964506	8.69	0.818267	4.24	0.957111	4.66	0.602846	8.24	1.06598	4.24	1.59398	6.25	0.78125
qqPsoOvis1.1_s01	4904984	4908805	PsoOvis1B004236	38.52	0.790316	10.07	0.948211	3.29	0.742664	6.92	0.895213	6.56	0.848642	2.13	0.800752	6.8	0.85
qqPsoOvis1.1_s01	4910579	4912341	PsoOvis1B002152	33.96	0.696758	10.26	0.966102	3.67	0.828442	5.72	0.739974	5.26	0.680466	2.59	0.973684	6.57	0.82125
qqPsoOvis1.1_s01	4912836	4920745	PsoOvis1B000071	41.66	0.854739	8.68	0.817326	3.64	0.82167	6.68	0.864166	6.62	0.856404	3.64	1.36842	6.06	0.7575
qqPsoOvis1.1_s01	4921213	4925053	PsoOvis1B008678	40.72	0.835453	9.21	0.867232	4.09	0.923251	5.86	0.758085	7.37	0.953428	1.45	0.545113	6.38	0.7975
qqPsoOvis1.1_s01	4927141	4931010	PsoOvis1B006322	40.14	0.823554	9.7	0.913371	3.52	0.794582	6.36	0.822768	7.33	0.948254	2.17	0.815789	6.13	0.76625
qqPsoOvis1.1_s01	4932004	4934127	PsoOvis1B014560	42.09	0.863562	9.02	0.849341	2.87	0.647856	7.21	0.93273	6.15	0.795602	2.03	0.763158	7.16	0.895
qqPsoOvis1.1_s01	4935616	4940719	PsoOvis1B014280	38.3	0.785802	8.11	0.763653	3.6	0.812641	6.92	0.895213	6.2	0.80207	2.35	0.883459	5.82	0.7275
qqPsoOvis1.1_s01	4941124	4943108	PsoOvis1B000346	38.96	0.799343	10.49	0.987759	3.56	0.803612	6.37	0.824062	7.07	0.914618	2.44	0.917293	6.21	0.77625
qqPsoOvis1.1_s01	4944018	4944885	PsoOvis1B010161	34.2	0.701682	10.08	0.949153	2.46	0.555305	7.19	0.930142	4.83	0.624838	1.69	0.635338	7.43	0.92875
qqPsoOvis1.1_s01	4944374	4945793	PsoOvis1B001994	35.7	0.732458	8.78	0.826742	2.36	0.532731	7.94	1.02717	6.2	0.80207	2.26	0.849624	5.79	0.72375
qqPsoOvis1.1_s01	4945863	4947474	PsoOvis1B004393	40.49	0.830735	12.57	1.18362	2.78	0.62754	7.48	0.967658	6.88	0.890039	2.17	0.815789	6.72	0.84
qqPsoOvis1.1_s01	4947709	4948804	PsoOvis1B014686	42.43	0.870538	6.81	0.641243	2.58	0.582393	6.77	0.875809	6.31	0.8163	2.83	1.06391	7.22	0.9025
qqPsoOvis1.1_s01	4948887	4951758	PsoOvis1B005874	44.12	0.905211	9.64	0.907721	3.24	0.731377	6.45	0.834411	5.68	0.734799	2.6	0.977444	6.46	0.8075
qqPsoOvis1.1_s01	4953750	4958501	PsoOvis1B008815	41.73	0.856176	10.27	0.967043	3.72	0.839729	6.28	0.812419	7.27	0.940492	3.21	1.20677	6.48	0.81
qqPsoOvis1.1_s01	4958504	4959367	PsoOvis1B000111	42.43	0.870538	9.55	0.899247	3.11	0.702032	7.31	0.945666	7.94	1.02717	8.28	3.11278	7.02	0.8775
qqPsoOvis1.1_s01	4959552	4961366	PsoOvis1B009897	39.82	0.816988	8.72	0.821092	3.53	0.79684	6.09	0.78784	6.31	0.8163	4.51	1.69549	6.03	0.75375
qqPsoOvis1.1_s01	4962011	4963201	PsoOvis1B002120	41.48	0.851046	11.67	1.09887	3.59	0.810384	4.99	0.645537	8.36	1.0815	2.6	0.977444	8.39	1.04875
qqPsoOvis1.1_s01	4962936	4972126	PsoOvis1B003239	43.25	0.887362	10.18	0.958569	3.12	0.704289	7.88	1.0194	7.8	1.00906	4.36	1.6391	6.98	0.8725
qqPsoOvis1.1_s01	5009008	5037278	PsoOvis1B008932	41.17	0.844686	10.4	0.979284	3.34	0.75395	7.54	0.97542	6.95	0.899094	2.69	1.01128	6.83	0.85375
qqPsoOvis1.1_s01	5065062	5073513	PsoOvis1B006110	39.23	0.804883	8.41	0.791902	3.92	0.884876	6.82	0.882277	5.7	0.737387	3.98	1.49624	6.21	0.77625
qqPsoOvis1.1_s01	5116741	5165920	PsoOvis1B014600	41.91	0.859869	9.87	0.929379	3.65	0.823928	7.08	0.915912	7.14	0.923674	3.23	1.21429	6.8	0.85
qqPsoOvis1.1_s01	5168708	5172979	PsoOvis1B003625	43.19	0.88613	8.32	0.783427	3.62	0.817156	5.56	0.719276	5.75	0.743855	2.17	0.815789	6.13	0.76625
qqPsoOvis1.1_s01	5186782	5188662	PsoOvis1B001844	39.11	0.802421	8.85	0.833333	3.54	0.799097	6.92	0.895213	6.56	0.848642	3.01	1.13158	6.05	0.75625
qqPsoOvis1.1_s01	5189310	5193788	PsoOvis1B010236	41.27	0.846738	9.75	0.918079	4.22	0.952596	7.23	0.935317	6.79	0.878396	2.81	1.05639	6.01	0.75125
qqPsoOvis1.1_s01	5194168	5195528	PsoOvis1B000439	46.53	0.954657	7.85	0.739171	4.92	1.11061	6.41	0.829237	4.55	0.588616	2.55	0.958647	5.73	0.71625
qqPsoOvis1.1_s01	5197254	5205028	PsoOvis1B007858	40.97	0.840583	9.63	0.90678	4.17	0.941309	6.31	0.8163	7.99	1.03364	1.57	0.590226	6.12	0.765
qqPsoOvis1.1_s01	5206511	5214485	PsoOvis1B006031	38.83	0.796676	9.24	0.870056	3.76	0.848758	5.22	0.675291	7.09	0.917206	1.97	0.740602	6.02	0.7525
qqPsoOvis1.1_s01	5212327	5216047	PsoOvis1B012513	39.14	0.803037	8.84	0.832392	4.04	0.911964	4.91	0.635188	7.68	0.993532	1.69	0.635338	6.15	0.76875
qqPsoOvis1.1_s01	5218614	5219643	PsoOvis1B004054	37.21	0.763439	6.16	0.580038	4.69	1.05869	4.84	0.626132	5.17	0.668823	3.55	1.33459	8.66	1.0825
qqPsoOvis1.1_s01	5219783	5221146	PsoOvis1B013915	42.62	0.874436	13.5	1.27119	3.93	0.887133	6.88	0.890039	6.76	0.874515	3.01	1.13158	7.28	0.91
qqPsoOvis1.1_s01	5222202	5222351	PsoOvis1B005568	36.54	0.749692	4.84	0.455744	1.32	0.297968	5.56	0.719276	2.59	0.335058	2	0.75188	6.72	0.84
qqPsoOvis1.1_s01	5224262	5231823	PsoOvis1B013813	37.15	0.762208	8.18	0.770245	3.95	0.891648	4.94	0.639069	5.64	0.729625	2.59	0.973684	6	0.75
qqPsoOvis1.1_s01	5232037	5233538	PsoOvis1B005606	43.36	0.889618	10.46	0.984934	3.83	0.86456	7.45	0.963777	7.53	0.974127	2.03	0.763158	6.73	0.84125
qqPsoOvis1.1_s01	5233853	5245965	PsoOvis1B002574	43.58	0.894132	10.87	1.02354	3.29	0.742664	6.29	0.813713	6.97	0.901682	1.89	0.710526	6.68	0.835
qqPsoOvis1.1_s01	5246101	5247832	PsoOvis1B008799	45.2	0.92737	10.4	0.979284	4.83	1.09029	8.6	1.11255	7.78	1.00647	3.26	1.22556	6.6	0.825
qqPsoOvis1.1_s01	5248768	5250420	PsoOvis1B004209	37.18	0.762823	9.42	0.887006	4.04	0.911964	7.02	0.90815	7.05	0.912031	1.8	0.676692	5.84	0.73
qqPsoOvis1.1_s01	5251669	5256216	PsoOvis1B014748	41.57	0.852893	9.95	0.936911	3.99	0.900677	7.7	0.996119	6.66	0.861578	2.18	0.819549	6.63	0.82875
qqPsoOvis1.1_s01	5257000	5258210	PsoOvis1B009429	45.83	0.940295	11.94	1.12429	4.18	0.943567	6.16	0.796895	9.17	1.18629	2.8	1.05263	8.07	1.00875
qqPsoOvis1.1_s01	5260961	5264585	PsoOvis1B011579	39.9	0.818629	8.51	0.801318	3.48	0.785553	6.83	0.883571	6.93	0.896507	2.04	0.766917	6.67	0.83375
qqPsoOvis1.1_s01	5265400	5268066	PsoOvis1B005203	37.99	0.779442	10.44	0.983051	3.43	0.774266	7.13	0.92238	7.72	0.998706	3.19	1.19925	6.81	0.85125
qqPsoOvis1.1_s01	5268572	5270880	PsoOvis1B013631	43.4	0.890439	8.47	0.797552	3.14	0.708804	8.05	1.0414	6.56	0.848642	2.57	0.966165	7.06	0.8825
qqPsoOvis1.1_s01	5271958	5272721	PsoOvis1B007311	37.93	0.778211	10.13	0.953861	2.33	0.525959	7.6	0.983182	8.09	1.04657	3.64	1.36842	6.27	0.78375
qqPsoOvis1.1_s01	5273374	5274149	PsoOvis1B009963	42.97	0.881617	14.06	1.32392	4.41	0.995485	8.35	1.08021	8.78	1.13583	2.98	1.1203	5.47	0.68375
qqPsoOvis1.1_s01	5275144	5277043	PsoOvis1B003502	38.01	0.779852	8.76	0.824859	3.51	0.792325	5.83	0.754204	4	0.517464	2.39	0.898496	9.53	1.19125
qqPsoOvis1.1_s01	5278539	5281086	PsoOvis1B003734	37.33	0.765901	9.98	0.939736	3.83	0.86456	7.36	0.952135	5.91	0.764554	3.52	1.32331	6.46	0.8075
qqPsoOvis1.1_s01	5281466	5282986	PsoOvis1B012049	40.37	0.828272	7.84	0.73823	3.94	0.889391	5.97	0.772316	5.89	0.761966	2.05	0.770677	8.83	1.10375
qqPsoOvis1.1_s01	5283298	5327726	PsoOvis1B006504	35.4	0.726303	8.38	0.789077	3.16	0.713318	6.23	0.805951	6.14	0.794308	2.76	1.03759	5.25	0.65625
qqPsoOvis1.1_s01	5326645	5326887	PsoOvis1B013035	31.76	0.651621	6.5	0.612053	1.62	0.365688	2.7	0.349288	4.48	0.57956	2.71	1.0188	5.45	0.68125
qqPsoOvis1.1_s01	5335966	5336767	PsoOvis1B004829	43.39	0.890234	8.07	0.759887	3.27	0.738149	5.25	0.679172	6.95	0.899094	3.92	1.47368	6.62	0.8275
qqPsoOvis1.1_s01	5339518	5340274	PsoOvis1B011451	33.08	0.678703	3.31	0.311676	3.08	0.69526	2.11	0.272962	4.84	0.626132	3.36	1.26316	7.21	0.90125
qqPsoOvis1.1_s01	5340719	5341851	PsoOvis1B001661	43.23	0.886951	12.07	1.13653	4.81	1.08578	6.77	0.875809	6.07	0.785252	5.31	1.99624	7.94	0.9925
qqPsoOvis1.1_s01	5360031	5365129	PsoOvis1B007821	39.68	0.814116	8.41	0.791902	3	0.677201	5.49	0.71022	6.34	0.820181	2.01	0.755639	6.23	0.77875
qqPsoOvis1.1_s01	5365596	5367312	PsoOvis1B006565	42.02	0.862126	10.95	1.03107	3.33	0.751693	8.34	1.07891	10.37	1.34153	4.17	1.56767	5.27	0.65875
qqPsoOvis1.1_s01	5369831	5379483	PsoOvis1B013096	44	0.902749	9.51	0.89548	3.65	0.823928	7.21	0.93273	7.01	0.906856	2.26	0.849624	6.46	0.8075
qqPsoOvis1.1_s01	5371494	5373647	PsoOvis1B011495	45.22	0.92778	9.37	0.882298	4.14	0.934537	5.84	0.755498	6.59	0.852523	1.94	0.729323	7.24	0.905
qqPsoOvis1.1_s01	5374256	5375082	PsoOvis1B006734	45.29	0.929216	10.71	1.00847	3.4	0.767494	7.87	1.01811	7.22	0.934023	2.62	0.984962	4.97	0.62125
qqPsoOvis1.1_s01	5379860	5381215	PsoOvis1B000337	37.17	0.762618	8.61	0.810734	2.62	0.591422	4.95	0.640362	6.77	0.875809	2.34	0.879699	5.47	0.68375
qqPsoOvis1.1_s01	5382323	5387534	PsoOvis1B010777	40.37	0.828272	10.17	0.957627	2.84	0.641084	6.76	0.874515	7.12	0.921087	2.39	0.898496	5.59	0.69875
qqPsoOvis1.1_s01	5408718	5419996	PsoOvis1B005689	41.14	0.844071	10.29	0.968927	3.57	0.805869	8.27	1.06986	7.69	0.994825	3.58	1.34586	6.45	0.80625
qqPsoOvis1.1_s01	5421701	5423923	PsoOvis1B001061	41.61	0.853714	9.92	0.934087	3.22	0.726862	5.72	0.739974	7.26	0.939198	4.84	1.81955	6.61	0.82625
qqPsoOvis1.1_s01	5424724	5426261	PsoOvis1B007345	41.56	0.852688	9.93	0.935028	4.74	1.06998	8.17	1.05692	7.83	1.01294	1.66	0.62406	5.52	0.69
qqPsoOvis1.1_s01	5436893	5441153	PsoOvis1B013640	42.33	0.868486	9.02	0.849341	4.36	0.984199	7.01	0.906856	6.98	0.902975	1.69	0.635338	7.85	0.98125
qqPsoOvis1.1_s01	5441519	5442846	PsoOvis1B010554	38.37	0.787238	10.05	0.946328	3.52	0.794582	6.61	0.85511	6.34	0.820181	2.03	0.763158	5.66	0.7075
qqPsoOvis1.1_s01	5444232	5445209	PsoOvis1B002689	37.23	0.763849	9.84	0.926554	3.18	0.717833	6.96	0.900388	7.36	0.952135	1.66	0.62406	7.1	0.8875
qqPsoOvis1.1_s01	5446210	5448698	PsoOvis1B008493	42.99	0.882027	10.53	0.991525	3.93	0.887133	6.75	0.873221	5.95	0.769728	2.48	0.932331	7.95	0.99375
qqPsoOvis1.1_s01	5449019	5449410	PsoOvis1B000577	41.85	0.858638	7.64	0.719397	3.14	0.708804	6.15	0.795602	7.99	1.03364	0.85	0.319549	8.15	1.01875
qqPsoOvis1.1_s01	5450674	5451534	PsoOvis1B011226	43.59	0.894337	7.69	0.724105	4.99	1.12641	8	1.03493	7.47	0.966365	2.54	0.954887	9.03	1.12875
qqPsoOvis1.1_s01	5452465	5455154	PsoOvis1B004605	40.58	0.832581	8.14	0.766478	3.83	0.86456	8.46	1.09444	8.05	1.0414	2.5	0.93985	8.11	1.01375
qqPsoOvis1.1_s01	5455845	5456676	PsoOvis1B010968	43.52	0.892901	6.95	0.654426	2.49	0.562077	7.83	1.01294	7.53	0.974127	1.94	0.729323	8.49	1.06125
qqPsoOvis1.1_s01	5458845	5460875	PsoOvis1B000620	41.53	0.852072	11.05	1.04049	3.27	0.738149	6.71	0.868047	6.55	0.847348	4.23	1.59023	8.89	1.11125
qqPsoOvis1.1_s01	5461070	5463466	PsoOvis1B005825	37.22	0.763644	9.76	0.919021	4.26	0.961625	7.86	1.01682	8.04	1.0401	3.54	1.33083	6.59	0.82375
qqPsoOvis1.1_s01	5465451	5469252	PsoOvis1B014150	39.68	0.814116	7.96	0.749529	3.9	0.880361	5.96	0.771022	7.51	0.971539	3.52	1.32331	4.94	0.6175
qqPsoOvis1.1_s01	5470708	5473830	PsoOvis1B003620	41.22	0.845712	10.53	0.991525	3.5	0.790068	8.2	1.0608	6.73	0.870634	1.51	0.567669	5.63	0.70375
qqPsoOvis1.1_s01	5474128	5474839	PsoOvis1B012295	45.49	0.93332	9.06	0.853107	3.93	0.887133	4.96	0.641656	7.22	0.934023	2.34	0.879699	5.42	0.6775
qqPsoOvis1.1_s01	5474870	5475451	PsoOvis1B002670	44.33	0.90952	9.29	0.874765	2.29	0.51693	6.79	0.878396	8.32	1.07633	1.93	0.725564	6.21	0.77625
qqPsoOvis1.1_s01	5475514	5477743	PsoOvis1B009394	42.31	0.868076	10.98	1.0339	4.21	0.950339	8.61	1.11384	7.14	0.923674	1.99	0.74812	7.53	0.94125
qqPsoOvis1.1_s01	5478326	5481795	PsoOvis1B012805	39.6	0.812474	8.73	0.822034	2.77	0.625282	6.15	0.795602	7.46	0.965071	2.1	0.789474	4.85	0.60625
qqPsoOvis1.1_s01	5482705	5486022	PsoOvis1B004481	40.23	0.8254	8.13	0.765537	3.14	0.708804	4.7	0.608021	5.25	0.679172	1.73	0.650376	7.18	0.8975
qqPsoOvis1.1_s01	5488705	5489163	PsoOvis1B002719	81.35	1.66906	17.53	1.65066	4.33	0.977427	11.72	1.51617	13.59	1.75809	7.74	2.90977	21.4	2.675
qqPsoOvis1.1_s01	5494713	5510996	PsoOvis1B008318	41.02	0.841609	11.01	1.03672	3.9	0.880361	7.8	1.00906	7.87	1.01811	4	1.50376	6.35	0.79375
qqPsoOvis1.1_s01	5513510	5514582	PsoOvis1B000180	37.51	0.769594	9.17	0.863465	2.84	0.641084	6.15	0.795602	6.89	0.891332	2.41	0.906015	8.03	1.00375
qqPsoOvis1.1_s01	5514761	5521699	PsoOvis1B014070	42.45	0.870948	10.03	0.944444	2.94	0.663657	7.71	0.997413	7.77	1.00517	2.76	1.03759	5.9	0.7375
qqPsoOvis1.1_s01	5526543	5529238	PsoOvis1B005000	36.11	0.74087	8.51	0.801318	4.43	1	5.63	0.728331	4.11	0.531695	2.14	0.804511	8.71	1.08875
qqPsoOvis1.1_s01	5533548	5536907	PsoOvis1B011377	44.11	0.905006	9.85	0.927495	4.31	0.972912	6.67	0.862872	6.5	0.84088	2.22	0.834586	6.28	0.785
qqPsoOvis1.1_s01	5537216	5538976	PsoOvis1B010248	41.94	0.860484	9.39	0.884181	3.55	0.801354	6.15	0.795602	6.42	0.83053	1.72	0.646617	7.35	0.91875
qqPsoOvis1.1_s01	5539185	5542047	PsoOvis1B002575	42.08	0.863357	9.5	0.894539	2.58	0.582393	5.59	0.723157	6.33	0.818887	2.08	0.781955	5.8	0.725
qqPsoOvis1.1_s01	5549941	5550981	PsoOvis1B004326	45.58	0.935166	10.55	0.993409	4.82	1.08804	7.19	0.930142	3.17	0.410091	2.38	0.894737	7.17	0.89625
qqPsoOvis1.1_s01	5573424	5574677	PsoOvis1B012491	36.84	0.755847	7.24	0.681733	4.25	0.959368	4.59	0.59379	7.23	0.935317	1.43	0.537594	4.82	0.6025
qqPsoOvis1.1_s01	5575058	5575879	PsoOvis1B009220	42.24	0.866639	8.67	0.816384	3.56	0.803612	6.93	0.896507	8.17	1.05692	1.09	0.409774	6.74	0.8425
qqPsoOvis1.1_s01	5577766	5579322	PsoOvis1B003463	40.59	0.832786	9.24	0.870056	2.94	0.663657	6.97	0.901682	5.84	0.755498	2.31	0.868421	5	0.625
qqPsoOvis1.1_s01	5579627	5581274	PsoOvis1B012951	37.28	0.764875	10.11	0.951977	3.75	0.846501	6.8	0.87969	5.86	0.758085	3.76	1.41353	7.34	0.9175
qqPsoOvis1.1_s01	5584803	5587147	PsoOvis1B006883	38.14	0.782519	7.93	0.746704	3.86	0.871332	5.54	0.716688	6.46	0.835705	5.54	2.08271	5.95	0.74375
qqPsoOvis1.1_s01	5588354	5591584	PsoOvis1B011342	46.3	0.949938	9.84	0.926554	3.63	0.819413	6.54	0.846054	7.29	0.943079	2.77	1.04135	5.33	0.66625
qqPsoOvis1.1_s01	5592499	5597270	PsoOvis1B006116	42.88	0.87977	11.01	1.03672	4.19	0.945824	7.08	0.915912	6.9	0.892626	1.79	0.672932	6.55	0.81875
qqPsoOvis1.1_s01	5602970	5606610	PsoOvis1B003300	45.42	0.931883	8.99	0.846516	4.43	1	6.59	0.852523	6.92	0.895213	1.64	0.616541	7.8	0.975
qqPsoOvis1.1_s01	5606882	5608234	PsoOvis1B004502	39.13	0.802831	9.13	0.859699	3.27	0.738149	4.97	0.64295	8.3	1.07374	0.84	0.315789	6.92	0.865
qqPsoOvis1.1_s01	5608362	5611192	PsoOvis1B003427	43.99	0.902544	9.68	0.911488	3.36	0.758465	8.68	1.1229	6.9	0.892626	2.89	1.08647	6.43	0.80375
qqPsoOvis1.1_s01	5614498	5649418	PsoOvis1B012076	42.01	0.86192	10.13	0.953861	3.53	0.79684	6.66	0.861578	6.63	0.857697	2.34	0.879699	6.54	0.8175
qqPsoOvis1.1_s01	5652792	5653631	PsoOvis1B010821	41.03	0.841814	11.66	1.09793	3.73	0.841986	7.43	0.96119	6.86	0.887451	1.53	0.575188	4.7	0.5875
qqPsoOvis1.1_s01	5663672	5666630	PsoOvis1B000341	40.8	0.837095	9.68	0.911488	3.73	0.841986	8.02	1.03752	6.97	0.901682	3.41	1.28195	8.13	1.01625
qqPsoOvis1.1_s01	5670806	5675157	PsoOvis1B008874	39.9	0.818629	8.77	0.8258	3.8	0.857788	8.55	1.10608	7.03	0.909444	1.65	0.620301	6.98	0.8725
qqPsoOvis1.1_s01	5680300	5682637	PsoOvis1B012180	42.31	0.868076	9.64	0.907721	3.41	0.769752	7	0.905563	6.99	0.904269	2.98	1.1203	6.71	0.83875
qqPsoOvis1.1_s01	5683832	5694721	PsoOvis1B005321	41.86	0.858843	10.14	0.954802	3.8	0.857788	6.7	0.866753	6.92	0.895213	3	1.12782	6.46	0.8075
qqPsoOvis1.1_s01	5705737	5706755	PsoOvis1B010459	42.8	0.878129	9.6	0.903955	4.22	0.952596	6	0.776197	6.64	0.858991	1.9	0.714286	4.34	0.5425
qqPsoOvis1.1_s01	5709614	5716190	PsoOvis1B003698	37.82	0.775954	8.78	0.826742	3.79	0.85553	4.77	0.617076	6.11	0.790427	1.57	0.590226	7.31	0.91375
qqPsoOvis1.1_s01	5716813	5730869	PsoOvis1B000718	40.86	0.838326	10.84	1.02072	3.89	0.878104	7.67	0.992238	6.92	0.895213	3.33	1.25188	6.88	0.86
qqPsoOvis1.1_s01	5735676	5736648	PsoOvis1B014426	43.44	0.89126	10.92	1.02825	3.43	0.774266	8.1	1.04787	7.19	0.930142	1.34	0.503759	8.5	1.0625
qqPsoOvis1.1_s01	5738513	5740319	PsoOvis1B006014	41.43	0.850021	11.74	1.10546	3.26	0.735892	9.14	1.18241	9.17	1.18629	3.11	1.16917	6.2	0.775
qqPsoOvis1.1_s01	5742166	5743352	PsoOvis1B012420	36.24	0.743537	10.65	1.00282	4.05	0.914221	6.23	0.805951	9.32	1.20569	2.44	0.917293	9.79	1.22375
qqPsoOvis1.1_s01	5750447	5752591	PsoOvis1B011093	37.05	0.760156	10.81	1.01789	4.73	1.06772	6.15	0.795602	7.88	1.0194	2.06	0.774436	6.01	0.75125
qqPsoOvis1.1_s01	5753149	5754993	PsoOvis1B010502	36.87	0.756463	7.24	0.681733	3.42	0.772009	5.46	0.706339	5.74	0.742561	1.09	0.409774	8.28	1.035
qqPsoOvis1.1_s01	5754975	5757189	PsoOvis1B003448	43.37	0.889824	11.1	1.0452	4.01	0.905192	7.64	0.988357	9.33	1.20699	3.94	1.4812	6.83	0.85375
qqPsoOvis1.1_s01	5757369	5764105	PsoOvis1B008479	42.04	0.862536	9.59	0.903013	4.15	0.936795	7.88	1.0194	7.28	0.941785	2.4	0.902256	6.59	0.82375
qqPsoOvis1.1_s01	5765644	5772685	PsoOvis1B008743	43.99	0.902544	11.27	1.06121	3.78	0.853273	7.65	0.989651	7.34	0.949547	2.56	0.962406	6.77	0.84625
qqPsoOvis1.1_s01	5773451	5778091	PsoOvis1B000872	40.39	0.828683	9.53	0.897363	4.4	0.993228	6.37	0.824062	6.49	0.839586	1.69	0.635338	7.13	0.89125
qqPsoOvis1.1_s01	5778342	5780733	PsoOvis1B005632	44.12	0.905211	11.31	1.06497	4.19	0.945824	7.61	0.984476	8.23	1.06468	1.77	0.665414	7.78	0.9725
qqPsoOvis1.1_s01	5781732	5785370	PsoOvis1B013838	42.78	0.877719	10.3	0.969868	4.39	0.990971	5.9	0.76326	6.61	0.85511	2.17	0.815789	6.19	0.77375
qqPsoOvis1.1_s01	5785555	5789402	PsoOvis1B011322	42.93	0.880796	8.81	0.829567	4.85	1.09481	6.9	0.892626	7.04	0.910737	1.49	0.56015	7.39	0.92375
qqPsoOvis1.1_s01	5791263	5792703	PsoOvis1B004875	45.4	0.931473	11.43	1.07627	3.66	0.826185	6.31	0.8163	9.67	1.25097	1.84	0.691729	6.03	0.75375
qqPsoOvis1.1_s01	5792805	5793980	PsoOvis1B012656	35.2	0.722199	9.76	0.919021	3.88	0.875847	5.91	0.764554	7.55	0.976714	1.24	0.466165	7.66	0.9575
qqPsoOvis1.1_s01	5795585	5797525	PsoOvis1B002460	44.91	0.92142	9.79	0.921846	4.49	1.01354	6.65	0.860285	7.96	1.02975	1.97	0.740602	5.32	0.665
qqPsoOvis1.1_s01	5800864	5807891	PsoOvis1B003392	41.45	0.850431	9.16	0.862524	3.56	0.803612	6.03	0.780078	7.07	0.914618	1.6	0.601504	6.12	0.765
qqPsoOvis1.1_s01	5806494	5808896	PsoOvis1B010329	40	0.820681	10.7	1.00753	3.37	0.760722	6.53	0.844761	8.34	1.07891	1.13	0.424812	5.65	0.70625
qqPsoOvis1.1_s01	5809557	5812033	PsoOvis1B000471	45.96	0.942963	12.41	1.16855	5.34	1.20542	10.92	1.41268	8.02	1.03752	3.45	1.29699	6.97	0.87125
qqPsoOvis1.1_s01	5812189	5826941	PsoOvis1B008358	41.48	0.851046	9.78	0.920904	3.86	0.871332	7.07	0.914618	7	0.905563	3.25	1.2218	6.87	0.85875
qqPsoOvis1.1_s01	5820345	5822090	PsoOvis1B012479	42.35	0.868896	10.69	1.00659	3.25	0.733634	7.36	0.952135	9.72	1.25744	3.85	1.44737	9.66	1.2075
qqPsoOvis1.1_s01	5831058	5834525	PsoOvis1B004739	46.62	0.956504	12.57	1.18362	3.53	0.79684	7.91	1.02329	7.61	0.984476	2.59	0.973684	7.51	0.93875
qqPsoOvis1.1_s01	5841776	5846332	PsoOvis1B008670	43.69	0.896389	9.53	0.897363	3.26	0.735892	5.21	0.673997	7.81	1.01035	1.89	0.710526	6.15	0.76875
qqPsoOvis1.1_s01	5846779	5848477	PsoOvis1B000357	46.46	0.953221	9.45	0.889831	3.78	0.853273	8.14	1.05304	7.6	0.983182	1.57	0.590226	7.01	0.87625
qqPsoOvis1.1_s01	5849239	5851063	PsoOvis1B007006	39.68	0.814116	10	0.94162	3.77	0.851016	6.85	0.886158	6.7	0.866753	2.48	0.932331	6.37	0.79625
qqPsoOvis1.1_s01	5851812	5853709	PsoOvis1B013348	52.92	1.08576	12.56	1.18267	4.78	1.07901	7.65	0.989651	8.11	1.04916	2.5	0.93985	6.68	0.835
qqPsoOvis1.1_s01	5853778	5857952	PsoOvis1B004101	41.56	0.852688	11.69	1.10075	3.63	0.819413	6.59	0.852523	7.92	1.02458	1.76	0.661654	6.15	0.76875
qqPsoOvis1.1_s01	5868490	5868699	PsoOvis1B014556	0	0	0	0	0	0	0	0	0	0	0	0	0.55	0.06875
qqPsoOvis1.1_s01	5869363	5870214	PsoOvis1B002926	0	0	0.05	0.0047081	0	0	0.05	0.00646831	0.2	0.0258732	0	0	0.43	0.05375
qqPsoOvis1.1_s01	5870991	5871140	PsoOvis1B009184	0	0	0	0	0	0	0	0	0	0	0	0	0	0
qqPsoOvis1.1_s01	5874139	5875052	PsoOvis1B007627	45.59	0.935371	10.67	1.00471	4.72	1.06546	5.14	0.664942	5.35	0.692109	0.94	0.353383	8.71	1.08875
qqPsoOvis1.1_s01	5875500	5877054	PsoOvis1B001315	46.89	0.962043	7.88	0.741996	3.42	0.772009	3.48	0.450194	5.52	0.714101	1.41	0.530075	8.09	1.01125
qqPsoOvis1.1_s01	5877721	5884828	PsoOvis1B012356	46.2	0.947887	9.72	0.915254	4.87	1.09932	6.52	0.843467	7.03	0.909444	1.7	0.639098	8.42	1.0525
qqPsoOvis1.1_s01	5885103	5887225	PsoOvis1B001887	46.05	0.944809	7.94	0.747646	4.08	0.920993	3.37	0.435964	7.03	0.909444	1.55	0.582707	8.37	1.04625
qqPsoOvis1.1_s01	5887763	5889711	PsoOvis1B014077	47.83	0.98133	9.48	0.892655	5.4	1.21896	5.48	0.708926	7.38	0.954722	1	0.37594	7.48	0.935
qqPsoOvis1.1_s01	5889887	5890541	PsoOvis1B004198	56.57	1.16065	12.95	1.2194	4.79	1.08126	6.38	0.825356	10.7	1.38422	2.2	0.827068	8.74	1.0925
qqPsoOvis1.1_s01	5890821	5891880	PsoOvis1B000788	48.71	0.999384	6.41	0.603578	4.37	0.986456	4.92	0.636481	5.06	0.654592	0.68	0.255639	8.92	1.115
qqPsoOvis1.1_s01	5892115	5893170	PsoOvis1B009110	47.44	0.973328	6.47	0.609228	4.73	1.06772	5.43	0.702458	6.96	0.900388	1.55	0.582707	8.23	1.02875
qqPsoOvis1.1_s01	5893399	5894245	PsoOvis1B002387	50.31	1.03221	10.88	1.02448	5.69	1.28442	5.02	0.649418	6.27	0.811125	0.68	0.255639	9.63	1.20375
qqPsoOvis1.1_s01	5894570	5895707	PsoOvis1B007598	50.97	1.04575	12.25	1.15348	4.73	1.06772	5.24	0.677878	7.8	1.00906	2.94	1.10526	7.79	0.97375
qqPsoOvis1.1_s01	5895856	5897510	PsoOvis1B010291	45.97	0.943168	12.68	1.19397	3.3	0.744921	6.03	0.780078	8.08	1.04528	2.39	0.898496	6.11	0.76375
qqPsoOvis1.1_s01	5897560	5898247	PsoOvis1B001862	57.46	1.17891	11.86	1.11676	4.84	1.09255	6.65	0.860285	5.74	0.742561	2.84	1.06767	6.32	0.79
qqPsoOvis1.1_s01	5898360	5901091	PsoOvis1B012717	54.78	1.12392	11.2	1.05461	4.61	1.04063	5.82	0.752911	6.77	0.875809	1.87	0.703008	8.68	1.085
qqPsoOvis1.1_s01	5901232	5901974	PsoOvis1B006601	52.61	1.0794	8.43	0.793785	5.35	1.20767	3.95	0.510996	7.45	0.963777	2.27	0.853383	8.2	1.025
qqPsoOvis1.1_s01	5903287	5904657	PsoOvis1B014333	47.12	0.966762	9.47	0.891714	4.6	1.03837	5.81	0.751617	6.51	0.842173	2.25	0.845865	8.76	1.095
qqPsoOvis1.1_s01	5906590	5909181	PsoOvis1B005992	47.71	0.978867	9.91	0.933145	6.28	1.41761	6.48	0.838292	6.52	0.843467	1.33	0.5	12.93	1.61625
qqPsoOvis1.1_s01	5909769	5910903	PsoOvis1B000650	50.34	1.03283	9.25	0.870998	5.28	1.19187	7.08	0.915912	8.18	1.05821	2.11	0.793233	8.39	1.04875
qqPsoOvis1.1_s01	5911419	5915274	PsoOvis1B010630	49.07	1.00677	8.21	0.77307	4.32	0.975169	5.92	0.765847	6.23	0.805951	2.31	0.868421	8.77	1.09625
qqPsoOvis1.1_s01	5916270	5958693	PsoOvis1B001855	52.48	1.07673	11.66	1.09793	4.84	1.09255	7.91	1.02329	8.56	1.10737	2.53	0.951128	9.29	1.16125
qqPsoOvis1.1_s01	5959673	5971740	PsoOvis1B012250	41.21	0.845507	7.66	0.721281	3.47	0.783296	6.86	0.887451	8.24	1.06598	1.4	0.526316	7	0.875
qqPsoOvis1.1_s01	5971801	5974599	PsoOvis1B012473	55.07	1.12987	12.46	1.17326	5.35	1.20767	6.42	0.83053	9.05	1.17076	1.94	0.729323	9.44	1.18
qqPsoOvis1.1_s01	5974624	5977929	PsoOvis1B006372	46.51	0.954247	8.63	0.812618	4.57	1.0316	5.67	0.733506	6.5	0.84088	1.37	0.515038	8.44	1.055
qqPsoOvis1.1_s01	5978514	5979510	PsoOvis1B013833	47.48	0.974149	11.04	1.03955	4.19	0.945824	7.6	0.983182	6.84	0.884864	4.45	1.67293	8.84	1.105
qqPsoOvis1.1_s01	5979439	5983756	PsoOvis1B000764	47.49	0.974354	11.19	1.05367	4.63	1.04515	9.09	1.17594	7.53	0.974127	2.08	0.781955	8.94	1.1175
qqPsoOvis1.1_s01	5984027	5985514	PsoOvis1B008589	54.13	1.11059	12.74	1.19962	5.34	1.20542	8.42	1.08926	8.12	1.05045	3.29	1.23684	8.65	1.08125
qqPsoOvis1.1_s01	5985612	5988515	PsoOvis1B002288	54.39	1.11592	9.56	0.900188	4.23	0.954853	8.21	1.0621	7.57	0.979301	1.34	0.503759	8.9	1.1125
qqPsoOvis1.1_s01	5990783	5993141	PsoOvis1B010336	0.21	0.00430858	0	0	0	0	0	0	0	0	0	0	0	0
qqPsoOvis1.1_s01	5998250	5999668	PsoOvis1B012587	45.01	0.923471	8.73	0.822034	4.65	1.04966	7.83	1.01294	7.46	0.965071	2.18	0.819549	8.4	1.05
qqPsoOvis1.1_s01	6017303	6018505	PsoOvis1B005981	49.28	1.01108	11.25	1.05932	3.45	0.778781	6.26	0.809832	7.84	1.01423	2.51	0.943609	6.44	0.805
qqPsoOvis1.1_s01	6019130	6027877	PsoOvis1B014582	49.28	1.01108	10.12	0.952919	4.52	1.02032	7.89	1.0207	8.35	1.08021	2.94	1.10526	8.3	1.0375
qqPsoOvis1.1_s01	6027898	6028632	PsoOvis1B010274	53.22	1.09192	12.17	1.14595	5.13	1.15801	12.11	1.56662	12.99	1.68047	0.95	0.357143	6.97	0.87125
qqPsoOvis1.1_s01	6028775	6029450	PsoOvis1B004380	47.85	0.98174	12.15	1.14407	6.76	1.52596	9.1	1.17723	10.54	1.36352	1.98	0.744361	11.64	1.455
qqPsoOvis1.1_s01	6029958	6030924	PsoOvis1B012461	53.76	1.103	9.09	0.855932	4.97	1.1219	8.96	1.15912	9.89	1.27943	2.88	1.08271	7.75	0.96875
qqPsoOvis1.1_s01	6031004	6041844	PsoOvis1B006257	50.89	1.04411	13.11	1.23446	4.91	1.10835	9.89	1.27943	9.94	1.2859	3.75	1.40977	7.33	0.91625
qqPsoOvis1.1_s01	6037518	6040488	PsoOvis1B000215	48.34	0.991793	11.08	1.04331	4.03	0.909707	9.12	1.17982	8.54	1.10479	3.03	1.1391	8.38	1.0475
qqPsoOvis1.1_s01	6042119	6057131	PsoOvis1B013737	50.21	1.03016	10.32	0.971751	4.78	1.07901	6.9	0.892626	8.51	1.10091	2.45	0.921053	7.97	0.99625
qqPsoOvis1.1_s01	6058291	6064897	PsoOvis1B006989	50.92	1.04473	12.2	1.14878	4.85	1.09481	7.24	0.936611	8.24	1.06598	5.54	2.08271	8.23	1.02875
qqPsoOvis1.1_s01	6069424	6087317	PsoOvis1B000658	49.72	1.02011	12.84	1.20904	4.71	1.06321	9.55	1.23545	8.72	1.12807	5.08	1.90977	7.45	0.93125
qqPsoOvis1.1_s01	6091981	6101151	PsoOvis1B008617	50.67	1.0396	10.43	0.982109	5.11	1.1535	9.01	1.16559	8.52	1.1022	2.59	0.973684	7.61	0.95125
qqPsoOvis1.1_s01	6101272	6102531	PsoOvis1B002301	48.68	0.998769	7.81	0.735405	4.7	1.06095	5.31	0.686934	6.97	0.901682	1.18	0.443609	7.87	0.98375
qqPsoOvis1.1_s01	6103719	6105687	PsoOvis1B006880	55.84	1.14567	11.4	1.07345	5.11	1.1535	6.62	0.856404	9.89	1.27943	1.86	0.699248	7.15	0.89375
qqPsoOvis1.1_s01	6105822	6107469	PsoOvis1B005276	54.53	1.11879	12.16	1.14501	4.05	0.914221	6.12	0.791721	9.52	1.23157	2.4	0.902256	9.8	1.225
qqPsoOvis1.1_s01	6105856	6106513	PsoOvis1B013026	55.84	1.14567	13.45	1.26648	4.17	0.941309	8.07	1.04398	10.04	1.29884	2.41	0.906015	9.11	1.13875
qqPsoOvis1.1_s01	6107502	6108276	PsoOvis1B011881	53.79	1.10361	10.96	1.03202	5.16	1.16479	4.8	0.620957	6.83	0.883571	1.49	0.56015	8.2	1.025
qqPsoOvis1.1_s01	6108281	6109520	PsoOvis1B010908	45.34	0.930242	8.09	0.76177	4.78	1.07901	7.82	1.01164	4.77	0.617076	2.04	0.766917	7.45	0.93125
qqPsoOvis1.1_s01	6109595	6113499	PsoOvis1B002519	48.16	0.9881	11.15	1.04991	5.12	1.15576	6.17	0.798189	6.23	0.805951	2.05	0.770677	8.37	1.04625
qqPsoOvis1.1_s01	6113737	6114750	PsoOvis1B009543	47.01	0.964506	9.07	0.854049	5.1	1.15124	6.72	0.86934	7.11	0.919793	2.19	0.823308	8.71	1.08875
qqPsoOvis1.1_s01	6114981	6115855	PsoOvis1B000966	43.91	0.900903	7.58	0.713748	3.62	0.817156	6.19	0.800776	8.92	1.15395	1.89	0.710526	8.85	1.10625
qqPsoOvis1.1_s01	6116086	6117918	PsoOvis1B007687	49.76	1.02093	8.64	0.813559	5.28	1.19187	6.72	0.86934	8.12	1.05045	2.83	1.06391	7.05	0.88125
qqPsoOvis1.1_s01	6118454	6127337	PsoOvis1B007212	50.35	1.03303	10.75	1.01224	5.05	1.13995	7.71	0.997413	7.35	0.950841	3.43	1.28947	8.4	1.05
qqPsoOvis1.1_s01	6128912	6129540	PsoOvis1B008214	43.44	0.89126	10.89	1.02542	7.11	1.60497	8.06	1.04269	7.4	0.957309	1.94	0.729323	5.9	0.7375
qqPsoOvis1.1_s01	6128970	6131533	PsoOvis1B006784	48.31	0.991178	10.73	1.01036	5.52	1.24605	7.8	1.00906	6.62	0.856404	3.32	1.24812	7.39	0.92375
qqPsoOvis1.1_s01	6135884	6139446	PsoOvis1B012887	47.04	0.965121	11.02	1.03766	4.49	1.01354	7.29	0.943079	7.6	0.983182	2.76	1.03759	8.24	1.03
qqPsoOvis1.1_s01	6139576	6140251	PsoOvis1B004267	42.25	0.866844	12.21	1.14972	5.84	1.31828	7.08	0.915912	9.13	1.18111	1.19	0.447368	8.62	1.0775
qqPsoOvis1.1_s01	6140816	6146894	PsoOvis1B011374	50.53	1.03673	11.65	1.09699	4.34	0.979684	8.43	1.09056	8.3	1.07374	2.05	0.770677	7.55	0.94375
qqPsoOvis1.1_s01	6149240	6154179	PsoOvis1B010081	48.72	0.99959	11.54	1.08663	4.79	1.08126	7.87	1.01811	8.4	1.08668	2.4	0.902256	8.5	1.0625
qqPsoOvis1.1_s01	6158366	6160454	PsoOvis1B001684	51.07	1.0478	9.37	0.882298	2.62	0.591422	9.38	1.21345	10.32	1.33506	3.22	1.21053	10.28	1.285
qqPsoOvis1.1_s01	6167644	6169182	PsoOvis1B007778	48.96	1.00451	10.24	0.964218	3.72	0.839729	6.06	0.783959	7.79	1.00776	4.54	1.70677	7.36	0.92
qqPsoOvis1.1_s01	6170854	6171420	PsoOvis1B007257	41.31	0.847558	6.62	0.623352	3.2	0.722348	6.56	0.848642	3.91	0.505821	3.11	1.16917	7.24	0.905
qqPsoOvis1.1_s01	6174241	6176126	PsoOvis1B013210	37.96	0.778826	8.13	0.765537	3.65	0.823928	5.67	0.733506	6.01	0.77749	11.37	4.27444	7.51	0.93875
qqPsoOvis1.1_s01	6178059	6192085	PsoOvis1B009399	49.28	1.01108	11.97	1.12712	4.24	0.957111	9.08	1.17464	8.28	1.07115	6.24	2.34586	8	1
qqPsoOvis1.1_s01	6196109	6197285	PsoOvis1B003490	44.06	0.90398	7.69	0.724105	3.69	0.832957	4.49	0.580854	6.71	0.868047	1.52	0.571429	9.72	1.215
qqPsoOvis1.1_s01	6197609	6199815	PsoOvis1B011694	46.77	0.959581	8.76	0.824859	3.25	0.733634	6.5	0.84088	7.18	0.928849	1.06	0.398496	8.48	1.06
qqPsoOvis1.1_s01	6201692	6206078	PsoOvis1B005130	47.44	0.973328	8.38	0.789077	4.21	0.950339	6.08	0.786546	8.53	1.10349	2.13	0.800752	8.92	1.115
qqPsoOvis1.1_s01	6206657	6208653	PsoOvis1B013128	51.03	1.04698	11.88	1.11864	4.38	0.988713	8.47	1.09573	5.68	0.734799	2.65	0.996241	6.58	0.8225
qqPsoOvis1.1_s01	6208760	6210145	PsoOvis1B007565	46.56	0.955273	8.42	0.792844	3.02	0.681716	6.8	0.87969	8.4	1.08668	1.42	0.533835	7.11	0.88875
qqPsoOvis1.1_s01	6210300	6212507	PsoOvis1B001281	54.52	1.11859	12.01	1.13089	4.6	1.03837	8.38	1.08409	9.3	1.2031	3	1.12782	8.47	1.05875
qqPsoOvis1.1_s01	6212612	6214554	PsoOvis1B009383	49.98	1.02544	12.05	1.13465	5.96	1.34537	8.26	1.06856	7.13	0.92238	2.73	1.02632	7.28	0.91
qqPsoOvis1.1_s01	6214840	6216545	PsoOvis1B002668	59.45	1.21974	12.43	1.17043	5.09	1.14898	8.47	1.09573	7.95	1.02846	2.37	0.890977	8.58	1.0725
qqPsoOvis1.1_s01	6216671	6218929	PsoOvis1B002814	49.75	1.02072	11.82	1.11299	4.5	1.0158	5.7	0.737387	7.74	1.00129	1.68	0.631579	8.54	1.0675
qqPsoOvis1.1_s01	6217893	6221209	PsoOvis1B001154	48.13	0.987485	11.21	1.05556	4.58	1.03386	6.29	0.813713	7.27	0.940492	2.24	0.842105	8.13	1.01625
qqPsoOvis1.1_s01	6220474	6224259	PsoOvis1B007370	48.97	1.00472	11.32	1.06591	4.75	1.07223	6.92	0.895213	7.26	0.939198	2.25	0.845865	7.72	0.965
qqPsoOvis1.1_s01	6223245	6224177	PsoOvis1B005265	49.43	1.01416	10.4	0.979284	5.94	1.34086	6.13	0.793014	6.83	0.883571	0.79	0.296992	9.1	1.1375
qqPsoOvis1.1_s01	6224422	6225539	PsoOvis1B011918	45.68	0.937218	6.5	0.612053	4.12	0.930023	6.71	0.868047	5.51	0.712807	1.13	0.424812	6.57	0.82125
qqPsoOvis1.1_s01	6227144	6228250	PsoOvis1B006976	48.46	0.994255	7.05	0.663842	6.89	1.5553	5.82	0.752911	7.05	0.912031	2.08	0.781955	7.48	0.935
qqPsoOvis1.1_s01	6228587	6229198	PsoOvis1B013534	51.98	1.06648	7.12	0.670433	4.73	1.06772	6.73	0.870634	8.66	1.12031	1.95	0.733083	8.04	1.005
qqPsoOvis1.1_s01	6229399	6230557	PsoOvis1B013509	49.04	1.00616	12.75	1.20056	5.23	1.18059	8.62	1.11514	9.86	1.27555	1.81	0.680451	8.72	1.09
qqPsoOvis1.1_s01	6235018	6247923	PsoOvis1B001241	50.59	1.03796	10.75	1.01224	4.46	1.00677	7.06	0.913325	7.22	0.934023	3.73	1.40226	8.54	1.0675
qqPsoOvis1.1_s01	6257578	6258744	PsoOvis1B007748	45.4	0.931473	8.24	0.775895	2.74	0.61851	5.06	0.654592	6.09	0.78784	3.83	1.43985	10.48	1.31
qqPsoOvis1.1_s01	6264639	6270802	PsoOvis1B002866	47.67	0.978047	11.22	1.0565	5.31	1.19865	7.52	0.972833	7.61	0.984476	2.82	1.06015	8.15	1.01875
qqPsoOvis1.1_s01	6271143	6272310	PsoOvis1B011593	43.45	0.891465	9.34	0.879473	3.09	0.697517	6.52	0.843467	7.31	0.945666	2.63	0.988722	8.01	1.00125
qqPsoOvis1.1_s01	6272398	6273204	PsoOvis1B005215	54.47	1.11756	11.72	1.10358	5.29	1.19413	9.04	1.16947	9.11	1.17853	3.41	1.28195	8.3	1.0375
qqPsoOvis1.1_s01	6274418	6277259	PsoOvis1B009380	48.37	0.992409	8.16	0.768362	5.41	1.22122	5.84	0.755498	7.07	0.914618	1.84	0.691729	8.87	1.10875
qqPsoOvis1.1_s01	6277277	6281764	PsoOvis1B002850	47.92	0.983176	8.93	0.840866	4.43	1	5.36	0.693402	7.88	1.0194	2.04	0.766917	8.45	1.05625
qqPsoOvis1.1_s01	6278784	6282068	PsoOvis1B008037	47.77	0.980098	9.2	0.86629	4.23	0.954853	5.46	0.706339	6.8	0.87969	1.96	0.736842	8.83	1.10375
qqPsoOvis1.1_s01	6282734	6284693	PsoOvis1B001071	42.96	0.881412	9.75	0.918079	4	0.902935	7	0.905563	6.47	0.836999	2.52	0.947368	8.54	1.0675
qqPsoOvis1.1_s01	6295224	6302028	PsoOvis1B007097	48.28	0.990562	9.85	0.927495	4.45	1.00451	5.79	0.74903	7.72	0.998706	1.82	0.684211	8.02	1.0025
qqPsoOvis1.1_s01	6302126	6303763	PsoOvis1B011506	44.32	0.909315	9.16	0.862524	3.24	0.731377	6.78	0.877102	7.14	0.923674	1.81	0.680451	9.44	1.18
qqPsoOvis1.1_s01	6314537	6319837	PsoOvis1B009596	46.24	0.948707	8.54	0.804143	4.89	1.10384	7.41	0.958603	7.64	0.988357	3.77	1.41729	6.98	0.8725
qqPsoOvis1.1_s01	6320176	6322718	PsoOvis1B002982	51.93	1.06545	10.09	0.950094	4.29	0.968397	5.83	0.754204	7.6	0.983182	3.9	1.46617	8.98	1.1225
qqPsoOvis1.1_s01	6320176	6322949	PsoOvis1B010724	52.02	1.0673	10.3	0.969868	4.22	0.952596	5.99	0.774903	8.04	1.0401	3.65	1.37218	8.73	1.09125
qqPsoOvis1.1_s01	6322983	6324266	PsoOvis1B002649	41.24	0.846122	8.83	0.83145	3.86	0.871332	8.14	1.05304	6.48	0.838292	2.21	0.830827	7.11	0.88875
qqPsoOvis1.1_s01	6328288	6329743	PsoOvis1B005755	59.78	1.22651	14.77	1.39077	4.47	1.00903	7.07	0.914618	7.5	0.970246	3.72	1.3985	7.79	0.97375
qqPsoOvis1.1_s01	6330403	6339160	PsoOvis1B012316	50.1	1.0279	11.73	1.10452	4.75	1.07223	7.68	0.993532	8	1.03493	2.91	1.09398	7.55	0.94375
qqPsoOvis1.1_s01	6341426	6341593	PsoOvis1B008715	51.3	1.05252	10.37	0.97646	2.79	0.629797	7.59	0.981889	10.42	1.34799	2.47	0.928571	7.1	0.8875
qqPsoOvis1.1_s01	6344636	6345432	PsoOvis1B000663	14.2	0.291342	1.93	0.181733	1.71	0.386005	2.17	0.280724	2.26	0.292367	1.34	0.503759	1.21	0.15125
qqPsoOvis1.1_s01	6348541	6350808	PsoOvis1B002711	52.6	1.0792	8.77	0.8258	4.79	1.08126	7.26	0.939198	8.89	1.15006	1.27	0.477444	6.87	0.85875
qqPsoOvis1.1_s01	6351981	6353856	PsoOvis1B008763	22.7	0.465737	6.54	0.615819	2.06	0.465011	5.93	0.767141	3.69	0.477361	1.54	0.578947	5.32	0.665
qqPsoOvis1.1_s01	6355025	6356422	PsoOvis1B003671	26.26	0.538777	5.71	0.537665	3.18	0.717833	5.66	0.732212	4.29	0.554981	1.84	0.691729	2.9	0.3625
qqPsoOvis1.1_s01	6357021	6358528	PsoOvis1B010260	54.21	1.11223	11.41	1.07439	6.37	1.43792	7.46	0.965071	10.53	1.36223	1.36	0.511278	8.99	1.12375
qqPsoOvis1.1_s01	6357285	6360133	PsoOvis1B010929	48.85	1.00226	9.55	0.899247	5.05	1.13995	6.56	0.848642	9.05	1.17076	1.62	0.609023	7.38	0.9225
qqPsoOvis1.1_s01	6360360	6362356	PsoOvis1B002632	42.78	0.877719	9.6	0.903955	4.54	1.02483	8.85	1.14489	6	0.776197	1.63	0.612782	5.15	0.64375
qqPsoOvis1.1_s01	6363020	6364618	PsoOvis1B012174	46.71	0.95835	9.43	0.887947	4.69	1.05869	6.81	0.880983	9.24	1.19534	2.36	0.887218	6.77	0.84625
qqPsoOvis1.1_s01	6364854	6365879	PsoOvis1B004412	54.9	1.12638	9.97	0.938795	2.65	0.598194	8.78	1.13583	7.46	0.965071	3.01	1.13158	7.7	0.9625
qqPsoOvis1.1_s01	6366140	6367670	PsoOvis1B008251	46.34	0.950759	10	0.94162	5.7	1.28668	7.27	0.940492	10.44	1.35058	1.17	0.43985	8.92	1.115
qqPsoOvis1.1_s01	6368091	6371303	PsoOvis1B000126	50.88	1.04391	10.82	1.01883	5.09	1.14898	6.91	0.89392	8.78	1.13583	1.92	0.721805	7.79	0.97375
qqPsoOvis1.1_s01	6373157	6376378	PsoOvis1B010419	49.1	1.00739	10.85	1.02166	5.33	1.20316	8.76	1.13325	8.43	1.09056	2.8	1.05263	7.54	0.9425
qqPsoOvis1.1_s01	6383630	6384423	PsoOvis1B002281	39.95	0.819655	10.05	0.946328	3.28	0.740406	8.16	1.05563	7.97	1.03105	0.73	0.274436	7.87	0.98375
qqPsoOvis1.1_s01	6384133	6386375	PsoOvis1B004143	48.73	0.999795	10.17	0.957627	4.03	0.909707	7.69	0.994825	7.26	0.939198	1.99	0.74812	8.68	1.085
qqPsoOvis1.1_s01	6387211	6391228	PsoOvis1B010774	53.65	1.10074	11.83	1.11394	4.49	1.01354	8.49	1.09832	8.49	1.09832	2.05	0.770677	8.52	1.065
qqPsoOvis1.1_s01	6391438	6392016	PsoOvis1B014639	49.58	1.01723	7.7	0.725047	5.68	1.28217	7.31	0.945666	7.81	1.01035	2.35	0.883459	9.04	1.13
qqPsoOvis1.1_s01	6392177	6393168	PsoOvis1B005997	44.95	0.92224	8.33	0.784369	5.97	1.34763	8.12	1.05045	7.41	0.958603	3.09	1.16165	5.91	0.73875
qqPsoOvis1.1_s01	6394728	6396056	PsoOvis1B014321	43.79	0.898441	10.12	0.952919	6.17	1.39278	8.68	1.1229	5.92	0.765847	1.39	0.522556	10.1	1.2625
qqPsoOvis1.1_s01	6397353	6398603	PsoOvis1B006066	44.8	0.919163	10.32	0.971751	3.91	0.882619	6.61	0.85511	5.78	0.747736	0.93	0.349624	8.29	1.03625
qqPsoOvis1.1_s01	6398734	6399385	PsoOvis1B008488	45.9	0.941732	10.29	0.968927	4.01	0.905192	7.33	0.948254	5.24	0.677878	3.11	1.16917	7.36	0.92
qqPsoOvis1.1_s01	6399978	6402784	PsoOvis1B000364	48.52	0.995486	11.72	1.10358	4.44	1.00226	8.43	1.09056	7.54	0.97542	2.74	1.03008	7.91	0.98875
qqPsoOvis1.1_s01	6403106	6407012	PsoOvis1B001999	47.29	0.97025	9.91	0.933145	3.29	0.742664	5.88	0.760673	6.96	0.900388	2.14	0.804511	9.87	1.23375
qqPsoOvis1.1_s01	6403183	6404235	PsoOvis1B010106	48.26	0.990152	9.1	0.856874	3.48	0.785553	6.64	0.858991	7.76	1.00388	2.59	0.973684	10.48	1.31
qqPsoOvis1.1_s01	6407843	6408601	PsoOvis1B006002	52.7	1.08125	9.99	0.940678	5.46	1.23251	6.05	0.782665	9.58	1.23933	3.09	1.16165	9.53	1.19125
qqPsoOvis1.1_s01	6408987	6426669	PsoOvis1B012826	50.66	1.03939	13.19	1.242	4.43	1	9.92	1.28331	8.98	1.16171	3.79	1.42481	7.64	0.955
qqPsoOvis1.1_s01	6428161	6430196	PsoOvis1B011140	46.81	0.960402	9.87	0.929379	4.2	0.948081	6.73	0.870634	9.53	1.23286	2.51	0.943609	5.13	0.64125
qqPsoOvis1.1_s01	6430949	6439846	PsoOvis1B004695	49.11	1.00759	10.24	0.964218	5.52	1.24605	7.5	0.970246	7.66	0.990944	2.06	0.774436	8.4	1.05
qqPsoOvis1.1_s01	6441984	6442867	PsoOvis1B013212	46.8	0.960197	12.05	1.13465	3.62	0.817156	6.82	0.882277	6.22	0.804657	1.97	0.740602	10.25	1.28125
qqPsoOvis1.1_s01	6443316	6444015	PsoOvis1B006824	49.82	1.02216	13.26	1.24859	2.59	0.58465	8.16	1.05563	6.21	0.803364	4.79	1.80075	7.51	0.93875
qqPsoOvis1.1_s01	6444134	6447561	PsoOvis1B002192	48.63	0.997743	9.6	0.903955	3.5	0.790068	6.56	0.848642	6.4	0.827943	2.2	0.827068	9.44	1.18
qqPsoOvis1.1_s01	6448150	6449671	PsoOvis1B010487	44.28	0.908494	9.72	0.915254	3.91	0.882619	5.58	0.721863	7.89	1.0207	2.93	1.1015	8.65	1.08125
qqPsoOvis1.1_s01	6449977	6455143	PsoOvis1B005079	45.07	0.924703	11.51	1.0838	5.95	1.34312	8.57	1.10867	7.72	0.998706	2.63	0.988722	7.04	0.88
qqPsoOvis1.1_s01	6455648	6458720	PsoOvis1B009877	49.18	1.00903	12.47	1.1742	5.07	1.14447	9.72	1.25744	10.53	1.36223	2.27	0.853383	7.37	0.92125
qqPsoOvis1.1_s01	6459109	6461481	PsoOvis1B004382	53.21	1.09171	10.33	0.972693	4.46	1.00677	6.34	0.820181	7.98	1.03234	2.03	0.763158	7.56	0.945
qqPsoOvis1.1_s01	6462089	6462653	PsoOvis1B012615	45.42	0.931883	4.95	0.466102	4.77	1.07675	7.14	0.923674	9.57	1.23803	1.16	0.43609	9.67	1.20875
qqPsoOvis1.1_s01	6462723	6465912	PsoOvis1B000088	48.25	0.989947	9.42	0.887006	3.96	0.893905	7.61	0.984476	8.27	1.06986	1.71	0.642857	9.35	1.16875
qqPsoOvis1.1_s01	6466556	6467938	PsoOvis1B008485	44.1	0.904801	13.75	1.29473	3.7	0.835214	9.01	1.16559	6.89	0.891332	2.94	1.10526	9.42	1.1775
qqPsoOvis1.1_s01	6467957	6468580	PsoOvis1B011079	46.59	0.955888	9.39	0.884181	6.2	1.39955	8.75	1.13195	9.06	1.17206	6.89	2.59023	8.69	1.08625
qqPsoOvis1.1_s01	6472082	6473107	PsoOvis1B004730	38.92	0.798523	8.19	0.771186	3.98	0.89842	3.89	0.503234	4.29	0.554981	7.04	2.64662	9.74	1.2175
qqPsoOvis1.1_s01	6473393	6474903	PsoOvis1B013476	50.98	1.04596	12.8	1.20527	3.58	0.808126	6.76	0.874515	8.7	1.12549	12.41	4.66541	7.51	0.93875
qqPsoOvis1.1_s01	6475889	6477394	PsoOvis1B006737	33.69	0.691219	4.71	0.443503	3.33	0.751693	4.4	0.569211	4.05	0.523933	5.34	2.00752	9.01	1.12625
qqPsoOvis1.1_s01	6477659	6481155	PsoOvis1B007809	44.97	0.922651	9.36	0.881356	4.59	1.03612	7.59	0.981889	9.02	1.16688	7.43	2.79323	8.34	1.0425
qqPsoOvis1.1_s01	6481746	6485902	PsoOvis1B001438	49.39	1.01334	10.16	0.956685	4.48	1.01129	7.51	0.971539	7.77	1.00517	2.4	0.902256	8.07	1.00875
qqPsoOvis1.1_s01	6485322	6485645	PsoOvis1B009868	43.32	0.888798	11.19	1.05367	2.22	0.501129	6.89	0.891332	10.98	1.42044	1.4	0.526316	7.56	0.945
qqPsoOvis1.1_s01	6486276	6490310	PsoOvis1B000166	51.6	1.05868	10.1	0.951036	4.38	0.988713	8.57	1.10867	8.62	1.11514	1.66	0.62406	8.38	1.0475
qqPsoOvis1.1_s01	6491382	6492107	PsoOvis1B003786	47	0.9643	5.81	0.547081	2.34	0.528217	4.81	0.622251	7.35	0.950841	1.38	0.518797	7.67	0.95875
qqPsoOvis1.1_s01	6492270	6499418	PsoOvis1B012073	45.29	0.929216	9.62	0.905838	5.26	1.18736	8.04	1.0401	8.12	1.05045	3.17	1.19173	8.3	1.0375
qqPsoOvis1.1_s01	6504925	6505436	PsoOvis1B005851	52.1	1.06894	13.82	1.30132	3.59	0.810384	7.46	0.965071	7.1	0.918499	2.47	0.928571	5.15	0.64375
qqPsoOvis1.1_s01	6521533	6521840	PsoOvis1B014092	52.62	1.07961	8.1	0.762712	3.12	0.704289	9.93	1.28461	10.12	1.30918	2.02	0.759398	8.18	1.0225
qqPsoOvis1.1_s01	6526487	6527344	PsoOvis1B002573	43.77	0.89803	10.48	0.986817	4.04	0.911964	6	0.776197	8.56	1.10737	2.93	1.1015	8.92	1.115
qqPsoOvis1.1_s01	6552062	6598528	PsoOvis1B010665	50.65	1.03919	11.21	1.05556	4.49	1.01354	10.12	1.30918	8.73	1.12937	4.15	1.56015	8.41	1.05125
qqPsoOvis1.1_s01	6601108	6603636	PsoOvis1B011855	40.28	0.826426	7.65	0.720339	2.77	0.625282	5.79	0.74903	4.96	0.641656	2.12	0.796992	6.6	0.825
qqPsoOvis1.1_s01	6604431	6610202	PsoOvis1B005249	47.72	0.979073	11.2	1.05461	4.97	1.1219	9.54	1.23415	7.49	0.968952	2.33	0.87594	9.52	1.19
qqPsoOvis1.1_s01	6611323	6613341	PsoOvis1B013461	44.69	0.916906	10.77	1.01412	4.73	1.06772	8.28	1.07115	7.41	0.958603	1.51	0.567669	7.48	0.935
qqPsoOvis1.1_s01	6613437	6617880	PsoOvis1B006918	50.68	1.0398	11.95	1.12524	5.11	1.1535	8.59	1.11125	8.65	1.11902	2.82	1.06015	7.1	0.8875
qqPsoOvis1.1_s01	6647845	6653020	PsoOvis1B002614	51.18	1.05006	11.01	1.03672	4.85	1.09481	7.47	0.966365	8.28	1.07115	3.5	1.31579	8.02	1.0025
qqPsoOvis1.1_s01	6659248	6662424	PsoOvis1B010966	47.98	0.984407	10.89	1.02542	5.23	1.18059	9.31	1.2044	8.31	1.07503	2.52	0.947368	6.81	0.85125
qqPsoOvis1.1_s01	6662438	6664321	PsoOvis1B001563	52.77	1.08268	9.18	0.864407	3.71	0.837472	8.2	1.0608	8.62	1.11514	2.12	0.796992	8.69	1.08625
qqPsoOvis1.1_s01	6664430	6665061	PsoOvis1B014043	44.41	0.911161	9.98	0.939736	5.34	1.20542	6.71	0.868047	11.07	1.43208	0.99	0.37218	7.78	0.9725
qqPsoOvis1.1_s01	6665139	6666122	PsoOvis1B003741	45.09	0.925113	8.79	0.827684	3.37	0.760722	6.78	0.877102	8.98	1.16171	3.16	1.18797	9.04	1.13
qqPsoOvis1.1_s01	6666380	6668719	PsoOvis1B012028	46.67	0.95753	10.02	0.943503	4.95	1.11738	5.71	0.73868	8.35	1.08021	2.38	0.894737	8.1	1.0125
qqPsoOvis1.1_s01	6669820	6675934	PsoOvis1B005350	48.09	0.986664	11.91	1.12147	4.15	0.936795	7.46	0.965071	8.02	1.03752	1.91	0.718045	7.51	0.93875
qqPsoOvis1.1_s01	6699803	6736551	PsoOvis1B002014	48.74	1	11.77	1.10829	4.93	1.11287	9.48	1.22639	8.72	1.12807	3.91	1.46992	7.39	0.92375
qqPsoOvis1.1_s01	6742757	6743720	PsoOvis1B010703	51.7	1.06073	9.71	0.914313	4.87	1.09932	10.8	1.39715	9.03	1.16818	5.06	1.90226	9.36	1.17
qqPsoOvis1.1_s01	6771590	6773695	PsoOvis1B000488	45.75	0.938654	10.86	1.0226	4.32	0.975169	6.29	0.813713	6.9	0.892626	2.39	0.898496	6.35	0.79375
qqPsoOvis1.1_s01	6774511	6777134	PsoOvis1B010901	48.08	0.986459	11.05	1.04049	4.25	0.959368	8.48	1.09702	6.77	0.875809	1.1	0.413534	8.84	1.105
qqPsoOvis1.1_s01	6777259	6779511	PsoOvis1B002777	47.84	0.981535	12.63	1.18927	5.71	1.28894	9	1.16429	8.45	1.09314	2.77	1.04135	8.33	1.04125
qqPsoOvis1.1_s01	6781185	6782288	PsoOvis1B007473	50.14	1.02872	12.05	1.13465	3.44	0.776524	6.35	0.821475	6.95	0.899094	0.97	0.364662	6.36	0.795
qqPsoOvis1.1_s01	6782415	6783767	PsoOvis1B001345	45.87	0.941116	9.59	0.903013	5.13	1.15801	8.95	1.15783	8.68	1.1229	3.25	1.2218	7.04	0.88
qqPsoOvis1.1_s01	6786160	6788454	PsoOvis1B006553	46.8	0.960197	10.7	1.00753	4.62	1.04289	6.71	0.868047	9.11	1.17853	4.41	1.65789	8.61	1.07625
qqPsoOvis1.1_s01	6789037	6790185	PsoOvis1B011060	55.01	1.12864	10.23	0.963277	3.85	0.869074	7.15	0.924968	8.16	1.05563	4.38	1.64662	8.75	1.09375
qqPsoOvis1.1_s01	6790199	6791093	PsoOvis1B002762	55.05	1.12946	9.22	0.868173	5.43	1.22573	6.02	0.778784	6.66	0.861578	3.14	1.18045	6.12	0.765
qqPsoOvis1.1_s01	6791281	6791795	PsoOvis1B010858	50.56	1.03734	10.5	0.988701	3.62	0.817156	9.91	1.28202	11.46	1.48254	1.29	0.484962	5.95	0.74375
qqPsoOvis1.1_s01	6791969	6792511	PsoOvis1B003488	43.97	0.902134	9.61	0.904896	2.39	0.539503	7.36	0.952135	9.28	1.20052	3.4	1.2782	10.62	1.3275
qqPsoOvis1.1_s01	6792701	6794512	PsoOvis1B007949	48.95	1.00431	11.01	1.03672	3.61	0.814898	7.05	0.912031	8.37	1.08279	2.7	1.01504	6.57	0.82125
qqPsoOvis1.1_s01	6796636	6797664	PsoOvis1B004538	53.99	1.10771	10.13	0.953861	3.43	0.774266	5.9	0.76326	6.34	0.820181	3.45	1.29699	7.46	0.9325
qqPsoOvis1.1_s01	6797880	6798849	PsoOvis1B002017	48.87	1.00267	12.33	1.16102	4.74	1.06998	8.43	1.09056	6.72	0.86934	3.35	1.2594	7.39	0.92375
qqPsoOvis1.1_s01	6800702	6803705	PsoOvis1B000015	50.3	1.03201	11.98	1.12806	4.06	0.916479	8.5	1.09961	8.02	1.03752	2.74	1.03008	7.85	0.98125
qqPsoOvis1.1_s01	6804016	6807120	PsoOvis1B008428	48.57	0.996512	10.72	1.00942	4.25	0.959368	7.93	1.02587	8.03	1.03881	2.73	1.02632	7.15	0.89375
qqPsoOvis1.1_s01	6810315	6821274	PsoOvis1B001622	48.84	1.00205	11.79	1.11017	4.65	1.04966	8.05	1.0414	7.8	1.00906	4.17	1.56767	7.63	0.95375
qqPsoOvis1.1_s01	6833092	6837008	PsoOvis1B013414	22.92	0.47025	3.9	0.367232	1.42	0.320542	3.01	0.389392	3.76	0.486417	1.38	0.518797	4.87	0.60875
qqPsoOvis1.1_s01	6840844	6844053	PsoOvis1B011555	50.67	1.0396	9.12	0.858757	4.44	1.00226	7.52	0.972833	7.41	0.958603	2.45	0.921053	7.45	0.93125
qqPsoOvis1.1_s01	6845295	6847599	PsoOvis1B005156	51.45	1.0556	10.5	0.988701	4.94	1.11512	8.39	1.08538	8.32	1.07633	3.79	1.42481	8.23	1.02875
qqPsoOvis1.1_s01	6861025	6864696	PsoOvis1B002097	51.59	1.05847	9.37	0.882298	4.19	0.945824	7.93	1.02587	9.45	1.22251	3.12	1.17293	7.45	0.93125
qqPsoOvis1.1_s01	6887533	6891026	PsoOvis1B010196	47.15	0.967378	11.21	1.05556	4.57	1.0316	6.62	0.856404	6.49	0.839586	2.33	0.87594	8.37	1.04625
qqPsoOvis1.1_s01	6890420	6891268	PsoOvis1B004553	53.07	1.08884	11.3	1.06403	5.17	1.16704	9.51	1.23027	7.67	0.992238	3.5	1.31579	9.58	1.1975
qqPsoOvis1.1_s01	6899254	6901496	PsoOvis1B001988	46.14	0.946656	9.86	0.928437	5.48	1.23702	6.62	0.856404	7.72	0.998706	1.32	0.496241	7.86	0.9825
qqPsoOvis1.1_s01	6901731	6902670	PsoOvis1B010162	72.67	1.49097	13.03	1.22693	4.71	1.06321	10.5	1.35834	9.06	1.17206	4.18	1.57143	9.23	1.15375
qqPsoOvis1.1_s01	6902801	6905005	PsoOvis1B000864	54.14	1.11079	11.94	1.12429	4.52	1.02032	9.8	1.26779	9.54	1.23415	3.77	1.41729	7.81	0.97625
qqPsoOvis1.1_s01	6908468	6910087	PsoOvis1B006201	49.16	1.00862	9.97	0.938795	4.2	0.948081	6.36	0.822768	8.31	1.07503	4.66	1.75188	8.3	1.0375
qqPsoOvis1.1_s01	6937023	6987258	PsoOvis1B014626	42.9	0.880181	10.05	0.946328	3.88	0.875847	7.98	1.03234	7.34	0.949547	3.11	1.16917	6.4	0.8
qqPsoOvis1.1_s01	6996395	7005410	PsoOvis1B006841	52.8	1.0833	11.06	1.04143	5.07	1.14447	9.23	1.19405	8.24	1.06598	3.77	1.41729	8.11	1.01375
qqPsoOvis1.1_s01	7005697	7007388	PsoOvis1B012524	48.38	0.992614	13.69	1.28908	5.84	1.31828	9.05	1.17076	10.58	1.36869	4.2	1.57895	7.97	0.99625
qqPsoOvis1.1_s01	7007773	7010314	PsoOvis1B002111	49.87	1.02318	10.08	0.949153	3.74	0.844244	8.42	1.08926	8.23	1.06468	3.63	1.36466	7.85	0.98125
qqPsoOvis1.1_s01	7010464	7013478	PsoOvis1B010486	49.37	1.01293	9.51	0.89548	5.43	1.22573	7.54	0.97542	6.98	0.902975	1.66	0.62406	7.2	0.9
qqPsoOvis1.1_s01	7013906	7015872	PsoOvis1B006958	52.91	1.08556	9.14	0.86064	4.9	1.10609	7.75	1.00259	7.27	0.940492	2.31	0.868421	8.19	1.02375
qqPsoOvis1.1_s01	7016092	7018588	PsoOvis1B013898	51.91	1.06504	10.28	0.967985	3.68	0.8307	7.93	1.02587	6.09	0.78784	2.48	0.932331	7.99	0.99875
qqPsoOvis1.1_s01	7023313	7024886	PsoOvis1B005749	57.3	1.17563	12.75	1.20056	4.06	0.916479	8.19	1.05951	8.59	1.11125	4.92	1.84962	5.96	0.745
qqPsoOvis1.1_s01	7025364	7029382	PsoOvis1B000913	46.34	0.950759	10.03	0.944444	4.83	1.09029	8.33	1.07762	8.75	1.13195	3.38	1.27068	8.74	1.0925
qqPsoOvis1.1_s01	7030503	7036849	PsoOvis1B010110	48.5	0.995076	12.1	1.13936	4.62	1.04289	9.09	1.17594	8.18	1.05821	4.45	1.67293	6.26	0.7825
qqPsoOvis1.1_s01	7037866	7040307	PsoOvis1B002525	50.92	1.04473	13.21	1.24388	3.68	0.8307	9.18	1.18758	8.7	1.12549	3.78	1.42105	7.95	0.99375
qqPsoOvis1.1_s01	7040512	7041243	PsoOvis1B012738	50.19	1.02975	12.37	1.16478	5.51	1.24379	7.43	0.96119	10.44	1.35058	3.66	1.37594	7.91	0.98875
qqPsoOvis1.1_s01	7041486	7046430	PsoOvis1B006959	51.23	1.05109	12.48	1.17514	4.39	0.990971	10.27	1.32859	9.11	1.17853	2.03	0.763158	7.71	0.96375
qqPsoOvis1.1_s01	7059100	7064722	PsoOvis1B013499	45.82	0.94009	10.24	0.964218	5.17	1.16704	8.59	1.11125	6.99	0.904269	4.89	1.83835	8.3	1.0375
qqPsoOvis1.1_s01	7076987	7080153	PsoOvis1B005614	45.99	0.943578	10.83	1.01977	5.62	1.26862	8.2	1.0608	8.49	1.09832	2.16	0.81203	7.44	0.93
qqPsoOvis1.1_s01	7081288	7093300	PsoOvis1B003400	50.18	1.02954	13.03	1.22693	4.67	1.05418	9.9	1.28072	8.63	1.11643	5.2	1.95489	7.38	0.9225
qqPsoOvis1.1_s01	7094313	7096254	PsoOvis1B004531	48.62	0.997538	9.49	0.893597	2.16	0.487585	8.46	1.09444	9.71	1.25614	3.33	1.25188	7.66	0.9575
qqPsoOvis1.1_s01	7096371	7098524	PsoOvis1B012783	49.2	1.00944	10.7	1.00753	4.24	0.957111	10.03	1.29754	9.58	1.23933	3.95	1.48496	6.64	0.83
qqPsoOvis1.1_s01	7102712	7106183	PsoOvis1B006833	50.68	1.0398	11.02	1.03766	5.1	1.15124	10.24	1.32471	8.28	1.07115	4.09	1.53759	7.18	0.8975
qqPsoOvis1.1_s01	7110346	7112817	PsoOvis1B013201	49.75	1.02072	10.63	1.00094	3.11	0.702032	8.69	1.12419	9.26	1.19793	3.01	1.13158	7.03	0.87875
qqPsoOvis1.1_s01	7114232	7126735	PsoOvis1B010373	48.46	0.994255	12.1	1.13936	4.69	1.05869	8.69	1.12419	8.09	1.04657	2.57	0.966165	7.48	0.935
qqPsoOvis1.1_s01	7131589	7133828	PsoOvis1B002163	48.58	0.996717	8.95	0.84275	3.66	0.826185	6.93	0.896507	8.07	1.04398	1.26	0.473684	7.09	0.88625
qqPsoOvis1.1_s01	7134269	7137176	PsoOvis1B008486	51.02	1.04678	12.09	1.13842	3.91	0.882619	11.21	1.45019	9.25	1.19664	3.5	1.31579	9.24	1.155
qqPsoOvis1.1_s01	7137488	7140746	PsoOvis1B001706	43.85	0.899672	8.52	0.80226	4.43	1	6.92	0.895213	6.97	0.901682	3.16	1.18797	8.78	1.0975
qqPsoOvis1.1_s01	7141919	7143511	PsoOvis1B008211	41.77	0.856996	10.38	0.977401	5.61	1.26637	6.15	0.795602	9.59	1.24062	4.24	1.59398	8.57	1.07125
qqPsoOvis1.1_s01	7156255	7157934	PsoOvis1B009456	53.64	1.10053	12.35	1.1629	3.42	0.772009	10.88	1.4075	8.14	1.05304	3.43	1.28947	8.58	1.0725
qqPsoOvis1.1_s01	7159298	7161828	PsoOvis1B003142	47.75	0.979688	11.74	1.10546	5.9	1.33183	8.54	1.10479	9.19	1.18887	2.86	1.07519	7.64	0.955
qqPsoOvis1.1_s01	7162011	7166001	PsoOvis1B012453	49.54	1.01641	9.83	0.925612	5.33	1.20316	6.76	0.874515	6.85	0.886158	2.88	1.08271	8.27	1.03375
qqPsoOvis1.1_s01	7168751	7172316	PsoOvis1B006514	48.49	0.994871	13.52	1.27307	4.62	1.04289	8.75	1.13195	8.06	1.04269	3.24	1.21805	8.2	1.025
qqPsoOvis1.1_s01	7173646	7177155	PsoOvis1B000914	56.07	1.15039	12.26	1.15443	5.05	1.13995	7.2	0.931436	9.21	1.19146	3.66	1.37594	8.03	1.00375
qqPsoOvis1.1_s01	7177677	7183911	PsoOvis1B007798	46.51	0.954247	9.99	0.940678	4.31	0.972912	6.41	0.829237	7.61	0.984476	2.12	0.796992	8.16	1.02
qqPsoOvis1.1_s01	7184376	7185728	PsoOvis1B001500	48.6	0.997128	9.78	0.920904	5.97	1.34763	7.37	0.953428	9.22	1.19276	1.86	0.699248	8.16	1.02
qqPsoOvis1.1_s01	7186230	7188222	PsoOvis1B010683	52.19	1.07078	10.76	1.01318	4.65	1.04966	8.19	1.05951	8.07	1.04398	1.57	0.590226	8.99	1.12375
qqPsoOvis1.1_s01	7188270	7189413	PsoOvis1B004324	54.92	1.1268	12.92	1.21657	3.83	0.86456	8.49	1.09832	7.77	1.00517	2.07	0.778195	8.36	1.045
qqPsoOvis1.1_s01	7189493	7190779	PsoOvis1B012823	48.6	0.997128	10.87	1.02354	4.18	0.943567	7.45	0.963777	8.88	1.14877	3.28	1.23308	9.02	1.1275
qqPsoOvis1.1_s01	7190780	7191420	PsoOvis1B006379	52.66	1.08043	10.34	0.973635	5.22	1.17833	4.41	0.570505	8.77	1.13454	1.67	0.62782	7.88	0.985
qqPsoOvis1.1_s01	7191505	7193849	PsoOvis1B008219	50.91	1.04452	10.28	0.967985	4.33	0.977427	8.56	1.10737	7.35	0.950841	3.15	1.18421	9.52	1.19
qqPsoOvis1.1_s01	7195759	7198814	PsoOvis1B001490	47.37	0.971892	10.05	0.946328	3.54	0.799097	7.33	0.948254	8.19	1.05951	3.06	1.15038	6.59	0.82375
qqPsoOvis1.1_s01	7199470	7200912	PsoOvis1B009624	50.92	1.04473	11.5	1.08286	3.76	0.848758	8.49	1.09832	7.52	0.972833	3.27	1.22932	7.35	0.91875
qqPsoOvis1.1_s01	7201618	7204106	PsoOvis1B003098	45.78	0.93927	9.84	0.926554	5.16	1.16479	8.58	1.10996	7.37	0.953428	1.59	0.597744	9.78	1.2225
qqPsoOvis1.1_s01	7204193	7205973	PsoOvis1B011402	46.84	0.961018	10.8	1.01695	3.85	0.869074	7.31	0.945666	7.7	0.996119	2.55	0.958647	8.38	1.0475
qqPsoOvis1.1_s01	7206318	7208286	PsoOvis1B004763	56.79	1.16516	12.29	1.15725	5.13	1.15801	8.32	1.07633	8.06	1.04269	2.61	0.981203	8.21	1.02625
qqPsoOvis1.1_s01	7208318	7211359	PsoOvis1B013053	55.91	1.14711	12.57	1.18362	3.3	0.744921	9.93	1.28461	8.52	1.1022	2.04	0.766917	8.51	1.06375
qqPsoOvis1.1_s01	7211770	7213660	PsoOvis1B006569	47.73	0.979278	9.28	0.873823	5.67	1.27991	8.55	1.10608	7.19	0.930142	1.87	0.703008	7.13	0.89125
qqPsoOvis1.1_s01	7213837	7235687	PsoOvis1B008061	48.95	1.00431	10.98	1.0339	4.63	1.04515	7.89	1.0207	8.01	1.03622	3.21	1.20677	7.69	0.96125
qqPsoOvis1.1_s01	7223777	7224223	PsoOvis1B007065	50.62	1.03857	9.01	0.848399	3.34	0.75395	10.62	1.37387	8.39	1.08538	2.85	1.07143	7.34	0.9175
qqPsoOvis1.1_s01	7226937	7228646	PsoOvis1B001086	47.77	0.980098	11.33	1.06685	3.91	0.882619	8.83	1.1423	7.69	0.994825	4.59	1.72556	6.82	0.8525
qqPsoOvis1.1_s01	7229047	7229972	PsoOvis1B009142	45.92	0.942142	12.89	1.21375	4.46	1.00677	9.74	1.26003	8.76	1.13325	3.29	1.23684	5.5	0.6875
qqPsoOvis1.1_s01	7238120	7239815	PsoOvis1B002343	53.37	1.09499	13.48	1.2693	4.81	1.08578	9.12	1.17982	8.84	1.1436	5.48	2.06015	8.94	1.1175
qqPsoOvis1.1_s01	7241727	7243633	PsoOvis1B010705	54.64	1.12105	12.56	1.18267	3.55	0.801354	10.48	1.35576	9.99	1.29237	4.84	1.81955	7.05	0.88125
qqPsoOvis1.1_s01	7253672	7255171	PsoOvis1B003932	51.75	1.06176	10.33	0.972693	4.06	0.916479	7.42	0.959897	8.82	1.14101	3.81	1.43233	9.67	1.20875
qqPsoOvis1.1_s01	7255370	7257178	PsoOvis1B012341	49.53	1.01621	11.17	1.05179	4.82	1.08804	9.96	1.28849	7.17	0.927555	1.44	0.541353	7.44	0.93
qqPsoOvis1.1_s01	7257655	7259059	PsoOvis1B007108	51.45	1.0556	11.86	1.11676	4.82	1.08804	10.38	1.34282	8.98	1.16171	2.92	1.09774	8.32	1.04
qqPsoOvis1.1_s01	7264288	7265664	PsoOvis1B000684	51.99	1.06668	15.76	1.48399	4.1	0.925508	8.84	1.1436	8.53	1.10349	3.36	1.26316	7.19	0.89875
qqPsoOvis1.1_s01	7267517	7268110	PsoOvis1B007386	0	0	0	0	0	0	0	0	0	0	0	0	0	0
qqPsoOvis1.1_s01	7279291	7280607	PsoOvis1B002872	38.32	0.786213	8.63	0.812618	4.37	0.986456	6.87	0.888745	6.8	0.87969	9.23	3.46992	6.8	0.85
qqPsoOvis1.1_s01	7284145	7286020	PsoOvis1B007184	41.5	0.851457	6.97	0.656309	5.16	1.16479	5.99	0.774903	6.19	0.800776	4.53	1.70301	8.38	1.0475
qqPsoOvis1.1_s01	7286557	7287639	PsoOvis1B011817	0	0	0	0	0.01	0.00225734	0	0	0	0	0	0	0	0
qqPsoOvis1.1_s01	7289873	7290718	PsoOvis1B001788	1.07	0.0219532	0	0	0.36	0.0812641	0	0	0	0	0	0	0.35	0.04375
qqPsoOvis1.1_s01	7293033	7293876	PsoOvis1B013404	12.89	0.264465	2.41	0.22693	1.04	0.234763	1.69	0.218629	2.1	0.271669	0	0	2.13	0.26625
qqPsoOvis1.1_s01	7294059	7295921	PsoOvis1B002377	50.97	1.04575	12.39	1.16667	4.31	0.972912	11.67	1.5097	9.76	1.26261	4.57	1.71805	7.61	0.95125
qqPsoOvis1.1_s01	7298584	7299984	PsoOvis1B010742	50.17	1.02934	12.21	1.14972	4.55	1.02709	9.65	1.24838	7.19	0.930142	2.71	1.0188	7.6	0.95
qqPsoOvis1.1_s01	7302699	7304397	PsoOvis1B012260	45.57	0.934961	12.29	1.15725	5.39	1.2167	11.05	1.4295	8.71	1.12678	2.91	1.09398	9.37	1.17125
qqPsoOvis1.1_s01	7309200	7313943	PsoOvis1B009197	48.04	0.985638	10.67	1.00471	3.64	0.82167	7.23	0.935317	7.92	1.02458	3.24	1.21805	7.8	0.975
qqPsoOvis1.1_s01	7321284	7321694	PsoOvis1B012900	54.78	1.12392	13.56	1.27684	5.1	1.15124	10.61	1.37257	9.58	1.23933	5.68	2.13534	9.79	1.22375
qqPsoOvis1.1_s01	7321523	7323012	PsoOvis1B006956	45.64	0.936397	10.18	0.958569	5.52	1.24605	6.07	0.785252	8.95	1.15783	3.11	1.16917	8.37	1.04625
qqPsoOvis1.1_s01	7326266	7328532	PsoOvis1B003808	53.03	1.08802	11.58	1.0904	4.38	0.988713	9.41	1.21734	9.76	1.26261	7.26	2.72932	6.19	0.77375
qqPsoOvis1.1_s01	7328915	7329946	PsoOvis1B014789	38.46	0.789085	3.63	0.341808	6.13	1.38375	4.87	0.630013	5.16	0.667529	7.05	2.65038	10.06	1.2575
qqPsoOvis1.1_s01	7348663	7349579	PsoOvis1B000888	42.79	0.877924	7.62	0.717514	6.15	1.38826	6.97	0.901682	7.03	0.909444	13.44	5.05263	8.28	1.035
qqPsoOvis1.1_s01	7351324	7352126	PsoOvis1B010727	55.88	1.14649	6.46	0.608286	6.61	1.4921	7.41	0.958603	7.97	1.03105	11.28	4.2406	12.3	1.5375
qqPsoOvis1.1_s01	7354464	7355246	PsoOvis1B002410	22.79	0.467583	3.76	0.354049	3.03	0.683973	3.79	0.490298	4.32	0.558862	7.09	2.66541	3.58	0.4475
qqPsoOvis1.1_s01	7357160	7357951	PsoOvis1B012393	40	0.820681	6.15	0.579096	2.46	0.555305	4.62	0.597671	3.63	0.469599	7.87	2.95865	7.18	0.8975
qqPsoOvis1.1_s01	7359579	7360353	PsoOvis1B014776	46.14	0.946656	5.35	0.503766	5.01	1.13093	6.48	0.838292	5.17	0.668823	11.71	4.40226	8.45	1.05625
qqPsoOvis1.1_s01	7366416	7367196	PsoOvis1B001655	56.74	1.16414	10.93	1.02919	6.09	1.37472	6.79	0.878396	5.66	0.732212	11.46	4.30827	13.96	1.745
qqPsoOvis1.1_s01	7368922	7369478	PsoOvis1B014785	52.44	1.07591	8.05	0.758004	4.98	1.12415	8.92	1.15395	5.08	0.65718	17.28	6.49624	12.76	1.595
qqPsoOvis1.1_s01	7373778	7374701	PsoOvis1B011348	46.67	0.95753	10.13	0.953861	4.81	1.08578	9.01	1.16559	7.89	1.0207	5.54	2.08271	5.02	0.6275
qqPsoOvis1.1_s01	7377100	7377860	PsoOvis1B014777	46.13	0.946451	8.46	0.79661	5.3	1.19639	5.99	0.774903	9.09	1.17594	3.68	1.38346	11.13	1.39125
qqPsoOvis1.1_s01	7382904	7383727	PsoOvis1B007781	48.56	0.996307	8.42	0.792844	5.64	1.27314	7.53	0.974127	7.49	0.968952	5.39	2.02632	7.65	0.95625
qqPsoOvis1.1_s01	7385760	7386525	PsoOvis1B014770	43.52	0.892901	5.32	0.500942	4.27	0.963883	4.95	0.640362	5.54	0.716688	7.04	2.64662	9.77	1.22125
qqPsoOvis1.1_s01	7398204	7399142	PsoOvis1B006703	38.93	0.798728	5.97	0.562147	3.73	0.841986	5.16	0.667529	4.77	0.617076	1.49	0.56015	10.36	1.295
qqPsoOvis1.1_s01	7400395	7401284	PsoOvis1B005281	45.16	0.926549	8.17	0.769303	4.59	1.03612	9.92	1.28331	9.24	1.19534	2.87	1.07895	6.16	0.77
qqPsoOvis1.1_s01	7401348	7402317	PsoOvis1B001289	51.37	1.05396	7.7	0.725047	4.89	1.10384	10.79	1.39586	7.77	1.00517	2.76	1.03759	9.18	1.1475
qqPsoOvis1.1_s01	7402395	7404259	PsoOvis1B007099	54.95	1.12741	11.62	1.09416	4.36	0.984199	10.92	1.41268	7.83	1.01294	2.35	0.883459	8.75	1.09375
qqPsoOvis1.1_s01	7403580	7404281	PsoOvis1B009957	57.66	1.18301	12.8	1.20527	4.55	1.02709	9.95	1.28719	9.96	1.28849	2.24	0.842105	9.29	1.16125
qqPsoOvis1.1_s01	7404409	7405222	PsoOvis1B003611	53.93	1.10648	13.77	1.29661	4.68	1.05643	11.19	1.44761	7.66	0.990944	3.19	1.19925	10.33	1.29125
qqPsoOvis1.1_s01	7405603	7406548	PsoOvis1B011396	46.52	0.954452	12.23	1.1516	3.75	0.846501	9.98	1.29107	9.05	1.17076	0.62	0.233083	8.45	1.05625
qqPsoOvis1.1_s01	7406715	7407383	PsoOvis1B004703	57.09	1.17132	11.99	1.129	5.99	1.35214	9.61	1.24321	9.62	1.2445	3.2	1.20301	6.71	0.83875
qqPsoOvis1.1_s01	7407464	7411375	PsoOvis1B007092	50.97	1.04575	12.17	1.14595	5.25	1.1851	10.04	1.29884	7.52	0.972833	4.09	1.53759	8.87	1.10875
qqPsoOvis1.1_s01	7419437	7422487	PsoOvis1B014136	42.41	0.870127	7.83	0.737288	4.27	0.963883	6.24	0.807245	6.97	0.901682	2.84	1.06767	7.83	0.97875
qqPsoOvis1.1_s01	7421213	7422896	PsoOvis1B009161	49.71	1.0199	8.96	0.843691	4.4	0.993228	9.12	1.17982	7.95	1.02846	3.32	1.24812	5.86	0.7325
qqPsoOvis1.1_s01	7422956	7424750	PsoOvis1B002856	47.86	0.981945	10.49	0.987759	6.21	1.40181	6.46	0.835705	7.94	1.02717	2.08	0.781955	7.82	0.9775
qqPsoOvis1.1_s01	7424885	7426382	PsoOvis1B011757	46.55	0.955068	10.66	1.00377	5.6	1.26411	9.84	1.27296	8.22	1.06339	2.13	0.800752	8.29	1.03625
qqPsoOvis1.1_s01	7426536	7427046	PsoOvis1B009363	54.23	1.11264	9.22	0.868173	3.48	0.785553	7.24	0.936611	11.62	1.50323	6.09	2.28947	6.81	0.85125
qqPsoOvis1.1_s01	7440572	7441206	PsoOvis1B014787	46.27	0.949323	8.88	0.836158	5.7	1.28668	5.78	0.747736	6.86	0.887451	1.07	0.402256	10.7	1.3375
qqPsoOvis1.1_s01	7449416	7453156	PsoOvis1B007271	136.47	2.79996	25.6	2.41055	11.74	2.65011	15.88	2.05433	25.85	3.34411	6.94	2.60902	26.41	3.30125
qqPsoOvis1.1_s01	7462840	7464689	PsoOvis1B011945	1.2	0.0246204	0.14	0.0131827	0.24	0.0541761	0.09	0.0116429	0.03	0.00388098	0	0	0.04	0.005
qqPsoOvis1.1_s01	7464985	7466120	PsoOvis1B001184	29.86	0.612638	5.82	0.548023	2.49	0.562077	3.85	0.49806	3.04	0.393273	1.18	0.443609	5.89	0.73625
qqPsoOvis1.1_s01	7466180	7469846	PsoOvis1B013484	3.46	0.0709889	0.16	0.0150659	0.26	0.0586907	0.16	0.0206986	0.16	0.0206986	0.08	0.0300752	0.95	0.11875
qqPsoOvis1.1_s01	7470351	7470677	PsoOvis1B007383	0	0	0	0	0	0	0	0	0	0	0	0	0	0
qqPsoOvis1.1_s01	7470784	7471221	PsoOvis1B012158	2.95	0.0605252	0.82	0.0772128	0	0	0.21	0.0271669	0.35	0.0452781	0	0	0	0
qqPsoOvis1.1_s01	7476882	7485628	PsoOvis1B005573	48.99	1.00513	11.52	1.08475	4.8	1.08352	9.69	1.25356	8.77	1.13454	2.95	1.10902	7.39	0.92375
qqPsoOvis1.1_s01	7487248	7489015	PsoOvis1B014651	8.67	0.177883	2.35	0.221281	0.42	0.0948081	1.68	0.217335	1.28	0.165589	0.77	0.289474	1.05	0.13125
qqPsoOvis1.1_s01	7489271	7490580	PsoOvis1B007277	1.53	0.0313911	0.36	0.0338983	0.11	0.0248307	0.11	0.0142303	0.05	0.00646831	0.35	0.131579	0.11	0.01375
qqPsoOvis1.1_s01	7490625	7491980	PsoOvis1B008455	0	0	0	0	0.06	0.013544	0	0	0.08	0.0103493	0	0	0	0
qqPsoOvis1.1_s01	7516303	7522524	PsoOvis1B002148	48.54	0.995897	11.57	1.08945	4.65	1.04966	8.21	1.0621	7.63	0.987063	2.93	1.1015	7.74	0.9675
qqPsoOvis1.1_s01	7567380	7569499	PsoOvis1B010460	0	0	0	0	0	0	0	0	0	0	0	0	0	0
qqPsoOvis1.1_s01	7569606	7569992	PsoOvis1B003150	0	0	0	0	0	0	0	0	0	0	0	0	0	0
qqPsoOvis1.1_s01	7619938	7621114	PsoOvis1B004121	0	0	0	0	0	0	0	0	0	0	0	0	0	0
qqPsoOvis1.1_s01	7621727	7622887	PsoOvis1B012597	5.99	0.122897	1.87	0.176083	0.59	0.133183	1.32	0.170763	1.56	0.201811	1.01	0.379699	1.64	0.205
qqPsoOvis1.1_s01	7622998	7624077	PsoOvis1B008064	0	0	0	0	0	0	0	0	0	0	0	0	0	0
qqPsoOvis1.1_s01	7664929	7665315	PsoOvis1B000606	3.34	0.0685269	0	0	0	0	0.41	0.0530401	0.39	0.0504528	0.4	0.150376	0.46	0.0575
qqPsoOvis1.1_s01	7665748	7666521	PsoOvis1B008793	0	0	0	0	0	0	0	0	0	0	0	0	0	0
qqPsoOvis1.1_s01	7666859	7667437	PsoOvis1B006798	0.26	0.00533443	0	0	0	0	0	0	0	0	0	0	0.52	0.065
qqPsoOvis1.1_s01	7682438	7693085	PsoOvis1B011304	48.53	0.995691	10.65	1.00282	4.46	1.00677	10.25	1.326	7.28	0.941785	2.99	1.12406	8.13	1.01625
qqPsoOvis1.1_s01	7696331	7697475	PsoOvis1B010044	48.96	1.00451	14.12	1.32957	3.27	0.738149	8.39	1.08538	9.97	1.28978	2.36	0.887218	8.08	1.01
qqPsoOvis1.1_s01	7699344	7700498	PsoOvis1B003485	53.19	1.0913	10.5	0.988701	5.07	1.14447	7.78	1.00647	8.4	1.08668	1.81	0.680451	9.16	1.145
qqPsoOvis1.1_s01	7703646	7704903	PsoOvis1B007968	47.66	0.977842	9.33	0.878531	5.17	1.16704	7.39	0.956016	8.35	1.08021	2.04	0.766917	6.94	0.8675
qqPsoOvis1.1_s01	7705640	7706308	PsoOvis1B001385	48.58	0.996717	14.15	1.33239	3.78	0.853273	9.35	1.20957	6.72	0.86934	3.81	1.43233	7.32	0.915
qqPsoOvis1.1_s01	7707622	7709860	PsoOvis1B008721	43	0.882232	7.41	0.69774	4.26	0.961625	5.35	0.692109	6.6	0.853816	2.21	0.830827	6.66	0.8325
qqPsoOvis1.1_s01	7711234	7713562	PsoOvis1B013589	46.18	0.947476	8.9	0.838041	4.81	1.08578	5.7	0.737387	6.82	0.882277	2.36	0.887218	11.19	1.39875
qqPsoOvis1.1_s01	7713776	7714991	PsoOvis1B007323	42.66	0.875256	11.98	1.12806	5.84	1.31828	8.22	1.06339	8.24	1.06598	2.51	0.943609	7.44	0.93
qqPsoOvis1.1_s01	7715124	7715736	PsoOvis1B009024	53	1.0874	13.08	1.23164	4.08	0.920993	7.76	1.00388	8.53	1.10349	3.47	1.30451	9.58	1.1975
qqPsoOvis1.1_s01	7716160	7716750	PsoOvis1B001163	44.94	0.922035	11.18	1.05273	5.3	1.19639	7.38	0.954722	6.84	0.884864	1.43	0.537594	6.42	0.8025
qqPsoOvis1.1_s01	7717786	7718848	PsoOvis1B014337	56.81	1.16557	9.48	0.892655	3.77	0.851016	10.43	1.34929	9.05	1.17076	3.49	1.31203	8.86	1.1075
qqPsoOvis1.1_s01	7719227	7721387	PsoOvis1B000851	51.59	1.05847	12.27	1.15537	4.43	1	8.24	1.06598	6.99	0.904269	1.96	0.736842	8.22	1.0275
qqPsoOvis1.1_s01	7722675	7723822	PsoOvis1B004221	51.48	1.05622	12.25	1.15348	5.06	1.14221	7.61	0.984476	10.87	1.40621	3.45	1.29699	6.87	0.85875
qqPsoOvis1.1_s01	7723921	7727115	PsoOvis1B012439	46.73	0.958761	10.8	1.01695	4.55	1.02709	8.09	1.04657	7.75	1.00259	1.72	0.646617	8.18	1.0225
qqPsoOvis1.1_s01	7727341	7728480	PsoOvis1B009566	43.16	0.885515	7.86	0.740113	3.4	0.767494	3.41	0.441138	8.89	1.15006	1.75	0.657895	7.08	0.885
qqPsoOvis1.1_s01	7731003	7734180	PsoOvis1B003088	52.63	1.07981	14	1.31827	3.84	0.866817	10.27	1.32859	7.8	1.00906	1.94	0.729323	7.75	0.96875
qqPsoOvis1.1_s01	7736085	7736306	PsoOvis1B004039	35.16	0.721379	9.17	0.863465	2.13	0.480813	5.64	0.729625	6.28	0.812419	2.63	0.988722	3.99	0.49875
qqPsoOvis1.1_s01	7737201	7737509	PsoOvis1B013757	47.52	0.974969	11.56	1.08851	4.14	0.934537	7.3	0.944373	7.03	0.909444	2.33	0.87594	7.55	0.94375
qqPsoOvis1.1_s01	7738206	7739061	PsoOvis1B010584	55.37	1.13603	8.76	0.824859	5.25	1.1851	8.8	1.13842	7.43	0.96119	1.59	0.597744	9.21	1.15125
qqPsoOvis1.1_s01	7739605	7740666	PsoOvis1B004810	40.38	0.828478	6.55	0.616761	4.33	0.977427	4.97	0.64295	5.13	0.663648	2.23	0.838346	5.73	0.71625
qqPsoOvis1.1_s01	7741382	7742285	PsoOvis1B008991	55.95	1.14793	13.37	1.25895	4.28	0.96614	10.11	1.30789	10.17	1.31565	6.83	2.56767	8.26	1.0325
qqPsoOvis1.1_s01	7742085	7743009	PsoOvis1B000935	49.93	1.02442	14.81	1.39454	3.96	0.893905	13.55	1.75291	8.46	1.09444	9.38	3.52632	5.74	0.7175
qqPsoOvis1.1_s01	7743801	7744130	PsoOvis1B001571	55.72	1.14321	14.12	1.32957	3.39	0.765237	11.47	1.48383	11.35	1.46831	12.44	4.67669	9.61	1.20125
qqPsoOvis1.1_s01	7744487	7745538	PsoOvis1B008146	43.6	0.894542	8.62	0.811676	5.72	1.2912	7.3	0.944373	5.73	0.741268	6.66	2.50376	9.75	1.21875
qqPsoOvis1.1_s01	7753131	7754587	PsoOvis1B014218	49.77	1.02113	10.6	0.998117	5.7	1.28668	6.9	0.892626	5.84	0.755498	9.27	3.48496	6.29	0.78625
qqPsoOvis1.1_s01	7767026	7768373	PsoOvis1B005578	46.67	0.95753	9.64	0.907721	4.38	0.988713	6.64	0.858991	6.47	0.836999	2.11	0.793233	7.95	0.99375
qqPsoOvis1.1_s01	7768439	7771841	PsoOvis1B006352	47.05	0.965326	9.32	0.877589	5.52	1.24605	6.98	0.902975	7.99	1.03364	2.94	1.10526	7.9	0.9875
qqPsoOvis1.1_s01	7771850	7772781	PsoOvis1B012685	43.64	0.895363	13.62	1.28249	4.05	0.914221	6.09	0.78784	9.52	1.23157	1.83	0.68797	9.17	1.14625
qqPsoOvis1.1_s01	7779597	7797652	PsoOvis1B008674	50.56	1.03734	11.22	1.0565	4.51	1.01806	9.24	1.19534	7.79	1.00776	3.94	1.4812	7.84	0.98
qqPsoOvis1.1_s01	7791394	7792163	PsoOvis1B001841	49.71	1.0199	9.9	0.932203	5.3	1.19639	9.07	1.17335	6.21	0.803364	3.54	1.33083	9.48	1.185
qqPsoOvis1.1_s01	7805644	7806713	PsoOvis1B006609	54.69	1.12208	12.14	1.14313	5.34	1.20542	8	1.03493	9.37	1.21216	4.22	1.58647	5.19	0.64875
qqPsoOvis1.1_s01	7806820	7808910	PsoOvis1B000753	46.06	0.945014	10.48	0.986817	4.13	0.93228	8.32	1.07633	8.35	1.08021	2.94	1.10526	5.54	0.6925
qqPsoOvis1.1_s01	7813118	7813729	PsoOvis1B012466	46.15	0.946861	6.08	0.572505	6.35	1.43341	6.94	0.897801	4.72	0.610608	2.09	0.785714	9.71	1.21375
qqPsoOvis1.1_s01	7813790	7817664	PsoOvis1B006164	48.46	0.994255	9.93	0.935028	4.61	1.04063	7.9	1.02199	7.39	0.956016	2.56	0.962406	8.75	1.09375
qqPsoOvis1.1_s01	7817670	7817990	PsoOvis1B009454	18.16	0.372589	3.79	0.356874	1.13	0.255079	2.63	0.340233	3.04	0.393273	1.39	0.522556	3.58	0.4475
qqPsoOvis1.1_s01	7819713	7822148	PsoOvis1B003123	47.14	0.967173	9.45	0.889831	3.98	0.89842	9.14	1.18241	7.49	0.968952	2.99	1.12406	8.12	1.015
qqPsoOvis1.1_s01	7822246	7823570	PsoOvis1B001868	41.99	0.86151	8.08	0.760829	3.59	0.810384	5.59	0.723157	7.06	0.913325	1.6	0.601504	3.91	0.48875
qqPsoOvis1.1_s01	7823615	7823932	PsoOvis1B008435	36.43	0.747435	8.61	0.810734	3.63	0.819413	8.44	1.09185	6.26	0.809832	1.21	0.454887	3.56	0.445
qqPsoOvis1.1_s01	7825269	7828541	PsoOvis1B007663	45.73	0.938244	9.06	0.853107	3.5	0.790068	7.37	0.953428	7.85	1.01552	1.88	0.706767	9.18	1.1475
qqPsoOvis1.1_s01	7828565	7829176	PsoOvis1B014190	47.12	0.966762	8.13	0.765537	4.88	1.10158	6.9	0.892626	8.06	1.04269	2.01	0.755639	6.7	0.8375
qqPsoOvis1.1_s01	7829947	7833621	PsoOvis1B006995	197.28	4.0476	30.72	2.89266	20.11	4.5395	22.25	2.8784	21.72	2.80983	5.74	2.15789	30.43	3.80375
qqPsoOvis1.1_s01	7835206	7837601	PsoOvis1B013502	50.29	1.0318	10.45	0.983992	4.42	0.997743	7.79	1.00776	8.09	1.04657	3.19	1.19925	7.92	0.99
qqPsoOvis1.1_s01	7837713	7839086	PsoOvis1B010556	57.5	1.17973	10.55	0.993409	5.01	1.13093	9.46	1.2238	8.03	1.03881	4.82	1.81203	9.07	1.13375
qqPsoOvis1.1_s01	7840877	7842857	PsoOvis1B002444	49.87	1.02318	8.96	0.843691	4.59	1.03612	7.91	1.02329	7.76	1.00388	7.03	2.64286	9.11	1.13875
qqPsoOvis1.1_s01	7842887	7845080	PsoOvis1B009002	68.36	1.40254	12.91	1.21563	6.09	1.37472	10.35	1.33894	9.5	1.22898	6.75	2.53759	13.6	1.7
qqPsoOvis1.1_s01	7846293	7847601	PsoOvis1B000847	45.65	0.936602	9.56	0.900188	3.96	0.893905	6.63	0.857697	8.64	1.11772	4.08	1.53383	8.62	1.0775
qqPsoOvis1.1_s01	7848171	7848719	PsoOvis1B012038	58.41	1.1984	8.75	0.823917	4.07	0.918736	8.6	1.11255	9.29	1.20181	6.33	2.3797	7.03	0.87875
qqPsoOvis1.1_s01	7848918	7851289	PsoOvis1B006397	50.95	1.04534	13	1.22411	3.84	0.866817	8.86	1.14618	7.83	1.01294	3.68	1.38346	5.85	0.73125
qqPsoOvis1.1_s01	7851733	7854378	PsoOvis1B001986	47.03	0.964916	9.58	0.902072	4.74	1.06998	5.68	0.734799	5.19	0.67141	2.22	0.834586	8.87	1.10875
qqPsoOvis1.1_s01	7851742	7852405	PsoOvis1B008924	50.1	1.0279	7.33	0.690207	3.48	0.785553	6.56	0.848642	4.8	0.620957	1.3	0.488722	7.77	0.97125
qqPsoOvis1.1_s01	7855118	7855623	PsoOvis1B010535	6	0.123102	2.51	0.236347	0.27	0.0609481	0.63	0.0815006	0.6	0.0776197	0.16	0.0601504	0.66	0.0825
qqPsoOvis1.1_s01	7860821	7862393	PsoOvis1B004404	44.76	0.918342	13.06	1.22976	3.22	0.726862	8.09	1.04657	6.9	0.892626	4.33	1.62782	7.87	0.98375
qqPsoOvis1.1_s01	7862521	7863813	PsoOvis1B004051	39.86	0.817809	7.6	0.715631	3.77	0.851016	5.62	0.727038	6.32	0.817594	2.27	0.853383	7.91	0.98875
qqPsoOvis1.1_s01	7864047	7864748	PsoOvis1B013419	54.81	1.12454	12.03	1.13277	4.56	1.02935	12.64	1.63519	6.17	0.798189	3.91	1.46992	6.43	0.80375
qqPsoOvis1.1_s01	7864735	7865408	PsoOvis1B005711	49.56	1.01682	8.84	0.832392	3.2	0.722348	10.04	1.29884	6.42	0.83053	3.23	1.21429	8.98	1.1225
qqPsoOvis1.1_s01	7865835	7868152	PsoOvis1B013883	47.21	0.968609	11.95	1.12524	5.28	1.19187	6.93	0.896507	9.96	1.28849	3.14	1.18045	7.45	0.93125
qqPsoOvis1.1_s01	7868181	7874968	PsoOvis1B004892	50.64	1.03898	12.53	1.17985	4.65	1.04966	10.23	1.32342	8.27	1.06986	6.18	2.32331	7.01	0.87625
qqPsoOvis1.1_s01	7877512	7879788	PsoOvis1B012912	47.78	0.980304	9.61	0.904896	4.43	1	6.58	0.851229	8.79	1.13713	2.25	0.845865	10.54	1.3175
qqPsoOvis1.1_s01	7878003	7880873	PsoOvis1B013242	45.01	0.923471	10.18	0.958569	4.33	0.977427	6.36	0.822768	6.64	0.858991	1.65	0.620301	9.25	1.15625
qqPsoOvis1.1_s01	7884612	7886554	PsoOvis1B006700	39.94	0.81945	6.14	0.578154	4.04	0.911964	4.09	0.529107	5.43	0.702458	1.49	0.56015	8.2	1.025
qqPsoOvis1.1_s01	7890513	7897136	PsoOvis1B008125	49.2	1.00944	10.54	0.992467	4.58	1.03386	7.2	0.931436	7.74	1.00129	3.17	1.19173	7.98	0.9975
qqPsoOvis1.1_s01	7900393	7904107	PsoOvis1B001381	49.91	1.024	10.09	0.950094	4.37	0.986456	8.04	1.0401	8.22	1.06339	3.93	1.47744	6.2	0.775
qqPsoOvis1.1_s01	7908763	7917498	PsoOvis1B011001	50.68	1.0398	11.13	1.04802	4.06	0.916479	9.03	1.16818	8.78	1.13583	3.26	1.22556	7.71	0.96375
qqPsoOvis1.1_s01	7917819	7918406	PsoOvis1B004708	50.75	1.04124	10.24	0.964218	5.53	1.24831	10.44	1.35058	8.57	1.10867	3.89	1.46241	7.38	0.9225
qqPsoOvis1.1_s01	7918523	7919955	PsoOvis1B013180	53.92	1.10628	12.74	1.19962	4.89	1.10384	9.71	1.25614	9.43	1.21992	2.7	1.01504	9.38	1.1725
qqPsoOvis1.1_s01	7931549	7949421	PsoOvis1B006660	47.8	0.980714	12.37	1.16478	4.04	0.911964	9.4	1.21604	8.55	1.10608	3.71	1.39474	7.14	0.8925
qqPsoOvis1.1_s01	7952375	7954127	PsoOvis1B008968	47.13	0.966968	14.48	1.36347	4.97	1.1219	7.95	1.02846	7.11	0.919793	6.13	2.30451	8.16	1.02
qqPsoOvis1.1_s01	7954725	7957327	PsoOvis1B000701	44.46	0.912187	11.55	1.08757	4.74	1.06998	6.18	0.799483	7.46	0.965071	2.51	0.943609	8.24	1.03
qqPsoOvis1.1_s01	7957393	7958743	PsoOvis1B001795	47.05	0.965326	11.55	1.08757	5.4	1.21896	11.22	1.45149	9.81	1.26908	3.45	1.29699	9.47	1.18375
qqPsoOvis1.1_s01	7958797	7960151	PsoOvis1B007878	51.66	1.05991	11.21	1.05556	6.18	1.39503	8.57	1.10867	10.14	1.31177	2.49	0.93609	8.22	1.0275
qqPsoOvis1.1_s01	7960266	7968044	PsoOvis1B003354	45.57	0.934961	10.93	1.02919	4.66	1.05192	8.42	1.08926	8.1	1.04787	1.89	0.710526	8.04	1.005
qqPsoOvis1.1_s01	7971193	7975276	PsoOvis1B004770	50.17	1.02934	9.32	0.877589	3.23	0.72912	6.68	0.864166	7.31	0.945666	1.75	0.657895	8.03	1.00375
qqPsoOvis1.1_s01	7975391	7975849	PsoOvis1B004768	50.28	1.0316	13.01	1.22505	5.57	1.25734	8.36	1.0815	8.4	1.08668	0.93	0.349624	7.43	0.92875
qqPsoOvis1.1_s01	7976454	7979617	PsoOvis1B011411	52.39	1.07489	11.21	1.05556	4.16	0.939052	8.29	1.07245	6.05	0.782665	2.52	0.947368	7.98	0.9975
qqPsoOvis1.1_s01	7980078	7981393	PsoOvis1B006623	46.28	0.949528	9.55	0.899247	5.8	1.30926	10.25	1.326	7.8	1.00906	1.07	0.402256	7.94	0.9925
qqPsoOvis1.1_s01	7981459	7984080	PsoOvis1B013601	52.38	1.07468	10.54	0.992467	4.29	0.968397	8.6	1.11255	8.8	1.13842	1.97	0.740602	7.86	0.9825
qqPsoOvis1.1_s01	7984187	7986123	PsoOvis1B010787	47.78	0.980304	9.36	0.881356	6.68	1.5079	7.46	0.965071	6.28	0.812419	1.98	0.744361	8.78	1.0975
qqPsoOvis1.1_s01	7988670	7991002	PsoOvis1B002373	49.59	1.01744	11.32	1.06591	3.86	0.871332	7.86	1.01682	8.04	1.0401	1.43	0.537594	9.44	1.18
qqPsoOvis1.1_s01	7993489	7997310	PsoOvis1B009170	49.04	1.00616	10.27	0.967043	4.52	1.02032	8.69	1.12419	8.08	1.04528	2.17	0.815789	8.16	1.02
qqPsoOvis1.1_s01	7993695	7994399	PsoOvis1B002418	45.69	0.937423	11.77	1.10829	2.75	0.620767	7.79	1.00776	6.73	0.870634	3.65	1.37218	6.94	0.8675
qqPsoOvis1.1_s01	8001708	8004903	PsoOvis1B000816	47.53	0.975174	11.59	1.09134	4.25	0.959368	8.37	1.08279	7.66	0.990944	2.72	1.02256	7.2	0.9
qqPsoOvis1.1_s01	8004982	8014019	PsoOvis1B014756	43.31	0.888593	10.82	1.01883	4.32	0.975169	8.08	1.04528	6.96	0.900388	3.91	1.46992	6.7	0.8375
qqPsoOvis1.1_s01	8015615	8016323	PsoOvis1B006207	40.95	0.840172	5.95	0.560264	3.35	0.756208	6.79	0.878396	9.33	1.20699	2.19	0.823308	6.59	0.82375
qqPsoOvis1.1_s01	8017976	8020527	PsoOvis1B012797	21.43	0.43968	5.89	0.554614	1.83	0.413093	3.9	0.504528	3.21	0.415265	3.53	1.32707	3.71	0.46375
qqPsoOvis1.1_s01	8046344	8047537	PsoOvis1B004234	48.36	0.992204	11.13	1.04802	3.63	0.819413	10.69	1.38292	5.65	0.730918	2.5	0.93985	6.99	0.87375
qqPsoOvis1.1_s01	8050594	8051614	PsoOvis1B008613	50.45	1.03508	12.32	1.16008	4.2	0.948081	8.01	1.03622	8.18	1.05821	3.03	1.1391	6.56	0.82
qqPsoOvis1.1_s01	8051853	8052812	PsoOvis1B014274	15.1	0.309807	1.58	0.148776	0.72	0.162528	1.93	0.249677	2.43	0.31436	0.53	0.199248	1.79	0.22375
qqPsoOvis1.1_s01	8053238	8054197	PsoOvis1B014403	39.3	0.806319	9.85	0.927495	2.46	0.555305	4.69	0.606727	6.69	0.865459	1.11	0.417293	6.16	0.77
qqPsoOvis1.1_s01	8054599	8055251	PsoOvis1B006141	45.55	0.934551	8.71	0.820151	6.43	1.45147	6.47	0.836999	8.72	1.12807	2.45	0.921053	8.36	1.045
qqPsoOvis1.1_s01	8055686	8056351	PsoOvis1B012707	46.53	0.954657	10.09	0.950094	4.68	1.05643	8.2	1.0608	6.07	0.785252	2.93	1.1015	8.18	1.0225
qqPsoOvis1.1_s01	8061949	8064498	PsoOvis1B003637	44.85	0.920189	8.49	0.799435	4.63	1.04515	5.68	0.734799	6.42	0.83053	1.41	0.530075	8.25	1.03125
qqPsoOvis1.1_s01	8065843	8067183	PsoOvis1B002109	50.79	1.04206	14.41	1.35687	4.04	0.911964	11.61	1.50194	10.11	1.30789	3.12	1.17293	8.97	1.12125
qqPsoOvis1.1_s01	8067313	8068727	PsoOvis1B008622	46.23	0.948502	12.65	1.19115	4.86	1.09707	8.42	1.08926	7.22	0.934023	3.09	1.16165	9.87	1.23375
qqPsoOvis1.1_s01	8068754	8069690	PsoOvis1B014259	51.33	1.05314	9.86	0.928437	3.66	0.826185	5.17	0.668823	5.84	0.755498	1.95	0.733083	8.61	1.07625
qqPsoOvis1.1_s01	8069949	8071926	PsoOvis1B006082	49.95	1.02483	10.94	1.03013	3.4	0.767494	9.96	1.28849	8.4	1.08668	2.06	0.774436	7.66	0.9575
qqPsoOvis1.1_s01	8072176	8093363	PsoOvis1B010540	48.72	0.99959	10.72	1.00942	4.24	0.957111	7.45	0.963777	7.8	1.00906	2.3	0.864662	8.28	1.035
qqPsoOvis1.1_s01	8075393	8075823	PsoOvis1B000869	47.75	0.979688	11.26	1.06026	5.45	1.23025	6.39	0.826649	8.12	1.05045	2.16	0.81203	9.82	1.2275
qqPsoOvis1.1_s01	8082795	8083880	PsoOvis1B008952	46.07	0.94522	11.88	1.11864	4.73	1.06772	7.01	0.906856	7.3	0.944373	1.04	0.390977	6.01	0.75125
qqPsoOvis1.1_s01	8084045	8085184	PsoOvis1B013906	49.41	1.01375	12.4	1.16761	3.04	0.68623	7.24	0.936611	10.22	1.32212	3.81	1.43233	6.23	0.77875
qqPsoOvis1.1_s01	8093992	8095219	PsoOvis1B013890	51.7	1.06073	12.73	1.19868	5.63	1.27088	8.78	1.13583	5.3	0.68564	9.05	3.40226	7.52	0.94
qqPsoOvis1.1_s01	8096342	8097334	PsoOvis1B003935	40.69	0.834838	6.46	0.608286	4.92	1.11061	7.34	0.949547	5.27	0.681759	6.49	2.43985	7.78	0.9725
qqPsoOvis1.1_s01	8097480	8099612	PsoOvis1B012192	89.28	1.83176	19.65	1.85028	8.68	1.95937	13.66	1.76714	12.97	1.67788	13.48	5.06767	12.5	1.5625
qqPsoOvis1.1_s01	8100943	8101761	PsoOvis1B002465	56.09	1.1508	13.17	1.24011	3.93	0.887133	8.46	1.09444	8.97	1.16041	3.44	1.29323	8.85	1.10625
qqPsoOvis1.1_s01	8103139	8104036	PsoOvis1B002388	48.85	1.00226	9.85	0.927495	4.79	1.08126	8.11	1.04916	6.91	0.89392	2.87	1.07895	7.48	0.935
qqPsoOvis1.1_s01	8124599	8128855	PsoOvis1B010937	49.04	1.00616	11.22	1.0565	3.95	0.891648	10.16	1.31436	8.35	1.08021	2.79	1.04887	6.3	0.7875
qqPsoOvis1.1_s01	8149641	8150636	PsoOvis1B006522	47.13	0.966968	9.51	0.89548	5.94	1.34086	10.29	1.33118	7.5	0.970246	3.83	1.43985	6.42	0.8025
qqPsoOvis1.1_s01	8150923	8152341	PsoOvis1B011390	44.87	0.920599	10.42	0.981168	3.71	0.837472	6.76	0.874515	7.45	0.963777	4.24	1.59398	8.75	1.09375
qqPsoOvis1.1_s01	8150932	8153165	PsoOvis1B012775	47.72	0.979073	10.23	0.963277	3.23	0.72912	7.58	0.980595	7.94	1.02717	5.63	2.11654	8.67	1.08375
qqPsoOvis1.1_s01	8154031	8157691	PsoOvis1B004691	50.32	1.03242	9.9	0.932203	4.79	1.08126	8.88	1.14877	7.69	0.994825	3.53	1.32707	7.38	0.9225
qqPsoOvis1.1_s01	8160476	8161105	PsoOvis1B003320	69.23	1.42039	9.79	0.921846	7.24	1.63431	10.83	1.40103	8.83	1.1423	3.47	1.30451	7.06	0.8825
qqPsoOvis1.1_s01	8162500	8163240	PsoOvis1B008089	52.56	1.07838	7.95	0.748588	4.67	1.05418	9.09	1.17594	6.49	0.839586	2.18	0.819549	9.38	1.1725
qqPsoOvis1.1_s01	8163827	8167037	PsoOvis1B007921	47.42	0.972918	10.09	0.950094	4.86	1.09707	6.91	0.89392	7.04	0.910737	2.67	1.00376	8.25	1.03125
qqPsoOvis1.1_s01	8173957	8181192	PsoOvis1B001388	48.95	1.00431	13.1	1.23352	3.98	0.89842	10.45	1.35188	8.85	1.14489	3.24	1.21805	7.8	0.975
qqPsoOvis1.1_s01	8185175	8192260	PsoOvis1B013226	49.96	1.02503	14	1.31827	3.97	0.896163	8.88	1.14877	9.69	1.25356	3.73	1.40226	7.67	0.95875
qqPsoOvis1.1_s01	8198376	8201630	PsoOvis1B006708	49.88	1.02339	9.85	0.927495	5.17	1.16704	6.61	0.85511	8.91	1.15265	2.43	0.913534	7.43	0.92875
qqPsoOvis1.1_s01	8208928	8210814	PsoOvis1B002661	40.1	0.822733	10.52	0.990584	3.83	0.86456	7.9	1.02199	6.81	0.880983	11.83	4.44737	7.16	0.895
qqPsoOvis1.1_s01	8215178	8216167	PsoOvis1B007552	51.64	1.0595	13.36	1.258	4.16	0.939052	8.6	1.11255	8.52	1.1022	5.15	1.93609	7.75	0.96875
qqPsoOvis1.1_s01	8216219	8220430	PsoOvis1B000570	49.45	1.01457	10.97	1.03296	4.92	1.11061	7.52	0.972833	7.41	0.958603	2.24	0.842105	7.67	0.95875
qqPsoOvis1.1_s01	8221347	8223291	PsoOvis1B005819	51.74	1.06155	9.46	0.890772	4.93	1.11287	8.1	1.04787	8.17	1.05692	2.53	0.951128	7.67	0.95875
qqPsoOvis1.1_s01	8221354	8221815	PsoOvis1B007247	49.58	1.01723	10.59	0.997175	5.98	1.34989	12.27	1.58732	11.4	1.47477	3.72	1.3985	6.82	0.8525
qqPsoOvis1.1_s01	8222478	8226140	PsoOvis1B012635	53.27	1.09294	11.38	1.07156	4.03	0.909707	10.78	1.39457	9.15	1.1837	2.6	0.977444	7.19	0.89875
qqPsoOvis1.1_s01	8226551	8233029	PsoOvis1B003965	46.98	0.96389	10.15	0.955744	4	0.902935	7.25	0.937904	5.88	0.760673	2.61	0.981203	8.34	1.0425
qqPsoOvis1.1_s01	8244370	8247673	PsoOvis1B010135	44.52	0.913418	10.4	0.979284	4.63	1.04515	9.26	1.19793	7.8	1.00906	2.13	0.800752	8.39	1.04875
qqPsoOvis1.1_s01	8248780	8257122	PsoOvis1B010899	46.54	0.954863	11.5	1.08286	4.28	0.96614	9.7	1.25485	8.54	1.10479	3.63	1.36466	8.41	1.05125
qqPsoOvis1.1_s01	8259710	8263208	PsoOvis1B002576	24.35	0.49959	5.17	0.486817	2.13	0.480813	4.11	0.531695	4.01	0.518758	2.95	1.10902	5.22	0.6525
qqPsoOvis1.1_s01	8266034	8267062	PsoOvis1B011276	51.78	1.06237	11.51	1.0838	5.42	1.22348	12.22	1.58085	8.32	1.07633	5.18	1.94737	7.28	0.91
qqPsoOvis1.1_s01	8272014	8301116	PsoOvis1B004858	49.06	1.00657	11.68	1.09981	4.38	0.988713	8.36	1.0815	8.02	1.03752	5.31	1.99624	7.09	0.88625
qqPsoOvis1.1_s01	8323137	8323448	PsoOvis1B009616	45.41	0.931678	11.06	1.04143	2.19	0.494357	6.79	0.878396	9.95	1.28719	2.3	0.864662	9.75	1.21875
qqPsoOvis1.1_s01	8325018	8326604	PsoOvis1B003272	52.85	1.08432	12.98	1.22222	5.12	1.15576	7.83	1.01294	9.02	1.16688	3.05	1.14662	10.27	1.28375
qqPsoOvis1.1_s01	8326663	8327754	PsoOvis1B008056	46.69	0.95794	10.43	0.982109	3.32	0.749436	9.76	1.26261	7.18	0.928849	2.5	0.93985	11.19	1.39875
qqPsoOvis1.1_s01	8327939	8329521	PsoOvis1B001627	49.2	1.00944	8.79	0.827684	5.36	1.20993	9.18	1.18758	8.36	1.0815	1.73	0.650376	7.85	0.98125
qqPsoOvis1.1_s01	8334947	8340310	PsoOvis1B010302	46.37	0.951375	9.68	0.911488	4.28	0.96614	6.18	0.799483	7.54	0.97542	2.01	0.755639	8.1	1.0125
qqPsoOvis1.1_s01	8341545	8343679	PsoOvis1B001850	56.17	1.15244	9.24	0.870056	5.77	1.30248	7.52	0.972833	8.52	1.1022	1.77	0.665414	6.17	0.77125
qqPsoOvis1.1_s01	8353009	8358454	PsoOvis1B006510	52.45	1.07612	12.79	1.20433	4.66	1.05192	9.74	1.26003	8.86	1.14618	5.97	2.24436	7.8	0.975
qqPsoOvis1.1_s01	8361336	8372697	PsoOvis1B011245	50	1.02585	11.76	1.10734	4.05	0.914221	8.73	1.12937	8.58	1.10996	4.6	1.72932	8.16	1.02
qqPsoOvis1.1_s01	8378244	8379401	PsoOvis1B000448	49.69	1.01949	13.75	1.29473	4.06	0.916479	10.31	1.33376	9.55	1.23545	3.37	1.26692	8.02	1.0025
qqPsoOvis1.1_s01	8380375	8384553	PsoOvis1B007836	54.82	1.12474	13.08	1.23164	4.53	1.02257	10.03	1.29754	9.42	1.21863	2.56	0.962406	8.61	1.07625
qqPsoOvis1.1_s01	8386972	8389910	PsoOvis1B003381	48.32	0.991383	12.15	1.14407	4.12	0.930023	8.53	1.10349	8.57	1.10867	2.21	0.830827	9.12	1.14
qqPsoOvis1.1_s01	8389948	8390954	PsoOvis1B009937	50.25	1.03098	14.17	1.33427	3.35	0.756208	11.27	1.45796	7.64	0.988357	4.15	1.56015	9.38	1.1725
qqPsoOvis1.1_s01	8391779	8394274	PsoOvis1B004589	48.91	1.00349	11.11	1.04614	4.48	1.01129	7.51	0.971539	8.46	1.09444	3.22	1.21053	9.15	1.14375
qqPsoOvis1.1_s01	8394411	8396444	PsoOvis1B011171	49.13	1.008	10.74	1.0113	4.6	1.03837	8.22	1.06339	7.04	0.910737	2.34	0.879699	8.78	1.0975
qqPsoOvis1.1_s01	8398338	8399819	PsoOvis1B006697	48.31	0.991178	10.98	1.0339	3.77	0.851016	8.89	1.15006	7.77	1.00517	2.14	0.804511	7.93	0.99125
qqPsoOvis1.1_s01	8400486	8401618	PsoOvis1B013258	51.38	1.05416	10.55	0.993409	5.12	1.15576	10.23	1.32342	8.28	1.07115	3.56	1.33835	7.21	0.90125
qqPsoOvis1.1_s01	8403579	8408455	PsoOvis1B010467	49.9	1.0238	10.83	1.01977	4.26	0.961625	7.25	0.937904	9.1	1.17723	3.71	1.39474	8.3	1.0375
qqPsoOvis1.1_s01	8410576	8413314	PsoOvis1B002154	37.84	0.776364	8.06	0.758945	4.06	0.916479	4.55	0.588616	5.41	0.699871	1.44	0.541353	8.16	1.02
qqPsoOvis1.1_s01	8414933	8416749	PsoOvis1B004914	47.85	0.98174	11.5	1.08286	5.93	1.3386	10.32	1.33506	6.47	0.836999	2.37	0.890977	9.9	1.2375
qqPsoOvis1.1_s01	8417519	8420283	PsoOvis1B011407	56.76	1.16455	11.94	1.12429	3.92	0.884876	8.45	1.09314	9.2	1.19017	2.22	0.834586	8.35	1.04375
qqPsoOvis1.1_s01	8421626	8425171	PsoOvis1B000729	48.84	1.00205	12.01	1.13089	4.55	1.02709	9.66	1.24968	8.65	1.11902	2.34	0.879699	6.68	0.835
qqPsoOvis1.1_s01	8426595	8429627	PsoOvis1B008796	52.13	1.06955	11.84	1.11488	5.76	1.30023	10.7	1.38422	9.88	1.27814	2.66	1	8.25	1.03125
qqPsoOvis1.1_s01	8435228	8446966	PsoOvis1B000905	51.05	1.04739	12.12	1.14124	4.57	1.0316	10.41	1.3467	8.79	1.13713	3.16	1.18797	7.56	0.945
qqPsoOvis1.1_s01	8452089	8454006	PsoOvis1B009300	53.98	1.10751	12.21	1.14972	5.91	1.33409	8.24	1.06598	8.28	1.07115	2.31	0.868421	7.91	0.98875
qqPsoOvis1.1_s01	8454216	8454971	PsoOvis1B002514	51.82	1.06319	16.71	1.57345	5.88	1.32731	10.84	1.40233	8.9	1.15136	2.39	0.898496	6.54	0.8175
qqPsoOvis1.1_s01	8456045	8460720	PsoOvis1B005326	47.68	0.978252	10.48	0.986817	4.89	1.10384	8.43	1.09056	8.38	1.08409	3.17	1.19173	8.44	1.055
qqPsoOvis1.1_s01	8462994	8465026	PsoOvis1B011421	55.87	1.14629	14.51	1.36629	4.18	0.943567	11.44	1.47995	7.82	1.01164	2.66	1	4.96	0.62
qqPsoOvis1.1_s01	8465987	8467716	PsoOvis1B007070	46.18	0.947476	13.18	1.24105	6.6	1.48984	7.79	1.00776	9.6	1.24191	2.08	0.781955	7.85	0.98125
qqPsoOvis1.1_s01	8467804	8470224	PsoOvis1B010800	49.02	1.00574	12.75	1.20056	5.33	1.20316	8.78	1.13583	11.23	1.45278	3.49	1.31203	10	1.25
qqPsoOvis1.1_s01	8470648	8471718	PsoOvis1B002462	55.83	1.14547	9.36	0.881356	5.36	1.20993	10.2	1.31953	10.04	1.29884	3.09	1.16165	6.22	0.7775
qqPsoOvis1.1_s01	8471775	8473433	PsoOvis1B009109	48.88	1.00287	8.7	0.819209	5.42	1.22348	4.95	0.640362	7.19	0.930142	2.97	1.11654	9.55	1.19375
qqPsoOvis1.1_s01	8473365	8477556	PsoOvis1B008539	50.76	1.04144	11.14	1.04896	5.08	1.14673	7.34	0.949547	8.77	1.13454	2.48	0.932331	7.85	0.98125
qqPsoOvis1.1_s01	8473884	8475574	PsoOvis1B000738	47.7	0.978662	11.58	1.0904	5.69	1.28442	6.97	0.901682	9.35	1.20957	3	1.12782	9.16	1.145
qqPsoOvis1.1_s01	8477273	8482859	PsoOvis1B000145	52.26	1.07222	13.16	1.23917	5.22	1.17833	9.08	1.17464	8.89	1.15006	4.61	1.73308	7.83	0.97875
qqPsoOvis1.1_s01	8485804	8490005	PsoOvis1B014458	50.51	1.03632	12.08	1.13748	3.27	0.738149	10.26	1.3273	8.82	1.14101	5.72	2.15038	7.22	0.9025
qqPsoOvis1.1_s01	8490720	8491977	PsoOvis1B006012	78.97	1.62023	17.23	1.62241	6.74	1.52144	12.93	1.6727	10.59	1.36999	6.74	2.53383	16.43	2.05375
qqPsoOvis1.1_s01	8492694	8493877	PsoOvis1B011816	79.61	1.63336	18.32	1.72505	7.66	1.72912	12.77	1.65201	12.03	1.55627	5.45	2.04887	18.2	2.275
qqPsoOvis1.1_s01	8499191	8500618	PsoOvis1B010666	55.96	1.14813	14.48	1.36347	4.22	0.952596	9.39	1.21475	9.31	1.2044	4.51	1.69549	9.58	1.1975
qqPsoOvis1.1_s01	8500755	8501450	PsoOvis1B010740	47.91	0.982971	16.26	1.53107	4.17	0.941309	11.88	1.53687	10.31	1.33376	4.77	1.79323	10.48	1.31
qqPsoOvis1.1_s01	8502119	8503685	PsoOvis1B002707	52.96	1.08658	11.4	1.07345	5.08	1.14673	7.37	0.953428	8.44	1.09185	5.93	2.22932	7.52	0.94
qqPsoOvis1.1_s01	8503721	8504403	PsoOvis1B011876	49.8	1.02175	12.35	1.1629	4.61	1.04063	8.41	1.08797	8	1.03493	7.38	2.77444	8.51	1.06375
qqPsoOvis1.1_s01	8505478	8505996	PsoOvis1B003682	34.47	0.707222	5.59	0.526365	6.42	1.44921	3.34	0.432083	5.78	0.747736	3.07	1.15414	7.78	0.9725
qqPsoOvis1.1_s01	8508160	8511602	PsoOvis1B013997	52.47	1.07653	11.81	1.11205	3.95	0.891648	7.23	0.935317	9.51	1.23027	5.15	1.93609	10.41	1.30125
qqPsoOvis1.1_s01	8511669	8513054	PsoOvis1B005802	49.62	1.01805	8.24	0.775895	4.44	1.00226	8.97	1.16041	8.32	1.07633	3.87	1.45489	7.55	0.94375
qqPsoOvis1.1_s01	8532656	8532904	PsoOvis1B000347	52.27	1.07243	13.79	1.29849	3.25	0.733634	7.56	0.978008	6.72	0.86934	2.34	0.879699	10.23	1.27875
qqPsoOvis1.1_s01	8534864	8557056	PsoOvis1B008117	51.11	1.04863	12.75	1.20056	4.46	1.00677	10.77	1.39327	9.74	1.26003	3.66	1.37594	7.65	0.95625
qqPsoOvis1.1_s01	8557433	8600345	PsoOvis1B001791	53.79	1.10361	12.87	1.21186	4.48	1.01129	10.78	1.39457	9.15	1.1837	5.17	1.94361	7.86	0.9825
qqPsoOvis1.1_s01	8560885	8562408	PsoOvis1B008086	56.75	1.16434	12.58	1.18456	4.58	1.03386	9.36	1.21087	8.7	1.12549	6.82	2.56391	6.76	0.845
qqPsoOvis1.1_s01	8600532	8601096	PsoOvis1B009128	41.72	0.85597	6.57	0.618644	5.16	1.16479	5.18	0.670116	4.47	0.578266	2.26	0.849624	9.78	1.2225
qqPsoOvis1.1_s01	8602093	8610225	PsoOvis1B001879	50.73	1.04083	11.12	1.04708	4.52	1.02032	8.65	1.11902	8.17	1.05692	3.1	1.16541	9.24	1.155
qqPsoOvis1.1_s01	8611290	8611962	PsoOvis1B013893	54.58	1.11982	12.29	1.15725	4.78	1.07901	8.89	1.15006	6.58	0.851229	3.03	1.1391	7.29	0.91125
qqPsoOvis1.1_s01	8612052	8613082	PsoOvis1B000251	47.71	0.978867	11.87	1.1177	4.61	1.04063	5.73	0.741268	6.31	0.8163	1.63	0.612782	8.94	1.1175
qqPsoOvis1.1_s01	8613908	8615218	PsoOvis1B011283	45.95	0.942757	10.8	1.01695	5.05	1.13995	5.23	0.676585	9.63	1.2458	1.99	0.74812	5.23	0.65375
qqPsoOvis1.1_s01	8616272	8617491	PsoOvis1B004903	53.32	1.09397	11	1.03578	3.1	0.699774	7.63	0.987063	7.66	0.990944	2.95	1.10902	10.25	1.28125
qqPsoOvis1.1_s01	8619334	8625678	PsoOvis1B003389	47.78	0.980304	10.98	1.0339	4.6	1.03837	7.92	1.02458	8.12	1.05045	2.15	0.808271	8.69	1.08625
qqPsoOvis1.1_s01	8625868	8626557	PsoOvis1B004362	47.5	0.974559	9.64	0.907721	6.55	1.47856	9.56	1.23674	9.68	1.25226	3.73	1.40226	9.9	1.2375
qqPsoOvis1.1_s01	8627008	8627303	PsoOvis1B002041	50.21	1.03016	11.99	1.129	4.03	0.909707	10.77	1.39327	6.44	0.833118	2.41	0.906015	6.96	0.87
qqPsoOvis1.1_s01	8628555	8632153	PsoOvis1B010872	50.63	1.03878	11.81	1.11205	4.51	1.01806	7.47	0.966365	10.26	1.3273	3.16	1.18797	8.95	1.11875
qqPsoOvis1.1_s01	8628593	8632168	PsoOvis1B011338	50.52	1.03652	11.83	1.11394	4.52	1.02032	7.47	0.966365	10.31	1.33376	3.15	1.18421	8.96	1.12
qqPsoOvis1.1_s01	8632448	8635272	PsoOvis1B006866	54.43	1.11674	11.7	1.10169	4.81	1.08578	9.17	1.18629	7.87	1.01811	3.37	1.26692	8.26	1.0325
qqPsoOvis1.1_s01	8635352	8636842	PsoOvis1B012994	54.48	1.11777	11.92	1.12241	3.45	0.778781	6.38	0.825356	6.61	0.85511	2.97	1.11654	5.87	0.73375
qqPsoOvis1.1_s01	8637380	8651701	PsoOvis1B014752	42.2	0.865819	10.09	0.950094	4.32	0.975169	7.33	0.948254	7.83	1.01294	3.45	1.29699	6.6	0.825
qqPsoOvis1.1_s01	8712647	8715814	PsoOvis1B003274	47.14	0.967173	12.42	1.16949	5.59	1.26185	7.34	0.949547	9.79	1.26649	2.91	1.09398	8.5	1.0625
qqPsoOvis1.1_s01	8716795	8718170	PsoOvis1B009816	52.32	1.07345	10.83	1.01977	3.8	0.857788	8.75	1.13195	9.04	1.16947	3.02	1.13534	7.6	0.95
qqPsoOvis1.1_s01	8718358	8721635	PsoOvis1B011356	47.68	0.978252	10.44	0.983051	4.75	1.07223	8.43	1.09056	8.1	1.04787	5.92	2.22556	8.27	1.03375
qqPsoOvis1.1_s01	8722206	8739398	PsoOvis1B006474	39.71	0.814731	9.75	0.918079	4.05	0.914221	8.3	1.07374	6.77	0.875809	2.95	1.10902	7.73	0.96625
qqPsoOvis1.1_s01	8755146	8756596	PsoOvis1B013008	0	0	0	0	0	0	0	0	0	0	0	0	0	0
qqPsoOvis1.1_s01	8756965	8759952	PsoOvis1B009733	0.05	0.00102585	0	0	0.1	0.0225734	0.07	0.00905563	0	0	0	0	0	0
qqPsoOvis1.1_s01	8765669	8771475	PsoOvis1B002052	50.51	1.03632	12.58	1.18456	4.26	0.961625	8.64	1.11772	8.99	1.163	3.34	1.25564	11.8	1.475
qqPsoOvis1.1_s01	8774267	8775109	PsoOvis1B012035	0	0	0	0	0.08	0.0180587	0	0	0	0	0	0	1.26	0.1575
qqPsoOvis1.1_s01	8778375	8779931	PsoOvis1B003765	4.61	0.0945835	1.18	0.111111	0.71	0.160271	0.34	0.0439845	0.42	0.0543338	0.5	0.18797	0.91	0.11375
qqPsoOvis1.1_s01	8781388	8785473	PsoOvis1B014539	67.36	1.38203	12.3	1.15819	8.18	1.8465	8.07	1.04398	10.33	1.33635	2.53	0.951128	16.85	2.10625
qqPsoOvis1.1_s01	8787648	8788427	PsoOvis1B006328	0.05	0.00102585	0	0	0.05	0.0112867	0	0	0	0	0	0	0	0
qqPsoOvis1.1_s01	8788595	8789533	PsoOvis1B001546	1.77	0.0363151	0.66	0.0621469	0	0	0.9	0.116429	0.22	0.0284605	0	0	0.77	0.09625
qqPsoOvis1.1_s01	8790203	8790667	PsoOvis1B008594	20.29	0.416291	6.27	0.590395	1.95	0.440181	7.02	0.90815	5.34	0.690815	1.05	0.394737	6	0.75
qqPsoOvis1.1_s01	8791666	8793111	PsoOvis1B000436	0	0	0	0	0	0	0	0	0	0	0	0	0	0
qqPsoOvis1.1_s01	8793741	8794540	PsoOvis1B010114	0	0	0	0	0	0	0	0	0	0	0	0	0	0
qqPsoOvis1.1_s01	8796322	8797015	PsoOvis1B012568	0.44	0.00902749	0	0	0	0	0	0	0	0	0	0	2.14	0.2675
qqPsoOvis1.1_s01	8797409	8797621	PsoOvis1B004923	0	0	0	0	0	0	0	0	0	0	0	0	0	0
qqPsoOvis1.1_s01	8819947	8882036	PsoOvis1B014636	45.47	0.932909	11.26	1.06026	4.4	0.993228	9.49	1.22768	8.05	1.0414	3.33	1.25188	7.09	0.88625
qqPsoOvis1.1_s01	8824463	8825201	PsoOvis1B006148	0	0	0	0	0	0	0	0	0	0	0	0	0	0
qqPsoOvis1.1_s01	8827570	8828449	PsoOvis1B008425	0	0	0	0	0	0	0.18	0.0232859	0	0	0	0	0	0
qqPsoOvis1.1_s01	8883552	8884256	PsoOvis1B000918	53.89	1.10566	13.27	1.24953	6.35	1.43341	9.74	1.26003	10.94	1.41527	2.4	0.902256	6.35	0.79375
qqPsoOvis1.1_s01	8886368	8888059	PsoOvis1B010446	51.8	1.06278	9.61	0.904896	4.42	0.997743	7.73	1	8.02	1.03752	1.98	0.744361	9.75	1.21875
qqPsoOvis1.1_s01	8888447	8889887	PsoOvis1B002067	51.49	1.05642	11.51	1.0838	5.01	1.13093	10.62	1.37387	10.18	1.31695	2.48	0.932331	6.64	0.83
qqPsoOvis1.1_s01	8890092	8890472	PsoOvis1B003240	52.78	1.08289	7.59	0.714689	6.5	1.46727	2.16	0.279431	8.57	1.10867	2.78	1.04511	6.55	0.81875
qqPsoOvis1.1_s01	8890988	8892480	PsoOvis1B009427	48.47	0.99446	12.38	1.16573	4.41	0.995485	11.42	1.47736	9.24	1.19534	3.64	1.36842	8.96	1.12
qqPsoOvis1.1_s01	8892732	8894284	PsoOvis1B000249	50.38	1.03365	12.7	1.19586	6.11	1.37923	9.23	1.19405	10.84	1.40233	2.13	0.800752	8.84	1.105
qqPsoOvis1.1_s01	8894332	8897209	PsoOvis1B010177	51.35	1.05355	13.31	1.2533	4.16	0.939052	8.71	1.12678	8.09	1.04657	2.67	1.00376	8.26	1.0325
qqPsoOvis1.1_s01	8897386	8899756	PsoOvis1B013715	50.56	1.03734	12.56	1.18267	5.12	1.15576	8.76	1.13325	9.59	1.24062	2.62	0.984962	7.11	0.88875
qqPsoOvis1.1_s01	8911518	8923817	PsoOvis1B008798	50.13	1.02852	12.16	1.14501	4.91	1.10835	9.29	1.20181	7.92	1.02458	3.33	1.25188	7.46	0.9325
qqPsoOvis1.1_s01	8933718	8955145	PsoOvis1B005221	49.37	1.01293	11.82	1.11299	4.36	0.984199	9.61	1.24321	8.7	1.12549	4.59	1.72556	7.17	0.89625
qqPsoOvis1.1_s01	8954053	8965149	PsoOvis1B011568	50.57	1.03755	13.21	1.24388	4.48	1.01129	10.56	1.36611	9.6	1.24191	3.23	1.21429	7.04	0.88
qqPsoOvis1.1_s01	8965432	8967823	PsoOvis1B001816	45.44	0.932294	10.85	1.02166	3.92	0.884876	8.09	1.04657	8.12	1.05045	2.62	0.984962	6.92	0.865
qqPsoOvis1.1_s01	8967964	8970460	PsoOvis1B012281	51.72	1.06114	12.94	1.21846	3.63	0.819413	9.67	1.25097	7.51	0.971539	4.46	1.67669	7.31	0.91375
qqPsoOvis1.1_s01	8979332	9001292	PsoOvis1B010962	51.32	1.05293	12.9	1.21469	4.43	1	10.27	1.32859	8.4	1.08668	3.72	1.3985	7.29	0.91125
qqPsoOvis1.1_s01	9003402	9008061	PsoOvis1B002570	49.52	1.016	10.22	0.962335	4.06	0.916479	7.17	0.927555	7.32	0.94696	2.15	0.808271	7.36	0.92
qqPsoOvis1.1_s01	9007936	9008825	PsoOvis1B011397	51.35	1.05355	10.18	0.958569	3.27	0.738149	10.64	1.37646	6.56	0.848642	2.82	1.06015	8.19	1.02375
qqPsoOvis1.1_s01	9009114	9010330	PsoOvis1B004842	46.17	0.947271	9.13	0.859699	3.98	0.89842	8.98	1.16171	7.19	0.930142	3.37	1.26692	8.29	1.03625
qqPsoOvis1.1_s01	9015808	9016684	PsoOvis1B013105	49.83	1.02236	13.34	1.25612	4.9	1.10609	9.28	1.20052	10.1	1.3066	1.63	0.612782	7.22	0.9025
qqPsoOvis1.1_s01	9016808	9017984	PsoOvis1B004432	46.49	0.953837	7.99	0.752354	5.17	1.16704	9.96	1.28849	6.86	0.887451	1.96	0.736842	8.12	1.015
qqPsoOvis1.1_s01	9018176	9020758	PsoOvis1B006123	47.85	0.98174	8.72	0.821092	5.26	1.18736	10.46	1.35317	8.86	1.14618	2.86	1.07519	8.07	1.00875
qqPsoOvis1.1_s01	9021743	9030219	PsoOvis1B014346	48.24	0.989741	13.5	1.27119	5.22	1.17833	10.52	1.36093	8.57	1.10867	4.8	1.80451	7.5	0.9375
qqPsoOvis1.1_s01	9045421	9077210	PsoOvis1B007685	47.78	0.980304	11.16	1.05085	4.15	0.936795	9.37	1.21216	8.16	1.05563	4.28	1.60902	7.35	0.91875
qqPsoOvis1.1_s01	9066441	9066963	PsoOvis1B001247	49.19	1.00923	12.03	1.13277	3.72	0.839729	8.34	1.07891	8.42	1.08926	4.32	1.62406	5.06	0.6325
qqPsoOvis1.1_s01	9068988	9070031	PsoOvis1B004783	59.86	1.22815	8.15	0.76742	4.72	1.06546	8.35	1.08021	11.42	1.47736	1.86	0.699248	9.17	1.14625
qqPsoOvis1.1_s01	9070709	9071106	PsoOvis1B009225	3.44	0.0705786	0.1	0.0094162	0.76	0.171558	0.4	0.0517464	0	0	0	0	0.02	0.0025
qqPsoOvis1.1_s01	9072447	9072813	PsoOvis1B010133	49.99	1.02565	9.41	0.886064	5.44	1.22799	11.35	1.46831	7.23	0.935317	4.73	1.7782	7.57	0.94625
qqPsoOvis1.1_s01	9078151	9080003	PsoOvis1B000377	51.88	1.06442	10.88	1.02448	3.32	0.749436	8.06	1.04269	8.62	1.11514	4.52	1.69925	7.78	0.9725
qqPsoOvis1.1_s01	9080137	9080906	PsoOvis1B004752	48.41	0.993229	11.28	1.06215	4.3	0.970655	8.15	1.05433	9.89	1.27943	3.79	1.42481	9.86	1.2325
qqPsoOvis1.1_s01	9081258	9082499	PsoOvis1B012544	0	0	0	0	0	0	0	0	0	0	0	0	0	0
qqPsoOvis1.1_s01	9082697	9083413	PsoOvis1B014374	0	0	0	0	0	0	0	0	0	0	0	0	0	0
qqPsoOvis1.1_s01	9083490	9085042	PsoOvis1B004083	0	0	0	0	0	0	0	0	0	0	0	0	0	0
qqPsoOvis1.1_s01	9086396	9091385	PsoOvis1B009013	49.61	1.01785	10.07	0.948211	4.46	1.00677	8.19	1.05951	7.34	0.949547	2.31	0.868421	7.45	0.93125
qqPsoOvis1.1_s01	9090293	9091387	PsoOvis1B005702	54.83	1.12495	10.58	0.996234	6.36	1.43567	10.79	1.39586	6.42	0.83053	1.71	0.642857	9.65	1.20625
qqPsoOvis1.1_s01	9091621	9094476	PsoOvis1B000212	46.74	0.958966	8.77	0.8258	5.31	1.19865	6.8	0.87969	6.13	0.793014	2.06	0.774436	8.59	1.07375
qqPsoOvis1.1_s01	9094731	9096066	PsoOvis1B008328	53.84	1.10464	10.57	0.995292	2.83	0.638826	10.09	1.3053	8.68	1.1229	2.62	0.984962	9.29	1.16125
qqPsoOvis1.1_s01	9097818	9098405	PsoOvis1B000465	54.24	1.11284	11.24	1.05838	3.13	0.706546	8.17	1.05692	10.27	1.32859	2.45	0.921053	5.85	0.73125
qqPsoOvis1.1_s01	9098533	9100663	PsoOvis1B010694	52.54	1.07796	11.04	1.03955	4.56	1.02935	7.97	1.03105	9.47	1.2251	2	0.75188	9.35	1.16875
qqPsoOvis1.1_s01	9100927	9103070	PsoOvis1B002011	51.88	1.06442	8.34	0.785311	3.7	0.835214	7.98	1.03234	7.84	1.01423	2.16	0.81203	7.4	0.925
qqPsoOvis1.1_s01	9103291	9105488	PsoOvis1B004826	45.02	0.923677	10.63	1.00094	5.07	1.14447	6.6	0.853816	8.93	1.15524	2.05	0.770677	7.31	0.91375
qqPsoOvis1.1_s01	9105528	9116447	PsoOvis1B006457	50.29	1.0318	10.98	1.0339	4.54	1.02483	9.19	1.18887	9.55	1.23545	2.78	1.04511	8.07	1.00875
qqPsoOvis1.1_s01	9117580	9121015	PsoOvis1B013113	52.14	1.06976	11.18	1.05273	4.92	1.11061	9.01	1.16559	8.75	1.13195	2.96	1.11278	7.53	0.94125
qqPsoOvis1.1_s01	9123597	9136324	PsoOvis1B006273	48.87	1.00267	11.13	1.04802	3.85	0.869074	8.63	1.11643	8.5	1.09961	2.34	0.879699	7.33	0.91625
qqPsoOvis1.1_s01	9138429	9141146	PsoOvis1B009074	52.97	1.08679	11.07	1.04237	5.2	1.17381	8.11	1.04916	7.57	0.979301	2.56	0.962406	7.49	0.93625
qqPsoOvis1.1_s01	9141778	9142618	PsoOvis1B008667	47.1	0.966352	12.21	1.14972	4.9	1.10609	7.1	0.918499	8.68	1.1229	2.55	0.958647	7.92	0.99
qqPsoOvis1.1_s01	9142759	9154543	PsoOvis1B000354	50.82	1.04268	12.51	1.17797	4.37	0.986456	10.57	1.3674	8.97	1.16041	3.33	1.25188	8.17	1.02125
qqPsoOvis1.1_s01	9163238	9164038	PsoOvis1B003914	0	0	0	0	0	0	0	0	0	0	0	0	0	0
qqPsoOvis1.1_s01	9164146	9167141	PsoOvis1B013567	10.34	0.212146	0.74	0.0696798	1.22	0.275395	0.52	0.0672704	0.89	0.115136	0.33	0.12406	3.23	0.40375
qqPsoOvis1.1_s01	9186517	9188511	PsoOvis1B005829	9.68	0.198605	1.94	0.182674	0.95	0.214447	2.01	0.260026	1.79	0.231565	0.61	0.229323	1.55	0.19375
qqPsoOvis1.1_s01	9209147	9209917	PsoOvis1B013759	0	0	0	0	0	0	0	0	0	0	0	0	0	0
qqPsoOvis1.1_s01	9210477	9211761	PsoOvis1B000907	0	0	0	0	0.03	0.00677201	0	0	0	0	0	0	0	0
qqPsoOvis1.1_s01	9222028	9226260	PsoOvis1B008977	0	0	0	0	0	0	0	0	0	0	0	0	0	0
qqPsoOvis1.1_s01	9226287	9226972	PsoOvis1B002532	0	0	0	0	0	0	0	0	0	0	0	0	0.06	0.0075
qqPsoOvis1.1_s01	9229862	9230098	PsoOvis1B010612	48.65	0.998153	10.17	0.957627	3.17	0.715576	10.09	1.3053	10.55	1.36481	1.54	0.578947	9.07	1.13375
qqPsoOvis1.1_s01	9243565	9244837	PsoOvis1B012209	47.54	0.97538	12	1.12994	4.1	0.925508	9.27	1.19922	8.33	1.07762	2.65	0.996241	7.99	0.99875
qqPsoOvis1.1_s01	9244989	9247324	PsoOvis1B005916	50.44	1.03488	10.05	0.946328	4.29	0.968397	6.64	0.858991	7.16	0.926261	2.46	0.924812	8.16	1.02
qqPsoOvis1.1_s01	9247700	9249427	PsoOvis1B007523	49.99	1.02565	11.36	1.06968	4.09	0.923251	9.56	1.23674	8.06	1.04269	2.19	0.823308	8.34	1.0425
qqPsoOvis1.1_s01	9249711	9250595	PsoOvis1B001059	52.08	1.06853	14.92	1.4049	4.67	1.05418	11.07	1.43208	9.75	1.26132	5.03	1.89098	5.57	0.69625
qqPsoOvis1.1_s01	9250647	9251976	PsoOvis1B013705	46.06	0.945014	8.24	0.775895	5.62	1.26862	6.49	0.839586	7.46	0.965071	4.29	1.61278	8.54	1.0675
qqPsoOvis1.1_s01	9253440	9258581	PsoOvis1B007107	45.77	0.939064	9.25	0.870998	3.93	0.887133	5.86	0.758085	6.8	0.87969	4.37	1.64286	8.14	1.0175
qqPsoOvis1.1_s01	9272873	9274146	PsoOvis1B009303	46.45	0.953016	10.44	0.983051	4.58	1.03386	4.71	0.609314	8.48	1.09702	2.36	0.887218	5.79	0.72375
qqPsoOvis1.1_s01	9275006	9276749	PsoOvis1B003416	46.89	0.962043	13.06	1.22976	5.68	1.28217	7.82	1.01164	9.1	1.17723	4.04	1.5188	6.76	0.845
qqPsoOvis1.1_s01	9284191	9285030	PsoOvis1B007874	51.27	1.05191	10.32	0.971751	6.09	1.37472	5.66	0.732212	4.91	0.635188	5.77	2.16917	7.4	0.925
qqPsoOvis1.1_s01	9285680	9289420	PsoOvis1B001526	49.27	1.01087	10.14	0.954802	4.39	0.990971	7.98	1.03234	7.47	0.966365	2.77	1.04135	7.73	0.96625
qqPsoOvis1.1_s01	9290400	9291764	PsoOvis1B001566	45.49	0.93332	8.86	0.834275	1.56	0.352144	8.55	1.10608	6.97	0.901682	3.87	1.45489	5.12	0.64
qqPsoOvis1.1_s01	9291923	9296746	PsoOvis1B013398	50.36	1.03324	11.63	1.0951	5.04	1.1377	8.18	1.05821	9.27	1.19922	3.17	1.19173	7.98	0.9975
qqPsoOvis1.1_s01	9307490	9309246	PsoOvis1B001368	41.84	0.858432	10.86	1.0226	5	1.12867	6.18	0.799483	7.82	1.01164	5.65	2.12406	8.3	1.0375
qqPsoOvis1.1_s01	9309464	9311548	PsoOvis1B008112	51.7	1.06073	9.55	0.899247	5.71	1.28894	9.39	1.21475	8.22	1.06339	4.46	1.67669	8.51	1.06375
qqPsoOvis1.1_s01	9311955	9317464	PsoOvis1B014481	52.11	1.06914	12.34	1.16196	5.08	1.14673	8.85	1.14489	8.99	1.163	4.44	1.66917	7.84	0.98
qqPsoOvis1.1_s01	9320991	9321206	PsoOvis1B005588	59.28	1.21625	10.08	0.949153	8.57	1.93454	12.73	1.64683	9.74	1.26003	1.32	0.496241	18.53	2.31625
qqPsoOvis1.1_s01	9331277	9333705	PsoOvis1B006641	51.3	1.05252	12.8	1.20527	3.77	0.851016	6.77	0.875809	9.91	1.28202	2.4	0.902256	8.33	1.04125
qqPsoOvis1.1_s01	9334017	9338819	PsoOvis1B012942	48.67	0.998564	10.35	0.974576	3.94	0.889391	8.35	1.08021	8.13	1.05175	2.76	1.03759	8.45	1.05625
qqPsoOvis1.1_s01	9339875	9343616	PsoOvis1B003445	51.02	1.04678	11.53	1.08569	3.39	0.765237	7.7	0.996119	10.27	1.32859	2.14	0.804511	8.74	1.0925
qqPsoOvis1.1_s01	9347817	9356252	PsoOvis1B010050	49.78	1.02134	10.97	1.03296	4.55	1.02709	9.34	1.20828	7.72	0.998706	3.33	1.25188	8.07	1.00875
qqPsoOvis1.1_s01	9357193	9360219	PsoOvis1B008807	49.84	1.02257	10.7	1.00753	4.86	1.09707	7.74	1.00129	7.63	0.987063	4.89	1.83835	7.67	0.95875
qqPsoOvis1.1_s01	9360492	9365118	PsoOvis1B000686	51.02	1.04678	11.67	1.09887	4.34	0.979684	8.6	1.11255	9	1.16429	4.23	1.59023	8.08	1.01
qqPsoOvis1.1_s01	9366056	9368085	PsoOvis1B003836	48.68	0.998769	11.28	1.06215	3.22	0.726862	7.78	1.00647	8.4	1.08668	2.34	0.879699	7.11	0.88875
qqPsoOvis1.1_s01	9368742	9369513	PsoOvis1B012311	46.18	0.947476	10.47	0.985876	4.1	0.925508	8.32	1.07633	8.58	1.10996	2.22	0.834586	7.69	0.96125
qqPsoOvis1.1_s01	9369699	9371426	PsoOvis1B002312	44.72	0.917522	12.72	1.19774	3.81	0.860045	8.61	1.11384	7.79	1.00776	1.14	0.428571	9.31	1.16375
qqPsoOvis1.1_s01	9371565	9373273	PsoOvis1B010664	50.26	1.03119	12.08	1.13748	4.17	0.941309	9.4	1.21604	9.02	1.16688	2.42	0.909774	9.12	1.14
qqPsoOvis1.1_s01	9373429	9375922	PsoOvis1B000820	51.54	1.05745	12.64	1.19021	6.4	1.4447	6.99	0.904269	7.58	0.980595	2.45	0.921053	7.58	0.9475
qqPsoOvis1.1_s01	9378028	9384029	PsoOvis1B009166	47.46	0.973738	12.06	1.13559	4.75	1.07223	8.85	1.14489	8.26	1.06856	5.45	2.04887	8.5	1.0625
qqPsoOvis1.1_s01	9388497	9392539	PsoOvis1B011819	52.55	1.07817	12.14	1.14313	5.31	1.19865	8.16	1.05563	9.8	1.26779	3.92	1.47368	6.88	0.86
qqPsoOvis1.1_s01	9394437	9397617	PsoOvis1B005436	49.54	1.01641	11.71	1.10264	4.86	1.09707	9.07	1.17335	7.01	0.906856	2.63	0.988722	8.02	1.0025
qqPsoOvis1.1_s01	9397628	9398996	PsoOvis1B012008	46.58	0.955683	10.48	0.986817	4.25	0.959368	8.89	1.15006	8.76	1.13325	1.99	0.74812	7.08	0.885
qqPsoOvis1.1_s01	9399203	9400209	PsoOvis1B001874	48.13	0.987485	9.72	0.915254	4.13	0.93228	8.34	1.07891	6.87	0.888745	3.03	1.1391	7.33	0.91625
qqPsoOvis1.1_s01	9400877	9403570	PsoOvis1B001657	47.72	0.979073	13.63	1.28343	4.71	1.06321	7.48	0.967658	11.18	1.44631	4.65	1.74812	6.93	0.86625
qqPsoOvis1.1_s01	9403952	9405828	PsoOvis1B008144	46.86	0.961428	9.31	0.876648	4.88	1.10158	7.51	0.971539	8.55	1.10608	5.07	1.90602	8.4	1.05
qqPsoOvis1.1_s01	9405828	9406828	PsoOvis1B005519	53.19	1.0913	14.07	1.32486	4.34	0.979684	10.11	1.30789	12.09	1.56404	8.53	3.20677	7.13	0.89125
qqPsoOvis1.1_s01	9406938	9407504	PsoOvis1B012130	46.19	0.947682	9.62	0.905838	7.65	1.72686	9.3	1.2031	6.81	0.880983	3.61	1.35714	8.72	1.09
qqPsoOvis1.1_s01	9407926	9410101	PsoOvis1B010699	52.77	1.08268	11.87	1.1177	3.62	0.817156	6.99	0.904269	9.52	1.23157	4.89	1.83835	8.78	1.0975
qqPsoOvis1.1_s01	9415499	9416743	PsoOvis1B002058	56.51	1.15942	11.42	1.07533	4.47	1.00903	9.02	1.16688	10.45	1.35188	3.85	1.44737	6.86	0.8575
qqPsoOvis1.1_s01	9416839	9418350	PsoOvis1B009027	53.21	1.09171	9.18	0.864407	3.45	0.778781	6.64	0.858991	9.37	1.21216	3.6	1.35338	6.82	0.8525
qqPsoOvis1.1_s01	9418792	9423103	PsoOvis1B000860	50.31	1.03221	10.49	0.987759	4.63	1.04515	8.41	1.08797	7.84	1.01423	1.83	0.68797	6.67	0.83375
qqPsoOvis1.1_s01	9423135	9425902	PsoOvis1B013886	52.5	1.07714	13.5	1.27119	3.49	0.78781	7.48	0.967658	8.68	1.1229	2.82	1.06015	8.94	1.1175
qqPsoOvis1.1_s01	9426196	9427655	PsoOvis1B005703	48.83	1.00185	13.93	1.31168	3.84	0.866817	6.87	0.888745	8.19	1.05951	2.07	0.778195	8.75	1.09375
qqPsoOvis1.1_s01	9428533	9429936	PsoOvis1B013087	52.29	1.07284	10.82	1.01883	3.76	0.848758	7.81	1.01035	7.3	0.944373	2.82	1.06015	5.97	0.74625
qqPsoOvis1.1_s01	9430130	9431184	PsoOvis1B007270	42.4	0.869922	10.82	1.01883	4.12	0.930023	11.09	1.43467	9.41	1.21734	3.09	1.16165	7.66	0.9575
qqPsoOvis1.1_s01	9431503	9433984	PsoOvis1B013683	51.39	1.05437	11.02	1.03766	4.41	0.995485	8.08	1.04528	6.98	0.902975	2.18	0.819549	7.88	0.985
qqPsoOvis1.1_s01	9434084	9435086	PsoOvis1B006924	52.19	1.07078	15.39	1.44915	4.64	1.0474	11.57	1.49677	9.74	1.26003	2.01	0.755639	6.91	0.86375
qqPsoOvis1.1_s01	9435458	9437536	PsoOvis1B011686	49.7	1.0197	10.98	1.0339	4.82	1.08804	9.83	1.27167	9.34	1.20828	2.51	0.943609	8.17	1.02125
qqPsoOvis1.1_s01	9437865	9441113	PsoOvis1B003820	49.6	1.01764	11.71	1.10264	5.18	1.1693	9.09	1.17594	9.03	1.16818	2.24	0.842105	8.32	1.04
qqPsoOvis1.1_s01	9446956	9450771	PsoOvis1B001353	50.31	1.03221	9.55	0.899247	5.65	1.2754	6.75	0.873221	7.56	0.978008	2.12	0.796992	8.61	1.07625
qqPsoOvis1.1_s01	9449795	9452090	PsoOvis1B009282	52.47	1.07653	12.2	1.14878	4.98	1.12415	10.72	1.3868	8.32	1.07633	2.93	1.1015	7.91	0.98875
qqPsoOvis1.1_s01	9452942	9456839	PsoOvis1B006664	49.41	1.01375	10.01	0.942561	4.46	1.00677	7.25	0.937904	7.87	1.01811	2.18	0.819549	9.46	1.1825
qqPsoOvis1.1_s01	9456897	9458481	PsoOvis1B008027	43.46	0.89167	11.07	1.04237	4.58	1.03386	9.9	1.28072	10.41	1.3467	3.74	1.40602	7.27	0.90875
qqPsoOvis1.1_s01	9460520	9469040	PsoOvis1B003262	49.38	1.01313	11.97	1.12712	4.11	0.927765	8.68	1.1229	8.56	1.10737	3.08	1.15789	8.21	1.02625
qqPsoOvis1.1_s01	9469950	9471801	PsoOvis1B009778	51.26	1.0517	8.52	0.80226	4.49	1.01354	9.62	1.2445	8.31	1.07503	2.04	0.766917	8.55	1.06875
qqPsoOvis1.1_s01	9472943	9474753	PsoOvis1B001582	47.83	0.98133	9.77	0.919962	4.16	0.939052	6.3	0.815006	7.56	0.978008	1.49	0.56015	8.45	1.05625
qqPsoOvis1.1_s01	9477954	9488737	PsoOvis1B008143	49.54	1.01641	11.1	1.0452	4.8	1.08352	8.76	1.13325	8.54	1.10479	3.26	1.22556	7.63	0.95375
qqPsoOvis1.1_s01	9489660	9490206	PsoOvis1B000096	42.45	0.870948	13.18	1.24105	3.23	0.72912	8.12	1.05045	5.73	0.741268	1.94	0.729323	6.5	0.8125
qqPsoOvis1.1_s01	9490478	9492065	PsoOvis1B006706	51.39	1.05437	12.27	1.15537	4.14	0.934537	11.03	1.42691	10.2	1.31953	2.15	0.808271	8.18	1.0225
qqPsoOvis1.1_s01	9492714	9554082	PsoOvis1B013221	46.83	0.960812	11.44	1.07721	4.4	0.993228	9.43	1.21992	8.62	1.11514	3.92	1.47368	7.02	0.8775
qqPsoOvis1.1_s01	9518720	9522938	PsoOvis1B005014	5.67	0.116332	1.36	0.12806	0.29	0.0654628	1.12	0.14489	1.12	0.14489	0.29	0.109023	1.27	0.15875
qqPsoOvis1.1_s01	9576742	9578781	PsoOvis1B013681	46.8	0.960197	9.04	0.851224	3.96	0.893905	8.86	1.14618	7.77	1.00517	2.75	1.03383	6.19	0.77375
qqPsoOvis1.1_s01	9579705	9583318	PsoOvis1B005412	49.98	1.02544	11.18	1.05273	4.54	1.02483	7.06	0.913325	8.56	1.10737	3.31	1.24436	7.48	0.935
qqPsoOvis1.1_s01	9584362	9586753	PsoOvis1B013345	45.98	0.943373	9.58	0.902072	5.24	1.18284	7.93	1.02587	8.44	1.09185	4.79	1.80075	9	1.125
qqPsoOvis1.1_s01	9587570	9587728	PsoOvis1B007085	43.56	0.893722	9.88	0.93032	5.01	1.13093	7.35	0.950841	5.15	0.666235	3.03	1.1391	9.24	1.155
qqPsoOvis1.1_s01	9588896	9590485	PsoOvis1B007301	44.89	0.921009	7.55	0.710923	3.83	0.86456	8.02	1.03752	7.49	0.968952	5.84	2.19549	8.09	1.01125
qqPsoOvis1.1_s01	9590774	9591233	PsoOvis1B011599	0	0	0	0	0	0	0	0	0	0	0	0	0	0
qqPsoOvis1.1_s01	9592128	9595114	PsoOvis1B004679	51	1.04637	11.77	1.10829	3.68	0.8307	9.34	1.20828	7.1	0.918499	4.4	1.65414	7.61	0.95125
qqPsoOvis1.1_s01	9603692	9606090	PsoOvis1B009946	51.61	1.05888	12	1.12994	3.16	0.713318	8.34	1.07891	9.03	1.16818	3.07	1.15414	9.24	1.155
qqPsoOvis1.1_s01	9608959	9613111	PsoOvis1B009193	48.67	0.998564	10.36	0.975518	3.81	0.860045	7.75	1.00259	7.37	0.953428	2.75	1.03383	8.92	1.115
qqPsoOvis1.1_s01	9617435	9620953	PsoOvis1B002886	51.26	1.0517	11.8	1.11111	4.01	0.905192	9.5	1.22898	8.68	1.1229	2.21	0.830827	8.59	1.07375
qqPsoOvis1.1_s01	9638899	9642324	PsoOvis1B008884	52.22	1.0714	12.57	1.18362	4.44	1.00226	9.37	1.21216	7.34	0.949547	3.53	1.32707	8.21	1.02625
qqPsoOvis1.1_s01	9642616	9643989	PsoOvis1B001271	50.1	1.0279	12.71	1.1968	5.27	1.18962	10.25	1.326	9.6	1.24191	3.05	1.14662	8.23	1.02875
qqPsoOvis1.1_s01	9644512	9646614	PsoOvis1B002653	47.49	0.974354	11.11	1.04614	4.53	1.02257	7.99	1.03364	6.96	0.900388	2.43	0.913534	6.96	0.87
qqPsoOvis1.1_s01	9646858	9649594	PsoOvis1B010549	51.94	1.06565	11.5	1.08286	3.38	0.76298	8.4	1.08668	8.84	1.1436	2.29	0.860902	8.43	1.05375
qqPsoOvis1.1_s01	9651352	9655449	PsoOvis1B001049	45.67	0.937013	10.47	0.985876	5.42	1.22348	7.14	0.923674	8.4	1.08668	1.67	0.62782	9.17	1.14625
qqPsoOvis1.1_s01	9658241	9683825	PsoOvis1B009116	29.27	0.600533	7.24	0.681733	2.94	0.663657	5.26	0.680466	5.48	0.708926	2.54	0.954887	5.12	0.64
qqPsoOvis1.1_s01	9660779	9663112	PsoOvis1B014127	41.89	0.859458	12.57	1.18362	4.19	0.945824	8.96	1.15912	9.53	1.23286	3.04	1.14286	7.4	0.925
qqPsoOvis1.1_s01	9664904	9667368	PsoOvis1B000202	1.95	0.0400082	0	0	0.12	0.027088	0.12	0.0155239	0.12	0.0155239	0	0	0.25	0.03125
qqPsoOvis1.1_s01	9667417	9668820	PsoOvis1B012576	24.32	0.498974	1.95	0.183616	2.36	0.532731	3.09	0.399741	4	0.517464	0.39	0.146617	3.69	0.46125
qqPsoOvis1.1_s01	9677512	9677823	PsoOvis1B006000	50.5	1.03611	13.01	1.22505	9.01	2.03386	4.01	0.518758	8.4	1.08668	2.97	1.11654	9.32	1.165
qqPsoOvis1.1_s01	9687572	9695383	PsoOvis1B010893	30.2	0.619614	7.12	0.670433	2.92	0.659142	6.43	0.831824	4.75	0.614489	4.03	1.51504	5.23	0.65375
qqPsoOvis1.1_s01	9706201	9709379	PsoOvis1B011736	13.79	0.28293	3.26	0.306968	0.84	0.189616	2.09	0.270375	2.91	0.376455	1	0.37594	1.82	0.2275
qqPsoOvis1.1_s01	9727210	9729855	PsoOvis1B008467	51.81	1.06299	12.52	1.17891	4.31	0.972912	9.29	1.20181	8.37	1.08279	3.26	1.22556	8.16	1.02
qqPsoOvis1.1_s01	9730115	9734551	PsoOvis1B000318	52.35	1.07407	12.14	1.14313	5.69	1.28442	9.54	1.23415	9.13	1.18111	2.76	1.03759	8.82	1.1025
qqPsoOvis1.1_s01	9734557	9735542	PsoOvis1B001375	48.98	1.00492	9.44	0.888889	3.88	0.875847	7.54	0.97542	6.02	0.778784	3.4	1.2782	11.2	1.4
qqPsoOvis1.1_s01	9737507	9750135	PsoOvis1B007978	47.18	0.967993	10.02	0.943503	4.84	1.09255	7.21	0.93273	7.03	0.909444	1.93	0.725564	8.5	1.0625
qqPsoOvis1.1_s01	9750458	9751036	PsoOvis1B003453	56.01	1.14916	8.31	0.782486	7.38	1.66591	7.43	0.96119	10.91	1.41138	4.42	1.66165	9.61	1.20125
qqPsoOvis1.1_s01	9750961	9753321	PsoOvis1B010047	46.59	0.955888	11.47	1.08004	5.66	1.27765	7.01	0.906856	7.47	0.966365	1.8	0.676692	9.2	1.15
qqPsoOvis1.1_s01	9753997	9768120	PsoOvis1B012698	53.17	1.09089	14.02	1.32015	4.76	1.07449	10.59	1.36999	9.5	1.22898	4.49	1.68797	8.66	1.0825
qqPsoOvis1.1_s01	9772191	9780623	PsoOvis1B004218	31.03	0.636643	7.76	0.730697	2.89	0.65237	6.37	0.824062	5.9	0.76326	1.51	0.567669	4.84	0.605
qqPsoOvis1.1_s01	9773800	9775089	PsoOvis1B014266	0.07	0.00143619	0	0	0	0	0.03	0.00388098	0.07	0.00905563	0	0	0	0
qqPsoOvis1.1_s01	9782535	9783930	PsoOvis1B008672	51.49	1.05642	12.83	1.2081	4.01	0.905192	9.39	1.21475	9.26	1.19793	2.08	0.781955	7.83	0.97875
qqPsoOvis1.1_s01	9784311	9788717	PsoOvis1B005355	46.7	0.958145	11.95	1.12524	5.02	1.13318	8.27	1.06986	7.47	0.966365	2.12	0.796992	8.83	1.10375
qqPsoOvis1.1_s01	9786815	9797459	PsoOvis1B011726	50.71	1.04042	12.07	1.13653	4.69	1.05869	9.69	1.25356	8.75	1.13195	2.98	1.1203	8.38	1.0475
qqPsoOvis1.1_s01	9800034	9802820	PsoOvis1B009299	48.21	0.989126	10.22	0.962335	3.59	0.810384	8.61	1.11384	8.52	1.1022	2.53	0.951128	8	1
qqPsoOvis1.1_s01	9804842	9806275	PsoOvis1B000962	46.55	0.955068	11.87	1.1177	3.94	0.889391	8.85	1.14489	7	0.905563	3.95	1.48496	6.81	0.85125
qqPsoOvis1.1_s01	9806448	9807356	PsoOvis1B001326	53.63	1.10033	12.01	1.13089	3.73	0.841986	11.96	1.54722	10.37	1.34153	2.75	1.03383	7.82	0.9775
qqPsoOvis1.1_s01	9807398	9819217	PsoOvis1B007646	49.97	1.02524	10.7	1.00753	4.96	1.11964	8.86	1.14618	8.69	1.12419	3.14	1.18045	8.83	1.10375
qqPsoOvis1.1_s01	9820557	9822339	PsoOvis1B007333	45.07	0.924703	9.16	0.862524	3.44	0.776524	7.19	0.930142	8.43	1.09056	2.05	0.770677	6.33	0.79125
qqPsoOvis1.1_s01	9822474	9825620	PsoOvis1B013422	54.52	1.11859	12.48	1.17514	4.35	0.981941	10.67	1.38034	10.88	1.4075	3.49	1.31203	8.31	1.03875
qqPsoOvis1.1_s01	9826087	9831216	PsoOvis1B013481	49.93	1.02442	11.06	1.04143	4.28	0.96614	6.32	0.817594	8.47	1.09573	2.72	1.02256	6.62	0.8275
qqPsoOvis1.1_s01	9845639	9850636	PsoOvis1B005040	46.76	0.959376	9.6	0.903955	4.58	1.03386	7.07	0.914618	6.57	0.849935	2.26	0.849624	9.09	1.13625
qqPsoOvis1.1_s01	9850715	9852174	PsoOvis1B005150	58.98	1.21009	13.14	1.23729	6.46	1.45824	8.67	1.1216	10.3	1.33247	1.74	0.654135	9.5	1.1875
qqPsoOvis1.1_s01	9852477	9857720	PsoOvis1B007477	49.09	1.00718	12.65	1.19115	4.48	1.01129	8.18	1.05821	8.63	1.11643	3.77	1.41729	9.71	1.21375
qqPsoOvis1.1_s01	9860620	9861346	PsoOvis1B014517	45.46	0.932704	11.82	1.11299	6.07	1.3702	7.31	0.945666	8.61	1.11384	2.75	1.03383	6.79	0.84875
qqPsoOvis1.1_s01	9861942	9870822	PsoOvis1B009511	47.8	0.980714	11.63	1.0951	4.93	1.11287	9.39	1.21475	9.2	1.19017	2.7	1.01504	8.18	1.0225
qqPsoOvis1.1_s01	9873821	9876766	PsoOvis1B001055	49.71	1.0199	11.15	1.04991	4.75	1.07223	9.03	1.16818	9.42	1.21863	2.65	0.996241	7.17	0.89625
qqPsoOvis1.1_s01	9877903	9879417	PsoOvis1B005083	52.3	1.07304	13.97	1.31544	4.1	0.925508	8.24	1.06598	8.6	1.11255	4.04	1.5188	7.24	0.905
qqPsoOvis1.1_s01	9880132	9883177	PsoOvis1B010334	50.01	1.02606	12.62	1.18832	3.78	0.853273	10.09	1.3053	8.14	1.05304	7.02	2.6391	8.12	1.015
qqPsoOvis1.1_s01	9883362	9884612	PsoOvis1B007155	51.58	1.05827	10.24	0.964218	4.89	1.10384	7.32	0.94696	9.15	1.1837	4.58	1.7218	5.8	0.725
qqPsoOvis1.1_s01	9887739	9887894	PsoOvis1B013515	36.19	0.742511	10.17	0.957627	5.92	1.33634	2.13	0.27555	4.57	0.591203	0.91	0.342105	5	0.625
qqPsoOvis1.1_s01	9888721	9898290	PsoOvis1B000995	50.64	1.03898	11.49	1.08192	4.77	1.07675	8.15	1.05433	9.12	1.17982	2.91	1.09398	7.89	0.98625
qqPsoOvis1.1_s01	9914511	9916702	PsoOvis1B009528	49.03	1.00595	11.26	1.06026	4.33	0.977427	8.64	1.11772	7.53	0.974127	6.4	2.40602	8.85	1.10625
qqPsoOvis1.1_s01	9925620	9928845	PsoOvis1B014778	48.05	0.985843	10.04	0.945386	5.28	1.19187	8.33	1.07762	9.13	1.18111	3.41	1.28195	8.14	1.0175
qqPsoOvis1.1_s01	9929479	9931009	PsoOvis1B008238	56.74	1.16414	12.91	1.21563	2.58	0.582393	9.91	1.28202	10.59	1.36999	3.56	1.33835	9.35	1.16875
qqPsoOvis1.1_s01	9931193	9931769	PsoOvis1B013057	44.26	0.908084	8.87	0.835217	4.21	0.950339	6.06	0.783959	10.16	1.31436	3.62	1.3609	7.03	0.87875
qqPsoOvis1.1_s01	9935941	9938826	PsoOvis1B010783	49.01	1.00554	10.15	0.955744	5.52	1.24605	7.66	0.990944	7.83	1.01294	2.52	0.947368	7.43	0.92875
qqPsoOvis1.1_s01	9941292	9941908	PsoOvis1B000852	48.03	0.985433	10.93	1.02919	2.96	0.668172	5.54	0.716688	9.51	1.23027	1.99	0.74812	6.82	0.8525
qqPsoOvis1.1_s01	9944518	9947531	PsoOvis1B009506	34.57	0.709274	8.31	0.782486	3.76	0.848758	7.39	0.956016	6.79	0.878396	4.28	1.60902	5.08	0.635
qqPsoOvis1.1_s01	9948004	9950199	PsoOvis1B002294	45.91	0.941937	10.19	0.95951	4.6	1.03837	9.57	1.23803	8.06	1.04269	2.7	1.01504	9.61	1.20125
qqPsoOvis1.1_s01	9950455	9952751	PsoOvis1B014376	50.87	1.0437	11	1.03578	5.25	1.1851	7.36	0.952135	9.62	1.2445	2.86	1.07519	6.39	0.79875
qqPsoOvis1.1_s01	9957293	9958693	PsoOvis1B012253	40.55	0.831966	7.86	0.740113	4.83	1.09029	6.99	0.904269	6.93	0.896507	1.46	0.548872	9.64	1.205
qqPsoOvis1.1_s01	9959403	9964761	PsoOvis1B004422	50.37	1.03344	10.53	0.991525	5.23	1.18059	7.34	0.949547	6.32	0.817594	2.56	0.962406	6.69	0.83625
qqPsoOvis1.1_s01	9990864	9993085	PsoOvis1B013752	53.73	1.10238	11.62	1.09416	4.53	1.02257	7.93	1.02587	8.93	1.15524	5.98	2.24812	9.15	1.14375
qqPsoOvis1.1_s01	9993099	9994638	PsoOvis1B008887	34.45	0.706812	6.42	0.60452	4.44	1.00226	4.06	0.525226	4.86	0.628719	0.93	0.349624	6.8	0.85
qqPsoOvis1.1_s01	9997288	9998418	PsoOvis1B000861	32.99	0.676857	4.51	0.42467	4.56	1.02935	4.59	0.59379	3.69	0.477361	0.65	0.244361	7.9	0.9875
qqPsoOvis1.1_s01	10000702	10001157	PsoOvis1B007758	52.51	1.07735	9.99	0.940678	4.6	1.03837	8.09	1.04657	9.73	1.25873	2.18	0.819549	6.89	0.86125
qqPsoOvis1.1_s01	10002075	10003465	PsoOvis1B002427	61.33	1.25831	14.85	1.39831	4.82	1.08804	13.96	1.80595	10.62	1.37387	4.55	1.71053	10.34	1.2925
qqPsoOvis1.1_s01	10004706	10006185	PsoOvis1B002892	16.68	0.342224	4.02	0.378531	1.35	0.30474	2.91	0.376455	2.87	0.371281	2.01	0.755639	3.37	0.42125
qqPsoOvis1.1_s01	10007353	10008748	PsoOvis1B009445	59.06	1.21174	14.29	1.34557	4.65	1.04966	7.15	0.924968	7.83	1.01294	7.08	2.66165	6.37	0.79625
qqPsoOvis1.1_s01	10009707	10011988	PsoOvis1B012760	46.05	0.944809	10	0.94162	5.25	1.1851	8.7	1.12549	9.86	1.27555	8.42	3.16541	7.46	0.9325
qqPsoOvis1.1_s01	10010744	10011676	PsoOvis1B002137	44.51	0.913213	10.16	0.956685	4.91	1.10835	8.02	1.03752	10.29	1.33118	7.61	2.8609	9.49	1.18625
qqPsoOvis1.1_s01	10014720	10016146	PsoOvis1B014250	49.38	1.01313	12.32	1.16008	4.52	1.02032	8.09	1.04657	8.68	1.1229	3.8	1.42857	6.83	0.85375
qqPsoOvis1.1_s01	10016365	10022966	PsoOvis1B006182	45.13	0.925934	9.77	0.919962	3.28	0.740406	8.93	1.15524	7.35	0.950841	3.28	1.23308	6.28	0.785
qqPsoOvis1.1_s01	10023457	10024756	PsoOvis1B012954	46.3	0.949938	11.38	1.07156	4.34	0.979684	8.48	1.09702	9.32	1.20569	3.6	1.35338	6.9	0.8625
qqPsoOvis1.1_s01	10024983	10025509	PsoOvis1B004503	46.63	0.956709	10.17	0.957627	4.1	0.925508	8.94	1.15653	11.17	1.44502	3.06	1.15038	8.95	1.11875
qqPsoOvis1.1_s01	10025788	10027172	PsoOvis1B004031	47.4	0.972507	11.29	1.06309	5.43	1.22573	7.1	0.918499	7.49	0.968952	2.34	0.879699	6.89	0.86125
qqPsoOvis1.1_s01	10027441	10028445	PsoOvis1B010107	49.11	1.00759	11.95	1.12524	3.06	0.690745	7.53	0.974127	4.9	0.633894	3.09	1.16165	10.76	1.345
qqPsoOvis1.1_s01	10028934	10029754	PsoOvis1B002508	52.23	1.0716	11.78	1.10923	3.45	0.778781	9.01	1.16559	6.02	0.778784	3.11	1.16917	8.38	1.0475
qqPsoOvis1.1_s01	10039330	10042558	PsoOvis1B008517	49.21	1.00964	10.16	0.956685	4.28	0.96614	8.45	1.09314	9.04	1.16947	2.46	0.924812	10.48	1.31
qqPsoOvis1.1_s01	10042646	10046309	PsoOvis1B000500	50.26	1.03119	11.95	1.12524	4.79	1.08126	10.58	1.36869	8.61	1.11384	3.29	1.23684	8.25	1.03125
qqPsoOvis1.1_s01	10081040	10081195	PsoOvis1B003158	48.42	0.993435	4.98	0.468927	3.54	0.799097	6.55	0.847348	5.5	0.711514	2.9	1.09023	6.67	0.83375
qqPsoOvis1.1_s01	10132153	10139829	PsoOvis1B009407	23.75	0.487279	4.8	0.451977	2.02	0.455982	4.2	0.543338	4.35	0.562743	1.47	0.552632	3.42	0.4275
qqPsoOvis1.1_s01	10153053	10186069	PsoOvis1B012531	46.54	0.954863	10.81	1.01789	4.23	0.954853	7.86	1.01682	8.53	1.10349	2.69	1.01128	6.98	0.8725
qqPsoOvis1.1_s01	10186210	10187256	PsoOvis1B005119	51.98	1.06648	9.25	0.870998	3.27	0.738149	8.98	1.16171	6.38	0.825356	2.47	0.928571	8.81	1.10125
qqPsoOvis1.1_s01	10188877	10191300	PsoOvis1B011514	51.79	1.06258	13.06	1.22976	4.28	0.96614	9.93	1.28461	9.65	1.24838	2.69	1.01128	5.57	0.69625
qqPsoOvis1.1_s01	10191623	10194110	PsoOvis1B007176	46.46	0.953221	9.86	0.928437	4.53	1.02257	9.02	1.16688	8.24	1.06598	1.54	0.578947	7.34	0.9175
qqPsoOvis1.1_s01	10194238	10194570	PsoOvis1B008480	43.17	0.88572	16.91	1.59228	5.42	1.22348	11.62	1.50323	7.79	1.00776	4.14	1.55639	7.08	0.885
qqPsoOvis1.1_s01	10194738	10196597	PsoOvis1B001171	49.59	1.01744	8.76	0.824859	4.78	1.07901	7.13	0.92238	9.62	1.2445	2.27	0.853383	7.91	0.98875
qqPsoOvis1.1_s01	10197732	10218914	PsoOvis1B007445	40.72	0.835453	8.98	0.845574	3.64	0.82167	7.73	1	7.26	0.939198	3.78	1.42105	6.31	0.78875
qqPsoOvis1.1_s01	10201611	10202033	PsoOvis1B003382	0.16	0.00328272	0	0	0	0	0	0	0	0	0	0	0.05	0.00625
qqPsoOvis1.1_s01	10202208	10203730	PsoOvis1B009347	0	0	0	0	0	0	0	0	0	0	0	0	0	0
qqPsoOvis1.1_s01	10203837	10204262	PsoOvis1B003742	0	0	0	0	0	0	0	0	0	0	0	0	0	0
qqPsoOvis1.1_s01	10220216	10223332	PsoOvis1B011953	45.08	0.924908	10.27	0.967043	3.99	0.900677	8.36	1.0815	7.81	1.01035	3.47	1.30451	7.16	0.895
qqPsoOvis1.1_s01	10224552	10228693	PsoOvis1B005832	47.19	0.968199	10.25	0.96516	4.96	1.11964	8.78	1.13583	8.5	1.09961	2.46	0.924812	6.77	0.84625
qqPsoOvis1.1_s01	10241906	10244710	PsoOvis1B014357	45.05	0.924292	9.44	0.888889	4.79	1.08126	7.05	0.912031	6.43	0.831824	3.16	1.18797	7.25	0.90625
qqPsoOvis1.1_s01	10250021	10251184	PsoOvis1B007255	45.09	0.925113	7.39	0.695857	5.55	1.25282	5.61	0.725744	7.29	0.943079	0.77	0.289474	9.57	1.19625
qqPsoOvis1.1_s01	10251881	10260482	PsoOvis1B000824	49.17	1.00882	11.58	1.0904	4.2	0.948081	8.98	1.16171	8.11	1.04916	3	1.12782	7.91	0.98875
qqPsoOvis1.1_s01	10274674	10276041	PsoOvis1B007554	45.62	0.935987	10.74	1.0113	5.57	1.25734	6.09	0.78784	5.65	0.730918	2.51	0.943609	7.95	0.99375
qqPsoOvis1.1_s01	10282922	10284956	PsoOvis1B001016	47.91	0.982971	10.07	0.948211	5.32	1.2009	10.04	1.29884	7.12	0.921087	1.52	0.571429	8.99	1.12375
qqPsoOvis1.1_s01	10285122	10289560	PsoOvis1B010160	50.02	1.02626	11.74	1.10546	4.57	1.0316	6.4	0.827943	8.19	1.05951	2.73	1.02632	6.99	0.87375
qqPsoOvis1.1_s01	10287710	10289215	PsoOvis1B004831	45.68	0.937218	10.54	0.992467	5.43	1.22573	5.58	0.721863	7.62	0.98577	1.83	0.68797	7.16	0.895
qqPsoOvis1.1_s01	10291276	10301213	PsoOvis1B002475	48.8	1.00123	11.42	1.07533	4.13	0.93228	10.06	1.30142	8.15	1.05433	3.2	1.20301	6.65	0.83125
qqPsoOvis1.1_s01	10311037	10312005	PsoOvis1B010583	45.61	0.935782	9.64	0.907721	2.96	0.668172	11.81	1.52781	6.76	0.874515	2.94	1.10526	6.25	0.78125
qqPsoOvis1.1_s01	10313189	10314552	PsoOvis1B000979	40.22	0.825195	8.69	0.818267	3.47	0.783296	6.66	0.861578	5.13	0.663648	3.23	1.21429	10.26	1.2825
qqPsoOvis1.1_s01	10317715	10319225	PsoOvis1B009124	53.27	1.09294	13.75	1.29473	5.63	1.27088	8.37	1.08279	9.14	1.18241	2.74	1.03008	7.5	0.9375
qqPsoOvis1.1_s01	10321581	10329043	PsoOvis1B006713	49.61	1.01785	12.75	1.20056	4.22	0.952596	9.57	1.23803	9.06	1.17206	3.34	1.25564	7.78	0.9725
qqPsoOvis1.1_s01	10329096	10330759	PsoOvis1B007468	44.57	0.914444	9.52	0.896422	3.89	0.878104	8.19	1.05951	6.87	0.888745	3.13	1.17669	7.31	0.91375
qqPsoOvis1.1_s01	10336245	10338854	PsoOvis1B005048	49.65	1.01867	8.5	0.800377	4.38	0.988713	8.43	1.09056	7.83	1.01294	3.47	1.30451	7.69	0.96125
qqPsoOvis1.1_s01	10338965	10339996	PsoOvis1B013217	51.64	1.0595	12.7	1.19586	3.26	0.735892	6.09	0.78784	9.26	1.19793	1.8	0.676692	10.65	1.33125
qqPsoOvis1.1_s01	10340118	10350346	PsoOvis1B010951	50.5	1.03611	12.62	1.18832	4.14	0.934537	8.85	1.14489	9.37	1.21216	3.78	1.42105	8.81	1.10125
qqPsoOvis1.1_s01	10356452	10359502	PsoOvis1B012399	50.1	1.0279	11.19	1.05367	3.81	0.860045	6.67	0.862872	9.39	1.21475	3.61	1.35714	7.72	0.965
qqPsoOvis1.1_s01	10362021	10364139	PsoOvis1B004608	44.54	0.913828	8.92	0.839925	5.43	1.22573	6.75	0.873221	6.01	0.77749	2.03	0.763158	8.61	1.07625
qqPsoOvis1.1_s01	10364828	10366395	PsoOvis1B011039	50.26	1.03119	11.32	1.06591	4.48	1.01129	9.62	1.2445	7.65	0.989651	1.86	0.699248	9.43	1.17875
qqPsoOvis1.1_s01	10369098	10371886	PsoOvis1B002434	48.83	1.00185	10.87	1.02354	3.97	0.896163	8.42	1.08926	8.7	1.12549	4.17	1.56767	7.44	0.93
qqPsoOvis1.1_s01	10375442	10389118	PsoOvis1B009154	48.23	0.989536	9.78	0.920904	4.24	0.957111	7.79	1.00776	7.83	1.01294	2.84	1.06767	8.24	1.03
qqPsoOvis1.1_s01	10389225	10390105	PsoOvis1B001534	50.85	1.04329	10.02	0.943503	5.82	1.31377	8.47	1.09573	6.8	0.87969	2.34	0.879699	8.32	1.04
qqPsoOvis1.1_s01	10390544	10391530	PsoOvis1B007453	53.96	1.1071	7.85	0.739171	5.53	1.24831	6.98	0.902975	8.7	1.12549	3.65	1.37218	11.16	1.395
qqPsoOvis1.1_s01	10391890	10392957	PsoOvis1B014265	46.08	0.945425	10.94	1.03013	4.76	1.07449	7.73	1	7.44	0.962484	3.69	1.38722	7.04	0.88
qqPsoOvis1.1_s01	10392916	10399234	PsoOvis1B006077	47.68	0.978252	9.49	0.893597	4.43	1	6.42	0.83053	7.8	1.00906	3.69	1.38722	7.94	0.9925
qqPsoOvis1.1_s01	10400213	10400776	PsoOvis1B000915	64.32	1.31966	14.34	1.35028	5.82	1.31377	7.46	0.965071	8.32	1.07633	3.59	1.34962	5.05	0.63125
qqPsoOvis1.1_s01	10401002	10404283	PsoOvis1B007504	50.4	1.03406	9.71	0.914313	4.53	1.02257	6.5	0.84088	6.35	0.821475	3.33	1.25188	9.9	1.2375
qqPsoOvis1.1_s01	10407810	10410684	PsoOvis1B012090	41.35	0.848379	8.96	0.843691	5.42	1.22348	5.56	0.719276	5.53	0.715395	4.7	1.76692	7.85	0.98125
qqPsoOvis1.1_s01	10413655	10414665	PsoOvis1B005547	46.49	0.953837	14.46	1.36158	5.78	1.30474	7.09	0.917206	6.96	0.900388	3.46	1.30075	11.09	1.38625
qqPsoOvis1.1_s01	10414885	10415882	PsoOvis1B010372	47.5	0.974559	11.43	1.07627	4.35	0.981941	5.97	0.772316	7.11	0.919793	1.88	0.706767	7.52	0.94
qqPsoOvis1.1_s01	10417818	10419189	PsoOvis1B004269	45.06	0.924497	7.55	0.710923	4.59	1.03612	3.86	0.499353	5.33	0.689521	2.14	0.804511	8.12	1.015
qqPsoOvis1.1_s01	10421216	10422436	PsoOvis1B008982	51.02	1.04678	10.1	0.951036	4.87	1.09932	7.33	0.948254	7.01	0.906856	2.9	1.09023	7.88	0.985
qqPsoOvis1.1_s01	10425253	10431360	PsoOvis1B002743	47.42	0.972918	9.48	0.892655	3.95	0.891648	7.03	0.909444	8.54	1.10479	4.5	1.69173	9.43	1.17875
qqPsoOvis1.1_s01	10431815	10436135	PsoOvis1B005476	48.66	0.998359	10.54	0.992467	4.81	1.08578	6.82	0.882277	7.41	0.958603	6.33	2.3797	8.14	1.0175
qqPsoOvis1.1_s01	10434833	10436323	PsoOvis1B013922	49.98	1.02544	9.08	0.854991	4.94	1.11512	6.04	0.781371	7.6	0.983182	4.94	1.85714	8.12	1.015
qqPsoOvis1.1_s01	10437445	10439774	PsoOvis1B003905	45.63	0.936192	8.87	0.835217	5.49	1.23928	6.24	0.807245	8.61	1.11384	3.88	1.45865	7.37	0.92125
qqPsoOvis1.1_s01	10439921	10440286	PsoOvis1B000676	43.22	0.886746	7.83	0.737288	6.93	1.56433	8.98	1.16171	10.41	1.3467	4.2	1.57895	9.78	1.2225
qqPsoOvis1.1_s01	10440660	10441046	PsoOvis1B014228	51.45	1.0556	12.55	1.18173	6.08	1.37246	12.74	1.64812	12.75	1.64942	7.79	2.92857	15.04	1.88
qqPsoOvis1.1_s01	10441187	10441636	PsoOvis1B006402	50.9	1.04432	10.65	1.00282	2.78	0.62754	5.45	0.705045	6.51	0.842173	3.45	1.29699	10.48	1.31
qqPsoOvis1.1_s01	10442429	10444882	PsoOvis1B012706	52.68	1.08084	12.34	1.16196	3.77	0.851016	8.84	1.1436	7.14	0.923674	2.81	1.05639	8.26	1.0325
qqPsoOvis1.1_s01	10445906	10449255	PsoOvis1B006667	40.45	0.829914	9.53	0.897363	4.43	1	5.81	0.751617	5.9	0.76326	2.4	0.902256	6.31	0.78875
qqPsoOvis1.1_s01	10457584	10459418	PsoOvis1B001921	49.03	1.00595	11.97	1.12712	4.17	0.941309	9.57	1.23803	9.36	1.21087	3	1.12782	7.16	0.895
qqPsoOvis1.1_s01	10459535	10461040	PsoOvis1B004964	47.15	0.967378	10.95	1.03107	5.51	1.24379	7.51	0.971539	5.43	0.702458	4.02	1.51128	10.78	1.3475
qqPsoOvis1.1_s01	10461965	10467695	PsoOvis1B000594	44.9	0.921215	8.69	0.818267	4.45	1.00451	7.03	0.909444	8.01	1.03622	3.07	1.15414	8.1	1.0125
qqPsoOvis1.1_s01	10469626	10470429	PsoOvis1B010084	43.82	0.899056	9.84	0.926554	5.23	1.18059	6.83	0.883571	5.07	0.655886	3.06	1.15038	9.68	1.21
qqPsoOvis1.1_s01	10470725	10471764	PsoOvis1B001427	50.39	1.03385	7.36	0.693032	4.97	1.1219	6.49	0.839586	6.16	0.796895	4	1.50376	7.97	0.99625
qqPsoOvis1.1_s01	10471947	10473448	PsoOvis1B003816	54.55	1.1192	12.59	1.1855	6.75	1.5237	11.02	1.42561	8.12	1.05045	4.29	1.61278	8.15	1.01875
qqPsoOvis1.1_s01	10473532	10476276	PsoOvis1B000694	47.93	0.983381	9.44	0.888889	5.32	1.2009	6.5	0.84088	6.99	0.904269	2.7	1.01504	9.15	1.14375
qqPsoOvis1.1_s01	10476969	10481010	PsoOvis1B008718	46.19	0.947682	9.7	0.913371	5.4	1.21896	7.81	1.01035	7.41	0.958603	3.8	1.42857	7.96	0.995
qqPsoOvis1.1_s01	10482568	10485514	PsoOvis1B010925	46.2	0.947887	11.2	1.05461	5.01	1.13093	6.71	0.868047	7.71	0.997413	3.69	1.38722	8.13	1.01625
qqPsoOvis1.1_s01	10485832	10486083	PsoOvis1B000736	49.84	1.02257	9.62	0.905838	6.17	1.39278	5.68	0.734799	11.46	1.48254	1.43	0.537594	8.34	1.0425
qqPsoOvis1.1_s01	10489840	10495424	PsoOvis1B012077	45.44	0.932294	9.31	0.876648	5.47	1.23476	5.83	0.754204	7.53	0.974127	2.72	1.02256	9.28	1.16
qqPsoOvis1.1_s01	10495564	10496168	PsoOvis1B001851	53.69	1.10156	9.77	0.919962	4.61	1.04063	7.35	0.950841	10.06	1.30142	2	0.75188	7.4	0.925
qqPsoOvis1.1_s01	10496306	10497707	PsoOvis1B003689	47.05	0.965326	10.12	0.952919	4.83	1.09029	7.61	0.984476	8.04	1.0401	2.52	0.947368	9.5	1.1875
qqPsoOvis1.1_s01	10498468	10499455	PsoOvis1B012157	52.59	1.07899	10.34	0.973635	6.68	1.5079	7.75	1.00259	7.66	0.990944	2.62	0.984962	10.69	1.33625
qqPsoOvis1.1_s01	10500156	10503430	PsoOvis1B006477	47.25	0.96943	8.2	0.772128	5.39	1.2167	6.38	0.825356	7.15	0.924968	1.46	0.548872	8.38	1.0475
qqPsoOvis1.1_s01	10500196	10503380	PsoOvis1B005806	47.03	0.964916	8.15	0.76742	5.39	1.2167	6.32	0.817594	7.11	0.919793	1.47	0.552632	8.38	1.0475
qqPsoOvis1.1_s01	10504254	10508663	PsoOvis1B003305	48.45	0.99405	9.58	0.902072	4.19	0.945824	6.92	0.895213	7.87	1.01811	2.73	1.02632	7.14	0.8925
qqPsoOvis1.1_s01	10509124	10513309	PsoOvis1B005375	48.76	1.00041	8.93	0.840866	4.81	1.08578	6.66	0.861578	6.4	0.827943	2.32	0.87218	7.75	0.96875
qqPsoOvis1.1_s01	10509910	10510329	PsoOvis1B007734	63.91	1.31124	9.84	0.926554	4.73	1.06772	8.01	1.03622	5.53	0.715395	3.21	1.20677	8.8	1.1
qqPsoOvis1.1_s01	10513458	10514306	PsoOvis1B009834	53.63	1.10033	13.16	1.23917	5.35	1.20767	6.66	0.861578	8.53	1.10349	2.61	0.981203	9.01	1.12625
qqPsoOvis1.1_s01	10515060	10516053	PsoOvis1B006202	54.22	1.11243	9.36	0.881356	4.88	1.10158	7.45	0.963777	7.51	0.971539	4.65	1.74812	8.12	1.015
qqPsoOvis1.1_s01	10516331	10517833	PsoOvis1B014682	46.57	0.955478	9.2	0.86629	4.88	1.10158	4.9	0.633894	4.91	0.635188	4.4	1.65414	11	1.375
qqPsoOvis1.1_s01	10518841	10524807	PsoOvis1B008354	48.82	1.00164	9.74	0.917137	4.16	0.939052	8.02	1.03752	7.35	0.950841	2.79	1.04887	9.21	1.15125
qqPsoOvis1.1_s01	10522683	10525941	PsoOvis1B013072	49.85	1.02277	9.69	0.912429	4.31	0.972912	8.31	1.07503	7.1	0.918499	2.55	0.958647	9.31	1.16375
qqPsoOvis1.1_s01	10526836	10528780	PsoOvis1B010218	42.88	0.87977	8.4	0.79096	4.64	1.0474	5.81	0.751617	7.52	0.972833	1.26	0.473684	7.9	0.9875
qqPsoOvis1.1_s01	10531621	10532683	PsoOvis1B004120	41.36	0.848584	7.43	0.699623	3.97	0.896163	8.66	1.12031	8.38	1.08409	3.99	1.5	10.06	1.2575
qqPsoOvis1.1_s01	10534072	10535447	PsoOvis1B012645	56.78	1.16496	10.37	0.97646	3.99	0.900677	6.98	0.902975	6.45	0.834411	5.05	1.8985	7.03	0.87875
qqPsoOvis1.1_s01	10535637	10536395	PsoOvis1B006243	53.82	1.10423	12.46	1.17326	3.58	0.808126	10.54	1.36352	10.75	1.39069	4.67	1.75564	11.85	1.48125
qqPsoOvis1.1_s01	10538385	10541618	PsoOvis1B014690	49.24	1.01026	10.16	0.956685	5.95	1.34312	7.57	0.979301	5.64	0.729625	4.52	1.69925	8.77	1.09625
qqPsoOvis1.1_s01	10542100	10542864	PsoOvis1B000072	54.14	1.11079	12.83	1.2081	4.07	0.918736	7.94	1.02717	8.91	1.15265	7.9	2.96992	9.5	1.1875
qqPsoOvis1.1_s01	10543414	10546897	PsoOvis1B002142	45.58	0.935166	9.32	0.877589	5.27	1.18962	7.19	0.930142	8.13	1.05175	5.5	2.06767	8.79	1.09875
qqPsoOvis1.1_s01	10543450	10544583	PsoOvis1B008522	40.57	0.832376	6.45	0.607345	5.02	1.13318	4.82	0.623545	4.89	0.6326	5.23	1.96617	9.16	1.145
qqPsoOvis1.1_s01	10547093	10549486	PsoOvis1B009679	42.37	0.869307	9.65	0.908663	4.4	0.993228	7.93	1.02587	7.89	1.0207	3.48	1.30827	9.36	1.17
qqPsoOvis1.1_s01	10550639	10552350	PsoOvis1B001931	46.69	0.95794	8.02	0.755179	4.19	0.945824	6.07	0.785252	7.94	1.02717	2.97	1.11654	8.12	1.015
qqPsoOvis1.1_s01	10553132	10560778	PsoOvis1B001229	50.48	1.0357	10.23	0.963277	4.72	1.06546	7.98	1.03234	8.09	1.04657	2.43	0.913534	7.51	0.93875
qqPsoOvis1.1_s01	10554158	10555483	PsoOvis1B004329	46.3	0.949938	7.05	0.663842	5.24	1.18284	4.06	0.525226	7.06	0.913325	1.05	0.394737	8.14	1.0175
qqPsoOvis1.1_s01	10556146	10557580	PsoOvis1B007811	48.14	0.98769	11.69	1.10075	5.65	1.2754	10.69	1.38292	7.76	1.00388	3.17	1.19173	8.48	1.06
qqPsoOvis1.1_s01	10560850	10562353	PsoOvis1B013308	54.05	1.10895	10.81	1.01789	4.24	0.957111	8.23	1.06468	8.81	1.13972	2.37	0.890977	10.56	1.32
qqPsoOvis1.1_s01	10562485	10574624	PsoOvis1B006506	45.21	0.927575	10.57	0.995292	3.92	0.884876	8.29	1.07245	8.55	1.10608	3.49	1.31203	8.25	1.03125
qqPsoOvis1.1_s01	10585789	10587441	PsoOvis1B011264	50.92	1.04473	10.62	1	5.07	1.14447	8.21	1.0621	7.51	0.971539	2.54	0.954887	9.35	1.16875
qqPsoOvis1.1_s01	10587849	10593055	PsoOvis1B004361	48.19	0.988716	9.77	0.919962	4.86	1.09707	7.26	0.939198	9.05	1.17076	2.23	0.838346	8.11	1.01375
qqPsoOvis1.1_s01	10588607	10589017	PsoOvis1B014024	50.14	1.02872	5.41	0.509416	3.85	0.869074	4.44	0.574386	11.32	1.46442	1.33	0.5	9	1.125
qqPsoOvis1.1_s01	10596822	10600714	PsoOvis1B003719	46.53	0.954657	7.65	0.720339	3.71	0.837472	6.89	0.891332	7.33	0.948254	2.02	0.759398	7.33	0.91625
qqPsoOvis1.1_s01	10606129	10608309	PsoOvis1B012402	46.06	0.945014	11.58	1.0904	5.28	1.19187	6.54	0.846054	7.91	1.02329	2.81	1.05639	7.67	0.95875
qqPsoOvis1.1_s01	10608366	10611136	PsoOvis1B009251	45.48	0.933114	8.07	0.759887	4.02	0.907449	6.27	0.811125	7.55	0.976714	1.57	0.590226	7.42	0.9275
qqPsoOvis1.1_s01	10614978	10617501	PsoOvis1B005473	44.42	0.911366	9.35	0.880414	5.3	1.19639	9.16	1.18499	8.05	1.0414	2.42	0.909774	9.24	1.155
qqPsoOvis1.1_s01	10620900	10633152	PsoOvis1B011818	51.46	1.05581	12.45	1.17232	4.04	0.911964	8.72	1.12807	8.67	1.1216	3.58	1.34586	7.49	0.93625
qqPsoOvis1.1_s01	10636492	10637490	PsoOvis1B003824	48.89	1.00308	10.15	0.955744	3.97	0.896163	6.99	0.904269	9.3	1.2031	3.33	1.25188	6.75	0.84375
qqPsoOvis1.1_s01	10637898	10640260	PsoOvis1B012294	45.42	0.931883	10.54	0.992467	4.47	1.00903	6.16	0.796895	8.43	1.09056	2.01	0.755639	8.88	1.11
qqPsoOvis1.1_s01	10642117	10643968	PsoOvis1B000281	45.09	0.925113	9.75	0.918079	3.06	0.690745	5.96	0.771022	6.84	0.884864	2.54	0.954887	11.22	1.4025
qqPsoOvis1.1_s01	10644966	10647418	PsoOvis1B008638	48.02	0.985228	10.72	1.00942	3.76	0.848758	5.3	0.68564	7.46	0.965071	1.75	0.657895	7.35	0.91875
qqPsoOvis1.1_s01	10649605	10654717	PsoOvis1B013377	44.81	0.919368	11.14	1.04896	4.65	1.04966	5.91	0.764554	7.48	0.967658	3.07	1.15414	8.3	1.0375
qqPsoOvis1.1_s01	10656306	10661712	PsoOvis1B007052	48.15	0.987895	10.2	0.960452	4.77	1.07675	7.27	0.940492	7.45	0.963777	2.65	0.996241	9.25	1.15625
qqPsoOvis1.1_s01	10663800	10665696	PsoOvis1B014023	47	0.9643	9.15	0.861582	5.17	1.16704	6.46	0.835705	6.59	0.852523	1.48	0.556391	7.64	0.955
qqPsoOvis1.1_s01	10665805	10667716	PsoOvis1B005347	51.44	1.0554	10.85	1.02166	4.17	0.941309	8.99	1.163	9.42	1.21863	1.55	0.582707	8.6	1.075
qqPsoOvis1.1_s01	10668203	10670593	PsoOvis1B010961	47.01	0.964506	9.4	0.885122	4.46	1.00677	7.12	0.921087	8.22	1.06339	1.28	0.481203	7.29	0.91125
qqPsoOvis1.1_s01	10670468	10671237	PsoOvis1B002425	52.51	1.07735	10.34	0.973635	2.98	0.672686	8.27	1.06986	7.56	0.978008	3	1.12782	8.82	1.1025
qqPsoOvis1.1_s01	10672441	10675639	PsoOvis1B013770	49.25	1.01046	10.37	0.97646	4.12	0.930023	8.25	1.06727	8.08	1.04528	1.65	0.620301	7.5	0.9375
qqPsoOvis1.1_s01	10675811	10677163	PsoOvis1B007177	51.75	1.06176	10.55	0.993409	3.58	0.808126	7.5	0.970246	6.57	0.849935	2.59	0.973684	8.16	1.02
qqPsoOvis1.1_s01	10677202	10678307	PsoOvis1B012227	49.87	1.02318	9.36	0.881356	5.21	1.17607	5.53	0.715395	9.44	1.22122	3.06	1.15038	11.33	1.41625
qqPsoOvis1.1_s01	10678527	10679945	PsoOvis1B003945	45.74	0.938449	10.6	0.998117	5.06	1.14221	7.75	1.00259	7.49	0.968952	3.65	1.37218	9.26	1.1575
qqPsoOvis1.1_s01	10681805	10686409	PsoOvis1B011722	48.86	1.00246	11.4	1.07345	5.55	1.25282	7.72	0.998706	7.45	0.963777	4.02	1.51128	9.16	1.145
qqPsoOvis1.1_s01	10684506	10690208	PsoOvis1B010347	50.76	1.04144	10.37	0.97646	4.69	1.05869	7.36	0.952135	6.72	0.86934	4.41	1.65789	7.79	0.97375
qqPsoOvis1.1_s01	10690470	10696853	PsoOvis1B002678	48.13	0.987485	11.25	1.05932	4.4	0.993228	8.13	1.05175	8.95	1.15783	5.87	2.20677	7.6	0.95
qqPsoOvis1.1_s01	10698421	10704871	PsoOvis1B008712	45.23	0.927985	11.91	1.12147	4.47	1.00903	8.46	1.09444	8.61	1.11384	4.79	1.80075	7.68	0.96
qqPsoOvis1.1_s01	10709097	10711039	PsoOvis1B006671	49.59	1.01744	8.77	0.8258	4.9	1.10609	7.62	0.98577	6.94	0.897801	4.08	1.53383	7.58	0.9475
qqPsoOvis1.1_s01	10713467	10717913	PsoOvis1B013642	48.06	0.986048	11.56	1.08851	4.57	1.0316	8.64	1.11772	7.78	1.00647	4.28	1.60902	7.28	0.91
qqPsoOvis1.1_s01	10718341	10719441	PsoOvis1B005024	44.28	0.908494	10.3	0.969868	3.29	0.742664	5.27	0.681759	6.72	0.86934	1.01	0.379699	6.82	0.8525
qqPsoOvis1.1_s01	10719445	10722144	PsoOvis1B011623	48.3	0.990973	9.64	0.907721	5.27	1.18962	7	0.905563	8.57	1.10867	2.29	0.860902	6.59	0.82375
qqPsoOvis1.1_s01	10722301	10725646	PsoOvis1B002539	48.43	0.99364	10.6	0.998117	4.72	1.06546	8.28	1.07115	8.36	1.0815	2.08	0.781955	7.24	0.905
qqPsoOvis1.1_s01	10724545	10725102	PsoOvis1B009486	50.55	1.03714	12.75	1.20056	6.3	1.42212	8.44	1.09185	9.68	1.25226	1.63	0.612782	8.17	1.02125
qqPsoOvis1.1_s01	10727023	10731382	PsoOvis1B001748	47.77	0.980098	10.81	1.01789	4.79	1.08126	7.97	1.03105	8.64	1.11772	2.73	1.02632	8.12	1.015
qqPsoOvis1.1_s01	10738074	10756733	PsoOvis1B007984	49.47	1.01498	11.52	1.08475	4.28	0.96614	8.72	1.12807	7.83	1.01294	2.97	1.11654	7.45	0.93125
qqPsoOvis1.1_s01	10775858	10777055	PsoOvis1B007308	53.02	1.08781	11.42	1.07533	3.18	0.717833	8.81	1.13972	7.56	0.978008	2.1	0.789474	11.13	1.39125
qqPsoOvis1.1_s01	10776510	10779038	PsoOvis1B012955	46.88	0.961838	9.71	0.914313	3.3	0.744921	7.67	0.992238	6.51	0.842173	1.72	0.646617	8.54	1.0675
qqPsoOvis1.1_s01	10779360	10780366	PsoOvis1B002479	51.15	1.04945	10.72	1.00942	7.25	1.63657	9.26	1.19793	7.11	0.919793	1.74	0.654135	7.5	0.9375
qqPsoOvis1.1_s01	10780396	10782031	PsoOvis1B008957	44.15	0.905827	7.77	0.731638	2.97	0.670429	6.42	0.83053	6.69	0.865459	1.88	0.706767	7.37	0.92125
qqPsoOvis1.1_s01	10781739	10792477	PsoOvis1B000865	46.38	0.95158	11.53	1.08569	4.08	0.920993	8.85	1.14489	7.95	1.02846	2.67	1.00376	7.12	0.89
qqPsoOvis1.1_s01	10783625	10784101	PsoOvis1B008922	47.14	0.967173	10.13	0.953861	6.6	1.48984	10.9	1.41009	11.14	1.44114	4.99	1.87594	6.51	0.81375
qqPsoOvis1.1_s01	10794190	10794807	PsoOvis1B005535	54.92	1.1268	12.96	1.22034	2.87	0.647856	4.17	0.539457	6.95	0.899094	2.36	0.887218	6.64	0.83
qqPsoOvis1.1_s01	10805604	10806920	PsoOvis1B011954	53.76	1.103	10.22	0.962335	6.94	1.56659	9.66	1.24968	10.16	1.31436	3.13	1.17669	8.33	1.04125
qqPsoOvis1.1_s01	10824704	10825732	PsoOvis1B012338	50.35	1.03303	8.14	0.766478	3.84	0.866817	6.31	0.8163	9.08	1.17464	2.6	0.977444	8.58	1.0725
qqPsoOvis1.1_s01	10834790	10836283	PsoOvis1B003775	54.96	1.12762	13.31	1.2533	4.27	0.963883	8.72	1.12807	9.83	1.27167	2.32	0.87218	7.46	0.9325
qqPsoOvis1.1_s01	10841731	10843500	PsoOvis1B010737	46.03	0.944399	6.88	0.647834	4.72	1.06546	6.15	0.795602	6.64	0.858991	1.99	0.74812	10.82	1.3525
qqPsoOvis1.1_s01	10843865	10850047	PsoOvis1B002259	50.53	1.03673	11.34	1.0678	4.02	0.907449	8.99	1.163	7.87	1.01811	3	1.12782	8.31	1.03875
qqPsoOvis1.1_s01	10854636	10861212	PsoOvis1B006761	37.97	0.779032	9.71	0.914313	4.08	0.920993	6.65	0.860285	6.93	0.896507	1.94	0.729323	8.34	1.0425
qqPsoOvis1.1_s01	10874107	10881583	PsoOvis1B011497	52	1.06689	11.55	1.08757	4.54	1.02483	9.63	1.2458	8.77	1.13454	3.05	1.14662	7.75	0.96875
qqPsoOvis1.1_s01	10881741	10883681	PsoOvis1B010008	53.65	1.10074	11.02	1.03766	3.57	0.805869	9.51	1.23027	8.67	1.1216	3.32	1.24812	7.44	0.93
qqPsoOvis1.1_s01	10883922	10884924	PsoOvis1B003415	45.62	0.935987	13.41	1.26271	4.9	1.10609	8.08	1.04528	8.93	1.15524	4.35	1.63534	8.44	1.055
qqPsoOvis1.1_s01	10885233	10886774	PsoOvis1B003599	51.15	1.04945	8.29	0.780603	4.46	1.00677	7.54	0.97542	8.47	1.09573	6.64	2.49624	9.78	1.2225
qqPsoOvis1.1_s01	10894796	10896814	PsoOvis1B007873	48.54	0.995897	8.97	0.844633	4.64	1.0474	6.61	0.85511	8.54	1.10479	8.47	3.18421	8.77	1.09625
qqPsoOvis1.1_s01	10897652	10898920	PsoOvis1B001099	50.44	1.03488	11.61	1.09322	5.67	1.27991	5.71	0.73868	7.44	0.962484	4.45	1.67293	6.64	0.83
qqPsoOvis1.1_s01	10897826	10901727	PsoOvis1B013607	48.3	0.990973	11.2	1.05461	5.54	1.25056	7.57	0.979301	8.44	1.09185	3.28	1.23308	7.56	0.945
qqPsoOvis1.1_s01	10902177	10904502	PsoOvis1B013225	48.98	1.00492	9.94	0.93597	4.94	1.11512	7.67	0.992238	8.47	1.09573	2.93	1.1015	7.15	0.89375
qqPsoOvis1.1_s01	10904749	10905774	PsoOvis1B006726	38.57	0.791342	9.01	0.848399	6.35	1.43341	4.51	0.583441	6.78	0.877102	1.95	0.733083	7.7	0.9625
qqPsoOvis1.1_s01	10907891	10909426	PsoOvis1B000099	54.36	1.11531	8.81	0.829567	3.61	0.814898	7.67	0.992238	6.78	0.877102	3.58	1.34586	6.41	0.80125
qqPsoOvis1.1_s01	10909323	10916679	PsoOvis1B010812	44.91	0.92142	8.1	0.762712	4.22	0.952596	4.91	0.635188	6.03	0.780078	1.65	0.620301	9.16	1.145
qqPsoOvis1.1_s01	10918813	10922575	PsoOvis1B005792	54.41	1.11633	13.29	1.25141	4.53	1.02257	7.82	1.01164	8.98	1.16171	2.75	1.03383	6.9	0.8625
qqPsoOvis1.1_s01	10930435	10930626	PsoOvis1B000985	50.46	1.03529	21.34	2.00942	5.77	1.30248	7.67	0.992238	7.81	1.01035	1.51	0.567669	9.27	1.15875
qqPsoOvis1.1_s01	10938913	10951063	PsoOvis1B006907	50.05	1.02688	11.88	1.11864	4.45	1.00451	10.49	1.35705	9.31	1.2044	4.3	1.61654	7.68	0.96
qqPsoOvis1.1_s01	10956497	10957894	PsoOvis1B014166	0	0	0	0	0	0	0	0	0	0	0	0	0	0
qqPsoOvis1.1_s01	10958439	10959380	PsoOvis1B012653	8.42	0.172753	0.08	0.00753296	0.91	0.205418	0.69	0.0892626	0.24	0.0310479	0.13	0.0488722	0.67	0.08375
qqPsoOvis1.1_s01	10963151	10967529	PsoOvis1B004331	51.8	1.06278	11.73	1.10452	3.69	0.832957	9.28	1.20052	8.52	1.1022	2.56	0.962406	8.38	1.0475
qqPsoOvis1.1_s01	10967704	10979602	PsoOvis1B010242	49.29	1.01128	9.96	0.937853	4.31	0.972912	8.82	1.14101	7.85	1.01552	2.39	0.898496	8.09	1.01125
qqPsoOvis1.1_s01	10987383	10991794	PsoOvis1B001892	52.02	1.0673	10.55	0.993409	4.19	0.945824	7.17	0.927555	8.03	1.03881	1.9	0.714286	8.4	1.05
qqPsoOvis1.1_s01	10993792	10998819	PsoOvis1B008690	49.01	1.00554	11.58	1.0904	4.6	1.03837	8.77	1.13454	7.66	0.990944	3.12	1.17293	7.73	0.96625
qqPsoOvis1.1_s01	10999197	11000849	PsoOvis1B003203	56.31	1.15531	11.29	1.06309	3.58	0.808126	8.1	1.04787	9.06	1.17206	5.71	2.14662	8.84	1.105
qqPsoOvis1.1_s01	11002422	11003743	PsoOvis1B000324	45.27	0.928806	9.37	0.882298	3.54	0.799097	6.06	0.783959	5.85	0.756792	2.23	0.838346	9.49	1.18625
qqPsoOvis1.1_s01	11003887	11008952	PsoOvis1B008297	52.99	1.0872	12.12	1.14124	4.18	0.943567	9.06	1.17206	8.68	1.1229	3.31	1.24436	7.45	0.93125
qqPsoOvis1.1_s01	11011556	11012332	PsoOvis1B006357	49.93	1.02442	10.82	1.01883	5.04	1.1377	9.22	1.19276	7.84	1.01423	2.38	0.894737	5.38	0.6725
qqPsoOvis1.1_s01	11012382	11014457	PsoOvis1B014524	50.43	1.03467	9.89	0.931262	4.65	1.04966	8.13	1.05175	8.72	1.12807	4.1	1.54135	9.75	1.21875
qqPsoOvis1.1_s01	11016013	11017175	PsoOvis1B004262	48.67	0.998564	9.43	0.887947	4.24	0.957111	7.43	0.96119	9.94	1.2859	2.44	0.917293	8.87	1.10875
qqPsoOvis1.1_s01	11017644	11019031	PsoOvis1B012462	53.97	1.1073	8.47	0.797552	4.93	1.11287	7.54	0.97542	10.01	1.29495	3.37	1.26692	9.14	1.1425
qqPsoOvis1.1_s01	11019348	11020538	PsoOvis1B001928	47.25	0.96943	15.1	1.42185	4.62	1.04289	7.38	0.954722	7.04	0.910737	3.14	1.18045	10.17	1.27125
qqPsoOvis1.1_s01	11021751	11022953	PsoOvis1B010491	53.45	1.09664	12.48	1.17514	5.39	1.2167	5.88	0.760673	8.13	1.05175	4.13	1.55263	7.46	0.9325
qqPsoOvis1.1_s01	11022977	11023708	PsoOvis1B002556	49.99	1.02565	16.57	1.56026	3.75	0.846501	7.27	0.940492	7.84	1.01423	1.73	0.650376	5.69	0.71125
qqPsoOvis1.1_s01	11024229	11031839	PsoOvis1B005190	48.86	1.00246	9.75	0.918079	5.06	1.14221	8.25	1.06727	7.08	0.915912	2.18	0.819549	8.22	1.0275
qqPsoOvis1.1_s01	11034083	11035355	PsoOvis1B007489	43.19	0.88613	9.65	0.908663	4.77	1.07675	6.51	0.842173	7.5	0.970246	2.32	0.87218	8.26	1.0325
qqPsoOvis1.1_s01	11043128	11046379	PsoOvis1B002790	48.07	0.986254	8.34	0.785311	4.07	0.918736	6.34	0.820181	6.43	0.831824	2.34	0.879699	9.05	1.13125
qqPsoOvis1.1_s01	11049044	11050357	PsoOvis1B014663	50.22	1.03037	9.1	0.856874	5.75	1.29797	7.2	0.931436	6.54	0.846054	2.25	0.845865	7.48	0.935
qqPsoOvis1.1_s01	11050674	11051687	PsoOvis1B006272	44.21	0.907058	8	0.753296	3.97	0.896163	9.19	1.18887	7.28	0.941785	2.78	1.04511	6.93	0.86625
qqPsoOvis1.1_s01	11051654	11059913	PsoOvis1B004728	49.37	1.01293	10.85	1.02166	5.21	1.17607	6.61	0.85511	8.6	1.11255	2.36	0.887218	9.19	1.14875
qqPsoOvis1.1_s01	11060312	11061589	PsoOvis1B011833	51.73	1.06135	10.36	0.975518	4.74	1.06998	7.66	0.990944	6.75	0.873221	2.12	0.796992	8.97	1.12125
qqPsoOvis1.1_s01	11061763	11063902	PsoOvis1B010142	48.84	1.00205	11.81	1.11205	4.78	1.07901	6.84	0.884864	6.97	0.901682	2.38	0.894737	9.86	1.2325
qqPsoOvis1.1_s01	11064613	11065741	PsoOvis1B002081	54.06	1.10915	11.62	1.09416	4.4	0.993228	7.94	1.02717	9.38	1.21345	4.39	1.65038	7.59	0.94875
qqPsoOvis1.1_s01	11065839	11068009	PsoOvis1B013978	47.95	0.983792	8.48	0.798493	4.94	1.11512	7.63	0.987063	8.05	1.0414	2.24	0.842105	6.18	0.7725
qqPsoOvis1.1_s01	11068108	11070035	PsoOvis1B012169	52.53	1.07776	16.62	1.56497	4.78	1.07901	10.03	1.29754	9.65	1.24838	4.67	1.75564	7.52	0.94
qqPsoOvis1.1_s01	11070643	11072447	PsoOvis1B005297	55.3	1.13459	11.1	1.0452	3.55	0.801354	6.64	0.858991	8.09	1.04657	6.49	2.43985	8.71	1.08875
qqPsoOvis1.1_s01	11072764	11073509	PsoOvis1B000896	50.97	1.04575	13.9	1.30885	3.31	0.747178	6.67	0.862872	6.59	0.852523	7.53	2.83083	7.94	0.9925
qqPsoOvis1.1_s01	11073636	11077089	PsoOvis1B010614	42.46	0.871153	8.83	0.83145	4.67	1.05418	6.27	0.811125	5.34	0.690815	9.04	3.3985	7.25	0.90625
qqPsoOvis1.1_s01	11077162	11078607	PsoOvis1B008781	54.09	1.10977	12.95	1.2194	6.51	1.46953	9.03	1.16818	10.87	1.40621	5.94	2.23308	8.95	1.11875
qqPsoOvis1.1_s01	11078682	11079694	PsoOvis1B000669	47.49	0.974354	13.04	1.22787	2.59	0.58465	9.82	1.27038	7.28	0.941785	6.03	2.26692	6.37	0.79625
qqPsoOvis1.1_s01	11080791	11083331	PsoOvis1B014086	48.12	0.987279	11.57	1.08945	3.67	0.828442	5.71	0.73868	8.48	1.09702	3.21	1.20677	7.49	0.93625
qqPsoOvis1.1_s01	11083722	11086100	PsoOvis1B005858	46.8	0.960197	10.19	0.95951	4	0.902935	7.9	1.02199	8.46	1.09444	2.48	0.932331	5.59	0.69875
qqPsoOvis1.1_s01	11087154	11088650	PsoOvis1B004021	44.08	0.904391	11.24	1.05838	4.85	1.09481	8.52	1.1022	7.93	1.02587	1.98	0.744361	6.23	0.77875
qqPsoOvis1.1_s01	11088707	11092858	PsoOvis1B006320	45.42	0.931883	10.8	1.01695	4.29	0.968397	8.38	1.08409	8.56	1.10737	2.74	1.03008	7.89	0.98625
qqPsoOvis1.1_s01	11095032	11096351	PsoOvis1B012442	44.31	0.90911	10.78	1.01507	4.42	0.997743	5.23	0.676585	7.57	0.979301	1.87	0.703008	8.71	1.08875
qqPsoOvis1.1_s01	11095095	11098844	PsoOvis1B004248	47.29	0.97025	12.27	1.15537	4.57	1.0316	6.6	0.853816	7.98	1.03234	1.59	0.597744	7.89	0.98625
qqPsoOvis1.1_s01	11099641	11101999	PsoOvis1B000648	49.75	1.02072	9.1	0.856874	4.58	1.03386	7.9	1.02199	7.1	0.918499	1.22	0.458647	8.35	1.04375
qqPsoOvis1.1_s01	11102123	11105062	PsoOvis1B010361	48.42	0.993435	9.53	0.897363	3.74	0.844244	7.79	1.00776	7.07	0.914618	1.9	0.714286	7.34	0.9175
qqPsoOvis1.1_s01	11108016	11109011	PsoOvis1B012938	48.24	0.989741	11.01	1.03672	4.86	1.09707	8.55	1.10608	6.63	0.857697	4.35	1.63534	10.81	1.35125
qqPsoOvis1.1_s01	11109212	11111375	PsoOvis1B008386	48.7	0.999179	8.85	0.833333	4.96	1.11964	7.11	0.919793	6.46	0.835705	1.29	0.484962	9.47	1.18375
qqPsoOvis1.1_s01	11111639	11112815	PsoOvis1B005999	49.03	1.00595	10.43	0.982109	4.79	1.08126	5.6	0.72445	6.43	0.831824	2.61	0.981203	6.98	0.8725
qqPsoOvis1.1_s01	11113303	11119912	PsoOvis1B001730	47.82	0.981124	12.05	1.13465	3.99	0.900677	8.56	1.10737	8.31	1.07503	3.12	1.17293	8.53	1.06625
qqPsoOvis1.1_s01	11120004	11124644	PsoOvis1B004603	50.25	1.03098	9.31	0.876648	4.34	0.979684	8.14	1.05304	7.85	1.01552	1.72	0.646617	8.47	1.05875
qqPsoOvis1.1_s01	11132418	11135041	PsoOvis1B005833	48.32	0.991383	9.75	0.918079	4.93	1.11287	8.43	1.09056	7.11	0.919793	4.87	1.83083	5.97	0.74625
qqPsoOvis1.1_s01	11141410	11145488	PsoOvis1B014053	50.26	1.03119	13.64	1.28437	5.44	1.22799	9.09	1.17594	11.41	1.47607	7.74	2.90977	9.42	1.1775
qqPsoOvis1.1_s01	11148018	11155482	PsoOvis1B007004	50.38	1.03365	11.28	1.06215	4.38	0.988713	8.83	1.1423	8.24	1.06598	2.92	1.09774	8.47	1.05875
qqPsoOvis1.1_s01	11156147	11158240	PsoOvis1B000518	55.14	1.13131	13.22	1.24482	5.1	1.15124	11.2	1.4489	9.24	1.19534	3.25	1.2218	9.17	1.14625
qqPsoOvis1.1_s01	11158421	11159237	PsoOvis1B007380	54.52	1.11859	13.9	1.30885	6.16	1.39052	8.1	1.04787	7.49	0.968952	1.76	0.661654	9.93	1.24125
qqPsoOvis1.1_s01	11159585	11163175	PsoOvis1B001644	49.3	1.01149	9.85	0.927495	4.32	0.975169	7.81	1.01035	9.26	1.19793	2.25	0.845865	7.26	0.9075
qqPsoOvis1.1_s01	11164368	11164901	PsoOvis1B009434	48.85	1.00226	14.29	1.34557	4.89	1.10384	9.1	1.17723	12.42	1.60673	0.99	0.37218	7.89	0.98625
qqPsoOvis1.1_s01	11165127	11166100	PsoOvis1B002859	45.3	0.929421	12.39	1.16667	5.31	1.19865	8.29	1.07245	7.9	1.02199	3.44	1.29323	8.03	1.00375
qqPsoOvis1.1_s01	11166169	11168156	PsoOvis1B011637	55.4	1.13664	11.32	1.06591	4.23	0.954853	11.55	1.49418	8.92	1.15395	3.13	1.17669	8.48	1.06
qqPsoOvis1.1_s01	11169845	11171084	PsoOvis1B005727	54.84	1.12515	10.64	1.00188	4.69	1.05869	6.84	0.884864	8.95	1.15783	2.3	0.864662	7.36	0.92
qqPsoOvis1.1_s01	11171102	11174285	PsoOvis1B013256	42.52	0.872384	10.36	0.975518	4.49	1.01354	7.83	1.01294	8.01	1.03622	2.2	0.827068	8.12	1.015
qqPsoOvis1.1_s01	11174771	11182632	PsoOvis1B006695	50.09	1.0277	11.7	1.10169	5.12	1.15576	9.96	1.28849	9.87	1.27684	2.56	0.962406	8.22	1.0275
qqPsoOvis1.1_s01	11183156	11184891	PsoOvis1B014563	46.55	0.955068	8.01	0.754237	4.34	0.979684	4.81	0.622251	7.2	0.931436	1.54	0.578947	7.47	0.93375
qqPsoOvis1.1_s01	11185084	11186678	PsoOvis1B000655	50.47	1.03549	11.01	1.03672	3.42	0.772009	9	1.16429	8.9	1.15136	3.4	1.2782	10.63	1.32875
qqPsoOvis1.1_s01	11193106	11202040	PsoOvis1B008255	50.73	1.04083	10.92	1.02825	5.18	1.1693	7.65	0.989651	9.42	1.21863	2.48	0.932331	8.8	1.1
qqPsoOvis1.1_s01	11202527	11203703	PsoOvis1B002759	51.03	1.04698	16.78	1.58004	4.38	0.988713	8.84	1.1436	7.1	0.918499	3.72	1.3985	8.62	1.0775
qqPsoOvis1.1_s01	11204275	11206795	PsoOvis1B010341	53.15	1.09048	11.76	1.10734	4.64	1.0474	10.22	1.32212	8.79	1.13713	2.57	0.966165	9.26	1.1575
qqPsoOvis1.1_s01	11206894	11209337	PsoOvis1B011913	49.84	1.02257	11.34	1.0678	4.33	0.977427	6.85	0.886158	8.98	1.16171	2.04	0.766917	7.83	0.97875
qqPsoOvis1.1_s01	11208620	11209881	PsoOvis1B007887	50.39	1.03385	12.96	1.22034	3.39	0.765237	6.91	0.89392	7.03	0.909444	1.91	0.718045	5.55	0.69375
qqPsoOvis1.1_s01	11211131	11211952	PsoOvis1B003196	54.56	1.11941	10.62	1	5.57	1.25734	4.77	0.617076	8.56	1.10737	1.86	0.699248	8.86	1.1075
qqPsoOvis1.1_s01	11213173	11215246	PsoOvis1B000082	50.27	1.03139	12.28	1.15631	4.72	1.06546	7.77	1.00517	8.19	1.05951	3	1.12782	9.97	1.24625
qqPsoOvis1.1_s01	11223771	11225218	PsoOvis1B008482	52.42	1.0755	8.67	0.816384	4.07	0.918736	6.24	0.807245	5.77	0.746442	1.95	0.733083	8.24	1.03
qqPsoOvis1.1_s01	11229697	11231259	PsoOvis1B013561	48.88	1.00287	9.73	0.916196	4.45	1.00451	8.87	1.14748	9.5	1.22898	1.97	0.740602	7.07	0.88375
qqPsoOvis1.1_s01	11231586	11235980	PsoOvis1B007339	52.45	1.07612	11.17	1.05179	4.88	1.10158	10.02	1.29625	9.65	1.24838	2.48	0.932331	9.45	1.18125
qqPsoOvis1.1_s01	11236132	11238454	PsoOvis1B009867	52.26	1.07222	9.88	0.93032	6.2	1.39955	6.58	0.851229	8.62	1.11514	1.65	0.620301	9.38	1.1725
qqPsoOvis1.1_s01	11238503	11240753	PsoOvis1B003303	51.43	1.05519	10.52	0.990584	4.35	0.981941	7.54	0.97542	7.18	0.928849	2.63	0.988722	10.15	1.26875
qqPsoOvis1.1_s01	11240871	11243761	PsoOvis1B007979	47.32	0.970866	9.69	0.912429	5.84	1.31828	6.7	0.866753	6.64	0.858991	2.44	0.917293	8.03	1.00375
qqPsoOvis1.1_s01	11244138	11248102	PsoOvis1B000327	48.19	0.988716	10.97	1.03296	3.51	0.792325	5.76	0.745149	6.8	0.87969	1.67	0.62782	9.55	1.19375
qqPsoOvis1.1_s01	11248581	11250550	PsoOvis1B008606	53.42	1.09602	12.5	1.17702	3.74	0.844244	9.12	1.17982	9.56	1.23674	2.93	1.1015	7.33	0.91625
qqPsoOvis1.1_s01	11252851	11254998	PsoOvis1B013164	47.5	0.974559	11.04	1.03955	4.93	1.11287	10.63	1.37516	8.29	1.07245	1.91	0.718045	9.54	1.1925
qqPsoOvis1.1_s01	11255115	11256628	PsoOvis1B005170	48.61	0.997333	9.03	0.850282	4.32	0.975169	6.34	0.820181	7.41	0.958603	2.27	0.853383	10.93	1.36625
qqPsoOvis1.1_s01	11257364	11259465	PsoOvis1B011534	55.11	1.13069	13.09	1.23258	4.04	0.911964	8.3	1.07374	7.99	1.03364	3.4	1.2782	8.89	1.11125
qqPsoOvis1.1_s01	11260914	11261997	PsoOvis1B007297	50.53	1.03673	12.06	1.13559	3.33	0.751693	5.84	0.755498	6.56	0.848642	4.8	1.80451	7.32	0.915
qqPsoOvis1.1_s01	11266377	11266979	PsoOvis1B013586	45.42	0.931883	8.92	0.839925	6.48	1.46275	7.29	0.943079	7.88	1.0194	1.68	0.631579	9.2	1.15
qqPsoOvis1.1_s01	11268823	11272730	PsoOvis1B007513	9.1	0.186705	1.94	0.182674	0.74	0.167043	1.33	0.172057	1.15	0.148771	0.41	0.154135	2.24	0.28
qqPsoOvis1.1_s01	11274496	11275508	PsoOvis1B001929	51.57	1.05806	9.04	0.851224	6.22	1.40406	9.85	1.27426	6.7	0.866753	2.9	1.09023	9.71	1.21375
qqPsoOvis1.1_s01	11276310	11277269	PsoOvis1B009885	58.97	1.20989	12.61	1.18738	4.02	0.907449	12.59	1.62872	8.4	1.08668	3.21	1.20677	7.55	0.94375
qqPsoOvis1.1_s01	11277541	11282497	PsoOvis1B005391	54.13	1.11059	11.64	1.09605	3.95	0.891648	8.1	1.04787	8.52	1.1022	2.27	0.853383	8.73	1.09125
qqPsoOvis1.1_s01	11282413	11283885	PsoOvis1B009180	59.33	1.21728	12.51	1.17797	5.6	1.26411	10.97	1.41915	8.98	1.16171	2.36	0.887218	8	1
qqPsoOvis1.1_s01	11283894	11285190	PsoOvis1B004782	51.56	1.05786	10.88	1.02448	4.19	0.945824	7.56	0.978008	6.41	0.829237	2.62	0.984962	6.99	0.87375
qqPsoOvis1.1_s01	11285453	11288559	PsoOvis1B007324	50.94	1.04514	10.91	1.02731	4.28	0.96614	7.07	0.914618	7.63	0.987063	2.55	0.958647	9.81	1.22625
qqPsoOvis1.1_s01	11288750	11293218	PsoOvis1B012979	56.8	1.16537	12.46	1.17326	5.04	1.1377	7.82	1.01164	8.49	1.09832	2.27	0.853383	9.28	1.16
qqPsoOvis1.1_s01	11293776	11297666	PsoOvis1B005035	52.26	1.07222	11.52	1.08475	4.91	1.10835	7	0.905563	8.18	1.05821	2.01	0.755639	7.68	0.96
qqPsoOvis1.1_s01	11298000	11299746	PsoOvis1B011636	43.25	0.887362	9.56	0.900188	4.8	1.08352	6.98	0.902975	7.53	0.974127	2.06	0.774436	8.01	1.00125
qqPsoOvis1.1_s01	11300288	11302041	PsoOvis1B005230	50.97	1.04575	11.34	1.0678	3.54	0.799097	8.47	1.09573	8.21	1.0621	2.03	0.763158	7.76	0.97
qqPsoOvis1.1_s01	11302078	11306297	PsoOvis1B011589	48.77	1.00062	12.16	1.14501	4.39	0.990971	6.27	0.811125	6.19	0.800776	1.82	0.684211	7.26	0.9075
qqPsoOvis1.1_s01	11307865	11314252	PsoOvis1B009563	47.04	0.965121	9.78	0.920904	4.65	1.04966	5.41	0.699871	8.17	1.05692	1.37	0.515038	7.52	0.94
qqPsoOvis1.1_s01	11314890	11316551	PsoOvis1B001015	55.38	1.13623	11.71	1.10264	4.43	1	7.11	0.919793	8.64	1.11772	2.01	0.755639	9.5	1.1875
qqPsoOvis1.1_s01	11316126	11318888	PsoOvis1B007509	16.95	0.347764	3.35	0.315443	1.17	0.264108	2.92	0.377749	3.07	0.397154	0.65	0.244361	1.72	0.215
qqPsoOvis1.1_s01	11321273	11322835	PsoOvis1B007147	49.78	1.02134	10.91	1.02731	3.68	0.8307	5.98	0.773609	8.63	1.11643	1.55	0.582707	4.9	0.6125
qqPsoOvis1.1_s01	11322944	11325816	PsoOvis1B002942	48.72	0.99959	12	1.12994	4.28	0.96614	5.63	0.728331	7.98	1.03234	1.67	0.62782	7.11	0.88875
qqPsoOvis1.1_s01	11326313	11327314	PsoOvis1B009185	50.06	1.02708	12.37	1.16478	4.23	0.954853	10.33	1.33635	7.36	0.952135	2.46	0.924812	7.79	0.97375
qqPsoOvis1.1_s01	11327655	11331311	PsoOvis1B001311	46.88	0.961838	10.1	0.951036	4.98	1.12415	6.64	0.858991	7.05	0.912031	1.67	0.62782	6.5	0.8125
qqPsoOvis1.1_s01	11332904	11334496	PsoOvis1B007357	51.34	1.05334	11.46	1.0791	4.34	0.979684	7.13	0.92238	7.35	0.950841	2.05	0.770677	7.61	0.95125
qqPsoOvis1.1_s01	11334250	11338488	PsoOvis1B007084	53.96	1.1071	12.28	1.15631	5.34	1.20542	7.05	0.912031	7.87	1.01811	2.61	0.981203	7.07	0.88375
qqPsoOvis1.1_s01	11335776	11338337	PsoOvis1B013541	52.04	1.06771	11.74	1.10546	5.9	1.33183	5.31	0.686934	6.63	0.857697	1.8	0.676692	7.26	0.9075
qqPsoOvis1.1_s01	11338954	11342919	PsoOvis1B009537	51.04	1.04719	11.28	1.06215	4.57	1.0316	7.52	0.972833	8.01	1.03622	3.13	1.17669	8.33	1.04125
qqPsoOvis1.1_s01	11342634	11344258	PsoOvis1B011592	60.82	1.24785	13.07	1.2307	3.34	0.75395	10.4	1.34541	7.79	1.00776	2.61	0.981203	8.36	1.045
qqPsoOvis1.1_s01	11344346	11345337	PsoOvis1B009601	46.72	0.958556	13.13	1.23635	5.5	1.24153	5.98	0.773609	7.79	1.00776	3.37	1.26692	7.49	0.93625
qqPsoOvis1.1_s01	11347757	11354905	PsoOvis1B002383	55.32	1.135	13.19	1.242	4.92	1.11061	10.06	1.30142	10.39	1.34411	3.9	1.46617	7.45	0.93125
qqPsoOvis1.1_s01	11351037	11361229	PsoOvis1B004993	54.1	1.10997	12.59	1.1855	5.14	1.16027	9.03	1.16818	10.03	1.29754	3.07	1.15414	7.89	0.98625
qqPsoOvis1.1_s01	11364845	11368498	PsoOvis1B011387	48.65	0.998153	10.12	0.952919	4.66	1.05192	9.81	1.26908	7.61	0.984476	2.11	0.793233	8.18	1.0225
qqPsoOvis1.1_s01	11368537	11369087	PsoOvis1B006646	59.38	1.2183	12.01	1.13089	4.29	0.968397	8.12	1.05045	12.07	1.56145	2.67	1.00376	6.65	0.83125
qqPsoOvis1.1_s01	11368832	11370054	PsoOvis1B012718	57.32	1.17604	11.34	1.0678	3.86	0.871332	8.21	1.0621	9.6	1.24191	2.47	0.928571	8.57	1.07125
qqPsoOvis1.1_s01	11370250	11374115	PsoOvis1B013645	49.96	1.02503	11.93	1.12335	4.3	0.970655	8.62	1.11514	8.86	1.14618	2.75	1.03383	9.79	1.22375
qqPsoOvis1.1_s01	11370278	11371225	PsoOvis1B007076	52.7	1.08125	11.18	1.05273	3.74	0.844244	9.17	1.18629	10.04	1.29884	3.88	1.45865	10.68	1.335
qqPsoOvis1.1_s01	11372571	11374163	PsoOvis1B001220	51.36	1.05375	12.52	1.17891	4.55	1.02709	8.07	1.04398	7.75	1.00259	2	0.75188	10.87	1.35875
qqPsoOvis1.1_s01	11374350	11375212	PsoOvis1B007840	58.42	1.1986	10.58	0.996234	5.3	1.19639	6.8	0.87969	10.59	1.36999	1.97	0.740602	9.56	1.195
qqPsoOvis1.1_s01	11375335	11380450	PsoOvis1B011185	57.18	1.17316	12.91	1.21563	5.35	1.20767	10.62	1.37387	11.43	1.47865	2.84	1.06767	9.68	1.21
qqPsoOvis1.1_s01	11381207	11385480	PsoOvis1B000497	52.61	1.0794	12.09	1.13842	6.17	1.39278	8.93	1.15524	8.94	1.15653	2.45	0.921053	9.2	1.15
qqPsoOvis1.1_s01	11384176	11384865	PsoOvis1B010318	56.17	1.15244	10.77	1.01412	5.32	1.2009	6.88	0.890039	9.84	1.27296	1.84	0.691729	7.74	0.9675
qqPsoOvis1.1_s01	11385673	11390903	PsoOvis1B009582	49.4	1.01354	8.5	0.800377	4.8	1.08352	6.87	0.888745	8.18	1.05821	2.28	0.857143	8.6	1.075
qqPsoOvis1.1_s01	11394365	11417608	PsoOvis1B001240	51.32	1.05293	11.75	1.1064	5.32	1.2009	8.72	1.12807	9.24	1.19534	2.57	0.966165	8.61	1.07625
qqPsoOvis1.1_s01	11419489	11422856	PsoOvis1B011054	47.27	0.96984	9.72	0.915254	4.86	1.09707	6.58	0.851229	8.34	1.07891	2.12	0.796992	8.89	1.11125
qqPsoOvis1.1_s01	11419579	11420555	PsoOvis1B007401	49.55	1.01662	10.38	0.977401	4.39	0.990971	8.01	1.03622	10.03	1.29754	2.39	0.898496	9.04	1.13
qqPsoOvis1.1_s01	11423795	11431442	PsoOvis1B007248	55.43	1.13726	11.33	1.06685	4.23	0.954853	8.3	1.07374	7.24	0.936611	2.67	1.00376	8.71	1.08875
qqPsoOvis1.1_s01	11434942	11440263	PsoOvis1B009926	50.87	1.0437	10.14	0.954802	4.5	1.0158	6.89	0.891332	7.76	1.00388	2.58	0.969925	7.4	0.925
qqPsoOvis1.1_s01	11442546	11446810	PsoOvis1B005196	42.56	0.873205	9.21	0.867232	3.28	0.740406	7.52	0.972833	6.97	0.901682	2.86	1.07519	6.64	0.83
qqPsoOvis1.1_s01	11447048	11451626	PsoOvis1B009359	49.61	1.01785	10.93	1.02919	4.93	1.11287	6.13	0.793014	7.2	0.931436	1.53	0.575188	8.02	1.0025
qqPsoOvis1.1_s01	11451829	11452948	PsoOvis1B004971	48.63	0.997743	8.14	0.766478	4.73	1.06772	6.01	0.77749	6.11	0.790427	1.49	0.56015	10.03	1.25375
qqPsoOvis1.1_s01	11453058	11456436	PsoOvis1B008864	47.56	0.97579	8.96	0.843691	3.48	0.785553	6.43	0.831824	6.76	0.874515	2.18	0.819549	8.89	1.11125
qqPsoOvis1.1_s01	11457381	11460728	PsoOvis1B000646	46.05	0.944809	11.62	1.09416	4.62	1.04289	7.89	1.0207	8.35	1.08021	2.52	0.947368	6.96	0.87
qqPsoOvis1.1_s01	11464530	11468893	PsoOvis1B010900	52.72	1.08166	11.5	1.08286	4.74	1.06998	7.67	0.992238	8.7	1.12549	2.02	0.759398	8.11	1.01375
qqPsoOvis1.1_s01	11469341	11471660	PsoOvis1B002458	48.19	0.988716	10.33	0.972693	4.13	0.93228	7.84	1.01423	6.04	0.781371	2.39	0.898496	7.91	0.98875
qqPsoOvis1.1_s01	11472135	11477575	PsoOvis1B012060	47.94	0.983586	10.76	1.01318	4.61	1.04063	7.37	0.953428	8.12	1.05045	2.12	0.796992	8.75	1.09375
qqPsoOvis1.1_s01	11480379	11486351	PsoOvis1B005431	49.28	1.01108	10.39	0.978343	3.9	0.880361	7.29	0.943079	7.53	0.974127	1.85	0.695489	7.87	0.98375
qqPsoOvis1.1_s01	11486491	11487399	PsoOvis1B014072	47.76	0.979893	10.12	0.952919	4.99	1.12641	5.8	0.750323	9.43	1.21992	1.77	0.665414	8.93	1.11625
qqPsoOvis1.1_s01	11488495	11490277	PsoOvis1B005626	51.2	1.05047	11.5	1.08286	4.07	0.918736	9.41	1.21734	7.34	0.949547	1.64	0.616541	7.27	0.90875
qqPsoOvis1.1_s01	11490985	11493331	PsoOvis1B000709	52.08	1.06853	11.45	1.07815	5.05	1.13995	8.17	1.05692	7.64	0.988357	2.28	0.857143	8.17	1.02125
qqPsoOvis1.1_s01	11491049	11502446	PsoOvis1B009037	50.65	1.03919	11.69	1.10075	4.81	1.08578	8.99	1.163	8.95	1.15783	2.71	1.0188	7.35	0.91875
qqPsoOvis1.1_s01	11493490	11497201	PsoOvis1B003492	49.87	1.02318	12.03	1.13277	5.08	1.14673	8.88	1.14877	8.95	1.15783	2.09	0.785714	5.86	0.7325
qqPsoOvis1.1_s01	11502908	11504056	PsoOvis1B010065	50.39	1.03385	10.96	1.03202	6.22	1.40406	6.98	0.902975	7.24	0.936611	1.83	0.68797	8.94	1.1175
qqPsoOvis1.1_s01	11504247	11505567	PsoOvis1B003503	54.61	1.12043	9.45	0.889831	4	0.902935	6.51	0.842173	8.49	1.09832	2.4	0.902256	8.05	1.00625
qqPsoOvis1.1_s01	11505647	11508747	PsoOvis1B010089	49.67	1.01908	8.88	0.836158	3.89	0.878104	8.66	1.12031	7.9	1.02199	1.82	0.684211	9	1.125
qqPsoOvis1.1_s01	11509106	11510547	PsoOvis1B013277	55.47	1.13808	10.67	1.00471	4.8	1.08352	7.13	0.92238	8.47	1.09573	3.15	1.18421	10.57	1.32125
qqPsoOvis1.1_s01	11511016	11511576	PsoOvis1B004583	46.64	0.956914	12.74	1.19962	4.2	0.948081	9.33	1.20699	7.91	1.02329	2.93	1.1015	7.19	0.89875
qqPsoOvis1.1_s01	11511841	11518842	PsoOvis1B008066	47.49	0.974354	10.34	0.973635	4.14	0.934537	6.91	0.89392	8.07	1.04398	1.54	0.578947	8.5	1.0625
qqPsoOvis1.1_s01	11518909	11520814	PsoOvis1B006608	48.74	1	9.74	0.917137	3.85	0.869074	7.25	0.937904	7.79	1.00776	3.22	1.21053	7.62	0.9525
qqPsoOvis1.1_s01	11529411	11530685	PsoOvis1B009711	48.8	1.00123	7.79	0.733522	4.04	0.911964	5.85	0.756792	5.54	0.716688	1.83	0.68797	8.37	1.04625
qqPsoOvis1.1_s01	11537695	11548287	PsoOvis1B001753	52.17	1.07037	11.86	1.11676	4.25	0.959368	9.7	1.25485	9.25	1.19664	2.82	1.06015	7.87	0.98375
qqPsoOvis1.1_s01	11554685	11566259	PsoOvis1B011863	48.94	1.0041	11.22	1.0565	5.06	1.14221	8.82	1.14101	8.62	1.11514	3.49	1.31203	7.89	0.98625
qqPsoOvis1.1_s01	11569695	11572034	PsoOvis1B005272	50.98	1.04596	12.59	1.1855	3.97	0.896163	6.58	0.851229	8.61	1.11384	4.1	1.54135	7.2	0.9
qqPsoOvis1.1_s01	11572286	11573842	PsoOvis1B013400	45.38	0.931063	9.35	0.880414	4.84	1.09255	8.14	1.05304	7.1	0.918499	2.07	0.778195	9.53	1.19125
qqPsoOvis1.1_s01	11574240	11574948	PsoOvis1B004027	44.62	0.91547	6.85	0.645009	5.96	1.34537	4.5	0.582147	5.12	0.662354	2.46	0.924812	9.32	1.165
qqPsoOvis1.1_s01	11575131	11577122	PsoOvis1B000870	50.95	1.04534	10.44	0.983051	5.95	1.34312	6.9	0.892626	6.82	0.882277	1.72	0.646617	9.95	1.24375
qqPsoOvis1.1_s01	11577181	11581849	PsoOvis1B013216	46.29	0.949733	9.07	0.854049	5.68	1.28217	7.59	0.981889	8.66	1.12031	1.63	0.612782	8.76	1.095
qqPsoOvis1.1_s01	11580932	11587489	PsoOvis1B003194	49.78	1.02134	10.61	0.999058	5.33	1.20316	8	1.03493	7.75	1.00259	1.87	0.703008	7.47	0.93375
qqPsoOvis1.1_s01	11596126	11607177	PsoOvis1B007795	48.85	1.00226	9.98	0.939736	4.61	1.04063	7.5	0.970246	7.89	1.0207	2.25	0.845865	7.79	0.97375
qqPsoOvis1.1_s01	11608939	11613190	PsoOvis1B011521	47.24	0.969224	10.79	1.01601	5.06	1.14221	8.38	1.08409	7.07	0.914618	2.61	0.981203	9.3	1.1625
qqPsoOvis1.1_s01	11620888	11621908	PsoOvis1B005298	41.93	0.860279	8.99	0.846516	3.86	0.871332	7.84	1.01423	11.4	1.47477	2.66	1	7.61	0.95125
qqPsoOvis1.1_s01	11622484	11623680	PsoOvis1B011021	43.7	0.896594	11.09	1.04426	5.36	1.20993	7.1	0.918499	7.95	1.02846	2.64	0.992481	8.36	1.045
qqPsoOvis1.1_s01	11638389	11640244	PsoOvis1B005337	48.34	0.991793	9.4	0.885122	4.49	1.01354	6.73	0.870634	5.1	0.659767	1.88	0.706767	9.62	1.2025
qqPsoOvis1.1_s01	11640887	11647204	PsoOvis1B001680	48.82	1.00164	10.23	0.963277	4.79	1.08126	7.27	0.940492	7.36	0.952135	2.22	0.834586	8.82	1.1025
qqPsoOvis1.1_s01	11691643	11693265	PsoOvis1B006134	41.01	0.841403	9.65	0.908663	4.75	1.07223	7	0.905563	8.07	1.04398	3.27	1.22932	7.87	0.98375
qqPsoOvis1.1_s01	11696202	11697693	PsoOvis1B003211	51.46	1.05581	9.84	0.926554	3.48	0.785553	7.59	0.981889	7.93	1.02587	3.41	1.28195	8.14	1.0175
qqPsoOvis1.1_s01	11698438	11703365	PsoOvis1B008643	47.33	0.971071	9.36	0.881356	4.16	0.939052	7.52	0.972833	6.88	0.890039	2.74	1.03008	8.71	1.08875
qqPsoOvis1.1_s01	11706947	11709393	PsoOvis1B002868	48.64	0.997948	10.44	0.983051	5.18	1.1693	6.77	0.875809	6.76	0.874515	1.38	0.518797	9.42	1.1775
qqPsoOvis1.1_s01	11712225	11716295	PsoOvis1B008213	46.14	0.946656	10.5	0.988701	4.4	0.993228	6.62	0.856404	7.85	1.01552	2.19	0.823308	8.08	1.01
qqPsoOvis1.1_s01	11717872	11720899	PsoOvis1B004731	51.91	1.06504	11.87	1.1177	4.62	1.04289	9.41	1.21734	7.17	0.927555	2.81	1.05639	8.77	1.09625
qqPsoOvis1.1_s01	11721289	11723797	PsoOvis1B009386	46.68	0.957735	8.48	0.798493	4.51	1.01806	8.44	1.09185	9.26	1.19793	2.38	0.894737	8.82	1.1025
qqPsoOvis1.1_s01	11724348	11726529	PsoOvis1B005345	40.87	0.838531	9.15	0.861582	3.37	0.760722	5.01	0.648124	6.39	0.826649	1.64	0.616541	8.48	1.06
qqPsoOvis1.1_s01	11729621	11732359	PsoOvis1B008520	47.11	0.966557	9.69	0.912429	3.88	0.875847	6.08	0.786546	7.38	0.954722	2.07	0.778195	7.71	0.96375
qqPsoOvis1.1_s01	11748347	11762342	PsoOvis1B000403	50.46	1.03529	11.39	1.0725	4.03	0.909707	7.9	1.02199	8.58	1.10996	2.93	1.1015	8.79	1.09875
qqPsoOvis1.1_s01	11762810	11764193	PsoOvis1B014263	41.55	0.852483	9.35	0.880414	4.56	1.02935	9.63	1.2458	8.31	1.07503	2.53	0.951128	8.09	1.01125
qqPsoOvis1.1_s01	11764693	11765625	PsoOvis1B006091	52.67	1.08063	11.4	1.07345	3.56	0.803612	8.49	1.09832	10.24	1.32471	3.43	1.28947	5.52	0.69
qqPsoOvis1.1_s01	11767422	11768769	PsoOvis1B012748	49.89	1.02359	8.69	0.818267	3.44	0.776524	5.39	0.697283	7.93	1.02587	1.56	0.586466	6.28	0.785
qqPsoOvis1.1_s01	11769149	11770237	PsoOvis1B004513	53.23	1.09212	9.65	0.908663	3.42	0.772009	7.9	1.02199	6.34	0.820181	3.38	1.27068	9.15	1.14375
qqPsoOvis1.1_s01	11770271	11771116	PsoOvis1B000194	53.04	1.08822	14.01	1.31921	2.77	0.625282	9.76	1.26261	8.78	1.13583	1.61	0.605263	7.48	0.935
qqPsoOvis1.1_s01	11771983	11773401	PsoOvis1B008332	54.64	1.12105	10.93	1.02919	4.32	0.975169	9.85	1.27426	7.63	0.987063	3.34	1.25564	5.48	0.685
qqPsoOvis1.1_s01	11773550	11783634	PsoOvis1B001082	47.66	0.977842	10.17	0.957627	4.44	1.00226	6.82	0.882277	7.91	1.02329	2.14	0.804511	7.55	0.94375
qqPsoOvis1.1_s01	11773672	11774484	PsoOvis1B002298	49.07	1.00677	12.05	1.13465	3.52	0.794582	7.47	0.966365	10.13	1.31048	3.54	1.33083	10.3	1.2875
qqPsoOvis1.1_s01	11784481	11790818	PsoOvis1B006937	47.34	0.971276	10.02	0.943503	5.14	1.16027	7.35	0.950841	8.1	1.04787	1.86	0.699248	8.13	1.01625
qqPsoOvis1.1_s01	11791009	11792748	PsoOvis1B000312	45.52	0.933935	10.05	0.946328	4.87	1.09932	6.38	0.825356	8.34	1.07891	1.11	0.417293	9.33	1.16625
qqPsoOvis1.1_s01	11793360	11796762	PsoOvis1B005319	48.71	0.999384	10.48	0.986817	4.4	0.993228	6.57	0.849935	7.83	1.01294	1.27	0.477444	6.8	0.85
qqPsoOvis1.1_s01	11796683	11798892	PsoOvis1B013491	49.59	1.01744	11.27	1.06121	5.06	1.14221	6.62	0.856404	8.1	1.04787	2.26	0.849624	8.44	1.055
qqPsoOvis1.1_s01	11799201	11802326	PsoOvis1B004486	44.48	0.912597	9	0.847458	4.11	0.927765	6.2	0.80207	6.89	0.891332	1.7	0.639098	9.35	1.16875
qqPsoOvis1.1_s01	11805513	11806633	PsoOvis1B012719	49.39	1.01334	10.19	0.95951	7.15	1.614	4.4	0.569211	6.42	0.83053	3.07	1.15414	8.21	1.02625
qqPsoOvis1.1_s01	11807379	11808016	PsoOvis1B001155	38.93	0.798728	7.38	0.694915	2.41	0.544018	8.98	1.16171	6.35	0.821475	2.31	0.868421	7.3	0.9125
qqPsoOvis1.1_s01	11808157	11809566	PsoOvis1B009487	47.69	0.978457	8.79	0.827684	4.25	0.959368	8.1	1.04787	5.47	0.707633	2.44	0.917293	10.78	1.3475
qqPsoOvis1.1_s01	11809953	11811259	PsoOvis1B000454	49.88	1.02339	9.63	0.90678	4.36	0.984199	5.59	0.723157	7.6	0.983182	2.26	0.849624	8.25	1.03125
qqPsoOvis1.1_s01	11811416	11813056	PsoOvis1B008035	51.63	1.05929	13.46	1.26742	4.11	0.927765	8.38	1.08409	10.54	1.36352	4.64	1.74436	8.97	1.12125
qqPsoOvis1.1_s01	11813227	11813637	PsoOvis1B009295	48.19	0.988716	10.43	0.982109	3.92	0.884876	8.33	1.07762	10.07	1.30272	3.72	1.3985	7.71	0.96375
qqPsoOvis1.1_s01	11814128	11816144	PsoOvis1B003188	51.9	1.06483	12.25	1.15348	6.86	1.54853	7.95	1.02846	9.79	1.26649	3.15	1.18421	10.81	1.35125
qqPsoOvis1.1_s01	11816156	11817675	PsoOvis1B011687	49.12	1.0078	8.72	0.821092	5.41	1.22122	5.02	0.649418	7.56	0.978008	3.09	1.16165	10.16	1.27
qqPsoOvis1.1_s01	11818572	11842838	PsoOvis1B005087	41.79	0.857407	9.78	0.920904	3.79	0.85553	7.89	1.0207	7.52	0.972833	3.17	1.19173	7.29	0.91125
qqPsoOvis1.1_s01	11853179	11859189	PsoOvis1B013655	44.48	0.912597	10.11	0.951977	3.58	0.808126	8.45	1.09314	7.07	0.914618	3.66	1.37594	7.72	0.965
qqPsoOvis1.1_s01	11860324	11875983	PsoOvis1B007113	43.32	0.888798	9.28	0.873823	4.37	0.986456	6.17	0.798189	6.82	0.882277	2.32	0.87218	8.12	1.015
qqPsoOvis1.1_s01	11880232	11886131	PsoOvis1B002922	47.13	0.966968	9.96	0.937853	4.99	1.12641	6.51	0.842173	6.75	0.873221	4.06	1.52632	9.34	1.1675
qqPsoOvis1.1_s01	11886601	11887876	PsoOvis1B007731	47.28	0.970045	11.24	1.05838	5.44	1.22799	5.97	0.772316	7.41	0.958603	5.73	2.15414	5.85	0.73125
qqPsoOvis1.1_s01	11893641	11894030	PsoOvis1B012269	41.33	0.847969	9.43	0.887947	3.41	0.769752	5.74	0.742561	7.54	0.97542	7.87	2.95865	9.32	1.165
qqPsoOvis1.1_s01	11899568	11901145	PsoOvis1B001145	48.47	0.99446	9.95	0.936911	2.96	0.668172	5.81	0.751617	8.08	1.04528	4.28	1.60902	8.82	1.1025
qqPsoOvis1.1_s01	11901268	11901759	PsoOvis1B002174	51.14	1.04924	9.95	0.936911	5.02	1.13318	2.98	0.385511	6.34	0.820181	3.13	1.17669	9.57	1.19625
qqPsoOvis1.1_s01	11903110	11909361	PsoOvis1B010307	42.17	0.865203	8.85	0.833333	3.75	0.846501	6.66	0.861578	6.98	0.902975	2.81	1.05639	7.95	0.99375
qqPsoOvis1.1_s01	11903215	11930858	PsoOvis1B004929	42.2	0.865819	10.08	0.949153	3.72	0.839729	7.14	0.923674	6.78	0.877102	2.74	1.03008	7.28	0.91
qqPsoOvis1.1_s01	11910933	11912249	PsoOvis1B011551	51.78	1.06237	8.49	0.799435	3.74	0.844244	6.24	0.807245	4.81	0.622251	2.32	0.87218	9.4	1.175
qqPsoOvis1.1_s01	11932287	11935435	PsoOvis1B006533	46.41	0.952195	9.51	0.89548	4.52	1.02032	7.32	0.94696	8.06	1.04269	1.95	0.733083	9	1.125
qqPsoOvis1.1_s01	11937638	11939600	PsoOvis1B013104	56.13	1.15162	13.88	1.30697	5.76	1.30023	7.88	1.0194	7.77	1.00517	2.2	0.827068	8.65	1.08125
qqPsoOvis1.1_s01	11940297	11942531	PsoOvis1B002607	45.06	0.924497	8.03	0.756121	5.03	1.13544	7.81	1.01035	7.6	0.983182	2.33	0.87594	7.95	0.99375
qqPsoOvis1.1_s01	11942815	11943177	PsoOvis1B009051	55.39	1.13644	17.19	1.61864	3.04	0.68623	7.49	0.968952	5.45	0.705045	2.93	1.1015	8.89	1.11125
qqPsoOvis1.1_s01	11943353	11944036	PsoOvis1B004013	52.91	1.08556	11.53	1.08569	2.53	0.571106	7.79	1.00776	11.19	1.44761	5.08	1.90977	8.82	1.1025
qqPsoOvis1.1_s01	11944120	11955377	PsoOvis1B004911	47.87	0.98215	10.95	1.03107	4.01	0.905192	7.71	0.997413	8.4	1.08668	3.58	1.34586	6.88	0.86
qqPsoOvis1.1_s01	11955672	11957309	PsoOvis1B006566	51.29	1.05232	10.76	1.01318	4.74	1.06998	7.57	0.979301	7.69	0.994825	2.47	0.928571	9.34	1.1675
qqPsoOvis1.1_s01	11955868	11956323	PsoOvis1B011314	47.12	0.966762	13.04	1.22787	5.5	1.24153	8.49	1.09832	5.99	0.774903	3.2	1.20301	12.55	1.56875
qqPsoOvis1.1_s01	11957216	11958163	PsoOvis1B012934	53.96	1.1071	9.09	0.855932	7.71	1.74041	6.16	0.796895	8.37	1.08279	2.61	0.981203	8.1	1.0125
qqPsoOvis1.1_s01	11959299	11965911	PsoOvis1B001532	45.81	0.939885	9.45	0.889831	4.63	1.04515	7.54	0.97542	7.19	0.930142	5.08	1.90977	8.31	1.03875
qqPsoOvis1.1_s01	11967160	11968575	PsoOvis1B007657	58.65	1.20332	8.92	0.839925	5.35	1.20767	8.46	1.09444	9.81	1.26908	7.63	2.86842	7.54	0.9425
qqPsoOvis1.1_s01	11971540	11980987	PsoOvis1B003449	43.59	0.894337	9.2	0.86629	4.59	1.03612	6.73	0.870634	7.49	0.968952	2.52	0.947368	8.02	1.0025
qqPsoOvis1.1_s01	11979874	11980797	PsoOvis1B010002	41.67	0.854945	8.19	0.771186	5.07	1.14447	6.33	0.818887	6.06	0.783959	1.77	0.665414	10.15	1.26875
qqPsoOvis1.1_s01	11981098	11985450	PsoOvis1B011345	43.49	0.892286	13.44	1.26554	2.84	0.641084	8.68	1.1229	9.43	1.21992	4.42	1.66165	7.84	0.98
qqPsoOvis1.1_s01	11985687	11987237	PsoOvis1B004882	54.13	1.11059	12.89	1.21375	5.1	1.15124	8.33	1.07762	9.19	1.18887	2.52	0.947368	9.03	1.12875
qqPsoOvis1.1_s01	11987393	11989550	PsoOvis1B013647	46.64	0.956914	8.21	0.77307	3.5	0.790068	4.16	0.538163	5.85	0.756792	2.08	0.781955	8.74	1.0925
qqPsoOvis1.1_s01	11989919	11991917	PsoOvis1B005528	46.82	0.960607	11.23	1.05744	5.55	1.25282	6.68	0.864166	6.09	0.78784	2.18	0.819549	7.99	0.99875
qqPsoOvis1.1_s01	11992159	11993036	PsoOvis1B000519	45.23	0.927985	9.76	0.919021	4.74	1.06998	7.57	0.979301	7.9	1.02199	1.79	0.672932	7.83	0.97875
qqPsoOvis1.1_s01	11993053	11995088	PsoOvis1B014416	55.94	1.14772	11.85	1.11582	5.01	1.13093	10.14	1.31177	7.96	1.02975	3.53	1.32707	7.45	0.93125
qqPsoOvis1.1_s01	12011050	12013287	PsoOvis1B002333	50.33	1.03262	12.62	1.18832	5.02	1.13318	7.26	0.939198	10.61	1.37257	2.74	1.03008	9	1.125
qqPsoOvis1.1_s01	12013565	12016536	PsoOvis1B008696	52.45	1.07612	10.74	1.0113	4.12	0.930023	6.4	0.827943	7.97	1.03105	2.6	0.977444	8.46	1.0575
qqPsoOvis1.1_s01	12016623	12019453	PsoOvis1B003819	44.86	0.920394	10.83	1.01977	5.2	1.17381	6.13	0.793014	8.5	1.09961	1.52	0.571429	6.5	0.8125
qqPsoOvis1.1_s01	12019835	12021085	PsoOvis1B002899	48.71	0.999384	11.72	1.10358	3.6	0.812641	6.74	0.871928	6.8	0.87969	3.81	1.43233	7.46	0.9325
qqPsoOvis1.1_s01	12021866	12022666	PsoOvis1B005418	51.74	1.06155	7.23	0.680791	5.16	1.16479	6.46	0.835705	5.93	0.767141	0.91	0.342105	9.64	1.205
qqPsoOvis1.1_s01	12024948	12027188	PsoOvis1B011811	43.58	0.894132	8.73	0.822034	3.73	0.841986	5.35	0.692109	5.96	0.771022	2.32	0.87218	9.41	1.17625
qqPsoOvis1.1_s01	12027602	12031531	PsoOvis1B002712	40.11	0.822938	7.15	0.673258	4.68	1.05643	4.87	0.630013	6.33	0.818887	1.48	0.556391	9.01	1.12625
qqPsoOvis1.1_s01	12034818	12035752	PsoOvis1B004998	46.36	0.951169	12.54	1.18079	5.24	1.18284	10.19	1.31824	9.31	1.2044	4.07	1.53008	4.72	0.59
qqPsoOvis1.1_s01	12047676	12079404	PsoOvis1B011357	48.42	0.993435	11.02	1.03766	4.28	0.96614	8.18	1.05821	8.38	1.08409	5.05	1.8985	7.61	0.95125
qqPsoOvis1.1_s01	12114992	12147856	PsoOvis1B012002	46.34	0.950759	10.53	0.991525	4.54	1.02483	7.84	1.01423	8.03	1.03881	3.34	1.25564	7.93	0.99125
qqPsoOvis1.1_s01	12149208	12151481	PsoOvis1B003840	48.56	0.996307	7.54	0.709981	4.34	0.979684	7.26	0.939198	8.24	1.06598	3.02	1.13534	8.84	1.105
qqPsoOvis1.1_s01	12152601	12156366	PsoOvis1B014009	51.31	1.05273	11.76	1.10734	4.92	1.11061	7.81	1.01035	8.67	1.1216	3.26	1.22556	10.03	1.25375
qqPsoOvis1.1_s01	12155092	12157179	PsoOvis1B005482	53.66	1.10094	11.67	1.09887	4.44	1.00226	8.7	1.12549	9.45	1.22251	3.64	1.36842	8.54	1.0675
qqPsoOvis1.1_s01	12158462	12161897	PsoOvis1B000953	45.13	0.925934	9.3	0.875706	3.89	0.878104	6.75	0.873221	7.82	1.01164	4.19	1.57519	9.35	1.16875
qqPsoOvis1.1_s01	12162508	12164187	PsoOvis1B010856	48.74	1	10.6	0.998117	7.27	1.64108	6.26	0.809832	7.36	0.952135	3.74	1.40602	7.35	0.91875
qqPsoOvis1.1_s01	12165291	12190938	PsoOvis1B002066	50.08	1.02749	11.17	1.05179	4.4	0.993228	8.3	1.07374	8.22	1.06339	2.87	1.07895	8.22	1.0275
qqPsoOvis1.1_s01	12191848	12192552	PsoOvis1B006567	48.14	0.98769	11.22	1.0565	3.14	0.708804	6.7	0.866753	11.2	1.4489	3.28	1.23308	7.54	0.9425
qqPsoOvis1.1_s01	12193782	12195471	PsoOvis1B003143	48.95	1.00431	13.16	1.23917	3.99	0.900677	8.87	1.14748	9.22	1.19276	2.12	0.796992	8.33	1.04125
qqPsoOvis1.1_s01	12197258	12202479	PsoOvis1B011046	49.24	1.01026	11.12	1.04708	4.53	1.02257	10.01	1.29495	8.69	1.12419	4.22	1.58647	7.13	0.89125
qqPsoOvis1.1_s01	12206980	12210302	PsoOvis1B009437	271.44	5.56914	59.44	5.59699	25.13	5.67269	49.37	6.3868	46.54	6.0207	18.58	6.98496	38.53	4.81625
qqPsoOvis1.1_s01	12207336	12220021	PsoOvis1B002376	108.48	2.22569	23.69	2.2307	9.63	2.17381	20.29	2.62484	18.22	2.35705	8.98	3.37594	15.79	1.97375
qqPsoOvis1.1_s01	12221644	12239283	PsoOvis1B014788	49.71	1.0199	12.64	1.19021	4.75	1.07223	9.8	1.26779	9.04	1.16947	5.35	2.01128	7.47	0.93375
qqPsoOvis1.1_s01	12240497	12242185	PsoOvis1B009994	52.27	1.07243	11.04	1.03955	5.34	1.20542	9.93	1.28461	8.42	1.08926	3.76	1.41353	6.51	0.81375
qqPsoOvis1.1_s01	12242282	12250301	PsoOvis1B002025	45.76	0.938859	10.37	0.97646	4.12	0.930023	8.55	1.10608	8.11	1.04916	3.17	1.19173	7.8	0.975
qqPsoOvis1.1_s01	12260942	12263817	PsoOvis1B000662	51.67	1.06011	11.65	1.09699	4.48	1.01129	8.51	1.10091	7.83	1.01294	1.93	0.725564	6.94	0.8675
qqPsoOvis1.1_s01	12263836	12266890	PsoOvis1B001232	56.38	1.15675	11.59	1.09134	6.2	1.39955	6	0.776197	7.8	1.00906	1.97	0.740602	7.38	0.9225
qqPsoOvis1.1_s01	12266466	12266903	PsoOvis1B011441	66.52	1.36479	12.64	1.19021	5.72	1.2912	6.74	0.871928	3.27	0.423027	3.43	1.28947	9.24	1.155
qqPsoOvis1.1_s01	12268143	12271698	PsoOvis1B006459	49.47	1.01498	11.69	1.10075	5.16	1.16479	9.52	1.23157	8.61	1.11384	2.93	1.1015	8.68	1.085
qqPsoOvis1.1_s01	12272029	12274253	PsoOvis1B002040	44.68	0.916701	8.74	0.822976	4.41	0.995485	7.81	1.01035	8.39	1.08538	1.91	0.718045	8.41	1.05125
qqPsoOvis1.1_s01	12274357	12278847	PsoOvis1B009911	50.53	1.03673	11.54	1.08663	4.78	1.07901	8.92	1.15395	8.02	1.03752	2.58	0.969925	8.76	1.095
qqPsoOvis1.1_s01	12279822	12281754	PsoOvis1B001767	47.09	0.966147	9.63	0.90678	4.77	1.07675	8.43	1.09056	9.09	1.17594	2.54	0.954887	5.29	0.66125
qqPsoOvis1.1_s01	12281914	12283795	PsoOvis1B007867	44.67	0.916496	8.82	0.830508	4.02	0.907449	5.75	0.743855	8.05	1.0414	2.64	0.992481	6.94	0.8675
qqPsoOvis1.1_s01	12287309	12287515	PsoOvis1B003544	60.06	1.23225	10.08	0.949153	5.9	1.33183	8.71	1.12678	13.33	1.72445	6.34	2.38346	9.52	1.19
qqPsoOvis1.1_s01	12292682	12293978	PsoOvis1B009848	47.84	0.981535	10.62	1	4.52	1.02032	8.35	1.08021	10.06	1.30142	2.9	1.09023	8.8	1.1
qqPsoOvis1.1_s01	12297757	12310003	PsoOvis1B001087	47.51	0.974764	9.18	0.864407	4.44	1.00226	6.81	0.880983	7.72	0.998706	2.34	0.879699	8.8	1.1
qqPsoOvis1.1_s01	12313785	12346532	PsoOvis1B002311	46.32	0.950349	8.88	0.836158	4.69	1.05869	6.63	0.857697	6.71	0.868047	2.89	1.08647	9.14	1.1425
qqPsoOvis1.1_s01	12346591	12349945	PsoOvis1B007191	52.16	1.07017	9.82	0.92467	4.97	1.1219	7.01	0.906856	8.71	1.12678	2.89	1.08647	9.81	1.22625
qqPsoOvis1.1_s01	12351869	12358518	PsoOvis1B000950	49.17	1.00882	10.33	0.972693	4.32	0.975169	8.21	1.0621	8.48	1.09702	3.36	1.26316	7.84	0.98
qqPsoOvis1.1_s01	12359685	12362270	PsoOvis1B005383	50.35	1.03303	10.49	0.987759	4.6	1.03837	5.91	0.764554	8.09	1.04657	2.27	0.853383	7.91	0.98875
qqPsoOvis1.1_s01	12362390	12363334	PsoOvis1B013089	45.56	0.934756	7.66	0.721281	4.33	0.977427	7.6	0.983182	8.99	1.163	1.21	0.454887	7.17	0.89625
qqPsoOvis1.1_s01	12364017	12365801	PsoOvis1B003074	52.73	1.08186	11.75	1.1064	5.71	1.28894	6.04	0.781371	7.35	0.950841	3.3	1.2406	9.41	1.17625
qqPsoOvis1.1_s01	12366036	12373080	PsoOvis1B011484	51.42	1.05499	11.05	1.04049	4.77	1.07675	6.11	0.790427	8.24	1.06598	2.02	0.759398	8.98	1.1225
qqPsoOvis1.1_s01	12374128	12375736	PsoOvis1B002766	48.69	0.998974	11.75	1.1064	4.66	1.05192	7.07	0.914618	7.4	0.957309	2.77	1.04135	7.49	0.93625
qqPsoOvis1.1_s01	12378465	12381483	PsoOvis1B010857	48.52	0.995486	12.39	1.16667	5.09	1.14898	8.64	1.11772	7.78	1.00647	2.53	0.951128	7.74	0.9675
qqPsoOvis1.1_s01	12384801	12385555	PsoOvis1B004026	50.86	1.0435	14.46	1.36158	5.13	1.15801	10.41	1.3467	7.73	1	2.3	0.864662	8.7	1.0875
qqPsoOvis1.1_s01	12385960	12389828	PsoOvis1B004346	48.95	1.00431	10.57	0.995292	4.65	1.04966	9.32	1.20569	8.39	1.08538	2.39	0.898496	7.23	0.90375
qqPsoOvis1.1_s01	12393581	12394342	PsoOvis1B008587	46.39	0.951785	8.98	0.845574	4.05	0.914221	5.85	0.756792	6.91	0.89392	1.42	0.533835	11.16	1.395
qqPsoOvis1.1_s01	12401202	12409915	PsoOvis1B005978	46.39	0.951785	9.32	0.877589	4.28	0.96614	5.68	0.734799	7.24	0.936611	2.58	0.969925	8.48	1.06
qqPsoOvis1.1_s01	12410709	12413934	PsoOvis1B000221	51.36	1.05375	10.1	0.951036	5.45	1.23025	8.31	1.07503	7.76	1.00388	3.01	1.13158	7.92	0.99
qqPsoOvis1.1_s01	12414271	12416076	PsoOvis1B008494	46.27	0.949323	8.14	0.766478	5.31	1.19865	7.44	0.962484	8.92	1.15395	1.79	0.672932	8.81	1.10125
qqPsoOvis1.1_s01	12416689	12417807	PsoOvis1B012802	55.25	1.13357	10.97	1.03296	5.7	1.28668	8.4	1.08668	8.45	1.09314	3.9	1.46617	7.01	0.87625
qqPsoOvis1.1_s01	12417918	12418802	PsoOvis1B010115	47.04	0.965121	11.11	1.04614	4.91	1.10835	6.38	0.825356	4.52	0.584735	2.2	0.827068	8.32	1.04
qqPsoOvis1.1_s01	12419967	12421124	PsoOvis1B004214	49.4	1.01354	12.28	1.15631	2.82	0.636569	11.35	1.46831	10.15	1.31307	2.26	0.849624	8.48	1.06
qqPsoOvis1.1_s01	12421844	12422764	PsoOvis1B012650	47.62	0.977021	10.98	1.0339	5.41	1.22122	6.92	0.895213	6.89	0.891332	1.54	0.578947	8.89	1.11125
qqPsoOvis1.1_s01	12422899	12423732	PsoOvis1B006063	51.25	1.0515	11.52	1.08475	2.57	0.580135	9.55	1.23545	9.29	1.20181	2.49	0.93609	7.11	0.88875
qqPsoOvis1.1_s01	12425318	12426520	PsoOvis1B011972	44.84	0.919984	9.4	0.885122	4.11	0.927765	8.78	1.13583	8.91	1.15265	2.78	1.04511	7.37	0.92125
qqPsoOvis1.1_s01	12426626	12427880	PsoOvis1B001364	53.42	1.09602	11.18	1.05273	3.29	0.742664	10.82	1.39974	7.99	1.03364	3.26	1.22556	6.92	0.865
qqPsoOvis1.1_s01	12430597	12432114	PsoOvis1B007628	45.71	0.937833	12.23	1.1516	3.71	0.837472	4.89	0.6326	6.81	0.880983	4.55	1.71053	7.79	0.97375
qqPsoOvis1.1_s01	12432376	12435896	PsoOvis1B013431	51.26	1.0517	11.36	1.06968	3.68	0.8307	7.78	1.00647	7.97	1.03105	3.93	1.47744	8.12	1.015
qqPsoOvis1.1_s01	12435957	12436785	PsoOvis1B008788	45.96	0.942963	11.94	1.12429	4.88	1.10158	9.59	1.24062	6.87	0.888745	4.95	1.8609	9.13	1.14125
qqPsoOvis1.1_s01	12438019	12441728	PsoOvis1B014164	49.83	1.02236	12.19	1.14783	4.33	0.977427	7.41	0.958603	7.34	0.949547	7.25	2.72556	8.37	1.04625
qqPsoOvis1.1_s01	12450370	12451642	PsoOvis1B003774	45.05	0.924292	10.27	0.967043	5.11	1.1535	6.04	0.781371	7.05	0.912031	2.42	0.909774	7.84	0.98
qqPsoOvis1.1_s01	12454716	12461610	PsoOvis1B000603	51.25	1.0515	12.18	1.14689	4.12	0.930023	9.28	1.20052	8.72	1.12807	2.76	1.03759	6.07	0.75875
qqPsoOvis1.1_s01	12461862	12463506	PsoOvis1B008749	46.14	0.946656	10.75	1.01224	4.29	0.968397	5.59	0.723157	9.11	1.17853	2.16	0.81203	4.73	0.59125
qqPsoOvis1.1_s01	12466721	12470190	PsoOvis1B010852	46.81	0.960402	9.87	0.929379	5.81	1.31151	6.01	0.77749	7.09	0.917206	2.86	1.07519	8.53	1.06625
qqPsoOvis1.1_s01	12470331	12476326	PsoOvis1B006259	49.27	1.01087	11.67	1.09887	4.94	1.11512	8.83	1.1423	8.27	1.06986	3.7	1.39098	8.56	1.07
qqPsoOvis1.1_s01	12470858	12471256	PsoOvis1B012443	49.28	1.01108	11.28	1.06215	5.53	1.24831	6.58	0.851229	9.62	1.2445	1.77	0.665414	11.21	1.40125
qqPsoOvis1.1_s01	12483563	12484880	PsoOvis1B014504	52.31	1.07325	12.43	1.17043	3.99	0.900677	11.87	1.53558	7.83	1.01294	6.23	2.34211	8.35	1.04375
qqPsoOvis1.1_s01	12487555	12497934	PsoOvis1B000049	49.21	1.00964	11.76	1.10734	4.25	0.959368	9.2	1.19017	8.57	1.10867	4.2	1.57895	8.22	1.0275
qqPsoOvis1.1_s01	12502693	12503576	PsoOvis1B008420	49.3	1.01149	10.11	0.951977	3.89	0.878104	9.75	1.26132	9.14	1.18241	3.32	1.24812	6.93	0.86625
qqPsoOvis1.1_s01	12503925	12504976	PsoOvis1B002079	43.7	0.896594	13.33	1.25518	4.3	0.970655	9.62	1.2445	9.38	1.21345	3.01	1.13158	8.95	1.11875
qqPsoOvis1.1_s01	12505445	12507034	PsoOvis1B010364	53.25	1.09253	12.52	1.17891	5.03	1.13544	10.41	1.3467	10.34	1.33765	4.19	1.57519	7.93	0.99125
qqPsoOvis1.1_s01	12507397	12508326	PsoOvis1B007487	42.56	0.873205	11.35	1.06874	4.19	0.945824	9.93	1.28461	5.99	0.774903	2.55	0.958647	6.09	0.76125
qqPsoOvis1.1_s01	12509112	12512724	PsoOvis1B001020	53.12	1.08986	10.7	1.00753	3.4	0.767494	7.43	0.96119	7.88	1.0194	2.36	0.887218	9.04	1.13
qqPsoOvis1.1_s01	12534804	12540369	PsoOvis1B009549	45.41	0.931678	10.68	1.00565	5.15	1.16253	6.54	0.846054	7.12	0.921087	4.16	1.56391	9.13	1.14125
qqPsoOvis1.1_s01	12553485	12554483	PsoOvis1B007013	51.44	1.0554	10.35	0.974576	6.86	1.54853	8.62	1.11514	6.58	0.851229	3.91	1.46992	10.45	1.30625
qqPsoOvis1.1_s01	12554576	12557804	PsoOvis1B014596	54.71	1.12249	12.7	1.19586	5.14	1.16027	9.16	1.18499	8.86	1.14618	3.87	1.45489	9.01	1.12625
qqPsoOvis1.1_s01	12557379	12559327	PsoOvis1B008043	53.21	1.09171	11	1.03578	4.97	1.1219	8.53	1.10349	9.68	1.25226	1.91	0.718045	8.13	1.01625
qqPsoOvis1.1_s01	12559969	12563327	PsoOvis1B001298	53.63	1.10033	12.44	1.17137	4.37	0.986456	9.08	1.17464	9.79	1.26649	3.51	1.31955	7.13	0.89125
qqPsoOvis1.1_s01	12563682	12565521	PsoOvis1B009200	55.22	1.13295	12.46	1.17326	3.79	0.85553	10.31	1.33376	7.38	0.954722	3.59	1.34962	7.11	0.88875
qqPsoOvis1.1_s01	12568886	12572162	PsoOvis1B001837	51.23	1.05109	12.56	1.18267	4.91	1.10835	9.67	1.25097	8.97	1.16041	6.41	2.40977	6.71	0.83875
qqPsoOvis1.1_s01	12576534	12577719	PsoOvis1B010238	23.71	0.486459	3.56	0.335217	2.83	0.638826	1.27	0.164295	2.52	0.326003	1.26	0.473684	3.46	0.4325
qqPsoOvis1.1_s01	12577775	12579185	PsoOvis1B005427	0	0	0	0	0	0	0	0	0	0	0	0	0	0
qqPsoOvis1.1_s01	12579349	12579807	PsoOvis1B013399	0	0	0	0	0	0	0	0	0	0	0	0	0	0
qqPsoOvis1.1_s01	12579882	12580412	PsoOvis1B001244	0	0	0	0	0	0	0	0	0	0	0	0	0	0
qqPsoOvis1.1_s01	12580442	12580912	PsoOvis1B008225	0.64	0.0131309	0	0	0	0	0	0	0	0	0	0	0.32	0.04
qqPsoOvis1.1_s01	12605570	12617488	PsoOvis1B005753	47.45	0.973533	11.32	1.06591	4.78	1.07901	8.69	1.12419	9.9	1.28072	3.84	1.44361	9.04	1.13
qqPsoOvis1.1_s01	12619209	12620632	PsoOvis1B008399	57.07	1.17091	13.05	1.22881	3.95	0.891648	10.75	1.39069	10.24	1.32471	6.44	2.42105	7.13	0.89125
qqPsoOvis1.1_s01	12621018	12622455	PsoOvis1B004110	52.97	1.08679	11.4	1.07345	4.65	1.04966	7.11	0.919793	7.41	0.958603	3.84	1.44361	6.34	0.7925
qqPsoOvis1.1_s01	12624052	12624717	PsoOvis1B014339	52.24	1.07181	9.95	0.936911	4.83	1.09029	7.33	0.948254	7.73	1	5.41	2.03383	9.04	1.13
qqPsoOvis1.1_s01	12625867	12629383	PsoOvis1B009775	45.2	0.92737	9.9	0.932203	4.64	1.0474	9.51	1.23027	8.03	1.03881	3.86	1.45113	8.5	1.0625
qqPsoOvis1.1_s01	12629601	12633365	PsoOvis1B012682	48.53	0.995691	10.23	0.963277	5.02	1.13318	9.47	1.2251	8.57	1.10867	2.7	1.01504	8.87	1.10875
qqPsoOvis1.1_s01	12638194	12638802	PsoOvis1B010147	54.12	1.11038	19.08	1.79661	2.21	0.498871	9.44	1.22122	6.6	0.853816	3.22	1.21053	9.72	1.215
qqPsoOvis1.1_s01	12638846	12640204	PsoOvis1B001902	46.4	0.95199	8.64	0.813559	3.96	0.893905	5.76	0.745149	5.68	0.734799	1.85	0.695489	10.94	1.3675
qqPsoOvis1.1_s01	12640529	12641623	PsoOvis1B008434	52.27	1.07243	8.33	0.784369	4.83	1.09029	7.89	1.0207	7.59	0.981889	2.62	0.984962	9.67	1.20875
qqPsoOvis1.1_s01	12641730	12644344	PsoOvis1B012382	49.1	1.00739	12.27	1.15537	4.87	1.09932	8.68	1.1229	9.2	1.19017	3.49	1.31203	7.83	0.97875
qqPsoOvis1.1_s01	12645205	12646876	PsoOvis1B004822	44.44	0.911777	8.92	0.839925	4.44	1.00226	6.96	0.900388	9.27	1.19922	1.82	0.684211	9.43	1.17875
qqPsoOvis1.1_s01	12646917	12647569	PsoOvis1B010760	50.22	1.03037	6.84	0.644068	6.41	1.44695	9	1.16429	11.14	1.44114	2.39	0.898496	11.76	1.47
qqPsoOvis1.1_s01	12647765	12649778	PsoOvis1B002440	51.18	1.05006	11.86	1.11676	4.6	1.03837	10.5	1.35834	8.53	1.10349	3.71	1.39474	10.37	1.29625
qqPsoOvis1.1_s01	12649836	12650933	PsoOvis1B009162	50.59	1.03796	11.79	1.11017	5.55	1.25282	10.33	1.33635	5.89	0.761966	3.48	1.30827	7.22	0.9025
qqPsoOvis1.1_s01	12651762	12662431	PsoOvis1B005516	49.95	1.02483	10.6	0.998117	4.74	1.06998	7.37	0.953428	8.09	1.04657	2.48	0.932331	8.84	1.105
qqPsoOvis1.1_s01	12662758	12664973	PsoOvis1B012302	48.65	0.998153	11.21	1.05556	5.95	1.34312	12.66	1.63777	8.83	1.1423	3.1	1.16541	7.2	0.9
qqPsoOvis1.1_s01	12666686	12667379	PsoOvis1B003817	19.28	0.395568	3.02	0.284369	3.37	0.760722	2.85	0.368693	2.52	0.326003	0.43	0.161654	5.01	0.62625
qqPsoOvis1.1_s01	12670690	12672041	PsoOvis1B009766	6.76	0.138695	0.5	0.047081	1.44	0.325056	0.65	0.084088	0.53	0.068564	1.43	0.537594	2.86	0.3575
qqPsoOvis1.1_s01	12678845	12692829	PsoOvis1B002713	52.87	1.08474	11.73	1.10452	5.12	1.15576	10.62	1.37387	9.8	1.26779	6.57	2.46992	9.31	1.16375
qqPsoOvis1.1_s01	12696706	12721525	PsoOvis1B004491	50.75	1.04124	13.5	1.27119	4.33	0.977427	10.89	1.4088	9.49	1.22768	4.69	1.76316	8.45	1.05625
qqPsoOvis1.1_s01	12723230	12724991	PsoOvis1B012765	48.92	1.00369	11.92	1.12241	5.46	1.23251	10.99	1.42173	7.21	0.93273	4.19	1.57519	10.41	1.30125
qqPsoOvis1.1_s01	12739763	12782698	PsoOvis1B008501	50.15	1.02893	12.28	1.15631	4.57	1.0316	9.55	1.23545	8.93	1.15524	6.67	2.50752	8.17	1.02125
qqPsoOvis1.1_s01	12774210	12775208	PsoOvis1B000611	48.55	0.996102	10.94	1.03013	5.9	1.33183	4.71	0.609314	8.16	1.05563	9.32	3.50376	9.75	1.21875
qqPsoOvis1.1_s01	12780258	12781107	PsoOvis1B010593	43.69	0.896389	9.95	0.936911	5.9	1.33183	4.47	0.578266	6.06	0.783959	4.83	1.81579	8.57	1.07125
qqPsoOvis1.1_s01	12783174	12783668	PsoOvis1B002021	48.74	1	13.71	1.29096	4.51	1.01806	8.99	1.163	8.29	1.07245	4.33	1.62782	6.49	0.81125
qqPsoOvis1.1_s01	12788585	12790590	PsoOvis1B012676	57.27	1.17501	14.34	1.35028	4.76	1.07449	8.25	1.06727	9.09	1.17594	5.66	2.12782	6.84	0.855
qqPsoOvis1.1_s01	12812297	12819680	PsoOvis1B004416	46.5	0.954042	11.45	1.07815	4.65	1.04966	8.39	1.08538	8.13	1.05175	3.87	1.45489	7.96	0.995
qqPsoOvis1.1_s01	12812751	12813456	PsoOvis1B014267	50.52	1.03652	11.39	1.0725	4.3	0.970655	6.9	0.892626	9.05	1.17076	5.95	2.23684	9.22	1.1525
qqPsoOvis1.1_s01	12821206	12822369	PsoOvis1B006117	11.72	0.24046	3.06	0.288136	1.04	0.234763	1.42	0.1837	2.08	0.269082	0.41	0.154135	1.62	0.2025
qqPsoOvis1.1_s01	12853453	12854052	PsoOvis1B013786	0	0	0	0	0	0	0	0	0	0	0	0	0	0
qqPsoOvis1.1_s01	12854360	12858050	PsoOvis1B000102	0	0	0	0	0	0	0	0	0	0	0	0	0	0
qqPsoOvis1.1_s01	12874819	12883356	PsoOvis1B012619	49.41	1.01375	11.89	1.11959	4.23	0.954853	8.97	1.16041	8.48	1.09702	2.94	1.10526	8.29	1.03625
qqPsoOvis1.1_s01	12883966	12892125	PsoOvis1B006038	49.97	1.02524	12.08	1.13748	4.34	0.979684	9.53	1.23286	9.51	1.23027	2.91	1.09398	7.53	0.94125
qqPsoOvis1.1_s01	12906681	12908351	PsoOvis1B011717	10.42	0.213787	2.42	0.227872	0.78	0.176072	1.61	0.208279	1.96	0.253558	1.42	0.533835	2.35	0.29375
qqPsoOvis1.1_s01	12908779	12909132	PsoOvis1B005823	0	0	0.22	0.0207156	0	0	0.11	0.0142303	0	0	0	0	0.11	0.01375
qqPsoOvis1.1_s01	12909660	12910248	PsoOvis1B003165	44.68	0.916701	10.86	1.0226	4.86	1.09707	4.68	0.605433	6.66	0.861578	2.28	0.857143	12.89	1.61125
qqPsoOvis1.1_s01	12911720	12913914	PsoOvis1B003886	77.69	1.59397	14.35	1.35122	8.32	1.8781	9.39	1.21475	13.59	1.75809	5.3	1.99248	15.53	1.94125
qqPsoOvis1.1_s01	12913941	12915041	PsoOvis1B000138	43.69	0.896389	8.09	0.76177	3.55	0.801354	4.31	0.557568	7.26	0.939198	2.34	0.879699	8.53	1.06625
qqPsoOvis1.1_s01	12915134	12916294	PsoOvis1B008290	50.64	1.03898	12.38	1.16573	3.37	0.760722	7.67	0.992238	7.87	1.01811	3.85	1.44737	8.67	1.08375
qqPsoOvis1.1_s01	12916793	12917864	PsoOvis1B006365	47.68	0.978252	12.67	1.19303	5.01	1.13093	12.76	1.65071	6.78	0.877102	3.37	1.26692	8.3	1.0375
qqPsoOvis1.1_s01	12919158	12923654	PsoOvis1B014546	47.01	0.964506	12.4	1.16761	4.66	1.05192	8.73	1.12937	8.32	1.07633	3.09	1.16165	7.3	0.9125
qqPsoOvis1.1_s01	12924718	12925457	PsoOvis1B010094	55.47	1.13808	8.43	0.793785	3.48	0.785553	7.25	0.937904	4.68	0.605433	3.44	1.29323	6.61	0.82625
qqPsoOvis1.1_s01	12926201	12927905	PsoOvis1B000835	49.1	1.00739	9.31	0.876648	5.45	1.23025	6.76	0.874515	8.74	1.13066	3.9	1.46617	9.02	1.1275
qqPsoOvis1.1_s01	12927293	12927673	PsoOvis1B012400	43.63	0.895158	6.96	0.655367	5.01	1.13093	4.23	0.547219	8.75	1.13195	4.16	1.56391	9.79	1.22375
qqPsoOvis1.1_s01	12928328	12928495	PsoOvis1B002127	40.43	0.829503	13.55	1.27589	3.11	0.702032	9.19	1.18887	7.08	0.915912	4.08	1.53383	9.14	1.1425
qqPsoOvis1.1_s01	12928841	12929548	PsoOvis1B012519	47.14	0.967173	10.15	0.955744	5.58	1.25959	10.26	1.3273	7.38	0.954722	2.99	1.12406	8.76	1.095
qqPsoOvis1.1_s01	12929755	12931002	PsoOvis1B002509	47.12	0.966762	9.38	0.883239	5.02	1.13318	7.5	0.970246	6.68	0.864166	2.2	0.827068	9.44	1.18
qqPsoOvis1.1_s01	12931120	12932262	PsoOvis1B014577	49.38	1.01313	11.51	1.0838	4.32	0.975169	8.93	1.15524	7.71	0.997413	4.09	1.53759	6.08	0.76
qqPsoOvis1.1_s01	12932468	12934339	PsoOvis1B004485	54.61	1.12043	11.04	1.03955	4.33	0.977427	8.21	1.0621	10.33	1.33635	3.38	1.27068	10.06	1.2575
qqPsoOvis1.1_s01	12934422	12936197	PsoOvis1B014510	52.04	1.06771	11.25	1.05932	5.97	1.34763	8.68	1.1229	7.19	0.930142	1.36	0.511278	10.45	1.30625
qqPsoOvis1.1_s01	12936247	12942029	PsoOvis1B006349	48.78	1.00082	10.25	0.96516	4.85	1.09481	8.61	1.11384	7.3	0.944373	1.79	0.672932	7.43	0.92875
qqPsoOvis1.1_s01	12938423	12941707	PsoOvis1B000173	49.15	1.00841	9.6	0.903955	4.9	1.10609	7.87	1.01811	6.34	0.820181	1.66	0.62406	8.11	1.01375
qqPsoOvis1.1_s01	12938438	12940246	PsoOvis1B008277	46.76	0.959376	10.18	0.958569	4.84	1.09255	7.87	1.01811	5.63	0.728331	1.75	0.657895	8.63	1.07875
qqPsoOvis1.1_s01	12945462	12947442	PsoOvis1B010331	43.79	0.898441	9.16	0.862524	6.33	1.42889	5.7	0.737387	7.04	0.910737	1.63	0.612782	9.68	1.21
qqPsoOvis1.1_s01	12954969	12957837	PsoOvis1B002220	49.58	1.01723	9.86	0.928437	4.04	0.911964	6.96	0.900388	7.26	0.939198	3.58	1.34586	7.39	0.92375
qqPsoOvis1.1_s01	12959300	12964001	PsoOvis1B006405	47.09	0.966147	12.69	1.19492	3.77	0.851016	9.04	1.16947	8.96	1.15912	2.92	1.09774	7.11	0.88875
qqPsoOvis1.1_s01	12964767	12969117	PsoOvis1B006375	53.23	1.09212	12.97	1.22128	4.65	1.04966	9.77	1.26391	7.87	1.01811	2.69	1.01128	7.45	0.93125
qqPsoOvis1.1_s01	12964958	12966841	PsoOvis1B012758	55.03	1.12905	13.09	1.23258	5.84	1.31828	10.11	1.30789	5.68	0.734799	2.8	1.05263	7.23	0.90375
qqPsoOvis1.1_s01	12969407	12971478	PsoOvis1B012724	55.46	1.13787	13.74	1.29379	4.36	0.984199	9.29	1.20181	9.3	1.2031	4.98	1.87218	6.38	0.7975
qqPsoOvis1.1_s01	12971636	12972904	PsoOvis1B009045	47.23	0.969019	12.3	1.15819	5.26	1.18736	7.08	0.915912	9.4	1.21604	3.22	1.21053	9.25	1.15625
qqPsoOvis1.1_s01	12976444	12977977	PsoOvis1B007545	50.25	1.03098	10.66	1.00377	4.86	1.09707	6.3	0.815006	8.33	1.07762	3.97	1.49248	6.26	0.7825
qqPsoOvis1.1_s01	12980095	12983935	PsoOvis1B007119	50.48	1.0357	10.65	1.00282	4.11	0.927765	8.15	1.05433	7.47	0.966365	3.63	1.36466	7.31	0.91375
qqPsoOvis1.1_s01	12985715	12990662	PsoOvis1B013702	50.28	1.0316	10.36	0.975518	4.57	1.0316	8.78	1.13583	6.16	0.796895	4.26	1.6015	8.92	1.115
qqPsoOvis1.1_s01	13005672	13007960	PsoOvis1B005187	54.06	1.10915	14.13	1.33051	4.17	0.941309	7.13	0.92238	9.59	1.24062	4.43	1.66541	7.32	0.915
qqPsoOvis1.1_s01	13020591	13023581	PsoOvis1B011353	45.06	0.924497	10.99	1.03484	3.83	0.86456	5.93	0.767141	7.66	0.990944	2.41	0.906015	8.19	1.02375
qqPsoOvis1.1_s01	13026823	13037189	PsoOvis1B003099	45.82	0.94009	10.48	0.986817	5.1	1.15124	7.97	1.03105	7.68	0.993532	2.24	0.842105	8.03	1.00375
qqPsoOvis1.1_s01	13065919	13071970	PsoOvis1B009269	49.21	1.00964	12.51	1.17797	4.75	1.07223	9.9	1.28072	9.06	1.17206	4.09	1.53759	7.8	0.975
qqPsoOvis1.1_s01	13075461	13089550	PsoOvis1B001140	52.7	1.08125	13.21	1.24388	4.77	1.07675	10.4	1.34541	9.2	1.19017	5.03	1.89098	8.07	1.00875
qqPsoOvis1.1_s01	13097129	13098327	PsoOvis1B007512	50.36	1.03324	11.38	1.07156	4.46	1.00677	5.54	0.716688	8.79	1.13713	2.62	0.984962	8.1	1.0125
qqPsoOvis1.1_s01	13098893	13100098	PsoOvis1B012456	51.59	1.05847	12.9	1.21469	3.99	0.900677	8.81	1.13972	8.24	1.06598	2.31	0.868421	9.34	1.1675
qqPsoOvis1.1_s01	13105672	13107553	PsoOvis1B006252	51.18	1.05006	10.48	0.986817	5.47	1.23476	9.14	1.18241	7.82	1.01164	5.77	2.16917	8.49	1.06125
qqPsoOvis1.1_s01	13108399	13110871	PsoOvis1B009289	48.02	0.985228	10.59	0.997175	4.99	1.12641	8.18	1.05821	8.33	1.07762	3.97	1.49248	8.38	1.0475
qqPsoOvis1.1_s01	13136461	13138494	PsoOvis1B002956	0.79	0.0162085	0	0	0	0	0	0	0.06	0.00776197	0	0	0.15	0.01875
qqPsoOvis1.1_s01	13139042	13141171	PsoOvis1B000176	20.03	0.410956	2.62	0.246704	2.26	0.510158	1.91	0.247089	2.74	0.354463	0.5	0.18797	2.69	0.33625
qqPsoOvis1.1_s01	13145862	13150742	PsoOvis1B008345	48.41	0.993229	10.26	0.966102	4.48	1.01129	8.9	1.15136	8.73	1.12937	3.75	1.40977	7.86	0.9825
qqPsoOvis1.1_s01	13152863	13154353	PsoOvis1B013396	54.99	1.12823	15.73	1.48117	3.86	0.871332	8.68	1.1229	11.4	1.47477	3.8	1.42857	5.51	0.68875
qqPsoOvis1.1_s01	13155252	13157861	PsoOvis1B007315	45.17	0.926754	9.23	0.869115	4.19	0.945824	6.75	0.873221	6.83	0.883571	1.89	0.710526	8.16	1.02
qqPsoOvis1.1_s01	13158598	13159861	PsoOvis1B003090	49.22	1.00985	11.21	1.05556	4.15	0.936795	11.1	1.43596	10.23	1.32342	3.51	1.31955	6.93	0.86625
qqPsoOvis1.1_s01	13159966	13161391	PsoOvis1B012637	56.39	1.15696	9.39	0.884181	3.45	0.778781	7.3	0.944373	8.02	1.03752	1.66	0.62406	7.63	0.95375
qqPsoOvis1.1_s01	13161739	13163094	PsoOvis1B010137	51.83	1.0634	11.81	1.11205	3.59	0.810384	11.21	1.45019	9.01	1.16559	2.7	1.01504	8.73	1.09125
qqPsoOvis1.1_s01	13163263	13164410	PsoOvis1B000416	47	0.9643	8.15	0.76742	5.39	1.2167	7.43	0.96119	6.01	0.77749	2.44	0.917293	7.9	0.9875
qqPsoOvis1.1_s01	13164695	13165507	PsoOvis1B004484	43.45	0.891465	10.08	0.949153	4.13	0.93228	6.5	0.84088	8.13	1.05175	2.48	0.932331	8.88	1.11
qqPsoOvis1.1_s01	13165843	13167678	PsoOvis1B012638	42.27	0.867255	8.92	0.839925	3.54	0.799097	6.92	0.895213	6.8	0.87969	1.68	0.631579	9.52	1.19
qqPsoOvis1.1_s01	13168086	13171180	PsoOvis1B006251	54.67	1.12167	12.1	1.13936	3.9	0.880361	8.44	1.09185	8.45	1.09314	2.01	0.755639	8.6	1.075
qqPsoOvis1.1_s01	13171573	13177580	PsoOvis1B014695	47.39	0.972302	9.07	0.854049	4.24	0.957111	6.95	0.899094	6.98	0.902975	1.89	0.710526	7.24	0.905
qqPsoOvis1.1_s01	13181892	13183104	PsoOvis1B010439	46.92	0.962659	9.23	0.869115	4.41	0.995485	7.05	0.912031	5.32	0.688228	3.81	1.43233	8.83	1.10375
qqPsoOvis1.1_s01	13182690	13183001	PsoOvis1B005044	47.33	0.971071	4.77	0.449153	4.15	0.936795	6.16	0.796895	4.88	0.631307	4.54	1.70677	4.41	0.55125
qqPsoOvis1.1_s01	13184868	13185662	PsoOvis1B008330	53.43	1.09622	9.04	0.851224	6.51	1.46953	6.38	0.825356	8.36	1.0815	4.05	1.52256	6.47	0.80875
qqPsoOvis1.1_s01	13186383	13189821	PsoOvis1B000282	51.37	1.05396	9.95	0.936911	4.46	1.00677	8.27	1.06986	7.9	1.02199	2.59	0.973684	8.03	1.00375
qqPsoOvis1.1_s01	13190256	13193774	PsoOvis1B005597	54.69	1.12208	13.35	1.25706	4.18	0.943567	10.18	1.31695	7.64	0.988357	4.49	1.68797	8.85	1.10625
qqPsoOvis1.1_s01	13194892	13195323	PsoOvis1B008145	5.91	0.121256	1.18	0.111111	0.34	0.0767494	0.13	0.0168176	0.01	0.00129366	1.06	0.398496	0.84	0.105
qqPsoOvis1.1_s01	13197456	13199104	PsoOvis1B003806	39.74	0.815347	9.09	0.855932	3.42	0.772009	6.51	0.842173	6.09	0.78784	3.72	1.3985	7.05	0.88125
qqPsoOvis1.1_s01	13203641	13218861	PsoOvis1B014029	47.91	0.982971	10.87	1.02354	3.9	0.880361	7.41	0.958603	7.66	0.990944	2.74	1.03008	8.16	1.02
qqPsoOvis1.1_s01	13228485	13231688	PsoOvis1B004747	49.01	1.00554	10.05	0.946328	5.76	1.30023	6.75	0.873221	9.16	1.18499	2.06	0.774436	7.69	0.96125
qqPsoOvis1.1_s01	13240692	13241561	PsoOvis1B011392	51.22	1.05088	10.02	0.943503	5.01	1.13093	8.41	1.08797	9.07	1.17335	2.3	0.864662	11.26	1.4075
qqPsoOvis1.1_s01	13241798	13242592	PsoOvis1B010541	50.23	1.03057	14.12	1.32957	5.55	1.25282	10.85	1.40362	6.55	0.847348	2.88	1.08271	9.93	1.24125
qqPsoOvis1.1_s01	13242512	13243623	PsoOvis1B002445	59.53	1.22138	13.97	1.31544	4.65	1.04966	9.78	1.2652	9.9	1.28072	3.75	1.40977	7.74	0.9675
qqPsoOvis1.1_s01	13243738	13249102	PsoOvis1B010357	48.77	1.00062	11.51	1.0838	4.23	0.954853	7.94	1.02717	8.85	1.14489	3.75	1.40977	7.95	0.99375
qqPsoOvis1.1_s01	13249446	13251437	PsoOvis1B000187	52.48	1.07673	11.41	1.07439	4.62	1.04289	11.29	1.46054	9.17	1.18629	4.36	1.6391	7.94	0.9925
qqPsoOvis1.1_s01	13251609	13254840	PsoOvis1B005971	49.71	1.0199	11.82	1.11299	3.64	0.82167	9.43	1.21992	8.34	1.07891	2.65	0.996241	8.36	1.045
qqPsoOvis1.1_s01	13254935	13256472	PsoOvis1B014378	50.89	1.04411	11.44	1.07721	5.02	1.13318	10.96	1.41785	9.9	1.28072	3.64	1.36842	8.17	1.02125
qqPsoOvis1.1_s01	13267015	13294643	PsoOvis1B008510	41.53	0.852072	10.48	0.986817	3.73	0.841986	8.73	1.12937	7.35	0.950841	4.96	1.86466	6.17	0.77125
qqPsoOvis1.1_s01	13278130	13283194	PsoOvis1B000590	8.97	0.184038	1.8	0.169492	1.01	0.227991	1.83	0.23674	1.68	0.217335	0.76	0.285714	1.31	0.16375
qqPsoOvis1.1_s01	13292578	13296947	PsoOvis1B002239	48.88	1.00287	10.95	1.03107	4.95	1.11738	9.99	1.29237	7.73	1	3.01	1.13158	8.54	1.0675
qqPsoOvis1.1_s01	13297057	13300044	PsoOvis1B010250	48.72	0.99959	10.12	0.952919	3.81	0.860045	7.73	1	5.88	0.760673	2.26	0.849624	10.69	1.33625
qqPsoOvis1.1_s01	13300623	13301375	PsoOvis1B010282	49.67	1.01908	10.25	0.96516	5.52	1.24605	7.61	0.984476	8.13	1.05175	0.75	0.281955	7.51	0.93875
qqPsoOvis1.1_s01	13302043	13302597	PsoOvis1B012814	57.7	1.18383	14.73	1.38701	4.57	1.0316	9.57	1.23803	10.01	1.29495	3.99	1.5	4.76	0.595
qqPsoOvis1.1_s01	13302846	13305294	PsoOvis1B005996	52.62	1.07961	10.56	0.99435	3.81	0.860045	7.76	1.00388	9.07	1.17335	2.41	0.906015	6.62	0.8275
qqPsoOvis1.1_s01	13305972	13323348	PsoOvis1B014412	48.7	0.999179	11.63	1.0951	4.48	1.01129	8.37	1.08279	8.63	1.11643	3.39	1.27444	7.85	0.98125
qqPsoOvis1.1_s01	13327161	13329408	PsoOvis1B009226	51.16	1.04965	11.86	1.11676	3.7	0.835214	9.11	1.17853	7.78	1.00647	3.58	1.34586	9.06	1.1325
qqPsoOvis1.1_s01	13330230	13331948	PsoOvis1B004967	52.65	1.08022	9.74	0.917137	4.76	1.07449	8.18	1.05821	8.16	1.05563	3.04	1.14286	8.24	1.03
qqPsoOvis1.1_s01	13331978	13332571	PsoOvis1B012582	50.53	1.03673	9.46	0.890772	4.51	1.01806	8.17	1.05692	7.2	0.931436	1.35	0.507519	9.21	1.15125
qqPsoOvis1.1_s01	13332669	13333704	PsoOvis1B004058	45.68	0.937218	10.41	0.980226	3.32	0.749436	5.98	0.773609	8.56	1.10737	3.88	1.45865	9.39	1.17375
qqPsoOvis1.1_s01	13335027	13338718	PsoOvis1B004512	44.9	0.921215	8.73	0.822034	4.9	1.10609	5.49	0.71022	7.81	1.01035	2	0.75188	8.49	1.06125
qqPsoOvis1.1_s01	13342146	13347554	PsoOvis1B013881	52.82	1.08371	11.93	1.12335	5.46	1.23251	9.11	1.17853	8.78	1.13583	5.4	2.03008	8.1	1.0125
qqPsoOvis1.1_s01	13354412	13375373	PsoOvis1B005572	49.86	1.02298	12.09	1.13842	4.61	1.04063	9.66	1.24968	9.04	1.16947	3.68	1.38346	8.17	1.02125
qqPsoOvis1.1_s01	13377437	13380246	PsoOvis1B001132	47.6	0.976611	9.59	0.903013	5.32	1.2009	7.5	0.970246	8.55	1.10608	2.65	0.996241	8.83	1.10375
qqPsoOvis1.1_s01	13383103	13383750	PsoOvis1B003066	40.93	0.839762	6.95	0.654426	2.59	0.58465	5.85	0.756792	4.96	0.641656	1.26	0.473684	11.61	1.45125
[truncated: 8,551 more rows]
