# Supplementary material for: Over-expression and increased copy numbers of a cytochrome P450 and two UDP-glucuronosyltransferase genes in macrocyclic lactone resistant Psoroptes ovis of cattle
Source: PLoS Pathog. 2025 Jul 29;21(7):e1012963. doi: 10.1371/journal.ppat.1012963 (PMC12364353; doi:10.1371/journal.ppat.1012963)
Supplement: S8 Table — Results are in BLAST output format “6”. (XLSX) [file ppat.1012963.s010.xlsx]

## Sheet: Sheet1
Oxford Nanopore Read	Gene Name (protein)	Percentage of identical positions	Alignment length (sequence overlap)	Number of mismatches	Number of gap openings	Start of alignment in query	End of alignment in query	Start of alignment in subject	End of alignment in subject	Expect value	Bit score
6b926ce2-8ade-473f-b51d-279e309d41bc	PsoOvis1B011549P1	88.1	494	13	5	34	1508	86	535	1.42e-273	794
6b926ce2-8ade-473f-b51d-279e309d41bc	PsoOvis1B003189P1	81.4	307	16	2	2531	1613	1	266	7.04e-128	399
6b926ce2-8ade-473f-b51d-279e309d41bc	PsoOvis1B011549P1	86.6	515	21	6	3429	4961	1	469	7.33e-267	776
9cb73923-13e7-4f78-9518-195ec69e8a25	PsoOvis1B003189P1	81.8	307	12	6	1046	134	1	266	1.3e-128	404
9cb73923-13e7-4f78-9518-195ec69e8a25	PsoOvis1B011549P1	86	586	28	11	1958	3694	3	538	2.63e-282	843
9cb73923-13e7-4f78-9518-195ec69e8a25	PsoOvis1B003189P1	76.5	307	28	6	4700	3789	1	265	1.77e-110	352
9cb73923-13e7-4f78-9518-195ec69e8a25	PsoOvis1B011549P1	88.5	581	21	6	5603	7330	1	538	0	916
9cb73923-13e7-4f78-9518-195ec69e8a25	PsoOvis1B003189P1	82.4	306	13	4	8341	7425	1	266	6.94e-138	431
30aaca36-1ada-4fe3-9ab1-88479fac5fdf	PsoOvis1B011549P1	85.5	552	28	6	5	1633	31	538	5.94e-278	822
30aaca36-1ada-4fe3-9ab1-88479fac5fdf	PsoOvis1B003189P1	82.7	306	12	3	2641	1726	1	265	1.99e-126	397
30aaca36-1ada-4fe3-9ab1-88479fac5fdf	PsoOvis1B011549P1	87.3	582	26	7	3561	5294	3	538	1.83e-296	871
30aaca36-1ada-4fe3-9ab1-88479fac5fdf	PsoOvis1B003189P1	80.1	307	19	5	6309	5389	1	266	1.17e-113	361
30aff5d6-bc72-4960-9ca7-e39170686c30	PsoOvis1B011549P1	85.6	584	30	13	299	2022	1	538	1.29e-269	797
30aff5d6-bc72-4960-9ca7-e39170686c30	PsoOvis1B003189P1	81.2	309	15	4	3040	2117	1	266	3.44e-124	391
30aff5d6-bc72-4960-9ca7-e39170686c30	PsoOvis1B011549P1	88	581	23	7	3951	5678	1	538	2.36e-306	893
30aff5d6-bc72-4960-9ca7-e39170686c30	PsoOvis1B003189P1	79.4	257	11	3	6543	5773	52	266	2.57e-99	320
875c25b9-d633-4a0b-89a9-97025590a8d7	PsoOvis1B011549P1	76	572	85	12	887	2571	10	538	3.47e-210	626
875c25b9-d633-4a0b-89a9-97025590a8d7	PsoOvis1B003189P1	62.5	285	65	7	3531	2691	9	255	3.32e-66	224
875c25b9-d633-4a0b-89a9-97025590a8d7	PsoOvis1B011549P1	85.7	49	6	1	4460	4604	1	49	4.08e-10	63.5
c4554414-7224-41b1-be37-1400bbea7600	PsoOvis1B003189P1	85.6	306	4	3	807	1725	1	266	2.67e-147	458
c4554414-7224-41b1-be37-1400bbea7600	PsoOvis1B011549P1	91.4	584	4	4	3571	1821	1	538	0	977
c4554414-7224-41b1-be37-1400bbea7600	PsoOvis1B003189P1	64.6	311	62	10	4473	5401	1	265	4.42e-81	268
c4554414-7224-41b1-be37-1400bbea7600	PsoOvis1B011549P1	85.2	586	34	12	7236	5500	1	538	5.47e-265	808
c4554414-7224-41b1-be37-1400bbea7600	PsoOvis1B003189P1	84.6	306	7	2	8139	9055	1	266	1.83e-142	444
c4554414-7224-41b1-be37-1400bbea7600	PsoOvis1B011549P1	87.8	583	22	7	10882	9150	1	538	3.77e-289	878
c4554414-7224-41b1-be37-1400bbea7600	PsoOvis1B003189P1	82.7	307	11	3	11785	12702	1	266	2.26e-139	436
c4554414-7224-41b1-be37-1400bbea7600	PsoOvis1B011549P1	88	584	20	8	14542	12800	1	538	6.7e-300	909
f7889c97-a97c-48f1-9b20-0bf6c83de449	PsoOvis1B011549P1	73	196	28	3	620	33	1	171	6.12e-55	201
f7889c97-a97c-48f1-9b20-0bf6c83de449	PsoOvis1B003189P1	81.7	306	13	6	1502	2412	1	266	3.92e-132	414
f7889c97-a97c-48f1-9b20-0bf6c83de449	PsoOvis1B011549P1	81.9	581	55	9	4233	2508	3	538	9.44e-257	773
f7889c97-a97c-48f1-9b20-0bf6c83de449	PsoOvis1B005225P1	92.7	124	8	1	5059	5429	3	125	2.1e-60	211
f7889c97-a97c-48f1-9b20-0bf6c83de449	PsoOvis1B005225P1	82.6	236	36	5	5695	6396	120	351	2.19e-100	327
f7889c97-a97c-48f1-9b20-0bf6c83de449	PsoOvis1B009285P1	77.2	504	23	9	7996	6500	407	822	3.22e-206	647
fc1757aa-ca17-4fd5-be9b-0378ad338c7b	PsoOvis1B011549P1	95.9	219	8	1	26	681	320	538	1.92e-119	377
fc1757aa-ca17-4fd5-be9b-0378ad338c7b	PsoOvis1B003189P1	80.4	311	14	5	1699	772	1	266	1.47e-130	395
fc1757aa-ca17-4fd5-be9b-0378ad338c7b	PsoOvis1B011549P1	100	70	0	0	2594	2803	1	70	5.45e-36	143
