# Supplementary material for: Over-expression and increased copy numbers of a cytochrome P450 and two UDP-glucuronosyltransferase genes in macrocyclic lactone resistant Psoroptes ovis of cattle
Source: PLoS Pathog. 2025 Jul 29;21(7):e1012963. doi: 10.1371/journal.ppat.1012963 (PMC12364353; doi:10.1371/journal.ppat.1012963)
Supplement: S9 Table — Results are in BLAST output format “6”. (XLSX) [file ppat.1012963.s011.xlsx]

## Sheet: Table_S7
Oxford Nanopore Read	Gene Name (protein)	Percentage of identical positions	Alignment length (sequence overlap)	Number of mismatches	Number of gap openings	Start of alignment in query	End of alignment in query	Start of alignment in subject	End of alignment in subject	Expect value	Bit score
0e3799b3-9bb3-420f-b051-f10961d6ba98	PsoOvis1B010992P1	72.4	134	36	1	370	769	310	443	2.49e-48	180
0e3799b3-9bb3-420f-b051-f10961d6ba98	PsoOvis1B014440P1	65.3	121	41	1	425	783	338	458	5.09e-33	135
0e3799b3-9bb3-420f-b051-f10961d6ba98	PsoOvis1B010992P1	86.8	471	36	4	1002	2411	1	446	3.71e-259	780
0e3799b3-9bb3-420f-b051-f10961d6ba98	PsoOvis1B014440P1	54.5	477	180	10	1011	2417	12	458	5.89e-139	442
0e3799b3-9bb3-420f-b051-f10961d6ba98	PsoOvis1B010992P1	91.2	478	18	3	2629	4053	1	455	2.23e-276	827
0e3799b3-9bb3-420f-b051-f10961d6ba98	PsoOvis1B014440P1	54.1	475	187	8	2638	4041	12	461	3.46e-146	463
0e3799b3-9bb3-420f-b051-f10961d6ba98	PsoOvis1B003850P1	91.1	281	23	2	5156	5996	1	279	1.23e-131	416
0e3799b3-9bb3-420f-b051-f10961d6ba98	PsoOvis1B006008P1	92.1	126	10	0	6119	6496	1	126	6.13e-51	176
0e3799b3-9bb3-420f-b051-f10961d6ba98	PsoOvis1B014440P1	96.5	461	15	1	7328	8709	8	467	8.21e-293	872
0e3799b3-9bb3-420f-b051-f10961d6ba98	PsoOvis1B010992P1	55.6	457	187	8	7340	8691	4	451	1.94e-147	466
0e3799b3-9bb3-420f-b051-f10961d6ba98	PsoOvis1B010992P1	69.7	33	10	0	8915	9013	6	38	1.49e-05	49.7
0e3799b3-9bb3-420f-b051-f10961d6ba98	PsoOvis1B014440P1	60.6	33	13	0	8915	9013	14	46	0.000706	44.3
0f55f98b-94a5-438d-921a-07a1a3417243	PsoOvis1B010138P1	71.6	2108	526	62	29	6240	1397	3464	0	2093
0f55f98b-94a5-438d-921a-07a1a3417243	PsoOvis1B002217P1	60	265	73	9	7107	6321	1	234	2.21e-58	202
0f55f98b-94a5-438d-921a-07a1a3417243	PsoOvis1B004414P1	33.9	442	243	19	10390	11638	21	438	6.03e-17	87.4
0f55f98b-94a5-438d-921a-07a1a3417243	PsoOvis1B010992P1	33.8	432	248	18	10390	11638	21	431	1.06e-20	99
0f55f98b-94a5-438d-921a-07a1a3417243	PsoOvis1B004414P1	61.1	493	141	16	11910	13323	4	464	4.99e-127	409
0f55f98b-94a5-438d-921a-07a1a3417243	PsoOvis1B010992P1	47.3	476	203	11	11910	13290	4	445	6.79e-78	267
0f55f98b-94a5-438d-921a-07a1a3417243	PsoOvis1B010992P1	58.8	466	154	13	13510	14889	1	434	9.22e-106	348
0f55f98b-94a5-438d-921a-07a1a3417243	PsoOvis1B004414P1	45.7	497	214	18	13521	14961	5	464	2.68e-67	237
0f55f98b-94a5-438d-921a-07a1a3417243	PsoOvis1B010992P1	48.4	481	190	21	15155	16533	1	444	6.35e-70	244
0f55f98b-94a5-438d-921a-07a1a3417243	PsoOvis1B004414P1	45.6	443	191	18	15290	16559	50	461	1.37e-63	226
0f55f98b-94a5-438d-921a-07a1a3417243	PsoOvis1B010992P1	51	482	176	24	16751	18126	1	444	1.73e-64	228
0f55f98b-94a5-438d-921a-07a1a3417243	PsoOvis1B004414P1	40.8	483	243	21	16761	18156	5	462	4.28e-49	184
0f55f98b-94a5-438d-921a-07a1a3417243	PsoOvis1B010992P1	46.1	488	192	21	18347	19704	1	450	3.5e-54	198
0f55f98b-94a5-438d-921a-07a1a3417243	PsoOvis1B004414P1	38.5	480	215	21	18376	19689	12	452	3.81e-30	127
0f55f98b-94a5-438d-921a-07a1a3417243	PsoOvis1B004414P1	47.5	486	214	17	19903	21312	4	464	8.8e-78	267
0f55f98b-94a5-438d-921a-07a1a3417243	PsoOvis1B010992P1	56.2	470	162	16	19903	21271	4	443	2.04e-98	327
0f55f98b-94a5-438d-921a-07a1a3417243	PsoOvis1B010992P1	66	477	117	16	21501	22894	1	444	3.25e-124	401
0f55f98b-94a5-438d-921a-07a1a3417243	PsoOvis1B004414P1	54.9	495	164	19	21515	22931	6	464	1.99e-96	321
0f55f98b-94a5-438d-921a-07a1a3417243	PsoOvis1B010992P1	60.6	264	72	7	23119	23894	1	235	1.41e-49	185
0f55f98b-94a5-438d-921a-07a1a3417243	PsoOvis1B004414P1	38.4	255	116	8	23173	23894	17	242	3.42e-17	88.2
2dd02cd3-feb1-4081-89ba-26b099b7c6e6	PsoOvis1B010992P1	84.9	292	20	1	896	26	1	268	3.52e-151	478
2dd02cd3-feb1-4081-89ba-26b099b7c6e6	PsoOvis1B010992P1	89.6	470	24	3	2525	1119	1	446	5.7e-276	836
2dd02cd3-feb1-4081-89ba-26b099b7c6e6	PsoOvis1B010992P1	89.9	474	24	2	4151	2732	1	451	7.82e-285	862
2dd02cd3-feb1-4081-89ba-26b099b7c6e6	PsoOvis1B010992P1	89	474	28	2	5778	4360	1	450	1.54e-271	823
2dd02cd3-feb1-4081-89ba-26b099b7c6e6	PsoOvis1B010992P1	87.4	477	34	4	7413	5983	1	451	7.96e-265	804
2dd02cd3-feb1-4081-89ba-26b099b7c6e6	PsoOvis1B010992P1	90.6	467	20	2	9047	7646	1	443	5.16e-282	853
2dd02cd3-feb1-4081-89ba-26b099b7c6e6	PsoOvis1B010992P1	88.5	470	27	5	10668	9266	1	446	2.47e-261	794
2dd02cd3-feb1-4081-89ba-26b099b7c6e6	PsoOvis1B010992P1	90.2	469	23	1	12297	10890	1	446	2.18e-278	843
2dd02cd3-feb1-4081-89ba-26b099b7c6e6	PsoOvis1B010992P1	88.5	470	29	3	13929	12518	1	446	9.44e-264	801
2dd02cd3-feb1-4081-89ba-26b099b7c6e6	PsoOvis1B010992P1	88.8	474	29	2	15553	14135	1	451	1.71e-274	832
2dd02cd3-feb1-4081-89ba-26b099b7c6e6	PsoOvis1B010992P1	91.5	118	10	0	16127	15774	329	446	1.88e-58	210
2e2f51ca-0457-4503-bcd7-030487ec98ce	PsoOvis1B010992P1	91.6	274	20	2	56	874	172	443	4.1e-162	510
2e2f51ca-0457-4503-bcd7-030487ec98ce	PsoOvis1B004414P1	87.7	284	32	2	68	914	183	464	1.49e-157	497
2e2f51ca-0457-4503-bcd7-030487ec98ce	PsoOvis1B007634P1	63.5	52	18	1	6945	7101	4	54	1.64e-10	59.3
2e2f51ca-0457-4503-bcd7-030487ec98ce	PsoOvis1B007656P1	90.8	65	6	0	7465	7270	244	308	1.26e-25	111
2e2f51ca-0457-4503-bcd7-030487ec98ce	PsoOvis1B000689P1	80	25	5	0	8384	8310	76	100	0.000122	44.3
2e2f51ca-0457-4503-bcd7-030487ec98ce	PsoOvis1B007634P1	64.7	51	17	1	10627	10774	1	51	5.73e-10	57.8
2e2f51ca-0457-4503-bcd7-030487ec98ce	PsoOvis1B007656P1	80.5	77	13	1	11129	10905	248	324	1.89e-24	107
2e2f51ca-0457-4503-bcd7-030487ec98ce	PsoOvis1B000689P1	90.9	22	2	0	15891	15825	76	97	0.000423	42.7
2e2f51ca-0457-4503-bcd7-030487ec98ce	PsoOvis1B000689P1	73.5	34	9	0	16511	16411	2	35	2.91e-06	48.9
2e2f51ca-0457-4503-bcd7-030487ec98ce	PsoOvis1B007634P1	72.2	54	12	2	16961	17114	1	54	5.89e-13	66.2
2e2f51ca-0457-4503-bcd7-030487ec98ce	PsoOvis1B007656P1	82.3	186	27	6	17786	17242	141	324	2.6e-65	226
2e2f51ca-0457-4503-bcd7-030487ec98ce	PsoOvis1B007656P1	85.5	304	37	6	21034	20140	21	323	1.08e-135	428
03a36a3e-c928-4206-ac1d-f4e9356dec78	PsoOvis1B010992P1	86.3	139	17	2	416	3	1	137	4.59e-61	218
03a36a3e-c928-4206-ac1d-f4e9356dec78	PsoOvis1B010992P1	89.8	471	23	3	2039	634	1	448	1.63e-262	798
03a36a3e-c928-4206-ac1d-f4e9356dec78	PsoOvis1B010992P1	88.9	470	27	2	3663	2260	1	446	1.25e-269	818
03a36a3e-c928-4206-ac1d-f4e9356dec78	PsoOvis1B010992P1	84.1	460	42	6	5286	3923	1	434	2.28e-231	709
03a36a3e-c928-4206-ac1d-f4e9356dec78	PsoOvis1B010992P1	88.8	473	25	5	6916	5506	1	446	9.36e-259	787
03a36a3e-c928-4206-ac1d-f4e9356dec78	PsoOvis1B010992P1	78.1	471	71	9	8527	7134	1	446	1.21e-191	595
03a36a3e-c928-4206-ac1d-f4e9356dec78	PsoOvis1B010992P1	86.6	463	33	6	10139	8761	1	438	2.5e-245	749
03a36a3e-c928-4206-ac1d-f4e9356dec78	PsoOvis1B010992P1	84.1	466	44	7	11760	10375	3	442	1.29e-238	729
03a36a3e-c928-4206-ac1d-f4e9356dec78	PsoOvis1B010992P1	81.2	468	62	5	13381	11987	4	446	1e-214	661
03a36a3e-c928-4206-ac1d-f4e9356dec78	PsoOvis1B010992P1	88.1	462	26	7	14998	13631	1	438	2.66e-241	737
03a36a3e-c928-4206-ac1d-f4e9356dec78	PsoOvis1B010992P1	87.9	470	31	3	16623	15220	1	446	7.89e-260	790
03a36a3e-c928-4206-ac1d-f4e9356dec78	PsoOvis1B010992P1	80.4	470	61	7	18224	16837	1	446	9.75e-217	667
03a36a3e-c928-4206-ac1d-f4e9356dec78	PsoOvis1B010992P1	82.6	472	52	7	19844	18442	1	446	3.98e-235	719
03a36a3e-c928-4206-ac1d-f4e9356dec78	PsoOvis1B010992P1	77.8	472	68	11	21444	20065	1	446	8.82e-203	627
03a36a3e-c928-4206-ac1d-f4e9356dec78	PsoOvis1B010992P1	87.3	450	31	4	23012	21666	21	446	8.07e-249	759
3a412704-0c0a-48ff-b2ef-845b29836bcc	PsoOvis1B010992P1	86.8	319	19	1	16	970	150	445	1.57e-179	560
3a412704-0c0a-48ff-b2ef-845b29836bcc	PsoOvis1B010992P1	89.4	385	17	2	1201	2352	4	365	1.31e-213	658
3a412704-0c0a-48ff-b2ef-845b29836bcc	PsoOvis1B000689P1	81.8	22	4	0	7568	7503	76	97	1.94e-05	46.6
3a412704-0c0a-48ff-b2ef-845b29836bcc	PsoOvis1B007634P1	63.9	36	13	0	10754	10862	19	54	0.000167	42.4
3a412704-0c0a-48ff-b2ef-845b29836bcc	PsoOvis1B007656P1	31.3	147	99	2	12145	12583	67	212	1.08e-09	63.5
3a412704-0c0a-48ff-b2ef-845b29836bcc	PsoOvis1B007634P1	70.4	54	16	0	14826	14988	1	54	8.62e-16	74.3
3a412704-0c0a-48ff-b2ef-845b29836bcc	PsoOvis1B000689P1	76.5	34	8	0	19137	19036	2	35	1.51e-08	55.5
3a412704-0c0a-48ff-b2ef-845b29836bcc	PsoOvis1B000689P1	73.5	34	8	1	21158	21059	2	35	0.000596	42.4
3a412704-0c0a-48ff-b2ef-845b29836bcc	PsoOvis1B007656P1	82.7	306	50	2	22825	23730	16	321	5.47e-142	446
3a412704-0c0a-48ff-b2ef-845b29836bcc	PsoOvis1B007656P1	75.6	127	30	1	24112	24488	21	147	1.74e-48	177
3a412704-0c0a-48ff-b2ef-845b29836bcc	PsoOvis1B007656P1	68.9	61	16	3	24708	24884	146	205	2.47e-07	56.2
3abae706-27a9-4384-a0b9-3cd823f59480	PsoOvis1B010992P1	74	296	42	8	898	27	2	265	1.1e-107	353
3abae706-27a9-4384-a0b9-3cd823f59480	PsoOvis1B010992P1	80.2	480	62	9	2523	1103	1	451	3.25e-192	596
3abae706-27a9-4384-a0b9-3cd823f59480	PsoOvis1B010992P1	78.9	470	65	12	4148	2759	1	442	3.44e-188	584
3abae706-27a9-4384-a0b9-3cd823f59480	PsoOvis1B010992P1	77.7	471	63	15	5756	4377	2	442	4.3e-194	601
3abae706-27a9-4384-a0b9-3cd823f59480	PsoOvis1B010992P1	82.4	466	50	10	7362	5984	6	445	2.06e-202	625
3abae706-27a9-4384-a0b9-3cd823f59480	PsoOvis1B010992P1	79.6	466	60	8	8988	7610	1	440	3.74e-193	598
3abae706-27a9-4384-a0b9-3cd823f59480	PsoOvis1B010992P1	84	474	49	4	10599	9196	1	451	5.11e-224	687
3abae706-27a9-4384-a0b9-3cd823f59480	PsoOvis1B010992P1	78.8	472	60	12	12186	10819	1	446	6.18e-201	621
3abae706-27a9-4384-a0b9-3cd823f59480	PsoOvis1B010992P1	77.2	474	75	9	13777	12395	1	451	2.58e-175	547
3abae706-27a9-4384-a0b9-3cd823f59480	PsoOvis1B010992P1	71.9	477	95	13	15363	13978	1	448	2.07e-156	493
3abae706-27a9-4384-a0b9-3cd823f59480	PsoOvis1B010992P1	70.6	136	31	6	15970	15582	311	444	4.74e-26	114
3cf259d7-b2c4-4eb3-b427-62384a603021	PsoOvis1B010992P1	89.9	198	18	2	21	613	248	444	2.35e-103	340
3cf259d7-b2c4-4eb3-b427-62384a603021	PsoOvis1B010992P1	89.5	466	23	5	834	2224	1	443	9.21e-263	798
3cf259d7-b2c4-4eb3-b427-62384a603021	PsoOvis1B010992P1	90.1	463	21	3	2453	3840	1	439	1.1e-270	821
3cf259d7-b2c4-4eb3-b427-62384a603021	PsoOvis1B010992P1	85.9	469	34	8	4094	5485	4	445	6.84e-243	741
3cf259d7-b2c4-4eb3-b427-62384a603021	PsoOvis1B010992P1	84.8	473	42	7	5705	7116	1	446	4.18e-235	719
3cf259d7-b2c4-4eb3-b427-62384a603021	PsoOvis1B010992P1	85.9	469	39	5	7337	8734	1	444	2.7e-243	743
3cf259d7-b2c4-4eb3-b427-62384a603021	PsoOvis1B010992P1	85	472	42	7	8957	10364	1	446	6.62e-245	747
3cf259d7-b2c4-4eb3-b427-62384a603021	PsoOvis1B010992P1	88.5	469	27	4	10583	11980	1	444	2.18e-266	809
3cf259d7-b2c4-4eb3-b427-62384a603021	PsoOvis1B010992P1	87.5	471	34	3	12204	13613	1	446	3.89e-259	788
3cf259d7-b2c4-4eb3-b427-62384a603021	PsoOvis1B010992P1	88.1	470	30	3	13833	15236	1	445	5.65e-255	776
3cf259d7-b2c4-4eb3-b427-62384a603021	PsoOvis1B010992P1	86.5	475	39	2	15453	16870	1	451	1.4e-265	806
3cf259d7-b2c4-4eb3-b427-62384a603021	PsoOvis1B010992P1	82.9	299	24	4	17073	17964	1	272	2.87e-138	441
3d0c7d63-c77b-4fba-ab9a-5ab607ca5ad3	PsoOvis1B014440P1	46.7	137	67	4	440	44	18	152	7.46e-24	108
3d0c7d63-c77b-4fba-ab9a-5ab607ca5ad3	PsoOvis1B004414P1	55.3	152	61	2	468	35	1	152	1e-38	153
3d0c7d63-c77b-4fba-ab9a-5ab607ca5ad3	PsoOvis1B004414P1	71.8	483	102	6	2086	662	4	461	1.51e-211	652
3d0c7d63-c77b-4fba-ab9a-5ab607ca5ad3	PsoOvis1B014440P1	56.2	473	176	9	2086	680	12	458	1.02e-142	454
3d0c7d63-c77b-4fba-ab9a-5ab607ca5ad3	PsoOvis1B004414P1	89.3	486	21	8	3723	2281	4	464	1.13e-269	819
3d0c7d63-c77b-4fba-ab9a-5ab607ca5ad3	PsoOvis1B014440P1	54.9	475	182	9	3723	2308	12	458	1.66e-139	445
3d0c7d63-c77b-4fba-ab9a-5ab607ca5ad3	PsoOvis1B004414P1	56.4	461	181	10	5288	3942	2	455	4.55e-136	435
3d0c7d63-c77b-4fba-ab9a-5ab607ca5ad3	PsoOvis1B014440P1	93.4	469	27	4	5313	3915	1	467	5.77e-271	823
3d0c7d63-c77b-4fba-ab9a-5ab607ca5ad3	PsoOvis1B006008P1	97.6	125	2	1	6506	6133	2	126	7.21e-53	182
3d0c7d63-c77b-4fba-ab9a-5ab607ca5ad3	PsoOvis1B003850P1	94.8	270	12	2	7458	6652	4	272	1.02e-139	440
3d0c7d63-c77b-4fba-ab9a-5ab607ca5ad3	PsoOvis1B004414P1	63.3	480	137	10	9994	8593	1	453	2.08e-152	482
3d0c7d63-c77b-4fba-ab9a-5ab607ca5ad3	PsoOvis1B014440P1	51.3	480	202	11	9997	8578	8	461	1.5e-113	370
3d0c7d63-c77b-4fba-ab9a-5ab607ca5ad3	PsoOvis1B004414P1	81.6	490	51	9	11626	10183	4	461	1.45e-224	689
3d0c7d63-c77b-4fba-ab9a-5ab607ca5ad3	PsoOvis1B014440P1	48.4	479	211	14	11626	10201	12	458	1.36e-98	327
3d0c7d63-c77b-4fba-ab9a-5ab607ca5ad3	PsoOvis1B004414P1	52.6	462	196	15	13182	11841	3	455	1.42e-103	342
3d0c7d63-c77b-4fba-ab9a-5ab607ca5ad3	PsoOvis1B014440P1	88.7	471	42	10	13212	11821	1	465	1.08e-230	707
3d0c7d63-c77b-4fba-ab9a-5ab607ca5ad3	PsoOvis1B006008P1	59.7	119	47	1	14411	14054	6	123	1.09e-29	116
3d0c7d63-c77b-4fba-ab9a-5ab607ca5ad3	PsoOvis1B003850P1	80.6	283	49	5	15396	14553	1	279	7.15e-100	326
3d0c7d63-c77b-4fba-ab9a-5ab607ca5ad3	PsoOvis1B004414P1	63.6	481	137	11	17925	16514	1	453	4.24e-157	496
3d0c7d63-c77b-4fba-ab9a-5ab607ca5ad3	PsoOvis1B014440P1	52.4	479	191	13	17928	16514	8	456	2.74e-115	375
3d0c7d63-c77b-4fba-ab9a-5ab607ca5ad3	PsoOvis1B014440P1	53.9	473	182	13	19529	18140	12	458	1.25e-118	385
3d0c7d63-c77b-4fba-ab9a-5ab607ca5ad3	PsoOvis1B004414P1	69.3	489	111	10	19538	18113	1	464	3.23e-190	591
3d0c7d63-c77b-4fba-ab9a-5ab607ca5ad3	PsoOvis1B004414P1	88.5	235	23	3	20419	19722	232	464	3.71e-124	401
3d0c7d63-c77b-4fba-ab9a-5ab607ca5ad3	PsoOvis1B014440P1	63.2	223	76	4	20419	19758	237	455	2e-75	260
3eaa540a-a5a5-49fa-b204-6789f8e23035	PsoOvis1B010992P1	87.6	137	16	1	27	437	311	446	1.99e-69	243
3eaa540a-a5a5-49fa-b204-6789f8e23035	PsoOvis1B010992P1	86.4	469	39	3	657	2061	1	445	3.23e-265	806
3eaa540a-a5a5-49fa-b204-6789f8e23035	PsoOvis1B010992P1	87.6	469	32	4	2283	3682	1	445	8.71e-261	793
3eaa540a-a5a5-49fa-b204-6789f8e23035	PsoOvis1B010992P1	86.3	467	39	2	3903	5292	1	444	1.98e-257	783
3eaa540a-a5a5-49fa-b204-6789f8e23035	PsoOvis1B010992P1	96	124	5	0	5517	5890	1	124	1.35e-63	226
3eaa540a-a5a5-49fa-b204-6789f8e23035	PsoOvis1B010992P1	84.3	350	29	5	6323	7366	128	454	7.39e-180	561
3eaa540a-a5a5-49fa-b204-6789f8e23035	PsoOvis1B010992P1	85.2	236	12	1	7562	8267	1	213	2.1e-109	358
3eaa540a-a5a5-49fa-b204-6789f8e23035	PsoOvis1B007634P1	59.3	54	22	0	10284	10444	1	54	3.41e-09	55.5
3eaa540a-a5a5-49fa-b204-6789f8e23035	PsoOvis1B007656P1	80.5	307	54	5	11480	10574	21	324	6.18e-126	400
3eaa540a-a5a5-49fa-b204-6789f8e23035	PsoOvis1B006729P1	92.7	55	0	1	12938	12785	1	55	2.4e-19	92.4
3eaa540a-a5a5-49fa-b204-6789f8e23035	PsoOvis1B006729P2	92.7	55	0	1	12938	12785	1	55	2.65e-19	92.4
3eaa540a-a5a5-49fa-b204-6789f8e23035	PsoOvis1B011210P1	100	66	0	0	13885	13686	2953	3018	1.45e-11	71.6
3eaa540a-a5a5-49fa-b204-6789f8e23035	PsoOvis1B011210P2	100	66	0	0	13885	13686	2988	3053	1.45e-11	71.6
3eaa540a-a5a5-49fa-b204-6789f8e23035	PsoOvis1B007634P1	68.5	54	12	1	18546	18693	1	54	6e-14	68.9
3eaa540a-a5a5-49fa-b204-6789f8e23035	PsoOvis1B007656P1	86.9	320	32	5	19770	18821	12	324	9.63e-156	486
4cde4c5f-35bf-4b83-a652-2ab2c55dd3b1	PsoOvis1B003850P1	68	75	19	2	28	250	204	273	1.47e-09	62.8
4cde4c5f-35bf-4b83-a652-2ab2c55dd3b1	PsoOvis1B003851P1	68	75	19	2	28	250	37	106	5.63e-11	62.8
4cde4c5f-35bf-4b83-a652-2ab2c55dd3b1	PsoOvis1B006008P1	62.7	75	19	3	402	606	7	78	4.25e-12	65.9
4cde4c5f-35bf-4b83-a652-2ab2c55dd3b1	PsoOvis1B010992P1	44.4	133	58	9	2434	2795	307	435	1.92e-06	53.5
4cde4c5f-35bf-4b83-a652-2ab2c55dd3b1	PsoOvis1B010992P1	73.7	38	10	0	4212	4327	409	446	0.000155	47.4
4cde4c5f-35bf-4b83-a652-2ab2c55dd3b1	PsoOvis1B010992P1	71.2	455	96	13	4539	5876	1	429	2.57e-146	464
4cde4c5f-35bf-4b83-a652-2ab2c55dd3b1	PsoOvis1B010992P1	44.1	254	122	11	6787	7493	182	432	2.26e-25	112
4cde4c5f-35bf-4b83-a652-2ab2c55dd3b1	PsoOvis1B010992P1	76.5	468	79	8	7755	9129	1	446	2.23e-193	599
4cde4c5f-35bf-4b83-a652-2ab2c55dd3b1	PsoOvis1B010992P1	78.5	475	70	10	9358	10775	4	450	3.77e-210	647
4cde4c5f-35bf-4b83-a652-2ab2c55dd3b1	PsoOvis1B010992P1	73.9	471	90	11	10985	12370	1	446	3.49e-183	570
4cde4c5f-35bf-4b83-a652-2ab2c55dd3b1	PsoOvis1B010992P1	65.4	474	122	12	12600	13978	4	449	3.05e-158	498
4cde4c5f-35bf-4b83-a652-2ab2c55dd3b1	PsoOvis1B010992P1	79.7	472	61	9	14182	15579	1	443	6.99e-210	647
4cde4c5f-35bf-4b83-a652-2ab2c55dd3b1	PsoOvis1B010992P1	62.1	475	136	12	15805	17188	1	446	2.86e-136	435
4cde4c5f-35bf-4b83-a652-2ab2c55dd3b1	PsoOvis1B010992P1	82.1	56	9	1	17404	17570	1	55	1.93e-09	63.2
5b99d3a3-baf4-415a-9d97-d761690a4c40	PsoOvis1B004414P1	69	468	107	9	1396	29	1	441	4.29e-192	594
5b99d3a3-baf4-415a-9d97-d761690a4c40	PsoOvis1B010992P1	87.6	460	28	6	1396	29	1	434	9.15e-251	756
5b99d3a3-baf4-415a-9d97-d761690a4c40	PsoOvis1B004414P1	72.9	487	96	8	3020	1591	1	461	6.25e-221	675
5b99d3a3-baf4-415a-9d97-d761690a4c40	PsoOvis1B010992P1	89.6	471	22	5	3020	1615	1	446	7.06e-273	816
5b99d3a3-baf4-415a-9d97-d761690a4c40	PsoOvis1B004414P1	72.1	488	104	4	4644	3204	1	464	5.87e-226	689
5b99d3a3-baf4-415a-9d97-d761690a4c40	PsoOvis1B010992P1	89.1	469	28	1	4644	3237	1	446	1.33e-275	823
5b99d3a3-baf4-415a-9d97-d761690a4c40	PsoOvis1B004414P1	74	488	94	5	6267	4832	1	464	1.14e-233	710
5b99d3a3-baf4-415a-9d97-d761690a4c40	PsoOvis1B010992P1	90.2	469	22	2	6267	4865	1	446	3.25e-282	841
5b99d3a3-baf4-415a-9d97-d761690a4c40	PsoOvis1B004414P1	95	484	1	1	7903	6454	4	464	4.7e-306	905
5b99d3a3-baf4-415a-9d97-d761690a4c40	PsoOvis1B010992P1	70.6	473	109	3	7903	6487	4	446	2.75e-213	653
5b99d3a3-baf4-415a-9d97-d761690a4c40	PsoOvis1B004414P1	69.9	176	52	1	8652	8123	281	455	8.59e-66	231
5b99d3a3-baf4-415a-9d97-d761690a4c40	PsoOvis1B010992P1	68.7	179	55	1	8652	8114	274	451	2.05e-68	238
5ff21713-2b12-476b-b5d6-cbbd583e1cfd	PsoOvis1B004414P1	54.7	170	68	3	529	47	1	169	2.82e-43	167
5ff21713-2b12-476b-b5d6-cbbd583e1cfd	PsoOvis1B010992P1	92.3	169	11	2	529	29	1	168	3.22e-88	297
5ff21713-2b12-476b-b5d6-cbbd583e1cfd	PsoOvis1B004414P1	73.6	488	94	7	2141	713	1	464	7.63e-216	665
5ff21713-2b12-476b-b5d6-cbbd583e1cfd	PsoOvis1B010992P1	89.6	469	22	5	2141	747	1	446	2.57e-264	803
5ff21713-2b12-476b-b5d6-cbbd583e1cfd	PsoOvis1B004414P1	73.6	488	97	4	3766	2329	1	464	3.08e-225	692
5ff21713-2b12-476b-b5d6-cbbd583e1cfd	PsoOvis1B010992P1	89.8	469	25	1	3766	2362	1	446	6.77e-271	822
5ff21713-2b12-476b-b5d6-cbbd583e1cfd	PsoOvis1B004414P1	72.8	489	99	6	5390	3951	1	464	4.32e-223	686
5ff21713-2b12-476b-b5d6-cbbd583e1cfd	PsoOvis1B010992P1	89.4	470	25	3	5390	3984	1	446	9.22e-271	822
5ff21713-2b12-476b-b5d6-cbbd583e1cfd	PsoOvis1B004414P1	92.4	488	12	3	7035	5579	1	464	3.82e-289	875
5ff21713-2b12-476b-b5d6-cbbd583e1cfd	PsoOvis1B010992P1	70.8	476	108	6	7035	5612	1	446	2.73e-211	651
5ff21713-2b12-476b-b5d6-cbbd583e1cfd	PsoOvis1B010992P1	54.5	455	194	8	8590	7244	4	451	4.47e-138	441
5ff21713-2b12-476b-b5d6-cbbd583e1cfd	PsoOvis1B004414P1	55.1	457	191	8	8593	7253	3	455	4.01e-133	427
5ff21713-2b12-476b-b5d6-cbbd583e1cfd	PsoOvis1B006008P1	97.6	126	3	0	9818	9441	1	126	1.31e-59	202
5ff21713-2b12-476b-b5d6-cbbd583e1cfd	PsoOvis1B002217P1	90.3	258	1	1	11790	12563	1	234	1.56e-138	432
5ff21713-2b12-476b-b5d6-cbbd583e1cfd	PsoOvis1B010138P1	96.7	3178	82	20	22149	12653	298	3464	0	5789
5ff21713-2b12-476b-b5d6-cbbd583e1cfd	PsoOvis1B010138P1	86.1	337	7	3	23629	22621	1	297	2.22e-146	517
5ff21713-2b12-476b-b5d6-cbbd583e1cfd	PsoOvis1B000420P1	92.5	835	17	8	23849	26342	1	792	0	1445
6a4b75e6-1250-49ce-9a47-aae109a3c596	PsoOvis1B010992P1	87.9	472	26	9	261	1665	1	445	3.58e-249	759
6a4b75e6-1250-49ce-9a47-aae109a3c596	PsoOvis1B010992P1	83.2	469	51	6	1880	3282	1	443	1.16e-232	712
6a4b75e6-1250-49ce-9a47-aae109a3c596	PsoOvis1B010992P1	88	468	32	2	3517	4917	1	444	7.71e-259	787
6a4b75e6-1250-49ce-9a47-aae109a3c596	PsoOvis1B010992P1	84.1	471	43	9	5138	6527	1	445	8.42e-224	687
6a4b75e6-1250-49ce-9a47-aae109a3c596	PsoOvis1B010992P1	86	465	36	7	6745	8124	1	443	8.03e-237	724
6a4b75e6-1250-49ce-9a47-aae109a3c596	PsoOvis1B010992P1	82.6	471	46	10	8346	9730	1	444	5.81e-228	699
6a4b75e6-1250-49ce-9a47-aae109a3c596	PsoOvis1B010992P1	87.9	470	30	5	9953	11355	1	446	5.78e-248	756
6a4b75e6-1250-49ce-9a47-aae109a3c596	PsoOvis1B010992P1	82.6	476	56	6	11579	12995	1	450	1.77e-235	720
6a4b75e6-1250-49ce-9a47-aae109a3c596	PsoOvis1B010992P1	84.7	470	45	4	13197	14598	1	445	1.31e-244	746
6a4b75e6-1250-49ce-9a47-aae109a3c596	PsoOvis1B010992P1	85.4	473	39	7	14819	16225	1	446	4.97e-238	728
6a4b75e6-1250-49ce-9a47-aae109a3c596	PsoOvis1B010992P1	89.2	472	25	4	16443	17858	1	446	5.3e-263	799
6a4b75e6-1250-49ce-9a47-aae109a3c596	PsoOvis1B010992P1	89.6	346	11	3	18081	19113	1	322	6.33e-191	592
6a095006-c2c7-4b6b-9e0e-0eb44da47dba	PsoOvis1B004414P1	87	77	9	1	26	255	378	453	8.74e-30	126
6a095006-c2c7-4b6b-9e0e-0eb44da47dba	PsoOvis1B010992P1	96.5	86	2	1	26	282	371	455	3.52e-40	157
6a095006-c2c7-4b6b-9e0e-0eb44da47dba	PsoOvis1B003850P1	91.8	269	21	1	1378	2176	1	269	8.67e-129	409
6a095006-c2c7-4b6b-9e0e-0eb44da47dba	PsoOvis1B006008P1	89.6	125	12	1	2329	2704	3	126	2.42e-46	163
6a095006-c2c7-4b6b-9e0e-0eb44da47dba	PsoOvis1B004414P1	53.8	459	192	14	3540	4873	3	455	2.14e-109	358
6a095006-c2c7-4b6b-9e0e-0eb44da47dba	PsoOvis1B010992P1	53.7	458	191	13	3543	4882	4	451	2.37e-120	389
6a095006-c2c7-4b6b-9e0e-0eb44da47dba	PsoOvis1B004414P1	89.4	489	23	7	5085	6537	1	464	4.25e-262	797
6a095006-c2c7-4b6b-9e0e-0eb44da47dba	PsoOvis1B010992P1	65	480	132	9	5093	6518	4	451	7.91e-178	555
6a095006-c2c7-4b6b-9e0e-0eb44da47dba	PsoOvis1B010992P1	87.1	466	35	3	6718	8096	1	443	3.16e-240	734
6a095006-c2c7-4b6b-9e0e-0eb44da47dba	PsoOvis1B004414P1	71.3	481	110	4	6729	8138	5	464	1.72e-200	620
6a095006-c2c7-4b6b-9e0e-0eb44da47dba	PsoOvis1B004414P1	69.3	489	115	7	8321	9756	1	464	2.77e-199	617
6a095006-c2c7-4b6b-9e0e-0eb44da47dba	PsoOvis1B010992P1	85.7	470	41	4	8321	9723	1	446	5.33e-246	750
6a095006-c2c7-4b6b-9e0e-0eb44da47dba	PsoOvis1B004414P1	70.4	490	107	10	9944	11370	1	464	6.08e-187	581
6a095006-c2c7-4b6b-9e0e-0eb44da47dba	PsoOvis1B010992P1	86.4	469	35	8	9944	11333	1	444	2.47e-236	723
6a095006-c2c7-4b6b-9e0e-0eb44da47dba	PsoOvis1B004414P1	69.8	487	112	10	11557	12976	1	464	5.44e-195	604
6a095006-c2c7-4b6b-9e0e-0eb44da47dba	PsoOvis1B010992P1	83.1	467	51	7	11557	12939	1	444	9.77e-237	724
6a095006-c2c7-4b6b-9e0e-0eb44da47dba	PsoOvis1B004414P1	70.4	486	108	6	13167	14586	4	464	2.34e-200	620
6a095006-c2c7-4b6b-9e0e-0eb44da47dba	PsoOvis1B010992P1	85.9	467	40	4	13167	14553	4	446	3.06e-242	739
6a095006-c2c7-4b6b-9e0e-0eb44da47dba	PsoOvis1B004414P1	67.6	488	116	9	14767	16175	1	464	3.98e-184	573
6a095006-c2c7-4b6b-9e0e-0eb44da47dba	PsoOvis1B010992P1	82.5	468	49	6	14767	16141	1	445	2.36e-229	702
6a095006-c2c7-4b6b-9e0e-0eb44da47dba	PsoOvis1B004414P1	54.1	292	98	6	16354	17187	1	268	5.73e-70	244
6a095006-c2c7-4b6b-9e0e-0eb44da47dba	PsoOvis1B010992P1	83.5	284	20	4	16354	17187	1	261	4.83e-127	409
6c138c96-9183-4991-b005-46ecefffda02	PsoOvis1B010138P1	90.9	827	66	8	30	2489	2638	3463	0	1322
6c138c96-9183-4991-b005-46ecefffda02	PsoOvis1B002217P1	82	261	16	8	3346	2577	1	234	5.71e-103	330
6c138c96-9183-4991-b005-46ecefffda02	PsoOvis1B006008P1	89.8	128	11	2	5310	5690	1	126	4.65e-46	163
6c138c96-9183-4991-b005-46ecefffda02	PsoOvis1B010992P1	50.4	458	205	15	6526	7858	4	450	6.97e-102	337
6c138c96-9183-4991-b005-46ecefffda02	PsoOvis1B010992P1	67.5	468	120	5	8079	9469	4	441	5.95e-180	561
6c138c96-9183-4991-b005-46ecefffda02	PsoOvis1B010992P1	86.3	467	39	3	9706	11094	1	443	2.71e-243	743
6c138c96-9183-4991-b005-46ecefffda02	PsoOvis1B010992P1	77	479	76	11	11322	12738	1	450	5.03e-192	596
6c138c96-9183-4991-b005-46ecefffda02	PsoOvis1B010992P1	77.8	465	71	9	12952	14321	4	445	1.01e-196	609
6c138c96-9183-4991-b005-46ecefffda02	PsoOvis1B010992P1	71.9	480	94	14	14544	15946	1	451	1.92e-172	540
6c138c96-9183-4991-b005-46ecefffda02	PsoOvis1B010992P1	84.9	471	41	7	16147	17535	1	446	1.28e-222	684
6c138c96-9183-4991-b005-46ecefffda02	PsoOvis1B010992P1	84.4	468	46	4	17772	19172	5	446	7.31e-239	730
6c138c96-9183-4991-b005-46ecefffda02	PsoOvis1B010992P1	82.5	464	51	6	19392	20772	1	438	9.66e-221	678
6c138c96-9183-4991-b005-46ecefffda02	PsoOvis1B010992P1	84.7	472	47	3	21029	22433	4	451	7.16e-250	762
6c138c96-9183-4991-b005-46ecefffda02	PsoOvis1B010992P1	81.4	469	56	6	22641	24025	1	446	4.13e-195	605
07a87b96-ada0-4adc-9056-c58ec1e2cfe5	PsoOvis1B010992P1	89.1	470	26	3	335	1743	1	445	1.93e-272	827
07a87b96-ada0-4adc-9056-c58ec1e2cfe5	PsoOvis1B010992P1	88.6	475	30	1	1959	3379	1	451	5.8e-271	823
07a87b96-ada0-4adc-9056-c58ec1e2cfe5	PsoOvis1B010992P1	88.9	470	26	4	3582	4985	1	446	1.93e-272	827
07a87b96-ada0-4adc-9056-c58ec1e2cfe5	PsoOvis1B010992P1	90.4	469	22	1	5207	6614	1	446	1.24e-280	851
07a87b96-ada0-4adc-9056-c58ec1e2cfe5	PsoOvis1B010992P1	77.8	185	24	3	6834	7380	1	170	1.4e-72	253
07a87b96-ada0-4adc-9056-c58ec1e2cfe5	PsoOvis1B007656P1	72.2	54	13	1	9418	9261	270	323	1.05e-09	64.3
07a87b96-ada0-4adc-9056-c58ec1e2cfe5	PsoOvis1B000689P1	68.8	32	10	0	10216	10311	4	35	9.55e-06	48.1
07a87b96-ada0-4adc-9056-c58ec1e2cfe5	PsoOvis1B000689P1	89.8	49	5	0	16397	16542	1	49	1.29e-20	90.5
07a87b96-ada0-4adc-9056-c58ec1e2cfe5	PsoOvis1B007634P1	62.1	58	16	2	22637	22806	1	53	4.41e-11	61.6
07a87b96-ada0-4adc-9056-c58ec1e2cfe5	PsoOvis1B007634P1	64.2	53	19	0	42319	42477	1	53	9.55e-15	72
07a87b96-ada0-4adc-9056-c58ec1e2cfe5	PsoOvis1B007656P1	76.1	109	23	2	42929	42614	213	321	1.39e-34	138
7f810bdb-fedf-4389-abaf-e9e42a6ad072	PsoOvis1B010992P1	88.4	129	14	1	411	27	198	325	6.25e-67	235
7f810bdb-fedf-4389-abaf-e9e42a6ad072	PsoOvis1B010992P1	90	479	23	3	3498	2068	1	455	2.87e-269	817
7f810bdb-fedf-4389-abaf-e9e42a6ad072	PsoOvis1B010992P1	82.1	262	44	3	4498	3717	187	446	5e-130	417
7f810bdb-fedf-4389-abaf-e9e42a6ad072	PsoOvis1B010992P1	93.1	478	9	2	7551	6118	1	455	2.82e-289	875
7f810bdb-fedf-4389-abaf-e9e42a6ad072	PsoOvis1B010992P1	83.9	261	41	1	8554	7771	187	446	4.63e-138	441
7f810bdb-fedf-4389-abaf-e9e42a6ad072	PsoOvis1B010992P1	88.5	480	26	4	11574	10150	1	455	4.46e-261	794
7f810bdb-fedf-4389-abaf-e9e42a6ad072	PsoOvis1B010992P1	61.2	250	87	8	12515	11796	198	446	3.2e-63	224
7f810bdb-fedf-4389-abaf-e9e42a6ad072	PsoOvis1B010992P1	87.4	484	27	11	15575	14141	1	455	8.19e-252	767
7f810bdb-fedf-4389-abaf-e9e42a6ad072	PsoOvis1B010992P1	84.8	256	39	0	16575	15807	187	442	4.09e-135	432
7f810bdb-fedf-4389-abaf-e9e42a6ad072	PsoOvis1B010992P1	90.6	479	17	4	19611	18187	1	455	1.15e-287	870
7f810bdb-fedf-4389-abaf-e9e42a6ad072	PsoOvis1B010992P1	92.5	160	11	1	20321	19843	285	443	2.45e-86	291
8bbf5722-e8fc-4bf3-abbd-9e7a599fa5b8	PsoOvis1B014440P1	93.6	467	25	5	422	1811	1	465	6.28e-270	819
8bbf5722-e8fc-4bf3-abbd-9e7a599fa5b8	PsoOvis1B004414P1	53.3	465	199	9	450	1800	3	463	2.03e-131	421
8bbf5722-e8fc-4bf3-abbd-9e7a599fa5b8	PsoOvis1B010992P1	54.1	460	190	8	453	1803	4	451	1.39e-139	444
8bbf5722-e8fc-4bf3-abbd-9e7a599fa5b8	PsoOvis1B004414P1	87.6	485	36	4	2003	3444	1	464	1.04e-260	793
8bbf5722-e8fc-4bf3-abbd-9e7a599fa5b8	PsoOvis1B010992P1	66.9	471	127	5	2003	3407	1	444	1.87e-189	588
8bbf5722-e8fc-4bf3-abbd-9e7a599fa5b8	PsoOvis1B014440P1	53.5	473	193	10	2009	3419	11	458	1.21e-131	422
8bbf5722-e8fc-4bf3-abbd-9e7a599fa5b8	PsoOvis1B010992P1	84.3	471	42	8	3625	5008	1	446	1.5e-225	691
8bbf5722-e8fc-4bf3-abbd-9e7a599fa5b8	PsoOvis1B004414P1	69.2	483	110	9	3645	5041	7	464	2.96e-179	559
8bbf5722-e8fc-4bf3-abbd-9e7a599fa5b8	PsoOvis1B014440P1	54.7	472	174	13	3645	5014	15	458	4.61e-117	380
8bbf5722-e8fc-4bf3-abbd-9e7a599fa5b8	PsoOvis1B004414P1	66.2	488	126	8	5225	6644	1	464	1.05e-187	583
8bbf5722-e8fc-4bf3-abbd-9e7a599fa5b8	PsoOvis1B010992P1	83.6	469	47	7	5225	6611	1	446	3.14e-237	725
8bbf5722-e8fc-4bf3-abbd-9e7a599fa5b8	PsoOvis1B014440P1	52.3	470	191	10	5234	6617	12	458	3.2e-125	404
8bbf5722-e8fc-4bf3-abbd-9e7a599fa5b8	PsoOvis1B004414P1	62.9	490	145	9	6826	8269	1	464	2.32e-162	510
8bbf5722-e8fc-4bf3-abbd-9e7a599fa5b8	PsoOvis1B010992P1	80	471	66	7	6826	8236	1	446	5.22e-214	658
8bbf5722-e8fc-4bf3-abbd-9e7a599fa5b8	PsoOvis1B014440P1	48.3	476	209	13	6835	8242	12	458	5.75e-102	337
8bbf5722-e8fc-4bf3-abbd-9e7a599fa5b8	PsoOvis1B004414P1	63.2	492	136	15	8458	9885	1	464	8.35e-158	497
8bbf5722-e8fc-4bf3-abbd-9e7a599fa5b8	PsoOvis1B010992P1	77.6	477	72	11	8458	9868	1	450	5.12e-205	632
8bbf5722-e8fc-4bf3-abbd-9e7a599fa5b8	PsoOvis1B014440P1	47.6	477	203	17	8467	9853	12	455	9.19e-93	310
8bbf5722-e8fc-4bf3-abbd-9e7a599fa5b8	PsoOvis1B010992P1	85.2	142	19	2	10069	10487	1	142	6.26e-57	206
8bbf5722-e8fc-4bf3-abbd-9e7a599fa5b8	PsoOvis1B004414P1	46.9	145	69	1	10079	10487	5	149	1.04e-27	119
8bbf5722-e8fc-4bf3-abbd-9e7a599fa5b8	PsoOvis1B014440P1	40.1	157	83	4	10079	10533	13	163	1.65e-13	75.9
8bbf5722-e8fc-4bf3-abbd-9e7a599fa5b8	PsoOvis1B014440P1	54.1	392	148	12	10802	11964	95	458	7.87e-98	325
8bbf5722-e8fc-4bf3-abbd-9e7a599fa5b8	PsoOvis1B004414P1	71.2	399	85	7	10808	11991	92	464	2.01e-161	508
8bbf5722-e8fc-4bf3-abbd-9e7a599fa5b8	PsoOvis1B010992P1	82.4	387	41	6	10808	11958	85	446	6.25e-180	560
8bbf5722-e8fc-4bf3-abbd-9e7a599fa5b8	PsoOvis1B004414P1	64.1	493	136	9	12179	13624	1	463	3e-166	521
8bbf5722-e8fc-4bf3-abbd-9e7a599fa5b8	PsoOvis1B010992P1	79.6	476	62	10	12179	13594	1	446	4.68e-211	650
8bbf5722-e8fc-4bf3-abbd-9e7a599fa5b8	PsoOvis1B014440P1	49.5	477	204	12	12188	13600	12	458	2.27e-104	343
8bbf5722-e8fc-4bf3-abbd-9e7a599fa5b8	PsoOvis1B004414P1	53.2	124	49	3	13815	14162	1	124	2.05e-24	109
8bbf5722-e8fc-4bf3-abbd-9e7a599fa5b8	PsoOvis1B010992P1	89	118	11	1	13815	14165	1	118	1.67e-53	196
8bbf5722-e8fc-4bf3-abbd-9e7a599fa5b8	PsoOvis1B014440P1	51.1	88	39	2	13824	14077	12	99	1.65e-13	75.9
8fc9c985-6e19-4ef7-974a-23cd8b717a7e	PsoOvis1B010992P1	64.8	105	35	2	53	363	348	451	9.92e-20	96.3
8fc9c985-6e19-4ef7-974a-23cd8b717a7e	PsoOvis1B010992P1	57	465	165	12	562	1943	1	435	2.77e-113	370
8fc9c985-6e19-4ef7-974a-23cd8b717a7e	PsoOvis1B010992P1	83	470	54	3	2213	3629	1	445	2.83e-224	689
8fc9c985-6e19-4ef7-974a-23cd8b717a7e	PsoOvis1B010992P1	76.7	486	77	9	3857	5301	1	453	2.37e-205	634
8fc9c985-6e19-4ef7-974a-23cd8b717a7e	PsoOvis1B010992P1	81.9	475	50	12	5505	6917	1	443	1.27e-216	667
8fc9c985-6e19-4ef7-974a-23cd8b717a7e	PsoOvis1B010992P1	83.1	479	46	11	7143	8574	1	446	5.26e-224	688
8fc9c985-6e19-4ef7-974a-23cd8b717a7e	PsoOvis1B010992P1	74.1	479	85	15	8796	10208	1	446	3.44e-179	559
8fc9c985-6e19-4ef7-974a-23cd8b717a7e	PsoOvis1B010992P1	74.2	481	85	15	10433	11867	1	446	4.43e-183	570
8fc9c985-6e19-4ef7-974a-23cd8b717a7e	PsoOvis1B010992P1	73.5	476	90	13	12089	13495	1	446	3.5e-166	522
8fc9c985-6e19-4ef7-974a-23cd8b717a7e	PsoOvis1B010992P1	79.5	473	67	6	13711	15109	1	446	1.17e-211	652
8fc9c985-6e19-4ef7-974a-23cd8b717a7e	PsoOvis1B010992P1	77.3	462	74	8	15340	16706	7	443	5.86e-196	607
8fc9c985-6e19-4ef7-974a-23cd8b717a7e	PsoOvis1B010992P1	78.8	471	68	7	16936	18340	1	443	4.77e-210	648
8fc9c985-6e19-4ef7-974a-23cd8b717a7e	PsoOvis1B010992P1	81	474	60	7	18566	19980	1	445	4.49e-214	659
8fc9c985-6e19-4ef7-974a-23cd8b717a7e	PsoOvis1B010992P1	79.9	472	60	12	20217	21624	4	443	1.18e-200	621
8fc9c985-6e19-4ef7-974a-23cd8b717a7e	PsoOvis1B010992P1	80.5	477	60	9	21851	23277	1	446	1.53e-224	689
8fc9c985-6e19-4ef7-974a-23cd8b717a7e	PsoOvis1B010992P1	79.7	478	60	11	23496	24917	1	446	1.44e-197	612
8fc9c985-6e19-4ef7-974a-23cd8b717a7e	PsoOvis1B010992P1	79	471	69	8	25137	26541	1	445	1.24e-207	641
8fc9c985-6e19-4ef7-974a-23cd8b717a7e	PsoOvis1B010992P1	77.9	470	73	10	26761	28158	1	443	2.32e-196	608
8fc9c985-6e19-4ef7-974a-23cd8b717a7e	PsoOvis1B010992P1	75.2	415	65	14	28384	29606	1	383	1.02e-140	449
9a9fa093-2b9b-4703-8e5e-f58f70e0decf	PsoOvis1B012292P1	68.3	60	16	2	854	1032	1	58	8.96e-10	63.2
9a9fa093-2b9b-4703-8e5e-f58f70e0decf	PsoOvis1B012292P2	58.5	41	15	1	910	1032	5	43	4.35e-06	51.6
9a9fa093-2b9b-4703-8e5e-f58f70e0decf	PsoOvis1B012292P1	88.8	258	23	6	1411	2174	53	306	5.7e-125	397
9a9fa093-2b9b-4703-8e5e-f58f70e0decf	PsoOvis1B012292P2	88.8	258	23	6	1411	2174	38	291	3.35e-125	397
9a9fa093-2b9b-4703-8e5e-f58f70e0decf	PsoOvis1B003850P1	84.6	338	45	6	3581	2579	1	336	1.02e-116	374
9a9fa093-2b9b-4703-8e5e-f58f70e0decf	PsoOvis1B010992P1	91	479	16	5	6108	4679	1	455	1.11e-266	810
9a9fa093-2b9b-4703-8e5e-f58f70e0decf	PsoOvis1B010992P1	86.3	480	38	4	7731	6297	1	454	1.45e-259	789
9a9fa093-2b9b-4703-8e5e-f58f70e0decf	PsoOvis1B010992P1	87.6	467	30	5	9344	7961	2	443	1.04e-241	738
9a9fa093-2b9b-4703-8e5e-f58f70e0decf	PsoOvis1B010992P1	86.9	465	36	5	10953	9568	5	446	1.03e-232	712
9a9fa093-2b9b-4703-8e5e-f58f70e0decf	PsoOvis1B010992P1	82.1	469	52	9	12563	11179	4	446	1.8e-205	634
9a9fa093-2b9b-4703-8e5e-f58f70e0decf	PsoOvis1B010992P1	85.6	472	38	6	14196	12794	1	446	1.09e-248	758
9a9fa093-2b9b-4703-8e5e-f58f70e0decf	PsoOvis1B010992P1	88.7	471	24	5	15808	14414	1	446	3.05e-251	765
9a9fa093-2b9b-4703-8e5e-f58f70e0decf	PsoOvis1B010992P1	82	317	30	3	16954	16014	158	451	7.95e-152	480
9c4c576c-d6c2-45a0-9d1f-6db3ce4bcd20	PsoOvis1B010992P1	83.8	117	16	3	372	31	1	117	2.19e-47	178
9c4c576c-d6c2-45a0-9d1f-6db3ce4bcd20	PsoOvis1B010992P1	81.8	472	56	8	1987	592	1	446	3.17e-196	607
9c4c576c-d6c2-45a0-9d1f-6db3ce4bcd20	PsoOvis1B010992P1	81.2	473	59	6	3613	2206	1	446	1.48e-206	637
9c4c576c-d6c2-45a0-9d1f-6db3ce4bcd20	PsoOvis1B010992P1	80.1	472	58	11	5214	3830	1	446	1.29e-205	634
9c4c576c-d6c2-45a0-9d1f-6db3ce4bcd20	PsoOvis1B010992P1	77.1	468	75	9	6816	5439	2	444	2.27e-187	582
9c4c576c-d6c2-45a0-9d1f-6db3ce4bcd20	PsoOvis1B010992P1	75.6	475	79	12	8440	7042	1	445	8.2e-172	537
9c4c576c-d6c2-45a0-9d1f-6db3ce4bcd20	PsoOvis1B010992P1	84.8	474	45	5	10053	8643	1	450	8.61e-252	767
9c4c576c-d6c2-45a0-9d1f-6db3ce4bcd20	PsoOvis1B010992P1	88.6	472	26	5	11687	10281	1	446	1.85e-261	795
9c4c576c-d6c2-45a0-9d1f-6db3ce4bcd20	PsoOvis1B010992P1	82.7	473	49	9	13305	11898	1	445	6.34e-212	652
9c4c576c-d6c2-45a0-9d1f-6db3ce4bcd20	PsoOvis1B010992P1	84.9	471	41	5	14926	13527	1	446	2.4e-245	748
9c4c576c-d6c2-45a0-9d1f-6db3ce4bcd20	PsoOvis1B010992P1	84.8	462	37	7	16492	15135	9	446	3.12e-218	671
9d7a923f-cb96-48b5-bae7-d539af23ad5a	PsoOvis1B010992P1	78.1	342	44	6	1040	26	2	314	1.94e-143	456
9d7a923f-cb96-48b5-bae7-d539af23ad5a	PsoOvis1B010992P1	75.7	473	82	9	2666	1266	1	446	2.06e-187	582
9d7a923f-cb96-48b5-bae7-d539af23ad5a	PsoOvis1B010992P1	75.8	479	87	6	4309	2874	1	451	1.31e-208	643
9d7a923f-cb96-48b5-bae7-d539af23ad5a	PsoOvis1B010992P1	78.3	474	72	9	5917	4516	1	450	3.04e-203	628
9d7a923f-cb96-48b5-bae7-d539af23ad5a	PsoOvis1B010992P1	62.2	476	137	14	7514	6137	1	446	1.18e-131	422
9d7a923f-cb96-48b5-bae7-d539af23ad5a	PsoOvis1B010992P1	65.2	460	121	15	9116	7769	3	431	5.04e-124	400
9d7a923f-cb96-48b5-bae7-d539af23ad5a	PsoOvis1B010992P1	75.3	474	78	12	10719	9343	1	448	4.05e-183	570
9d7a923f-cb96-48b5-bae7-d539af23ad5a	PsoOvis1B010992P1	72.9	479	94	10	12368	10939	1	446	2.06e-176	551
9d7a923f-cb96-48b5-bae7-d539af23ad5a	PsoOvis1B010992P1	69.6	473	107	12	13980	12587	1	446	8.69e-160	503
9d7a923f-cb96-48b5-bae7-d539af23ad5a	PsoOvis1B010992P1	74.8	477	86	12	15618	14201	1	446	7.93e-179	558
9d7a923f-cb96-48b5-bae7-d539af23ad5a	PsoOvis1B010992P1	68.7	476	116	11	17228	15818	1	450	1.05e-156	494
9d7a923f-cb96-48b5-bae7-d539af23ad5a	PsoOvis1B010992P1	66.3	475	117	18	18849	17459	1	442	1.26e-140	448
9d7a923f-cb96-48b5-bae7-d539af23ad5a	PsoOvis1B010992P1	74.5	365	65	6	20186	19092	99	438	1.11e-137	439
17f558b9-9b0f-4336-94f5-3de162674cb6	PsoOvis1B004414P1	59.5	363	109	10	1087	37	1	337	9.99e-94	314
17f558b9-9b0f-4336-94f5-3de162674cb6	PsoOvis1B010992P1	81.2	356	37	8	1087	37	1	330	1.29e-147	469
17f558b9-9b0f-4336-94f5-3de162674cb6	PsoOvis1B014440P1	45.5	374	156	14	1090	16	8	347	2.27e-58	211
17f558b9-9b0f-4336-94f5-3de162674cb6	PsoOvis1B014440P1	54.5	475	187	7	2695	1289	12	461	3.84e-141	451
17f558b9-9b0f-4336-94f5-3de162674cb6	PsoOvis1B004414P1	70.9	484	109	4	2704	1282	1	460	1.29e-206	639
17f558b9-9b0f-4336-94f5-3de162674cb6	PsoOvis1B010992P1	85.7	474	45	1	2704	1289	1	451	2.3e-257	784
17f558b9-9b0f-4336-94f5-3de162674cb6	PsoOvis1B004414P1	69.9	489	110	10	4336	2899	1	461	4.34e-186	580
17f558b9-9b0f-4336-94f5-3de162674cb6	PsoOvis1B010992P1	84	474	47	7	4336	2923	1	446	1.74e-226	695
17f558b9-9b0f-4336-94f5-3de162674cb6	PsoOvis1B014440P1	52.6	481	191	12	4340	2917	8	458	8.57e-119	386
17f558b9-9b0f-4336-94f5-3de162674cb6	PsoOvis1B004414P1	68.7	483	118	7	5943	4526	4	464	6.61e-189	588
17f558b9-9b0f-4336-94f5-3de162674cb6	PsoOvis1B014440P1	54.1	473	181	12	5943	4553	12	458	1.76e-125	405
17f558b9-9b0f-4336-94f5-3de162674cb6	PsoOvis1B010992P1	82.4	472	59	4	5953	4545	1	451	7.65e-230	705
17f558b9-9b0f-4336-94f5-3de162674cb6	PsoOvis1B014440P1	53.4	466	187	8	7539	6160	17	458	4.22e-131	422
17f558b9-9b0f-4336-94f5-3de162674cb6	PsoOvis1B004414P1	70.1	488	111	7	7564	6133	1	464	4.85e-200	620
17f558b9-9b0f-4336-94f5-3de162674cb6	PsoOvis1B010992P1	84.4	469	48	3	7564	6166	1	446	2.25e-239	732
17f558b9-9b0f-4336-94f5-3de162674cb6	PsoOvis1B014440P1	54.2	474	184	7	9181	7775	12	458	2.82e-141	451
17f558b9-9b0f-4336-94f5-3de162674cb6	PsoOvis1B004414P1	72.3	488	99	8	9190	7759	1	461	1.26e-208	644
17f558b9-9b0f-4336-94f5-3de162674cb6	PsoOvis1B010992P1	86.2	471	38	4	9190	7784	1	445	1.32e-253	773
17f558b9-9b0f-4336-94f5-3de162674cb6	PsoOvis1B014440P1	53.9	471	185	11	10790	9404	12	458	1.64e-133	429
17f558b9-9b0f-4336-94f5-3de162674cb6	PsoOvis1B004414P1	70.4	486	111	8	10799	9377	1	464	8.5e-204	630
17f558b9-9b0f-4336-94f5-3de162674cb6	PsoOvis1B010992P1	86.5	468	37	6	10799	9410	1	446	3.01e-250	763
17f558b9-9b0f-4336-94f5-3de162674cb6	PsoOvis1B014440P1	54.7	472	175	12	12398	11009	17	458	1.58e-137	440
17f558b9-9b0f-4336-94f5-3de162674cb6	PsoOvis1B004414P1	70.3	488	107	8	12423	10991	1	461	5.42e-203	628
17f558b9-9b0f-4336-94f5-3de162674cb6	PsoOvis1B010992P1	85.6	471	41	5	12423	11015	1	446	1.92e-249	761
17f558b9-9b0f-4336-94f5-3de162674cb6	PsoOvis1B004414P1	71.3	481	101	8	14014	12608	10	464	6.42e-202	625
17f558b9-9b0f-4336-94f5-3de162674cb6	PsoOvis1B014440P1	54	472	185	8	14029	12635	13	458	2.99e-135	434
17f558b9-9b0f-4336-94f5-3de162674cb6	PsoOvis1B010992P1	86.2	471	37	5	14039	12641	1	446	6.14e-244	745
17f558b9-9b0f-4336-94f5-3de162674cb6	PsoOvis1B014440P1	53.5	471	184	12	15634	14255	14	458	8.68e-117	380
17f558b9-9b0f-4336-94f5-3de162674cb6	PsoOvis1B004414P1	67.1	489	122	7	15649	14228	1	464	1.26e-186	581
17f558b9-9b0f-4336-94f5-3de162674cb6	PsoOvis1B010992P1	83.4	470	49	6	15649	14261	1	446	9.65e-225	690
17f558b9-9b0f-4336-94f5-3de162674cb6	PsoOvis1B004414P1	64.4	477	134	8	17227	15840	10	462	1.27e-162	512
17f558b9-9b0f-4336-94f5-3de162674cb6	PsoOvis1B010992P1	76.8	470	80	7	17253	15867	1	446	1.24e-197	612
17f558b9-9b0f-4336-94f5-3de162674cb6	PsoOvis1B014440P1	49.7	479	200	12	17257	15861	8	458	5.86e-102	338
17f558b9-9b0f-4336-94f5-3de162674cb6	PsoOvis1B004414P1	64.3	490	133	14	18873	17443	1	463	1.68e-164	518
17f558b9-9b0f-4336-94f5-3de162674cb6	PsoOvis1B010992P1	81.8	473	51	12	18873	17473	1	446	6.43e-211	650
17f558b9-9b0f-4336-94f5-3de162674cb6	PsoOvis1B014440P1	52.1	482	186	15	18877	17467	8	458	5.5e-116	378
17f558b9-9b0f-4336-94f5-3de162674cb6	PsoOvis1B004414P1	68.7	485	117	6	20476	19058	4	464	1.3e-184	575
17f558b9-9b0f-4336-94f5-3de162674cb6	PsoOvis1B014440P1	51.2	475	187	11	20476	19093	12	455	1.01e-117	383
17f558b9-9b0f-4336-94f5-3de162674cb6	PsoOvis1B010992P1	84.4	469	46	5	20486	19093	1	445	6.87e-227	696
17f558b9-9b0f-4336-94f5-3de162674cb6	PsoOvis1B014440P1	47.2	475	212	13	22083	20701	12	458	5.92e-92	309
17f558b9-9b0f-4336-94f5-3de162674cb6	PsoOvis1B004414P1	64.5	490	131	12	22092	20677	1	463	1.05e-152	484
17f558b9-9b0f-4336-94f5-3de162674cb6	PsoOvis1B010992P1	76.9	472	75	12	22092	20707	1	446	2.24e-188	586
17f558b9-9b0f-4336-94f5-3de162674cb6	PsoOvis1B004414P1	73.3	484	94	6	23703	22284	6	464	6.42e-202	625
17f558b9-9b0f-4336-94f5-3de162674cb6	PsoOvis1B010992P1	89.4	470	22	5	23717	22319	1	445	6.83e-247	754
17f558b9-9b0f-4336-94f5-3de162674cb6	PsoOvis1B014440P1	54.8	482	169	10	23721	22319	8	455	3.58e-132	425
17f558b9-9b0f-4336-94f5-3de162674cb6	PsoOvis1B014440P1	54.9	470	181	7	25319	23930	12	458	5.92e-144	459
17f558b9-9b0f-4336-94f5-3de162674cb6	PsoOvis1B004414P1	72.5	487	99	5	25328	23903	1	464	2.45e-215	664
17f558b9-9b0f-4336-94f5-3de162674cb6	PsoOvis1B010992P1	89.1	468	25	4	25328	23936	1	446	8.54e-262	796
17f558b9-9b0f-4336-94f5-3de162674cb6	PsoOvis1B004414P1	66.4	482	127	6	26934	25527	4	461	2.2e-179	560
17f558b9-9b0f-4336-94f5-3de162674cb6	PsoOvis1B010992P1	77.5	466	79	4	26934	25551	4	446	7.39e-212	653
17f558b9-9b0f-4336-94f5-3de162674cb6	PsoOvis1B014440P1	52.8	470	192	7	26934	25545	12	458	3.31e-123	399
17f558b9-9b0f-4336-94f5-3de162674cb6	PsoOvis1B014440P1	40.8	277	130	14	27921	27146	198	458	2.53e-14	79.7
17f558b9-9b0f-4336-94f5-3de162674cb6	PsoOvis1B004414P1	42.7	466	214	16	28435	27125	21	462	2.66e-43	167
17f558b9-9b0f-4336-94f5-3de162674cb6	PsoOvis1B010992P1	50.1	449	181	15	28435	27152	21	446	5.4e-56	204
17f558b9-9b0f-4336-94f5-3de162674cb6	PsoOvis1B014440P1	54.9	483	183	12	30124	28687	11	461	4.14e-133	427
17f558b9-9b0f-4336-94f5-3de162674cb6	PsoOvis1B004414P1	89.2	491	21	9	30130	28671	1	463	1.58e-263	802
17f558b9-9b0f-4336-94f5-3de162674cb6	PsoOvis1B010992P1	69.3	485	112	8	30130	28687	1	451	9.36e-196	607
17f558b9-9b0f-4336-94f5-3de162674cb6	PsoOvis1B010992P1	55.2	455	181	10	31684	30349	4	445	1.19e-140	449
17f558b9-9b0f-4336-94f5-3de162674cb6	PsoOvis1B004414P1	55.3	456	188	11	31687	30349	3	452	5.89e-134	430
17f558b9-9b0f-4336-94f5-3de162674cb6	PsoOvis1B014440P1	90.9	472	35	4	31717	30304	1	465	1.11e-273	831
17f558b9-9b0f-4336-94f5-3de162674cb6	PsoOvis1B006008P1	81	126	22	2	32887	32520	1	126	1.51e-37	139
26ab0b00-3bc6-49e7-a223-51224da49e24	PsoOvis1B011273P1	27.8	90	64	1	2522	2255	172	261	0.000289	46.2
26ab0b00-3bc6-49e7-a223-51224da49e24	PsoOvis1B007226P1	26.7	120	81	3	2594	2255	254	373	4.69e-05	49.7
26ab0b00-3bc6-49e7-a223-51224da49e24	PsoOvis1B010992P1	78.1	160	33	2	4129	4607	293	451	1.23e-62	223
26ab0b00-3bc6-49e7-a223-51224da49e24	PsoOvis1B010992P1	86.8	470	37	3	4814	6213	1	446	2.42e-249	760
26ab0b00-3bc6-49e7-a223-51224da49e24	PsoOvis1B010992P1	87.2	468	34	4	6433	7835	1	443	1.26e-251	767
26ab0b00-3bc6-49e7-a223-51224da49e24	PsoOvis1B010992P1	77.8	474	74	8	8060	9467	1	446	6.17e-198	613
26ab0b00-3bc6-49e7-a223-51224da49e24	PsoOvis1B010992P1	88.1	470	32	2	9686	11093	1	446	6.88e-261	793
26ab0b00-3bc6-49e7-a223-51224da49e24	PsoOvis1B010992P1	78.6	471	70	9	11306	12702	1	445	1.21e-204	632
26ab0b00-3bc6-49e7-a223-51224da49e24	PsoOvis1B010992P1	77.6	474	71	11	12927	14330	1	446	2.25e-193	600
26ab0b00-3bc6-49e7-a223-51224da49e24	PsoOvis1B010992P1	82.8	471	54	6	14551	15956	1	445	3.12e-233	714
26ab0b00-3bc6-49e7-a223-51224da49e24	PsoOvis1B010992P1	82.4	472	55	5	16181	17591	1	446	2.8e-230	706
26ab0b00-3bc6-49e7-a223-51224da49e24	PsoOvis1B010992P1	84.3	472	46	6	17819	19218	1	446	5.36e-228	699
26ab0b00-3bc6-49e7-a223-51224da49e24	PsoOvis1B010992P1	86.1	469	36	4	19448	20840	4	446	6.82e-252	768
26ab0b00-3bc6-49e7-a223-51224da49e24	PsoOvis1B010992P1	86.2	470	39	4	21060	22463	1	446	3e-255	777
26ab0b00-3bc6-49e7-a223-51224da49e24	PsoOvis1B010992P1	81.2	362	43	3	22690	23765	1	339	1.64e-171	537
34f3800f-baf1-4fd1-a2d6-4ec6056d95df	PsoOvis1B010992P1	87.8	476	31	4	316	1736	1	451	8.79e-272	824
34f3800f-baf1-4fd1-a2d6-4ec6056d95df	PsoOvis1B010992P1	89.3	468	24	3	1942	3335	1	445	1.87e-272	826
34f3800f-baf1-4fd1-a2d6-4ec6056d95df	PsoOvis1B010992P1	87.3	471	28	6	3558	4951	1	445	5.35e-255	776
34f3800f-baf1-4fd1-a2d6-4ec6056d95df	PsoOvis1B010992P1	88.8	466	28	2	5172	6564	1	443	4.26e-269	816
34f3800f-baf1-4fd1-a2d6-4ec6056d95df	PsoOvis1B010992P1	87.2	469	36	2	6792	8195	1	446	4.26e-269	816
34f3800f-baf1-4fd1-a2d6-4ec6056d95df	PsoOvis1B010992P1	88.4	476	28	5	8416	9839	1	450	2.37e-267	811
34f3800f-baf1-4fd1-a2d6-4ec6056d95df	PsoOvis1B010992P1	90.1	467	22	2	10048	11444	1	444	3.5e-281	851
34f3800f-baf1-4fd1-a2d6-4ec6056d95df	PsoOvis1B010992P1	89.8	469	24	2	11674	13081	1	445	2.75e-277	840
34f3800f-baf1-4fd1-a2d6-4ec6056d95df	PsoOvis1B010992P1	89.9	467	22	3	13301	14698	1	443	1.24e-269	818
34f3800f-baf1-4fd1-a2d6-4ec6056d95df	PsoOvis1B010992P1	88.2	468	27	5	14922	16316	1	443	5.4e-264	802
34f3800f-baf1-4fd1-a2d6-4ec6056d95df	PsoOvis1B010992P1	94.7	169	8	1	16543	17045	1	169	2.28e-93	311
048c5e57-2f9b-4172-9095-04cb1264a0f5	PsoOvis1B010404P1	36.8	114	69	2	2	334	297	410	6.32e-15	72
048c5e57-2f9b-4172-9095-04cb1264a0f5	PsoOvis1B005468P1	42.4	92	52	1	5	277	610	701	7.32e-15	72
048c5e57-2f9b-4172-9095-04cb1264a0f5	PsoOvis1B004800P1	42.6	101	49	3	23	319	706	799	3.59e-14	70.1
048c5e57-2f9b-4172-9095-04cb1264a0f5	PsoOvis1B004800P2	42.6	101	49	3	23	319	587	680	3.53e-14	70.1
048c5e57-2f9b-4172-9095-04cb1264a0f5	PsoOvis1B012552P1	42.1	107	58	3	23	331	311	417	4.42e-15	72.4
048c5e57-2f9b-4172-9095-04cb1264a0f5	PsoOvis1B012552P2	42.1	107	58	3	23	331	303	409	4.35e-15	72.4
048c5e57-2f9b-4172-9095-04cb1264a0f5	PsoOvis1B002834P1	41.2	97	56	1	26	313	370	466	6.55e-15	72
048c5e57-2f9b-4172-9095-04cb1264a0f5	PsoOvis1B005701P1	45.2	84	44	2	35	280	481	564	2.68e-13	67.4
048c5e57-2f9b-4172-9095-04cb1264a0f5	PsoOvis1B006433P1	37.2	113	59	4	35	337	333	445	3.33e-15	72.8
048c5e57-2f9b-4172-9095-04cb1264a0f5	PsoOvis1B006433P2	37.2	113	59	4	35	337	347	459	3.4e-15	72.8
048c5e57-2f9b-4172-9095-04cb1264a0f5	PsoOvis1B008695P1	39.3	89	53	1	35	298	299	387	4.1e-15	72.4
048c5e57-2f9b-4172-9095-04cb1264a0f5	PsoOvis1B010458P1	44.1	102	55	2	35	337	538	638	7.41e-15	72
048c5e57-2f9b-4172-9095-04cb1264a0f5	PsoOvis1B009016P1	47.8	67	34	1	59	256	398	464	2.56e-13	67.4
048c5e57-2f9b-4172-9095-04cb1264a0f5	PsoOvis1B010992P1	90.3	62	4	2	460	639	41	102	9.53e-20	85.9
60a39b2a-5576-4cd2-aea3-af75d800ac15	PsoOvis1B010992P1	85.7	147	20	1	27	462	300	446	3.54e-67	236
60a39b2a-5576-4cd2-aea3-af75d800ac15	PsoOvis1B010992P1	90.2	471	21	3	684	2092	1	446	2.28e-267	811
60a39b2a-5576-4cd2-aea3-af75d800ac15	PsoOvis1B010992P1	88.2	467	29	3	2313	3704	1	444	3.57e-268	814
60a39b2a-5576-4cd2-aea3-af75d800ac15	PsoOvis1B010992P1	88.7	471	27	4	3929	5333	1	446	1.99e-266	809
60a39b2a-5576-4cd2-aea3-af75d800ac15	PsoOvis1B010992P1	89.6	469	24	3	5555	6958	1	445	1.8e-272	826
60a39b2a-5576-4cd2-aea3-af75d800ac15	PsoOvis1B010992P1	85.2	472	40	8	7180	8583	1	446	3.98e-242	739
60a39b2a-5576-4cd2-aea3-af75d800ac15	PsoOvis1B010992P1	87.3	471	30	7	8801	10197	1	445	1.49e-255	778
60a39b2a-5576-4cd2-aea3-af75d800ac15	PsoOvis1B010992P1	87.4	470	32	4	10419	11814	1	446	6.71e-248	756
60a39b2a-5576-4cd2-aea3-af75d800ac15	PsoOvis1B010992P1	85.7	467	28	7	12029	13400	1	438	1.57e-242	740
60a39b2a-5576-4cd2-aea3-af75d800ac15	PsoOvis1B010992P1	83	471	52	5	13643	15037	1	446	6.15e-234	716
60a39b2a-5576-4cd2-aea3-af75d800ac15	PsoOvis1B010992P1	90.9	394	13	1	15259	16440	1	371	7.06e-235	718
79fdb869-5b10-43a7-a0ea-ab4a35bf7960	PsoOvis1B004414P1	50.7	150	66	3	461	35	1	150	4.08e-35	143
79fdb869-5b10-43a7-a0ea-ab4a35bf7960	PsoOvis1B010992P1	93	143	9	1	461	35	1	143	9.96e-76	261
79fdb869-5b10-43a7-a0ea-ab4a35bf7960	PsoOvis1B004414P1	94.7	486	3	2	2105	652	1	464	1.34e-302	914
79fdb869-5b10-43a7-a0ea-ab4a35bf7960	PsoOvis1B010992P1	71.2	475	107	6	2105	684	1	446	2.11e-214	660
79fdb869-5b10-43a7-a0ea-ab4a35bf7960	PsoOvis1B010992P1	56.6	459	176	10	3653	2313	4	451	3.62e-152	482
79fdb869-5b10-43a7-a0ea-ab4a35bf7960	PsoOvis1B004414P1	57.5	457	180	9	3659	2322	2	455	2.42e-147	468
79fdb869-5b10-43a7-a0ea-ab4a35bf7960	PsoOvis1B006008P1	97.6	127	2	1	4881	4500	1	126	1.54e-56	193
79fdb869-5b10-43a7-a0ea-ab4a35bf7960	PsoOvis1B003850P1	96.4	279	9	1	5833	5001	1	279	2.28e-143	451
79fdb869-5b10-43a7-a0ea-ab4a35bf7960	PsoOvis1B004414P1	69.6	481	110	6	8394	6973	1	453	1.99e-209	647
79fdb869-5b10-43a7-a0ea-ab4a35bf7960	PsoOvis1B010992P1	91.5	483	12	5	8394	6945	1	455	2.83e-283	858
79fdb869-5b10-43a7-a0ea-ab4a35bf7960	PsoOvis1B004414P1	74	489	93	6	10021	8581	1	464	1.1e-218	673
79fdb869-5b10-43a7-a0ea-ab4a35bf7960	PsoOvis1B010992P1	91	468	18	2	10021	8618	1	445	2.53e-271	824
79fdb869-5b10-43a7-a0ea-ab4a35bf7960	PsoOvis1B004414P1	74.2	485	92	5	11633	10206	4	464	1.12e-227	699
79fdb869-5b10-43a7-a0ea-ab4a35bf7960	PsoOvis1B010992P1	90.3	466	22	1	11633	10238	4	446	8.16e-275	834
79fdb869-5b10-43a7-a0ea-ab4a35bf7960	PsoOvis1B004414P1	72.9	491	97	7	13276	11833	1	464	1.03e-222	685
79fdb869-5b10-43a7-a0ea-ab4a35bf7960	PsoOvis1B010992P1	88.3	472	28	4	13276	11866	1	446	5.95e-266	808
79fdb869-5b10-43a7-a0ea-ab4a35bf7960	PsoOvis1B004414P1	73.4	488	95	6	14893	13461	1	464	2.31e-230	707
79fdb869-5b10-43a7-a0ea-ab4a35bf7960	PsoOvis1B010992P1	89.6	469	23	3	14893	13494	1	446	2e-276	838
79fdb869-5b10-43a7-a0ea-ab4a35bf7960	PsoOvis1B004414P1	73.4	489	97	5	16523	15079	1	464	1.28e-228	702
79fdb869-5b10-43a7-a0ea-ab4a35bf7960	PsoOvis1B010992P1	90	470	23	2	16523	15113	1	446	1.24e-277	842
79fdb869-5b10-43a7-a0ea-ab4a35bf7960	PsoOvis1B004414P1	73	488	97	7	18146	16714	1	464	7.81e-221	679
79fdb869-5b10-43a7-a0ea-ab4a35bf7960	PsoOvis1B010992P1	88.5	469	29	3	18146	16747	1	446	5.95e-266	808
79fdb869-5b10-43a7-a0ea-ab4a35bf7960	PsoOvis1B004414P1	72.3	491	101	6	19771	18326	1	464	2.63e-211	652
79fdb869-5b10-43a7-a0ea-ab4a35bf7960	PsoOvis1B010992P1	87.8	477	31	4	19771	18345	1	451	3.42e-262	798
79fdb869-5b10-43a7-a0ea-ab4a35bf7960	PsoOvis1B004414P1	73.4	489	97	5	21391	19956	1	464	5.03e-209	645
79fdb869-5b10-43a7-a0ea-ab4a35bf7960	PsoOvis1B010992P1	90	470	23	2	21391	19988	1	446	4.19e-259	789
79fdb869-5b10-43a7-a0ea-ab4a35bf7960	PsoOvis1B004414P1	98.5	66	0	1	21769	21574	400	464	8.7e-27	118
79fdb869-5b10-43a7-a0ea-ab4a35bf7960	PsoOvis1B010992P1	87.5	56	7	0	21769	21603	393	448	1.57e-19	95.9
79fdb869-5b10-43a7-a0ea-ab4a35bf7960	PsoOvis1B000689P1	76.2	21	5	0	26028	26090	76	96	6.87e-05	45.4
79fdb869-5b10-43a7-a0ea-ab4a35bf7960	PsoOvis1B000689P1	78.6	28	3	1	29911	29985	76	103	3.05e-06	49.3
79fdb869-5b10-43a7-a0ea-ab4a35bf7960	PsoOvis1B000689P1	41.5	94	14	1	33534	33693	3	96	2.37e-09	58.2
87b15e4c-89dd-494e-9afe-f7824e4fdb9c	PsoOvis1B012292P1	92.3	272	19	2	4	811	45	316	1.49e-153	479
87b15e4c-89dd-494e-9afe-f7824e4fdb9c	PsoOvis1B012292P2	92.3	272	19	2	4	811	30	301	8.64e-154	479
87b15e4c-89dd-494e-9afe-f7824e4fdb9c	PsoOvis1B003850P1	92.6	336	25	0	2187	1184	1	336	4.19e-148	464
87b15e4c-89dd-494e-9afe-f7824e4fdb9c	PsoOvis1B010992P1	91.8	478	15	2	4728	3299	1	455	3.86e-268	814
87b15e4c-89dd-494e-9afe-f7824e4fdb9c	PsoOvis1B010992P1	85.1	478	41	7	6351	4929	1	451	1.7e-242	740
87b15e4c-89dd-494e-9afe-f7824e4fdb9c	PsoOvis1B010992P1	88.5	469	26	6	7964	6572	1	446	7.9e-262	796
87b15e4c-89dd-494e-9afe-f7824e4fdb9c	PsoOvis1B010992P1	87	471	32	7	9582	8184	1	446	8.34e-249	758
87b15e4c-89dd-494e-9afe-f7824e4fdb9c	PsoOvis1B010992P1	87.3	455	31	4	11201	9845	1	432	1.26e-251	766
87b15e4c-89dd-494e-9afe-f7824e4fdb9c	PsoOvis1B010992P1	89.8	469	23	2	12828	11423	2	446	1.77e-278	843
87b15e4c-89dd-494e-9afe-f7824e4fdb9c	PsoOvis1B010992P1	88.8	475	28	3	14459	13037	1	451	3.15e-271	823
87b15e4c-89dd-494e-9afe-f7824e4fdb9c	PsoOvis1B010992P1	90	468	23	2	16082	14682	1	445	2.57e-274	832
87b15e4c-89dd-494e-9afe-f7824e4fdb9c	PsoOvis1B010992P1	88.8	466	26	3	17695	16303	5	446	2.22e-264	803
92e2e983-d2d8-443e-a327-a6b3dd07db42	PsoOvis1B010992P1	88.6	430	24	4	32	1319	41	446	1.23e-227	699
92e2e983-d2d8-443e-a327-a6b3dd07db42	PsoOvis1B010992P1	88.6	475	29	3	1540	2962	1	451	1.82e-261	796
92e2e983-d2d8-443e-a327-a6b3dd07db42	PsoOvis1B010992P1	88.9	470	27	3	3167	4572	1	445	9.17e-266	808
92e2e983-d2d8-443e-a327-a6b3dd07db42	PsoOvis1B010992P1	86.4	470	36	6	4793	6194	1	445	2.11e-242	741
92e2e983-d2d8-443e-a327-a6b3dd07db42	PsoOvis1B010992P1	90	469	22	3	6417	7814	1	446	1.06e-275	837
92e2e983-d2d8-443e-a327-a6b3dd07db42	PsoOvis1B010992P1	87.6	469	32	3	8037	9433	1	446	9.47e-264	803
92e2e983-d2d8-443e-a327-a6b3dd07db42	PsoOvis1B010992P1	86.9	472	36	4	9652	11065	1	446	7.18e-262	797
92e2e983-d2d8-443e-a327-a6b3dd07db42	PsoOvis1B010992P1	87.2	469	36	2	11286	12691	1	445	1.39e-268	816
92e2e983-d2d8-443e-a327-a6b3dd07db42	PsoOvis1B010992P1	89.8	469	24	2	12916	14317	1	445	3.4e-270	821
92e2e983-d2d8-443e-a327-a6b3dd07db42	PsoOvis1B010992P1	88.9	470	24	6	14539	15941	1	446	9e-248	757
92e2e983-d2d8-443e-a327-a6b3dd07db42	PsoOvis1B010992P1	89.9	467	23	2	16164	17564	1	443	3.29e-272	827
92e2e983-d2d8-443e-a327-a6b3dd07db42	PsoOvis1B010992P1	88	467	30	4	17793	19182	3	446	1.01e-259	791
92e2e983-d2d8-443e-a327-a6b3dd07db42	PsoOvis1B010992P1	87.2	469	32	6	19401	20799	1	444	2.2e-249	761
92e2e983-d2d8-443e-a327-a6b3dd07db42	PsoOvis1B010992P1	87.6	468	32	4	21020	22414	1	444	5.27e-262	798
92e2e983-d2d8-443e-a327-a6b3dd07db42	PsoOvis1B010992P1	88.3	471	29	4	22636	24047	1	445	5.27e-262	798
92e2e983-d2d8-443e-a327-a6b3dd07db42	PsoOvis1B010992P1	84.4	469	44	6	24268	25657	1	445	9.9e-242	739
92e2e983-d2d8-443e-a327-a6b3dd07db42	PsoOvis1B010992P1	88.3	470	29	4	25878	27282	1	445	5.67e-267	812
92e2e983-d2d8-443e-a327-a6b3dd07db42	PsoOvis1B010992P1	88.7	469	29	2	27499	28906	1	445	1.66e-276	839
92e2e983-d2d8-443e-a327-a6b3dd07db42	PsoOvis1B010992P1	86.4	469	36	4	29129	30525	1	445	9.09e-257	783
92e2e983-d2d8-443e-a327-a6b3dd07db42	PsoOvis1B010992P1	87.4	469	31	6	30749	32139	1	446	2.53e-250	764
92e2e983-d2d8-443e-a327-a6b3dd07db42	PsoOvis1B010992P1	88.9	469	29	1	32358	33762	1	446	7.79e-276	837
92e2e983-d2d8-443e-a327-a6b3dd07db42	PsoOvis1B010992P1	87.4	470	33	4	33978	35380	1	446	4.13e-258	786
92e2e983-d2d8-443e-a327-a6b3dd07db42	PsoOvis1B010992P1	88.2	475	32	2	35597	37019	1	451	2.03e-273	830
92e2e983-d2d8-443e-a327-a6b3dd07db42	PsoOvis1B010992P1	89.1	466	26	3	37226	38614	1	443	9.87e-271	823
92e2e983-d2d8-443e-a327-a6b3dd07db42	PsoOvis1B010992P1	88.2	467	29	4	38856	40249	4	446	3.03e-258	787
92e2e983-d2d8-443e-a327-a6b3dd07db42	PsoOvis1B010992P1	88.2	465	28	5	40471	41858	1	440	2.73e-255	778
92e2e983-d2d8-443e-a327-a6b3dd07db42	PsoOvis1B010992P1	82.5	475	56	5	42094	43508	1	451	1.31e-243	745
92e2e983-d2d8-443e-a327-a6b3dd07db42	PsoOvis1B010992P1	87.6	475	35	2	43715	45134	1	451	2.23e-258	787
92e2e983-d2d8-443e-a327-a6b3dd07db42	PsoOvis1B010992P1	89.5	468	23	4	45336	46732	1	445	5.86e-265	806
92e2e983-d2d8-443e-a327-a6b3dd07db42	PsoOvis1B010992P1	87.7	471	29	6	46957	48356	1	446	4.13e-258	786
92e2e983-d2d8-443e-a327-a6b3dd07db42	PsoOvis1B010992P1	84.7	470	45	4	48573	49969	1	446	3.06e-238	729
92e2e983-d2d8-443e-a327-a6b3dd07db42	PsoOvis1B010992P1	86.6	471	33	7	50189	51587	1	446	2.35e-245	750
92e2e983-d2d8-443e-a327-a6b3dd07db42	PsoOvis1B010992P1	88.2	467	32	1	51805	53206	1	444	1.43e-266	811
103c1daa-9ae5-430a-9725-5d7fd4bfa6c9	PsoOvis1B010992P1	81.9	332	35	3	36	1023	144	451	7.48e-160	503
103c1daa-9ae5-430a-9725-5d7fd4bfa6c9	PsoOvis1B010992P1	86.4	471	36	6	1226	2631	1	446	3.36e-247	753
103c1daa-9ae5-430a-9725-5d7fd4bfa6c9	PsoOvis1B010992P1	89.3	478	27	2	2854	4283	1	455	3.07e-274	831
103c1daa-9ae5-430a-9725-5d7fd4bfa6c9	PsoOvis1B003851P1	87.1	116	15	0	5895	6244	1	116	2.49e-52	180
103c1daa-9ae5-430a-9725-5d7fd4bfa6c9	PsoOvis1B003850P1	90.8	336	31	0	7822	6815	1	336	1.71e-146	459
103c1daa-9ae5-430a-9725-5d7fd4bfa6c9	PsoOvis1B008092P1	32.9	286	167	8	9809	9003	163	440	8.12e-33	135
103c1daa-9ae5-430a-9725-5d7fd4bfa6c9	PsoOvis1B000269P1	30.5	459	266	14	10330	8979	12	424	3.45e-34	138
103c1daa-9ae5-430a-9725-5d7fd4bfa6c9	PsoOvis1B000269P1	31.4	439	243	15	11940	10659	13	403	3e-32	132
103c1daa-9ae5-430a-9725-5d7fd4bfa6c9	PsoOvis1B008092P1	27.3	480	273	17	11940	10611	4	443	3.24e-28	121
103c1daa-9ae5-430a-9725-5d7fd4bfa6c9	PsoOvis1B008092P1	38	242	132	11	12841	12147	232	465	9.58e-30	125
103c1daa-9ae5-430a-9725-5d7fd4bfa6c9	PsoOvis1B000269P1	34.9	255	143	8	12966	12216	184	419	3.22e-31	129
311fb250-24c3-4412-b055-1e745a131e4d	PsoOvis1B010992P1	87.3	471	31	5	1602	203	1	446	1.37e-254	776
311fb250-24c3-4412-b055-1e745a131e4d	PsoOvis1B010992P1	88.9	470	27	3	3226	1821	1	446	1.54e-266	810
311fb250-24c3-4412-b055-1e745a131e4d	PsoOvis1B010992P1	87.8	466	33	2	4836	3446	4	446	2.39e-258	787
311fb250-24c3-4412-b055-1e745a131e4d	PsoOvis1B010992P1	87.3	481	32	6	6466	5033	1	455	1.89e-263	801
311fb250-24c3-4412-b055-1e745a131e4d	PsoOvis1B010992P1	87.8	468	31	5	8079	6686	1	446	9.86e-266	808
311fb250-24c3-4412-b055-1e745a131e4d	PsoOvis1B010992P1	86.8	469	36	4	9693	8298	1	446	2e-250	764
311fb250-24c3-4412-b055-1e745a131e4d	PsoOvis1B010992P1	86.8	470	29	8	11291	9911	1	446	9.37e-250	762
311fb250-24c3-4412-b055-1e745a131e4d	PsoOvis1B010992P1	86.8	469	27	10	12884	11512	1	446	2.86e-237	726
311fb250-24c3-4412-b055-1e745a131e4d	PsoOvis1B010992P1	87.1	474	33	4	14484	13081	1	451	1.01e-254	776
311fb250-24c3-4412-b055-1e745a131e4d	PsoOvis1B010992P1	87.3	474	32	6	16085	14677	1	451	2.29e-251	767
311fb250-24c3-4412-b055-1e745a131e4d	PsoOvis1B010992P1	83.9	472	42	9	17701	16308	1	446	2.31e-231	709
311fb250-24c3-4412-b055-1e745a131e4d	PsoOvis1B010992P1	87.3	471	31	7	19314	17921	1	446	1.3e-238	730
311fb250-24c3-4412-b055-1e745a131e4d	PsoOvis1B010992P1	85.7	463	37	6	20897	19533	7	446	1.4e-243	744
311fb250-24c3-4412-b055-1e745a131e4d	PsoOvis1B010992P1	86.6	476	37	5	22532	21118	1	451	4.68e-245	749
311fb250-24c3-4412-b055-1e745a131e4d	PsoOvis1B010992P1	89.1	469	24	5	24143	22752	1	446	6.51e-263	800
311fb250-24c3-4412-b055-1e745a131e4d	PsoOvis1B010992P1	85.7	470	30	9	25735	24358	2	445	2.86e-237	726
311fb250-24c3-4412-b055-1e745a131e4d	PsoOvis1B010992P1	87.2	469	28	8	27337	25959	1	446	1.18e-244	748
311fb250-24c3-4412-b055-1e745a131e4d	PsoOvis1B010992P1	86.6	469	31	6	28935	27557	1	446	1.42e-252	770
311fb250-24c3-4412-b055-1e745a131e4d	PsoOvis1B010992P1	88.1	472	27	5	30540	29144	1	448	9.77e-257	782
311fb250-24c3-4412-b055-1e745a131e4d	PsoOvis1B010992P1	84.8	468	38	10	32145	30768	1	444	1.59e-235	721
311fb250-24c3-4412-b055-1e745a131e4d	PsoOvis1B010992P1	89.1	470	25	4	33756	32357	1	446	1.59e-264	805
311fb250-24c3-4412-b055-1e745a131e4d	PsoOvis1B010992P1	88.3	469	27	5	35368	33976	1	446	1.12e-257	785
311fb250-24c3-4412-b055-1e745a131e4d	PsoOvis1B010992P1	89.2	463	22	4	36962	35586	6	445	4.12e-253	772
311fb250-24c3-4412-b055-1e745a131e4d	PsoOvis1B010992P1	88.1	470	30	3	38593	37194	1	446	2.75e-259	790
311fb250-24c3-4412-b055-1e745a131e4d	PsoOvis1B010992P1	84.4	456	31	6	40122	38812	14	446	7.59e-224	688
311fb250-24c3-4412-b055-1e745a131e4d	PsoOvis1B010992P1	87.6	469	25	8	41745	40368	1	446	5.99e-249	760
311fb250-24c3-4412-b055-1e745a131e4d	PsoOvis1B010992P1	90.9	110	8	2	42317	41991	332	440	4.14e-50	187
511cbf83-6e96-4b69-842c-8bb16bae8abb	PsoOvis1B003850P1	86.9	275	32	4	983	1805	2	273	5.99e-111	358
511cbf83-6e96-4b69-842c-8bb16bae8abb	PsoOvis1B006008P1	74.6	126	31	1	1943	2315	1	126	1.84e-25	104
511cbf83-6e96-4b69-842c-8bb16bae8abb	PsoOvis1B010992P1	53.7	447	193	8	3185	4498	11	451	2.32e-122	395
511cbf83-6e96-4b69-842c-8bb16bae8abb	PsoOvis1B010992P1	64.8	474	132	8	4698	6106	1	443	3.12e-178	556
511cbf83-6e96-4b69-842c-8bb16bae8abb	PsoOvis1B010992P1	88.3	470	30	4	6338	7741	1	446	6.63e-261	793
511cbf83-6e96-4b69-842c-8bb16bae8abb	PsoOvis1B010992P1	87.8	476	30	5	7960	9375	1	451	3.77e-248	757
511cbf83-6e96-4b69-842c-8bb16bae8abb	PsoOvis1B010992P1	86.1	468	37	6	9583	10978	1	442	1.94e-241	738
511cbf83-6e96-4b69-842c-8bb16bae8abb	PsoOvis1B010992P1	85.3	468	40	7	11208	12599	1	443	4.42e-238	728
511cbf83-6e96-4b69-842c-8bb16bae8abb	PsoOvis1B010992P1	85.9	474	35	10	12829	14233	1	446	2.16e-244	746
511cbf83-6e96-4b69-842c-8bb16bae8abb	PsoOvis1B010992P1	81.4	474	55	11	14451	15854	1	446	8.97e-212	652
511cbf83-6e96-4b69-842c-8bb16bae8abb	PsoOvis1B010992P1	85.1	475	44	5	16073	17489	1	451	7.22e-246	750
511cbf83-6e96-4b69-842c-8bb16bae8abb	PsoOvis1B010992P1	85	473	41	7	17689	19094	1	446	4.09e-233	714
511cbf83-6e96-4b69-842c-8bb16bae8abb	PsoOvis1B010992P1	81.7	476	59	6	19313	20725	1	451	3.4e-225	691
511cbf83-6e96-4b69-842c-8bb16bae8abb	PsoOvis1B010992P1	80.9	471	59	8	20930	22325	1	443	5.73e-211	650
555ed1dc-60f5-4a55-bb59-bf44fa8d361a	PsoOvis1B000420P1	90.4	604	18	3	1839	29	1	564	0	1051
555ed1dc-60f5-4a55-bb59-bf44fa8d361a	PsoOvis1B010138P1	85.2	337	10	2	2057	3069	1	297	1.41e-145	514
555ed1dc-60f5-4a55-bb59-bf44fa8d361a	PsoOvis1B010138P1	93.2	3169	189	26	3568	13014	306	3462	0	5382
555ed1dc-60f5-4a55-bb59-bf44fa8d361a	PsoOvis1B002217P1	86.8	258	9	2	13872	13103	1	234	4.63e-128	402
555ed1dc-60f5-4a55-bb59-bf44fa8d361a	PsoOvis1B006008P1	96.2	78	3	0	15819	16052	1	78	3.64e-41	149
555ed1dc-60f5-4a55-bb59-bf44fa8d361a	PsoOvis1B014440P1	96.1	463	15	2	16993	18377	8	467	1.25e-287	871
555ed1dc-60f5-4a55-bb59-bf44fa8d361a	PsoOvis1B004414P1	57.2	458	183	9	17002	18350	3	455	6.41e-145	461
555ed1dc-60f5-4a55-bb59-bf44fa8d361a	PsoOvis1B010992P1	56.4	456	187	8	17005	18359	4	451	5.84e-153	484
555ed1dc-60f5-4a55-bb59-bf44fa8d361a	PsoOvis1B004414P1	91.4	487	13	7	18562	20017	1	461	9.33e-280	848
555ed1dc-60f5-4a55-bb59-bf44fa8d361a	PsoOvis1B010992P1	68.4	478	116	9	18562	19992	1	445	2.83e-196	608
555ed1dc-60f5-4a55-bb59-bf44fa8d361a	PsoOvis1B014440P1	54.2	480	181	12	18568	19992	11	455	7.55e-139	444
555ed1dc-60f5-4a55-bb59-bf44fa8d361a	PsoOvis1B004414P1	70.5	488	109	7	20209	21638	1	464	1.02e-204	633
555ed1dc-60f5-4a55-bb59-bf44fa8d361a	PsoOvis1B010992P1	86.7	466	36	4	20209	21598	1	443	6.26e-255	776
555ed1dc-60f5-4a55-bb59-bf44fa8d361a	PsoOvis1B014440P1	53.8	472	186	10	20218	21613	12	458	4.15e-137	439
555ed1dc-60f5-4a55-bb59-bf44fa8d361a	PsoOvis1B004414P1	72.2	489	101	6	21825	23261	1	464	5.61e-214	659
555ed1dc-60f5-4a55-bb59-bf44fa8d361a	PsoOvis1B010992P1	88.4	466	31	1	21825	23221	1	443	4.79e-262	797
555ed1dc-60f5-4a55-bb59-bf44fa8d361a	PsoOvis1B014440P1	54.9	472	183	8	21834	23236	12	458	1.34e-142	454
555ed1dc-60f5-4a55-bb59-bf44fa8d361a	PsoOvis1B004414P1	71.8	489	105	5	23450	24888	1	464	1.82e-217	669
555ed1dc-60f5-4a55-bb59-bf44fa8d361a	PsoOvis1B010992P1	88.7	467	29	2	23450	24848	1	443	2.69e-269	818
555ed1dc-60f5-4a55-bb59-bf44fa8d361a	PsoOvis1B014440P1	54.5	473	185	8	23459	24863	12	458	2.39e-146	465
555ed1dc-60f5-4a55-bb59-bf44fa8d361a	PsoOvis1B004414P1	71.5	491	105	4	25076	26520	1	464	5.61e-214	659
555ed1dc-60f5-4a55-bb59-bf44fa8d361a	PsoOvis1B010992P1	88.3	472	29	3	25076	26489	1	446	1.3e-266	810
555ed1dc-60f5-4a55-bb59-bf44fa8d361a	PsoOvis1B014440P1	55.9	474	177	7	25085	26492	12	457	2.34e-148	471
585ed584-9868-44ff-9036-fd750e7f0f82	PsoOvis1B010992P1	86.5	446	32	4	1353	23	1	421	1.8e-235	721
585ed584-9868-44ff-9036-fd750e7f0f82	PsoOvis1B010992P1	86.3	476	39	3	2980	1559	1	451	2.35e-257	783
585ed584-9868-44ff-9036-fd750e7f0f82	PsoOvis1B010992P1	87.7	470	31	4	4599	3198	1	446	5.62e-270	820
585ed584-9868-44ff-9036-fd750e7f0f82	PsoOvis1B010992P1	93.5	275	18	0	5642	4818	172	446	1.33e-171	537
585ed584-9868-44ff-9036-fd750e7f0f82	PsoOvis1B007656P1	71.8	188	40	3	6227	5661	21	195	3.27e-64	223
585ed584-9868-44ff-9036-fd750e7f0f82	PsoOvis1B007634P1	70.4	54	16	0	12647	12808	1	54	1.55e-17	79.3
585ed584-9868-44ff-9036-fd750e7f0f82	PsoOvis1B007656P1	84.7	157	22	1	13401	12940	167	323	5.99e-66	228
585ed584-9868-44ff-9036-fd750e7f0f82	PsoOvis1B007634P1	72	50	13	1	14286	14432	1	50	3.01e-12	64.3
585ed584-9868-44ff-9036-fd750e7f0f82	PsoOvis1B007656P1	79	100	15	4	14852	14572	224	323	1.3e-28	120
585ed584-9868-44ff-9036-fd750e7f0f82	PsoOvis1B000689P1	78.8	33	5	1	18812	18904	2	34	7.41e-08	53.5
585ed584-9868-44ff-9036-fd750e7f0f82	PsoOvis1B000689P1	72.7	22	6	0	20483	20548	76	97	0.000844	42
752f0c56-8dd0-4388-b9a6-377fc8df2ae6	PsoOvis1B006008P1	85.6	125	17	1	1711	2082	1	125	1.68e-42	152
752f0c56-8dd0-4388-b9a6-377fc8df2ae6	PsoOvis1B014440P1	94.7	468	22	3	2894	4284	1	467	2.49e-276	834
752f0c56-8dd0-4388-b9a6-377fc8df2ae6	PsoOvis1B010992P1	56.1	449	181	8	2943	4266	11	451	1.02e-141	450
752f0c56-8dd0-4388-b9a6-377fc8df2ae6	PsoOvis1B010992P1	66.1	478	124	11	4474	5887	1	446	1.27e-162	510
752f0c56-8dd0-4388-b9a6-377fc8df2ae6	PsoOvis1B014440P1	52	469	189	15	4503	5890	19	457	2.63e-111	363
752f0c56-8dd0-4388-b9a6-377fc8df2ae6	PsoOvis1B010992P1	85	472	44	5	6114	7524	1	446	4.76e-247	752
752f0c56-8dd0-4388-b9a6-377fc8df2ae6	PsoOvis1B014440P1	53	483	177	13	6123	7530	12	458	5.47e-137	437
752f0c56-8dd0-4388-b9a6-377fc8df2ae6	PsoOvis1B010992P1	87.1	474	34	5	7753	9167	4	451	1.7e-256	778
752f0c56-8dd0-4388-b9a6-377fc8df2ae6	PsoOvis1B014440P1	54.8	478	183	10	7753	9167	12	461	2.13e-139	444
752f0c56-8dd0-4388-b9a6-377fc8df2ae6	PsoOvis1B010992P1	87.3	471	33	5	9368	10775	1	446	6.79e-265	802
752f0c56-8dd0-4388-b9a6-377fc8df2ae6	PsoOvis1B014440P1	54.6	476	179	10	9377	10781	12	458	4.29e-146	463
875e4a01-03d8-4a26-84d4-e1e711a014c7	PsoOvis1B010992P1	92.3	26	2	0	33	110	420	445	1.47e-05	50.4
875e4a01-03d8-4a26-84d4-e1e711a014c7	PsoOvis1B010992P1	89.1	470	24	5	330	1732	1	445	2.22e-263	800
875e4a01-03d8-4a26-84d4-e1e711a014c7	PsoOvis1B010992P1	86.8	471	32	6	1947	3344	1	446	6.8e-251	764
875e4a01-03d8-4a26-84d4-e1e711a014c7	PsoOvis1B010992P1	89.6	470	23	4	3560	4971	1	444	3.86e-267	811
875e4a01-03d8-4a26-84d4-e1e711a014c7	PsoOvis1B010992P1	87.2	469	33	4	5196	6590	1	445	6.65e-262	796
875e4a01-03d8-4a26-84d4-e1e711a014c7	PsoOvis1B010992P1	89.6	471	23	4	6802	8209	1	446	2.22e-263	800
875e4a01-03d8-4a26-84d4-e1e711a014c7	PsoOvis1B010992P1	88.7	476	27	5	8429	9845	1	451	3.7e-260	791
875e4a01-03d8-4a26-84d4-e1e711a014c7	PsoOvis1B010992P1	85.1	471	40	6	10047	11446	1	444	1.34e-246	752
875e4a01-03d8-4a26-84d4-e1e711a014c7	PsoOvis1B010992P1	90	468	20	5	11669	13062	1	443	1.01e-264	804
875e4a01-03d8-4a26-84d4-e1e711a014c7	PsoOvis1B010992P1	85.5	463	42	2	13301	14682	8	446	5.92e-250	761
875e4a01-03d8-4a26-84d4-e1e711a014c7	PsoOvis1B010992P1	93.9	49	2	1	14902	15046	1	49	5.41e-14	77.4
4046a85d-73ed-4816-9763-89dbfdd847c0	PsoOvis1B010992P1	74.3	471	86	11	1427	42	1	443	2.06e-190	591
4046a85d-73ed-4816-9763-89dbfdd847c0	PsoOvis1B010992P1	76.5	476	78	11	3059	1649	1	445	3.82e-190	590
4046a85d-73ed-4816-9763-89dbfdd847c0	PsoOvis1B010992P1	68.2	469	114	12	4653	3274	4	445	2.94e-151	479
4046a85d-73ed-4816-9763-89dbfdd847c0	PsoOvis1B010992P1	71.6	468	97	12	6279	4896	4	442	6.84e-170	532
4046a85d-73ed-4816-9763-89dbfdd847c0	PsoOvis1B010992P1	76.4	461	76	10	7858	6509	1	438	2.11e-177	554
4046a85d-73ed-4816-9763-89dbfdd847c0	PsoOvis1B010992P1	80.4	475	55	12	9470	8082	1	445	8.36e-200	618
4046a85d-73ed-4816-9763-89dbfdd847c0	PsoOvis1B010992P1	77.4	468	71	12	11077	9698	5	445	2.65e-194	602
4046a85d-73ed-4816-9763-89dbfdd847c0	PsoOvis1B010992P1	73.9	472	86	12	12700	11311	1	445	4.95e-159	501
4046a85d-73ed-4816-9763-89dbfdd847c0	PsoOvis1B010992P1	69	467	110	12	14297	12931	6	446	7.58e-149	472
4046a85d-73ed-4816-9763-89dbfdd847c0	PsoOvis1B010992P1	75	476	90	7	15955	14535	1	449	2.24e-184	574
4046a85d-73ed-4816-9763-89dbfdd847c0	PsoOvis1B010992P1	78	478	72	11	17581	16166	3	451	6.51e-196	607
4046a85d-73ed-4816-9763-89dbfdd847c0	PsoOvis1B010992P1	76.3	481	79	9	19188	17769	4	454	2.18e-186	580
4046a85d-73ed-4816-9763-89dbfdd847c0	PsoOvis1B010992P1	69.6	473	105	13	20827	19432	1	441	8.94e-148	469
4046a85d-73ed-4816-9763-89dbfdd847c0	PsoOvis1B010992P1	74.9	470	83	8	22430	21044	4	446	1.08e-181	566
4046a85d-73ed-4816-9763-89dbfdd847c0	PsoOvis1B010992P1	73	478	89	16	24056	22653	1	445	5.02e-170	533
6350cffa-54be-4881-aac8-bdec340c6f8c	PsoOvis1B010992P1	86.6	469	35	6	260	1653	1	445	1.69e-251	766
6350cffa-54be-4881-aac8-bdec340c6f8c	PsoOvis1B014440P1	54.8	478	173	12	269	1665	12	459	6.56e-139	444
6350cffa-54be-4881-aac8-bdec340c6f8c	PsoOvis1B010992P1	86.4	469	38	4	1872	3268	1	446	1.94e-252	769
6350cffa-54be-4881-aac8-bdec340c6f8c	PsoOvis1B014440P1	55.5	472	178	11	1881	3274	12	458	6.56e-139	444
6350cffa-54be-4881-aac8-bdec340c6f8c	PsoOvis1B010992P1	88.2	467	28	5	3488	4879	1	442	1.48e-259	790
6350cffa-54be-4881-aac8-bdec340c6f8c	PsoOvis1B014440P1	55.6	473	179	10	3497	4896	12	458	1.84e-143	457
6350cffa-54be-4881-aac8-bdec340c6f8c	PsoOvis1B010992P1	84.8	479	44	6	5112	6548	1	451	1.28e-249	761
6350cffa-54be-4881-aac8-bdec340c6f8c	PsoOvis1B014440P1	54.1	477	184	12	5121	6539	12	458	5.89e-134	429
6350cffa-54be-4881-aac8-bdec340c6f8c	PsoOvis1B010992P1	86.5	468	36	5	6753	8148	1	443	1.11e-248	758
6350cffa-54be-4881-aac8-bdec340c6f8c	PsoOvis1B014440P1	55	476	177	11	6762	8162	12	458	7.87e-136	435
6350cffa-54be-4881-aac8-bdec340c6f8c	PsoOvis1B010992P1	91.4	478	18	1	8375	9807	1	455	4.89e-290	877
6350cffa-54be-4881-aac8-bdec340c6f8c	PsoOvis1B014440P1	55.1	477	181	7	8384	9795	12	461	1.86e-156	494
6350cffa-54be-4881-aac8-bdec340c6f8c	PsoOvis1B003850P1	93.2	280	17	2	10892	11729	1	279	2.5e-140	442
6350cffa-54be-4881-aac8-bdec340c6f8c	PsoOvis1B006008P1	94.1	119	5	2	11869	12221	8	126	3.93e-45	160
6350cffa-54be-4881-aac8-bdec340c6f8c	PsoOvis1B014440P1	94.6	467	24	1	13043	14435	1	467	2.02e-287	870
6350cffa-54be-4881-aac8-bdec340c6f8c	PsoOvis1B010992P1	55.6	459	183	8	13075	14417	4	451	2.43e-150	476
6350cffa-54be-4881-aac8-bdec340c6f8c	PsoOvis1B010992P1	69.2	478	113	6	14622	16049	1	446	9.74e-197	609
6350cffa-54be-4881-aac8-bdec340c6f8c	PsoOvis1B014440P1	54.6	478	186	9	14628	16055	11	458	3.06e-138	442
6350cffa-54be-4881-aac8-bdec340c6f8c	PsoOvis1B014440P1	55.9	479	180	11	16266	17684	8	461	1.12e-146	466
6350cffa-54be-4881-aac8-bdec340c6f8c	PsoOvis1B010992P1	92.9	479	7	5	16270	17696	1	455	9.02e-281	850
6350cffa-54be-4881-aac8-bdec340c6f8c	PsoOvis1B003850P1	92.9	281	15	4	18806	19640	1	279	9.44e-134	423
6350cffa-54be-4881-aac8-bdec340c6f8c	PsoOvis1B006008P1	98.4	126	2	0	19761	20139	1	126	2.47e-58	198
6350cffa-54be-4881-aac8-bdec340c6f8c	PsoOvis1B014440P1	96.4	468	15	2	20955	22356	1	467	1.21e-290	879
6350cffa-54be-4881-aac8-bdec340c6f8c	PsoOvis1B010992P1	56.3	460	180	8	20988	22338	4	451	1.58e-147	468
6350cffa-54be-4881-aac8-bdec340c6f8c	PsoOvis1B010992P1	48.5	196	92	3	22546	23134	1	187	2.95e-42	163
6350cffa-54be-4881-aac8-bdec340c6f8c	PsoOvis1B014440P1	47.9	165	80	3	22552	23046	11	169	3.88e-30	127
7097d0f8-5180-4a35-9492-c7ac2c27c5bb	PsoOvis1B010992P1	88.5	460	28	3	31	1407	11	446	3.54e-267	811
7097d0f8-5180-4a35-9492-c7ac2c27c5bb	PsoOvis1B010992P1	90	469	23	2	1625	3029	1	446	9.31e-274	830
7097d0f8-5180-4a35-9492-c7ac2c27c5bb	PsoOvis1B010992P1	89.7	467	23	3	3248	4642	1	443	6.3e-260	790
7097d0f8-5180-4a35-9492-c7ac2c27c5bb	PsoOvis1B010992P1	76.1	456	75	10	4897	6236	14	443	9.09e-185	575
7097d0f8-5180-4a35-9492-c7ac2c27c5bb	PsoOvis1B010992P1	72.2	472	87	16	6455	7813	1	446	1.03e-150	477
7097d0f8-5180-4a35-9492-c7ac2c27c5bb	PsoOvis1B010992P1	83.7	467	48	5	8032	9417	1	444	5.2e-243	742
7097d0f8-5180-4a35-9492-c7ac2c27c5bb	PsoOvis1B010992P1	89.3	475	26	3	9642	11063	1	452	1.19e-277	841
7097d0f8-5180-4a35-9492-c7ac2c27c5bb	PsoOvis1B010992P1	88.7	468	26	4	11260	12656	1	443	4.02e-259	788
7097d0f8-5180-4a35-9492-c7ac2c27c5bb	PsoOvis1B010992P1	87.9	470	31	4	12883	14288	1	446	1.71e-264	803
7097d0f8-5180-4a35-9492-c7ac2c27c5bb	PsoOvis1B010992P1	90.1	467	19	4	14508	15901	1	442	1.84e-269	818
7097d0f8-5180-4a35-9492-c7ac2c27c5bb	PsoOvis1B010992P1	86.2	470	37	5	16133	17527	1	445	4.11e-248	756
7097d0f8-5180-4a35-9492-c7ac2c27c5bb	PsoOvis1B010992P1	94.2	86	5	0	17747	18002	1	86	9.43e-43	164
7712f8d1-f83f-4187-a772-16b351e7b6f8	PsoOvis1B010992P1	81.9	171	7	1	538	25	91	237	6.5e-76	261
7712f8d1-f83f-4187-a772-16b351e7b6f8	PsoOvis1B001345P1	58.8	102	35	3	873	579	35	131	4.32e-15	75.1
7712f8d1-f83f-4187-a772-16b351e7b6f8	PsoOvis1B000689P1	79.4	34	7	0	4031	4132	2	35	3.99e-09	57
7712f8d1-f83f-4187-a772-16b351e7b6f8	PsoOvis1B009614P1	36	100	50	3	8567	8832	525	622	1.57e-05	51.6
7712f8d1-f83f-4187-a772-16b351e7b6f8	PsoOvis1B009614P2	36	100	50	3	8567	8832	464	561	1.56e-05	51.6
7712f8d1-f83f-4187-a772-16b351e7b6f8	PsoOvis1B009614P3	36	100	50	3	8567	8832	545	642	1.57e-05	51.6
7712f8d1-f83f-4187-a772-16b351e7b6f8	PsoOvis1B009614P4	36	100	50	3	8567	8832	590	687	1.58e-05	51.6
7712f8d1-f83f-4187-a772-16b351e7b6f8	PsoOvis1B006124P1	43.1	72	36	2	8609	8817	359	428	0.000144	48.1
7712f8d1-f83f-4187-a772-16b351e7b6f8	PsoOvis1B004109P1	50	42	21	0	8688	8814	679	720	0.000105	48.9
7712f8d1-f83f-4187-a772-16b351e7b6f8	PsoOvis1B006124P1	39.3	84	47	2	9108	9352	356	438	4.88e-05	49.7
7712f8d1-f83f-4187-a772-16b351e7b6f8	PsoOvis1B000689P1	90	20	2	0	12580	12639	77	96	0.000216	43.5
7712f8d1-f83f-4187-a772-16b351e7b6f8	PsoOvis1B007656P1	56	50	19	2	17558	17702	269	317	0.000461	45.8
7712f8d1-f83f-4187-a772-16b351e7b6f8	PsoOvis1B007656P1	74.9	263	54	4	19471	20240	67	324	5.87e-112	360
7712f8d1-f83f-4187-a772-16b351e7b6f8	PsoOvis1B007634P1	55.6	54	23	1	22572	22729	1	54	8.19e-08	51.6
8090ef1f-02c8-4b84-a07c-031bcf5ec7f2	PsoOvis1B014440P1	55.2	415	154	10	1270	43	12	401	4.53e-121	392
8090ef1f-02c8-4b84-a07c-031bcf5ec7f2	PsoOvis1B004414P1	69.7	426	94	7	1279	30	1	402	3.73e-174	544
8090ef1f-02c8-4b84-a07c-031bcf5ec7f2	PsoOvis1B010992P1	90	418	16	4	1279	30	1	395	4.6e-233	713
8090ef1f-02c8-4b84-a07c-031bcf5ec7f2	PsoOvis1B014440P1	57.4	472	171	9	2894	1490	12	458	4.06e-150	475
8090ef1f-02c8-4b84-a07c-031bcf5ec7f2	PsoOvis1B004414P1	72.2	485	102	5	2903	1472	1	461	6.01e-217	667
8090ef1f-02c8-4b84-a07c-031bcf5ec7f2	PsoOvis1B010992P1	88.7	469	29	2	2903	1496	1	446	1.49e-265	806
8090ef1f-02c8-4b84-a07c-031bcf5ec7f2	PsoOvis1B014440P1	55.8	473	176	8	4512	3116	12	458	5.4e-152	481
8090ef1f-02c8-4b84-a07c-031bcf5ec7f2	PsoOvis1B004414P1	73.2	489	95	4	4521	3089	1	464	6.31e-224	687
8090ef1f-02c8-4b84-a07c-031bcf5ec7f2	PsoOvis1B010992P1	89.4	470	24	3	4521	3122	1	446	1.71e-266	809
8090ef1f-02c8-4b84-a07c-031bcf5ec7f2	PsoOvis1B014440P1	56.2	477	178	8	6144	4729	12	461	1.31e-140	448
8090ef1f-02c8-4b84-a07c-031bcf5ec7f2	PsoOvis1B004414P1	73	488	101	4	6153	4710	1	464	1.09e-207	640
8090ef1f-02c8-4b84-a07c-031bcf5ec7f2	PsoOvis1B010992P1	87.1	474	34	5	6153	4739	1	448	1.33e-253	772
8090ef1f-02c8-4b84-a07c-031bcf5ec7f2	PsoOvis1B014440P1	55.7	474	174	11	7759	6365	12	458	2.92e-137	438
8090ef1f-02c8-4b84-a07c-031bcf5ec7f2	PsoOvis1B004414P1	71.1	491	101	9	7768	6338	1	464	2.47e-204	631
8090ef1f-02c8-4b84-a07c-031bcf5ec7f2	PsoOvis1B010992P1	87.9	472	26	7	7768	6371	1	446	6.43e-251	764
8090ef1f-02c8-4b84-a07c-031bcf5ec7f2	PsoOvis1B014440P1	56.1	474	174	11	9381	7983	12	458	1.45e-145	462
8090ef1f-02c8-4b84-a07c-031bcf5ec7f2	PsoOvis1B004414P1	72.7	490	97	8	9390	7956	1	464	6.7e-220	676
8090ef1f-02c8-4b84-a07c-031bcf5ec7f2	PsoOvis1B010992P1	87.9	471	29	5	9390	7989	1	446	1.59e-261	795
8090ef1f-02c8-4b84-a07c-031bcf5ec7f2	PsoOvis1B014440P1	52.8	477	194	10	11028	9602	11	458	5.8e-129	414
8090ef1f-02c8-4b84-a07c-031bcf5ec7f2	PsoOvis1B004414P1	90.4	488	21	4	11034	9575	1	464	6.73e-278	842
8090ef1f-02c8-4b84-a07c-031bcf5ec7f2	PsoOvis1B010992P1	67.1	477	124	7	11034	9608	1	446	4.77e-189	587
8090ef1f-02c8-4b84-a07c-031bcf5ec7f2	PsoOvis1B010992P1	56.5	455	175	10	12568	11235	10	451	3.65e-150	475
8090ef1f-02c8-4b84-a07c-031bcf5ec7f2	PsoOvis1B004414P1	56.2	461	184	11	12592	11244	2	455	8.52e-143	454
8090ef1f-02c8-4b84-a07c-031bcf5ec7f2	PsoOvis1B014440P1	97.2	466	11	2	12617	11223	1	465	4.77e-293	885
8090ef1f-02c8-4b84-a07c-031bcf5ec7f2	PsoOvis1B006008P1	98.4	122	1	1	13793	13430	5	126	7.81e-54	184
8090ef1f-02c8-4b84-a07c-031bcf5ec7f2	PsoOvis1B003851P1	88.7	115	10	2	14260	13924	1	115	1.22e-53	184
8090ef1f-02c8-4b84-a07c-031bcf5ec7f2	PsoOvis1B003850P1	89.8	118	11	1	14278	13927	162	279	1.07e-54	195
9090c963-14d8-444b-8129-9f3a48cc81d8	PsoOvis1B010992P1	81.4	237	18	4	735	26	1	212	5.95e-101	333
9090c963-14d8-444b-8129-9f3a48cc81d8	PsoOvis1B010992P1	87	469	36	3	2357	956	1	446	6.4e-247	753
9090c963-14d8-444b-8129-9f3a48cc81d8	PsoOvis1B010992P1	81.5	465	55	8	3982	2597	4	440	9.76e-230	704
9090c963-14d8-444b-8129-9f3a48cc81d8	PsoOvis1B010992P1	81.7	470	54	9	5592	4202	5	446	6.13e-220	676
9090c963-14d8-444b-8129-9f3a48cc81d8	PsoOvis1B010992P1	77.1	475	72	13	7214	5817	1	446	8.75e-196	606
9090c963-14d8-444b-8129-9f3a48cc81d8	PsoOvis1B010992P1	87.5	471	34	4	8822	7422	1	449	2.23e-255	777
9090c963-14d8-444b-8129-9f3a48cc81d8	PsoOvis1B010992P1	80.5	471	55	10	10422	9050	1	446	1.65e-215	663
9090c963-14d8-444b-8129-9f3a48cc81d8	PsoOvis1B010992P1	77.7	470	71	10	12016	10637	1	446	6.43e-196	607
9090c963-14d8-444b-8129-9f3a48cc81d8	PsoOvis1B010992P1	77.4	474	70	10	13622	12232	1	446	1.15e-208	643
9090c963-14d8-444b-8129-9f3a48cc81d8	PsoOvis1B010992P1	83.1	474	45	12	15242	13837	1	446	6.13e-220	676
9090c963-14d8-444b-8129-9f3a48cc81d8	PsoOvis1B010992P1	76	450	73	9	16766	15446	28	451	1.45e-181	565
9090c963-14d8-444b-8129-9f3a48cc81d8	PsoOvis1B010992P1	81.6	354	35	5	17915	16874	114	442	9.49e-155	488
41920ac5-315d-48dd-a222-17ce54f3805b	PsoOvis1B010992P1	56.6	76	31	2	45	269	376	450	8.65e-09	60.8
41920ac5-315d-48dd-a222-17ce54f3805b	PsoOvis1B010992P1	59.4	463	139	20	483	1795	8	442	5.78e-100	330
41920ac5-315d-48dd-a222-17ce54f3805b	PsoOvis1B010992P1	54.3	486	157	26	2026	3387	1	451	3.38e-71	247
41920ac5-315d-48dd-a222-17ce54f3805b	PsoOvis1B010992P1	59	468	147	16	3575	4916	1	442	3.14e-98	325
41920ac5-315d-48dd-a222-17ce54f3805b	PsoOvis1B010992P1	48.1	432	158	25	5238	6435	43	442	1.31e-48	181
41920ac5-315d-48dd-a222-17ce54f3805b	PsoOvis1B010992P1	49.5	469	171	22	6669	7960	4	443	7.6e-56	202
41920ac5-315d-48dd-a222-17ce54f3805b	PsoOvis1B010992P1	44.4	480	192	23	8174	9468	1	454	3.06e-40	157
41920ac5-315d-48dd-a222-17ce54f3805b	PsoOvis1B010992P1	55.6	475	146	20	9644	10966	3	445	4.3e-88	296
41920ac5-315d-48dd-a222-17ce54f3805b	PsoOvis1B010992P1	48.8	477	168	20	11179	12487	1	443	5.28e-70	244
41920ac5-315d-48dd-a222-17ce54f3805b	PsoOvis1B010992P1	50.9	462	179	21	12707	14004	5	445	3.97e-72	250
41920ac5-315d-48dd-a222-17ce54f3805b	PsoOvis1B010992P1	54.6	293	101	11	14214	15068	1	268	2.27e-43	166
66512d40-51b3-458c-a377-05b738e3528a	PsoOvis1B010992P1	88.8	125	13	1	387	16	1	125	1.3e-63	225
66512d40-51b3-458c-a377-05b738e3528a	PsoOvis1B010992P1	90.4	471	19	4	2015	607	1	446	2.58e-277	840
66512d40-51b3-458c-a377-05b738e3528a	PsoOvis1B010992P1	85.3	475	35	7	3639	2234	1	446	9.38e-235	718
66512d40-51b3-458c-a377-05b738e3528a	PsoOvis1B010992P1	86.6	477	34	7	5264	3846	1	451	1.49e-244	746
66512d40-51b3-458c-a377-05b738e3528a	PsoOvis1B010992P1	88.7	471	28	2	6882	5477	1	448	3.75e-273	828
66512d40-51b3-458c-a377-05b738e3528a	PsoOvis1B010992P1	89.1	469	28	1	8509	7105	1	446	5.27e-271	822
66512d40-51b3-458c-a377-05b738e3528a	PsoOvis1B010992P1	87.9	470	33	1	10135	8727	1	446	1.12e-271	824
66512d40-51b3-458c-a377-05b738e3528a	PsoOvis1B010992P1	88.3	469	30	3	11763	10360	1	446	1.86e-259	789
66512d40-51b3-458c-a377-05b738e3528a	PsoOvis1B010992P1	89.4	470	24	3	13385	11985	1	446	6.68e-266	807
66512d40-51b3-458c-a377-05b738e3528a	PsoOvis1B010992P1	89.6	469	25	2	15002	13603	1	446	1.24e-265	806
66512d40-51b3-458c-a377-05b738e3528a	PsoOvis1B010992P1	93.1	276	18	1	16052	15224	172	446	4.23e-161	506
73849b11-f92d-4258-bd33-f61df595bc31	PsoOvis1B011963P1	85.3	749	77	13	29	2250	62	784	0	1000
73849b11-f92d-4258-bd33-f61df595bc31	PsoOvis1B011963P2	85.3	749	77	13	29	2250	138	860	0	1000
73849b11-f92d-4258-bd33-f61df595bc31	PsoOvis1B005861P1	81.9	425	31	4	4628	3357	39	418	1.94e-191	592
73849b11-f92d-4258-bd33-f61df595bc31	PsoOvis1B010992P1	83	176	28	2	4633	5152	272	446	1.1e-75	260
73849b11-f92d-4258-bd33-f61df595bc31	PsoOvis1B010992P1	78.9	475	71	7	5370	6773	1	451	2.19e-209	645
73849b11-f92d-4258-bd33-f61df595bc31	PsoOvis1B010992P1	74.7	463	85	10	6996	8361	9	446	1.66e-174	545
73849b11-f92d-4258-bd33-f61df595bc31	PsoOvis1B010992P1	77.5	471	76	7	8589	9984	3	446	2.4e-192	596
73849b11-f92d-4258-bd33-f61df595bc31	PsoOvis1B010992P1	82.1	470	53	11	10203	11596	1	445	1.29e-203	629
73849b11-f92d-4258-bd33-f61df595bc31	PsoOvis1B010992P1	82.7	473	51	7	11819	13225	1	446	1.19e-229	703
73849b11-f92d-4258-bd33-f61df595bc31	PsoOvis1B010992P1	79.4	475	67	8	13445	14841	1	451	1.53e-202	625
73849b11-f92d-4258-bd33-f61df595bc31	PsoOvis1B010992P1	83.6	347	27	8	15058	16083	4	325	7.87e-161	506
93259b39-c7a5-43fd-910e-5890e9b7e333	PsoOvis1B010992P1	86.2	347	22	4	1066	30	1	322	1.58e-175	548
93259b39-c7a5-43fd-910e-5890e9b7e333	PsoOvis1B010992P1	87.9	470	32	3	2688	1283	1	446	6.36e-267	810
93259b39-c7a5-43fd-910e-5890e9b7e333	PsoOvis1B010992P1	88.5	469	31	1	4312	2906	1	446	9.63e-270	818
93259b39-c7a5-43fd-910e-5890e9b7e333	PsoOvis1B010992P1	83.7	473	46	8	5935	4532	1	446	3.03e-226	694
93259b39-c7a5-43fd-910e-5890e9b7e333	PsoOvis1B010992P1	87.5	471	32	4	7557	6154	1	446	6.72e-254	773
93259b39-c7a5-43fd-910e-5890e9b7e333	PsoOvis1B010992P1	87	476	35	5	9182	7763	1	451	1.54e-259	789
93259b39-c7a5-43fd-910e-5890e9b7e333	PsoOvis1B010992P1	85.9	469	38	6	10791	9400	1	445	2.98e-237	725
93259b39-c7a5-43fd-910e-5890e9b7e333	PsoOvis1B010992P1	87.7	471	30	5	12414	11010	2	446	1.26e-262	798
93259b39-c7a5-43fd-910e-5890e9b7e333	PsoOvis1B010992P1	88.1	469	31	3	14044	12640	1	446	1.26e-262	798
93259b39-c7a5-43fd-910e-5890e9b7e333	PsoOvis1B010992P1	87.9	471	31	3	15680	14273	1	446	6.1e-260	790
93259b39-c7a5-43fd-910e-5890e9b7e333	PsoOvis1B010992P1	87.9	471	30	5	17306	15900	1	446	2.24e-255	777
93259b39-c7a5-43fd-910e-5890e9b7e333	PsoOvis1B010992P1	92.9	155	11	0	17995	17530	291	445	2.06e-84	286
0455229f-e9b2-4639-bad9-11c3c8056af4	PsoOvis1B010992P1	64.8	349	90	11	20	1035	119	443	4.58e-108	354
0455229f-e9b2-4639-bad9-11c3c8056af4	PsoOvis1B010992P1	60.2	457	148	12	1261	2600	7	437	1.57e-107	353
0455229f-e9b2-4639-bad9-11c3c8056af4	PsoOvis1B010992P1	63.4	465	132	14	2837	4178	1	443	1.6e-126	407
0455229f-e9b2-4639-bad9-11c3c8056af4	PsoOvis1B010992P1	61.7	459	125	21	4427	5731	17	446	4.76e-98	325
0455229f-e9b2-4639-bad9-11c3c8056af4	PsoOvis1B010992P1	61.5	462	126	20	5974	7284	12	443	1.88e-100	332
0455229f-e9b2-4639-bad9-11c3c8056af4	PsoOvis1B010992P1	47.8	473	206	17	7496	8874	1	446	8.07e-54	197
0455229f-e9b2-4639-bad9-11c3c8056af4	PsoOvis1B010992P1	45.4	480	216	15	9081	10459	1	455	6.24e-63	224
0455229f-e9b2-4639-bad9-11c3c8056af4	PsoOvis1B010992P1	37.8	465	222	19	10685	11972	14	446	1.11e-36	147
0455229f-e9b2-4639-bad9-11c3c8056af4	PsoOvis1B010992P1	40.1	441	188	18	12283	13496	37	438	1.62e-25	113
0455229f-e9b2-4639-bad9-11c3c8056af4	PsoOvis1B010992P1	45.9	462	199	21	13720	15040	1	432	4.18e-44	169
0455229f-e9b2-4639-bad9-11c3c8056af4	PsoOvis1B010992P1	35.4	410	209	19	15427	16551	56	441	8.97e-08	58.2
0455229f-e9b2-4639-bad9-11c3c8056af4	PsoOvis1B010992P1	40	457	218	20	16811	18068	10	445	1.62e-35	143
0455229f-e9b2-4639-bad9-11c3c8056af4	PsoOvis1B010992P1	47.2	428	171	22	18380	19570	37	438	1.11e-36	147
0455229f-e9b2-4639-bad9-11c3c8056af4	PsoOvis1B010992P1	56.4	424	140	15	19796	21020	1	396	6.52e-94	313
0455229f-e9b2-4639-bad9-11c3c8056af4	PsoOvis1B010992P1	55.1	296	99	10	21400	22251	17	288	9.65e-55	200
997345d3-03cb-4892-ab30-ca64b7643323	PsoOvis1B013024P1	26	285	194	7	1520	2362	405	675	1.01e-06	54.3
997345d3-03cb-4892-ab30-ca64b7643323	PsoOvis1B009958P1	26.8	250	164	8	1589	2323	389	624	1.38e-06	53.5
997345d3-03cb-4892-ab30-ca64b7643323	PsoOvis1B008700P1	29.5	227	141	8	1640	2302	533	745	1.5e-05	50.4
997345d3-03cb-4892-ab30-ca64b7643323	PsoOvis1B003423P1	27.6	228	149	6	1707	2383	510	723	8.77e-06	51.2
997345d3-03cb-4892-ab30-ca64b7643323	PsoOvis1B003423P2	27.6	228	149	6	1707	2383	541	754	8.81e-06	51.2
997345d3-03cb-4892-ab30-ca64b7643323	PsoOvis1B012597P1	27.6	181	120	4	1824	2365	32	202	5e-06	51.2
997345d3-03cb-4892-ab30-ca64b7643323	PsoOvis1B000689P1	40.8	103	16	3	3610	3426	3	101	1.4e-07	51.6
997345d3-03cb-4892-ab30-ca64b7643323	PsoOvis1B000689P1	42.7	96	14	1	6851	6688	2	97	1.08e-10	60.5
997345d3-03cb-4892-ab30-ca64b7643323	PsoOvis1B007634P1	75.5	53	12	1	8579	8735	1	53	6.19e-18	79.3
997345d3-03cb-4892-ab30-ca64b7643323	PsoOvis1B007656P1	79.3	271	41	7	9672	8871	62	323	8.27e-105	338
997345d3-03cb-4892-ab30-ca64b7643323	PsoOvis1B010992P1	86.9	259	10	2	9684	10460	16	250	4.45e-143	454
6263155c-6ee1-4950-88d1-b20c9b20d521	PsoOvis1B004414P1	84.9	372	25	8	27	1115	115	464	5.46e-179	558
6263155c-6ee1-4950-88d1-b20c9b20d521	PsoOvis1B014440P1	54.3	359	136	9	53	1109	127	464	1.45e-93	312
6263155c-6ee1-4950-88d1-b20c9b20d521	PsoOvis1B004414P1	67.4	484	124	4	1300	2721	1	460	6.68e-198	612
6263155c-6ee1-4950-88d1-b20c9b20d521	PsoOvis1B014440P1	54.5	475	185	7	1309	2715	12	461	5.67e-146	463
6263155c-6ee1-4950-88d1-b20c9b20d521	PsoOvis1B003850P1	85.8	282	36	3	3824	4661	1	279	6.87e-120	383
6263155c-6ee1-4950-88d1-b20c9b20d521	PsoOvis1B006008P1	99.2	125	1	0	4786	5160	2	126	2.63e-60	203
6263155c-6ee1-4950-88d1-b20c9b20d521	PsoOvis1B014440P1	96.2	468	13	3	5968	7354	1	467	1.96e-289	875
6263155c-6ee1-4950-88d1-b20c9b20d521	PsoOvis1B004414P1	58	457	176	9	5998	7327	3	455	1.12e-144	459
6263155c-6ee1-4950-88d1-b20c9b20d521	PsoOvis1B004414P1	91.4	488	15	5	7536	8992	1	464	2.96e-279	846
6263155c-6ee1-4950-88d1-b20c9b20d521	PsoOvis1B014440P1	54.3	475	189	6	7542	8965	11	458	1.55e-137	439
6263155c-6ee1-4950-88d1-b20c9b20d521	PsoOvis1B014440P1	53.7	479	186	11	9174	10579	8	461	1.99e-126	407
6263155c-6ee1-4950-88d1-b20c9b20d521	PsoOvis1B004414P1	66.9	477	120	9	9178	10564	1	453	3.67e-174	544
6263155c-6ee1-4950-88d1-b20c9b20d521	PsoOvis1B003850P1	95.2	272	11	2	11693	12506	1	271	3.97e-136	429
6263155c-6ee1-4950-88d1-b20c9b20d521	PsoOvis1B006008P1	93.5	123	8	0	12651	13019	1	123	7.07e-51	176
6263155c-6ee1-4950-88d1-b20c9b20d521	PsoOvis1B014440P1	93.2	74	3	2	13836	14056	1	72	1.44e-27	119
6263155c-6ee1-4950-88d1-b20c9b20d521	PsoOvis1B004414P1	63.2	57	20	1	13870	14038	3	58	3.93e-10	65.1
34963606-1452-48fd-9162-cb16e2c6ccad	PsoOvis1B003850P1	90.5	84	8	0	16	266	196	279	5.69e-33	132
34963606-1452-48fd-9162-cb16e2c6ccad	PsoOvis1B003851P1	89.7	87	7	1	16	269	29	115	5.38e-36	133
34963606-1452-48fd-9162-cb16e2c6ccad	PsoOvis1B006008P1	93.5	124	8	0	386	757	1	124	4.76e-55	187
34963606-1452-48fd-9162-cb16e2c6ccad	PsoOvis1B010992P1	53.8	405	165	11	1724	2896	51	446	2.83e-102	337
34963606-1452-48fd-9162-cb16e2c6ccad	PsoOvis1B004414P1	56.3	375	149	11	1806	2899	85	454	6.01e-93	310
34963606-1452-48fd-9162-cb16e2c6ccad	PsoOvis1B004414P1	88.5	487	28	5	3115	4561	1	464	2.28e-261	791
34963606-1452-48fd-9162-cb16e2c6ccad	PsoOvis1B010992P1	68.6	472	116	6	3115	4521	1	443	4.88e-185	575
34963606-1452-48fd-9162-cb16e2c6ccad	PsoOvis1B010992P1	84.6	474	44	8	4740	6145	1	450	4.64e-239	729
34963606-1452-48fd-9162-cb16e2c6ccad	PsoOvis1B004414P1	70.3	481	105	9	4763	6162	8	464	3.71e-194	601
34963606-1452-48fd-9162-cb16e2c6ccad	PsoOvis1B004414P1	66.4	491	122	10	6350	7778	1	464	1.18e-177	554
34963606-1452-48fd-9162-cb16e2c6ccad	PsoOvis1B010992P1	83	470	45	10	6350	7736	1	443	5.11e-220	675
34963606-1452-48fd-9162-cb16e2c6ccad	PsoOvis1B004414P1	63.2	487	133	14	7966	9352	1	464	1.58e-166	522
34963606-1452-48fd-9162-cb16e2c6ccad	PsoOvis1B010992P1	77.9	470	62	13	7966	9319	1	445	1.1e-201	622
34963606-1452-48fd-9162-cb16e2c6ccad	PsoOvis1B004414P1	49.7	143	63	2	9547	9947	7	149	4.55e-32	132
34963606-1452-48fd-9162-cb16e2c6ccad	PsoOvis1B010992P1	73	204	30	6	9547	10149	7	188	4.17e-71	246
67190201-69cf-4437-80dd-ce965ede1d7e	PsoOvis1B010992P1	83.7	447	43	7	1358	29	1	421	1.11e-214	661
67190201-69cf-4437-80dd-ce965ede1d7e	PsoOvis1B010992P1	81.6	472	55	7	2969	1581	1	446	1.56e-212	655
67190201-69cf-4437-80dd-ce965ede1d7e	PsoOvis1B010992P1	85.7	474	36	6	4592	3184	1	446	9.93e-252	768
67190201-69cf-4437-80dd-ce965ede1d7e	PsoOvis1B010992P1	86.3	475	39	4	6221	4805	1	451	1.9e-249	761
67190201-69cf-4437-80dd-ce965ede1d7e	PsoOvis1B010992P1	86	470	39	5	7838	6441	1	446	1.88e-240	735
67190201-69cf-4437-80dd-ce965ede1d7e	PsoOvis1B010992P1	83.2	476	43	8	9465	8062	1	446	5.46e-241	737
67190201-69cf-4437-80dd-ce965ede1d7e	PsoOvis1B010992P1	87.4	468	34	3	11081	9684	1	445	2.21e-259	790
67190201-69cf-4437-80dd-ce965ede1d7e	PsoOvis1B010992P1	82.3	474	48	12	12694	11297	1	446	5.82e-217	668
67190201-69cf-4437-80dd-ce965ede1d7e	PsoOvis1B010992P1	81.6	474	56	7	14320	12911	1	446	2.49e-222	683
67190201-69cf-4437-80dd-ce965ede1d7e	PsoOvis1B010992P1	85.8	471	40	4	15937	14535	1	446	1.96e-247	755
67190201-69cf-4437-80dd-ce965ede1d7e	PsoOvis1B010992P1	84.9	470	42	8	17557	16159	1	445	1.49e-225	692
67190201-69cf-4437-80dd-ce965ede1d7e	PsoOvis1B010992P1	83.1	478	52	6	19181	17761	1	451	1.3e-224	690
67190201-69cf-4437-80dd-ce965ede1d7e	PsoOvis1B010992P1	79.4	475	68	8	20805	19390	3	451	1.79e-213	658
67190201-69cf-4437-80dd-ce965ede1d7e	PsoOvis1B010992P1	84.7	471	44	5	22430	21031	1	446	1.88e-240	735
67190201-69cf-4437-80dd-ce965ede1d7e	PsoOvis1B010992P1	86.9	465	33	5	24040	22659	1	442	5.35e-252	768
67190201-69cf-4437-80dd-ce965ede1d7e	PsoOvis1B010992P1	82.5	475	55	6	25657	24245	1	451	2.34e-226	695
67190201-69cf-4437-80dd-ce965ede1d7e	PsoOvis1B010992P1	82.4	472	54	8	27274	25873	1	446	2.95e-221	680
67190201-69cf-4437-80dd-ce965ede1d7e	PsoOvis1B010992P1	80	471	64	7	28884	27488	1	446	3.75e-205	634
67190201-69cf-4437-80dd-ce965ede1d7e	PsoOvis1B010992P1	85.7	470	39	8	30502	29108	1	445	2.81e-234	717
67190201-69cf-4437-80dd-ce965ede1d7e	PsoOvis1B010992P1	81.7	471	57	8	32127	30725	1	446	1.32e-213	658
67190201-69cf-4437-80dd-ce965ede1d7e	PsoOvis1B010992P1	81.6	473	58	6	33760	32346	1	446	2.44e-213	657
67190201-69cf-4437-80dd-ce965ede1d7e	PsoOvis1B010992P1	81.7	71	11	2	34187	33980	376	446	1.14e-18	93.2
a3e437f8-10dd-4f4c-a644-5aaf7e26f0fb	PsoOvis1B004414P1	57	298	93	7	898	35	4	275	2.32e-89	300
a3e437f8-10dd-4f4c-a644-5aaf7e26f0fb	PsoOvis1B014440P1	48.6	286	106	9	898	76	12	267	8.26e-66	231
a3e437f8-10dd-4f4c-a644-5aaf7e26f0fb	PsoOvis1B010992P1	87	293	12	4	908	35	1	268	8.67e-150	473
a3e437f8-10dd-4f4c-a644-5aaf7e26f0fb	PsoOvis1B004414P1	72.3	488	101	6	2528	1093	1	464	3.8e-216	664
a3e437f8-10dd-4f4c-a644-5aaf7e26f0fb	PsoOvis1B010992P1	90.1	465	21	3	2528	1138	1	442	2.49e-267	807
a3e437f8-10dd-4f4c-a644-5aaf7e26f0fb	PsoOvis1B014440P1	55.5	476	181	9	2531	1120	8	458	1.02e-143	456
a3e437f8-10dd-4f4c-a644-5aaf7e26f0fb	PsoOvis1B014440P1	56.2	473	174	11	4136	2742	12	458	1.51e-135	433
a3e437f8-10dd-4f4c-a644-5aaf7e26f0fb	PsoOvis1B004414P1	71.8	489	102	8	4145	2715	1	464	2.91e-204	630
a3e437f8-10dd-4f4c-a644-5aaf7e26f0fb	PsoOvis1B010992P1	87.9	470	30	5	4145	2748	1	446	1.55e-249	758
a3e437f8-10dd-4f4c-a644-5aaf7e26f0fb	PsoOvis1B014440P1	57.3	473	170	8	5766	4363	12	458	4.74e-158	498
a3e437f8-10dd-4f4c-a644-5aaf7e26f0fb	PsoOvis1B004414P1	74.2	488	93	5	5775	4336	1	464	5.72e-228	697
a3e437f8-10dd-4f4c-a644-5aaf7e26f0fb	PsoOvis1B010992P1	91	469	18	2	5775	4369	1	446	3.01e-279	840
a3e437f8-10dd-4f4c-a644-5aaf7e26f0fb	PsoOvis1B014440P1	52.6	477	195	9	7418	5989	11	458	8.29e-134	428
a3e437f8-10dd-4f4c-a644-5aaf7e26f0fb	PsoOvis1B004414P1	92.2	488	13	4	7424	5962	1	464	8.96e-282	847
a3e437f8-10dd-4f4c-a644-5aaf7e26f0fb	PsoOvis1B010992P1	66.9	477	125	7	7424	5995	1	446	2.67e-192	595
a3e437f8-10dd-4f4c-a644-5aaf7e26f0fb	PsoOvis1B010992P1	57.1	459	175	9	8972	7627	4	451	2.14e-151	478
a3e437f8-10dd-4f4c-a644-5aaf7e26f0fb	PsoOvis1B004414P1	57.5	457	181	8	8978	7636	2	455	3.59e-146	463
a3e437f8-10dd-4f4c-a644-5aaf7e26f0fb	PsoOvis1B014440P1	97.8	465	8	2	9003	7615	1	465	5.26e-295	883
a3e437f8-10dd-4f4c-a644-5aaf7e26f0fb	PsoOvis1B006008P1	96.9	127	3	1	10197	9817	1	126	4.64e-55	187
a7c37d66-4f37-4ee5-b38a-eb1bc432dd28	PsoOvis1B012867P1	23.8	269	168	8	872	89	11	250	5.99e-06	49.7
a7c37d66-4f37-4ee5-b38a-eb1bc432dd28	PsoOvis1B013739P1	28.2	284	152	11	878	89	18	270	2.01e-12	70.5
a7c37d66-4f37-4ee5-b38a-eb1bc432dd28	PsoOvis1B011188P1	27.7	292	149	14	890	89	7	261	9.49e-11	65.1
a7c37d66-4f37-4ee5-b38a-eb1bc432dd28	PsoOvis1B000593P1	27.1	292	147	11	908	89	1	245	8.23e-15	77.8
a7c37d66-4f37-4ee5-b38a-eb1bc432dd28	PsoOvis1B006881P1	24.8	307	184	9	953	89	3	281	5.77e-11	65.9
a7c37d66-4f37-4ee5-b38a-eb1bc432dd28	PsoOvis1B006881P1	44.5	211	104	3	1802	1169	254	451	4.46e-39	152
a7c37d66-4f37-4ee5-b38a-eb1bc432dd28	PsoOvis1B011188P1	43.6	211	106	4	1802	1169	234	431	5.44e-36	142
a7c37d66-4f37-4ee5-b38a-eb1bc432dd28	PsoOvis1B000593P1	38.5	260	146	4	1929	1157	173	421	7.17e-32	129
a7c37d66-4f37-4ee5-b38a-eb1bc432dd28	PsoOvis1B012867P1	37.4	273	155	5	1929	1119	178	437	1.88e-38	149
a7c37d66-4f37-4ee5-b38a-eb1bc432dd28	PsoOvis1B013739P1	41.9	277	143	6	1938	1124	195	459	1.27e-42	162
a7c37d66-4f37-4ee5-b38a-eb1bc432dd28	PsoOvis1B010992P1	84	318	23	4	2168	3106	152	446	9.55e-160	486
a7c37d66-4f37-4ee5-b38a-eb1bc432dd28	PsoOvis1B004414P1	87.9	282	30	2	2310	3139	183	464	6.67e-154	471
a7c37d66-4f37-4ee5-b38a-eb1bc432dd28	PsoOvis1B004414P1	51.9	104	40	3	3332	3613	1	104	6.18e-18	87.8
a7c37d66-4f37-4ee5-b38a-eb1bc432dd28	PsoOvis1B010992P1	89.8	98	8	2	3332	3616	1	98	7.79e-39	150
a0183fa4-3595-481e-a2d0-30a2fd20164b	PsoOvis1B010992P1	82.6	396	40	7	1189	25	1	372	7.66e-187	581
a0183fa4-3595-481e-a2d0-30a2fd20164b	PsoOvis1B010992P1	85.9	462	39	6	2802	1430	1	440	2.18e-240	735
a0183fa4-3595-481e-a2d0-30a2fd20164b	PsoOvis1B010992P1	81.6	468	57	7	4396	3019	1	446	1.77e-203	629
a0183fa4-3595-481e-a2d0-30a2fd20164b	PsoOvis1B010992P1	78.3	475	73	6	5995	4595	1	451	1.45e-206	638
a0183fa4-3595-481e-a2d0-30a2fd20164b	PsoOvis1B010992P1	80.9	470	61	7	7603	6209	1	445	4.37e-225	691
a0183fa4-3595-481e-a2d0-30a2fd20164b	PsoOvis1B010992P1	81.5	470	57	7	9197	7809	1	445	3.56e-208	642
a0183fa4-3595-481e-a2d0-30a2fd20164b	PsoOvis1B010992P1	84.8	473	45	7	10806	9400	1	451	5.1e-235	719
a0183fa4-3595-481e-a2d0-30a2fd20164b	PsoOvis1B010992P1	82	471	53	8	12421	11028	1	446	2.43e-223	686
a0183fa4-3595-481e-a2d0-30a2fd20164b	PsoOvis1B010992P1	81.1	470	55	10	14016	12637	1	446	9.82e-202	624
a0183fa4-3595-481e-a2d0-30a2fd20164b	PsoOvis1B010992P1	82.8	472	47	9	15625	14233	1	446	1.29e-214	661
a0183fa4-3595-481e-a2d0-30a2fd20164b	PsoOvis1B010992P1	84.8	467	41	9	17233	15854	1	443	1.31e-223	687
a0183fa4-3595-481e-a2d0-30a2fd20164b	PsoOvis1B010992P1	88.1	470	27	5	18849	17451	1	446	5.22e-253	771
a0183fa4-3595-481e-a2d0-30a2fd20164b	PsoOvis1B010992P1	86.9	466	37	3	20463	19071	2	445	1.74e-254	775
a0183fa4-3595-481e-a2d0-30a2fd20164b	PsoOvis1B010992P1	86.6	469	35	6	22071	20682	1	446	4.22e-247	754
a0183fa4-3595-481e-a2d0-30a2fd20164b	PsoOvis1B010992P1	85.8	471	38	6	23681	22287	1	446	1.17e-240	736
a0183fa4-3595-481e-a2d0-30a2fd20164b	PsoOvis1B010992P1	84.1	472	44	8	25299	23901	1	446	3.02e-229	703
a0183fa4-3595-481e-a2d0-30a2fd20164b	PsoOvis1B010992P1	83	470	50	6	26908	25519	1	446	2.75e-235	720
a0183fa4-3595-481e-a2d0-30a2fd20164b	PsoOvis1B010992P1	87	470	33	5	28526	27127	1	446	7.73e-238	728
a0183fa4-3595-481e-a2d0-30a2fd20164b	PsoOvis1B010992P1	87.1	155	18	2	29197	28741	292	446	1.11e-73	255
a0430ebc-34a0-4ee5-956f-173184951e0c	PsoOvis1B010992P1	88.9	470	24	5	321	1725	1	443	3.3e-259	788
a0430ebc-34a0-4ee5-956f-173184951e0c	PsoOvis1B010992P1	88	467	32	3	1951	3346	1	444	4.07e-265	805
a0430ebc-34a0-4ee5-956f-173184951e0c	PsoOvis1B010992P1	90	469	24	1	3572	4980	1	446	5.41e-276	837
a0430ebc-34a0-4ee5-956f-173184951e0c	PsoOvis1B010992P1	90.1	466	20	3	5198	6589	1	443	1.19e-274	833
a0430ebc-34a0-4ee5-956f-173184951e0c	PsoOvis1B010992P1	88	468	27	5	6813	8201	1	444	1.02e-255	778
a0430ebc-34a0-4ee5-956f-173184951e0c	PsoOvis1B010992P1	89.6	471	22	5	8423	9833	1	445	8.68e-266	807
a0430ebc-34a0-4ee5-956f-173184951e0c	PsoOvis1B010992P1	86.6	454	34	4	10102	11457	18	446	7.41e-247	753
a0430ebc-34a0-4ee5-956f-173184951e0c	PsoOvis1B010992P1	85.7	470	38	4	11676	13078	1	444	8.6e-257	781
a0430ebc-34a0-4ee5-956f-173184951e0c	PsoOvis1B010992P1	85.4	481	41	5	13301	14737	1	454	6.32e-257	782
a0430ebc-34a0-4ee5-956f-173184951e0c	PsoOvis1B010992P1	87.9	470	30	5	14927	16327	1	446	9.97e-267	810
a0430ebc-34a0-4ee5-956f-173184951e0c	PsoOvis1B010992P1	78.9	469	63	10	16547	17911	1	446	3.02e-205	634
a0430ebc-34a0-4ee5-956f-173184951e0c	PsoOvis1B010992P1	85.2	467	40	7	18130	19515	1	444	5.44e-247	753
a0430ebc-34a0-4ee5-956f-173184951e0c	PsoOvis1B010992P1	84.7	287	17	5	19740	20588	1	263	2.34e-142	453
a627c781-87f3-4e2a-ade8-284fe494f888	PsoOvis1B010992P1	87.5	32	4	0	118	22	1	32	5.15e-08	57.4
a627c781-87f3-4e2a-ade8-284fe494f888	PsoOvis1B004414P1	69.5	488	112	10	1740	304	4	464	2.03e-192	593
a627c781-87f3-4e2a-ade8-284fe494f888	PsoOvis1B010992P1	85.2	473	41	10	1750	337	1	446	1.07e-231	701
a627c781-87f3-4e2a-ade8-284fe494f888	PsoOvis1B004414P1	70.4	490	107	8	3366	1937	1	464	2.8e-192	593
a627c781-87f3-4e2a-ade8-284fe494f888	PsoOvis1B010992P1	84.7	477	45	6	3366	1953	1	453	1.09e-237	717
a627c781-87f3-4e2a-ade8-284fe494f888	PsoOvis1B004414P1	72.1	488	100	7	4979	3550	1	464	2.31e-217	662
a627c781-87f3-4e2a-ade8-284fe494f888	PsoOvis1B010992P1	88.3	469	28	5	4979	3583	1	446	2.75e-264	788
a627c781-87f3-4e2a-ade8-284fe494f888	PsoOvis1B004414P1	93	484	11	1	6623	5172	1	461	1.5e-296	874
a627c781-87f3-4e2a-ade8-284fe494f888	PsoOvis1B010992P1	69.3	475	117	3	6623	5196	1	446	7.06e-203	622
a627c781-87f3-4e2a-ade8-284fe494f888	PsoOvis1B010992P1	61.8	322	114	8	7782	6827	134	451	2.03e-100	331
a627c781-87f3-4e2a-ade8-284fe494f888	PsoOvis1B004414P1	60.6	325	116	8	7794	6836	137	455	4.28e-91	304
aa3de2d9-4fa4-4a07-bb07-263ed5c0bc73	PsoOvis1B010992P1	85.5	358	27	3	27	1098	113	446	1.89e-190	591
aa3de2d9-4fa4-4a07-bb07-263ed5c0bc73	PsoOvis1B010992P1	89.1	466	26	3	1328	2718	3	446	8.89e-270	818
aa3de2d9-4fa4-4a07-bb07-263ed5c0bc73	PsoOvis1B010992P1	89.6	469	23	4	2941	4340	1	445	1.35e-272	827
aa3de2d9-4fa4-4a07-bb07-263ed5c0bc73	PsoOvis1B010992P1	90.8	465	19	2	4572	5961	5	446	3.4e-272	825
aa3de2d9-4fa4-4a07-bb07-263ed5c0bc73	PsoOvis1B010992P1	89.1	467	24	5	6182	7575	1	443	5.11e-266	808
aa3de2d9-4fa4-4a07-bb07-263ed5c0bc73	PsoOvis1B010992P1	89	471	27	3	7801	9210	1	446	5.28e-264	802
aa3de2d9-4fa4-4a07-bb07-263ed5c0bc73	PsoOvis1B010992P1	88.1	469	29	3	9428	10823	1	445	2.4e-265	806
aa3de2d9-4fa4-4a07-bb07-263ed5c0bc73	PsoOvis1B010992P1	87	468	35	4	11042	12435	1	445	7.99e-267	810
aa3de2d9-4fa4-4a07-bb07-263ed5c0bc73	PsoOvis1B010992P1	87.4	470	34	3	12654	14059	1	446	1.01e-261	795
aa3de2d9-4fa4-4a07-bb07-263ed5c0bc73	PsoOvis1B010992P1	89.3	468	23	4	14278	15669	1	445	3.91e-273	828
aa3de2d9-4fa4-4a07-bb07-263ed5c0bc73	PsoOvis1B010992P1	88.1	243	5	2	15890	16614	1	219	2.18e-126	407
ad4518b5-bdfd-4e78-93f6-0bf09079f303	PsoOvis1B010992P1	85.9	319	19	4	966	21	1	296	2.32e-164	516
ad4518b5-bdfd-4e78-93f6-0bf09079f303	PsoOvis1B010992P1	89.6	471	23	4	2595	1186	1	446	5.47e-272	825
ad4518b5-bdfd-4e78-93f6-0bf09079f303	PsoOvis1B010992P1	90.6	470	20	2	4231	2819	1	446	1.02e-271	824
ad4518b5-bdfd-4e78-93f6-0bf09079f303	PsoOvis1B010992P1	90.8	469	18	3	5857	4454	1	446	4.18e-279	845
ad4518b5-bdfd-4e78-93f6-0bf09079f303	PsoOvis1B010992P1	90	470	23	2	7488	6079	1	446	9.51e-276	836
ad4518b5-bdfd-4e78-93f6-0bf09079f303	PsoOvis1B010992P1	89	465	25	4	9095	7712	4	445	1.2e-261	795
ad4518b5-bdfd-4e78-93f6-0bf09079f303	PsoOvis1B010992P1	90.9	470	19	1	10724	9319	1	446	1.39e-280	850
ad4518b5-bdfd-4e78-93f6-0bf09079f303	PsoOvis1B010992P1	88.5	469	30	2	12345	10943	1	446	4.15e-270	820
ad4518b5-bdfd-4e78-93f6-0bf09079f303	PsoOvis1B010992P1	89.2	471	26	2	13976	12567	1	446	1.77e-275	835
ad4518b5-bdfd-4e78-93f6-0bf09079f303	PsoOvis1B010992P1	89.8	469	25	1	15606	14198	1	446	6.54e-280	848
ad4518b5-bdfd-4e78-93f6-0bf09079f303	PsoOvis1B010992P1	89.8	469	23	3	17230	15828	1	446	5.84e-268	813
ad4518b5-bdfd-4e78-93f6-0bf09079f303	PsoOvis1B010992P1	88.9	470	26	3	18853	17453	1	446	4.61e-273	828
ad4518b5-bdfd-4e78-93f6-0bf09079f303	PsoOvis1B010992P1	91.3	160	14	0	19554	19075	287	446	4.18e-88	296
b21f6207-d689-4f56-8427-1df8502c0133	PsoOvis1B010992P1	88.3	477	30	3	247	1673	1	451	6.55e-268	813
b21f6207-d689-4f56-8427-1df8502c0133	PsoOvis1B010992P1	88.7	476	24	7	1890	3303	5	455	1.11e-244	747
b21f6207-d689-4f56-8427-1df8502c0133	PsoOvis1B010992P1	83.8	259	39	2	4914	5681	187	445	2.64e-136	436
b21f6207-d689-4f56-8427-1df8502c0133	PsoOvis1B010992P1	90.4	479	19	4	5899	7325	1	455	3.67e-275	834
b21f6207-d689-4f56-8427-1df8502c0133	PsoOvis1B010992P1	90.7	246	22	1	8967	9699	201	446	1.64e-137	439
b21f6207-d689-4f56-8427-1df8502c0133	PsoOvis1B010992P1	89.4	479	23	6	9914	11340	1	455	3.07e-267	811
b21f6207-d689-4f56-8427-1df8502c0133	PsoOvis1B010992P1	85.8	260	37	0	12946	13727	187	446	2.1e-143	456
b21f6207-d689-4f56-8427-1df8502c0133	PsoOvis1B010992P1	90	480	21	5	13949	15378	1	455	8.02e-265	805
b21f6207-d689-4f56-8427-1df8502c0133	PsoOvis1B010992P1	87	261	32	2	16995	17775	187	446	5.99e-146	463
b21f6207-d689-4f56-8427-1df8502c0133	PsoOvis1B010992P1	91.5	480	14	5	17998	19429	1	455	8.14e-283	856
b21f6207-d689-4f56-8427-1df8502c0133	PsoOvis1B010992P1	85.3	252	37	0	21036	21791	187	438	1.34e-142	454
b49a00ab-601f-49c9-b9e0-a90a87fae9d5	PsoOvis1B004414P1	97.8	232	4	1	674	1367	233	464	1.48e-145	462
b49a00ab-601f-49c9-b9e0-a90a87fae9d5	PsoOvis1B014440P1	70.4	223	63	2	674	1340	238	458	3.57e-92	308
b49a00ab-601f-49c9-b9e0-a90a87fae9d5	PsoOvis1B004414P1	66.6	479	123	8	1554	2955	1	453	1.05e-186	580
b49a00ab-601f-49c9-b9e0-a90a87fae9d5	PsoOvis1B014440P1	53.8	478	187	11	1563	2973	12	462	2.38e-139	444
b49a00ab-601f-49c9-b9e0-a90a87fae9d5	PsoOvis1B003850P1	92.1	279	19	3	4092	4921	1	279	3.37e-136	429
b49a00ab-601f-49c9-b9e0-a90a87fae9d5	PsoOvis1B006008P1	89	127	12	2	5041	5417	1	126	9.07e-47	164
b49a00ab-601f-49c9-b9e0-a90a87fae9d5	PsoOvis1B014440P1	95.3	470	16	6	6225	7627	1	467	1.81e-284	859
b49a00ab-601f-49c9-b9e0-a90a87fae9d5	PsoOvis1B004414P1	56.1	458	186	10	6253	7600	3	455	3.38e-140	446
b49a00ab-601f-49c9-b9e0-a90a87fae9d5	PsoOvis1B004414P1	92.4	488	10	5	7814	9261	1	464	4.51e-275	833
b49a00ab-601f-49c9-b9e0-a90a87fae9d5	PsoOvis1B014440P1	54.7	475	188	7	7816	9235	9	457	3.74e-140	446
b49a00ab-601f-49c9-b9e0-a90a87fae9d5	PsoOvis1B004414P1	67.7	480	119	6	9449	10859	1	453	9.63e-193	597
b49a00ab-601f-49c9-b9e0-a90a87fae9d5	PsoOvis1B014440P1	53.7	477	189	8	9458	10874	12	461	7.84e-143	454
b54eb394-7c32-4b83-9982-5f33043c5c12	PsoOvis1B010992P1	89.2	65	6	1	33	223	381	445	1.32e-23	108
b54eb394-7c32-4b83-9982-5f33043c5c12	PsoOvis1B010992P1	85.1	476	35	11	448	1862	1	443	1.89e-232	712
b54eb394-7c32-4b83-9982-5f33043c5c12	PsoOvis1B010992P1	86	471	35	9	2101	3500	4	446	5.55e-242	739
b54eb394-7c32-4b83-9982-5f33043c5c12	PsoOvis1B010992P1	86.6	471	30	8	3719	5108	1	446	3.95e-244	746
b54eb394-7c32-4b83-9982-5f33043c5c12	PsoOvis1B010992P1	80.7	477	63	6	5321	6744	1	451	4.14e-211	651
b54eb394-7c32-4b83-9982-5f33043c5c12	PsoOvis1B010992P1	82	484	54	11	6950	8390	1	453	4.01e-213	657
b54eb394-7c32-4b83-9982-5f33043c5c12	PsoOvis1B010992P1	82	479	55	9	8600	10023	1	451	2.86e-215	663
b54eb394-7c32-4b83-9982-5f33043c5c12	PsoOvis1B010992P1	80.4	475	60	10	10226	11642	1	445	1.17e-213	658
b54eb394-7c32-4b83-9982-5f33043c5c12	PsoOvis1B010992P1	75.2	471	87	7	11862	13259	1	446	3.32e-172	539
b54eb394-7c32-4b83-9982-5f33043c5c12	PsoOvis1B010992P1	84.7	470	45	5	13484	14880	1	446	1.03e-241	739
b54eb394-7c32-4b83-9982-5f33043c5c12	PsoOvis1B010992P1	85.7	470	34	10	15103	16503	5	444	7.81e-240	733
b54eb394-7c32-4b83-9982-5f33043c5c12	PsoOvis1B010992P1	82.2	478	48	12	16725	18146	1	446	9.84e-215	661
b54eb394-7c32-4b83-9982-5f33043c5c12	PsoOvis1B010992P1	83.4	475	50	7	18366	19787	1	446	6.7e-230	705
b54eb394-7c32-4b83-9982-5f33043c5c12	PsoOvis1B010992P1	82.9	475	50	7	20014	21434	1	446	2.65e-230	706
b54eb394-7c32-4b83-9982-5f33043c5c12	PsoOvis1B010992P1	83.1	480	48	10	21651	23079	1	451	4.99e-239	731
b54eb394-7c32-4b83-9982-5f33043c5c12	PsoOvis1B010992P1	82.9	479	49	8	23286	24703	1	451	1.05e-230	707
b54eb394-7c32-4b83-9982-5f33043c5c12	PsoOvis1B010992P1	82.7	491	46	7	24908	26369	1	454	3.39e-234	717
b54eb394-7c32-4b83-9982-5f33043c5c12	PsoOvis1B010992P1	81.7	476	55	8	26569	27986	1	446	1.36e-223	687
b54eb394-7c32-4b83-9982-5f33043c5c12	PsoOvis1B010992P1	83.4	476	48	8	28210	29626	1	449	5.48e-233	714
b54eb394-7c32-4b83-9982-5f33043c5c12	PsoOvis1B010992P1	92	176	10	3	29836	30356	1	173	5.7e-89	300
b5197b36-ff97-462d-9352-e3102b994470	PsoOvis1B010992P1	89.6	470	25	1	310	1715	1	446	9.77e-273	828
b5197b36-ff97-462d-9352-e3102b994470	PsoOvis1B014440P1	57.7	480	173	9	319	1742	12	465	6.23e-154	488
b5197b36-ff97-462d-9352-e3102b994470	PsoOvis1B010992P1	88.4	473	32	1	1939	3355	1	450	1.89e-279	847
b5197b36-ff97-462d-9352-e3102b994470	PsoOvis1B014440P1	55.1	479	186	7	1948	3370	12	465	2.04e-157	498
b5197b36-ff97-462d-9352-e3102b994470	PsoOvis1B010992P1	86.7	474	39	2	3568	4983	1	451	8.72e-261	794
b5197b36-ff97-462d-9352-e3102b994470	PsoOvis1B014440P1	55.1	472	181	7	3578	4974	12	458	1.98e-146	466
b5197b36-ff97-462d-9352-e3102b994470	PsoOvis1B010992P1	87.9	470	29	5	5187	6587	1	444	2.18e-251	767
b5197b36-ff97-462d-9352-e3102b994470	PsoOvis1B014440P1	56.2	457	171	7	5233	6587	22	454	7.23e-140	447
b5197b36-ff97-462d-9352-e3102b994470	PsoOvis1B010992P1	89.6	472	23	3	6811	8223	1	446	6.67e-268	814
b5197b36-ff97-462d-9352-e3102b994470	PsoOvis1B014440P1	56.2	475	176	8	6820	8229	12	458	3.11e-147	468
b5197b36-ff97-462d-9352-e3102b994470	PsoOvis1B010992P1	88.9	469	25	5	8446	9843	1	445	3.71e-266	809
b5197b36-ff97-462d-9352-e3102b994470	PsoOvis1B014440P1	55.2	478	183	9	8455	9870	12	464	2.29e-147	469
b5197b36-ff97-462d-9352-e3102b994470	PsoOvis1B010992P1	88.5	470	26	4	10061	11460	1	446	2.53e-261	795
b5197b36-ff97-462d-9352-e3102b994470	PsoOvis1B014440P1	56.1	471	177	8	10070	11466	12	458	1.26e-145	464
b5197b36-ff97-462d-9352-e3102b994470	PsoOvis1B010992P1	87.6	468	29	7	11680	13066	1	443	3.2e-256	781
b5197b36-ff97-462d-9352-e3102b994470	PsoOvis1B014440P1	54.1	471	186	9	11689	13081	12	458	7.09e-142	453
b5197b36-ff97-462d-9352-e3102b994470	PsoOvis1B010992P1	87.9	470	32	3	13295	14699	1	446	3e-260	792
b5197b36-ff97-462d-9352-e3102b994470	PsoOvis1B014440P1	55.9	472	178	8	13304	14705	12	458	2.7e-146	466
b5197b36-ff97-462d-9352-e3102b994470	PsoOvis1B010992P1	90	478	23	3	14917	16341	1	455	5.48e-280	849
b5197b36-ff97-462d-9352-e3102b994470	PsoOvis1B014440P1	54.5	475	185	9	14926	16329	12	461	2.24e-149	474
b5197b36-ff97-462d-9352-e3102b994470	PsoOvis1B003850P1	95.3	279	12	1	17459	18291	1	279	1.68e-142	449
b5197b36-ff97-462d-9352-e3102b994470	PsoOvis1B006008P1	97.6	127	2	1	18411	18791	1	126	1.69e-58	199
b5197b36-ff97-462d-9352-e3102b994470	PsoOvis1B014440P1	98.5	467	5	1	19606	21003	1	467	2.73e-303	916
b5197b36-ff97-462d-9352-e3102b994470	PsoOvis1B010992P1	57.9	461	168	10	19640	20985	4	451	3.91e-158	499
b20458ba-2dc8-4f61-91f4-2b7058857d79	PsoOvis1B010992P1	75	376	57	12	37	1144	99	445	1.06e-134	431
b20458ba-2dc8-4f61-91f4-2b7058857d79	PsoOvis1B010992P1	76.7	472	77	10	1369	2769	1	446	3.21e-194	602
b20458ba-2dc8-4f61-91f4-2b7058857d79	PsoOvis1B010992P1	68.3	461	111	11	3000	4346	5	443	1.44e-149	473
b20458ba-2dc8-4f61-91f4-2b7058857d79	PsoOvis1B010992P1	75.3	466	80	9	4571	5946	1	438	3.91e-180	561
b20458ba-2dc8-4f61-91f4-2b7058857d79	PsoOvis1B010992P1	75.6	467	76	9	6188	7545	5	445	1.51e-182	568
b20458ba-2dc8-4f61-91f4-2b7058857d79	PsoOvis1B010992P1	73.9	487	72	14	7765	9178	1	446	1.17e-178	557
b20458ba-2dc8-4f61-91f4-2b7058857d79	PsoOvis1B010992P1	76.5	455	75	9	9434	10767	13	446	4.86e-208	641
b20458ba-2dc8-4f61-91f4-2b7058857d79	PsoOvis1B010992P1	66.1	454	118	10	10991	12304	1	434	5.19e-158	498
b20458ba-2dc8-4f61-91f4-2b7058857d79	PsoOvis1B010992P1	77.1	471	72	12	12558	13940	1	444	1.2e-187	583
b20458ba-2dc8-4f61-91f4-2b7058857d79	PsoOvis1B010992P1	76.7	467	72	11	14164	15522	1	443	5.96e-183	569
b20458ba-2dc8-4f61-91f4-2b7058857d79	PsoOvis1B010992P1	83.6	171	21	5	15753	16246	3	173	2.7e-71	248
b38692c5-b9cc-43a5-814f-bb884bcf9dd0	PsoOvis1B004414P1	61.1	350	101	8	1151	131	1	323	4.57e-110	359
b38692c5-b9cc-43a5-814f-bb884bcf9dd0	PsoOvis1B010992P1	85.4	342	24	4	1151	131	1	316	2.21e-169	530
b38692c5-b9cc-43a5-814f-bb884bcf9dd0	PsoOvis1B004414P1	70.1	489	111	8	2776	1341	1	464	7.35e-203	626
b38692c5-b9cc-43a5-814f-bb884bcf9dd0	PsoOvis1B010992P1	82.9	475	55	4	2776	1361	1	451	7.06e-242	735
b38692c5-b9cc-43a5-814f-bb884bcf9dd0	PsoOvis1B010992P1	82.8	466	48	9	4371	2995	6	446	8.91e-210	645
b38692c5-b9cc-43a5-814f-bb884bcf9dd0	PsoOvis1B004414P1	68.1	486	113	13	4374	2962	5	464	7.68e-169	528
b38692c5-b9cc-43a5-814f-bb884bcf9dd0	PsoOvis1B004414P1	71.2	489	106	7	6001	4564	1	464	2.16e-214	659
b38692c5-b9cc-43a5-814f-bb884bcf9dd0	PsoOvis1B010992P1	87	470	35	4	6001	4598	1	446	2.27e-263	795
b38692c5-b9cc-43a5-814f-bb884bcf9dd0	PsoOvis1B004414P1	87.3	481	36	4	7635	6200	4	461	1.8e-265	801
b38692c5-b9cc-43a5-814f-bb884bcf9dd0	PsoOvis1B010992P1	66.9	474	124	6	7635	6224	4	446	2.11e-191	593
b38692c5-b9cc-43a5-814f-bb884bcf9dd0	PsoOvis1B010992P1	54	454	194	11	9206	7859	4	448	2.6e-127	409
b38692c5-b9cc-43a5-814f-bb884bcf9dd0	PsoOvis1B004414P1	54.9	461	189	12	9212	7862	2	454	4.12e-126	405
b855987c-f250-4f77-b0db-b11e5fd3460b	PsoOvis1B003850P1	97.1	279	8	0	947	1783	1	279	2.5e-150	470
b855987c-f250-4f77-b0db-b11e5fd3460b	PsoOvis1B006008P1	90.5	126	12	0	1903	2279	1	126	6.95e-55	187
b855987c-f250-4f77-b0db-b11e5fd3460b	PsoOvis1B004414P1	56.1	456	187	8	3125	4466	3	455	1.09e-137	439
b855987c-f250-4f77-b0db-b11e5fd3460b	PsoOvis1B010992P1	56.3	453	188	7	3128	4475	4	451	2.92e-146	463
b855987c-f250-4f77-b0db-b11e5fd3460b	PsoOvis1B004414P1	92.5	482	12	1	4680	6122	1	458	3.14e-288	868
b855987c-f250-4f77-b0db-b11e5fd3460b	PsoOvis1B010992P1	70.1	482	112	4	4680	6121	1	451	7.87e-210	646
b855987c-f250-4f77-b0db-b11e5fd3460b	PsoOvis1B004414P1	67.1	490	121	7	6327	7763	1	461	8.82e-204	629
b855987c-f250-4f77-b0db-b11e5fd3460b	PsoOvis1B010992P1	89.4	483	20	7	6327	7766	1	455	2.88e-277	837
b855987c-f250-4f77-b0db-b11e5fd3460b	PsoOvis1B003850P1	94.2	242	12	2	8984	9704	38	279	3.73e-124	395
b855987c-f250-4f77-b0db-b11e5fd3460b	PsoOvis1B006008P1	96.8	126	4	0	9825	10200	1	126	5.09e-55	187
b855987c-f250-4f77-b0db-b11e5fd3460b	PsoOvis1B004414P1	60.5	43	17	0	11049	11177	3	45	1.62e-09	62.8
b855987c-f250-4f77-b0db-b11e5fd3460b	PsoOvis1B010992P1	59.5	42	17	0	11052	11177	4	45	4.79e-09	61.2
bc60ac27-46c5-47d4-88de-4fb4c3bdf795	PsoOvis1B000248P1	32.6	264	160	7	27	764	418	681	6.78e-23	105
bc60ac27-46c5-47d4-88de-4fb4c3bdf795	PsoOvis1B000248P2	32.6	264	160	7	27	764	488	751	8e-23	105
bc60ac27-46c5-47d4-88de-4fb4c3bdf795	PsoOvis1B000248P3	32.6	264	160	7	27	764	452	715	7.4e-23	105
bc60ac27-46c5-47d4-88de-4fb4c3bdf795	PsoOvis1B008695P1	33.5	388	247	4	2009	3145	19	403	4.41e-49	180
bc60ac27-46c5-47d4-88de-4fb4c3bdf795	PsoOvis1B009417P1	34.6	321	208	2	2012	2972	2	320	2.35e-47	174
bc60ac27-46c5-47d4-88de-4fb4c3bdf795	PsoOvis1B009417P2	34.6	321	208	2	2012	2972	25	343	4.11e-47	174
bc60ac27-46c5-47d4-88de-4fb4c3bdf795	PsoOvis1B007167P1	32.2	370	248	3	2018	3121	49	417	2.95e-45	169
bc60ac27-46c5-47d4-88de-4fb4c3bdf795	PsoOvis1B004800P1	35.4	325	200	5	2021	2969	435	757	1.66e-40	163
bc60ac27-46c5-47d4-88de-4fb4c3bdf795	PsoOvis1B004800P2	35.4	325	200	5	2021	2969	316	638	1.27e-40	163
bc60ac27-46c5-47d4-88de-4fb4c3bdf795	PsoOvis1B014705P1	35.5	321	194	4	2033	2969	133	448	3.02e-43	168
bc60ac27-46c5-47d4-88de-4fb4c3bdf795	PsoOvis1B005468P1	36.2	348	183	7	2036	2972	324	667	3.6e-44	172
bc60ac27-46c5-47d4-88de-4fb4c3bdf795	PsoOvis1B010992P1	84.8	429	31	7	4409	5673	36	437	1.97e-229	682
c7d2004b-b1b9-4ada-842d-9fed6f5e0433	PsoOvis1B006008P1	83.6	116	18	1	373	28	1	115	2.58e-43	154
c7d2004b-b1b9-4ada-842d-9fed6f5e0433	PsoOvis1B003850P1	88	283	30	4	1342	493	1	279	2.59e-126	401
c7d2004b-b1b9-4ada-842d-9fed6f5e0433	PsoOvis1B004414P1	70.9	478	107	4	3888	2478	1	453	3.96e-205	633
c7d2004b-b1b9-4ada-842d-9fed6f5e0433	PsoOvis1B010992P1	92.1	479	14	2	3888	2451	1	455	2.02e-276	837
c7d2004b-b1b9-4ada-842d-9fed6f5e0433	PsoOvis1B010992P1	68.7	476	112	7	5527	4109	4	446	9.87e-194	600
c7d2004b-b1b9-4ada-842d-9fed6f5e0433	PsoOvis1B004414P1	89.8	489	22	6	5535	4076	1	464	1.47e-269	818
c7d2004b-b1b9-4ada-842d-9fed6f5e0433	PsoOvis1B010992P1	57.3	452	173	7	7080	5749	9	448	1.28e-149	473
c7d2004b-b1b9-4ada-842d-9fed6f5e0433	PsoOvis1B004414P1	56.6	454	184	8	7092	5758	3	452	1.91e-141	450
c7d2004b-b1b9-4ada-842d-9fed6f5e0433	PsoOvis1B006008P1	96.8	126	4	0	8309	7933	1	126	9.92e-58	196
c7d2004b-b1b9-4ada-842d-9fed6f5e0433	PsoOvis1B003850P1	92.1	279	21	1	9262	8428	1	279	4.9e-135	426
c7d2004b-b1b9-4ada-842d-9fed6f5e0433	PsoOvis1B004414P1	70.3	475	105	7	11792	10401	4	453	8.21e-208	641
c7d2004b-b1b9-4ada-842d-9fed6f5e0433	PsoOvis1B010992P1	92.7	479	8	4	11802	10374	1	455	5.85e-286	865
c7d2004b-b1b9-4ada-842d-9fed6f5e0433	PsoOvis1B004414P1	93	489	9	3	13454	11989	1	464	5.18e-294	888
c7d2004b-b1b9-4ada-842d-9fed6f5e0433	PsoOvis1B010992P1	68.3	483	121	6	13454	12008	1	451	5.29e-205	632
c7d2004b-b1b9-4ada-842d-9fed6f5e0433	PsoOvis1B004414P1	47.9	332	151	11	14613	13667	130	455	4.4e-57	206
c7d2004b-b1b9-4ada-842d-9fed6f5e0433	PsoOvis1B010992P1	48.4	335	153	11	14616	13658	122	451	9.56e-61	217
cb6b96e3-7ef1-46a0-b15c-39c1126dd4d4	PsoOvis1B010992P1	85.4	451	38	6	25	1366	27	451	1.95e-236	723
cb6b96e3-7ef1-46a0-b15c-39c1126dd4d4	PsoOvis1B010992P1	82	472	56	7	1579	2989	1	445	1.86e-229	703
cb6b96e3-7ef1-46a0-b15c-39c1126dd4d4	PsoOvis1B010992P1	80.2	481	62	11	3201	4619	1	455	5.65e-217	667
cb6b96e3-7ef1-46a0-b15c-39c1126dd4d4	PsoOvis1B010992P1	84	469	47	5	4804	6195	1	443	9.87e-221	678
cb6b96e3-7ef1-46a0-b15c-39c1126dd4d4	PsoOvis1B010992P1	84	474	50	4	6420	7832	1	451	5.48e-239	730
cb6b96e3-7ef1-46a0-b15c-39c1126dd4d4	PsoOvis1B010992P1	83.5	467	51	5	8030	9416	1	445	6.58e-247	753
cb6b96e3-7ef1-46a0-b15c-39c1126dd4d4	PsoOvis1B010992P1	80.6	475	61	10	9634	11050	1	446	4.63e-220	676
cb6b96e3-7ef1-46a0-b15c-39c1126dd4d4	PsoOvis1B010992P1	84.1	473	42	10	11273	12673	1	446	1.98e-225	691
cb6b96e3-7ef1-46a0-b15c-39c1126dd4d4	PsoOvis1B010992P1	82.3	462	54	6	12896	14267	5	443	1.83e-220	677
cb6b96e3-7ef1-46a0-b15c-39c1126dd4d4	PsoOvis1B010992P1	86.5	482	37	5	14493	15924	1	455	2.8e-252	768
cb6b96e3-7ef1-46a0-b15c-39c1126dd4d4	PsoOvis1B010992P1	77.9	470	77	5	16108	17514	1	445	1.21e-217	669
cb6b96e3-7ef1-46a0-b15c-39c1126dd4d4	PsoOvis1B010992P1	76.8	211	23	3	17734	18362	1	186	1.32e-81	278
cc8fd62b-9e91-418f-b3eb-837ae601fbae	PsoOvis1B004414P1	71.8	471	97	8	1417	33	1	445	3.35e-208	631
cc8fd62b-9e91-418f-b3eb-837ae601fbae	PsoOvis1B010992P1	90.3	463	19	4	1417	33	1	438	2.36e-272	800
cc8fd62b-9e91-418f-b3eb-837ae601fbae	PsoOvis1B014440P1	56.5	469	170	11	1420	33	8	448	1.33e-147	466
cc8fd62b-9e91-418f-b3eb-837ae601fbae	PsoOvis1B014440P1	56.7	473	174	7	3026	1627	12	458	1.37e-156	491
cc8fd62b-9e91-418f-b3eb-837ae601fbae	PsoOvis1B004414P1	72.6	489	100	5	3035	1599	1	464	1.04e-226	680
cc8fd62b-9e91-418f-b3eb-837ae601fbae	PsoOvis1B010992P1	89.6	470	23	3	3035	1633	1	446	9.35e-281	822
cc8fd62b-9e91-418f-b3eb-837ae601fbae	PsoOvis1B004414P1	92.9	481	9	4	4665	3228	4	461	2.84e-296	863
cc8fd62b-9e91-418f-b3eb-837ae601fbae	PsoOvis1B010992P1	69.3	472	115	6	4665	3252	4	446	1.9e-202	615
cc8fd62b-9e91-418f-b3eb-837ae601fbae	PsoOvis1B014440P1	54.4	474	188	8	4665	3246	12	458	2.73e-141	448
cc8fd62b-9e91-418f-b3eb-837ae601fbae	PsoOvis1B010992P1	57.2	463	172	12	6237	4882	4	451	5.51e-150	472
cc8fd62b-9e91-418f-b3eb-837ae601fbae	PsoOvis1B004414P1	57.5	459	180	10	6240	4891	3	455	1.01e-145	460
cc8fd62b-9e91-418f-b3eb-837ae601fbae	PsoOvis1B014440P1	96.4	470	11	6	6270	4867	1	466	2.47e-299	871
d0cd0e95-abdc-40da-b8c7-b4f20d5a5c5d	PsoOvis1B004414P1	56.9	334	126	8	39	1017	131	454	1.16e-105	347
d0cd0e95-abdc-40da-b8c7-b4f20d5a5c5d	PsoOvis1B010992P1	58.3	331	122	7	39	1011	124	445	2.08e-115	374
d0cd0e95-abdc-40da-b8c7-b4f20d5a5c5d	PsoOvis1B004414P1	93.2	488	7	4	1237	2691	1	464	1.02e-294	880
d0cd0e95-abdc-40da-b8c7-b4f20d5a5c5d	PsoOvis1B010992P1	70.8	472	108	6	1237	2647	1	443	2.69e-208	641
d0cd0e95-abdc-40da-b8c7-b4f20d5a5c5d	PsoOvis1B004414P1	68.7	489	117	6	2872	4308	1	464	1.18e-196	608
d0cd0e95-abdc-40da-b8c7-b4f20d5a5c5d	PsoOvis1B010992P1	83.5	468	48	6	2872	4266	1	443	7.94e-228	696
d0cd0e95-abdc-40da-b8c7-b4f20d5a5c5d	PsoOvis1B004414P1	71.8	482	101	6	4510	5921	8	464	6.54e-213	654
d0cd0e95-abdc-40da-b8c7-b4f20d5a5c5d	PsoOvis1B010992P1	85.9	468	40	3	4510	5904	8	451	6.8e-261	788
d0cd0e95-abdc-40da-b8c7-b4f20d5a5c5d	PsoOvis1B004414P1	73.6	489	95	4	6109	7543	1	464	2.27e-228	698
d0cd0e95-abdc-40da-b8c7-b4f20d5a5c5d	PsoOvis1B010992P1	89.1	470	26	3	6109	7510	1	446	2.62e-271	816
d0cd0e95-abdc-40da-b8c7-b4f20d5a5c5d	PsoOvis1B004414P1	69.5	491	111	10	7730	9168	1	464	4.07e-196	607
d0cd0e95-abdc-40da-b8c7-b4f20d5a5c5d	PsoOvis1B010992P1	85	472	41	7	7730	9135	1	446	2.49e-242	736
d0cd0e95-abdc-40da-b8c7-b4f20d5a5c5d	PsoOvis1B004414P1	54.5	121	46	4	9356	9694	1	120	5.52e-26	114
d0cd0e95-abdc-40da-b8c7-b4f20d5a5c5d	PsoOvis1B010992P1	94.8	115	5	1	9356	9700	1	115	7.57e-57	205
d7e19c05-f631-4db0-b7c7-a876f2e81f40	PsoOvis1B010992P1	89.7	435	20	3	1326	31	1	413	7.12e-239	730
d7e19c05-f631-4db0-b7c7-a876f2e81f40	PsoOvis1B010992P1	86	471	34	7	2931	1546	1	446	1.62e-235	721
d7e19c05-f631-4db0-b7c7-a876f2e81f40	PsoOvis1B010992P1	80.6	470	61	7	4554	3153	4	446	2.69e-212	654
d7e19c05-f631-4db0-b7c7-a876f2e81f40	PsoOvis1B010992P1	82.5	474	50	9	6176	4777	1	446	1.86e-216	666
d7e19c05-f631-4db0-b7c7-a876f2e81f40	PsoOvis1B010992P1	84.8	250	35	3	7129	6388	197	446	9.02e-129	414
d7e19c05-f631-4db0-b7c7-a876f2e81f40	PsoOvis1B010992P1	92.3	478	11	4	10213	8781	1	452	2.31e-280	849
d7e19c05-f631-4db0-b7c7-a876f2e81f40	PsoOvis1B010992P1	82.4	261	44	2	11210	10429	189	448	1.58e-134	431
d7e19c05-f631-4db0-b7c7-a876f2e81f40	PsoOvis1B010992P1	86	480	35	8	14240	12823	1	455	2e-241	738
d7e19c05-f631-4db0-b7c7-a876f2e81f40	PsoOvis1B010992P1	80.4	265	48	4	15232	14445	187	449	4.43e-122	395
d7e19c05-f631-4db0-b7c7-a876f2e81f40	PsoOvis1B010992P1	82.6	484	48	7	18277	16846	1	455	1e-236	724
d7e19c05-f631-4db0-b7c7-a876f2e81f40	PsoOvis1B010992P1	78.3	249	45	7	19220	18498	197	445	1.26e-99	330
d7e19c05-f631-4db0-b7c7-a876f2e81f40	PsoOvis1B010992P1	88.7	479	28	4	22273	20838	1	455	1.6e-255	778
d7e19c05-f631-4db0-b7c7-a876f2e81f40	PsoOvis1B010992P1	76.4	271	53	5	23296	22493	184	446	7.68e-109	357
daf40d6a-b9bb-46ff-9258-f042c414dfe9	PsoOvis1B010992P1	83.6	274	20	3	849	32	4	252	3.13e-132	424
daf40d6a-b9bb-46ff-9258-f042c414dfe9	PsoOvis1B010992P1	84.8	467	41	5	2478	1090	1	440	5.92e-244	745
daf40d6a-b9bb-46ff-9258-f042c414dfe9	PsoOvis1B010992P1	86.2	471	36	5	4094	2697	1	446	3.9e-241	737
daf40d6a-b9bb-46ff-9258-f042c414dfe9	PsoOvis1B010992P1	82.8	471	52	6	5716	4316	1	446	1.75e-233	715
daf40d6a-b9bb-46ff-9258-f042c414dfe9	PsoOvis1B010992P1	81.5	471	55	9	7321	5930	1	446	4.32e-204	630
daf40d6a-b9bb-46ff-9258-f042c414dfe9	PsoOvis1B010992P1	82.9	469	52	7	8920	7534	1	446	7.71e-217	667
daf40d6a-b9bb-46ff-9258-f042c414dfe9	PsoOvis1B010992P1	86.9	466	36	5	10529	9143	4	446	5.41e-230	705
daf40d6a-b9bb-46ff-9258-f042c414dfe9	PsoOvis1B010992P1	87.7	470	34	4	12164	10754	1	446	2.37e-253	772
daf40d6a-b9bb-46ff-9258-f042c414dfe9	PsoOvis1B010992P1	82.7	479	56	4	13783	12352	1	454	2.81e-252	769
daf40d6a-b9bb-46ff-9258-f042c414dfe9	PsoOvis1B010992P1	85.3	469	44	3	15400	14004	1	445	2.1e-241	738
daf40d6a-b9bb-46ff-9258-f042c414dfe9	PsoOvis1B010992P1	86.6	470	37	4	17008	15613	1	446	2.17e-239	732
daf40d6a-b9bb-46ff-9258-f042c414dfe9	PsoOvis1B010992P1	86	472	39	4	18630	17227	1	446	2.31e-235	720
daf40d6a-b9bb-46ff-9258-f042c414dfe9	PsoOvis1B010992P1	79.4	471	67	7	20242	18850	1	445	3.89e-190	590
daf40d6a-b9bb-46ff-9258-f042c414dfe9	PsoOvis1B010992P1	75.7	473	80	13	21833	20453	4	451	4.87e-185	576
daf40d6a-b9bb-46ff-9258-f042c414dfe9	PsoOvis1B010992P1	79.7	474	66	8	23478	22061	1	446	1.66e-206	637
daf40d6a-b9bb-46ff-9258-f042c414dfe9	PsoOvis1B010992P1	82.1	341	34	5	24712	23699	130	446	1.18e-164	517
dc14f448-d232-4895-aa2e-671dc78a8d38	PsoOvis1B010992P1	93.9	165	9	1	511	17	1	164	2.82e-84	286
dc14f448-d232-4895-aa2e-671dc78a8d38	PsoOvis1B010992P1	87.4	469	35	2	2135	735	1	446	3.73e-252	769
dc14f448-d232-4895-aa2e-671dc78a8d38	PsoOvis1B010992P1	84.1	471	47	7	3755	2359	1	446	4.06e-237	726
dc14f448-d232-4895-aa2e-671dc78a8d38	PsoOvis1B010992P1	83.4	469	52	3	5375	3979	1	445	4.32e-233	714
dc14f448-d232-4895-aa2e-671dc78a8d38	PsoOvis1B010992P1	84.5	471	44	7	6987	5592	1	446	9.5e-232	710
dc14f448-d232-4895-aa2e-671dc78a8d38	PsoOvis1B010992P1	86.6	470	35	5	8606	7208	1	446	3.85e-250	763
dc14f448-d232-4895-aa2e-671dc78a8d38	PsoOvis1B010992P1	87	470	35	4	10228	8826	1	446	2.86e-259	789
dc14f448-d232-4895-aa2e-671dc78a8d38	PsoOvis1B010992P1	87.9	470	31	3	11849	10445	1	445	2.46e-249	761
dc14f448-d232-4895-aa2e-671dc78a8d38	PsoOvis1B010992P1	88.9	469	27	3	13468	12071	1	446	7.96e-253	771
dc14f448-d232-4895-aa2e-671dc78a8d38	PsoOvis1B010992P1	88.7	469	27	4	15085	13687	1	445	4.47e-260	791
dc14f448-d232-4895-aa2e-671dc78a8d38	PsoOvis1B010992P1	88.9	468	26	4	16697	15307	1	445	2.86e-259	789
dc14f448-d232-4895-aa2e-671dc78a8d38	PsoOvis1B010992P1	86.4	471	38	3	18323	16913	1	446	1.05e-254	776
dc14f448-d232-4895-aa2e-671dc78a8d38	PsoOvis1B010992P1	86.2	472	37	6	19962	18547	1	446	1.68e-244	747
dc14f448-d232-4895-aa2e-671dc78a8d38	PsoOvis1B010992P1	85.3	469	41	6	21570	20177	1	445	1.84e-238	729
dc14f448-d232-4895-aa2e-671dc78a8d38	PsoOvis1B010992P1	88.4	467	28	4	23199	21802	1	443	8.57e-258	785
dc14f448-d232-4895-aa2e-671dc78a8d38	PsoOvis1B010992P1	86.3	473	36	6	24813	23410	1	446	3.32e-240	734
dc14f448-d232-4895-aa2e-671dc78a8d38	PsoOvis1B010992P1	87.4	469	35	2	26435	25032	1	446	6.71e-254	774
dc14f448-d232-4895-aa2e-671dc78a8d38	PsoOvis1B010992P1	88.3	471	29	3	28054	26650	1	446	5.9e-262	797
dc14f448-d232-4895-aa2e-671dc78a8d38	PsoOvis1B010992P1	86.9	466	34	5	29657	28273	4	446	3.25e-251	766
dc14f448-d232-4895-aa2e-671dc78a8d38	PsoOvis1B010992P1	88.5	469	29	3	31291	29890	1	445	2.51e-267	812
dc14f448-d232-4895-aa2e-671dc78a8d38	PsoOvis1B010992P1	88.3	137	15	1	31919	31510	311	446	5.48e-69	242
dc89dd34-c426-4b2c-8100-b963bb60e8bf	PsoOvis1B010992P1	88.3	470	29	4	1600	198	1	446	6.41e-258	786
dc89dd34-c426-4b2c-8100-b963bb60e8bf	PsoOvis1B010992P1	86.8	468	36	4	3208	1820	1	446	1.66e-246	753
dc89dd34-c426-4b2c-8100-b963bb60e8bf	PsoOvis1B010992P1	84.6	473	41	9	4816	3422	1	446	1.94e-216	667
dc89dd34-c426-4b2c-8100-b963bb60e8bf	PsoOvis1B010992P1	85.4	471	42	5	6434	5033	1	446	9.51e-243	742
dc89dd34-c426-4b2c-8100-b963bb60e8bf	PsoOvis1B010992P1	81.4	473	58	7	8049	6640	4	449	8.05e-224	688
dc89dd34-c426-4b2c-8100-b963bb60e8bf	PsoOvis1B010992P1	82.6	471	54	5	9689	8280	1	446	2.34e-224	689
dc89dd34-c426-4b2c-8100-b963bb60e8bf	PsoOvis1B010992P1	83.5	474	45	9	11291	9893	4	451	1.4e-227	699
dc89dd34-c426-4b2c-8100-b963bb60e8bf	PsoOvis1B010992P1	83.9	473	48	5	12927	11518	1	446	8.17e-233	714
dc89dd34-c426-4b2c-8100-b963bb60e8bf	PsoOvis1B010992P1	85.7	469	40	4	14544	13143	4	446	2.16e-239	733
dc89dd34-c426-4b2c-8100-b963bb60e8bf	PsoOvis1B010992P1	83.9	472	52	4	16175	14765	1	450	1.49e-243	744
dc89dd34-c426-4b2c-8100-b963bb60e8bf	PsoOvis1B010992P1	84.9	469	44	3	17787	16392	1	445	1.14e-250	765
dc89dd34-c426-4b2c-8100-b963bb60e8bf	PsoOvis1B010992P1	77.9	476	74	9	19408	17997	1	450	4.57e-200	620
dc89dd34-c426-4b2c-8100-b963bb60e8bf	PsoOvis1B010992P1	79.3	474	68	6	21034	19624	1	446	6.55e-207	639
dc89dd34-c426-4b2c-8100-b963bb60e8bf	PsoOvis1B010992P1	78.8	467	66	10	22663	21279	1	440	3e-197	612
dc89dd34-c426-4b2c-8100-b963bb60e8bf	PsoOvis1B010992P1	81.3	465	57	8	24269	22888	9	446	2.06e-212	655
dc89dd34-c426-4b2c-8100-b963bb60e8bf	PsoOvis1B010992P1	85.4	474	40	5	25926	24509	1	446	4.75e-238	729
dc89dd34-c426-4b2c-8100-b963bb60e8bf	PsoOvis1B010992P1	82.4	478	53	6	27543	26127	1	451	7.09e-212	654
dc89dd34-c426-4b2c-8100-b963bb60e8bf	PsoOvis1B010992P1	57.7	421	131	18	28953	27743	57	445	6.87e-74	256
dc89dd34-c426-4b2c-8100-b963bb60e8bf	PsoOvis1B010992P1	48.7	452	191	18	30639	29328	11	435	2.13e-51	191
dc89dd34-c426-4b2c-8100-b963bb60e8bf	PsoOvis1B010992P1	42.7	466	210	17	32211	30906	1	438	1.63e-28	123
dc89dd34-c426-4b2c-8100-b963bb60e8bf	PsoOvis1B010992P1	43	447	211	19	33713	32411	35	450	2.7e-49	185
dc89dd34-c426-4b2c-8100-b963bb60e8bf	PsoOvis1B010992P1	37.3	459	257	14	35322	34009	4	451	2.89e-33	137
dc89dd34-c426-4b2c-8100-b963bb60e8bf	PsoOvis1B006008P1	87.3	126	14	2	36541	36169	1	126	3.47e-39	144
dc89dd34-c426-4b2c-8100-b963bb60e8bf	PsoOvis1B003850P1	86.5	274	35	2	37502	36682	1	273	8.74e-111	358
dc89dd34-c426-4b2c-8100-b963bb60e8bf	PsoOvis1B010992P1	90	478	22	4	40035	38609	1	455	4.56e-260	792
dc89dd34-c426-4b2c-8100-b963bb60e8bf	PsoOvis1B010992P1	64.3	468	131	11	41639	40249	10	446	7.49e-164	516
dc89dd34-c426-4b2c-8100-b963bb60e8bf	PsoOvis1B010992P1	53.2	455	185	14	43211	41890	4	442	3.09e-115	376
dc89dd34-c426-4b2c-8100-b963bb60e8bf	PsoOvis1B006008P1	80.8	125	21	3	44434	44065	1	123	1.59e-33	128
dc89dd34-c426-4b2c-8100-b963bb60e8bf	PsoOvis1B003850P1	91.5	71	5	1	44807	44598	196	266	2.06e-26	114
dda2767b-906b-4b2d-be4c-c6802782a7b5	PsoOvis1B003850P1	79.2	240	48	2	717	1	1	238	2.99e-76	257
dda2767b-906b-4b2d-be4c-c6802782a7b5	PsoOvis1B004414P1	62.9	483	132	11	3213	1814	1	453	5.05e-164	515
dda2767b-906b-4b2d-be4c-c6802782a7b5	PsoOvis1B010992P1	83	483	46	8	3213	1787	1	455	2.03e-237	725
dda2767b-906b-4b2d-be4c-c6802782a7b5	PsoOvis1B010992P1	65.4	471	126	12	4829	3438	4	443	8.07e-163	511
dda2767b-906b-4b2d-be4c-c6802782a7b5	PsoOvis1B004414P1	87.4	484	32	8	4836	3406	1	461	1.48e-239	732
dda2767b-906b-4b2d-be4c-c6802782a7b5	PsoOvis1B004414P1	49.7	461	206	12	6374	5047	3	455	3.79e-113	369
dda2767b-906b-4b2d-be4c-c6802782a7b5	PsoOvis1B010992P1	51.2	461	200	13	6377	5038	2	451	4.88e-123	397
dda2767b-906b-4b2d-be4c-c6802782a7b5	PsoOvis1B006008P1	84.7	124	16	3	7572	7205	5	126	1.89e-37	137
dda2767b-906b-4b2d-be4c-c6802782a7b5	PsoOvis1B003850P1	79.1	282	51	7	8531	7705	1	279	3.72e-86	286
dda2767b-906b-4b2d-be4c-c6802782a7b5	PsoOvis1B004414P1	64.5	465	122	13	10992	9650	15	453	9.76e-147	465
dda2767b-906b-4b2d-be4c-c6802782a7b5	PsoOvis1B010992P1	82.9	480	45	11	11029	9623	1	455	4.03e-213	655
dda2767b-906b-4b2d-be4c-c6802782a7b5	PsoOvis1B004414P1	60.6	492	147	22	12634	11218	1	464	4.83e-123	397
dda2767b-906b-4b2d-be4c-c6802782a7b5	PsoOvis1B010992P1	72.9	469	89	18	12634	11261	1	441	1.1e-162	511
ddac9615-ae80-4489-8205-d49f92631c8e	PsoOvis1B010992P1	88.1	126	13	2	37	409	320	445	6.7e-60	214
ddac9615-ae80-4489-8205-d49f92631c8e	PsoOvis1B014440P1	69.2	130	38	2	37	421	330	459	9.45e-44	167
ddac9615-ae80-4489-8205-d49f92631c8e	PsoOvis1B010992P1	89	473	25	4	627	2039	1	446	1.3e-271	816
ddac9615-ae80-4489-8205-d49f92631c8e	PsoOvis1B014440P1	57.1	476	171	8	636	2045	12	458	9.68e-155	488
ddac9615-ae80-4489-8205-d49f92631c8e	PsoOvis1B010992P1	90.4	480	19	5	2260	3690	1	455	5.16e-276	828
ddac9615-ae80-4489-8205-d49f92631c8e	PsoOvis1B014440P1	54.7	477	178	13	2269	3671	12	459	4.36e-143	454
ddac9615-ae80-4489-8205-d49f92631c8e	PsoOvis1B003850P1	90.4	281	24	3	4785	5622	1	279	4.7e-127	403
ddac9615-ae80-4489-8205-d49f92631c8e	PsoOvis1B006008P1	95.9	123	5	0	5742	6109	1	123	3.57e-56	191
ddac9615-ae80-4489-8205-d49f92631c8e	PsoOvis1B014440P1	97	468	13	1	6934	8331	1	467	3.22e-294	877
ddac9615-ae80-4489-8205-d49f92631c8e	PsoOvis1B010992P1	56.1	460	181	8	6965	8313	4	451	5.94e-148	468
ddac9615-ae80-4489-8205-d49f92631c8e	PsoOvis1B010992P1	53.6	293	104	6	8523	9397	1	263	6.36e-84	283
ddac9615-ae80-4489-8205-d49f92631c8e	PsoOvis1B014440P1	47.2	288	123	9	8529	9385	11	271	8.17e-56	202
e2dbc78b-21c0-40d1-a7ee-19805be1c912	PsoOvis1B010992P1	85.1	343	23	5	28	1047	130	446	1.48e-165	520
e2dbc78b-21c0-40d1-a7ee-19805be1c912	PsoOvis1B010992P1	89.5	468	24	3	1264	2665	1	443	6.24e-275	833
e2dbc78b-21c0-40d1-a7ee-19805be1c912	PsoOvis1B010992P1	88.3	477	28	4	2890	4306	1	453	2.2e-263	800
e2dbc78b-21c0-40d1-a7ee-19805be1c912	PsoOvis1B010992P1	88.5	471	29	3	4510	5921	1	446	5.09e-278	842
e2dbc78b-21c0-40d1-a7ee-19805be1c912	PsoOvis1B010992P1	87.8	466	31	5	6137	7525	1	443	3.96e-265	805
e2dbc78b-21c0-40d1-a7ee-19805be1c912	PsoOvis1B010992P1	87.2	469	34	4	7757	9155	1	446	9.6e-258	784
e2dbc78b-21c0-40d1-a7ee-19805be1c912	PsoOvis1B010992P1	87.9	470	32	2	9376	10783	1	446	2.05e-258	786
e2dbc78b-21c0-40d1-a7ee-19805be1c912	PsoOvis1B010992P1	85.7	468	40	5	11004	12394	1	445	1.28e-239	732
e2dbc78b-21c0-40d1-a7ee-19805be1c912	PsoOvis1B010992P1	80.5	471	64	5	12617	14015	1	446	4.62e-226	693
e2dbc78b-21c0-40d1-a7ee-19805be1c912	PsoOvis1B010992P1	87	470	33	6	14236	15633	1	446	4.36e-259	788
e2dbc78b-21c0-40d1-a7ee-19805be1c912	PsoOvis1B010992P1	89.6	471	23	4	15854	17267	1	446	1e-264	804
e2dbc78b-21c0-40d1-a7ee-19805be1c912	PsoOvis1B010992P1	89.5	467	23	4	17489	18885	1	443	7.91e-270	819
e2dbc78b-21c0-40d1-a7ee-19805be1c912	PsoOvis1B010992P1	87.7	308	14	3	19112	20033	1	284	7.12e-163	512
e8b9d25d-418e-4b93-acbb-83e2a88ab002	PsoOvis1B010992P1	78.2	349	39	11	1035	27	1	325	7.29e-130	417
e8b9d25d-418e-4b93-acbb-83e2a88ab002	PsoOvis1B010992P1	83.8	458	46	8	2644	1278	4	438	7.44e-213	655
e8b9d25d-418e-4b93-acbb-83e2a88ab002	PsoOvis1B010992P1	80.3	468	66	5	4259	2869	1	446	3.95e-193	598
e8b9d25d-418e-4b93-acbb-83e2a88ab002	PsoOvis1B010992P1	78.7	470	66	7	5855	4478	1	446	1.02e-201	623
e8b9d25d-418e-4b93-acbb-83e2a88ab002	PsoOvis1B010992P1	79.1	470	63	11	7451	6075	1	446	6.01e-196	607
e8b9d25d-418e-4b93-acbb-83e2a88ab002	PsoOvis1B010992P1	85	466	39	8	9033	7662	4	446	4.84e-221	679
e8b9d25d-418e-4b93-acbb-83e2a88ab002	PsoOvis1B010992P1	74.1	474	88	10	10623	9238	1	451	2.01e-175	548
e8b9d25d-418e-4b93-acbb-83e2a88ab002	PsoOvis1B010992P1	71.7	166	42	5	11342	10854	284	446	2.24e-47	178
e8b9d25d-418e-4b93-acbb-83e2a88ab002	PsoOvis1B005861P1	73.6	420	56	11	11367	12600	39	411	1.22e-139	443
e8b9d25d-418e-4b93-acbb-83e2a88ab002	PsoOvis1B005861P3	77.2	359	49	8	11549	12600	1	333	6.52e-133	421
e8b9d25d-418e-4b93-acbb-83e2a88ab002	PsoOvis1B011963P1	73	636	128	20	15554	13708	172	784	5.94e-210	664
e8b9d25d-418e-4b93-acbb-83e2a88ab002	PsoOvis1B011963P2	73	636	128	20	15554	13708	248	860	6.78e-209	664
e86e4bb8-b461-4228-9439-3924d924e08a	PsoOvis1B010992P1	84.7	163	24	1	1541	2026	281	443	9.96e-79	270
e86e4bb8-b461-4228-9439-3924d924e08a	PsoOvis1B010992P1	89.5	467	23	4	2252	3646	1	443	8.64e-261	793
e86e4bb8-b461-4228-9439-3924d924e08a	PsoOvis1B010992P1	87.4	469	34	3	3872	5271	1	445	2.98e-260	792
e86e4bb8-b461-4228-9439-3924d924e08a	PsoOvis1B010992P1	88.1	469	31	3	5492	6890	1	446	8.37e-263	799
e86e4bb8-b461-4228-9439-3924d924e08a	PsoOvis1B010992P1	88.7	470	28	2	7113	8517	1	446	5.22e-273	828
e86e4bb8-b461-4228-9439-3924d924e08a	PsoOvis1B010992P1	90	470	22	3	8737	10140	1	446	1.24e-276	839
e86e4bb8-b461-4228-9439-3924d924e08a	PsoOvis1B010992P1	88	467	30	3	10359	11753	1	443	5.76e-267	811
e86e4bb8-b461-4228-9439-3924d924e08a	PsoOvis1B010992P1	87.8	467	33	2	11987	13387	1	444	3.2e-265	806
e86e4bb8-b461-4228-9439-3924d924e08a	PsoOvis1B010992P1	89.1	469	24	5	13606	14999	1	446	1.31e-263	801
e86e4bb8-b461-4228-9439-3924d924e08a	PsoOvis1B010992P1	89.2	473	26	3	15219	16630	1	450	3.71e-275	835
e86e4bb8-b461-4228-9439-3924d924e08a	PsoOvis1B010992P1	96.5	171	6	0	16833	17345	1	171	2.92e-103	341
e86e4bb8-b461-4228-9439-3924d924e08a	PsoOvis1B010992P1	89.1	101	11	0	17353	17656	346	446	3e-47	178
e86e4bb8-b461-4228-9439-3924d924e08a	PsoOvis1B010992P1	87	469	31	7	17876	19267	1	443	2.95e-251	766
e86e4bb8-b461-4228-9439-3924d924e08a	PsoOvis1B010992P1	82	472	55	8	19495	20899	1	446	2.28e-218	672
e86e4bb8-b461-4228-9439-3924d924e08a	PsoOvis1B010992P1	88.9	468	26	4	21118	22514	1	444	4.66e-261	794
e86e4bb8-b461-4228-9439-3924d924e08a	PsoOvis1B010992P1	87.6	466	29	6	22742	24126	5	445	3.39e-252	769
e86e4bb8-b461-4228-9439-3924d924e08a	PsoOvis1B010992P1	85.3	475	39	8	24347	25749	1	451	3.26e-225	691
e86e4bb8-b461-4228-9439-3924d924e08a	PsoOvis1B010992P1	87.2	467	33	5	25951	27339	1	443	7.6e-240	733
e86e4bb8-b461-4228-9439-3924d924e08a	PsoOvis1B010992P1	87.2	469	31	6	27577	28976	3	443	7.37e-242	739
e86e4bb8-b461-4228-9439-3924d924e08a	PsoOvis1B010992P1	89.4	141	12	2	29201	29619	1	139	3.98e-64	228
eb6fdcaf-bc66-4353-a602-9c8fa9087462	PsoOvis1B000689P1	76	25	6	0	924	850	76	100	2.46e-06	50.4
eb6fdcaf-bc66-4353-a602-9c8fa9087462	PsoOvis1B010992P1	65.1	63	22	0	2816	2628	1	63	4.19e-17	89.4
eb6fdcaf-bc66-4353-a602-9c8fa9087462	PsoOvis1B010992P1	54.7	457	189	10	4363	3021	4	451	8.77e-138	441
eb6fdcaf-bc66-4353-a602-9c8fa9087462	PsoOvis1B006008P1	92.9	127	8	1	5585	5205	1	126	3.34e-47	167
eb6fdcaf-bc66-4353-a602-9c8fa9087462	PsoOvis1B003850P1	93.9	279	17	0	6541	5705	1	279	8.08e-138	436
eb6fdcaf-bc66-4353-a602-9c8fa9087462	PsoOvis1B010992P1	91.8	478	15	2	9080	7655	1	455	7.43e-278	843
eb6fdcaf-bc66-4353-a602-9c8fa9087462	PsoOvis1B010992P1	67.7	474	120	7	10716	9300	4	446	2.46e-179	561
eb6fdcaf-bc66-4353-a602-9c8fa9087462	PsoOvis1B010992P1	53.9	456	199	6	12292	10935	4	451	5.35e-141	451
eb6fdcaf-bc66-4353-a602-9c8fa9087462	PsoOvis1B006008P1	95.2	126	6	0	13521	13144	1	126	1.93e-57	197
eb6fdcaf-bc66-4353-a602-9c8fa9087462	PsoOvis1B003850P1	93.2	279	18	1	14470	13640	1	279	4.35e-138	437
eb6fdcaf-bc66-4353-a602-9c8fa9087462	PsoOvis1B010992P1	89.8	479	21	5	17018	15593	1	455	4.87e-266	810
eb6fdcaf-bc66-4353-a602-9c8fa9087462	PsoOvis1B010992P1	87.9	470	30	5	18639	17239	1	446	3.82e-262	798
eb6fdcaf-bc66-4353-a602-9c8fa9087462	PsoOvis1B010992P1	88.5	469	27	5	20255	18861	1	445	4.49e-252	769
eb6fdcaf-bc66-4353-a602-9c8fa9087462	PsoOvis1B010992P1	85.9	474	41	4	21871	20459	1	451	2.71e-264	805
eb6fdcaf-bc66-4353-a602-9c8fa9087462	PsoOvis1B010992P1	87.4	469	29	5	23474	22088	1	446	1.95e-246	753
eb6fdcaf-bc66-4353-a602-9c8fa9087462	PsoOvis1B010992P1	88.3	471	30	2	25102	23694	1	446	1.41e-266	811
eb6fdcaf-bc66-4353-a602-9c8fa9087462	PsoOvis1B010992P1	88.1	470	31	2	26728	25324	1	446	2.8e-262	799
eb6fdcaf-bc66-4353-a602-9c8fa9087462	PsoOvis1B010992P1	88.5	470	27	5	28352	26948	1	446	3.32e-261	796
eb6fdcaf-bc66-4353-a602-9c8fa9087462	PsoOvis1B010992P1	86.6	470	35	6	29970	28573	1	446	4.58e-241	738
eb6fdcaf-bc66-4353-a602-9c8fa9087462	PsoOvis1B010992P1	84.1	471	44	9	31583	30194	1	446	3.27e-223	687
eb6fdcaf-bc66-4353-a602-9c8fa9087462	PsoOvis1B010992P1	87.6	469	31	6	33197	31801	1	446	1.26e-254	777
eb6fdcaf-bc66-4353-a602-9c8fa9087462	PsoOvis1B010992P1	82.7	474	49	9	34822	33416	1	446	1.23e-236	725
eb6fdcaf-bc66-4353-a602-9c8fa9087462	PsoOvis1B010992P1	84.7	470	43	4	36442	35041	4	445	8.52e-221	680
eb6fdcaf-bc66-4353-a602-9c8fa9087462	PsoOvis1B010992P1	88.1	472	28	5	38078	36671	1	448	2.27e-256	782
eb6fdcaf-bc66-4353-a602-9c8fa9087462	PsoOvis1B010992P1	85	472	43	5	39708	38299	1	445	2.66e-246	753
eb6fdcaf-bc66-4353-a602-9c8fa9087462	PsoOvis1B010992P1	87.7	470	32	4	41338	39931	1	446	1.17e-249	763
eb6fdcaf-bc66-4353-a602-9c8fa9087462	PsoOvis1B010992P1	86.8	470	36	4	42963	41558	1	446	1.72e-254	776
eb6fdcaf-bc66-4353-a602-9c8fa9087462	PsoOvis1B010992P1	84	462	46	7	44572	43201	4	440	2.29e-216	667
eb6fdcaf-bc66-4353-a602-9c8fa9087462	PsoOvis1B010992P1	83.2	471	48	8	46193	44798	1	446	5.28e-222	683
eb6fdcaf-bc66-4353-a602-9c8fa9087462	PsoOvis1B010992P1	81.7	481	59	7	47821	46385	1	454	4.73e-219	675
eb6fdcaf-bc66-4353-a602-9c8fa9087462	PsoOvis1B010992P1	78	472	75	6	49444	48036	1	446	7.88e-216	665
eb6fdcaf-bc66-4353-a602-9c8fa9087462	PsoOvis1B010992P1	86.9	472	35	5	51080	49667	1	446	1.11e-233	717
eb6fdcaf-bc66-4353-a602-9c8fa9087462	PsoOvis1B010992P1	86.2	463	38	4	52695	51314	1	440	4.44e-243	744
eb6fdcaf-bc66-4353-a602-9c8fa9087462	PsoOvis1B010992P1	87.7	470	32	4	54314	52916	1	446	1.13e-251	768
eb6fdcaf-bc66-4353-a602-9c8fa9087462	PsoOvis1B010992P1	88.4	467	26	6	55928	54539	4	445	1.65e-247	756
eb6fdcaf-bc66-4353-a602-9c8fa9087462	PsoOvis1B010992P1	85.8	471	38	5	57558	56157	1	446	2.17e-249	762
eb6fdcaf-bc66-4353-a602-9c8fa9087462	PsoOvis1B010992P1	86.6	470	38	3	59185	57776	1	446	1.53e-242	742
eb6fdcaf-bc66-4353-a602-9c8fa9087462	PsoOvis1B010992P1	87.4	469	36	1	60805	59401	1	446	1.22e-256	783
eb6fdcaf-bc66-4353-a602-9c8fa9087462	PsoOvis1B010992P1	86.2	471	38	5	62431	61024	1	446	3.86e-242	741
eb6fdcaf-bc66-4353-a602-9c8fa9087462	PsoOvis1B010992P1	90.2	470	22	2	64058	62652	1	446	3.35e-270	822
eb6fdcaf-bc66-4353-a602-9c8fa9087462	PsoOvis1B010992P1	89.4	470	26	2	65690	64279	1	446	1.07e-264	806
eb6fdcaf-bc66-4353-a602-9c8fa9087462	PsoOvis1B010992P1	86.6	478	31	4	67341	65911	1	446	1.79e-261	796
eb6fdcaf-bc66-4353-a602-9c8fa9087462	PsoOvis1B010992P1	85.3	468	42	6	68943	67558	1	446	5.86e-245	749
eb6fdcaf-bc66-4353-a602-9c8fa9087462	PsoOvis1B010992P1	87.4	469	36	1	70562	69163	1	446	1.85e-259	791
eb6fdcaf-bc66-4353-a602-9c8fa9087462	PsoOvis1B010992P1	84.4	205	30	2	71393	70784	242	446	6.29e-98	327
f1ff243e-776f-4cf9-8398-363026e6010e	PsoOvis1B004414P1	56.2	290	90	8	860	29	17	282	5.46e-75	258
f1ff243e-776f-4cf9-8398-363026e6010e	PsoOvis1B010992P1	84	282	17	5	860	29	17	275	1.08e-129	415
f1ff243e-776f-4cf9-8398-363026e6010e	PsoOvis1B004414P1	71.1	491	105	10	2534	1092	1	464	3.18e-196	604
f1ff243e-776f-4cf9-8398-363026e6010e	PsoOvis1B010992P1	85.8	473	38	7	2534	1125	1	446	2.91e-231	700
f1ff243e-776f-4cf9-8398-363026e6010e	PsoOvis1B004414P1	72.3	488	101	7	4149	2718	1	464	3.11e-208	637
f1ff243e-776f-4cf9-8398-363026e6010e	PsoOvis1B010992P1	87.9	470	29	6	4149	2751	1	446	1.02e-253	760
f1ff243e-776f-4cf9-8398-363026e6010e	PsoOvis1B004414P1	74	488	92	4	5767	4337	1	464	9.73e-224	680
f1ff243e-776f-4cf9-8398-363026e6010e	PsoOvis1B010992P1	89.3	469	24	3	5767	4370	1	446	7.56e-268	798
f1ff243e-776f-4cf9-8398-363026e6010e	PsoOvis1B004414P1	90.6	489	17	7	7410	5956	1	464	4.1e-277	823
f1ff243e-776f-4cf9-8398-363026e6010e	PsoOvis1B010992P1	68.2	478	116	9	7410	5989	1	446	1.7e-187	580
f1ff243e-776f-4cf9-8398-363026e6010e	PsoOvis1B011841P2	51.4	183	63	3	7827	7298	1	164	1.03e-32	136
f4cb37b3-dd01-4d34-849c-b52c3bf0eb55	PsoOvis1B010992P1	68.7	351	78	11	24	1050	113	439	2.23e-104	343
f4cb37b3-dd01-4d34-849c-b52c3bf0eb55	PsoOvis1B010992P1	73.9	472	84	14	1322	2711	14	454	4.49e-162	509
f4cb37b3-dd01-4d34-849c-b52c3bf0eb55	PsoOvis1B010992P1	78.3	469	65	14	2909	4290	1	438	6.76e-178	555
f4cb37b3-dd01-4d34-849c-b52c3bf0eb55	PsoOvis1B010992P1	70.5	475	95	14	4532	5910	1	445	1.03e-156	494
f4cb37b3-dd01-4d34-849c-b52c3bf0eb55	PsoOvis1B010992P1	74.6	469	85	12	6141	7528	3	443	9.21e-178	555
f4cb37b3-dd01-4d34-849c-b52c3bf0eb55	PsoOvis1B010992P1	70.9	468	101	14	7748	9109	1	444	1.37e-158	499
f4cb37b3-dd01-4d34-849c-b52c3bf0eb55	PsoOvis1B010992P1	70.9	477	102	12	9327	10713	1	452	2.1e-161	508
f4cb37b3-dd01-4d34-849c-b52c3bf0eb55	PsoOvis1B010992P1	75.3	470	82	10	10911	12293	1	444	5.87e-177	552
f4cb37b3-dd01-4d34-849c-b52c3bf0eb55	PsoOvis1B010992P1	78.9	473	65	10	12510	13903	1	445	4.44e-197	610
f4cb37b3-dd01-4d34-849c-b52c3bf0eb55	PsoOvis1B010992P1	70.2	484	102	13	14125	15540	1	452	9.62e-150	474
f4cb37b3-dd01-4d34-849c-b52c3bf0eb55	PsoOvis1B010992P1	77.6	483	71	10	15730	17140	1	455	1.53e-196	608
f4cb37b3-dd01-4d34-849c-b52c3bf0eb55	PsoOvis1B010992P1	75.5	473	83	10	17324	18715	1	445	5.27e-185	575
f4cb37b3-dd01-4d34-849c-b52c3bf0eb55	PsoOvis1B010992P1	73.3	303	51	8	18940	19830	1	277	1.05e-101	336
f5d7d668-849a-449a-92f9-e254d0bb7bb7	PsoOvis1B004414P1	51.9	108	42	5	323	28	4	109	2.14e-13	75.1
f5d7d668-849a-449a-92f9-e254d0bb7bb7	PsoOvis1B010992P1	84.2	101	13	3	323	28	4	102	1.46e-34	139
f5d7d668-849a-449a-92f9-e254d0bb7bb7	PsoOvis1B010992P1	67.5	462	117	6	1933	560	11	443	1.66e-188	585
f5d7d668-849a-449a-92f9-e254d0bb7bb7	PsoOvis1B004414P1	86.4	487	39	5	1965	518	1	464	1.79e-261	793
f5d7d668-849a-449a-92f9-e254d0bb7bb7	PsoOvis1B010992P1	52.3	459	197	9	3513	2169	4	451	9.25e-118	381
f5d7d668-849a-449a-92f9-e254d0bb7bb7	PsoOvis1B004414P1	54.9	459	189	11	3516	2178	3	455	1.98e-116	378
f5d7d668-849a-449a-92f9-e254d0bb7bb7	PsoOvis1B006008P1	94.4	126	7	0	4739	4360	1	126	8.45e-52	178
f5d7d668-849a-449a-92f9-e254d0bb7bb7	PsoOvis1B003850P1	86.1	280	38	1	5699	4859	1	279	5.83e-123	391
f5d7d668-849a-449a-92f9-e254d0bb7bb7	PsoOvis1B004414P1	65.4	471	123	10	8239	6858	11	453	3.61e-165	518
f5d7d668-849a-449a-92f9-e254d0bb7bb7	PsoOvis1B010992P1	86.1	483	35	8	8272	6831	1	455	4.1e-243	741
f5d7d668-849a-449a-92f9-e254d0bb7bb7	PsoOvis1B004414P1	91.3	485	14	8	9907	8465	1	459	1.05e-276	835
f5d7d668-849a-449a-92f9-e254d0bb7bb7	PsoOvis1B010992P1	67.9	476	119	10	9907	8487	1	444	1.52e-194	602
f5d7d668-849a-449a-92f9-e254d0bb7bb7	PsoOvis1B004414P1	61.3	253	88	6	10858	10124	205	455	8.23e-81	275
f5d7d668-849a-449a-92f9-e254d0bb7bb7	PsoOvis1B010992P1	61.7	256	88	6	10858	10115	198	451	1.39e-85	288
f20f8f67-25ba-4a97-b543-f9507346f587	PsoOvis1B010992P1	88.7	115	13	0	41	383	332	446	1.87e-54	200
f20f8f67-25ba-4a97-b543-f9507346f587	PsoOvis1B010992P1	81.3	508	27	6	601	2111	1	445	5.94e-249	760
f20f8f67-25ba-4a97-b543-f9507346f587	PsoOvis1B010992P1	88.4	467	29	3	2336	3733	1	444	2.02e-268	816
f20f8f67-25ba-4a97-b543-f9507346f587	PsoOvis1B010992P1	90.4	471	20	3	3958	5364	1	446	6.5e-272	826
f20f8f67-25ba-4a97-b543-f9507346f587	PsoOvis1B010992P1	90.1	464	21	3	5594	6979	4	444	2.08e-266	810
f20f8f67-25ba-4a97-b543-f9507346f587	PsoOvis1B010992P1	88.6	473	30	3	7203	8619	1	450	8.3e-276	837
f20f8f67-25ba-4a97-b543-f9507346f587	PsoOvis1B010992P1	89.4	470	24	4	8820	10222	1	446	2.24e-271	825
f20f8f67-25ba-4a97-b543-f9507346f587	PsoOvis1B010992P1	90.6	466	21	1	10440	11833	1	443	9.53e-277	840
f20f8f67-25ba-4a97-b543-f9507346f587	PsoOvis1B010992P1	89.6	470	24	3	12061	13464	1	446	2.66e-270	822
f20f8f67-25ba-4a97-b543-f9507346f587	PsoOvis1B010992P1	90.4	469	22	1	13683	15089	1	446	4.33e-278	844
f20f8f67-25ba-4a97-b543-f9507346f587	PsoOvis1B010992P1	90.4	468	21	2	15309	16709	1	445	9.22e-279	846
f20f8f67-25ba-4a97-b543-f9507346f587	PsoOvis1B010992P1	88.5	470	30	1	16931	18341	1	446	4.3e-269	818
f20f8f67-25ba-4a97-b543-f9507346f587	PsoOvis1B010992P1	88.6	475	29	3	18558	19979	1	451	2.57e-272	827
f20f8f67-25ba-4a97-b543-f9507346f587	PsoOvis1B010992P1	90.4	468	20	3	20184	21582	1	445	1.77e-276	839
f20f8f67-25ba-4a97-b543-f9507346f587	PsoOvis1B010992P1	89.1	396	17	4	21805	22983	1	372	5.27e-217	669
f20f8f67-25ba-4a97-b543-f9507346f587	PsoOvis1B010992P1	88.2	68	8	0	23205	23408	378	445	2.08e-28	123
f20f8f67-25ba-4a97-b543-f9507346f587	PsoOvis1B010992P1	90.2	469	23	1	23632	25038	1	446	1.59e-273	831
f20f8f67-25ba-4a97-b543-f9507346f587	PsoOvis1B010992P1	88	475	24	9	25258	26668	1	446	1.69e-260	793
f20f8f67-25ba-4a97-b543-f9507346f587	PsoOvis1B010992P1	88.5	470	28	4	26888	28291	1	445	1.63e-262	799
f20f8f67-25ba-4a97-b543-f9507346f587	PsoOvis1B010992P1	90.4	386	12	1	28513	29666	1	361	2.51e-225	692
f20f8f67-25ba-4a97-b543-f9507346f587	PsoOvis1B010992P1	89.3	84	9	0	29887	30137	363	446	8.8e-37	148
f20f8f67-25ba-4a97-b543-f9507346f587	PsoOvis1B010992P1	89.4	471	25	3	30360	31770	1	446	2.03e-277	842
f20f8f67-25ba-4a97-b543-f9507346f587	PsoOvis1B010992P1	89.5	468	25	2	31988	33387	1	445	2.15e-264	805
f20f8f67-25ba-4a97-b543-f9507346f587	PsoOvis1B010992P1	88.9	470	26	4	33608	35008	1	446	1.29e-267	814
f20f8f67-25ba-4a97-b543-f9507346f587	PsoOvis1B010992P1	89.2	474	28	1	35229	36645	1	451	2.1e-275	836
f20f8f67-25ba-4a97-b543-f9507346f587	PsoOvis1B010992P1	88.9	467	26	4	36852	38243	4	446	7.41e-264	803
f20f8f67-25ba-4a97-b543-f9507346f587	PsoOvis1B010992P1	90.4	468	20	3	38466	39866	1	443	1.48e-268	816
f20f8f67-25ba-4a97-b543-f9507346f587	PsoOvis1B010992P1	89.1	469	26	2	40094	41492	1	446	7.47e-273	829
f20f8f67-25ba-4a97-b543-f9507346f587	PsoOvis1B010992P1	89.5	474	27	1	41709	43130	1	451	4.33e-278	844
f20f8f67-25ba-4a97-b543-f9507346f587	PsoOvis1B010992P1	85.8	471	41	3	43345	44747	4	451	5.22e-257	783
f20f8f67-25ba-4a97-b543-f9507346f587	PsoOvis1B010992P1	88.7	476	29	3	44950	46374	1	451	1.7e-269	819
f20f8f67-25ba-4a97-b543-f9507346f587	PsoOvis1B010992P1	89.3	467	25	3	46576	47970	1	443	7.41e-264	803
f20f8f67-25ba-4a97-b543-f9507346f587	PsoOvis1B010992P1	90	469	24	1	48199	49604	1	446	7.23e-275	835
f20f8f67-25ba-4a97-b543-f9507346f587	PsoOvis1B010992P1	90.6	469	21	1	49823	51230	1	446	4.19e-280	850
f20f8f67-25ba-4a97-b543-f9507346f587	PsoOvis1B010992P1	90.2	468	23	1	51449	52848	1	445	1.48e-268	816
f20f8f67-25ba-4a97-b543-f9507346f587	PsoOvis1B010992P1	88.3	479	30	4	53066	54498	1	454	3.86e-266	810
f365571e-a63f-4988-ae60-3667cf280f1b	PsoOvis1B010992P1	86	344	19	3	1022	4	1	320	4.51e-179	558
f365571e-a63f-4988-ae60-3667cf280f1b	PsoOvis1B010992P1	76.2	471	80	10	2633	1242	1	446	4.15e-196	607
f365571e-a63f-4988-ae60-3667cf280f1b	PsoOvis1B010992P1	82.1	474	55	7	4256	2846	1	446	1.13e-211	652
f365571e-a63f-4988-ae60-3667cf280f1b	PsoOvis1B010992P1	83.3	461	48	6	5849	4481	9	446	3.44e-219	674
f365571e-a63f-4988-ae60-3667cf280f1b	PsoOvis1B010992P1	88.1	471	29	5	7493	6092	1	446	9.27e-264	801
f365571e-a63f-4988-ae60-3667cf280f1b	PsoOvis1B010992P1	82	471	58	5	9115	7717	1	446	4.55e-221	679
f365571e-a63f-4988-ae60-3667cf280f1b	PsoOvis1B010992P1	87.3	471	34	4	10740	9334	1	446	2.58e-257	783
f365571e-a63f-4988-ae60-3667cf280f1b	PsoOvis1B010992P1	85.8	471	39	6	12360	10960	1	446	1.36e-239	732
f365571e-a63f-4988-ae60-3667cf280f1b	PsoOvis1B010992P1	85.5	469	41	4	13976	12582	1	446	3.59e-246	751
f365571e-a63f-4988-ae60-3667cf280f1b	PsoOvis1B010992P1	88.5	470	29	3	15603	14198	1	446	5.16e-262	796
f365571e-a63f-4988-ae60-3667cf280f1b	PsoOvis1B010992P1	88.6	472	27	3	17235	15824	1	446	9.89e-260	790
f365571e-a63f-4988-ae60-3667cf280f1b	PsoOvis1B010992P1	86.6	476	35	6	18857	17446	1	451	1.76e-252	769
f365571e-a63f-4988-ae60-3667cf280f1b	PsoOvis1B010992P1	86.2	470	37	6	20473	19080	1	446	2.3e-245	749
f365571e-a63f-4988-ae60-3667cf280f1b	PsoOvis1B010992P1	86.7	188	24	1	21252	20693	259	446	6.22e-90	302
f596237b-8941-49c0-a204-88a7b8c79ed9	PsoOvis1B010992P1	87	468	31	8	571	1960	1	443	5.43e-244	745
f596237b-8941-49c0-a204-88a7b8c79ed9	PsoOvis1B010992P1	88.1	469	28	5	2189	3589	1	443	3.21e-267	811
f596237b-8941-49c0-a204-88a7b8c79ed9	PsoOvis1B010992P1	90.4	469	21	2	3820	5227	1	445	2.64e-279	846
f596237b-8941-49c0-a204-88a7b8c79ed9	PsoOvis1B010992P1	89.1	467	26	3	5450	6840	1	444	2.28e-269	818
f596237b-8941-49c0-a204-88a7b8c79ed9	PsoOvis1B010992P1	88	476	30	5	7062	8485	1	450	3.11e-269	817
f596237b-8941-49c0-a204-88a7b8c79ed9	PsoOvis1B010992P1	88.7	470	25	6	8697	10092	1	446	2.41e-256	780
f596237b-8941-49c0-a204-88a7b8c79ed9	PsoOvis1B010992P1	90	468	22	3	10319	11717	3	446	5.4e-273	828
f596237b-8941-49c0-a204-88a7b8c79ed9	PsoOvis1B010992P1	89.5	477	27	1	11936	13364	1	454	8.23e-285	862
f596237b-8941-49c0-a204-88a7b8c79ed9	PsoOvis1B010992P1	89.3	467	23	5	13559	14952	1	442	4.48e-256	780
f596237b-8941-49c0-a204-88a7b8c79ed9	PsoOvis1B010992P1	89.4	470	25	2	15184	16589	1	446	3.34e-274	832
f596237b-8941-49c0-a204-88a7b8c79ed9	PsoOvis1B010992P1	88.1	471	30	3	16808	18211	1	446	8.12e-267	810
f596237b-8941-49c0-a204-88a7b8c79ed9	PsoOvis1B010992P1	86.9	466	34	5	18439	19829	3	443	5.09e-248	756
f596237b-8941-49c0-a204-88a7b8c79ed9	PsoOvis1B010992P1	88.1	477	33	2	20057	21482	1	454	5.4e-273	828
f596237b-8941-49c0-a204-88a7b8c79ed9	PsoOvis1B010992P1	87.9	354	17	3	21678	22732	1	330	2.93e-193	599
