# Supplementary material for: Over-expression and increased copy numbers of a cytochrome P450 and two UDP-glucuronosyltransferase genes in macrocyclic lactone resistant Psoroptes ovis of cattle
Source: PLoS Pathog. 2025 Jul 29;21(7):e1012963. doi: 10.1371/journal.ppat.1012963 (PMC12364353; doi:10.1371/journal.ppat.1012963)
Supplement: S10 Table — Results are in BLAST output format “6”. (XLSX) [file ppat.1012963.s012.xlsx]

## Sheet: Table_S10
Oxford Nanopore Read	Gene Name (protein)	Percentage of identical positions	Alignment length (sequence overlap)	Number of mismatches	Number of gap openings	Start of alignment in query	End of alignment in query	Start of alignment in subject	End of alignment in subject	Expect value	Bit score
0cbe5892-4c03-4c7d-b48f-bfcfc06edd66	PsoOvis1B001609P1	56.9	137	39	3	429	20	1	118	1.86e-16	81.6
0cbe5892-4c03-4c7d-b48f-bfcfc06edd66	PsoOvis1B010752P1	67.3	370	95	7	2671	3769	6	353	1.2e-108	352
0cbe5892-4c03-4c7d-b48f-bfcfc06edd66	PsoOvis1B002399P1	55.7	203	76	10	4701	5284	2	199	6.17e-31	122
0cbe5892-4c03-4c7d-b48f-bfcfc06edd66	PsoOvis1B012292P1	50	74	29	3	6105	6302	1	74	0.000135	47
0cbe5892-4c03-4c7d-b48f-bfcfc06edd66	PsoOvis1B012292P1	60.2	264	90	11	6645	7411	56	313	1.65e-50	182
0cbe5892-4c03-4c7d-b48f-bfcfc06edd66	PsoOvis1B012292P2	60.2	264	90	11	6645	7411	41	298	1.07e-50	182
0cbe5892-4c03-4c7d-b48f-bfcfc06edd66	PsoOvis1B003850P1	50.6	342	150	11	8761	7774	3	338	1.87e-36	142
0cbe5892-4c03-4c7d-b48f-bfcfc06edd66	PsoOvis1B014440P1	48.1	185	93	3	10518	9967	252	434	1.32e-26	116
0cbe5892-4c03-4c7d-b48f-bfcfc06edd66	PsoOvis1B004414P1	46.6	399	179	14	11107	9929	73	442	7.31e-46	174
0cbe5892-4c03-4c7d-b48f-bfcfc06edd66	PsoOvis1B004414P1	59.2	490	157	19	12929	11497	4	461	5.33e-95	317
0cbe5892-4c03-4c7d-b48f-bfcfc06edd66	PsoOvis1B014440P1	36.7	482	261	14	12929	11514	12	458	4.35e-25	112
0cbe5892-4c03-4c7d-b48f-bfcfc06edd66	PsoOvis1B004414P1	32.8	466	281	17	14484	13147	3	455	1.84e-20	97.8
0cbe5892-4c03-4c7d-b48f-bfcfc06edd66	PsoOvis1B014440P1	61	474	159	21	14501	13127	5	465	5.01e-96	320
0cbe5892-4c03-4c7d-b48f-bfcfc06edd66	PsoOvis1B006008P1	52.5	120	51	4	15632	15288	5	123	3.32e-13	68.9
0f879891-c189-42a6-b20c-0c31e1e71538	PsoOvis1B012848P1	77.9	263	35	4	21	796	259	501	3.9e-67	255
0f879891-c189-42a6-b20c-0c31e1e71538	PsoOvis1B012848P1	80.4	271	45	8	1422	2223	542	808	6.43e-78	291
0f879891-c189-42a6-b20c-0c31e1e71538	PsoOvis1B012848P1	56.5	1372	387	36	2427	6487	795	1973	1.63e-230	764
0f879891-c189-42a6-b20c-0c31e1e71538	PsoOvis1B006099P1	75.6	1015	155	27	9983	6987	4	942	0	1028
0f879891-c189-42a6-b20c-0c31e1e71538	PsoOvis1B006099P2	75.1	1080	173	30	10171	6987	13	1016	0	1083
0f879891-c189-42a6-b20c-0c31e1e71538	PsoOvis1B001609P1	66.5	260	63	3	14327	13555	1	238	3.3e-72	243
0f879891-c189-42a6-b20c-0c31e1e71538	PsoOvis1B010752P1	70.9	392	80	12	16559	17703	1	367	2.65e-116	375
0f879891-c189-42a6-b20c-0c31e1e71538	PsoOvis1B002399P1	82.8	198	29	5	18591	19175	1	196	1.23e-78	260
0f879891-c189-42a6-b20c-0c31e1e71538	PsoOvis1B012292P1	77	270	51	11	20586	21368	49	316	6.51e-100	326
0f879891-c189-42a6-b20c-0c31e1e71538	PsoOvis1B012292P2	77	270	51	11	20586	21368	34	301	3.89e-100	326
0f879891-c189-42a6-b20c-0c31e1e71538	PsoOvis1B003850P1	72.3	318	78	7	22681	21751	19	333	5.83e-79	266
0f879891-c189-42a6-b20c-0c31e1e71538	PsoOvis1B014440P1	44.8	466	215	21	25205	23858	12	452	5.29e-64	228
0f879891-c189-42a6-b20c-0c31e1e71538	PsoOvis1B004414P1	53.6	474	174	20	25214	23858	1	449	1.12e-93	314
0f879891-c189-42a6-b20c-0c31e1e71538	PsoOvis1B004414P1	73.8	488	80	17	26804	25404	7	464	6.79e-160	504
0f879891-c189-42a6-b20c-0c31e1e71538	PsoOvis1B014440P1	44.4	480	218	22	26816	25431	11	458	1.86e-48	182
0f879891-c189-42a6-b20c-0c31e1e71538	PsoOvis1B004414P1	44.7	463	221	15	28343	27031	3	455	9.58e-68	239
0f879891-c189-42a6-b20c-0c31e1e71538	PsoOvis1B014440P1	76.1	473	90	18	28373	27009	1	465	2.35e-167	526
0f879891-c189-42a6-b20c-0c31e1e71538	PsoOvis1B006008P1	78.7	127	20	4	29534	29170	1	124	8.78e-33	125
0f879891-c189-42a6-b20c-0c31e1e71538	PsoOvis1B002217P1	70.4	253	45	7	31436	32180	3	227	9.61e-74	247
0f879891-c189-42a6-b20c-0c31e1e71538	PsoOvis1B010138P1	82.2	2116	319	52	38517	32284	1373	3464	0	2444
1a4f1543-14a1-464d-a852-75a99da6e924	PsoOvis1B004414P1	52.5	413	176	11	3	1200	41	447	3.22e-84	285
1a4f1543-14a1-464d-a852-75a99da6e924	PsoOvis1B014440P1	91.2	408	32	4	3	1215	49	455	5.95e-207	637
1a4f1543-14a1-464d-a852-75a99da6e924	PsoOvis1B004414P1	80.6	485	61	12	1438	2862	4	464	2.57e-200	618
1a4f1543-14a1-464d-a852-75a99da6e924	PsoOvis1B014440P1	51.4	481	195	14	1438	2859	12	461	5.67e-99	327
1a4f1543-14a1-464d-a852-75a99da6e924	PsoOvis1B004414P1	58.7	479	157	13	3051	4438	1	453	1.17e-120	390
1a4f1543-14a1-464d-a852-75a99da6e924	PsoOvis1B014440P1	46.7	475	208	13	3060	4438	12	456	4.84e-88	296
1a4f1543-14a1-464d-a852-75a99da6e924	PsoOvis1B003850P1	83.7	343	46	8	5562	6571	1	338	1.1e-108	350
1a4f1543-14a1-464d-a852-75a99da6e924	PsoOvis1B012292P1	88.8	269	27	3	7763	6957	45	312	4.45e-119	379
1a4f1543-14a1-464d-a852-75a99da6e924	PsoOvis1B012292P2	88.8	269	27	3	7763	6957	30	297	2.63e-119	379
1a4f1543-14a1-464d-a852-75a99da6e924	PsoOvis1B012292P2	69.2	52	15	1	8232	8079	1	52	2.3e-10	63.9
1a4f1543-14a1-464d-a852-75a99da6e924	PsoOvis1B012292P1	76.1	67	15	1	8277	8079	1	67	1.7e-19	91.7
1a95fe0e-1ab2-460e-8657-36eee168e769	PsoOvis1B010138P1	90	261	21	5	5	777	3207	3464	2.66e-103	374
1a95fe0e-1ab2-460e-8657-36eee168e769	PsoOvis1B002217P1	74.2	256	35	9	1616	867	4	233	2.68e-76	253
1a95fe0e-1ab2-460e-8657-36eee168e769	PsoOvis1B006008P1	63.1	122	41	3	3526	3881	5	124	3.76e-24	100
1a95fe0e-1ab2-460e-8657-36eee168e769	PsoOvis1B014440P1	81.1	471	76	11	4687	6064	1	467	1.61e-193	600
1a95fe0e-1ab2-460e-8657-36eee168e769	PsoOvis1B004414P1	50.2	456	208	8	4721	6037	3	455	1.25e-94	315
1a95fe0e-1ab2-460e-8657-36eee168e769	PsoOvis1B004414P1	77.9	484	71	14	6244	7659	1	459	2.26e-183	571
1a95fe0e-1ab2-460e-8657-36eee168e769	PsoOvis1B014440P1	45.3	479	222	15	6246	7647	9	458	6.24e-84	285
1a95fe0e-1ab2-460e-8657-36eee168e769	PsoOvis1B014440P1	45.5	494	220	15	7834	9263	1	461	4.93e-73	253
1a95fe0e-1ab2-460e-8657-36eee168e769	PsoOvis1B004414P1	58.4	464	151	10	7882	9221	6	443	3.46e-113	369
1a95fe0e-1ab2-460e-8657-36eee168e769	PsoOvis1B003850P1	75.2	290	57	10	10367	11213	2	284	6.17e-67	231
1a95fe0e-1ab2-460e-8657-36eee168e769	PsoOvis1B012292P1	85.3	273	32	5	12544	11741	45	312	1.52e-114	367
1a95fe0e-1ab2-460e-8657-36eee168e769	PsoOvis1B012292P2	85.3	273	32	5	12544	11741	30	297	9.01e-115	367
1a95fe0e-1ab2-460e-8657-36eee168e769	PsoOvis1B012292P1	72.1	68	17	2	13055	12858	1	67	4.57e-09	60.8
1a95fe0e-1ab2-460e-8657-36eee168e769	PsoOvis1B002399P1	83.4	205	31	3	14482	13877	1	203	1.24e-69	233
1b7c0b18-b709-4445-89ba-e37e400ac0d8	PsoOvis1B006008P1	69.7	122	33	3	523	879	5	126	1.26e-24	101
1b7c0b18-b709-4445-89ba-e37e400ac0d8	PsoOvis1B004414P1	44.7	468	221	18	1711	3047	3	455	3.55e-58	210
1b7c0b18-b709-4445-89ba-e37e400ac0d8	PsoOvis1B010992P1	43.7	471	216	16	1714	3053	4	450	1.41e-61	219
1b7c0b18-b709-4445-89ba-e37e400ac0d8	PsoOvis1B004414P1	77.4	486	76	13	3251	4681	1	459	9.37e-192	595
1b7c0b18-b709-4445-89ba-e37e400ac0d8	PsoOvis1B010992P1	57.8	476	163	14	3251	4659	1	444	2.66e-129	415
1b7c0b18-b709-4445-89ba-e37e400ac0d8	PsoOvis1B010992P1	77.2	479	80	8	4888	6304	1	453	3.17e-180	561
1b7c0b18-b709-4445-89ba-e37e400ac0d8	PsoOvis1B004414P1	55.3	477	174	12	4899	6282	5	453	4.78e-110	360
1b7c0b18-b709-4445-89ba-e37e400ac0d8	PsoOvis1B003850P1	74.5	282	64	7	7399	8220	1	280	9.19e-77	259
1b7c0b18-b709-4445-89ba-e37e400ac0d8	PsoOvis1B012292P1	78.1	265	44	6	9534	8771	52	312	5.03e-106	342
1b7c0b18-b709-4445-89ba-e37e400ac0d8	PsoOvis1B012292P2	78.1	265	44	6	9534	8771	37	297	3e-106	342
1b7c0b18-b709-4445-89ba-e37e400ac0d8	PsoOvis1B012292P2	62.5	40	13	2	10025	9912	1	40	0.000564	45.1
1b7c0b18-b709-4445-89ba-e37e400ac0d8	PsoOvis1B012292P1	72.7	55	13	2	10069	9912	1	55	5.23e-11	67
1b7c0b18-b709-4445-89ba-e37e400ac0d8	PsoOvis1B002399P1	78.5	205	37	5	11502	10904	1	203	6.37e-64	217
1b7c0b18-b709-4445-89ba-e37e400ac0d8	PsoOvis1B010752P1	73.6	390	75	8	13539	12398	1	367	1.28e-110	358
1b7c0b18-b709-4445-89ba-e37e400ac0d8	PsoOvis1B001609P1	54.1	259	94	6	15786	16557	4	238	3.34e-49	176
1b321214-fc4e-480f-81ff-5fb0ae18aefc	PsoOvis1B010138P1	86	100	13	1	21	319	3365	3463	9.56e-33	140
1b321214-fc4e-480f-81ff-5fb0ae18aefc	PsoOvis1B002217P1	78.8	259	28	4	1178	407	1	233	1.96e-86	282
1b321214-fc4e-480f-81ff-5fb0ae18aefc	PsoOvis1B006008P1	66.4	125	39	2	3082	3448	1	124	1.37e-34	129
1b321214-fc4e-480f-81ff-5fb0ae18aefc	PsoOvis1B004414P1	45.3	466	223	14	4289	5631	3	455	1.85e-63	225
1b321214-fc4e-480f-81ff-5fb0ae18aefc	PsoOvis1B010992P1	46.5	467	211	15	4292	5637	4	450	7.93e-64	226
1b321214-fc4e-480f-81ff-5fb0ae18aefc	PsoOvis1B004414P1	75.1	478	85	11	5851	7257	8	458	2.25e-160	504
1b321214-fc4e-480f-81ff-5fb0ae18aefc	PsoOvis1B010992P1	58.7	472	152	14	5851	7238	8	444	1.97e-108	355
1b321214-fc4e-480f-81ff-5fb0ae18aefc	PsoOvis1B004414P1	60.2	480	142	12	7472	8850	1	450	5.7e-130	417
1b321214-fc4e-480f-81ff-5fb0ae18aefc	PsoOvis1B010992P1	78	478	74	9	7472	8879	1	453	2.63e-183	570
1b321214-fc4e-480f-81ff-5fb0ae18aefc	PsoOvis1B003850P1	69.6	342	91	10	9978	10978	1	338	4.46e-72	245
1b321214-fc4e-480f-81ff-5fb0ae18aefc	PsoOvis1B012292P1	81.7	273	43	7	12151	11341	47	316	5.25e-104	336
1b321214-fc4e-480f-81ff-5fb0ae18aefc	PsoOvis1B012292P2	81.7	273	43	7	12151	11341	32	301	3.14e-104	336
1b321214-fc4e-480f-81ff-5fb0ae18aefc	PsoOvis1B012292P1	71.4	56	12	3	12670	12515	1	56	6.58e-06	50.8
1eb90cfa-98ac-4c5e-9ec9-ce9b4f3962c7	PsoOvis1B001609P1	64.6	260	66	5	1053	277	1	238	2.33e-62	214
1eb90cfa-98ac-4c5e-9ec9-ce9b4f3962c7	PsoOvis1B010752P1	72.8	393	78	10	3323	4493	1	367	1.27e-121	390
1eb90cfa-98ac-4c5e-9ec9-ce9b4f3962c7	PsoOvis1B002399P1	90.1	202	18	2	5386	5991	3	203	9.54e-90	291
1eb90cfa-98ac-4c5e-9ec9-ce9b4f3962c7	PsoOvis1B012292P1	67.6	71	23	0	6839	7049	1	71	1.02e-15	81.6
1eb90cfa-98ac-4c5e-9ec9-ce9b4f3962c7	PsoOvis1B012292P2	69.6	56	17	0	6884	7049	1	56	1.84e-11	68.6
1eb90cfa-98ac-4c5e-9ec9-ce9b4f3962c7	PsoOvis1B012292P1	85.3	266	37	2	7385	8175	51	316	4.35e-114	366
1eb90cfa-98ac-4c5e-9ec9-ce9b4f3962c7	PsoOvis1B012292P2	85.3	266	37	2	7385	8175	36	301	2.57e-114	366
1eb90cfa-98ac-4c5e-9ec9-ce9b4f3962c7	PsoOvis1B003850P1	57.6	302	90	11	9536	8689	1	284	9.71e-61	213
1eb90cfa-98ac-4c5e-9ec9-ce9b4f3962c7	PsoOvis1B004414P1	57.5	466	151	14	11997	10662	18	456	1.05e-100	333
1eb90cfa-98ac-4c5e-9ec9-ce9b4f3962c7	PsoOvis1B014440P1	46.7	465	204	12	11997	10653	26	462	2.84e-67	237
1eb90cfa-98ac-4c5e-9ec9-ce9b4f3962c7	PsoOvis1B014440P1	45.5	468	218	11	13618	12247	19	458	5.53e-71	248
1eb90cfa-98ac-4c5e-9ec9-ce9b4f3962c7	PsoOvis1B004414P1	77.5	485	77	10	13640	12219	4	464	9.5e-166	521
1eb90cfa-98ac-4c5e-9ec9-ce9b4f3962c7	PsoOvis1B004414P1	49.2	461	202	14	15186	13870	2	452	1.66e-87	295
1eb90cfa-98ac-4c5e-9ec9-ce9b4f3962c7	PsoOvis1B014440P1	87.8	468	43	10	15212	13839	1	465	1.79e-206	638
1eb90cfa-98ac-4c5e-9ec9-ce9b4f3962c7	PsoOvis1B006008P1	73.2	123	31	1	16390	16026	1	123	1.04e-30	119
1eb90cfa-98ac-4c5e-9ec9-ce9b4f3962c7	PsoOvis1B002217P1	78.6	252	28	4	18307	19058	1	227	1.23e-83	275
1eb90cfa-98ac-4c5e-9ec9-ce9b4f3962c7	PsoOvis1B010138P1	83.3	1434	207	28	23415	19167	2050	3464	0	1740
1f016d5b-ce2c-4575-a3b2-730024e34484	PsoOvis1B012292P1	53.8	260	110	6	915	1668	51	308	6.13e-52	186
1f016d5b-ce2c-4575-a3b2-730024e34484	PsoOvis1B012292P2	53.8	260	110	6	915	1668	36	293	3.97e-52	186
1f016d5b-ce2c-4575-a3b2-730024e34484	PsoOvis1B003850P1	65.6	285	91	4	3045	2205	2	284	1.14e-65	227
1f016d5b-ce2c-4575-a3b2-730024e34484	PsoOvis1B004414P1	54.4	474	177	13	5517	4151	4	453	1.24e-89	301
1f016d5b-ce2c-4575-a3b2-730024e34484	PsoOvis1B010992P1	69	477	112	14	5527	4136	1	451	1.9e-131	421
1f016d5b-ce2c-4575-a3b2-730024e34484	PsoOvis1B010992P1	56	468	171	13	7113	5739	12	451	3.18e-99	328
1f016d5b-ce2c-4575-a3b2-730024e34484	PsoOvis1B004414P1	75.8	484	87	13	7139	5720	4	464	2.1e-164	516
1f016d5b-ce2c-4575-a3b2-730024e34484	PsoOvis1B010992P1	45.8	437	209	13	8655	7403	4	431	9.23e-65	228
1f016d5b-ce2c-4575-a3b2-730024e34484	PsoOvis1B004414P1	45.8	459	217	14	8658	7359	3	454	9.86e-64	226
1f016d5b-ce2c-4575-a3b2-730024e34484	PsoOvis1B006008P1	75.6	119	26	3	9816	9464	9	126	4.4e-24	99.8
1f016d5b-ce2c-4575-a3b2-730024e34484	PsoOvis1B002217P1	66.5	233	67	7	11732	12409	2	231	4.23e-67	227
1f016d5b-ce2c-4575-a3b2-730024e34484	PsoOvis1B010138P1	74.3	257	59	6	13254	12502	3211	3464	1.22e-68	259
2a1ed906-7643-4a0a-a648-1f0c21aa7a0d	PsoOvis1B012848P1	55	209	24	7	325	949	1841	1980	3.79e-30	132
2a1ed906-7643-4a0a-a648-1f0c21aa7a0d	PsoOvis1B012848P2	55	209	24	7	325	949	1881	2020	3.82e-30	132
2a1ed906-7643-4a0a-a648-1f0c21aa7a0d	PsoOvis1B006099P1	74.5	1030	163	32	4482	1416	5	942	0	1031
2a1ed906-7643-4a0a-a648-1f0c21aa7a0d	PsoOvis1B006099P2	74.5	1081	174	33	4634	1416	30	1016	0	1093
2a1ed906-7643-4a0a-a648-1f0c21aa7a0d	PsoOvis1B001609P1	63.2	258	70	4	8879	8106	1	235	3.32e-63	216
2a1ed906-7643-4a0a-a648-1f0c21aa7a0d	PsoOvis1B010752P1	66.8	389	95	10	11166	12326	11	367	1.22e-104	341
2a1ed906-7643-4a0a-a648-1f0c21aa7a0d	PsoOvis1B002399P1	87	200	24	2	13236	13835	1	200	2.57e-81	267
2a1ed906-7643-4a0a-a648-1f0c21aa7a0d	PsoOvis1B012292P1	79.5	44	9	0	14717	14849	10	53	6.35e-08	57.8
2a1ed906-7643-4a0a-a648-1f0c21aa7a0d	PsoOvis1B012292P2	71.4	35	10	0	14746	14849	4	38	7.34e-06	51.2
2a1ed906-7643-4a0a-a648-1f0c21aa7a0d	PsoOvis1B012292P1	81.7	268	44	5	15243	16035	51	315	8.51e-104	336
2a1ed906-7643-4a0a-a648-1f0c21aa7a0d	PsoOvis1B012292P2	81.7	268	44	5	15243	16035	36	300	5.08e-104	336
2a1ed906-7643-4a0a-a648-1f0c21aa7a0d	PsoOvis1B003850P1	81.2	341	59	5	17418	16408	1	338	1.9e-99	325
2a1ed906-7643-4a0a-a648-1f0c21aa7a0d	PsoOvis1B010992P1	73.7	479	87	16	19934	18525	5	454	3.84e-156	493
2a1ed906-7643-4a0a-a648-1f0c21aa7a0d	PsoOvis1B010992P1	66.7	270	77	10	20994	20196	176	436	1.08e-73	255
2bede8fc-5ecf-4bcf-af4e-705fb5bb1724	PsoOvis1B002399P1	78.1	201	39	5	399	996	1	199	1.04e-66	224
2bede8fc-5ecf-4bcf-af4e-705fb5bb1724	PsoOvis1B012292P1	50.5	107	41	3	1839	2132	1	105	1.73e-10	64.7
2bede8fc-5ecf-4bcf-af4e-705fb5bb1724	PsoOvis1B012292P2	45.7	92	39	2	1882	2132	1	90	2.67e-06	51.6
2bede8fc-5ecf-4bcf-af4e-705fb5bb1724	PsoOvis1B012292P1	70.8	264	74	2	2354	3139	45	306	1.15e-82	275
2bede8fc-5ecf-4bcf-af4e-705fb5bb1724	PsoOvis1B012292P2	70.8	264	74	2	2354	3139	30	291	7.05e-83	275
2bede8fc-5ecf-4bcf-af4e-705fb5bb1724	PsoOvis1B003850P1	62.8	285	95	8	4520	3690	1	282	2.28e-57	202
2bede8fc-5ecf-4bcf-af4e-705fb5bb1724	PsoOvis1B004414P1	52.6	483	184	13	7072	5671	1	453	9.64e-98	324
2bede8fc-5ecf-4bcf-af4e-705fb5bb1724	PsoOvis1B010992P1	72.7	483	96	11	7072	5646	1	455	1.2e-151	479
2bede8fc-5ecf-4bcf-af4e-705fb5bb1724	PsoOvis1B010992P1	55.5	470	172	11	8677	7296	10	445	3.39e-97	322
2bede8fc-5ecf-4bcf-af4e-705fb5bb1724	PsoOvis1B004414P1	75.4	491	90	8	8702	7261	2	464	8.87e-165	517
2bede8fc-5ecf-4bcf-af4e-705fb5bb1724	PsoOvis1B004414P1	42.1	454	229	14	10200	8908	14	455	1.02e-43	167
2bede8fc-5ecf-4bcf-af4e-705fb5bb1724	PsoOvis1B010992P1	42.8	456	222	17	10200	8899	14	451	3.42e-44	168
2c146bbd-6c67-4434-a114-acb45b28d52b	PsoOvis1B009901P1	62.4	468	126	10	1383	4	1	423	1.77e-93	320
2c146bbd-6c67-4434-a114-acb45b28d52b	PsoOvis1B009901P2	62.4	468	126	10	1383	4	1	423	1.34e-94	320
2c146bbd-6c67-4434-a114-acb45b28d52b	PsoOvis1B009901P4	62.4	468	126	10	1383	4	1	423	1.14e-93	320
2c146bbd-6c67-4434-a114-acb45b28d52b	PsoOvis1B001958P1	80.4	449	43	9	3225	1893	1	407	6.19e-162	509
2c146bbd-6c67-4434-a114-acb45b28d52b	PsoOvis1B012200P1	71.4	154	41	3	3735	4189	7	158	2.87e-42	155
2c146bbd-6c67-4434-a114-acb45b28d52b	PsoOvis1B003934P1	71.5	1156	173	30	4435	7844	1	1020	0	1091
2c146bbd-6c67-4434-a114-acb45b28d52b	PsoOvis1B014258P1	80.5	159	28	3	8485	8012	1	157	3.33e-47	169
2c146bbd-6c67-4434-a114-acb45b28d52b	PsoOvis1B000190P1	80.9	862	125	16	34292	36838	1	832	0	1016
2c146bbd-6c67-4434-a114-acb45b28d52b	PsoOvis1B010327P1	70	626	101	10	39792	37937	3	544	2.83e-181	571
2c146bbd-6c67-4434-a114-acb45b28d52b	PsoOvis1B002817P1	62.2	246	62	6	42801	42073	15	231	3.69e-56	198
2c146bbd-6c67-4434-a114-acb45b28d52b	PsoOvis1B009242P1	63.4	841	211	30	44131	46603	1	762	4.98e-205	649
2c146bbd-6c67-4434-a114-acb45b28d52b	PsoOvis1B009242P2	70	687	155	27	44587	46603	1	652	1.85e-188	596
2c146bbd-6c67-4434-a114-acb45b28d52b	PsoOvis1B012646P1	65.6	1013	180	21	47306	50291	70	934	1.21e-283	882
2c146bbd-6c67-4434-a114-acb45b28d52b	PsoOvis1B004435P2	88.2	51	5	1	57294	57441	2	52	1.05e-13	79.7
2c146bbd-6c67-4434-a114-acb45b28d52b	PsoOvis1B004435P1	75.1	486	59	12	59024	60465	37	465	6.08e-164	518
2c146bbd-6c67-4434-a114-acb45b28d52b	PsoOvis1B004435P2	75.1	486	59	12	59024	60465	104	532	6.26e-163	518
2c146bbd-6c67-4434-a114-acb45b28d52b	PsoOvis1B008544P1	73.3	3572	653	81	72506	61973	1342	4672	0	3353
2c146bbd-6c67-4434-a114-acb45b28d52b	PsoOvis1B008544P1	64.7	411	93	10	73929	72718	975	1339	1.04e-98	362
2c146bbd-6c67-4434-a114-acb45b28d52b	PsoOvis1B008544P1	71.7	1016	218	26	77184	74208	17	983	2.01e-264	909
2c146bbd-6c67-4434-a114-acb45b28d52b	PsoOvis1B000420P1	79	832	121	18	80895	78424	3	788	0	986
2c146bbd-6c67-4434-a114-acb45b28d52b	PsoOvis1B010138P1	72.4	340	46	9	81114	82120	1	297	3.59e-92	340
2c146bbd-6c67-4434-a114-acb45b28d52b	PsoOvis1B010138P1	83	3200	477	65	82597	92070	302	3464	0	3990
2c146bbd-6c67-4434-a114-acb45b28d52b	PsoOvis1B002217P1	75.6	213	45	7	92788	92163	23	233	2.38e-61	213
2c146bbd-6c67-4434-a114-acb45b28d52b	PsoOvis1B006008P1	83.3	120	19	1	94836	95191	5	124	5.14e-33	127
2c146bbd-6c67-4434-a114-acb45b28d52b	PsoOvis1B014440P1	78.9	478	71	12	96006	97389	1	465	6.27e-171	538
2c146bbd-6c67-4434-a114-acb45b28d52b	PsoOvis1B010992P1	47.7	455	205	13	96043	97344	4	445	4.77e-72	252
2c146bbd-6c67-4434-a114-acb45b28d52b	PsoOvis1B014440P1	44.4	444	206	14	97646	98940	37	452	1.63e-60	219
2c146bbd-6c67-4434-a114-acb45b28d52b	PsoOvis1B010992P1	54.6	441	161	15	97652	98940	31	442	5.05e-100	333
2c146bbd-6c67-4434-a114-acb45b28d52b	PsoOvis1B010992P1	75.6	475	88	11	99171	100577	1	452	6.76e-168	528
2c146bbd-6c67-4434-a114-acb45b28d52b	PsoOvis1B014440P1	46.5	456	210	14	99202	100543	19	451	2.46e-81	280
2c146bbd-6c67-4434-a114-acb45b28d52b	PsoOvis1B003850P1	67.9	287	85	6	101682	102529	1	284	1.27e-70	244
2c146bbd-6c67-4434-a114-acb45b28d52b	PsoOvis1B012292P1	77.5	275	56	5	103880	103076	43	314	8.97e-95	312
2c146bbd-6c67-4434-a114-acb45b28d52b	PsoOvis1B012292P2	77.5	275	56	5	103880	103076	28	299	5.38e-95	312
2c146bbd-6c67-4434-a114-acb45b28d52b	PsoOvis1B012292P2	79.5	44	8	1	104343	104215	1	43	1.2e-06	55.8
2c146bbd-6c67-4434-a114-acb45b28d52b	PsoOvis1B012292P1	72.4	58	15	1	104385	104215	2	58	2.43e-09	64.3
2c146bbd-6c67-4434-a114-acb45b28d52b	PsoOvis1B002399P1	71.4	203	50	6	105803	105206	3	203	5.29e-54	191
2d873f69-35a7-4352-be92-361341d03265	PsoOvis1B012292P1	47.2	265	124	12	8258	9017	53	312	3.56e-30	125
2d873f69-35a7-4352-be92-361341d03265	PsoOvis1B012292P2	47.2	265	124	12	8258	9017	38	297	2.51e-30	125
2d873f69-35a7-4352-be92-361341d03265	PsoOvis1B003850P1	44.1	290	143	10	10380	9549	1	283	2.16e-22	102
2d873f69-35a7-4352-be92-361341d03265	PsoOvis1B010992P1	52.7	488	184	19	12949	11524	5	455	7.89e-77	265
2d873f69-35a7-4352-be92-361341d03265	PsoOvis1B010992P1	43.4	341	140	14	14326	13363	76	383	2e-29	126
2d873f69-35a7-4352-be92-361341d03265	PsoOvis1B010992P1	33.1	456	259	23	16104	14790	15	442	1.09e-18	93.6
2d873f69-35a7-4352-be92-361341d03265	PsoOvis1B002217P1	41	261	116	8	19293	20052	1	229	3.36e-29	119
2d873f69-35a7-4352-be92-361341d03265	PsoOvis1B010138P1	44.9	3286	1579	128	29770	20187	301	3450	0	1152
2d873f69-35a7-4352-be92-361341d03265	PsoOvis1B010138P1	39.3	351	165	11	31245	30211	1	309	7.68e-22	106
2d873f69-35a7-4352-be92-361341d03265	PsoOvis1B000420P1	44.4	840	377	35	31461	33866	1	789	6.24e-86	302
2d873f69-35a7-4352-be92-361341d03265	PsoOvis1B008544P1	43.7	803	340	39	35195	37507	19	741	3.01e-69	263
2d873f69-35a7-4352-be92-361341d03265	PsoOvis1B008544P1	39.7	411	181	16	38493	39692	975	1329	8.45e-24	113
2d873f69-35a7-4352-be92-361341d03265	PsoOvis1B008544P1	47	755	334	36	41127	43276	1623	2349	3.36e-73	276
2e910757-5441-46c7-9bae-0cbb5d2cb349	PsoOvis1B004414P1	34.1	455	259	21	107	1395	3	441	2.22e-15	82
2e910757-5441-46c7-9bae-0cbb5d2cb349	PsoOvis1B010992P1	34.3	452	253	21	110	1395	4	434	2.91e-16	84.7
2e910757-5441-46c7-9bae-0cbb5d2cb349	PsoOvis1B004414P1	46.3	499	210	21	1651	3078	1	464	1.02e-67	238
2e910757-5441-46c7-9bae-0cbb5d2cb349	PsoOvis1B010992P1	36	439	222	19	1757	3013	38	438	7.31e-35	141
2e910757-5441-46c7-9bae-0cbb5d2cb349	PsoOvis1B010992P1	59.5	486	159	16	3267	4700	1	453	7.52e-107	350
2e910757-5441-46c7-9bae-0cbb5d2cb349	PsoOvis1B004414P1	45.8	472	211	18	3276	4645	4	442	5.23e-57	206
2e910757-5441-46c7-9bae-0cbb5d2cb349	PsoOvis1B003850P1	51.4	294	130	11	5779	6653	2	284	3.76e-38	147
2e910757-5441-46c7-9bae-0cbb5d2cb349	PsoOvis1B012292P1	50.2	265	118	11	7954	7184	52	311	2.52e-30	124
2e910757-5441-46c7-9bae-0cbb5d2cb349	PsoOvis1B012292P2	50.2	265	118	11	7954	7184	37	296	1.78e-30	124
2e910757-5441-46c7-9bae-0cbb5d2cb349	PsoOvis1B002399P1	48.5	167	80	4	9844	9355	32	196	3.14e-18	85.9
2e910757-5441-46c7-9bae-0cbb5d2cb349	PsoOvis1B010752P1	49.9	379	156	15	11951	10839	11	363	1.24e-30	126
2e910757-5441-46c7-9bae-0cbb5d2cb349	PsoOvis1B001609P1	42.4	264	112	6	14224	14985	1	234	1.43e-25	108
2ec78918-d228-49b5-945d-b006c86eb353	PsoOvis1B010138P1	80.8	73	13	1	6	221	225	297	9.05e-19	95.5
2ec78918-d228-49b5-945d-b006c86eb353	PsoOvis1B010138P1	81.6	3188	521	60	691	10150	298	3459	0	3881
2ec78918-d228-49b5-945d-b006c86eb353	PsoOvis1B002217P1	72.3	260	32	10	11020	10270	1	229	3.77e-87	285
2ec78918-d228-49b5-945d-b006c86eb353	PsoOvis1B006008P1	62.2	127	42	6	12895	13263	2	124	4.43e-20	89
2ec78918-d228-49b5-945d-b006c86eb353	PsoOvis1B004414P1	37.8	452	241	18	14109	15382	11	449	5.34e-33	136
2ec78918-d228-49b5-945d-b006c86eb353	PsoOvis1B010992P1	39.2	457	237	21	14109	15403	11	451	3.35e-37	148
2ec78918-d228-49b5-945d-b006c86eb353	PsoOvis1B004414P1	77.8	487	70	13	15606	17026	1	461	2.5e-170	534
2ec78918-d228-49b5-945d-b006c86eb353	PsoOvis1B010992P1	57.9	477	158	13	15606	17002	1	445	2.09e-111	364
2ec78918-d228-49b5-945d-b006c86eb353	PsoOvis1B004414P1	57.4	484	163	12	17228	18634	5	461	1.12e-109	359
2ec78918-d228-49b5-945d-b006c86eb353	PsoOvis1B010992P1	75.6	476	83	10	17234	18646	7	455	6.4e-168	526
2ec78918-d228-49b5-945d-b006c86eb353	PsoOvis1B003850P1	79.9	283	53	4	19721	20559	1	281	1.93e-101	330
2ec78918-d228-49b5-945d-b006c86eb353	PsoOvis1B012292P1	83.3	270	39	5	21902	21097	52	316	3.81e-109	352
2ec78918-d228-49b5-945d-b006c86eb353	PsoOvis1B012292P2	83.3	270	39	5	21902	21097	37	301	2.27e-109	352
2f5c6bf2-876a-4ea4-8bca-8ed098fdbd21	PsoOvis1B006099P2	96.6	29	0	1	108	24	1	29	0.000233	48.1
2f5c6bf2-876a-4ea4-8bca-8ed098fdbd21	PsoOvis1B001609P1	64.2	260	70	3	3577	2802	1	238	1e-58	204
2f5c6bf2-876a-4ea4-8bca-8ed098fdbd21	PsoOvis1B010752P1	68.5	387	89	10	5821	6946	4	365	2.22e-103	338
2f5c6bf2-876a-4ea4-8bca-8ed098fdbd21	PsoOvis1B002399P1	80	205	35	5	7833	8439	1	203	1.16e-72	243
2f5c6bf2-876a-4ea4-8bca-8ed098fdbd21	PsoOvis1B012292P1	93.5	46	2	1	9277	9412	1	46	8.34e-15	79.3
2f5c6bf2-876a-4ea4-8bca-8ed098fdbd21	PsoOvis1B012292P2	96.8	31	0	1	9322	9412	1	31	6.46e-07	55.1
2f5c6bf2-876a-4ea4-8bca-8ed098fdbd21	PsoOvis1B012292P1	72.6	285	69	7	9756	10594	34	312	7.01e-93	305
2f5c6bf2-876a-4ea4-8bca-8ed098fdbd21	PsoOvis1B012292P2	72.6	285	69	7	9756	10594	19	297	4.22e-93	305
2f5c6bf2-876a-4ea4-8bca-8ed098fdbd21	PsoOvis1B003850P1	59.6	287	106	8	11983	11133	3	283	3.42e-58	206
2f5c6bf2-876a-4ea4-8bca-8ed098fdbd21	PsoOvis1B004414P1	40	462	238	17	14413	13106	7	454	2.39e-37	149
2f5c6bf2-876a-4ea4-8bca-8ed098fdbd21	PsoOvis1B014440P1	34.6	477	244	21	14413	13097	15	461	3.85e-23	107
2f5c6bf2-876a-4ea4-8bca-8ed098fdbd21	PsoOvis1B004414P1	54.3	481	181	16	15995	14617	3	462	1.23e-79	273
2f5c6bf2-876a-4ea4-8bca-8ed098fdbd21	PsoOvis1B014440P1	30	470	276	16	15995	14661	11	450	1.19e-18	93.2
2f5c6bf2-876a-4ea4-8bca-8ed098fdbd21	PsoOvis1B004414P1	44.4	466	223	15	17560	16228	3	453	8.28e-61	218
2f5c6bf2-876a-4ea4-8bca-8ed098fdbd21	PsoOvis1B014440P1	80.8	469	74	16	17578	16200	5	465	3.74e-152	482
2f5c6bf2-876a-4ea4-8bca-8ed098fdbd21	PsoOvis1B003851P1	63.5	85	29	2	22940	23188	28	112	9.13e-10	60.1
3a641333-1a89-425f-aeaa-6900d3dfa3e4	PsoOvis1B001609P1	55.7	246	85	4	1663	949	8	234	5.08e-47	170
3a641333-1a89-425f-aeaa-6900d3dfa3e4	PsoOvis1B010752P1	70.9	392	76	15	3901	5045	2	368	6.43e-112	362
3a641333-1a89-425f-aeaa-6900d3dfa3e4	PsoOvis1B002399P1	79	205	37	5	5926	6527	1	203	1.33e-70	236
3a641333-1a89-425f-aeaa-6900d3dfa3e4	PsoOvis1B012292P1	87.5	56	7	0	7364	7530	1	56	1.25e-13	75.1
3a641333-1a89-425f-aeaa-6900d3dfa3e4	PsoOvis1B012292P2	82.9	41	7	0	7411	7530	1	41	2.17e-08	58.9
3a641333-1a89-425f-aeaa-6900d3dfa3e4	PsoOvis1B012292P1	84.2	253	33	7	7948	8695	62	312	4.52e-98	320
3a641333-1a89-425f-aeaa-6900d3dfa3e4	PsoOvis1B012292P2	84.2	253	33	7	7948	8695	47	297	2.71e-98	320
3a641333-1a89-425f-aeaa-6900d3dfa3e4	PsoOvis1B003850P1	58.6	268	97	7	10028	9261	1	268	6.23e-42	159
3a641333-1a89-425f-aeaa-6900d3dfa3e4	PsoOvis1B014440P1	43.9	344	152	11	12104	11115	132	448	8.74e-52	191
3a641333-1a89-425f-aeaa-6900d3dfa3e4	PsoOvis1B010992P1	60.3	466	129	16	12399	11085	10	448	2.19e-104	343
3a641333-1a89-425f-aeaa-6900d3dfa3e4	PsoOvis1B014440P1	37.4	492	228	20	14011	12619	18	459	7.48e-39	153
3a641333-1a89-425f-aeaa-6900d3dfa3e4	PsoOvis1B010992P1	47.3	469	198	14	14030	12661	4	438	2e-68	239
3a641333-1a89-425f-aeaa-6900d3dfa3e4	PsoOvis1B010992P1	50	454	198	13	15567	14257	4	445	5.66e-88	296
3a641333-1a89-425f-aeaa-6900d3dfa3e4	PsoOvis1B014440P1	80.2	469	80	11	15600	14228	1	465	2.89e-191	594
3a641333-1a89-425f-aeaa-6900d3dfa3e4	PsoOvis1B006008P1	71.2	125	31	5	16748	16385	5	126	2.99e-30	117
3a641333-1a89-425f-aeaa-6900d3dfa3e4	PsoOvis1B002217P1	65.5	258	54	7	18661	19410	3	234	1.2e-64	220
3e6fa763-5030-45c0-8616-cb702a7e7dcf	PsoOvis1B006008P1	61	123	45	3	804	1176	5	124	5.34e-13	68.2
3e6fa763-5030-45c0-8616-cb702a7e7dcf	PsoOvis1B014440P1	44.8	473	221	24	1953	3267	1	465	5.88e-34	138
3e6fa763-5030-45c0-8616-cb702a7e7dcf	PsoOvis1B004414P1	38.6	471	239	19	3458	4774	9	459	3.68e-24	108
3e6fa763-5030-45c0-8616-cb702a7e7dcf	PsoOvis1B010992P1	38.7	212	122	5	4158	4765	238	449	3.52e-06	52.4
3e6fa763-5030-45c0-8616-cb702a7e7dcf	PsoOvis1B010992P1	47	421	177	18	5030	6221	32	429	5.06e-61	218
3e6fa763-5030-45c0-8616-cb702a7e7dcf	PsoOvis1B014440P1	35	329	180	15	5272	6221	132	439	2.89e-23	106
3e6fa763-5030-45c0-8616-cb702a7e7dcf	PsoOvis1B004414P1	41.2	330	157	12	5275	6221	130	436	3.58e-36	145
3e6fa763-5030-45c0-8616-cb702a7e7dcf	PsoOvis1B003850P1	61.1	288	105	7	7400	8258	1	284	1.07e-56	201
3e6fa763-5030-45c0-8616-cb702a7e7dcf	PsoOvis1B012292P1	69.7	274	66	13	9569	8784	47	316	8e-74	249
3e6fa763-5030-45c0-8616-cb702a7e7dcf	PsoOvis1B012292P2	69.7	274	66	13	9569	8784	32	301	4.95e-74	249
3e6fa763-5030-45c0-8616-cb702a7e7dcf	PsoOvis1B012292P2	90.9	33	2	1	10048	9953	1	33	3.7e-09	60.8
3e6fa763-5030-45c0-8616-cb702a7e7dcf	PsoOvis1B012292P1	86.7	45	5	1	10084	9953	4	48	8.63e-15	78.2
3e6fa763-5030-45c0-8616-cb702a7e7dcf	PsoOvis1B002399P1	75.5	208	43	6	11548	10932	1	203	7.96e-56	193
3e6fa763-5030-45c0-8616-cb702a7e7dcf	PsoOvis1B010752P1	69.6	378	89	10	13560	12447	11	366	7.05e-102	332
003eb26d-8042-4cc5-a41c-e470a90609be	PsoOvis1B012848P1	50.1	847	270	23	39	2542	1295	1999	3.14e-105	379
003eb26d-8042-4cc5-a41c-e470a90609be	PsoOvis1B012848P2	50.1	847	270	23	39	2542	1335	2039	3.59e-105	379
003eb26d-8042-4cc5-a41c-e470a90609be	PsoOvis1B006099P1	73.6	1015	179	22	5970	2968	1	938	5.24e-319	983
003eb26d-8042-4cc5-a41c-e470a90609be	PsoOvis1B006099P2	74.4	1054	181	22	6088	2968	36	1012	0	1050
003eb26d-8042-4cc5-a41c-e470a90609be	PsoOvis1B006099P2	96.2	26	1	0	6861	6785	4	29	0.000277	47.8
003eb26d-8042-4cc5-a41c-e470a90609be	PsoOvis1B001609P1	57.3	260	85	5	10302	9535	1	238	5.31e-53	187
003eb26d-8042-4cc5-a41c-e470a90609be	PsoOvis1B010752P1	76.5	388	65	7	12558	13710	1	365	1.87e-133	424
003eb26d-8042-4cc5-a41c-e470a90609be	PsoOvis1B002399P1	79.5	200	37	4	14629	15225	2	200	3.4e-67	227
003eb26d-8042-4cc5-a41c-e470a90609be	PsoOvis1B012292P1	73.6	53	13	1	16069	16227	1	53	8.89e-09	60.8
003eb26d-8042-4cc5-a41c-e470a90609be	PsoOvis1B012292P2	71.1	38	11	0	16112	16227	1	38	0.000131	47.8
003eb26d-8042-4cc5-a41c-e470a90609be	PsoOvis1B012292P1	80	270	45	8	16615	17407	51	316	1.09e-98	322
003eb26d-8042-4cc5-a41c-e470a90609be	PsoOvis1B012292P2	80	270	45	8	16615	17407	36	301	6.51e-99	322
003eb26d-8042-4cc5-a41c-e470a90609be	PsoOvis1B003850P1	71.3	338	90	6	18767	17772	1	338	1.23e-98	323
003eb26d-8042-4cc5-a41c-e470a90609be	PsoOvis1B004414P1	57.3	475	163	11	21299	19920	1	449	9.59e-107	351
003eb26d-8042-4cc5-a41c-e470a90609be	PsoOvis1B010992P1	76.6	479	78	10	21299	19888	1	453	4.74e-166	521
003eb26d-8042-4cc5-a41c-e470a90609be	PsoOvis1B004414P1	71.3	487	98	17	22896	21491	4	464	5.53e-122	395
003eb26d-8042-4cc5-a41c-e470a90609be	PsoOvis1B010992P1	50.3	477	188	20	22896	21520	4	448	3.16e-70	245
003eb26d-8042-4cc5-a41c-e470a90609be	PsoOvis1B004414P1	45.5	453	217	15	24419	23128	12	454	1.43e-62	223
003eb26d-8042-4cc5-a41c-e470a90609be	PsoOvis1B010992P1	44.5	454	211	15	24419	23131	12	446	1.59e-64	229
003eb26d-8042-4cc5-a41c-e470a90609be	PsoOvis1B006008P1	76.9	121	25	2	25639	25284	8	126	7.64e-34	128
003eb26d-8042-4cc5-a41c-e470a90609be	PsoOvis1B002217P1	71.1	256	46	5	27582	28343	5	234	1.41e-71	241
003eb26d-8042-4cc5-a41c-e470a90609be	PsoOvis1B010138P1	83.4	356	47	11	29480	28440	3114	3463	1.63e-115	416
4a5d9425-d779-4f0d-aed4-3e6cc5f76ea3	PsoOvis1B010138P1	71.7	922	236	22	42	2760	2544	3454	5.71e-239	817
4a5d9425-d779-4f0d-aed4-3e6cc5f76ea3	PsoOvis1B002217P1	77.9	208	40	5	3492	2881	28	233	2.46e-59	206
4a5d9425-d779-4f0d-aed4-3e6cc5f76ea3	PsoOvis1B006008P1	64.3	112	38	2	5578	5909	6	116	3.27e-27	109
4a5d9425-d779-4f0d-aed4-3e6cc5f76ea3	PsoOvis1B014440P1	64.1	468	153	15	6775	8165	11	466	3.69e-114	373
4a5d9425-d779-4f0d-aed4-3e6cc5f76ea3	PsoOvis1B010992P1	39.1	455	252	15	6812	8150	14	451	8.05e-44	168
4a5d9425-d779-4f0d-aed4-3e6cc5f76ea3	PsoOvis1B010992P1	37	476	248	19	8361	9741	1	440	1.43e-29	126
4a5d9425-d779-4f0d-aed4-3e6cc5f76ea3	PsoOvis1B010992P1	57.6	483	165	17	9976	11401	1	453	9.29e-94	313
4a5d9425-d779-4f0d-aed4-3e6cc5f76ea3	PsoOvis1B014440P1	35.9	471	250	19	10010	11378	20	455	7.43e-29	124
4a5d9425-d779-4f0d-aed4-3e6cc5f76ea3	PsoOvis1B003850P1	65	266	83	8	12497	13272	5	267	8.23e-62	217
4a5d9425-d779-4f0d-aed4-3e6cc5f76ea3	PsoOvis1B012292P1	74.9	263	60	6	14622	13849	51	312	4.47e-75	254
4a5d9425-d779-4f0d-aed4-3e6cc5f76ea3	PsoOvis1B012292P2	74.9	263	60	6	14622	13849	36	297	2.75e-75	254
4a5d9425-d779-4f0d-aed4-3e6cc5f76ea3	PsoOvis1B002399P1	68.6	204	61	3	16597	15993	1	203	8.04e-57	197
4a5d9425-d779-4f0d-aed4-3e6cc5f76ea3	PsoOvis1B010752P1	57.7	388	133	13	18626	17489	1	363	1.46e-71	246
4a5d9425-d779-4f0d-aed4-3e6cc5f76ea3	PsoOvis1B001609P1	49.6	256	101	7	20865	21620	4	235	1.45e-27	114
4a5d9425-d779-4f0d-aed4-3e6cc5f76ea3	PsoOvis1B006099P2	96.6	29	1	0	24225	24311	1	29	0.000385	47.4
4a5d9425-d779-4f0d-aed4-3e6cc5f76ea3	PsoOvis1B006099P2	64.5	1103	272	32	24919	28170	13	1016	5.72e-306	949
4a5d9425-d779-4f0d-aed4-3e6cc5f76ea3	PsoOvis1B006099P1	65.1	1025	253	29	25153	28170	3	942	6.8e-289	896
4a5d9425-d779-4f0d-aed4-3e6cc5f76ea3	PsoOvis1B012848P1	45.6	884	323	26	31240	28635	1240	1978	4.46e-79	294
4a5d9425-d779-4f0d-aed4-3e6cc5f76ea3	PsoOvis1B012848P2	45.6	884	323	26	31240	28635	1280	2018	4.66e-79	294
4cc3c456-298e-4474-b6eb-55db4ca1c885	PsoOvis1B004435P2	69.1	521	98	13	870	2419	65	527	1.73e-158	504
4cc3c456-298e-4474-b6eb-55db4ca1c885	PsoOvis1B004435P1	69.1	518	97	13	879	2419	1	460	9.4e-158	499
4cc3c456-298e-4474-b6eb-55db4ca1c885	PsoOvis1B008544P1	65.5	3570	893	104	14315	3919	1342	4672	0	2716
4cc3c456-298e-4474-b6eb-55db4ca1c885	PsoOvis1B008544P1	68.1	423	82	10	15751	14503	972	1347	3.36e-114	413
4cc3c456-298e-4474-b6eb-55db4ca1c885	PsoOvis1B008544P1	73.3	1031	199	15	19131	16073	6	969	0	1053
4cc3c456-298e-4474-b6eb-55db4ca1c885	PsoOvis1B000420P1	79.8	836	113	20	22743	20271	1	792	0	1023
4cc3c456-298e-4474-b6eb-55db4ca1c885	PsoOvis1B010138P1	69	335	64	7	22948	23942	1	297	2.85e-79	297
4cc3c456-298e-4474-b6eb-55db4ca1c885	PsoOvis1B010138P1	82.2	3194	497	57	24417	33840	301	3464	0	4043
4cc3c456-298e-4474-b6eb-55db4ca1c885	PsoOvis1B002217P1	81.5	260	17	7	34690	33920	1	233	5.4e-98	317
4cc3c456-298e-4474-b6eb-55db4ca1c885	PsoOvis1B006008P1	62.3	122	43	3	36593	36944	5	126	3.25e-17	82
4cc3c456-298e-4474-b6eb-55db4ca1c885	PsoOvis1B004414P1	50.2	464	205	12	37767	39119	2	454	1.12e-86	294
4cc3c456-298e-4474-b6eb-55db4ca1c885	PsoOvis1B010992P1	48.5	460	206	15	37773	39116	4	446	4.63e-87	295
4cc3c456-298e-4474-b6eb-55db4ca1c885	PsoOvis1B004414P1	79.2	475	67	12	39356	40754	8	459	2.45e-180	564
4cc3c456-298e-4474-b6eb-55db4ca1c885	PsoOvis1B010992P1	59	468	154	13	39356	40735	8	445	1.02e-120	392
4cc3c456-298e-4474-b6eb-55db4ca1c885	PsoOvis1B004414P1	62.8	473	139	9	40956	42329	1	449	5.38e-140	448
4cc3c456-298e-4474-b6eb-55db4ca1c885	PsoOvis1B010992P1	84.6	482	36	11	40956	42366	1	455	1.57e-210	650
4cc3c456-298e-4474-b6eb-55db4ca1c885	PsoOvis1B003850P1	77.1	341	69	9	43453	44452	1	338	3.49e-85	285
4cc3c456-298e-4474-b6eb-55db4ca1c885	PsoOvis1B012292P1	76	271	53	9	45612	44820	51	316	3.27e-94	310
4cc3c456-298e-4474-b6eb-55db4ca1c885	PsoOvis1B012292P2	76	271	53	9	45612	44820	36	301	1.97e-94	310
4cc3c456-298e-4474-b6eb-55db4ca1c885	PsoOvis1B012292P1	59.4	64	21	2	46125	45940	8	67	0.000679	46.6
4cc3c456-298e-4474-b6eb-55db4ca1c885	PsoOvis1B002399P1	87.2	203	24	2	47593	46990	1	203	1.2e-79	263
4cc3c456-298e-4474-b6eb-55db4ca1c885	PsoOvis1B010752P1	78	391	52	13	49647	48507	1	368	1.14e-133	426
4cc3c456-298e-4474-b6eb-55db4ca1c885	PsoOvis1B001609P1	67.3	257	57	6	51901	52659	1	234	2.54e-69	235
4cc3c456-298e-4474-b6eb-55db4ca1c885	PsoOvis1B006099P2	67.8	1124	223	42	55971	59244	2	1016	1.75e-314	974
4cc3c456-298e-4474-b6eb-55db4ca1c885	PsoOvis1B006099P1	68.3	1032	204	38	56241	59244	6	942	1.21e-285	888
4cc3c456-298e-4474-b6eb-55db4ca1c885	PsoOvis1B012848P1	45.3	422	112	9	60972	59725	1672	1979	1.01e-51	205
4cc3c456-298e-4474-b6eb-55db4ca1c885	PsoOvis1B012848P2	45.3	422	112	9	60972	59725	1712	2019	1.03e-51	205
5a3a9f76-e46f-47b4-aa3c-67fe4e3b40a8	PsoOvis1B014440P1	71.2	475	113	17	269	1665	5	465	9.46e-150	474
5a3a9f76-e46f-47b4-aa3c-67fe4e3b40a8	PsoOvis1B004414P1	41.2	456	236	14	310	1633	10	450	1.04e-58	211
5a3a9f76-e46f-47b4-aa3c-67fe4e3b40a8	PsoOvis1B004414P1	63.5	488	139	16	1865	3290	4	463	1.75e-122	396
5a3a9f76-e46f-47b4-aa3c-67fe4e3b40a8	PsoOvis1B014440P1	38.9	475	238	20	1908	3290	25	461	2.52e-40	157
5a3a9f76-e46f-47b4-aa3c-67fe4e3b40a8	PsoOvis1B004414P1	43.2	472	208	14	3509	4813	7	453	6.94e-55	200
5a3a9f76-e46f-47b4-aa3c-67fe4e3b40a8	PsoOvis1B014440P1	35.8	478	228	20	3509	4813	15	456	2.43e-33	137
5a3a9f76-e46f-47b4-aa3c-67fe4e3b40a8	PsoOvis1B003850P1	59	273	97	11	6018	6801	1	267	2.36e-46	171
5a3a9f76-e46f-47b4-aa3c-67fe4e3b40a8	PsoOvis1B012292P1	68.7	278	75	11	8191	7381	43	316	1.96e-67	231
5a3a9f76-e46f-47b4-aa3c-67fe4e3b40a8	PsoOvis1B012292P2	68.7	278	75	11	8191	7381	28	301	1.22e-67	231
5a3a9f76-e46f-47b4-aa3c-67fe4e3b40a8	PsoOvis1B012292P2	66.7	42	11	1	8616	8491	9	47	8.28e-08	57
5a3a9f76-e46f-47b4-aa3c-67fe4e3b40a8	PsoOvis1B012292P1	58.5	65	23	2	8682	8491	1	62	1.21e-11	68.9
5a3a9f76-e46f-47b4-aa3c-67fe4e3b40a8	PsoOvis1B002399P1	65.4	188	58	6	10081	9531	15	200	1.06e-42	156
5a3a9f76-e46f-47b4-aa3c-67fe4e3b40a8	PsoOvis1B010752P1	60.6	393	122	9	12166	11013	1	368	2.98e-86	288
5a3a9f76-e46f-47b4-aa3c-67fe4e3b40a8	PsoOvis1B001609P1	56.3	261	73	6	14422	15172	4	235	2.8e-50	179
5a59d6ce-1dd4-4c32-8e1f-6eb4ce6d93b9	PsoOvis1B010752P1	50.6	387	145	16	2835	3932	6	367	5.31e-39	152
5a59d6ce-1dd4-4c32-8e1f-6eb4ce6d93b9	PsoOvis1B002399P1	60.3	204	70	9	4817	5407	1	200	2.64e-42	156
5a59d6ce-1dd4-4c32-8e1f-6eb4ce6d93b9	PsoOvis1B012292P1	59.5	257	91	10	6767	7502	52	306	3.34e-52	189
5a59d6ce-1dd4-4c32-8e1f-6eb4ce6d93b9	PsoOvis1B012292P2	59.5	257	91	10	6767	7502	37	291	2.15e-52	189
5a59d6ce-1dd4-4c32-8e1f-6eb4ce6d93b9	PsoOvis1B003850P1	69.1	285	71	12	8855	8042	1	282	2.16e-57	205
5a59d6ce-1dd4-4c32-8e1f-6eb4ce6d93b9	PsoOvis1B014440P1	37.9	467	242	16	11291	9952	20	456	6.84e-36	146
5a59d6ce-1dd4-4c32-8e1f-6eb4ce6d93b9	PsoOvis1B010992P1	61.8	482	141	17	11324	9929	1	454	2.7e-108	356
5a59d6ce-1dd4-4c32-8e1f-6eb4ce6d93b9	PsoOvis1B014440P1	38.7	279	161	8	12336	11521	192	465	1.64e-24	112
5a59d6ce-1dd4-4c32-8e1f-6eb4ce6d93b9	PsoOvis1B010992P1	53.8	264	114	7	12342	11571	178	438	3.34e-47	179
5a59d6ce-1dd4-4c32-8e1f-6eb4ce6d93b9	PsoOvis1B010992P1	39.8	442	225	18	14403	13158	17	443	6.81e-37	149
5a59d6ce-1dd4-4c32-8e1f-6eb4ce6d93b9	PsoOvis1B014440P1	70.4	469	112	20	14467	13132	1	462	7.95e-121	393
5a59d6ce-1dd4-4c32-8e1f-6eb4ce6d93b9	PsoOvis1B006008P1	51.2	127	53	2	15617	15252	1	124	1.04e-18	86.3
5a59d6ce-1dd4-4c32-8e1f-6eb4ce6d93b9	PsoOvis1B002217P1	51.9	187	83	7	17526	18067	15	200	2.11e-24	106
5a59d6ce-1dd4-4c32-8e1f-6eb4ce6d93b9	PsoOvis1B010138P1	55.5	3693	1234	138	28771	18262	2	3460	0	1992
5a59d6ce-1dd4-4c32-8e1f-6eb4ce6d93b9	PsoOvis1B000420P1	61.9	834	241	41	28984	31372	1	792	6.15e-188	600
5a59d6ce-1dd4-4c32-8e1f-6eb4ce6d93b9	PsoOvis1B008544P1	57.8	994	344	33	32600	35458	20	972	4.9e-174	611
5a59d6ce-1dd4-4c32-8e1f-6eb4ce6d93b9	PsoOvis1B008544P1	52.5	408	136	17	35759	36950	974	1335	2.2e-55	218
5a59d6ce-1dd4-4c32-8e1f-6eb4ce6d93b9	PsoOvis1B008544P1	53.3	3563	1270	134	37187	47367	1346	4672	0	1814
5a59d6ce-1dd4-4c32-8e1f-6eb4ce6d93b9	PsoOvis1B004435P1	54.9	481	129	22	50197	48826	45	460	3.36e-75	261
5a59d6ce-1dd4-4c32-8e1f-6eb4ce6d93b9	PsoOvis1B004435P2	53.3	527	157	23	50329	48826	66	527	6.16e-75	263
5a59d6ce-1dd4-4c32-8e1f-6eb4ce6d93b9	PsoOvis1B012646P1	64.6	195	63	4	59194	58632	739	933	1.91e-35	150
5ac68fd5-1eba-48ab-8388-b0c9fd8b0825	PsoOvis1B012848P1	62.2	524	157	18	94	1615	1201	1697	2.51e-99	360
5ac68fd5-1eba-48ab-8388-b0c9fd8b0825	PsoOvis1B012848P2	62.2	524	157	18	94	1615	1241	1737	2.78e-99	360
5ac68fd5-1eba-48ab-8388-b0c9fd8b0825	PsoOvis1B012848P1	52.4	206	33	5	2188	2804	1839	1980	5.52e-31	136
5ac68fd5-1eba-48ab-8388-b0c9fd8b0825	PsoOvis1B012848P2	52.4	206	33	5	2188	2804	1879	2020	5.57e-31	136
5ac68fd5-1eba-48ab-8388-b0c9fd8b0825	PsoOvis1B006099P1	67.1	1010	230	34	6242	3297	3	932	3.52e-253	793
5ac68fd5-1eba-48ab-8388-b0c9fd8b0825	PsoOvis1B006099P2	66.6	1071	254	35	6422	3297	18	1006	1.16e-266	835
5ac68fd5-1eba-48ab-8388-b0c9fd8b0825	PsoOvis1B001609P1	65.1	186	60	5	10408	9859	54	238	3.13e-44	162
5ac68fd5-1eba-48ab-8388-b0c9fd8b0825	PsoOvis1B010752P1	69.3	387	93	9	12857	13998	1	367	1.62e-120	387
5ac68fd5-1eba-48ab-8388-b0c9fd8b0825	PsoOvis1B002399P1	73.3	206	45	7	14906	15507	1	202	2.6e-64	219
5ac68fd5-1eba-48ab-8388-b0c9fd8b0825	PsoOvis1B012292P1	59.4	69	23	3	16354	16549	3	69	4.32e-09	62
5ac68fd5-1eba-48ab-8388-b0c9fd8b0825	PsoOvis1B012292P2	56.4	55	20	2	16395	16549	1	54	2.12e-06	53.5
5ac68fd5-1eba-48ab-8388-b0c9fd8b0825	PsoOvis1B012292P1	82.5	269	43	4	16876	17674	47	312	2.74e-108	350
5ac68fd5-1eba-48ab-8388-b0c9fd8b0825	PsoOvis1B012292P2	82.5	269	43	4	16876	17674	32	297	1.63e-108	350
5ac68fd5-1eba-48ab-8388-b0c9fd8b0825	PsoOvis1B003850P1	70.5	336	94	4	19019	18023	4	338	1.95e-83	279
5ac68fd5-1eba-48ab-8388-b0c9fd8b0825	PsoOvis1B004414P1	47.9	470	204	11	21524	20161	6	448	4.23e-75	260
5ac68fd5-1eba-48ab-8388-b0c9fd8b0825	PsoOvis1B014440P1	40.9	482	235	17	21524	20131	14	461	6.07e-47	178
5ac68fd5-1eba-48ab-8388-b0c9fd8b0825	PsoOvis1B004414P1	72.6	486	95	15	23153	21731	4	461	2.78e-159	503
5ac68fd5-1eba-48ab-8388-b0c9fd8b0825	PsoOvis1B014440P1	41.3	479	237	16	23153	21749	12	458	2.86e-56	205
5ac68fd5-1eba-48ab-8388-b0c9fd8b0825	PsoOvis1B004414P1	46.7	437	213	12	24675	23407	16	443	2.75e-65	231
5ac68fd5-1eba-48ab-8388-b0c9fd8b0825	PsoOvis1B014440P1	79.3	469	85	11	24741	23362	1	462	5.32e-165	519
5ac68fd5-1eba-48ab-8388-b0c9fd8b0825	PsoOvis1B006008P1	57.3	124	49	2	25906	25541	5	126	2.28e-26	107
5ac68fd5-1eba-48ab-8388-b0c9fd8b0825	PsoOvis1B002217P1	60.3	219	75	7	27903	28525	19	234	1.08e-46	169
5ac68fd5-1eba-48ab-8388-b0c9fd8b0825	PsoOvis1B010138P1	73.4	1768	408	49	33809	28620	1721	3463	0	1752
5cc194c5-227f-4826-b7d5-9d5a3318539b	PsoOvis1B001609P1	74.3	261	43	5	1815	1034	1	238	1.87e-71	240
5cc194c5-227f-4826-b7d5-9d5a3318539b	PsoOvis1B010752P1	71.1	395	83	10	4069	5240	1	368	7.79e-105	341
5cc194c5-227f-4826-b7d5-9d5a3318539b	PsoOvis1B002399P1	84.5	206	25	6	6137	6742	1	203	8.52e-84	274
5cc194c5-227f-4826-b7d5-9d5a3318539b	PsoOvis1B012292P1	73.5	68	16	1	7581	7783	1	66	2.44e-20	95.1
5cc194c5-227f-4826-b7d5-9d5a3318539b	PsoOvis1B012292P2	67.9	53	15	1	7625	7783	1	51	3.22e-13	73.6
5cc194c5-227f-4826-b7d5-9d5a3318539b	PsoOvis1B012292P1	84.5	271	39	3	8096	8898	43	312	1.77e-127	404
5cc194c5-227f-4826-b7d5-9d5a3318539b	PsoOvis1B012292P2	84.5	271	39	3	8096	8898	28	297	1.04e-127	404
5cc194c5-227f-4826-b7d5-9d5a3318539b	PsoOvis1B003850P1	79.1	340	61	8	10260	9271	1	338	2.35e-95	313
5cc194c5-227f-4826-b7d5-9d5a3318539b	PsoOvis1B004414P1	58	481	157	17	12777	11382	1	453	4.4e-105	346
5cc194c5-227f-4826-b7d5-9d5a3318539b	PsoOvis1B010992P1	78.3	483	67	15	12777	11356	1	455	2.3e-173	542
5cc194c5-227f-4826-b7d5-9d5a3318539b	PsoOvis1B004414P1	84.1	483	44	7	14413	12978	8	461	7.77e-219	673
5cc194c5-227f-4826-b7d5-9d5a3318539b	PsoOvis1B010992P1	62.1	483	143	10	14425	12992	4	450	1.52e-144	459
5cc194c5-227f-4826-b7d5-9d5a3318539b	PsoOvis1B010992P1	46.4	457	218	16	15955	14637	4	451	1.7e-71	248
5cc194c5-227f-4826-b7d5-9d5a3318539b	PsoOvis1B004414P1	48	458	210	14	15958	14648	3	454	1.2e-62	223
5cc194c5-227f-4826-b7d5-9d5a3318539b	PsoOvis1B006008P1	86.5	126	12	4	17170	16795	5	126	4.46e-31	120
5d8a31b6-705d-4c67-8bff-8539c81b18cf	PsoOvis1B006008P1	78.2	124	25	2	1801	2172	1	123	1.92e-32	124
5d8a31b6-705d-4c67-8bff-8539c81b18cf	PsoOvis1B004414P1	42.9	364	183	12	3013	4040	12	372	3.29e-43	166
5d8a31b6-705d-4c67-8bff-8539c81b18cf	PsoOvis1B010992P1	43.3	365	173	12	3013	4040	12	365	1.31e-47	179
5d8a31b6-705d-4c67-8bff-8539c81b18cf	PsoOvis1B004414P1	74.5	491	92	10	4480	5926	1	464	1.36e-163	514
5d8a31b6-705d-4c67-8bff-8539c81b18cf	PsoOvis1B010992P1	53.1	480	176	12	4480	5886	1	443	1.99e-106	349
5d8a31b6-705d-4c67-8bff-8539c81b18cf	PsoOvis1B010992P1	80.2	481	63	9	6123	7546	1	455	2.77e-179	559
5d8a31b6-705d-4c67-8bff-8539c81b18cf	PsoOvis1B004414P1	58.5	477	156	11	6134	7519	5	453	1.03e-110	362
5d8a31b6-705d-4c67-8bff-8539c81b18cf	PsoOvis1B003850P1	74.8	290	66	6	8642	9506	1	284	2.61e-81	272
5d8a31b6-705d-4c67-8bff-8539c81b18cf	PsoOvis1B012292P1	79.4	272	49	6	10847	10039	45	312	1.55e-113	364
5d8a31b6-705d-4c67-8bff-8539c81b18cf	PsoOvis1B012292P2	79.4	272	49	6	10847	10039	30	297	9.17e-114	364
5d8a31b6-705d-4c67-8bff-8539c81b18cf	PsoOvis1B012292P2	61.1	54	15	1	11313	11172	1	54	0.000568	45.1
5d8a31b6-705d-4c67-8bff-8539c81b18cf	PsoOvis1B012292P1	68.1	69	16	1	11358	11172	1	69	2.14e-12	71.2
5d8a31b6-705d-4c67-8bff-8539c81b18cf	PsoOvis1B002399P1	80.4	97	16	2	12472	12193	108	203	9.37e-29	116
5e33ac22-b5dd-4df2-88b4-db0dfac32abf	PsoOvis1B010752P1	53.2	252	85	12	36	763	134	360	1.7e-26	114
5e33ac22-b5dd-4df2-88b4-db0dfac32abf	PsoOvis1B002399P1	72.8	206	47	8	1652	2251	1	203	1.17e-50	178
5e33ac22-b5dd-4df2-88b4-db0dfac32abf	PsoOvis1B012292P1	38.3	107	59	3	3053	3362	1	104	6.25e-08	57
5e33ac22-b5dd-4df2-88b4-db0dfac32abf	PsoOvis1B012292P2	42.2	90	45	3	3103	3362	3	89	3.97e-05	48.1
5e33ac22-b5dd-4df2-88b4-db0dfac32abf	PsoOvis1B012292P1	58.7	269	96	11	3591	4369	51	313	8.84e-55	194
5e33ac22-b5dd-4df2-88b4-db0dfac32abf	PsoOvis1B012292P2	58.7	269	96	11	3591	4369	36	298	5.69e-55	194
5e33ac22-b5dd-4df2-88b4-db0dfac32abf	PsoOvis1B003850P1	41.5	325	162	15	5649	4729	23	338	1.24e-20	95.9
5e33ac22-b5dd-4df2-88b4-db0dfac32abf	PsoOvis1B004414P1	48.9	462	170	23	8068	6777	18	445	6.6e-57	206
5e33ac22-b5dd-4df2-88b4-db0dfac32abf	PsoOvis1B010992P1	61.3	463	133	20	8074	6741	14	450	1.36e-88	297
5e33ac22-b5dd-4df2-88b4-db0dfac32abf	PsoOvis1B004414P1	73.6	489	87	16	9702	8286	4	464	1.32e-142	453
5e33ac22-b5dd-4df2-88b4-db0dfac32abf	PsoOvis1B010992P1	51.9	476	181	18	9702	8318	4	446	6.07e-78	266
5e33ac22-b5dd-4df2-88b4-db0dfac32abf	PsoOvis1B004414P1	42.4	446	214	13	11157	9912	22	454	2.37e-53	195
5e33ac22-b5dd-4df2-88b4-db0dfac32abf	PsoOvis1B010992P1	43.9	446	211	16	11171	9909	17	448	4.21e-54	197
5e33ac22-b5dd-4df2-88b4-db0dfac32abf	PsoOvis1B006008P1	96.3	27	1	0	12118	12037	98	124	3.19e-08	54.3
6cb17c9b-7e0f-45df-8e50-adede018072d	PsoOvis1B008544P1	58.3	2881	880	89	8364	20	1345	4000	0	1721
6cb17c9b-7e0f-45df-8e50-adede018072d	PsoOvis1B008544P1	53.1	418	142	16	9792	8565	972	1343	6.14e-52	206
6cb17c9b-7e0f-45df-8e50-adede018072d	PsoOvis1B008544P1	42.4	780	358	34	12744	10500	108	830	1.53e-55	218
6cb17c9b-7e0f-45df-8e50-adede018072d	PsoOvis1B000420P1	67.7	834	203	25	16722	14290	1	788	2.73e-230	721
6cb17c9b-7e0f-45df-8e50-adede018072d	PsoOvis1B010138P1	71	334	50	10	16937	17924	1	294	3.47e-76	286
6cb17c9b-7e0f-45df-8e50-adede018072d	PsoOvis1B010138P1	75.8	3250	671	81	18288	27776	258	3463	0	3368
6cb17c9b-7e0f-45df-8e50-adede018072d	PsoOvis1B002217P1	78.4	213	41	5	28489	27868	21	232	6.08e-79	262
6cb17c9b-7e0f-45df-8e50-adede018072d	PsoOvis1B006008P1	69.7	119	23	2	30551	30888	12	123	6.17e-20	89.4
6cb17c9b-7e0f-45df-8e50-adede018072d	PsoOvis1B004414P1	38.1	470	255	18	31725	33081	3	455	1.21e-34	142
6cb17c9b-7e0f-45df-8e50-adede018072d	PsoOvis1B010992P1	39.1	468	241	21	31728	33075	4	446	9.52e-36	145
6cb17c9b-7e0f-45df-8e50-adede018072d	PsoOvis1B004414P1	67.4	491	121	18	33305	34742	4	464	1.12e-136	438
6cb17c9b-7e0f-45df-8e50-adede018072d	PsoOvis1B010992P1	49.8	484	172	26	33305	34685	4	438	6.8e-84	285
6cb17c9b-7e0f-45df-8e50-adede018072d	PsoOvis1B004414P1	55	480	173	16	34923	36309	1	453	3.59e-94	315
6cb17c9b-7e0f-45df-8e50-adede018072d	PsoOvis1B010992P1	73.7	483	92	11	34923	36336	1	455	1.41e-157	498
6cb17c9b-7e0f-45df-8e50-adede018072d	PsoOvis1B003850P1	64.9	285	84	11	37413	38224	3	284	3.28e-54	195
6cb17c9b-7e0f-45df-8e50-adede018072d	PsoOvis1B012292P1	79.2	264	45	8	39524	38759	52	312	5.83e-92	303
6cb17c9b-7e0f-45df-8e50-adede018072d	PsoOvis1B012292P2	79.2	264	45	8	39524	38759	37	297	3.51e-92	303
6cb17c9b-7e0f-45df-8e50-adede018072d	PsoOvis1B002399P1	68.5	203	58	6	41461	40870	1	203	1.09e-47	171
6f2db853-94cc-409a-82ba-ff42b8f3e367	PsoOvis1B004435P2	59.1	66	22	3	5511	5696	1	65	4.63e-08	60.5
6f2db853-94cc-409a-82ba-ff42b8f3e367	PsoOvis1B004435P1	73	478	56	14	7204	8568	37	465	8.26e-152	482
6f2db853-94cc-409a-82ba-ff42b8f3e367	PsoOvis1B004435P2	73	478	56	14	7204	8568	104	532	8.17e-151	482
6f2db853-94cc-409a-82ba-ff42b8f3e367	PsoOvis1B008544P1	76.8	3570	519	96	20542	10069	1342	4675	0	3670
6f2db853-94cc-409a-82ba-ff42b8f3e367	PsoOvis1B008544P1	75.1	426	46	12	21970	20723	974	1348	7.09e-115	415
6f2db853-94cc-409a-82ba-ff42b8f3e367	PsoOvis1B008544P1	70.6	1036	224	18	25337	22292	1	972	1.39e-304	1038
6f2db853-94cc-409a-82ba-ff42b8f3e367	PsoOvis1B000420P1	81.1	838	87	23	28884	26449	1	792	0	1027
6f2db853-94cc-409a-82ba-ff42b8f3e367	PsoOvis1B010138P1	73	337	45	8	29101	30088	1	297	1.72e-89	330
6f2db853-94cc-409a-82ba-ff42b8f3e367	PsoOvis1B010138P1	72.4	3208	754	90	30560	39879	301	3463	0	3262
6f2db853-94cc-409a-82ba-ff42b8f3e367	PsoOvis1B002217P1	65.3	193	58	6	40571	40023	26	218	2.28e-42	157
6f2db853-94cc-409a-82ba-ff42b8f3e367	PsoOvis1B006008P1	79.7	123	22	2	42600	42964	5	126	4.09e-37	138
6f2db853-94cc-409a-82ba-ff42b8f3e367	PsoOvis1B004414P1	44	468	222	12	43802	45121	3	455	1.19e-76	265
6f2db853-94cc-409a-82ba-ff42b8f3e367	PsoOvis1B010992P1	47	464	211	13	43805	45130	4	451	1.51e-85	290
6f2db853-94cc-409a-82ba-ff42b8f3e367	PsoOvis1B004414P1	71.5	481	104	16	45329	46745	1	455	5.64e-146	465
6f2db853-94cc-409a-82ba-ff42b8f3e367	PsoOvis1B010992P1	54.9	475	177	14	45329	46730	1	443	3.23e-98	327
6f2db853-94cc-409a-82ba-ff42b8f3e367	PsoOvis1B004414P1	60.6	482	147	11	46952	48355	1	453	4.05e-133	428
6f2db853-94cc-409a-82ba-ff42b8f3e367	PsoOvis1B010992P1	82.4	482	52	10	46952	48381	1	455	1.03e-204	633
6f2db853-94cc-409a-82ba-ff42b8f3e367	PsoOvis1B003850P1	69.6	270	70	6	49451	50232	5	270	3.29e-67	233
7b8b36e9-df33-4254-be62-26ce25c1f2f4	PsoOvis1B001609P1	40.2	254	108	7	782	84	8	238	1.22e-23	102
7b8b36e9-df33-4254-be62-26ce25c1f2f4	PsoOvis1B010752P1	52.7	410	139	14	3098	4302	4	365	1.24e-59	211
7b8b36e9-df33-4254-be62-26ce25c1f2f4	PsoOvis1B002399P1	79.8	183	31	6	5242	5780	19	198	4.64e-63	214
7b8b36e9-df33-4254-be62-26ce25c1f2f4	PsoOvis1B012292P1	55.1	98	31	3	6647	6919	1	92	9.53e-14	75.1
7b8b36e9-df33-4254-be62-26ce25c1f2f4	PsoOvis1B012292P2	47	83	31	3	6692	6919	1	77	8.67e-05	47.4
7b8b36e9-df33-4254-be62-26ce25c1f2f4	PsoOvis1B012292P1	67.8	267	77	5	7186	7970	52	315	8.27e-76	255
7b8b36e9-df33-4254-be62-26ce25c1f2f4	PsoOvis1B012292P2	67.8	267	77	5	7186	7970	37	300	5.1e-76	255
7b8b36e9-df33-4254-be62-26ce25c1f2f4	PsoOvis1B003850P1	59	346	121	8	9319	8324	1	338	2.43e-57	203
7b8b36e9-df33-4254-be62-26ce25c1f2f4	PsoOvis1B014440P1	44.7	360	161	18	11514	10450	131	456	4.96e-37	147
7b8b36e9-df33-4254-be62-26ce25c1f2f4	PsoOvis1B004414P1	48.1	480	194	18	11823	10444	13	454	1.33e-64	228
7b8b36e9-df33-4254-be62-26ce25c1f2f4	PsoOvis1B014440P1	40.3	474	242	18	13488	12080	17	455	1.87e-38	152
7b8b36e9-df33-4254-be62-26ce25c1f2f4	PsoOvis1B004414P1	62.8	495	139	20	13506	12054	1	461	1.01e-107	353
7b8b36e9-df33-4254-be62-26ce25c1f2f4	PsoOvis1B004414P1	45.5	343	162	14	14730	13733	125	452	7.36e-42	162
7b8b36e9-df33-4254-be62-26ce25c1f2f4	PsoOvis1B014440P1	72.2	410	98	15	14904	13696	69	466	1.68e-116	379
7b107e11-bb41-4c61-b11d-8be66493a2dd	PsoOvis1B012292P1	81.7	153	26	2	26	477	164	316	2.42e-57	202
7b107e11-bb41-4c61-b11d-8be66493a2dd	PsoOvis1B012292P2	81.7	153	26	2	26	477	149	301	1.55e-57	202
7b107e11-bb41-4c61-b11d-8be66493a2dd	PsoOvis1B003850P1	59.7	340	120	13	1806	838	3	338	5.32e-52	187
7b107e11-bb41-4c61-b11d-8be66493a2dd	PsoOvis1B004414P1	57.8	476	160	10	4306	2939	1	453	1.04e-105	347
7b107e11-bb41-4c61-b11d-8be66493a2dd	PsoOvis1B010992P1	77.9	476	70	9	4306	2922	1	452	3.75e-167	524
7b107e11-bb41-4c61-b11d-8be66493a2dd	PsoOvis1B010992P1	63.4	475	132	13	5914	4526	4	446	1.81e-151	479
7b107e11-bb41-4c61-b11d-8be66493a2dd	PsoOvis1B004414P1	83.7	478	45	10	5922	4523	1	454	2.57e-217	668
7b107e11-bb41-4c61-b11d-8be66493a2dd	PsoOvis1B010992P1	45.5	444	218	13	7418	6138	11	445	1.14e-68	240
7b107e11-bb41-4c61-b11d-8be66493a2dd	PsoOvis1B004414P1	45.5	455	227	11	7445	6138	2	452	4.64e-64	227
7b107e11-bb41-4c61-b11d-8be66493a2dd	PsoOvis1B006008P1	61.3	124	46	2	8653	8283	3	124	5.37e-22	94
7b107e11-bb41-4c61-b11d-8be66493a2dd	PsoOvis1B002217P1	89.5	219	19	4	10654	11302	17	234	4.79e-87	284
7b107e11-bb41-4c61-b11d-8be66493a2dd	PsoOvis1B010138P1	87.5	1348	139	25	15365	11396	2124	3463	0	1820
7c5bccd1-a200-4ff1-ae2d-3adb692ffaf5	PsoOvis1B000420P1	76	840	144	21	2665	175	1	790	1.23e-284	877
7c5bccd1-a200-4ff1-ae2d-3adb692ffaf5	PsoOvis1B010138P1	62	347	78	14	2903	3924	1	297	3.06e-61	236
7c5bccd1-a200-4ff1-ae2d-3adb692ffaf5	PsoOvis1B010138P1	76.8	3239	656	82	4282	13824	258	3459	0	3484
7c5bccd1-a200-4ff1-ae2d-3adb692ffaf5	PsoOvis1B002217P1	72.5	262	40	9	14709	13927	1	233	9.42e-80	264
7c5bccd1-a200-4ff1-ae2d-3adb692ffaf5	PsoOvis1B006008P1	70.9	110	32	0	16660	16987	8	117	2.14e-31	121
7c5bccd1-a200-4ff1-ae2d-3adb692ffaf5	PsoOvis1B014440P1	80.9	466	77	11	17818	19212	1	457	1.54e-181	566
7c5bccd1-a200-4ff1-ae2d-3adb692ffaf5	PsoOvis1B010992P1	46.6	457	214	15	17860	19203	8	444	9.81e-73	252
7c5bccd1-a200-4ff1-ae2d-3adb692ffaf5	PsoOvis1B010992P1	55.3	477	171	14	19419	20807	1	445	2.26e-97	323
7c5bccd1-a200-4ff1-ae2d-3adb692ffaf5	PsoOvis1B014440P1	46.1	475	226	15	19425	20824	11	461	2.69e-58	211
7c5bccd1-a200-4ff1-ae2d-3adb692ffaf5	PsoOvis1B010992P1	80.7	482	59	12	21030	22452	1	453	1.25e-176	551
7c5bccd1-a200-4ff1-ae2d-3adb692ffaf5	PsoOvis1B014440P1	47.6	468	200	14	21074	22431	22	456	1.19e-73	255
8a0e77f5-435e-4320-ac5e-1da3b0a075d0	PsoOvis1B004379P1	89.2	185	17	3	733	189	1	184	2.98e-75	265
8a0e77f5-435e-4320-ac5e-1da3b0a075d0	PsoOvis1B008113P1	74.8	476	51	11	3799	2398	1	415	8.36e-189	588
8a0e77f5-435e-4320-ac5e-1da3b0a075d0	PsoOvis1B000251P1	25.9	317	190	12	6230	7150	3	283	4.98e-06	53.1
8a0e77f5-435e-4320-ac5e-1da3b0a075d0	PsoOvis1B010421P1	24.5	261	148	9	6442	7180	18	243	7.41e-08	58.2
8a0e77f5-435e-4320-ac5e-1da3b0a075d0	PsoOvis1B010421P2	24.5	261	148	9	6442	7180	105	330	1.56e-07	58.2
8a0e77f5-435e-4320-ac5e-1da3b0a075d0	PsoOvis1B001147P1	80.4	1050	147	20	8671	11779	1	1003	0	1292
8a0e77f5-435e-4320-ac5e-1da3b0a075d0	PsoOvis1B011792P1	75.7	461	91	15	13893	15218	246	703	4.73e-147	478
8a0e77f5-435e-4320-ac5e-1da3b0a075d0	PsoOvis1B011792P2	75.4	456	91	15	13893	15203	335	787	2.58e-142	468
8a0e77f5-435e-4320-ac5e-1da3b0a075d0	PsoOvis1B009276P1	75.9	340	69	13	19101	20083	2	337	1.11e-110	358
8a0e77f5-435e-4320-ac5e-1da3b0a075d0	PsoOvis1B006415P1	82.6	339	32	8	21124	20144	1	320	2.81e-129	411
8a0e77f5-435e-4320-ac5e-1da3b0a075d0	PsoOvis1B012848P2	65.5	626	171	14	30037	31848	6	604	1.24e-125	446
8a0e77f5-435e-4320-ac5e-1da3b0a075d0	PsoOvis1B012848P2	56.7	1699	472	36	32163	37148	546	2016	0	1144
8a0e77f5-435e-4320-ac5e-1da3b0a075d0	PsoOvis1B006099P1	80.8	1013	108	17	40613	37634	1	942	0	1228
8a0e77f5-435e-4320-ac5e-1da3b0a075d0	PsoOvis1B006099P2	81.3	1053	109	18	40730	37634	35	1016	0	1279
8a0e77f5-435e-4320-ac5e-1da3b0a075d0	PsoOvis1B006099P2	89.7	29	3	0	41494	41408	1	29	1.68e-05	52.8
8a0e77f5-435e-4320-ac5e-1da3b0a075d0	PsoOvis1B001609P1	66.1	239	56	7	44805	44104	18	235	1.32e-47	173
8a0e77f5-435e-4320-ac5e-1da3b0a075d0	PsoOvis1B010752P1	76.4	390	63	9	47082	48220	1	368	1.82e-141	448
8a0e77f5-435e-4320-ac5e-1da3b0a075d0	PsoOvis1B002399P1	81.9	199	22	8	49100	49656	1	199	5.73e-68	230
8a0e77f5-435e-4320-ac5e-1da3b0a075d0	PsoOvis1B012292P1	90.6	53	4	1	50491	50646	1	53	1.93e-19	94
8a0e77f5-435e-4320-ac5e-1da3b0a075d0	PsoOvis1B012292P2	89.5	38	4	0	50533	50646	1	38	2.5e-12	72.4
8a0e77f5-435e-4320-ac5e-1da3b0a075d0	PsoOvis1B012292P1	86	271	31	5	51017	51805	45	315	5.05e-115	370
8a0e77f5-435e-4320-ac5e-1da3b0a075d0	PsoOvis1B012292P2	86	271	31	5	51017	51805	30	300	2.98e-115	370
8a0e77f5-435e-4320-ac5e-1da3b0a075d0	PsoOvis1B003850P1	70	337	91	9	53146	52165	1	335	2.91e-84	282
8a0e77f5-435e-4320-ac5e-1da3b0a075d0	PsoOvis1B004414P1	61.2	474	145	12	55650	54278	4	453	5.27e-138	442
8a0e77f5-435e-4320-ac5e-1da3b0a075d0	PsoOvis1B010992P1	83.4	475	49	9	55650	54251	4	455	5.34e-208	643
8a0e77f5-435e-4320-ac5e-1da3b0a075d0	PsoOvis1B004414P1	83.6	481	41	8	57242	55855	4	461	3.31e-200	621
8a0e77f5-435e-4320-ac5e-1da3b0a075d0	PsoOvis1B010992P1	62.8	473	136	7	57242	55870	4	449	1.04e-131	424
8a0e77f5-435e-4320-ac5e-1da3b0a075d0	PsoOvis1B004414P1	49.5	416	193	10	58667	57461	45	455	4.74e-76	263
8a0e77f5-435e-4320-ac5e-1da3b0a075d0	PsoOvis1B010992P1	48.8	418	191	11	58667	57452	45	451	1.73e-79	273
8c9bc956-d3b7-48a0-96a2-a19581010ac6	PsoOvis1B004379P1	87.5	88	10	1	6	267	478	565	1.78e-35	146
8c9bc956-d3b7-48a0-96a2-a19581010ac6	PsoOvis1B012848P1	65.5	638	177	14	2017	3906	1	604	1.59e-139	488
8c9bc956-d3b7-48a0-96a2-a19581010ac6	PsoOvis1B012848P2	65.5	638	177	14	2017	3906	1	604	2.31e-139	488
8c9bc956-d3b7-48a0-96a2-a19581010ac6	PsoOvis1B012848P1	73.7	274	67	5	4210	5025	542	813	1.55e-69	263
8c9bc956-d3b7-48a0-96a2-a19581010ac6	PsoOvis1B012848P2	73.7	274	67	5	4210	5025	542	813	1.6e-69	263
8c9bc956-d3b7-48a0-96a2-a19581010ac6	PsoOvis1B012848P1	57	1348	385	27	5249	9250	806	1976	2.02e-252	829
8c9bc956-d3b7-48a0-96a2-a19581010ac6	PsoOvis1B012848P2	56.8	1353	420	27	5249	9250	806	2016	4.09e-251	826
8c9bc956-d3b7-48a0-96a2-a19581010ac6	PsoOvis1B006099P1	68.8	1014	225	24	12716	9744	1	940	7.66e-285	885
8c9bc956-d3b7-48a0-96a2-a19581010ac6	PsoOvis1B006099P2	69	1074	242	24	12898	9744	15	1014	9.91e-307	951
8c9bc956-d3b7-48a0-96a2-a19581010ac6	PsoOvis1B001609P1	84.8	46	5	2	16456	16325	190	235	6.68e-14	75.1
8c9bc956-d3b7-48a0-96a2-a19581010ac6	PsoOvis1B010752P1	73.2	388	76	9	19226	20373	1	367	3.66e-117	377
8c9bc956-d3b7-48a0-96a2-a19581010ac6	PsoOvis1B002399P1	76.5	200	42	3	21267	21850	1	199	1.62e-65	222
8c9bc956-d3b7-48a0-96a2-a19581010ac6	PsoOvis1B012292P1	66.2	74	17	2	22706	22903	1	73	3.26e-09	62.4
8c9bc956-d3b7-48a0-96a2-a19581010ac6	PsoOvis1B012292P2	71.2	59	9	2	22750	22903	1	58	2.16e-07	56.6
8c9bc956-d3b7-48a0-96a2-a19581010ac6	PsoOvis1B012292P1	80.8	266	46	5	23248	24031	51	316	5.72e-111	357
8c9bc956-d3b7-48a0-96a2-a19581010ac6	PsoOvis1B012292P2	80.8	266	46	5	23248	24031	36	301	3.39e-111	357
8c9bc956-d3b7-48a0-96a2-a19581010ac6	PsoOvis1B003850P1	79.4	340	62	8	25386	24388	1	338	2.57e-87	290
8c9bc956-d3b7-48a0-96a2-a19581010ac6	PsoOvis1B014440P1	44.6	475	220	11	27922	26531	12	454	3e-65	231
8c9bc956-d3b7-48a0-96a2-a19581010ac6	PsoOvis1B004414P1	56.4	477	171	9	27931	26534	1	450	5.31e-98	326
8c9bc956-d3b7-48a0-96a2-a19581010ac6	PsoOvis1B004414P1	82.3	485	60	3	29572	28126	4	464	1.18e-190	593
8c9bc956-d3b7-48a0-96a2-a19581010ac6	PsoOvis1B014440P1	48.1	482	220	7	29572	28134	12	465	5.45e-76	263
8c9bc956-d3b7-48a0-96a2-a19581010ac6	PsoOvis1B004414P1	49.7	445	200	14	31119	29833	3	442	1.79e-83	284
8c9bc956-d3b7-48a0-96a2-a19581010ac6	PsoOvis1B014440P1	83.1	468	68	10	31144	29763	3	467	2.05e-191	595
8c9bc956-d3b7-48a0-96a2-a19581010ac6	PsoOvis1B006008P1	72.1	122	29	3	32309	31946	9	126	1.51e-18	85.1
8eab8c12-7ee6-48af-866e-45134910e014	PsoOvis1B007634P1	72.7	44	11	1	2659	2787	1	44	7.97e-08	51.6
8eab8c12-7ee6-48af-866e-45134910e014	PsoOvis1B003850P1	44.8	143	68	5	8402	7982	1	135	1.91e-09	62.8
8eab8c12-7ee6-48af-866e-45134910e014	PsoOvis1B004414P1	59.2	475	156	12	10912	9538	1	453	3.22e-135	433
8eab8c12-7ee6-48af-866e-45134910e014	PsoOvis1B010992P1	80.5	478	54	13	10912	9521	1	452	1.32e-194	603
8eab8c12-7ee6-48af-866e-45134910e014	PsoOvis1B004414P1	81.5	487	57	10	12538	11097	6	464	3.12e-200	620
8eab8c12-7ee6-48af-866e-45134910e014	PsoOvis1B010992P1	61.3	475	144	13	12538	11131	6	445	9.59e-134	428
8eab8c12-7ee6-48af-866e-45134910e014	PsoOvis1B010992P1	49	453	189	18	14080	12802	4	438	2.55e-78	268
8eab8c12-7ee6-48af-866e-45134910e014	PsoOvis1B004414P1	51	449	195	18	14083	12802	3	445	2.36e-74	257
8eab8c12-7ee6-48af-866e-45134910e014	PsoOvis1B006008P1	71.4	119	32	2	15256	14905	8	126	1.09e-33	127
8eab8c12-7ee6-48af-866e-45134910e014	PsoOvis1B002217P1	82.8	256	18	4	17162	17920	3	234	5.89e-106	339
8eab8c12-7ee6-48af-866e-45134910e014	PsoOvis1B010138P1	83.3	1566	214	36	22579	18016	1906	3460	0	2004
08ecfd6b-6334-43cc-b540-b0cc79bd741d	PsoOvis1B000420P1	64.8	310	64	9	956	44	1	269	1.7e-68	249
08ecfd6b-6334-43cc-b540-b0cc79bd741d	PsoOvis1B010138P1	63.8	329	72	7	1222	2204	14	296	1.74e-71	270
08ecfd6b-6334-43cc-b540-b0cc79bd741d	PsoOvis1B010138P1	70	3201	849	86	2684	12038	300	3464	0	2815
08ecfd6b-6334-43cc-b540-b0cc79bd741d	PsoOvis1B002217P1	67.4	218	61	10	12776	12141	17	229	3.21e-50	179
08ecfd6b-6334-43cc-b540-b0cc79bd741d	PsoOvis1B006008P1	52.3	111	50	2	14836	15161	11	121	2.25e-17	81.3
08ecfd6b-6334-43cc-b540-b0cc79bd741d	PsoOvis1B004414P1	44.8	467	219	15	15995	17317	2	455	9.59e-64	226
08ecfd6b-6334-43cc-b540-b0cc79bd741d	PsoOvis1B010992P1	45.5	455	227	15	16001	17326	4	451	5.14e-69	241
08ecfd6b-6334-43cc-b540-b0cc79bd741d	PsoOvis1B004414P1	67.8	482	119	15	17523	18940	3	457	1.32e-148	471
08ecfd6b-6334-43cc-b540-b0cc79bd741d	PsoOvis1B010992P1	49.4	472	202	12	17526	18924	4	444	2.65e-96	320
08ecfd6b-6334-43cc-b540-b0cc79bd741d	PsoOvis1B010992P1	65.5	481	125	15	19155	20575	3	448	8.39e-133	426
08ecfd6b-6334-43cc-b540-b0cc79bd741d	PsoOvis1B004414P1	48	485	204	16	19158	20569	4	453	1.81e-78	269
08ecfd6b-6334-43cc-b540-b0cc79bd741d	PsoOvis1B003850P1	65.6	279	89	5	21696	22509	2	279	4.28e-68	234
9a522b9d-b591-485a-9305-97dbf1bd8b50	PsoOvis1B006008P1	83.2	125	21	0	238	611	2	126	5.55e-35	130
9a522b9d-b591-485a-9305-97dbf1bd8b50	PsoOvis1B004414P1	48.5	456	217	14	1447	2773	3	452	5.46e-64	226
9a522b9d-b591-485a-9305-97dbf1bd8b50	PsoOvis1B010992P1	49.6	454	205	15	1450	2773	4	445	6.21e-68	237
9a522b9d-b591-485a-9305-97dbf1bd8b50	PsoOvis1B004414P1	80.3	487	61	11	2994	4435	4	461	3.64e-183	570
9a522b9d-b591-485a-9305-97dbf1bd8b50	PsoOvis1B010992P1	62.5	472	141	10	2994	4401	4	443	2.74e-127	409
9a522b9d-b591-485a-9305-97dbf1bd8b50	PsoOvis1B004414P1	58.1	482	157	14	4631	6020	1	453	2.49e-118	383
9a522b9d-b591-485a-9305-97dbf1bd8b50	PsoOvis1B010992P1	80.3	482	60	12	4631	6047	1	455	4.34e-191	592
9a522b9d-b591-485a-9305-97dbf1bd8b50	PsoOvis1B003850P1	79.7	286	50	7	7137	7976	1	283	2.26e-82	275
9a522b9d-b591-485a-9305-97dbf1bd8b50	PsoOvis1B012292P1	86.4	264	29	6	9285	8513	51	312	8.08e-118	375
9a522b9d-b591-485a-9305-97dbf1bd8b50	PsoOvis1B012292P2	86.4	264	29	6	9285	8513	36	297	4.78e-118	375
9a522b9d-b591-485a-9305-97dbf1bd8b50	PsoOvis1B012292P2	54.2	83	30	3	9769	9540	2	82	4.34e-12	69.3
9a522b9d-b591-485a-9305-97dbf1bd8b50	PsoOvis1B012292P1	60.6	99	31	3	9818	9540	1	97	1.91e-19	91.7
9c5433c7-c9d9-4d6a-aa53-2187c02cb08b	PsoOvis1B010138P1	81.9	2642	412	58	52	7865	859	3464	0	3204
9c5433c7-c9d9-4d6a-aa53-2187c02cb08b	PsoOvis1B002217P1	71.3	261	46	5	8721	7950	1	234	1.65e-73	246
9c5433c7-c9d9-4d6a-aa53-2187c02cb08b	PsoOvis1B006008P1	53.7	123	48	5	10650	11000	5	124	1.35e-12	68.2
9c5433c7-c9d9-4d6a-aa53-2187c02cb08b	PsoOvis1B014440P1	76.3	473	97	12	11804	13198	1	465	3.23e-172	540
9c5433c7-c9d9-4d6a-aa53-2187c02cb08b	PsoOvis1B004414P1	44.7	465	229	18	11835	13177	3	455	1.04e-59	215
9c5433c7-c9d9-4d6a-aa53-2187c02cb08b	PsoOvis1B004414P1	75.8	488	84	12	13397	14833	6	464	1.47e-165	521
9c5433c7-c9d9-4d6a-aa53-2187c02cb08b	PsoOvis1B014440P1	47.5	467	208	15	13429	14805	24	458	3.03e-63	226
9c5433c7-c9d9-4d6a-aa53-2187c02cb08b	PsoOvis1B004414P1	53.3	480	182	13	15036	16439	5	454	3.51e-89	301
9c5433c7-c9d9-4d6a-aa53-2187c02cb08b	PsoOvis1B014440P1	44.7	483	216	14	15036	16439	13	457	3.32e-60	217
9c5433c7-c9d9-4d6a-aa53-2187c02cb08b	PsoOvis1B003850P1	69.7	290	76	10	17565	18414	1	284	3.21e-61	215
9c5433c7-c9d9-4d6a-aa53-2187c02cb08b	PsoOvis1B012292P1	82.2	264	42	5	19738	18954	52	312	1.35e-96	316
9c5433c7-c9d9-4d6a-aa53-2187c02cb08b	PsoOvis1B012292P2	82.2	264	42	5	19738	18954	37	297	8.12e-97	316
9c5433c7-c9d9-4d6a-aa53-2187c02cb08b	PsoOvis1B012292P2	78.9	38	8	0	20231	20119	1	38	2.25e-07	56.6
9c5433c7-c9d9-4d6a-aa53-2187c02cb08b	PsoOvis1B012292P1	76.1	46	11	0	20255	20119	8	53	2.53e-10	65.9
9c5433c7-c9d9-4d6a-aa53-2187c02cb08b	PsoOvis1B002399P1	71.6	204	40	7	21673	21111	1	201	5.3e-53	186
9c5433c7-c9d9-4d6a-aa53-2187c02cb08b	PsoOvis1B010752P1	76.9	381	62	7	23683	22548	11	368	2.54e-136	432
9c5433c7-c9d9-4d6a-aa53-2187c02cb08b	PsoOvis1B001609P1	58	262	75	6	25997	26760	1	234	1.98e-60	209
9c5433c7-c9d9-4d6a-aa53-2187c02cb08b	PsoOvis1B006099P2	93.1	29	2	0	29394	29478	1	29	0.000336	47.8
9c5433c7-c9d9-4d6a-aa53-2187c02cb08b	PsoOvis1B006099P2	75	1094	178	27	30096	33346	5	1016	0	1177
9c5433c7-c9d9-4d6a-aa53-2187c02cb08b	PsoOvis1B006099P1	76.1	1019	152	25	30318	33346	3	942	0	1112
9c5433c7-c9d9-4d6a-aa53-2187c02cb08b	PsoOvis1B012848P1	50.5	600	142	19	35581	33827	1518	1976	3.85e-75	281
9c5433c7-c9d9-4d6a-aa53-2187c02cb08b	PsoOvis1B012848P2	50.5	600	142	19	35581	33827	1558	2016	4.01e-75	281
9e908e6a-8bbe-476a-8969-b29261fb5e11	PsoOvis1B000420P1	72.5	837	171	21	3589	1128	1	792	1.38e-253	788
9e908e6a-8bbe-476a-8969-b29261fb5e11	PsoOvis1B010138P1	71.3	342	50	10	3800	4814	1	297	1.17e-84	313
9e908e6a-8bbe-476a-8969-b29261fb5e11	PsoOvis1B010138P1	78.6	3199	568	93	5282	14616	301	3464	0	3557
9e908e6a-8bbe-476a-8969-b29261fb5e11	PsoOvis1B002217P1	92.7	220	11	5	15342	14702	17	234	9.6e-87	284
9e908e6a-8bbe-476a-8969-b29261fb5e11	PsoOvis1B006008P1	58.1	124	50	2	17275	17639	1	124	9.43e-21	90.9
9e908e6a-8bbe-476a-8969-b29261fb5e11	PsoOvis1B014440P1	80.3	471	74	12	18447	19830	5	467	2.65e-174	545
9e908e6a-8bbe-476a-8969-b29261fb5e11	PsoOvis1B004414P1	46.8	468	211	17	18466	19804	3	454	3.11e-72	251
9e908e6a-8bbe-476a-8969-b29261fb5e11	PsoOvis1B004414P1	68.8	493	109	14	20010	21436	1	464	5.8e-137	438
9e908e6a-8bbe-476a-8969-b29261fb5e11	PsoOvis1B014440P1	41.4	466	233	16	20051	21411	22	458	1.28e-49	185
9e908e6a-8bbe-476a-8969-b29261fb5e11	PsoOvis1B004414P1	43.3	263	112	7	21622	22372	1	239	1.22e-33	138
9e908e6a-8bbe-476a-8969-b29261fb5e11	PsoOvis1B014440P1	37.2	258	127	9	21631	22372	12	244	4.67e-23	106
12addbee-b831-4216-ad55-1f85b578fd6d	PsoOvis1B010992P1	44.4	320	167	8	51	993	138	451	1.36e-47	179
12addbee-b831-4216-ad55-1f85b578fd6d	PsoOvis1B010992P1	54.6	471	165	19	1238	2629	15	442	9.89e-86	290
12addbee-b831-4216-ad55-1f85b578fd6d	PsoOvis1B010992P1	75.3	485	84	13	2863	4288	1	455	7.17e-168	526
12addbee-b831-4216-ad55-1f85b578fd6d	PsoOvis1B003850P1	65.1	284	91	7	5402	6232	1	284	3.54e-60	211
12addbee-b831-4216-ad55-1f85b578fd6d	PsoOvis1B012292P1	77.1	266	54	7	7547	6764	53	313	2.3e-72	246
12addbee-b831-4216-ad55-1f85b578fd6d	PsoOvis1B012292P2	77.1	266	54	7	7547	6764	38	298	1.42e-72	246
12addbee-b831-4216-ad55-1f85b578fd6d	PsoOvis1B012292P2	76.3	38	9	0	8052	7940	1	38	3.58e-06	52
12addbee-b831-4216-ad55-1f85b578fd6d	PsoOvis1B012292P1	80	50	10	0	8087	7940	4	53	9.72e-11	66.2
12addbee-b831-4216-ad55-1f85b578fd6d	PsoOvis1B002399P1	76.1	201	41	6	9527	8943	1	200	3.35e-59	203
12addbee-b831-4216-ad55-1f85b578fd6d	PsoOvis1B010752P1	72.1	390	80	8	11576	10419	1	367	6.25e-110	356
12addbee-b831-4216-ad55-1f85b578fd6d	PsoOvis1B001609P1	52.8	252	92	4	13873	14616	6	235	3.87e-37	141
12addbee-b831-4216-ad55-1f85b578fd6d	PsoOvis1B006099P2	51.5	169	53	6	17977	18468	19	163	9.79e-20	97.8
013e6050-66e9-45f4-9574-709bd88e935e	PsoOvis1B010138P1	61.8	374	129	11	15	1111	3095	3464	3.37e-72	272
013e6050-66e9-45f4-9574-709bd88e935e	PsoOvis1B002217P1	72.5	218	51	9	1830	1201	17	233	3.53e-58	202
013e6050-66e9-45f4-9574-709bd88e935e	PsoOvis1B006008P1	53.7	123	53	4	3829	4186	1	122	6.99e-17	80.1
013e6050-66e9-45f4-9574-709bd88e935e	PsoOvis1B010992P1	41.8	373	200	13	5208	6295	72	438	1.51e-31	132
013e6050-66e9-45f4-9574-709bd88e935e	PsoOvis1B010992P1	43.6	470	215	19	6550	7901	6	444	2.57e-60	216
013e6050-66e9-45f4-9574-709bd88e935e	PsoOvis1B010992P1	67.2	476	119	14	8120	9498	4	455	9.45e-126	405
013e6050-66e9-45f4-9574-709bd88e935e	PsoOvis1B003850P1	53.2	282	120	7	10583	11391	2	283	7.27e-52	188
013e6050-66e9-45f4-9574-709bd88e935e	PsoOvis1B012292P1	60.4	278	92	10	12708	11908	45	315	3.33e-51	185
013e6050-66e9-45f4-9574-709bd88e935e	PsoOvis1B012292P2	60.4	278	92	10	12708	11908	30	300	2.16e-51	185
013e6050-66e9-45f4-9574-709bd88e935e	PsoOvis1B002399P1	58.5	205	78	7	14626	14029	1	203	6.43e-45	163
013e6050-66e9-45f4-9574-709bd88e935e	PsoOvis1B010752P1	52.4	330	117	10	16652	15702	1	302	1.86e-48	179
013e6050-66e9-45f4-9574-709bd88e935e	PsoOvis1B001609P1	35.9	167	103	3	19059	19553	64	227	0.000107	47.4
013e6050-66e9-45f4-9574-709bd88e935e	PsoOvis1B006099P2	59.2	1078	302	44	22882	25992	33	1014	7.45e-214	682
013e6050-66e9-45f4-9574-709bd88e935e	PsoOvis1B006099P1	58.5	1034	292	43	23012	25992	3	940	2.39e-200	640
013e6050-66e9-45f4-9574-709bd88e935e	PsoOvis1B012848P1	43.9	469	111	15	27860	26482	1646	1973	2.42e-27	124
013e6050-66e9-45f4-9574-709bd88e935e	PsoOvis1B012848P2	43.9	469	111	15	27860	26482	1686	2013	2.44e-27	124
14dc64b9-98fd-47c0-a847-40776eea749a	PsoOvis1B004414P1	41.8	459	224	18	52	1355	14	455	4.86e-52	192
14dc64b9-98fd-47c0-a847-40776eea749a	PsoOvis1B010992P1	41.9	456	226	12	52	1364	14	451	9.14e-55	199
14dc64b9-98fd-47c0-a847-40776eea749a	PsoOvis1B004414P1	71.2	476	100	14	1573	2957	3	451	1.33e-123	399
14dc64b9-98fd-47c0-a847-40776eea749a	PsoOvis1B010992P1	52.3	472	182	15	1576	2954	4	443	1.07e-73	254
14dc64b9-98fd-47c0-a847-40776eea749a	PsoOvis1B010992P1	80.5	483	57	12	3187	4598	1	455	4.16e-185	575
14dc64b9-98fd-47c0-a847-40776eea749a	PsoOvis1B004414P1	60.7	473	142	13	3201	4564	6	450	1.15e-122	396
14dc64b9-98fd-47c0-a847-40776eea749a	PsoOvis1B003850P1	70.7	324	90	5	5704	6662	1	322	1.1e-93	308
14dc64b9-98fd-47c0-a847-40776eea749a	PsoOvis1B012292P1	78.9	265	50	6	7857	7076	54	316	2.19e-90	297
14dc64b9-98fd-47c0-a847-40776eea749a	PsoOvis1B012292P2	78.9	265	50	6	7857	7076	39	301	1.33e-90	297
14dc64b9-98fd-47c0-a847-40776eea749a	PsoOvis1B012292P2	80	40	7	1	8369	8252	1	40	3.11e-09	61.2
14dc64b9-98fd-47c0-a847-40776eea749a	PsoOvis1B012292P1	83.6	55	8	1	8413	8252	1	55	9.16e-16	81.3
14dc64b9-98fd-47c0-a847-40776eea749a	PsoOvis1B002399P1	82.8	203	32	3	9855	9255	1	203	5.95e-78	257
14dc64b9-98fd-47c0-a847-40776eea749a	PsoOvis1B010752P1	77.9	390	60	7	11907	10753	1	367	6.84e-138	436
14dc64b9-98fd-47c0-a847-40776eea749a	PsoOvis1B001609P1	66	259	61	4	14185	14958	1	234	2.01e-66	225
36f0b83c-d853-4b90-8027-eb9853b38f87	PsoOvis1B010752P1	80.4	204	35	5	9	617	166	365	3.23e-69	238
36f0b83c-d853-4b90-8027-eb9853b38f87	PsoOvis1B002399P1	89.8	205	18	3	1513	2118	1	203	2.62e-95	306
36f0b83c-d853-4b90-8027-eb9853b38f87	PsoOvis1B012292P1	84.9	53	8	0	2964	3121	1	53	4.01e-14	75.9
36f0b83c-d853-4b90-8027-eb9853b38f87	PsoOvis1B012292P2	83.8	37	6	0	3010	3121	2	38	1.24e-09	62
36f0b83c-d853-4b90-8027-eb9853b38f87	PsoOvis1B012292P1	87.8	262	29	3	3512	4286	51	312	8.69e-131	413
36f0b83c-d853-4b90-8027-eb9853b38f87	PsoOvis1B012292P2	87.8	262	29	3	3512	4286	36	297	5.1e-131	413
36f0b83c-d853-4b90-8027-eb9853b38f87	PsoOvis1B003850P1	79.2	283	45	12	5648	4837	1	283	1.7e-92	304
36f0b83c-d853-4b90-8027-eb9853b38f87	PsoOvis1B004414P1	57.9	473	140	19	8104	6776	10	453	2.22e-106	349
36f0b83c-d853-4b90-8027-eb9853b38f87	PsoOvis1B014440P1	47.3	469	194	17	8107	6776	17	456	2.57e-71	248
36f0b83c-d853-4b90-8027-eb9853b38f87	PsoOvis1B014440P1	48.3	470	212	13	9758	8346	18	458	6.17e-86	290
36f0b83c-d853-4b90-8027-eb9853b38f87	PsoOvis1B004414P1	83.9	484	51	5	9776	8328	4	461	3.78e-211	650
36f0b83c-d853-4b90-8027-eb9853b38f87	PsoOvis1B004414P1	53.6	459	199	9	11342	9994	2	455	3.94e-114	371
36f0b83c-d853-4b90-8027-eb9853b38f87	PsoOvis1B014440P1	90.4	468	40	5	11367	9973	1	465	9.99e-251	763
42e6bff0-daa9-40c0-bba2-c92d811303a2	PsoOvis1B008544P1	73.4	214	31	5	631	3	974	1165	3.17e-48	193
42e6bff0-daa9-40c0-bba2-c92d811303a2	PsoOvis1B008544P1	76.7	1051	165	19	4014	919	2	986	2.11e-287	981
42e6bff0-daa9-40c0-bba2-c92d811303a2	PsoOvis1B000420P1	76.8	841	127	26	7617	5147	1	791	2.36e-277	856
42e6bff0-daa9-40c0-bba2-c92d811303a2	PsoOvis1B010138P1	74.9	338	37	8	7818	8800	1	297	5.59e-93	341
42e6bff0-daa9-40c0-bba2-c92d811303a2	PsoOvis1B010138P1	81.9	3231	478	87	9149	18579	257	3464	0	3809
42e6bff0-daa9-40c0-bba2-c92d811303a2	PsoOvis1B002217P1	77	257	32	6	19431	18674	1	233	4.63e-83	273
42e6bff0-daa9-40c0-bba2-c92d811303a2	PsoOvis1B006008P1	64.3	126	41	3	21288	21646	1	126	5.06e-20	89
42e6bff0-daa9-40c0-bba2-c92d811303a2	PsoOvis1B014440P1	83.3	468	68	10	22440	23814	1	465	5.22e-191	593
42e6bff0-daa9-40c0-bba2-c92d811303a2	PsoOvis1B004414P1	46.3	469	208	12	22469	23793	3	455	2.44e-83	283
42e6bff0-daa9-40c0-bba2-c92d811303a2	PsoOvis1B004414P1	80.1	488	64	11	24003	25428	1	464	3.84e-183	571
42e6bff0-daa9-40c0-bba2-c92d811303a2	PsoOvis1B014440P1	49.3	479	213	11	24009	25422	11	464	6.3e-75	259
53f20c36-d50f-4073-a6e4-449a1a631ef8	PsoOvis1B012848P1	72.5	599	130	13	1070	2830	1	577	9.78e-156	539
53f20c36-d50f-4073-a6e4-449a1a631ef8	PsoOvis1B012848P2	72.5	599	130	13	1070	2830	1	577	1.59e-155	539
53f20c36-d50f-4073-a6e4-449a1a631ef8	PsoOvis1B012848P1	81.1	285	35	9	3227	4023	544	825	3.53e-83	308
53f20c36-d50f-4073-a6e4-449a1a631ef8	PsoOvis1B012848P2	81.1	285	35	9	3227	4023	544	825	3.72e-83	308
53f20c36-d50f-4073-a6e4-449a1a631ef8	PsoOvis1B012848P1	61.2	1345	334	22	4262	8257	810	1979	2.35e-302	976
53f20c36-d50f-4073-a6e4-449a1a631ef8	PsoOvis1B012848P2	61.1	1348	371	22	4262	8257	810	2019	4.06e-301	974
53f20c36-d50f-4073-a6e4-449a1a631ef8	PsoOvis1B006099P1	77.7	1012	140	21	11702	8721	3	942	0	1149
53f20c36-d50f-4073-a6e4-449a1a631ef8	PsoOvis1B006099P2	78.6	1060	141	21	11845	8721	29	1016	0	1236
53f20c36-d50f-4073-a6e4-449a1a631ef8	PsoOvis1B006099P2	75.7	37	8	1	12631	12521	1	36	4.44e-05	50.8
53f20c36-d50f-4073-a6e4-449a1a631ef8	PsoOvis1B001609P1	63	257	70	5	16061	15308	2	237	1.61e-62	215
53f20c36-d50f-4073-a6e4-449a1a631ef8	PsoOvis1B010752P1	73.5	389	76	8	18285	19430	1	367	2.07e-127	407
53f20c36-d50f-4073-a6e4-449a1a631ef8	PsoOvis1B002399P1	84.3	204	27	5	20324	20914	1	203	1.29e-78	260
53f20c36-d50f-4073-a6e4-449a1a631ef8	PsoOvis1B012292P1	72.2	54	13	2	21743	21901	1	53	3.7e-12	71.6
53f20c36-d50f-4073-a6e4-449a1a631ef8	PsoOvis1B012292P2	80	35	6	1	21800	21901	4	38	1.09e-07	57.8
53f20c36-d50f-4073-a6e4-449a1a631ef8	PsoOvis1B012292P1	71.2	264	66	7	22280	23033	52	315	2.76e-87	290
53f20c36-d50f-4073-a6e4-449a1a631ef8	PsoOvis1B012292P2	71.2	264	66	7	22280	23033	37	300	1.67e-87	290
53f20c36-d50f-4073-a6e4-449a1a631ef8	PsoOvis1B003850P1	65.7	344	106	7	24396	23391	1	338	1.79e-79	268
53f20c36-d50f-4073-a6e4-449a1a631ef8	PsoOvis1B004414P1	52.5	465	176	17	26835	25505	12	453	2.5e-84	287
53f20c36-d50f-4073-a6e4-449a1a631ef8	PsoOvis1B014440P1	43.5	471	219	18	26856	25505	13	456	4.67e-56	205
53f20c36-d50f-4073-a6e4-449a1a631ef8	PsoOvis1B014440P1	44.6	493	210	20	28474	27059	11	461	1.13e-60	218
53f20c36-d50f-4073-a6e4-449a1a631ef8	PsoOvis1B004414P1	75.8	488	82	14	28480	27056	1	464	8.66e-157	496
53f20c36-d50f-4073-a6e4-449a1a631ef8	PsoOvis1B004414P1	48.4	465	214	15	29994	28668	2	462	2.77e-75	261
53f20c36-d50f-4073-a6e4-449a1a631ef8	PsoOvis1B014440P1	78	463	87	13	30007	28665	5	465	1.95e-174	546
53f20c36-d50f-4073-a6e4-449a1a631ef8	PsoOvis1B006008P1	61.5	122	45	2	31185	30825	5	126	1.76e-25	105
53f20c36-d50f-4073-a6e4-449a1a631ef8	PsoOvis1B002217P1	86.5	215	24	4	33159	33786	15	229	2.16e-74	249
53f20c36-d50f-4073-a6e4-449a1a631ef8	PsoOvis1B010138P1	76.8	2287	460	60	40576	33894	1198	3464	0	2390
56a09793-9282-473c-a9ef-d459e3546048	PsoOvis1B010138P1	59	83	31	3	33	272	3379	3460	2.44e-08	60.1
56a09793-9282-473c-a9ef-d459e3546048	PsoOvis1B002217P1	62.4	237	80	7	1066	372	1	233	1.9e-53	187
56a09793-9282-473c-a9ef-d459e3546048	PsoOvis1B006008P1	58.7	126	47	3	3000	3366	2	124	1.48e-21	92.4
56a09793-9282-473c-a9ef-d459e3546048	PsoOvis1B004414P1	38.9	447	255	13	4189	5485	2	443	1.75e-39	154
56a09793-9282-473c-a9ef-d459e3546048	PsoOvis1B010992P1	41	458	243	15	4195	5519	4	448	1.49e-42	163
56a09793-9282-473c-a9ef-d459e3546048	PsoOvis1B004414P1	73.7	490	89	15	5746	7186	4	464	1.45e-149	473
56a09793-9282-473c-a9ef-d459e3546048	PsoOvis1B010992P1	53.9	479	181	13	5746	7169	4	449	3.44e-88	296
56a09793-9282-473c-a9ef-d459e3546048	PsoOvis1B010992P1	66.9	481	114	16	7361	8758	4	455	2.85e-128	412
56a09793-9282-473c-a9ef-d459e3546048	PsoOvis1B004414P1	51.1	468	183	14	7394	8733	11	453	8.03e-80	272
56a09793-9282-473c-a9ef-d459e3546048	PsoOvis1B003850P1	65.4	283	87	6	9852	10678	1	279	1.06e-53	192
56a09793-9282-473c-a9ef-d459e3546048	PsoOvis1B012292P1	72.1	262	66	7	11990	11226	53	312	1.38e-80	269
56a09793-9282-473c-a9ef-d459e3546048	PsoOvis1B012292P2	72.1	262	66	7	11990	11226	38	297	8.44e-81	269
060c2d3c-bbdd-49dc-a636-5e912d9db90b	PsoOvis1B004379P1	82.8	58	8	2	5	176	507	563	1.5e-13	77.4
060c2d3c-bbdd-49dc-a636-5e912d9db90b	PsoOvis1B012848P1	67.4	577	150	18	1934	3618	2	553	3.25e-128	452
060c2d3c-bbdd-49dc-a636-5e912d9db90b	PsoOvis1B012848P2	67.4	577	150	18	1934	3618	2	553	4.34e-128	452
060c2d3c-bbdd-49dc-a636-5e912d9db90b	PsoOvis1B012848P1	75.2	278	58	10	4097	4901	544	820	6.85e-68	257
060c2d3c-bbdd-49dc-a636-5e912d9db90b	PsoOvis1B012848P2	75.2	278	58	10	4097	4901	544	820	7.06e-68	257
060c2d3c-bbdd-49dc-a636-5e912d9db90b	PsoOvis1B012848P1	57.6	1372	391	23	5114	9188	809	1999	1.08e-281	915
060c2d3c-bbdd-49dc-a636-5e912d9db90b	PsoOvis1B012848P2	57.8	1375	423	23	5114	9188	809	2039	2.66e-279	909
060c2d3c-bbdd-49dc-a636-5e912d9db90b	PsoOvis1B006099P1	77.1	1016	143	25	12582	9599	1	941	0	1108
060c2d3c-bbdd-49dc-a636-5e912d9db90b	PsoOvis1B006099P2	76.8	1074	158	26	12754	9599	18	1015	0	1173
060c2d3c-bbdd-49dc-a636-5e912d9db90b	PsoOvis1B001609P1	63.6	258	73	2	16987	16221	1	238	1.04e-53	189
060c2d3c-bbdd-49dc-a636-5e912d9db90b	PsoOvis1B010752P1	82.1	392	40	8	19214	20373	1	367	1.01e-138	439
060c2d3c-bbdd-49dc-a636-5e912d9db90b	PsoOvis1B002399P1	91.5	200	13	4	21264	21854	2	200	9.33e-91	294
060c2d3c-bbdd-49dc-a636-5e912d9db90b	PsoOvis1B012292P1	75.9	54	11	2	22706	22862	1	53	6.12e-10	64.3
060c2d3c-bbdd-49dc-a636-5e912d9db90b	PsoOvis1B012292P2	78.8	33	6	1	22765	22862	7	38	9.07e-05	48.1
060c2d3c-bbdd-49dc-a636-5e912d9db90b	PsoOvis1B012292P1	83.3	269	41	4	23236	24035	45	312	1.69e-115	370
060c2d3c-bbdd-49dc-a636-5e912d9db90b	PsoOvis1B012292P2	83.3	269	41	4	23236	24035	30	297	1e-115	370
060c2d3c-bbdd-49dc-a636-5e912d9db90b	PsoOvis1B003850P1	78.5	339	67	6	25400	24405	1	338	1.91e-93	308
060c2d3c-bbdd-49dc-a636-5e912d9db90b	PsoOvis1B010992P1	90	229	23	0	27185	26503	227	455	1.45e-103	342
63f18e85-a1f8-4d38-a870-834ed9011c81	PsoOvis1B010138P1	60.5	314	82	11	165	1091	15	291	2.38e-56	220
63f18e85-a1f8-4d38-a870-834ed9011c81	PsoOvis1B010138P1	69.8	3242	854	93	1425	10844	247	3460	0	2917
63f18e85-a1f8-4d38-a870-834ed9011c81	PsoOvis1B002217P1	66.9	257	55	8	11694	10946	2	234	1.74e-62	215
63f18e85-a1f8-4d38-a870-834ed9011c81	PsoOvis1B006008P1	50.4	123	58	2	13597	13966	1	120	1.72e-16	79.3
63f18e85-a1f8-4d38-a870-834ed9011c81	PsoOvis1B014440P1	71.7	467	109	17	14801	16158	7	465	2.21e-141	451
63f18e85-a1f8-4d38-a870-834ed9011c81	PsoOvis1B004414P1	44.4	462	229	15	14814	16138	3	455	1.39e-57	209
63f18e85-a1f8-4d38-a870-834ed9011c81	PsoOvis1B004414P1	66.6	482	118	16	16342	17743	1	454	6.52e-130	418
63f18e85-a1f8-4d38-a870-834ed9011c81	PsoOvis1B014440P1	40.3	469	236	20	16387	17755	24	461	3.11e-51	191
63f18e85-a1f8-4d38-a870-834ed9011c81	PsoOvis1B014440P1	34.3	502	249	17	17946	19351	8	462	8.19e-42	163
63f18e85-a1f8-4d38-a870-834ed9011c81	PsoOvis1B004414P1	48.7	483	193	18	17961	19339	5	455	4.42e-71	248
63f18e85-a1f8-4d38-a870-834ed9011c81	PsoOvis1B003850P1	68.8	279	78	8	20448	21259	7	284	3.32e-61	215
63f18e85-a1f8-4d38-a870-834ed9011c81	PsoOvis1B012292P1	64.2	268	88	8	22566	21774	52	315	2.79e-52	189
63f18e85-a1f8-4d38-a870-834ed9011c81	PsoOvis1B012292P2	64.2	268	88	8	22566	21774	37	300	1.8e-52	189
63f18e85-a1f8-4d38-a870-834ed9011c81	PsoOvis1B012292P1	63	73	15	3	23103	22918	1	72	1.96e-10	66.2
63f18e85-a1f8-4d38-a870-834ed9011c81	PsoOvis1B002399P1	64.2	204	65	6	24520	23936	1	203	3.79e-37	141
63f18e85-a1f8-4d38-a870-834ed9011c81	PsoOvis1B010752P1	61.7	394	120	11	26550	25394	1	368	5.03e-72	248
63f18e85-a1f8-4d38-a870-834ed9011c81	PsoOvis1B001609P1	65.8	257	63	6	28763	29516	1	238	7.14e-47	170
63f18e85-a1f8-4d38-a870-834ed9011c81	PsoOvis1B006099P2	61	1067	314	29	32834	35950	24	1016	2.39e-256	806
63f18e85-a1f8-4d38-a870-834ed9011c81	PsoOvis1B006099P1	61.3	1013	293	27	32992	35950	4	942	3.33e-250	785
63f18e85-a1f8-4d38-a870-834ed9011c81	PsoOvis1B012848P1	67	100	9	2	36695	36404	1900	1977	2.1e-19	98.2
63f18e85-a1f8-4d38-a870-834ed9011c81	PsoOvis1B012848P2	67	100	9	2	36695	36404	1940	2017	2.11e-19	98.2
66db9381-01e9-4537-8a61-ea07eb03936f	PsoOvis1B006415P1	86.1	79	10	1	241	9	4	82	3.55e-26	113
66db9381-01e9-4537-8a61-ea07eb03936f	PsoOvis1B008113P1	71.9	534	75	15	2648	4236	1	464	2.97e-184	575
66db9381-01e9-4537-8a61-ea07eb03936f	PsoOvis1B004379P1	70.2	614	125	15	5758	7572	1	565	8.36e-194	607
66db9381-01e9-4537-8a61-ea07eb03936f	PsoOvis1B012848P1	70	626	153	16	9330	11176	5	604	1.35e-128	454
66db9381-01e9-4537-8a61-ea07eb03936f	PsoOvis1B012848P2	70	626	153	16	9330	11176	5	604	1.81e-128	454
66db9381-01e9-4537-8a61-ea07eb03936f	PsoOvis1B012848P1	75.4	268	61	5	11487	12277	542	808	5.51e-80	298
66db9381-01e9-4537-8a61-ea07eb03936f	PsoOvis1B012848P2	75.4	268	61	5	11487	12277	542	808	5.78e-80	298
66db9381-01e9-4537-8a61-ea07eb03936f	PsoOvis1B012848P1	56.1	1366	405	27	12530	16566	809	1999	1.19e-228	759
66db9381-01e9-4537-8a61-ea07eb03936f	PsoOvis1B012848P2	55.9	1369	444	26	12530	16566	809	2039	1.77e-226	753
66db9381-01e9-4537-8a61-ea07eb03936f	PsoOvis1B006099P1	72.8	1013	183	28	19983	17002	1	938	0	1000
66db9381-01e9-4537-8a61-ea07eb03936f	PsoOvis1B006099P2	72.9	1056	191	30	20112	17002	34	1012	0	1045
66db9381-01e9-4537-8a61-ea07eb03936f	PsoOvis1B001609P1	63	262	64	8	24408	23643	1	238	7.27e-57	199
66db9381-01e9-4537-8a61-ea07eb03936f	PsoOvis1B010752P1	78.5	391	58	6	26667	27826	1	368	1.78e-141	447
66db9381-01e9-4537-8a61-ea07eb03936f	PsoOvis1B002399P1	90.1	203	17	3	28695	29292	1	203	1.46e-90	294
66db9381-01e9-4537-8a61-ea07eb03936f	PsoOvis1B012292P1	52	102	44	3	30129	30423	4	104	1.54e-13	75.9
66db9381-01e9-4537-8a61-ea07eb03936f	PsoOvis1B012292P2	48.9	90	41	3	30165	30423	1	89	8.47e-09	61.2
66db9381-01e9-4537-8a61-ea07eb03936f	PsoOvis1B012292P1	89	263	25	4	30658	31434	52	312	9.03e-126	400
66db9381-01e9-4537-8a61-ea07eb03936f	PsoOvis1B012292P2	89	263	25	4	30658	31434	37	297	5.3e-126	400
66db9381-01e9-4537-8a61-ea07eb03936f	PsoOvis1B003850P1	76.4	339	75	5	32798	31799	1	338	6.4e-107	347
66db9381-01e9-4537-8a61-ea07eb03936f	PsoOvis1B004414P1	57	454	157	9	35252	33941	18	448	1.17e-111	366
66db9381-01e9-4537-8a61-ea07eb03936f	PsoOvis1B014440P1	45.2	473	199	13	35252	33911	26	461	6.82e-76	263
66db9381-01e9-4537-8a61-ea07eb03936f	PsoOvis1B014440P1	44.2	475	228	11	36899	35492	18	461	4.1e-71	249
66db9381-01e9-4537-8a61-ea07eb03936f	PsoOvis1B004414P1	78	487	79	8	36927	35489	1	464	1.63e-171	538
66db9381-01e9-4537-8a61-ea07eb03936f	PsoOvis1B004414P1	52.3	449	194	9	38429	37137	11	455	1.04e-82	282
66db9381-01e9-4537-8a61-ea07eb03936f	PsoOvis1B014440P1	81.4	467	74	10	38476	37116	1	465	3.91e-183	572
66db9381-01e9-4537-8a61-ea07eb03936f	PsoOvis1B006008P1	71.4	126	32	3	39640	39271	2	126	9.02e-42	151
66db9381-01e9-4537-8a61-ea07eb03936f	PsoOvis1B002217P1	69.9	256	48	8	41526	42283	1	232	5.08e-62	214
68d6c995-f8d7-4f1a-8bdd-1d2e86a43b5a	PsoOvis1B010992P1	77.6	134	24	5	21	408	321	453	9.29e-44	167
68d6c995-f8d7-4f1a-8bdd-1d2e86a43b5a	PsoOvis1B003850P1	73.1	275	67	6	1504	2308	2	276	5.7e-92	303
68d6c995-f8d7-4f1a-8bdd-1d2e86a43b5a	PsoOvis1B012292P1	87.4	262	33	0	3639	2863	51	312	1.89e-118	378
68d6c995-f8d7-4f1a-8bdd-1d2e86a43b5a	PsoOvis1B012292P2	87.4	262	33	0	3639	2863	36	297	1.12e-118	378
68d6c995-f8d7-4f1a-8bdd-1d2e86a43b5a	PsoOvis1B012292P2	76.3	38	8	1	4132	4022	4	41	5.04e-05	48.5
68d6c995-f8d7-4f1a-8bdd-1d2e86a43b5a	PsoOvis1B012292P1	85.5	55	6	2	4178	4022	2	56	5.94e-11	67
68d6c995-f8d7-4f1a-8bdd-1d2e86a43b5a	PsoOvis1B002399P1	81.5	200	30	6	5603	5026	3	200	9.84e-64	216
68d6c995-f8d7-4f1a-8bdd-1d2e86a43b5a	PsoOvis1B010752P1	79.6	388	48	11	7641	6503	1	365	4.72e-127	405
68d6c995-f8d7-4f1a-8bdd-1d2e86a43b5a	PsoOvis1B001609P1	61	259	74	4	9866	10620	1	238	2.44e-59	205
68d6c995-f8d7-4f1a-8bdd-1d2e86a43b5a	PsoOvis1B006099P2	77.8	1067	144	25	13999	17145	29	1016	0	1200
68d6c995-f8d7-4f1a-8bdd-1d2e86a43b5a	PsoOvis1B006099P1	77.8	1019	133	25	14141	17145	3	942	0	1137
68d6c995-f8d7-4f1a-8bdd-1d2e86a43b5a	PsoOvis1B012848P1	68	871	131	15	20177	17606	1249	1980	9.37e-182	617
68d6c995-f8d7-4f1a-8bdd-1d2e86a43b5a	PsoOvis1B012848P2	68	871	131	15	20177	17606	1289	2020	1.75e-181	617
72be6b85-2278-4cca-9b01-8b90e682c2b5	PsoOvis1B010752P1	73.2	168	41	4	32	525	201	367	3.1e-47	176
72be6b85-2278-4cca-9b01-8b90e682c2b5	PsoOvis1B002399P1	68	197	46	4	1434	1971	3	199	3.13e-46	167
72be6b85-2278-4cca-9b01-8b90e682c2b5	PsoOvis1B012292P1	71.9	64	11	1	2823	3013	10	66	3.48e-13	74.3
72be6b85-2278-4cca-9b01-8b90e682c2b5	PsoOvis1B012292P2	70.7	58	10	1	2840	3013	1	51	7.29e-12	70.1
72be6b85-2278-4cca-9b01-8b90e682c2b5	PsoOvis1B012292P1	70.4	267	71	6	3344	4119	52	316	8.92e-78	262
72be6b85-2278-4cca-9b01-8b90e682c2b5	PsoOvis1B012292P2	70.4	267	71	6	3344	4119	37	301	5.47e-78	262
72be6b85-2278-4cca-9b01-8b90e682c2b5	PsoOvis1B003850P1	68.2	277	77	10	5469	4660	1	274	3.57e-67	232
72be6b85-2278-4cca-9b01-8b90e682c2b5	PsoOvis1B004414P1	59.9	469	150	11	7960	6591	10	453	1.63e-122	397
72be6b85-2278-4cca-9b01-8b90e682c2b5	PsoOvis1B010992P1	80.1	478	66	8	7986	6567	1	454	1.33e-192	598
72be6b85-2278-4cca-9b01-8b90e682c2b5	PsoOvis1B004414P1	86.1	489	40	7	9626	8174	1	464	2.04e-217	669
72be6b85-2278-4cca-9b01-8b90e682c2b5	PsoOvis1B010992P1	63	478	142	9	9626	8207	1	446	1.57e-143	457
72be6b85-2278-4cca-9b01-8b90e682c2b5	PsoOvis1B010992P1	49.8	460	208	9	11171	9823	4	451	1.61e-99	330
72be6b85-2278-4cca-9b01-8b90e682c2b5	PsoOvis1B004414P1	51	451	209	8	11174	9850	3	449	2.51e-92	310
72be6b85-2278-4cca-9b01-8b90e682c2b5	PsoOvis1B006008P1	66.9	127	38	2	12382	12013	1	126	2.17e-29	115
72be6b85-2278-4cca-9b01-8b90e682c2b5	PsoOvis1B002217P1	73.9	261	37	6	14249	15020	1	234	2.15e-83	275
72be6b85-2278-4cca-9b01-8b90e682c2b5	PsoOvis1B010138P1	83.6	3226	440	74	24559	15114	258	3461	0	4012
72be6b85-2278-4cca-9b01-8b90e682c2b5	PsoOvis1B010138P1	70.2	336	57	8	25909	24913	1	296	2.02e-87	323
72be6b85-2278-4cca-9b01-8b90e682c2b5	PsoOvis1B000420P1	74.5	838	146	25	26128	28579	1	791	2.19e-286	882
73e531b3-2150-4a04-8472-45f8e3e3cfef	PsoOvis1B010644P1	69.1	521	66	11	5290	3757	1	433	2.51e-158	500
73e531b3-2150-4a04-8472-45f8e3e3cfef	PsoOvis1B003118P1	62.9	205	44	5	6724	6132	1	180	2.91e-53	188
73e531b3-2150-4a04-8472-45f8e3e3cfef	PsoOvis1B010457P1	77.9	240	28	6	8763	9483	1	217	4.75e-81	269
73e531b3-2150-4a04-8472-45f8e3e3cfef	PsoOvis1B002360P1	75	48	11	1	10134	9991	1	47	4.55e-12	67.8
73e531b3-2150-4a04-8472-45f8e3e3cfef	PsoOvis1B005201P1	59.1	374	65	8	11471	12576	22	312	3.05e-86	296
73e531b3-2150-4a04-8472-45f8e3e3cfef	PsoOvis1B005201P1	74.6	209	49	4	12970	13584	314	520	3.97e-56	208
73e531b3-2150-4a04-8472-45f8e3e3cfef	PsoOvis1B011792P2	65.6	854	211	20	14977	17479	1	787	6.71e-209	661
73e531b3-2150-4a04-8472-45f8e3e3cfef	PsoOvis1B001147P1	79.3	1045	156	21	21014	17946	1	1005	0	1178
73e531b3-2150-4a04-8472-45f8e3e3cfef	PsoOvis1B006415P1	83	342	34	7	23494	22484	1	320	1.02e-115	373
73e531b3-2150-4a04-8472-45f8e3e3cfef	PsoOvis1B008113P1	68.3	495	73	17	25866	27315	2	425	1.52e-140	450
73e531b3-2150-4a04-8472-45f8e3e3cfef	PsoOvis1B004379P1	66.2	606	153	14	28950	30738	4	565	1.25e-153	492
73e531b3-2150-4a04-8472-45f8e3e3cfef	PsoOvis1B012848P1	62.2	609	191	18	32491	34272	1	584	2.68e-133	471
73e531b3-2150-4a04-8472-45f8e3e3cfef	PsoOvis1B012848P2	62.2	609	191	18	32491	34272	1	584	3.75e-133	471
73e531b3-2150-4a04-8472-45f8e3e3cfef	PsoOvis1B012848P1	76.1	268	59	5	34652	35439	542	808	2.59e-79	297
73e531b3-2150-4a04-8472-45f8e3e3cfef	PsoOvis1B012848P2	76.1	268	59	5	34652	35439	542	808	2.72e-79	297
73e531b3-2150-4a04-8472-45f8e3e3cfef	PsoOvis1B012848P1	56.5	1353	385	32	35693	39696	809	1977	2.52e-238	789
73e531b3-2150-4a04-8472-45f8e3e3cfef	PsoOvis1B012848P2	57.9	1353	406	31	35693	39696	809	2017	8.11e-238	788
73e531b3-2150-4a04-8472-45f8e3e3cfef	PsoOvis1B006099P1	78.6	1018	123	27	43168	40177	1	940	0	1119
73e531b3-2150-4a04-8472-45f8e3e3cfef	PsoOvis1B006099P2	78.3	1071	137	27	43329	40177	22	1014	0	1183
73e531b3-2150-4a04-8472-45f8e3e3cfef	PsoOvis1B006099P2	100	24	0	0	44066	43995	1	24	9.2e-05	51.2
73e531b3-2150-4a04-8472-45f8e3e3cfef	PsoOvis1B001609P1	53.5	258	94	8	47482	46725	1	238	2.14e-46	170
73e531b3-2150-4a04-8472-45f8e3e3cfef	PsoOvis1B010752P1	67.5	388	99	8	49740	50881	5	368	6.92e-111	361
73e531b3-2150-4a04-8472-45f8e3e3cfef	PsoOvis1B002399P1	80.4	204	37	3	51770	52375	1	203	8.85e-78	259
73e531b3-2150-4a04-8472-45f8e3e3cfef	PsoOvis1B012292P1	69.9	73	13	2	53212	53402	1	73	4.84e-15	81.6
73e531b3-2150-4a04-8472-45f8e3e3cfef	PsoOvis1B012292P2	62.1	58	13	2	53257	53402	1	58	5.18e-06	53.9
73e531b3-2150-4a04-8472-45f8e3e3cfef	PsoOvis1B012292P1	80.6	273	47	4	53726	54522	45	316	1.03e-108	352
73e531b3-2150-4a04-8472-45f8e3e3cfef	PsoOvis1B012292P2	80.6	273	47	4	53726	54522	30	301	6.12e-109	352
73e531b3-2150-4a04-8472-45f8e3e3cfef	PsoOvis1B010992P1	81.3	481	59	8	58401	56979	1	455	4.87e-183	572
73e531b3-2150-4a04-8472-45f8e3e3cfef	PsoOvis1B010992P1	60.5	397	125	10	59784	58609	82	451	4.27e-109	359
73e531b3-2150-4a04-8472-45f8e3e3cfef	PsoOvis1B003850P1	50.5	184	56	9	62983	63430	88	271	1.38e-24	110
73e531b3-2150-4a04-8472-45f8e3e3cfef	PsoOvis1B009276P1	55.9	297	100	16	91265	90468	30	324	3.41e-39	153
91dad89d-1baa-4511-a6b0-31083a271e4a	PsoOvis1B010138P1	75.6	2604	559	65	12	7695	894	3464	0	2626
91dad89d-1baa-4511-a6b0-31083a271e4a	PsoOvis1B002217P1	72.4	257	42	8	8545	7785	3	233	1.97e-78	260
91dad89d-1baa-4511-a6b0-31083a271e4a	PsoOvis1B006008P1	71.3	122	34	1	10448	10809	1	122	2.63e-33	127
91dad89d-1baa-4511-a6b0-31083a271e4a	PsoOvis1B014440P1	76.8	469	95	13	11638	13022	2	465	9.79e-166	521
91dad89d-1baa-4511-a6b0-31083a271e4a	PsoOvis1B010992P1	48.3	441	208	14	11688	12983	12	442	1.28e-72	252
91dad89d-1baa-4511-a6b0-31083a271e4a	PsoOvis1B010992P1	52.9	488	177	16	13214	14647	1	446	6.39e-88	296
91dad89d-1baa-4511-a6b0-31083a271e4a	PsoOvis1B014440P1	41.6	483	240	17	13221	14653	11	458	3.15e-54	199
91dad89d-1baa-4511-a6b0-31083a271e4a	PsoOvis1B010992P1	74.6	480	85	14	14872	16278	1	454	5.33e-156	493
91dad89d-1baa-4511-a6b0-31083a271e4a	PsoOvis1B014440P1	42.2	483	224	18	14881	16269	13	461	2.09e-62	223
91dad89d-1baa-4511-a6b0-31083a271e4a	PsoOvis1B003850P1	54.4	287	114	11	17338	18152	1	284	1.75e-41	158
91dad89d-1baa-4511-a6b0-31083a271e4a	PsoOvis1B012292P1	62.5	264	90	8	19451	18688	51	312	7.55e-54	193
91dad89d-1baa-4511-a6b0-31083a271e4a	PsoOvis1B012292P2	62.5	264	90	8	19451	18688	36	297	4.85e-54	193
91dad89d-1baa-4511-a6b0-31083a271e4a	PsoOvis1B002399P1	76.6	192	39	6	21412	20856	5	195	2.69e-54	190
91dad89d-1baa-4511-a6b0-31083a271e4a	PsoOvis1B010752P1	64.1	373	99	13	23433	22358	6	356	2.03e-84	283
91dad89d-1baa-4511-a6b0-31083a271e4a	PsoOvis1B001609P1	59.4	256	78	5	25725	26484	2	235	1.29e-41	155
92e6620d-7716-47d3-b832-d669979b4013	PsoOvis1B010138P1	84.8	1920	249	35	6	5687	1559	3464	0	2513
92e6620d-7716-47d3-b832-d669979b4013	PsoOvis1B002217P1	82.8	261	16	5	6548	5777	1	233	1.46e-94	307
92e6620d-7716-47d3-b832-d669979b4013	PsoOvis1B014440P1	81.7	465	79	6	9549	10929	2	465	1.05e-205	637
92e6620d-7716-47d3-b832-d669979b4013	PsoOvis1B010992P1	47.8	462	211	10	9579	10917	4	451	8.62e-94	314
92e6620d-7716-47d3-b832-d669979b4013	PsoOvis1B010992P1	54.2	476	173	15	11113	12499	1	444	3.93e-101	335
92e6620d-7716-47d3-b832-d669979b4013	PsoOvis1B014440P1	41.4	476	232	14	11119	12499	11	454	1.34e-56	207
92e6620d-7716-47d3-b832-d669979b4013	PsoOvis1B010992P1	77.6	482	70	14	12717	14130	1	453	1.19e-187	584
92e6620d-7716-47d3-b832-d669979b4013	PsoOvis1B014440P1	47.2	481	199	18	12726	14110	12	456	1.94e-84	288
92e6620d-7716-47d3-b832-d669979b4013	PsoOvis1B003850P1	70.4	284	79	5	15215	16049	2	284	1.13e-74	254
92e6620d-7716-47d3-b832-d669979b4013	PsoOvis1B012292P1	74.5	267	60	8	17344	16563	51	316	6.52e-89	295
92e6620d-7716-47d3-b832-d669979b4013	PsoOvis1B012292P2	74.5	267	60	8	17344	16563	36	301	3.94e-89	295
92e6620d-7716-47d3-b832-d669979b4013	PsoOvis1B002399P1	85.4	206	22	7	19315	18705	1	203	1.61e-64	220
92e6620d-7716-47d3-b832-d669979b4013	PsoOvis1B010752P1	75	392	66	9	21358	20208	1	368	2.75e-114	370
92e6620d-7716-47d3-b832-d669979b4013	PsoOvis1B001609P1	59.9	247	66	5	23623	24334	5	227	1.58e-49	178
92e6620d-7716-47d3-b832-d669979b4013	PsoOvis1B006099P2	70.4	1098	215	30	27670	30906	13	1014	0	1092
92e6620d-7716-47d3-b832-d669979b4013	PsoOvis1B006099P1	71.7	1022	193	26	27898	30906	1	940	0	1038
92e6620d-7716-47d3-b832-d669979b4013	PsoOvis1B012848P1	59.3	1355	336	22	35357	31371	814	1980	2.97e-287	932
92e6620d-7716-47d3-b832-d669979b4013	PsoOvis1B012848P2	59.3	1355	376	21	35357	31371	814	2020	1.1e-286	932
92e6620d-7716-47d3-b832-d669979b4013	PsoOvis1B012848P1	84.7	268	32	8	36407	35625	544	808	3.6e-83	308
92e6620d-7716-47d3-b832-d669979b4013	PsoOvis1B012848P2	84.7	268	32	8	36407	35625	544	808	3.8e-83	308
92e6620d-7716-47d3-b832-d669979b4013	PsoOvis1B012848P1	74.5	631	123	14	38584	36722	1	600	2.12e-164	566
92e6620d-7716-47d3-b832-d669979b4013	PsoOvis1B012848P2	74.5	631	123	14	38584	36722	1	600	3.63e-164	566
92e6620d-7716-47d3-b832-d669979b4013	PsoOvis1B004379P1	72.1	613	117	10	42095	40290	1	566	1.43e-178	563
92e6620d-7716-47d3-b832-d669979b4013	PsoOvis1B008113P1	66.1	499	89	15	45191	43723	1	430	1.22e-150	478
92e6620d-7716-47d3-b832-d669979b4013	PsoOvis1B006415P1	77.5	333	47	11	47576	48549	3	316	6.69e-105	341
92e6620d-7716-47d3-b832-d669979b4013	PsoOvis1B009276P1	76.9	338	68	10	49624	48622	4	335	2.22e-96	317
92e6620d-7716-47d3-b832-d669979b4013	PsoOvis1B001147P1	84.7	920	126	15	50100	52824	11	927	0	1198
148f1ba5-fcb3-4843-ba76-3f7f92bf75ff	PsoOvis1B012848P1	54	578	215	18	1223	2894	1	548	9.78e-74	276
148f1ba5-fcb3-4843-ba76-3f7f92bf75ff	PsoOvis1B012848P2	54	578	215	18	1223	2894	1	548	1.01e-73	276
148f1ba5-fcb3-4843-ba76-3f7f92bf75ff	PsoOvis1B012848P1	54.2	260	100	12	3414	4151	554	810	6.87e-32	139
148f1ba5-fcb3-4843-ba76-3f7f92bf75ff	PsoOvis1B012848P2	54.2	260	100	12	3414	4151	554	810	6.93e-32	139
148f1ba5-fcb3-4843-ba76-3f7f92bf75ff	PsoOvis1B012848P1	43.5	1355	540	40	4428	8420	819	1976	4.1e-141	493
148f1ba5-fcb3-4843-ba76-3f7f92bf75ff	PsoOvis1B012848P2	43.2	1360	577	39	4428	8420	819	2016	1.32e-138	486
148f1ba5-fcb3-4843-ba76-3f7f92bf75ff	PsoOvis1B006099P1	62.9	1029	279	35	11926	8894	2	942	1.02e-224	711
148f1ba5-fcb3-4843-ba76-3f7f92bf75ff	PsoOvis1B006099P2	62.3	1078	299	37	12066	8894	29	1016	9.46e-235	743
148f1ba5-fcb3-4843-ba76-3f7f92bf75ff	PsoOvis1B001609P1	48.5	260	102	10	16264	15512	1	235	2.47e-13	73.2
148f1ba5-fcb3-4843-ba76-3f7f92bf75ff	PsoOvis1B010752P1	68.4	332	68	15	18584	19562	6	304	1.11e-95	315
148f1ba5-fcb3-4843-ba76-3f7f92bf75ff	PsoOvis1B002399P1	53.6	209	75	9	20613	21204	1	201	1.08e-28	116
148f1ba5-fcb3-4843-ba76-3f7f92bf75ff	PsoOvis1B012292P1	68.5	54	16	1	22059	22217	1	54	4.74e-09	61.6
148f1ba5-fcb3-4843-ba76-3f7f92bf75ff	PsoOvis1B012292P1	64.9	265	85	8	22595	23375	52	312	1.24e-67	233
148f1ba5-fcb3-4843-ba76-3f7f92bf75ff	PsoOvis1B012292P2	64.9	265	85	8	22595	23375	37	297	7.77e-68	233
148f1ba5-fcb3-4843-ba76-3f7f92bf75ff	PsoOvis1B003850P1	53	345	145	12	24743	23741	1	338	3.23e-45	169
148f1ba5-fcb3-4843-ba76-3f7f92bf75ff	PsoOvis1B010992P1	63.4	481	131	22	27231	25837	1	455	6.58e-113	369
148f1ba5-fcb3-4843-ba76-3f7f92bf75ff	PsoOvis1B010992P1	62.3	162	55	5	27918	27441	291	450	1.91e-32	134
182fe01d-17d2-4fa2-9ee3-471f35e46281	PsoOvis1B003850P1	63.2	106	32	4	328	30	1	104	6.39e-08	58.2
182fe01d-17d2-4fa2-9ee3-471f35e46281	PsoOvis1B014440P1	46.5	286	138	11	2295	1446	181	456	4.14e-30	127
182fe01d-17d2-4fa2-9ee3-471f35e46281	PsoOvis1B010992P1	61.4	469	132	18	2788	1427	16	452	1.15e-86	293
182fe01d-17d2-4fa2-9ee3-471f35e46281	PsoOvis1B010992P1	42.5	431	200	19	4326	3072	45	438	1.12e-46	176
182fe01d-17d2-4fa2-9ee3-471f35e46281	PsoOvis1B014440P1	37.2	471	231	18	4417	3072	22	448	7.06e-31	130
182fe01d-17d2-4fa2-9ee3-471f35e46281	PsoOvis1B010992P1	38.3	460	235	19	5982	4681	10	448	1.8e-31	131
182fe01d-17d2-4fa2-9ee3-471f35e46281	PsoOvis1B014440P1	59.1	477	146	22	6016	4663	8	463	1.05e-89	302
182fe01d-17d2-4fa2-9ee3-471f35e46281	PsoOvis1B006008P1	58	119	46	4	7206	6858	7	123	8.89e-15	73.9
182fe01d-17d2-4fa2-9ee3-471f35e46281	PsoOvis1B002217P1	61	218	80	5	9183	9819	17	233	4.32e-45	164
182fe01d-17d2-4fa2-9ee3-471f35e46281	PsoOvis1B010138P1	60.6	3240	1125	117	19378	9907	298	3463	0	2057
182fe01d-17d2-4fa2-9ee3-471f35e46281	PsoOvis1B010138P1	55.1	325	98	15	20791	19847	10	296	7.02e-47	188
182fe01d-17d2-4fa2-9ee3-471f35e46281	PsoOvis1B000420P1	57.4	846	282	28	21039	23508	1	788	4.37e-168	541
494f0058-6261-42a6-8def-d9e7cef7f75d	PsoOvis1B012848P1	68	359	88	9	42	1102	218	556	7.77e-82	303
494f0058-6261-42a6-8def-d9e7cef7f75d	PsoOvis1B012848P2	68	359	88	9	42	1102	218	556	8.17e-82	303
494f0058-6261-42a6-8def-d9e7cef7f75d	PsoOvis1B012848P1	69.8	268	74	6	1598	2387	544	808	6.59e-62	238
494f0058-6261-42a6-8def-d9e7cef7f75d	PsoOvis1B012848P2	69.8	268	74	6	1598	2387	544	808	6.76e-62	238
494f0058-6261-42a6-8def-d9e7cef7f75d	PsoOvis1B012848P1	55	1358	408	32	2645	6654	809	1980	3.9e-252	828
494f0058-6261-42a6-8def-d9e7cef7f75d	PsoOvis1B012848P2	55	1362	442	31	2645	6654	809	2020	7.16e-252	828
494f0058-6261-42a6-8def-d9e7cef7f75d	PsoOvis1B006099P1	72.4	1001	188	22	10060	7143	1	941	0	1040
494f0058-6261-42a6-8def-d9e7cef7f75d	PsoOvis1B006099P2	71.3	1082	208	23	10301	7143	8	1015	0	1108
494f0058-6261-42a6-8def-d9e7cef7f75d	PsoOvis1B006099P2	96.6	29	1	0	10968	10882	1	29	0.000589	46.6
494f0058-6261-42a6-8def-d9e7cef7f75d	PsoOvis1B001609P1	62.2	262	72	6	14420	13647	1	238	2.35e-52	186
494f0058-6261-42a6-8def-d9e7cef7f75d	PsoOvis1B010752P1	80.2	388	53	11	16709	17858	1	368	7.01e-134	425
494f0058-6261-42a6-8def-d9e7cef7f75d	PsoOvis1B002399P1	83.7	208	27	7	18759	19377	1	203	1.25e-76	254
494f0058-6261-42a6-8def-d9e7cef7f75d	PsoOvis1B012292P1	90.6	53	5	0	20232	20391	1	53	2.07e-16	84
494f0058-6261-42a6-8def-d9e7cef7f75d	PsoOvis1B012292P2	89.5	38	4	0	20278	20391	1	38	2.33e-09	62.4
494f0058-6261-42a6-8def-d9e7cef7f75d	PsoOvis1B012292P1	74.9	263	54	11	20774	21531	50	310	3.41e-89	295
494f0058-6261-42a6-8def-d9e7cef7f75d	PsoOvis1B012292P2	74.9	263	54	11	20774	21531	35	295	2.06e-89	295
494f0058-6261-42a6-8def-d9e7cef7f75d	PsoOvis1B003850P1	72.8	279	69	7	22914	22089	1	276	7.5e-83	277
494f0058-6261-42a6-8def-d9e7cef7f75d	PsoOvis1B004414P1	62.3	477	140	11	25429	24036	6	453	2.51e-136	436
494f0058-6261-42a6-8def-d9e7cef7f75d	PsoOvis1B010992P1	85.4	487	35	14	25447	24010	1	455	1.39e-195	606
494f0058-6261-42a6-8def-d9e7cef7f75d	PsoOvis1B010992P1	69	168	38	9	26390	25901	177	335	4.82e-42	163
494f0058-6261-42a6-8def-d9e7cef7f75d	PsoOvis1B004414P1	47.8	559	144	23	27160	25638	4	464	3.52e-77	266
748d2cc3-cf77-4119-ad65-7796055aa844	PsoOvis1B010992P1	62.2	241	84	6	29	732	202	439	4.86e-58	209
748d2cc3-cf77-4119-ad65-7796055aa844	PsoOvis1B010992P1	67.7	480	118	12	969	2377	1	455	1.87e-142	453
748d2cc3-cf77-4119-ad65-7796055aa844	PsoOvis1B003850P1	73.1	294	60	8	3470	4322	2	284	1.08e-84	282
748d2cc3-cf77-4119-ad65-7796055aa844	PsoOvis1B012292P1	76.4	275	58	5	5671	4857	43	312	1.28e-99	324
748d2cc3-cf77-4119-ad65-7796055aa844	PsoOvis1B012292P2	76.4	275	58	5	5671	4857	28	297	7.66e-100	324
748d2cc3-cf77-4119-ad65-7796055aa844	PsoOvis1B012292P1	64.6	48	14	3	6151	6016	8	55	0.000753	45.1
748d2cc3-cf77-4119-ad65-7796055aa844	PsoOvis1B002399P1	77	204	38	7	7588	6998	1	203	1.05e-65	222
748d2cc3-cf77-4119-ad65-7796055aa844	PsoOvis1B010752P1	72	389	81	10	9634	8495	1	368	6.12e-115	370
748d2cc3-cf77-4119-ad65-7796055aa844	PsoOvis1B001609P1	60.5	263	78	5	11929	12711	1	238	6.82e-59	204
748d2cc3-cf77-4119-ad65-7796055aa844	PsoOvis1B006099P2	70.6	1063	215	33	16093	19226	33	1013	0	998
748d2cc3-cf77-4119-ad65-7796055aa844	PsoOvis1B006099P1	70.6	1020	204	32	16220	19226	1	939	3.40e-312	963
748d2cc3-cf77-4119-ad65-7796055aa844	PsoOvis1B012848P1	48.1	208	39	7	20311	19699	1839	1979	4.43e-22	106
748d2cc3-cf77-4119-ad65-7796055aa844	PsoOvis1B012848P2	48.1	208	39	7	20311	19699	1879	2019	4.45e-22	106
748d2cc3-cf77-4119-ad65-7796055aa844	PsoOvis1B012848P1	69	532	104	13	22200	20629	1279	1756	2.28e-108	389
748d2cc3-cf77-4119-ad65-7796055aa844	PsoOvis1B012848P2	69	532	104	13	22200	20629	1319	1796	2.65e-108	389
812ab828-a5e0-445b-9cf7-17d2f0dff2d9	PsoOvis1B010992P1	80.3	152	25	4	21	456	294	444	7.3e-44	167
812ab828-a5e0-445b-9cf7-17d2f0dff2d9	PsoOvis1B010992P1	81.8	477	49	12	671	2067	1	452	1.67e-185	577
812ab828-a5e0-445b-9cf7-17d2f0dff2d9	PsoOvis1B003850P1	74.1	278	64	4	3147	3950	2	279	3.52e-86	286
812ab828-a5e0-445b-9cf7-17d2f0dff2d9	PsoOvis1B012292P1	70.3	273	69	6	5275	4478	45	312	5.45e-79	265
812ab828-a5e0-445b-9cf7-17d2f0dff2d9	PsoOvis1B012292P2	70.3	273	69	6	5275	4478	30	297	3.34e-79	265
812ab828-a5e0-445b-9cf7-17d2f0dff2d9	PsoOvis1B012292P2	43.8	96	46	3	5755	5489	1	94	7.03e-05	47.8
812ab828-a5e0-445b-9cf7-17d2f0dff2d9	PsoOvis1B012292P1	48.1	104	46	3	5779	5489	8	109	8.48e-10	63.2
812ab828-a5e0-445b-9cf7-17d2f0dff2d9	PsoOvis1B002399P1	77.8	203	36	8	7234	6645	5	203	2.12e-59	204
812ab828-a5e0-445b-9cf7-17d2f0dff2d9	PsoOvis1B010752P1	72.7	381	75	9	9262	8159	1	361	1.89e-107	348
812ab828-a5e0-445b-9cf7-17d2f0dff2d9	PsoOvis1B001609P1	55.6	248	82	4	11495	12217	1	227	1.19e-49	177
812ab828-a5e0-445b-9cf7-17d2f0dff2d9	PsoOvis1B006099P2	63.3	49	17	1	14697	14842	1	49	0.00075	45.4
812ab828-a5e0-445b-9cf7-17d2f0dff2d9	PsoOvis1B006099P2	53.3	212	63	10	15392	15992	11	198	5.6e-25	114
818fdb76-20e0-4aae-acfd-01bffce43a54	PsoOvis1B010138P1	46.9	1180	562	42	90	3480	2299	3459	2.56e-127	454
818fdb76-20e0-4aae-acfd-01bffce43a54	PsoOvis1B002217P1	49.7	185	83	7	4112	3580	52	233	1.04e-14	76.6
818fdb76-20e0-4aae-acfd-01bffce43a54	PsoOvis1B014440P1	42	479	243	22	7331	8698	1	466	1.27e-35	144
818fdb76-20e0-4aae-acfd-01bffce43a54	PsoOvis1B004414P1	44.6	495	224	24	8892	10330	4	462	8.76e-43	165
818fdb76-20e0-4aae-acfd-01bffce43a54	PsoOvis1B010992P1	49.7	483	203	16	10530	11953	1	453	4.52e-62	221
818fdb76-20e0-4aae-acfd-01bffce43a54	PsoOvis1B004414P1	36.3	455	240	13	10624	11933	31	453	6.97e-31	129
818fdb76-20e0-4aae-acfd-01bffce43a54	PsoOvis1B014440P1	41	217	121	7	11287	11933	247	456	5.63e-14	77.8
818fdb76-20e0-4aae-acfd-01bffce43a54	PsoOvis1B003850P1	40.2	244	126	11	13120	13804	34	272	6.88e-10	63.9
818fdb76-20e0-4aae-acfd-01bffce43a54	PsoOvis1B012292P1	46.8	248	122	8	15102	14375	68	311	3e-32	130
818fdb76-20e0-4aae-acfd-01bffce43a54	PsoOvis1B012292P2	46.8	248	122	8	15102	14375	53	296	2.1e-32	130
818fdb76-20e0-4aae-acfd-01bffce43a54	PsoOvis1B002399P1	54.3	129	52	5	16938	16571	49	175	4.25e-07	53.5
818fdb76-20e0-4aae-acfd-01bffce43a54	PsoOvis1B010752P1	45.7	376	171	11	19019	17923	18	368	4.22e-31	128
832eaddc-1281-46ca-80af-a774335ab66f	PsoOvis1B008113P1	67.5	499	84	17	1550	3020	1	428	8.02e-146	465
832eaddc-1281-46ca-80af-a774335ab66f	PsoOvis1B004379P1	49.3	610	216	15	4624	6303	1	565	1.86e-104	350
832eaddc-1281-46ca-80af-a774335ab66f	PsoOvis1B012848P1	60	562	185	18	8036	9662	5	543	5.25e-96	351
832eaddc-1281-46ca-80af-a774335ab66f	PsoOvis1B012848P2	60	562	185	18	8036	9662	5	543	5.76e-96	351
832eaddc-1281-46ca-80af-a774335ab66f	PsoOvis1B012848P1	67.2	332	90	11	10158	11110	542	866	1.66e-81	303
832eaddc-1281-46ca-80af-a774335ab66f	PsoOvis1B012848P2	67.2	332	90	11	10158	11110	542	866	1.75e-81	303
832eaddc-1281-46ca-80af-a774335ab66f	PsoOvis1B012848P1	49.2	1359	479	36	11203	15192	809	1980	1.12e-205	691
832eaddc-1281-46ca-80af-a774335ab66f	PsoOvis1B012848P2	48.8	1362	520	35	11203	15192	809	2020	1.58e-202	682
832eaddc-1281-46ca-80af-a774335ab66f	PsoOvis1B006099P1	71	1020	195	32	18648	15663	1	941	0	1024
832eaddc-1281-46ca-80af-a774335ab66f	PsoOvis1B006099P2	70.2	1094	218	36	18852	15663	2	1015	0	1067
832eaddc-1281-46ca-80af-a774335ab66f	PsoOvis1B001609P1	64.7	272	41	7	23101	22339	1	234	4.3e-65	223
832eaddc-1281-46ca-80af-a774335ab66f	PsoOvis1B010752P1	74.4	398	66	13	25375	26551	1	368	6.2e-122	392
832eaddc-1281-46ca-80af-a774335ab66f	PsoOvis1B002399P1	82.2	202	33	3	27433	28022	1	201	5.83e-69	233
832eaddc-1281-46ca-80af-a774335ab66f	PsoOvis1B012292P1	60	90	34	1	28872	29140	1	88	3.42e-18	90.5
832eaddc-1281-46ca-80af-a774335ab66f	PsoOvis1B012292P2	52	75	34	1	28917	29140	1	73	4.47e-09	62.8
832eaddc-1281-46ca-80af-a774335ab66f	PsoOvis1B012292P1	83	264	39	5	29419	30199	53	312	6.52e-100	327
832eaddc-1281-46ca-80af-a774335ab66f	PsoOvis1B012292P2	83	264	39	5	29419	30199	38	297	3.89e-100	327
832eaddc-1281-46ca-80af-a774335ab66f	PsoOvis1B003850P1	76.9	286	56	7	31546	30710	1	282	3.78e-76	259
832eaddc-1281-46ca-80af-a774335ab66f	PsoOvis1B004414P1	55.7	476	160	15	34003	32654	4	453	7.13e-93	312
832eaddc-1281-46ca-80af-a774335ab66f	PsoOvis1B010992P1	77.2	479	64	18	34003	32628	4	455	1.67e-148	472
832eaddc-1281-46ca-80af-a774335ab66f	PsoOvis1B004414P1	77.5	489	69	14	35616	34202	1	464	1.06e-173	545
832eaddc-1281-46ca-80af-a774335ab66f	PsoOvis1B010992P1	56.5	476	159	16	35616	34238	1	445	7.1e-105	347
832eaddc-1281-46ca-80af-a774335ab66f	PsoOvis1B004414P1	47.3	446	206	16	37064	35820	11	454	6.77e-57	208
832eaddc-1281-46ca-80af-a774335ab66f	PsoOvis1B010992P1	46.7	454	206	17	37085	35817	4	448	6.96e-62	222
832eaddc-1281-46ca-80af-a774335ab66f	PsoOvis1B006008P1	70.2	121	33	3	38275	37922	1	121	1.42e-31	123
832eaddc-1281-46ca-80af-a774335ab66f	PsoOvis1B002217P1	71.1	273	36	10	40152	40953	1	234	2.59e-69	235
832eaddc-1281-46ca-80af-a774335ab66f	PsoOvis1B010138P1	77.2	3213	614	95	50417	41044	297	3463	0	3309
832eaddc-1281-46ca-80af-a774335ab66f	PsoOvis1B010138P1	70.5	336	48	12	51852	50869	4	297	4.98e-68	260
832eaddc-1281-46ca-80af-a774335ab66f	PsoOvis1B000420P1	71.8	834	168	24	52112	54566	11	791	9.3e-262	813
832eaddc-1281-46ca-80af-a774335ab66f	PsoOvis1B008544P1	70.3	1003	222	28	55788	58696	17	972	1.77e-252	870
832eaddc-1281-46ca-80af-a774335ab66f	PsoOvis1B008544P1	64.8	421	91	13	59014	60250	976	1347	3.77e-97	357
832eaddc-1281-46ca-80af-a774335ab66f	PsoOvis1B008544P1	70.2	3573	732	98	60455	70869	1344	4675	0	3088
4388ffba-d18e-4c2c-82a8-b89758548b19	PsoOvis1B012848P1	57.1	875	223	19	23	2617	1247	1979	5.21e-128	452
4388ffba-d18e-4c2c-82a8-b89758548b19	PsoOvis1B012848P2	57.1	875	223	19	23	2617	1287	2019	6.96e-128	452
4388ffba-d18e-4c2c-82a8-b89758548b19	PsoOvis1B006099P1	76.8	1019	140	30	6077	3087	1	942	0	1046
4388ffba-d18e-4c2c-82a8-b89758548b19	PsoOvis1B006099P2	75.7	1103	158	32	6328	3087	5	1016	0	1113
4388ffba-d18e-4c2c-82a8-b89758548b19	PsoOvis1B006099P2	95.7	23	1	0	6989	6921	1	23	0.000299	47.8
4388ffba-d18e-4c2c-82a8-b89758548b19	PsoOvis1B001609P1	64.4	253	66	4	10241	9491	6	238	7.55e-66	224
4388ffba-d18e-4c2c-82a8-b89758548b19	PsoOvis1B010752P1	80.3	390	51	6	12542	13708	1	367	8.95e-137	434
4388ffba-d18e-4c2c-82a8-b89758548b19	PsoOvis1B002399P1	87.5	200	23	2	14615	15208	5	203	1.2e-93	303
4388ffba-d18e-4c2c-82a8-b89758548b19	PsoOvis1B012292P1	95.9	49	2	0	16045	16190	1	49	2.53e-19	92.8
4388ffba-d18e-4c2c-82a8-b89758548b19	PsoOvis1B012292P2	97.1	34	1	0	16090	16190	1	34	2.6e-10	65.5
4388ffba-d18e-4c2c-82a8-b89758548b19	PsoOvis1B012292P1	83.2	273	43	3	16558	17374	45	315	1.99e-115	370
4388ffba-d18e-4c2c-82a8-b89758548b19	PsoOvis1B012292P2	83.2	273	43	3	16558	17374	30	300	1.17e-115	370
4388ffba-d18e-4c2c-82a8-b89758548b19	PsoOvis1B003850P1	80.8	276	48	5	18749	17931	1	274	2.99e-95	313
4388ffba-d18e-4c2c-82a8-b89758548b19	PsoOvis1B004414P1	55.9	479	166	14	21258	19872	6	454	6.45e-110	360
4388ffba-d18e-4c2c-82a8-b89758548b19	PsoOvis1B010992P1	75.7	478	78	13	21272	19869	1	448	2.62e-170	534
4388ffba-d18e-4c2c-82a8-b89758548b19	PsoOvis1B004414P1	82.8	478	52	8	22894	21473	11	461	2.61e-194	603
4388ffba-d18e-4c2c-82a8-b89758548b19	PsoOvis1B010992P1	61.7	472	140	9	22894	21497	11	446	5.74e-128	412
4388ffba-d18e-4c2c-82a8-b89758548b19	PsoOvis1B010992P1	44.3	458	222	17	24449	23139	4	448	1.27e-64	229
4388ffba-d18e-4c2c-82a8-b89758548b19	PsoOvis1B004414P1	46	463	211	18	24452	23148	3	452	7.62e-66	233
4388ffba-d18e-4c2c-82a8-b89758548b19	PsoOvis1B006008P1	69.1	123	35	2	25638	25271	5	126	2.92e-26	107
4388ffba-d18e-4c2c-82a8-b89758548b19	PsoOvis1B002217P1	78	255	31	2	27558	28319	3	233	9.08e-84	276
4388ffba-d18e-4c2c-82a8-b89758548b19	PsoOvis1B010138P1	79.9	1138	198	28	31770	28409	2342	3464	0	1282
6367ecac-7558-40f5-abdb-ff65aa8aef3b	PsoOvis1B010644P1	66.5	528	79	16	18120	16569	1	438	1.81e-122	397
6367ecac-7558-40f5-abdb-ff65aa8aef3b	PsoOvis1B003118P1	60.5	215	47	8	19550	18931	3	187	2.73e-42	156
6367ecac-7558-40f5-abdb-ff65aa8aef3b	PsoOvis1B010457P1	65.6	224	48	6	21586	22235	18	218	1.95e-55	195
6367ecac-7558-40f5-abdb-ff65aa8aef3b	PsoOvis1B002360P1	70.2	47	14	0	22854	22714	2	48	4.9e-11	64.3
6367ecac-7558-40f5-abdb-ff65aa8aef3b	PsoOvis1B005201P1	58.3	369	61	13	24121	25195	28	312	1.44e-73	258
6367ecac-7558-40f5-abdb-ff65aa8aef3b	PsoOvis1B005201P1	62.3	215	68	8	25579	26203	314	520	5.97e-41	162
6367ecac-7558-40f5-abdb-ff65aa8aef3b	PsoOvis1B011792P2	41.5	846	404	33	27608	30045	1	787	1.97e-78	281
6367ecac-7558-40f5-abdb-ff65aa8aef3b	PsoOvis1B011792P1	43.2	730	356	30	27965	30057	1	702	3.03e-73	263
6367ecac-7558-40f5-abdb-ff65aa8aef3b	PsoOvis1B001147P1	42	1020	495	38	33390	30516	20	1003	8.98e-92	326
6367ecac-7558-40f5-abdb-ff65aa8aef3b	PsoOvis1B009276P1	64.8	344	99	13	33861	34855	5	337	6.53e-82	276
6367ecac-7558-40f5-abdb-ff65aa8aef3b	PsoOvis1B006415P1	61.9	339	99	12	35901	34913	2	320	4.39e-76	258
6367ecac-7558-40f5-abdb-ff65aa8aef3b	PsoOvis1B008113P1	54.8	527	157	20	38273	39837	13	464	3.9e-97	325
6367ecac-7558-40f5-abdb-ff65aa8aef3b	PsoOvis1B004379P1	59.7	615	184	15	41292	43096	1	565	6.58e-136	441
6367ecac-7558-40f5-abdb-ff65aa8aef3b	PsoOvis1B012848P1	57.9	560	191	22	44862	46472	8	541	7.5e-82	305
6367ecac-7558-40f5-abdb-ff65aa8aef3b	PsoOvis1B012848P2	57.9	560	191	22	44862	46472	8	541	7.9e-82	305
6367ecac-7558-40f5-abdb-ff65aa8aef3b	PsoOvis1B012848P1	43.5	1657	640	48	46967	51774	542	1955	1.84e-180	615
6367ecac-7558-40f5-abdb-ff65aa8aef3b	PsoOvis1B012848P2	43.3	1660	679	47	46967	51774	542	1995	1.11e-179	613
6367ecac-7558-40f5-abdb-ff65aa8aef3b	PsoOvis1B006099P1	64.3	1011	268	21	55334	52384	1	936	7.69e-257	805
6367ecac-7558-40f5-abdb-ff65aa8aef3b	PsoOvis1B006099P2	64.4	1058	283	22	55471	52384	28	1010	2.2e-269	844
6367ecac-7558-40f5-abdb-ff65aa8aef3b	PsoOvis1B001609P1	59.3	189	61	6	59424	58885	54	235	1.15e-30	124
6367ecac-7558-40f5-abdb-ff65aa8aef3b	PsoOvis1B010752P1	62.7	217	76	4	62057	62696	153	366	2.85e-43	165
6367ecac-7558-40f5-abdb-ff65aa8aef3b	PsoOvis1B002399P1	79.6	206	34	8	63566	64167	1	203	4.5e-67	228
6367ecac-7558-40f5-abdb-ff65aa8aef3b	PsoOvis1B012292P1	64.4	73	17	3	64984	65178	4	75	5.2e-09	62.8
6367ecac-7558-40f5-abdb-ff65aa8aef3b	PsoOvis1B012292P2	59	61	16	3	65021	65178	1	60	0.000183	48.5
6367ecac-7558-40f5-abdb-ff65aa8aef3b	PsoOvis1B012292P1	72.3	256	60	9	65517	66257	54	304	3.44e-78	264
6367ecac-7558-40f5-abdb-ff65aa8aef3b	PsoOvis1B012292P2	72.3	256	60	9	65517	66257	39	289	2.1e-78	264
6367ecac-7558-40f5-abdb-ff65aa8aef3b	PsoOvis1B003850P1	71.4	287	72	9	67626	66797	1	284	1.84e-71	246
6367ecac-7558-40f5-abdb-ff65aa8aef3b	PsoOvis1B004414P1	40.6	438	205	20	70047	68834	12	426	1.78e-32	136
6367ecac-7558-40f5-abdb-ff65aa8aef3b	PsoOvis1B010992P1	53.4	446	162	19	70073	68811	4	426	6.8e-60	216
6367ecac-7558-40f5-abdb-ff65aa8aef3b	PsoOvis1B010992P1	36.6	339	161	21	71270	70336	124	435	1.8e-11	71.6
6367ecac-7558-40f5-abdb-ff65aa8aef3b	PsoOvis1B004414P1	44.6	480	204	25	71611	70274	11	462	2.73e-38	153
6635c7f2-e96d-4f6e-b577-fc02e2d7d895	PsoOvis1B010138P1	75.6	2296	467	71	23	6733	1205	3459	0	2392
6635c7f2-e96d-4f6e-b577-fc02e2d7d895	PsoOvis1B002217P1	79.3	213	30	12	7450	6840	22	230	3.1e-60	207
6635c7f2-e96d-4f6e-b577-fc02e2d7d895	PsoOvis1B006008P1	68.8	64	18	2	9397	9585	1	63	9.17e-08	53.5
6635c7f2-e96d-4f6e-b577-fc02e2d7d895	PsoOvis1B014440P1	71.6	472	122	12	10565	11972	1	463	8.7e-149	472
6635c7f2-e96d-4f6e-b577-fc02e2d7d895	PsoOvis1B010992P1	45	453	224	15	10596	11928	4	439	2.38e-62	222
6635c7f2-e96d-4f6e-b577-fc02e2d7d895	PsoOvis1B010992P1	52.6	456	173	14	12179	13508	9	434	5.25e-78	267
6635c7f2-e96d-4f6e-b577-fc02e2d7d895	PsoOvis1B014440P1	43.9	458	205	17	12194	13508	21	444	1.34e-41	161
6635c7f2-e96d-4f6e-b577-fc02e2d7d895	PsoOvis1B010992P1	72.2	474	98	11	13759	15156	3	448	1.43e-135	433
6635c7f2-e96d-4f6e-b577-fc02e2d7d895	PsoOvis1B014440P1	44.1	476	223	19	13762	15150	12	456	1.54e-51	191
6635c7f2-e96d-4f6e-b577-fc02e2d7d895	PsoOvis1B003850P1	62.6	334	117	8	16275	17256	7	338	1.86e-70	241
6635c7f2-e96d-4f6e-b577-fc02e2d7d895	PsoOvis1B012292P1	65.3	294	90	8	18493	17628	27	312	2e-86	286
6635c7f2-e96d-4f6e-b577-fc02e2d7d895	PsoOvis1B012292P2	65.3	294	90	8	18493	17628	12	297	1.22e-86	286
6743a56a-aa10-4053-a00e-485268c8bd63	PsoOvis1B010752P1	52.8	405	136	19	1958	3121	1	367	1.72e-56	201
6743a56a-aa10-4053-a00e-485268c8bd63	PsoOvis1B002399P1	71.4	206	53	5	4009	4618	1	203	6.7e-44	159
6743a56a-aa10-4053-a00e-485268c8bd63	PsoOvis1B012292P1	50.9	114	43	4	5426	5750	1	108	2.17e-11	67.8
6743a56a-aa10-4053-a00e-485268c8bd63	PsoOvis1B012292P2	46.5	99	41	3	5469	5750	1	93	4.62e-07	54.3
6743a56a-aa10-4053-a00e-485268c8bd63	PsoOvis1B012292P1	59	273	97	9	5964	6754	51	316	3.35e-50	181
6743a56a-aa10-4053-a00e-485268c8bd63	PsoOvis1B012292P2	59	273	97	9	5964	6754	36	301	2.18e-50	181
6743a56a-aa10-4053-a00e-485268c8bd63	PsoOvis1B003850P1	60.7	262	92	8	8062	7297	18	275	1.34e-50	183
6743a56a-aa10-4053-a00e-485268c8bd63	PsoOvis1B004414P1	41.4	474	234	17	10606	9242	6	454	3.12e-49	183
6743a56a-aa10-4053-a00e-485268c8bd63	PsoOvis1B010992P1	57.4	479	164	18	10621	9225	1	453	8.13e-97	321
6743a56a-aa10-4053-a00e-485268c8bd63	PsoOvis1B004414P1	44.3	470	215	18	12179	10819	23	463	7.88e-40	155
6743a56a-aa10-4053-a00e-485268c8bd63	PsoOvis1B004414P1	35.8	310	150	15	13370	12545	131	426	1.95e-19	94.4
6743a56a-aa10-4053-a00e-485268c8bd63	PsoOvis1B010992P1	34.4	317	165	16	13403	12545	115	419	1.34e-18	91.7
9281d6c5-f0d4-4474-b189-33f2b1593947	PsoOvis1B008544P1	41.7	271	114	11	786	35	965	1209	4.25e-09	63.9
9281d6c5-f0d4-4474-b189-33f2b1593947	PsoOvis1B008544P1	43.3	803	345	41	3863	1630	27	774	1.27e-53	211
9281d6c5-f0d4-4474-b189-33f2b1593947	PsoOvis1B000420P1	59	842	269	30	7553	5081	9	792	2.12e-172	554
9281d6c5-f0d4-4474-b189-33f2b1593947	PsoOvis1B010138P1	63.2	3221	1017	119	9207	18539	301	3457	0	2190
9281d6c5-f0d4-4474-b189-33f2b1593947	PsoOvis1B002217P1	59.9	252	72	12	19375	18652	2	234	4.7e-38	144
9281d6c5-f0d4-4474-b189-33f2b1593947	PsoOvis1B006008P1	60.6	127	39	5	21259	21620	1	123	6.79e-14	71.6
9281d6c5-f0d4-4474-b189-33f2b1593947	PsoOvis1B014440P1	69.5	472	118	19	22421	23790	5	465	2.02e-142	454
9281d6c5-f0d4-4474-b189-33f2b1593947	PsoOvis1B010992P1	43.6	463	216	22	22434	23745	1	445	4.33e-54	198
9281d6c5-f0d4-4474-b189-33f2b1593947	PsoOvis1B014440P1	41.3	477	241	19	23966	25360	9	458	1.45e-42	165
9281d6c5-f0d4-4474-b189-33f2b1593947	PsoOvis1B010992P1	50.8	474	183	22	23981	25354	6	445	6.82e-71	247
9281d6c5-f0d4-4474-b189-33f2b1593947	PsoOvis1B014440P1	38.8	454	218	17	25565	26864	8	423	3.87e-47	178
9281d6c5-f0d4-4474-b189-33f2b1593947	PsoOvis1B010992P1	66.1	481	126	15	25569	26986	1	455	3.58e-119	387
9281d6c5-f0d4-4474-b189-33f2b1593947	PsoOvis1B003850P1	62.5	285	97	8	28032	28867	2	283	4.88e-59	209
046577a5-09d3-41d4-be58-b47815b04fab	PsoOvis1B006099P2	68.2	355	52	12	1050	3	22	321	7.84e-102	354
046577a5-09d3-41d4-be58-b47815b04fab	PsoOvis1B001609P1	62.1	261	70	8	5286	4523	1	238	2.06e-58	202
046577a5-09d3-41d4-be58-b47815b04fab	PsoOvis1B010752P1	76.5	391	64	9	7526	8676	1	367	6.24e-127	405
046577a5-09d3-41d4-be58-b47815b04fab	PsoOvis1B002399P1	84	200	29	3	9576	10168	1	198	5.62e-92	297
046577a5-09d3-41d4-be58-b47815b04fab	PsoOvis1B012292P1	83.3	60	7	2	11020	11196	1	58	7.94e-17	84.7
046577a5-09d3-41d4-be58-b47815b04fab	PsoOvis1B012292P2	84.4	45	5	1	11063	11196	1	43	4.54e-13	73.2
046577a5-09d3-41d4-be58-b47815b04fab	PsoOvis1B012292P1	84.4	275	39	3	11552	12372	45	316	1.33e-129	410
046577a5-09d3-41d4-be58-b47815b04fab	PsoOvis1B012292P2	84.4	275	39	3	11552	12372	30	301	7.76e-130	410
046577a5-09d3-41d4-be58-b47815b04fab	PsoOvis1B003850P1	78.2	285	54	7	13717	12886	1	284	9.08e-89	294
046577a5-09d3-41d4-be58-b47815b04fab	PsoOvis1B004414P1	61.3	463	153	11	16180	14843	1	453	7.37e-129	414
046577a5-09d3-41d4-be58-b47815b04fab	PsoOvis1B010992P1	77.9	462	82	12	16180	14826	1	452	1.69e-177	554
046577a5-09d3-41d4-be58-b47815b04fab	PsoOvis1B004414P1	81.1	486	59	8	17798	16367	4	464	2.47e-206	637
046577a5-09d3-41d4-be58-b47815b04fab	PsoOvis1B010992P1	64	475	132	9	17798	16400	4	446	3.08e-140	447
046577a5-09d3-41d4-be58-b47815b04fab	PsoOvis1B010992P1	47.9	436	195	13	19272	18052	4	436	6.57e-83	281
046577a5-09d3-41d4-be58-b47815b04fab	PsoOvis1B004414P1	46.9	463	194	15	19281	18019	2	455	9.54e-76	261
54269b6f-9f40-47d6-ab67-440b334a97b1	PsoOvis1B006415P1	69.2	341	80	8	1139	143	2	323	4.13e-89	295
54269b6f-9f40-47d6-ab67-440b334a97b1	PsoOvis1B008113P1	68.4	491	84	11	3528	4984	1	426	3.29e-151	480
54269b6f-9f40-47d6-ab67-440b334a97b1	PsoOvis1B004379P1	66	606	153	15	6580	8355	1	565	1.05e-170	540
54269b6f-9f40-47d6-ab67-440b334a97b1	PsoOvis1B012848P1	65.2	531	142	18	10097	11651	1	502	1.81e-95	348
54269b6f-9f40-47d6-ab67-440b334a97b1	PsoOvis1B012848P2	65.2	531	142	18	10097	11651	1	502	1.98e-95	348
54269b6f-9f40-47d6-ab67-440b334a97b1	PsoOvis1B012848P1	72.1	265	64	10	12295	13070	547	808	1.92e-55	217
54269b6f-9f40-47d6-ab67-440b334a97b1	PsoOvis1B012848P2	72.1	265	64	10	12295	13070	547	808	1.96e-55	217
54269b6f-9f40-47d6-ab67-440b334a97b1	PsoOvis1B012848P1	56.7	1348	391	31	13321	17318	809	1976	1.87e-260	853
54269b6f-9f40-47d6-ab67-440b334a97b1	PsoOvis1B012848P2	56.6	1349	430	31	13321	17318	809	2016	1.58e-259	852
54269b6f-9f40-47d6-ab67-440b334a97b1	PsoOvis1B006099P1	78.9	1009	126	20	20784	17807	1	940	0	1241
54269b6f-9f40-47d6-ab67-440b334a97b1	PsoOvis1B006099P2	79.5	1050	128	20	20905	17807	34	1014	0	1305
54269b6f-9f40-47d6-ab67-440b334a97b1	PsoOvis1B006099P2	86.1	36	5	0	21718	21611	1	36	4.88e-08	60.8
54269b6f-9f40-47d6-ab67-440b334a97b1	PsoOvis1B001609P1	69.3	257	56	4	25194	24428	1	235	6.82e-71	239
54269b6f-9f40-47d6-ab67-440b334a97b1	PsoOvis1B010752P1	64.5	392	110	9	27425	28584	1	368	3.53e-99	326
54269b6f-9f40-47d6-ab67-440b334a97b1	PsoOvis1B002399P1	85.7	196	24	3	29481	30055	3	198	1.7e-90	294
54269b6f-9f40-47d6-ab67-440b334a97b1	PsoOvis1B012292P1	77.4	53	12	0	30909	31068	1	53	7.05e-15	80.1
54269b6f-9f40-47d6-ab67-440b334a97b1	PsoOvis1B012292P2	71.1	38	11	0	30954	31068	1	38	5.46e-06	52.8
54269b6f-9f40-47d6-ab67-440b334a97b1	PsoOvis1B012292P1	84.7	262	38	2	31452	32224	52	312	1.23e-115	371
54269b6f-9f40-47d6-ab67-440b334a97b1	PsoOvis1B012292P2	84.7	262	38	2	31452	32224	37	297	7.23e-116	371
54269b6f-9f40-47d6-ab67-440b334a97b1	PsoOvis1B003850P1	72.8	283	72	4	33593	32764	1	283	9.81e-83	278
54269b6f-9f40-47d6-ab67-440b334a97b1	PsoOvis1B004414P1	49.1	481	185	14	36057	34708	4	453	1.72e-60	218
54269b6f-9f40-47d6-ab67-440b334a97b1	PsoOvis1B014440P1	39.1	476	253	14	36070	34693	8	461	4.48e-42	164
54269b6f-9f40-47d6-ab67-440b334a97b1	PsoOvis1B014440P1	40.8	476	241	14	37680	36281	15	458	5.67e-51	190
54269b6f-9f40-47d6-ab67-440b334a97b1	PsoOvis1B004414P1	70.5	482	113	10	37695	36272	1	458	1.23e-142	455
54269b6f-9f40-47d6-ab67-440b334a97b1	PsoOvis1B004414P1	51.1	464	190	15	39219	37910	3	454	1.62e-80	276
54269b6f-9f40-47d6-ab67-440b334a97b1	PsoOvis1B014440P1	86.2	471	45	13	39250	37888	1	465	8.66e-181	565
54269b6f-9f40-47d6-ab67-440b334a97b1	PsoOvis1B006008P1	67.8	115	37	0	40409	40063	8	122	1.18e-30	120
54269b6f-9f40-47d6-ab67-440b334a97b1	PsoOvis1B002217P1	77	261	31	3	42320	43091	1	234	5.02e-90	294
54269b6f-9f40-47d6-ab67-440b334a97b1	PsoOvis1B010138P1	82.1	2027	313	43	49139	43176	1454	3464	0	2439
68887eac-8cdd-4d80-adf6-264556b3a963	PsoOvis1B001609P1	75	260	43	2	1077	306	1	238	2.39e-77	257
68887eac-8cdd-4d80-adf6-264556b3a963	PsoOvis1B010752P1	76.6	389	63	5	3324	4475	1	366	1.94e-143	452
68887eac-8cdd-4d80-adf6-264556b3a963	PsoOvis1B002399P1	89.7	204	17	4	5375	5966	1	203	3.04e-83	272
68887eac-8cdd-4d80-adf6-264556b3a963	PsoOvis1B012292P1	88.7	53	5	1	6814	6969	1	53	8.33e-16	81.6
68887eac-8cdd-4d80-adf6-264556b3a963	PsoOvis1B012292P2	85.3	34	5	0	6869	6969	5	38	1.61e-08	59.3
68887eac-8cdd-4d80-adf6-264556b3a963	PsoOvis1B012292P1	83.8	265	37	5	7361	8141	51	313	7.6e-115	368
68887eac-8cdd-4d80-adf6-264556b3a963	PsoOvis1B012292P2	83.8	265	37	5	7361	8141	36	298	4.5e-115	368
68887eac-8cdd-4d80-adf6-264556b3a963	PsoOvis1B003850P1	80.8	343	55	9	9523	8517	1	338	2.61e-102	333
68887eac-8cdd-4d80-adf6-264556b3a963	PsoOvis1B014440P1	49.6	466	188	16	12021	10671	17	450	1.04e-77	267
68887eac-8cdd-4d80-adf6-264556b3a963	PsoOvis1B004414P1	61.3	473	142	14	12046	10671	1	447	4.23e-119	386
68887eac-8cdd-4d80-adf6-264556b3a963	PsoOvis1B014440P1	50.4	482	197	9	13647	12249	11	461	2.33e-84	286
68887eac-8cdd-4d80-adf6-264556b3a963	PsoOvis1B004414P1	83.6	487	45	10	13654	12238	1	462	4.52e-195	605
68887eac-8cdd-4d80-adf6-264556b3a963	PsoOvis1B004414P1	51.1	460	204	11	15203	13869	3	455	1.58e-98	327
68887eac-8cdd-4d80-adf6-264556b3a963	PsoOvis1B014440P1	86.8	469	50	11	15229	13848	2	465	4.09e-220	677
68887eac-8cdd-4d80-adf6-264556b3a963	PsoOvis1B006008P1	61.9	118	42	3	16403	16052	5	119	4.71e-24	100
68887eac-8cdd-4d80-adf6-264556b3a963	PsoOvis1B002217P1	84.2	259	14	3	18308	19080	1	234	3.82e-104	333
68887eac-8cdd-4d80-adf6-264556b3a963	PsoOvis1B010138P1	87.2	39	5	0	19305	19188	3418	3456	2.17e-11	70.9
74249a80-1921-47a9-a872-ccdd3c2cc62d	PsoOvis1B008544P1	62.1	1505	383	57	4461	102	1343	2707	9.36e-299	1019
74249a80-1921-47a9-a872-ccdd3c2cc62d	PsoOvis1B008544P1	57.4	413	98	17	5864	4701	974	1332	7.7e-68	259
74249a80-1921-47a9-a872-ccdd3c2cc62d	PsoOvis1B008544P1	65.3	1004	275	32	9102	6168	16	972	2.07e-216	750
74249a80-1921-47a9-a872-ccdd3c2cc62d	PsoOvis1B000420P1	60.5	810	245	27	12650	10307	16	780	1.52e-169	546
74249a80-1921-47a9-a872-ccdd3c2cc62d	PsoOvis1B010138P1	64.6	3696	940	123	12923	23592	7	3464	0	2809
74249a80-1921-47a9-a872-ccdd3c2cc62d	PsoOvis1B002217P1	69.8	225	52	11	24323	23690	10	231	1.21e-58	204
74249a80-1921-47a9-a872-ccdd3c2cc62d	PsoOvis1B006008P1	48.3	116	49	4	26347	26666	11	125	8.3e-10	60.5
74249a80-1921-47a9-a872-ccdd3c2cc62d	PsoOvis1B014440P1	65.4	460	143	15	27481	28823	11	467	3.8e-118	385
74249a80-1921-47a9-a872-ccdd3c2cc62d	PsoOvis1B010992P1	41.6	445	228	16	27483	28760	4	436	1.15e-43	168
74249a80-1921-47a9-a872-ccdd3c2cc62d	PsoOvis1B010992P1	52	456	168	19	29080	30408	28	445	2.49e-66	234
74249a80-1921-47a9-a872-ccdd3c2cc62d	PsoOvis1B014440P1	51.2	256	110	11	29675	30417	209	458	2.57e-28	123
74249a80-1921-47a9-a872-ccdd3c2cc62d	PsoOvis1B014440P1	39	482	239	18	30624	31996	8	456	1.81e-44	171
74249a80-1921-47a9-a872-ccdd3c2cc62d	PsoOvis1B010992P1	65.9	481	122	16	30627	32019	1	455	2.25e-115	376
74249a80-1921-47a9-a872-ccdd3c2cc62d	PsoOvis1B003850P1	63	281	89	10	33079	33869	5	284	4.56e-48	177
74249a80-1921-47a9-a872-ccdd3c2cc62d	PsoOvis1B012292P1	68.8	260	63	12	35129	34374	59	308	9.45e-65	225
74249a80-1921-47a9-a872-ccdd3c2cc62d	PsoOvis1B012292P2	68.8	260	63	12	35129	34374	44	293	5.92e-65	225
74249a80-1921-47a9-a872-ccdd3c2cc62d	PsoOvis1B012292P2	61.1	54	13	1	35607	35469	5	58	6.65e-09	61.6
74249a80-1921-47a9-a872-ccdd3c2cc62d	PsoOvis1B012292P1	57.5	73	23	1	35663	35469	1	73	9.95e-11	67.4
74249a80-1921-47a9-a872-ccdd3c2cc62d	PsoOvis1B002399P1	67.8	205	54	12	37068	36484	1	203	2.47e-37	142
74249a80-1921-47a9-a872-ccdd3c2cc62d	PsoOvis1B010752P1	62.3	329	89	13	39097	38143	1	303	1.77e-58	209
74249a80-1921-47a9-a872-ccdd3c2cc62d	PsoOvis1B001609P1	50.4	256	94	7	41294	42035	1	230	8.21e-34	133
93684fad-d4e5-46b4-a85b-4b3e86bd4628	PsoOvis1B014440P1	71.9	466	113	12	981	2344	4	465	2.91e-145	461
93684fad-d4e5-46b4-a85b-4b3e86bd4628	PsoOvis1B004414P1	40.8	466	230	19	1001	2313	3	452	1.67e-53	196
93684fad-d4e5-46b4-a85b-4b3e86bd4628	PsoOvis1B004414P1	72.7	472	86	18	2586	3983	15	451	5.74e-144	457
93684fad-d4e5-46b4-a85b-4b3e86bd4628	PsoOvis1B014440P1	45.5	479	198	25	2586	3980	23	453	1.04e-55	202
93684fad-d4e5-46b4-a85b-4b3e86bd4628	PsoOvis1B004414P1	50.5	479	181	20	4220	5599	5	446	1.15e-74	258
93684fad-d4e5-46b4-a85b-4b3e86bd4628	PsoOvis1B014440P1	46.5	409	173	16	4403	5599	77	449	1.41e-55	202
93684fad-d4e5-46b4-a85b-4b3e86bd4628	PsoOvis1B003850P1	61.5	286	101	8	6750	7592	1	283	1.25e-43	163
93684fad-d4e5-46b4-a85b-4b3e86bd4628	PsoOvis1B012292P1	70	260	69	8	8921	8150	51	304	3.3e-78	262
93684fad-d4e5-46b4-a85b-4b3e86bd4628	PsoOvis1B012292P2	70	260	69	8	8921	8150	36	289	2.03e-78	262
93684fad-d4e5-46b4-a85b-4b3e86bd4628	PsoOvis1B002399P1	71.2	205	51	6	10913	10313	2	203	1.49e-59	204
93684fad-d4e5-46b4-a85b-4b3e86bd4628	PsoOvis1B010752P1	69	390	91	10	12965	11807	6	368	7.47e-104	338
680598bd-3c99-41c4-b2fc-8608ea3cf62b	PsoOvis1B000420P1	70.9	409	70	10	1222	13	3	368	2.16e-118	397
680598bd-3c99-41c4-b2fc-8608ea3cf62b	PsoOvis1B010138P1	65.3	340	71	9	1437	2439	1	297	2.96e-69	263
680598bd-3c99-41c4-b2fc-8608ea3cf62b	PsoOvis1B010138P1	80.4	3187	534	73	2918	12288	303	3459	0	3771
680598bd-3c99-41c4-b2fc-8608ea3cf62b	PsoOvis1B002217P1	85.4	219	28	4	13033	12391	17	233	1.87e-82	272
680598bd-3c99-41c4-b2fc-8608ea3cf62b	PsoOvis1B006008P1	76.2	122	25	4	15069	15419	5	126	1.36e-23	99.4
680598bd-3c99-41c4-b2fc-8608ea3cf62b	PsoOvis1B004414P1	44.2	439	233	6	16257	17546	3	438	1.72e-63	226
680598bd-3c99-41c4-b2fc-8608ea3cf62b	PsoOvis1B010992P1	45.3	428	215	8	16292	17546	14	431	1.69e-68	240
680598bd-3c99-41c4-b2fc-8608ea3cf62b	PsoOvis1B004414P1	80.7	488	62	10	17796	19236	1	464	2.73e-186	580
680598bd-3c99-41c4-b2fc-8608ea3cf62b	PsoOvis1B010992P1	60.1	474	153	11	17796	19201	1	444	5.64e-122	395
680598bd-3c99-41c4-b2fc-8608ea3cf62b	PsoOvis1B010992P1	77.5	479	78	8	19425	20832	1	455	8.48e-181	564
680598bd-3c99-41c4-b2fc-8608ea3cf62b	PsoOvis1B004414P1	55.8	473	171	8	19435	20805	5	453	3.18e-114	373
680598bd-3c99-41c4-b2fc-8608ea3cf62b	PsoOvis1B003850P1	72.7	341	86	7	21912	22913	1	338	1.16e-74	254
680598bd-3c99-41c4-b2fc-8608ea3cf62b	PsoOvis1B012292P1	75.6	270	57	7	24073	23283	45	312	3.36e-95	312
680598bd-3c99-41c4-b2fc-8608ea3cf62b	PsoOvis1B012292P2	75.6	270	57	7	24073	23283	30	297	2.02e-95	312
680598bd-3c99-41c4-b2fc-8608ea3cf62b	PsoOvis1B012292P2	69.1	55	14	2	24552	24389	1	52	3.2e-05	49.7
680598bd-3c99-41c4-b2fc-8608ea3cf62b	PsoOvis1B012292P1	75.7	70	14	2	24598	24389	1	67	2.69e-12	71.6
680598bd-3c99-41c4-b2fc-8608ea3cf62b	PsoOvis1B002399P1	80	195	27	10	26010	25452	1	193	7.86e-64	217
680598bd-3c99-41c4-b2fc-8608ea3cf62b	PsoOvis1B010752P1	73.7	388	73	9	28066	26927	1	365	9.5e-116	373
3093198a-acd7-4480-86a9-9a5665a6af8b	PsoOvis1B006008P1	67.2	119	38	1	1167	1517	5	123	1.72e-23	99.4
3093198a-acd7-4480-86a9-9a5665a6af8b	PsoOvis1B014440P1	83.3	472	67	11	2322	3714	1	467	9.56e-188	585
3093198a-acd7-4480-86a9-9a5665a6af8b	PsoOvis1B004414P1	47.8	460	213	13	2353	3675	3	452	1.89e-75	261
3093198a-acd7-4480-86a9-9a5665a6af8b	PsoOvis1B004414P1	75	488	90	10	3898	5336	1	464	1.01e-175	550
3093198a-acd7-4480-86a9-9a5665a6af8b	PsoOvis1B014440P1	44.1	479	232	12	3913	5330	14	464	1.52e-75	261
3093198a-acd7-4480-86a9-9a5665a6af8b	PsoOvis1B004414P1	54.8	473	169	14	5528	6890	1	447	1.27e-98	328
3093198a-acd7-4480-86a9-9a5665a6af8b	PsoOvis1B014440P1	42.7	478	232	17	5537	6924	12	462	7.27e-66	233
3093198a-acd7-4480-86a9-9a5665a6af8b	PsoOvis1B003850P1	70.1	284	78	6	8014	8844	1	284	5.99e-90	298
3093198a-acd7-4480-86a9-9a5665a6af8b	PsoOvis1B012292P1	86.7	271	29	7	10156	9355	51	316	2.19e-110	356
3093198a-acd7-4480-86a9-9a5665a6af8b	PsoOvis1B012292P2	86.7	271	29	7	10156	9355	36	301	1.3e-110	356
3093198a-acd7-4480-86a9-9a5665a6af8b	PsoOvis1B012292P2	81.8	33	6	0	10644	10548	3	35	0.00052	46.2
3093198a-acd7-4480-86a9-9a5665a6af8b	PsoOvis1B012292P1	76	50	10	1	10690	10548	1	50	1.51e-10	66.6
3093198a-acd7-4480-86a9-9a5665a6af8b	PsoOvis1B002399P1	86.3	204	24	4	12132	11529	1	202	4.93e-77	255
3093198a-acd7-4480-86a9-9a5665a6af8b	PsoOvis1B010752P1	72.2	374	73	10	14120	13044	5	359	1.47e-112	364
3093198a-acd7-4480-86a9-9a5665a6af8b	PsoOvis1B001609P1	58.4	257	83	5	16378	17139	1	236	2.63e-55	194
3093198a-acd7-4480-86a9-9a5665a6af8b	PsoOvis1B006099P2	59.6	1073	323	33	20442	23528	18	1015	3.28e-232	736
3093198a-acd7-4480-86a9-9a5665a6af8b	PsoOvis1B006099P1	59.9	1014	297	32	20612	23528	3	941	2.23e-223	707
3093198a-acd7-4480-86a9-9a5665a6af8b	PsoOvis1B012848P1	58.5	1697	391	55	28876	23978	544	1980	3.83e-237	784
3093198a-acd7-4480-86a9-9a5665a6af8b	PsoOvis1B012848P2	58.4	1700	428	55	28876	23978	544	2020	3.26e-235	779
3093198a-acd7-4480-86a9-9a5665a6af8b	PsoOvis1B012848P1	74.1	560	106	14	30982	29368	3	543	8.69e-135	474
3093198a-acd7-4480-86a9-9a5665a6af8b	PsoOvis1B012848P2	74.1	560	106	14	30982	29368	3	543	1.22e-134	474
3093198a-acd7-4480-86a9-9a5665a6af8b	PsoOvis1B004379P1	66.3	605	147	18	34462	32687	5	566	9.15e-153	488
3093198a-acd7-4480-86a9-9a5665a6af8b	PsoOvis1B008113P1	70	496	70	13	37537	36080	1	426	2.23e-161	509
8604957d-924b-4bab-8651-98dafd5941a7	PsoOvis1B001609P1	57.7	253	79	6	3352	2611	8	238	6.68e-44	161
8604957d-924b-4bab-8651-98dafd5941a7	PsoOvis1B010752P1	73.1	394	75	9	5636	6802	1	367	2.09e-134	426
8604957d-924b-4bab-8651-98dafd5941a7	PsoOvis1B002399P1	81.9	204	28	6	7700	8294	1	200	2.96e-73	244
8604957d-924b-4bab-8651-98dafd5941a7	PsoOvis1B012292P1	52.7	91	38	3	9122	9387	1	88	6.28e-08	57.8
8604957d-924b-4bab-8651-98dafd5941a7	PsoOvis1B012292P2	49.3	75	34	2	9166	9387	2	73	7.04e-05	48.1
8604957d-924b-4bab-8651-98dafd5941a7	PsoOvis1B012292P1	72.3	267	64	8	9663	10449	51	312	7.28e-92	302
8604957d-924b-4bab-8651-98dafd5941a7	PsoOvis1B012292P2	72.3	267	64	8	9663	10449	36	297	4.39e-92	302
8604957d-924b-4bab-8651-98dafd5941a7	PsoOvis1B003850P1	73.6	277	69	4	11818	11008	1	277	1.82e-88	293
8604957d-924b-4bab-8651-98dafd5941a7	PsoOvis1B004414P1	53.6	476	174	15	14332	12969	1	450	5.12e-99	328
8604957d-924b-4bab-8651-98dafd5941a7	PsoOvis1B010992P1	70.5	482	99	16	14332	12937	1	455	1.95e-147	468
8604957d-924b-4bab-8651-98dafd5941a7	PsoOvis1B004414P1	79.5	492	69	12	15984	14524	1	464	9.47e-182	566
8604957d-924b-4bab-8651-98dafd5941a7	PsoOvis1B010992P1	57.3	483	163	17	15984	14558	1	446	1.03e-117	382
8604957d-924b-4bab-8651-98dafd5941a7	PsoOvis1B004414P1	44.7	461	230	16	17495	16166	11	462	5.72e-65	230
8604957d-924b-4bab-8651-98dafd5941a7	PsoOvis1B010992P1	46.3	451	221	14	17495	16181	11	451	5.72e-72	250
8604957d-924b-4bab-8651-98dafd5941a7	PsoOvis1B006008P1	46.2	119	56	4	18715	18375	2	118	1.62e-08	55.8
8604957d-924b-4bab-8651-98dafd5941a7	PsoOvis1B002217P1	67	215	42	6	20569	21201	3	193	5.09e-56	196
32813021-e845-4ba4-8535-36947c28b95d	PsoOvis1B006099P1	61.6	380	83	11	1137	28	1	326	4.03e-92	325
32813021-e845-4ba4-8535-36947c28b95d	PsoOvis1B006099P2	61	426	102	12	1272	28	29	400	2.77e-100	351
32813021-e845-4ba4-8535-36947c28b95d	PsoOvis1B006099P2	92.9	28	2	0	2039	1956	1	28	5.64e-06	54.3
32813021-e845-4ba4-8535-36947c28b95d	PsoOvis1B001609P1	50.6	237	90	8	5474	4780	2	217	6.83e-29	119
32813021-e845-4ba4-8535-36947c28b95d	PsoOvis1B010752P1	64.5	380	103	10	7674	8791	1	354	4.42e-93	309
32813021-e845-4ba4-8535-36947c28b95d	PsoOvis1B002399P1	75.5	204	45	4	9714	10311	1	202	1.25e-66	226
32813021-e845-4ba4-8535-36947c28b95d	PsoOvis1B012292P1	62.1	66	24	1	11145	11344	1	65	4.12e-07	56.6
32813021-e845-4ba4-8535-36947c28b95d	PsoOvis1B012292P2	64.7	51	17	1	11189	11344	1	50	0.000147	48.5
32813021-e845-4ba4-8535-36947c28b95d	PsoOvis1B012292P1	77	252	56	2	11685	12436	51	301	9.04e-95	311
32813021-e845-4ba4-8535-36947c28b95d	PsoOvis1B012292P2	77	252	56	2	11685	12436	36	286	5.43e-95	311
32813021-e845-4ba4-8535-36947c28b95d	PsoOvis1B003850P1	51.6	339	142	12	13790	12833	1	336	7.15e-38	148
32813021-e845-4ba4-8535-36947c28b95d	PsoOvis1B004414P1	44.3	485	203	24	16259	14893	6	454	1.1e-45	175
32813021-e845-4ba4-8535-36947c28b95d	PsoOvis1B010992P1	60.2	483	135	23	16259	14880	6	452	5.03e-80	275
32813021-e845-4ba4-8535-36947c28b95d	PsoOvis1B010992P1	46.6	470	209	15	17869	16488	8	443	8.94e-74	256
32813021-e845-4ba4-8535-36947c28b95d	PsoOvis1B004414P1	69	493	116	13	17891	16447	1	464	7.87e-143	456
32813021-e845-4ba4-8535-36947c28b95d	PsoOvis1B010992P1	42.5	459	225	17	19420	18107	9	448	2.6e-49	185
32813021-e845-4ba4-8535-36947c28b95d	PsoOvis1B004414P1	41.1	462	242	13	19441	18116	2	452	4.08e-44	170
32813021-e845-4ba4-8535-36947c28b95d	PsoOvis1B006008P1	58.8	119	45	3	20633	20278	8	123	8.72e-25	103
32813021-e845-4ba4-8535-36947c28b95d	PsoOvis1B002217P1	69.7	261	45	9	22518	23294	3	231	5.94e-72	243
32813021-e845-4ba4-8535-36947c28b95d	PsoOvis1B010138P1	69.6	3232	821	109	32775	23389	299	3464	0	2634
32813021-e845-4ba4-8535-36947c28b95d	PsoOvis1B010138P1	56	339	101	15	34249	33247	1	296	2.42e-48	194
32813021-e845-4ba4-8535-36947c28b95d	PsoOvis1B000420P1	59.7	828	257	34	34496	36905	11	790	2.22e-158	514
32813021-e845-4ba4-8535-36947c28b95d	PsoOvis1B008544P1	56.7	1046	356	33	38012	41067	1	972	1.09e-180	633
32813021-e845-4ba4-8535-36947c28b95d	PsoOvis1B008544P1	53.7	430	127	17	41381	42619	972	1347	5.99e-63	243
32813021-e845-4ba4-8535-36947c28b95d	PsoOvis1B008544P1	53.1	3594	1300	127	42825	53225	1344	4675	0	1748
32813021-e845-4ba4-8535-36947c28b95d	PsoOvis1B004435P1	59.9	514	148	12	56251	54735	1	465	1.4e-101	337
32813021-e845-4ba4-8535-36947c28b95d	PsoOvis1B004435P2	60	517	149	12	56260	54735	65	532	9.4e-102	340
32813021-e845-4ba4-8535-36947c28b95d	PsoOvis1B004435P2	80.4	46	8	1	57861	57726	8	52	1.36e-08	62.4
94285150-2075-46e5-951a-89c33b464ea9	PsoOvis1B001609P1	61.9	260	75	4	903	131	1	238	5.63e-57	198
94285150-2075-46e5-951a-89c33b464ea9	PsoOvis1B010752P1	73.1	390	79	7	3161	4328	3	367	7.98e-125	399
94285150-2075-46e5-951a-89c33b464ea9	PsoOvis1B002399P1	73.5	204	44	9	5221	5822	1	199	5.84e-52	182
94285150-2075-46e5-951a-89c33b464ea9	PsoOvis1B012292P1	31.7	303	158	11	6684	7483	1	290	8.96e-13	72.4
94285150-2075-46e5-951a-89c33b464ea9	PsoOvis1B012292P2	30.2	288	152	11	6729	7483	1	275	1.5e-07	56.2
94285150-2075-46e5-951a-89c33b464ea9	PsoOvis1B012292P1	79.2	269	45	8	7229	8011	50	315	1.47e-95	312
94285150-2075-46e5-951a-89c33b464ea9	PsoOvis1B012292P2	79.2	269	45	8	7229	8011	35	300	8.86e-96	312
94285150-2075-46e5-951a-89c33b464ea9	PsoOvis1B003850P1	76.1	285	61	7	9378	8551	1	284	1.44e-79	267
94285150-2075-46e5-951a-89c33b464ea9	PsoOvis1B004414P1	58.4	473	161	10	11901	10517	5	453	1.13e-121	394
94285150-2075-46e5-951a-89c33b464ea9	PsoOvis1B010992P1	77.6	477	75	9	11910	10499	1	452	9.05e-183	569
94285150-2075-46e5-951a-89c33b464ea9	PsoOvis1B010992P1	60.9	466	143	13	13510	12131	14	446	5.16e-125	403
94285150-2075-46e5-951a-89c33b464ea9	PsoOvis1B004414P1	80	491	67	11	13553	12098	1	464	1.96e-194	603
94285150-2075-46e5-951a-89c33b464ea9	PsoOvis1B004414P1	45.1	457	218	14	15083	13775	12	452	4.64e-63	224
94285150-2075-46e5-951a-89c33b464ea9	PsoOvis1B010992P1	43.6	456	224	14	15083	13766	12	448	1.47e-63	225
94285150-2075-46e5-951a-89c33b464ea9	PsoOvis1B006008P1	72.1	129	27	4	16308	15937	1	126	1.41e-32	124
a3d99e70-a591-4b5f-89cd-8932421dd2d8	PsoOvis1B012292P1	79.6	275	51	5	356	1172	45	316	4.97e-100	325
a3d99e70-a591-4b5f-89cd-8932421dd2d8	PsoOvis1B012292P2	79.6	275	51	5	356	1172	30	301	2.98e-100	325
a3d99e70-a591-4b5f-89cd-8932421dd2d8	PsoOvis1B003850P1	80.3	290	49	6	2542	1683	1	284	8.65e-103	334
a3d99e70-a591-4b5f-89cd-8932421dd2d8	PsoOvis1B004414P1	56.7	478	158	20	5066	3703	1	450	3.3e-104	343
a3d99e70-a591-4b5f-89cd-8932421dd2d8	PsoOvis1B014440P1	45.2	484	218	18	5069	3679	8	461	7.59e-66	233
a3d99e70-a591-4b5f-89cd-8932421dd2d8	PsoOvis1B014440P1	42.8	467	224	14	6622	5270	22	458	3.14e-68	239
a3d99e70-a591-4b5f-89cd-8932421dd2d8	PsoOvis1B004414P1	74.6	488	85	14	6660	5253	1	464	4.15e-165	519
a3d99e70-a591-4b5f-89cd-8932421dd2d8	PsoOvis1B004414P1	47.1	461	214	17	8181	6873	2	454	3.11e-63	225
a3d99e70-a591-4b5f-89cd-8932421dd2d8	PsoOvis1B014440P1	80	469	78	12	8206	6849	1	465	3.44e-176	551
a3d99e70-a591-4b5f-89cd-8932421dd2d8	PsoOvis1B006008P1	73.9	119	30	1	9376	9020	5	123	2.76e-38	140
a3d99e70-a591-4b5f-89cd-8932421dd2d8	PsoOvis1B002217P1	81.6	223	35	6	11405	12070	17	234	2.21e-90	294
a3d99e70-a591-4b5f-89cd-8932421dd2d8	PsoOvis1B010138P1	82.4	3197	457	78	21553	12163	308	3464	0	3769
a6b6834b-95d2-408f-969a-ed3904866eaf	PsoOvis1B012292P1	82.3	158	26	1	6	477	156	313	1.6e-61	215
a6b6834b-95d2-408f-969a-ed3904866eaf	PsoOvis1B012292P2	82.3	158	26	1	6	477	141	298	1.01e-61	215
a6b6834b-95d2-408f-969a-ed3904866eaf	PsoOvis1B003850P1	78.8	340	69	3	1857	848	1	338	1.34e-104	340
a6b6834b-95d2-408f-969a-ed3904866eaf	PsoOvis1B014440P1	44.7	477	213	18	4362	2985	12	456	5.37e-63	225
a6b6834b-95d2-408f-969a-ed3904866eaf	PsoOvis1B004414P1	56	480	166	15	4371	2985	1	453	2.12e-100	333
a6b6834b-95d2-408f-969a-ed3904866eaf	PsoOvis1B004414P1	77.6	486	74	16	5983	4557	4	464	2.43e-171	537
a6b6834b-95d2-408f-969a-ed3904866eaf	PsoOvis1B014440P1	44.4	482	230	15	5983	4565	12	465	3.8e-61	219
a6b6834b-95d2-408f-969a-ed3904866eaf	PsoOvis1B004414P1	48.6	455	213	10	7537	6219	3	452	3.29e-81	278
a6b6834b-95d2-408f-969a-ed3904866eaf	PsoOvis1B014440P1	84.4	467	64	8	7567	6187	1	465	1.8e-201	624
a6b6834b-95d2-408f-969a-ed3904866eaf	PsoOvis1B006008P1	68.3	123	37	1	8749	8391	1	123	5.45e-35	132
a6b6834b-95d2-408f-969a-ed3904866eaf	PsoOvis1B002217P1	76.4	258	33	5	10677	11441	3	234	5.29e-84	276
a6b6834b-95d2-408f-969a-ed3904866eaf	PsoOvis1B010138P1	79.8	3215	544	90	21003	11528	300	3464	0	3648
a6b6834b-95d2-408f-969a-ed3904866eaf	PsoOvis1B010138P1	73.2	339	45	9	22483	21480	1	297	2.61e-91	336
a6b6834b-95d2-408f-969a-ed3904866eaf	PsoOvis1B000420P1	78.5	838	121	22	22701	25185	1	792	4.6e-303	931
a6b6834b-95d2-408f-969a-ed3904866eaf	PsoOvis1B008544P1	73.1	858	168	23	26394	28917	17	828	2.24e-245	845
a6b6834b-95d2-408f-969a-ed3904866eaf	PsoOvis1B008544P1	68.4	430	81	10	29639	30914	970	1347	1.59e-95	350
a6b6834b-95d2-408f-969a-ed3904866eaf	PsoOvis1B008544P1	51.6	366	117	12	31100	32136	1342	1667	1.43e-51	204
a6b6834b-95d2-408f-969a-ed3904866eaf	PsoOvis1B008544P1	81.5	698	116	12	32250	34318	1617	2307	7.37e-240	827
a59bdb40-1008-4f26-9e5f-eb53c78672da	PsoOvis1B004414P1	66.3	489	127	16	663	2089	1	463	1.63e-125	404
a59bdb40-1008-4f26-9e5f-eb53c78672da	PsoOvis1B010992P1	49.4	474	195	16	663	2052	1	443	4.03e-78	267
a59bdb40-1008-4f26-9e5f-eb53c78672da	PsoOvis1B004414P1	54.5	475	175	12	2282	3656	1	450	7.45e-96	318
a59bdb40-1008-4f26-9e5f-eb53c78672da	PsoOvis1B010992P1	75.8	480	81	14	2282	3688	1	455	1.29e-162	510
a59bdb40-1008-4f26-9e5f-eb53c78672da	PsoOvis1B003850P1	65.7	338	107	5	4767	5753	1	338	3.79e-85	283
a59bdb40-1008-4f26-9e5f-eb53c78672da	PsoOvis1B012292P1	73.7	293	66	7	6967	6105	27	312	1.2e-95	312
a59bdb40-1008-4f26-9e5f-eb53c78672da	PsoOvis1B012292P2	73.7	293	66	7	6967	6105	12	297	7.24e-96	312
a59bdb40-1008-4f26-9e5f-eb53c78672da	PsoOvis1B012292P2	93.1	29	1	1	7350	7267	5	33	0.000457	44.7
a59bdb40-1008-4f26-9e5f-eb53c78672da	PsoOvis1B012292P1	85.4	48	6	1	7409	7267	1	48	3.1e-12	70.1
a59bdb40-1008-4f26-9e5f-eb53c78672da	PsoOvis1B002399P1	73.1	201	48	5	8803	8221	1	200	1.06e-50	178
a59bdb40-1008-4f26-9e5f-eb53c78672da	PsoOvis1B010752P1	69.7	389	84	10	10829	9699	1	365	2.72e-108	350
a260245c-c143-42ba-994a-9ceb7a297147	PsoOvis1B010752P1	62.9	299	85	13	40	907	86	367	6.19e-52	188
a260245c-c143-42ba-994a-9ceb7a297147	PsoOvis1B002399P1	75.5	204	47	3	1784	2395	1	203	7.06e-64	216
a260245c-c143-42ba-994a-9ceb7a297147	PsoOvis1B012292P1	68.6	51	14	1	3238	3390	7	55	1.73e-12	71.2
a260245c-c143-42ba-994a-9ceb7a297147	PsoOvis1B012292P2	69	42	11	1	3265	3390	1	40	3.79e-09	60.8
a260245c-c143-42ba-994a-9ceb7a297147	PsoOvis1B012292P1	60	265	87	11	3725	4468	45	305	7.79e-59	206
a260245c-c143-42ba-994a-9ceb7a297147	PsoOvis1B012292P2	60	265	87	11	3725	4468	30	290	4.96e-59	206
a260245c-c143-42ba-994a-9ceb7a297147	PsoOvis1B003850P1	76.1	285	61	6	5812	4980	1	284	4.79e-74	251
a260245c-c143-42ba-994a-9ceb7a297147	PsoOvis1B004414P1	54.1	475	176	12	8300	6931	6	453	8.65e-91	304
a260245c-c143-42ba-994a-9ceb7a297147	PsoOvis1B010992P1	70.6	480	109	10	8314	6905	1	455	9.28e-137	436
a260245c-c143-42ba-994a-9ceb7a297147	PsoOvis1B004414P1	72.6	482	91	17	9907	8509	10	464	6.14e-147	466
a260245c-c143-42ba-994a-9ceb7a297147	PsoOvis1B010992P1	55.8	468	165	16	9907	8543	10	446	1.22e-92	309
a260245c-c143-42ba-994a-9ceb7a297147	PsoOvis1B004414P1	44.5	425	205	20	11352	10156	36	454	2.9e-53	195
a260245c-c143-42ba-994a-9ceb7a297147	PsoOvis1B010992P1	43.7	446	221	21	11411	10140	17	453	4.76e-57	206
a260245c-c143-42ba-994a-9ceb7a297147	PsoOvis1B006008P1	58.5	123	48	2	12624	12265	1	123	3.63e-17	80.1
b27d527a-e893-4372-99df-fadc2cb8d7e1	PsoOvis1B010992P1	65.8	231	71	7	14	681	216	445	2.07e-51	191
b27d527a-e893-4372-99df-fadc2cb8d7e1	PsoOvis1B010992P1	71.3	488	96	19	907	2334	1	455	3.3e-139	445
b27d527a-e893-4372-99df-fadc2cb8d7e1	PsoOvis1B003850P1	60.3	335	122	10	3414	4393	1	334	1.33e-50	185
b27d527a-e893-4372-99df-fadc2cb8d7e1	PsoOvis1B012292P1	79.6	265	48	6	5550	4766	51	314	2.92e-100	327
b27d527a-e893-4372-99df-fadc2cb8d7e1	PsoOvis1B012292P2	79.6	265	48	6	5550	4766	36	299	1.75e-100	327
b27d527a-e893-4372-99df-fadc2cb8d7e1	PsoOvis1B012292P1	76.1	46	9	2	6059	5928	8	53	5.09e-05	49.7
b27d527a-e893-4372-99df-fadc2cb8d7e1	PsoOvis1B002399P1	77.5	191	39	3	7535	6977	1	191	7.14e-65	221
b27d527a-e893-4372-99df-fadc2cb8d7e1	PsoOvis1B010752P1	66.9	375	92	10	9506	8442	6	367	1.99e-98	324
b27d527a-e893-4372-99df-fadc2cb8d7e1	PsoOvis1B001609P1	52.1	259	100	7	11784	12559	1	235	7.64e-42	156
b27d527a-e893-4372-99df-fadc2cb8d7e1	PsoOvis1B006099P2	67.7	1064	247	26	15955	19082	29	1016	0	993
b27d527a-e893-4372-99df-fadc2cb8d7e1	PsoOvis1B006099P1	66.8	1015	241	25	16101	19082	3	942	8.92e-301	931
b27d527a-e893-4372-99df-fadc2cb8d7e1	PsoOvis1B012848P1	55.5	1330	402	28	23488	19574	809	1969	3.7e-218	728
b27d527a-e893-4372-99df-fadc2cb8d7e1	PsoOvis1B012848P2	55.2	1336	437	27	23488	19574	809	2009	9.48e-216	721
b27d527a-e893-4372-99df-fadc2cb8d7e1	PsoOvis1B012848P1	69.5	269	71	10	24516	23730	547	810	1.41e-61	237
b27d527a-e893-4372-99df-fadc2cb8d7e1	PsoOvis1B012848P2	69.5	269	71	10	24516	23730	547	810	1.45e-61	237
b27d527a-e893-4372-99df-fadc2cb8d7e1	PsoOvis1B012848P1	63.3	572	156	17	26704	25034	8	541	2.69e-110	396
b27d527a-e893-4372-99df-fadc2cb8d7e1	PsoOvis1B012848P2	63.3	572	156	17	26704	25034	8	541	3.18e-110	396
b27d527a-e893-4372-99df-fadc2cb8d7e1	PsoOvis1B004379P1	64.4	620	157	21	30304	28465	3	566	7.8e-153	489
b27d527a-e893-4372-99df-fadc2cb8d7e1	PsoOvis1B008113P1	66.7	480	85	15	33377	31968	1	413	2.38e-141	451
b27d527a-e893-4372-99df-fadc2cb8d7e1	PsoOvis1B006415P1	72.2	345	67	12	35754	36783	1	319	2.3e-101	330
b27d527a-e893-4372-99df-fadc2cb8d7e1	PsoOvis1B009276P1	78.5	330	62	8	37815	36854	9	336	5.86e-113	364
b27d527a-e893-4372-99df-fadc2cb8d7e1	PsoOvis1B001147P1	75.8	1057	188	27	38232	41345	1	1004	0	1043
b27d527a-e893-4372-99df-fadc2cb8d7e1	PsoOvis1B011792P1	63.9	592	192	19	43559	41819	118	697	6.45e-149	483
b27d527a-e893-4372-99df-fadc2cb8d7e1	PsoOvis1B011792P2	63.9	592	192	19	43559	41819	207	786	9.27e-148	483
b795d5ea-4022-4de2-88d1-02762dbc1952	PsoOvis1B002399P1	87.9	99	10	2	20	316	107	203	1.27e-36	139
b795d5ea-4022-4de2-88d1-02762dbc1952	PsoOvis1B012292P1	81.1	53	10	0	1163	1321	1	53	2.29e-13	74.7
b795d5ea-4022-4de2-88d1-02762dbc1952	PsoOvis1B012292P2	69.4	36	11	0	1214	1321	3	38	2.9e-06	52.8
b795d5ea-4022-4de2-88d1-02762dbc1952	PsoOvis1B012292P1	67.8	276	77	11	1692	2508	47	312	1.98e-77	261
b795d5ea-4022-4de2-88d1-02762dbc1952	PsoOvis1B012292P2	67.8	276	77	11	1692	2508	32	297	1.22e-77	261
b795d5ea-4022-4de2-88d1-02762dbc1952	PsoOvis1B003850P1	68.4	285	83	6	3887	3042	5	284	2.03e-60	213
b795d5ea-4022-4de2-88d1-02762dbc1952	PsoOvis1B014440P1	43.2	333	147	14	6155	5169	137	432	7.11e-32	133
b795d5ea-4022-4de2-88d1-02762dbc1952	PsoOvis1B004414P1	46.5	452	196	17	6488	5169	12	429	3.76e-51	190
b795d5ea-4022-4de2-88d1-02762dbc1952	PsoOvis1B014440P1	45.7	462	216	15	8166	6787	18	448	3.14e-58	211
b795d5ea-4022-4de2-88d1-02762dbc1952	PsoOvis1B004414P1	77.8	491	67	14	8194	6746	1	457	3.36e-160	505
b795d5ea-4022-4de2-88d1-02762dbc1952	PsoOvis1B004414P1	45.3	468	220	15	9760	8412	2	454	5.62e-69	242
b795d5ea-4022-4de2-88d1-02762dbc1952	PsoOvis1B014440P1	79.2	462	85	11	9784	8412	1	457	8.9e-177	553
b795d5ea-4022-4de2-88d1-02762dbc1952	PsoOvis1B006008P1	68	122	36	3	10957	10596	7	126	5.82e-28	111
b795d5ea-4022-4de2-88d1-02762dbc1952	PsoOvis1B002217P1	69.1	269	44	8	12903	13695	3	234	2.85e-68	231
b795d5ea-4022-4de2-88d1-02762dbc1952	PsoOvis1B010138P1	76.8	3241	645	85	23410	13795	298	3463	0	3461
b795d5ea-4022-4de2-88d1-02762dbc1952	PsoOvis1B010138P1	63.4	344	75	14	24938	23915	1	297	6.83e-65	248
b795d5ea-4022-4de2-88d1-02762dbc1952	PsoOvis1B000420P1	74.9	398	48	12	25159	26335	1	351	1.72e-114	385
b3856f84-fa6d-42d7-8423-819846e8bdae	PsoOvis1B011792P1	45.2	531	268	14	152	1675	167	696	4.88e-73	263
b3856f84-fa6d-42d7-8423-819846e8bdae	PsoOvis1B011792P2	45.2	531	268	14	152	1675	256	785	2.84e-72	263
b3856f84-fa6d-42d7-8423-819846e8bdae	PsoOvis1B001147P1	65.5	983	276	30	4964	2127	55	1005	1.29e-215	689
b3856f84-fa6d-42d7-8423-819846e8bdae	PsoOvis1B009276P1	82	338	52	7	5583	6572	3	337	5.02e-116	375
b3856f84-fa6d-42d7-8423-819846e8bdae	PsoOvis1B006415P1	71.9	338	68	9	7610	6623	4	323	6.23e-99	325
b3856f84-fa6d-42d7-8423-819846e8bdae	PsoOvis1B008113P1	60.5	491	122	10	9977	11438	5	430	2.25e-136	439
b3856f84-fa6d-42d7-8423-819846e8bdae	PsoOvis1B004379P1	58.5	612	193	19	13042	14837	1	565	9.04e-109	363
b3856f84-fa6d-42d7-8423-819846e8bdae	PsoOvis1B012848P1	66.8	566	151	14	16557	18212	1	543	6.01e-110	397
b3856f84-fa6d-42d7-8423-819846e8bdae	PsoOvis1B012848P2	66.8	566	151	14	16557	18212	1	543	7.12e-110	397
b3856f84-fa6d-42d7-8423-819846e8bdae	PsoOvis1B012848P1	59.1	269	100	8	18709	19495	546	808	6.43e-41	171
b3856f84-fa6d-42d7-8423-819846e8bdae	PsoOvis1B012848P2	59.1	269	100	8	18709	19495	546	808	6.51e-41	171
b3856f84-fa6d-42d7-8423-819846e8bdae	PsoOvis1B012848P1	56.9	1362	376	34	19734	23761	809	1980	6.92e-212	711
b3856f84-fa6d-42d7-8423-819846e8bdae	PsoOvis1B012848P2	56.8	1364	414	34	19734	23761	809	2020	3.91e-210	706
b3856f84-fa6d-42d7-8423-819846e8bdae	PsoOvis1B006099P1	72.8	1011	185	24	27200	24224	2	942	0	1076
b3856f84-fa6d-42d7-8423-819846e8bdae	PsoOvis1B006099P2	72.2	1077	203	27	27391	24224	14	1016	0	1123
b3856f84-fa6d-42d7-8423-819846e8bdae	PsoOvis1B001609P1	54.2	249	85	8	31552	30821	8	230	3.83e-37	144
b3856f84-fa6d-42d7-8423-819846e8bdae	PsoOvis1B010752P1	74.1	394	69	10	33822	34983	1	367	2.46e-134	429
b3856f84-fa6d-42d7-8423-819846e8bdae	PsoOvis1B002399P1	65.4	205	62	6	35901	36500	3	203	1.7e-52	187
b3856f84-fa6d-42d7-8423-819846e8bdae	PsoOvis1B012292P1	90.6	53	5	0	37343	37500	1	53	1.69e-18	92.4
b3856f84-fa6d-42d7-8423-819846e8bdae	PsoOvis1B012292P2	89.5	38	4	0	37388	37500	1	38	7.14e-10	66.2
b3856f84-fa6d-42d7-8423-819846e8bdae	PsoOvis1B012292P1	74.6	272	62	6	37888	38700	47	312	2.05e-95	315
b3856f84-fa6d-42d7-8423-819846e8bdae	PsoOvis1B012292P2	74.6	272	62	6	37888	38700	32	297	1.23e-95	315
b3856f84-fa6d-42d7-8423-819846e8bdae	PsoOvis1B003850P1	66.7	339	101	8	40045	39060	1	338	1.51e-77	264
b3856f84-fa6d-42d7-8423-819846e8bdae	PsoOvis1B014440P1	40.3	471	224	19	42456	41125	17	456	4.18e-58	213
b3856f84-fa6d-42d7-8423-819846e8bdae	PsoOvis1B004414P1	50.6	482	181	18	42481	41125	1	453	9.79e-86	293
b3856f84-fa6d-42d7-8423-819846e8bdae	PsoOvis1B014440P1	47.5	472	199	17	44069	42694	23	458	3.09e-58	213
b3856f84-fa6d-42d7-8423-819846e8bdae	PsoOvis1B004414P1	76.9	490	81	11	44110	42666	1	464	2.41e-158	502
b3856f84-fa6d-42d7-8423-819846e8bdae	PsoOvis1B004414P1	47.5	457	208	15	45625	44310	11	454	1.74e-77	269
b3856f84-fa6d-42d7-8423-819846e8bdae	PsoOvis1B014440P1	82.4	471	70	11	45677	44287	1	465	1.23e-194	606
b3856f84-fa6d-42d7-8423-819846e8bdae	PsoOvis1B006008P1	74.8	119	27	3	46817	46464	5	122	2.21e-26	109
b3856f84-fa6d-42d7-8423-819846e8bdae	PsoOvis1B002217P1	75.7	259	34	6	48726	49493	1	234	2.66e-86	285
b3856f84-fa6d-42d7-8423-819846e8bdae	PsoOvis1B010138P1	75.5	3208	684	77	59024	49590	298	3463	0	3477
b3856f84-fa6d-42d7-8423-819846e8bdae	PsoOvis1B010138P1	82.4	323	17	4	60470	59505	9	292	2.35e-109	398
b3856f84-fa6d-42d7-8423-819846e8bdae	PsoOvis1B000420P1	75.1	840	145	25	60706	63177	2	790	4.76e-286	884
b3856f84-fa6d-42d7-8423-819846e8bdae	PsoOvis1B008544P1	57.4	1045	338	37	64293	67321	1	972	1.29e-193	677
b3856f84-fa6d-42d7-8423-819846e8bdae	PsoOvis1B008544P1	67.8	429	78	13	67640	68904	974	1348	5.01e-102	374
b3856f84-fa6d-42d7-8423-819846e8bdae	PsoOvis1B008544P1	63.2	3582	980	102	69092	79562	1342	4675	0	2694
b3856f84-fa6d-42d7-8423-819846e8bdae	PsoOvis1B004435P1	56.7	478	146	16	82459	81052	37	464	1.09e-83	287
b3856f84-fa6d-42d7-8423-819846e8bdae	PsoOvis1B004435P2	56.7	478	146	16	82459	81052	104	531	7.44e-83	287
b3856f84-fa6d-42d7-8423-819846e8bdae	PsoOvis1B012646P1	59.5	1068	269	33	94110	90992	1	928	1.86e-222	706
b3856f84-fa6d-42d7-8423-819846e8bdae	PsoOvis1B009242P2	71.7	676	141	23	96570	94624	1	651	2.06e-203	640
b3856f84-fa6d-42d7-8423-819846e8bdae	PsoOvis1B009242P1	66.3	831	184	25	97033	94624	1	761	4.92e-221	695
b3856f84-fa6d-42d7-8423-819846e8bdae	PsoOvis1B002817P1	65.2	256	54	10	98275	99014	1	229	4.41e-59	207
b3856f84-fa6d-42d7-8423-819846e8bdae	PsoOvis1B010327P1	62.2	484	112	16	101285	102708	1	423	1.78e-99	335
b61530d1-19e8-400f-a5b5-257a0ff77c5e	PsoOvis1B006099P2	88	50	5	1	157	10	30	79	1.18e-13	78.2
b61530d1-19e8-400f-a5b5-257a0ff77c5e	PsoOvis1B001609P1	62.7	249	64	8	4338	3615	8	234	2.05e-46	168
b61530d1-19e8-400f-a5b5-257a0ff77c5e	PsoOvis1B010752P1	74.2	395	70	12	6577	7747	1	368	5.57e-112	362
b61530d1-19e8-400f-a5b5-257a0ff77c5e	PsoOvis1B002399P1	83.1	207	28	6	8574	9180	1	203	5.18e-72	240
b61530d1-19e8-400f-a5b5-257a0ff77c5e	PsoOvis1B012292P1	79.2	48	10	0	10049	10193	6	53	6.83e-10	63.9
b61530d1-19e8-400f-a5b5-257a0ff77c5e	PsoOvis1B012292P2	83.3	36	6	0	10086	10193	3	38	1.42e-06	53.5
b61530d1-19e8-400f-a5b5-257a0ff77c5e	PsoOvis1B012292P1	74	265	62	6	10569	11350	50	313	2.28e-92	303
b61530d1-19e8-400f-a5b5-257a0ff77c5e	PsoOvis1B012292P2	74	265	62	6	10569	11350	35	298	1.38e-92	303
b61530d1-19e8-400f-a5b5-257a0ff77c5e	PsoOvis1B003850P1	71.3	268	70	6	12731	11939	1	264	1.72e-66	230
b61530d1-19e8-400f-a5b5-257a0ff77c5e	PsoOvis1B004414P1	54	476	177	12	15222	13838	5	453	7.54e-97	322
b61530d1-19e8-400f-a5b5-257a0ff77c5e	PsoOvis1B010992P1	73.4	478	92	12	15232	13824	1	451	3.73e-151	478
b61530d1-19e8-400f-a5b5-257a0ff77c5e	PsoOvis1B010992P1	54.2	474	179	12	16857	15462	4	446	5.64e-101	334
b61530d1-19e8-400f-a5b5-257a0ff77c5e	PsoOvis1B004414P1	73.3	486	100	8	16865	15434	1	462	3.66e-166	522
b61530d1-19e8-400f-a5b5-257a0ff77c5e	PsoOvis1B004414P1	37.9	427	234	16	18298	17088	36	453	6.76e-38	150
b61530d1-19e8-400f-a5b5-257a0ff77c5e	PsoOvis1B010992P1	43	423	210	15	18298	17088	36	446	4.67e-46	174
b61530d1-19e8-400f-a5b5-257a0ff77c5e	PsoOvis1B006008P1	58.3	120	48	2	19568	19213	5	122	6.18e-20	88.6
b61530d1-19e8-400f-a5b5-257a0ff77c5e	PsoOvis1B002217P1	80.6	222	37	6	21557	22207	15	234	1.75e-70	237
b61530d1-19e8-400f-a5b5-257a0ff77c5e	PsoOvis1B010138P1	82.2	169	28	1	22797	22298	3295	3463	6.55e-59	228
bd025c50-5f12-4c30-8ef3-f50b160ec172	PsoOvis1B010752P1	72.3	83	22	1	14	264	286	367	1.06e-11	69.7
bd025c50-5f12-4c30-8ef3-f50b160ec172	PsoOvis1B002399P1	80.5	200	35	4	1176	1763	3	201	3.36e-80	263
bd025c50-5f12-4c30-8ef3-f50b160ec172	PsoOvis1B012292P1	88.7	53	6	0	2619	2776	1	53	2.46e-19	92
bd025c50-5f12-4c30-8ef3-f50b160ec172	PsoOvis1B012292P2	89.5	38	4	0	2663	2776	1	38	2.22e-13	73.9
bd025c50-5f12-4c30-8ef3-f50b160ec172	PsoOvis1B012292P1	83.4	265	38	5	3168	3948	52	314	2.1e-111	358
bd025c50-5f12-4c30-8ef3-f50b160ec172	PsoOvis1B012292P2	83.4	265	38	5	3168	3948	37	299	1.24e-111	358
bd025c50-5f12-4c30-8ef3-f50b160ec172	PsoOvis1B003850P1	81.7	268	45	3	5261	4469	17	284	4.65e-96	315
bd025c50-5f12-4c30-8ef3-f50b160ec172	PsoOvis1B004414P1	56.7	473	163	13	7808	6442	5	453	1.93e-90	303
bd025c50-5f12-4c30-8ef3-f50b160ec172	PsoOvis1B014440P1	43.9	478	222	17	7823	6442	8	456	4.77e-56	204
bd025c50-5f12-4c30-8ef3-f50b160ec172	PsoOvis1B004414P1	81.2	485	65	4	9454	8010	4	464	1.46e-201	623
bd025c50-5f12-4c30-8ef3-f50b160ec172	PsoOvis1B014440P1	47.5	474	221	8	9454	8036	12	458	5.2e-84	285
bd025c50-5f12-4c30-8ef3-f50b160ec172	PsoOvis1B004414P1	49.9	447	206	8	11023	9716	3	444	2.25e-95	318
bd025c50-5f12-4c30-8ef3-f50b160ec172	PsoOvis1B014440P1	90.4	458	42	2	11031	9664	8	465	4.54e-226	694
bd025c50-5f12-4c30-8ef3-f50b160ec172	PsoOvis1B006008P1	94.4	124	3	4	12222	11853	5	125	4.18e-43	154
bd025c50-5f12-4c30-8ef3-f50b160ec172	PsoOvis1B002217P1	76.4	259	30	9	14124	14896	1	228	1.42e-84	277
bd025c50-5f12-4c30-8ef3-f50b160ec172	PsoOvis1B010138P1	79.2	782	146	14	17338	15012	2694	3464	9.95e-259	878
c0a01f3d-b673-4fa0-87bf-6083445328b1	PsoOvis1B010138P1	79.6	103	19	2	2	308	3363	3464	1.07e-28	127
c0a01f3d-b673-4fa0-87bf-6083445328b1	PsoOvis1B002217P1	79.9	259	23	5	1157	398	1	233	3.43e-86	281
c0a01f3d-b673-4fa0-87bf-6083445328b1	PsoOvis1B006008P1	67.5	126	37	3	3053	3422	1	124	2.52e-32	123
c0a01f3d-b673-4fa0-87bf-6083445328b1	PsoOvis1B004414P1	50	466	203	13	4267	5610	3	455	3.41e-84	285
c0a01f3d-b673-4fa0-87bf-6083445328b1	PsoOvis1B010992P1	50.5	463	201	14	4270	5619	4	451	1.43e-88	297
c0a01f3d-b673-4fa0-87bf-6083445328b1	PsoOvis1B004414P1	79.5	492	65	12	5836	7297	4	464	8.15e-187	580
c0a01f3d-b673-4fa0-87bf-6083445328b1	PsoOvis1B010992P1	60	482	154	12	5836	7273	4	450	1.05e-123	399
c0a01f3d-b673-4fa0-87bf-6083445328b1	PsoOvis1B004414P1	62.1	478	137	16	7507	8892	7	453	1.02e-125	405
c0a01f3d-b673-4fa0-87bf-6083445328b1	PsoOvis1B010992P1	83.7	478	44	12	7507	8918	7	455	1.53e-195	605
c0a01f3d-b673-4fa0-87bf-6083445328b1	PsoOvis1B003850P1	78	286	54	8	10014	10853	1	283	2.19e-93	306
c0a01f3d-b673-4fa0-87bf-6083445328b1	PsoOvis1B012292P1	81.8	264	40	8	12161	11387	52	312	2e-91	300
c0a01f3d-b673-4fa0-87bf-6083445328b1	PsoOvis1B012292P2	81.8	264	40	8	12161	11387	37	297	1.21e-91	300
c0a01f3d-b673-4fa0-87bf-6083445328b1	PsoOvis1B012292P2	80.5	41	6	1	12662	12546	1	41	5.65e-11	66.2
c0a01f3d-b673-4fa0-87bf-6083445328b1	PsoOvis1B012292P1	83.9	56	7	1	12706	12546	1	56	6.34e-18	87.4
c9d2b6db-19bb-4c11-ac52-4fdc5e378a3d	PsoOvis1B010138P1	72.8	2118	496	63	1	6151	1369	3459	0	2005
c9d2b6db-19bb-4c11-ac52-4fdc5e378a3d	PsoOvis1B002217P1	75.1	257	30	9	7007	6251	6	234	5.81e-75	251
c9d2b6db-19bb-4c11-ac52-4fdc5e378a3d	PsoOvis1B006008P1	63.4	123	43	1	8907	9268	1	123	1.08e-29	117
c9d2b6db-19bb-4c11-ac52-4fdc5e378a3d	PsoOvis1B004414P1	42.5	463	231	14	10110	11420	3	455	6.97e-54	198
c9d2b6db-19bb-4c11-ac52-4fdc5e378a3d	PsoOvis1B010992P1	43.4	445	231	12	10113	11399	4	442	1.91e-60	217
c9d2b6db-19bb-4c11-ac52-4fdc5e378a3d	PsoOvis1B004414P1	65	492	123	22	11628	13036	1	464	1.28e-125	406
c9d2b6db-19bb-4c11-ac52-4fdc5e378a3d	PsoOvis1B010992P1	48.2	475	199	19	11628	13000	1	445	4.97e-75	259
c9d2b6db-19bb-4c11-ac52-4fdc5e378a3d	PsoOvis1B010992P1	75.5	478	79	14	13229	14633	3	455	1.82e-164	517
c9d2b6db-19bb-4c11-ac52-4fdc5e378a3d	PsoOvis1B004414P1	54.9	461	165	10	13233	14568	5	439	2.71e-101	336
c9d2b6db-19bb-4c11-ac52-4fdc5e378a3d	PsoOvis1B003850P1	56.2	340	134	11	15713	16691	1	338	4.64e-55	197
c9d2b6db-19bb-4c11-ac52-4fdc5e378a3d	PsoOvis1B012292P1	70.7	273	67	10	17828	17043	45	315	9e-85	282
c9d2b6db-19bb-4c11-ac52-4fdc5e378a3d	PsoOvis1B012292P2	70.7	273	67	10	17828	17043	30	300	5.47e-85	282
c9d2b6db-19bb-4c11-ac52-4fdc5e378a3d	PsoOvis1B012292P1	70	50	12	2	18339	18196	1	49	6.42e-09	61.6
c9d2b6db-19bb-4c11-ac52-4fdc5e378a3d	PsoOvis1B002399P1	74.3	202	45	7	19769	19182	1	201	1.68e-60	208
c9d2b6db-19bb-4c11-ac52-4fdc5e378a3d	PsoOvis1B010752P1	76.6	384	65	8	21791	20652	6	368	2.54e-129	412
c9d2b6db-19bb-4c11-ac52-4fdc5e378a3d	PsoOvis1B001609P1	53.5	245	90	7	24025	24742	3	227	1.29e-29	120
c9d2b6db-19bb-4c11-ac52-4fdc5e378a3d	PsoOvis1B006099P2	69.2	1058	224	29	28114	31186	29	1013	2.72e-310	961
c9d2b6db-19bb-4c11-ac52-4fdc5e378a3d	PsoOvis1B006099P1	68.4	1008	219	27	28257	31186	5	939	1.81e-287	892
c9d2b6db-19bb-4c11-ac52-4fdc5e378a3d	PsoOvis1B012848P1	60	1703	356	48	36609	31665	544	1972	1.22e-294	953
c9d2b6db-19bb-4c11-ac52-4fdc5e378a3d	PsoOvis1B012848P2	59.9	1707	392	48	36609	31665	544	2012	1.05e-291	946
c9d2b6db-19bb-4c11-ac52-4fdc5e378a3d	PsoOvis1B012848P1	58.5	183	53	3	37658	37119	375	536	1.61e-31	138
c9d2b6db-19bb-4c11-ac52-4fdc5e378a3d	PsoOvis1B012848P2	58.5	183	53	3	37658	37119	375	536	1.63e-31	138
c9e2af8f-2828-4583-80f1-e26d19190e24	PsoOvis1B010138P1	62.8	3235	1036	117	595	10001	298	3461	0	2369
c9e2af8f-2828-4583-80f1-e26d19190e24	PsoOvis1B002217P1	62.4	213	72	5	10720	10101	23	233	1.79e-52	186
c9e2af8f-2828-4583-80f1-e26d19190e24	PsoOvis1B006008P1	51.3	119	53	3	12764	13115	9	123	3.41e-15	75.5
c9e2af8f-2828-4583-80f1-e26d19190e24	PsoOvis1B004414P1	33.6	467	271	17	13957	15275	2	454	3.75e-19	94.7
c9e2af8f-2828-4583-80f1-e26d19190e24	PsoOvis1B010992P1	31.8	456	281	18	13963	15272	4	446	3.47e-19	94.7
c9e2af8f-2828-4583-80f1-e26d19190e24	PsoOvis1B004414P1	62.4	487	140	19	15492	16897	4	464	2.34e-103	342
c9e2af8f-2828-4583-80f1-e26d19190e24	PsoOvis1B010992P1	49.8	474	190	19	15492	16863	4	444	2.66e-61	219
c9e2af8f-2828-4583-80f1-e26d19190e24	PsoOvis1B004414P1	44.3	479	205	22	17079	18423	1	449	2.67e-65	231
c9e2af8f-2828-4583-80f1-e26d19190e24	PsoOvis1B010992P1	57.7	478	152	20	17088	18455	4	454	1.1e-104	345
c9e2af8f-2828-4583-80f1-e26d19190e24	PsoOvis1B003850P1	56.3	286	111	12	19517	20341	1	284	3.8e-45	169
c9e2af8f-2828-4583-80f1-e26d19190e24	PsoOvis1B012292P1	50.7	278	124	8	21641	20842	43	316	1.11e-41	158
c9e2af8f-2828-4583-80f1-e26d19190e24	PsoOvis1B012292P2	50.7	278	124	8	21641	20842	28	301	7.42e-42	158
c9e2af8f-2828-4583-80f1-e26d19190e24	PsoOvis1B002399P1	60.6	203	66	9	23585	23019	3	203	1.76e-26	110
c9e2af8f-2828-4583-80f1-e26d19190e24	PsoOvis1B010752P1	39.8	364	172	14	25511	24470	32	363	8.66e-15	80.1
c9e2af8f-2828-4583-80f1-e26d19190e24	PsoOvis1B001609P1	38.6	254	125	7	27815	28542	1	234	2.93e-18	87.8
c9e2af8f-2828-4583-80f1-e26d19190e24	PsoOvis1B006099P2	61.6	315	61	13	31863	32788	48	310	3.76e-59	225
c5726caf-e3e7-4161-abb9-da83baa33be7	PsoOvis1B004435P1	65.6	273	67	10	12	805	213	465	1.94e-62	224
c5726caf-e3e7-4161-abb9-da83baa33be7	PsoOvis1B004435P2	65.6	273	67	10	12	805	280	532	1.02e-61	224
c5726caf-e3e7-4161-abb9-da83baa33be7	PsoOvis1B008544P1	55.5	3586	1186	141	12581	2304	1342	4671	0	1897
c5726caf-e3e7-4161-abb9-da83baa33be7	PsoOvis1B008544P1	52.3	415	142	12	13992	12778	975	1342	3.35e-59	230
c5726caf-e3e7-4161-abb9-da83baa33be7	PsoOvis1B008544P1	57.3	1041	346	32	17341	14309	1	972	7.57e-187	653
c5726caf-e3e7-4161-abb9-da83baa33be7	PsoOvis1B000420P1	68	840	204	28	20895	18431	1	792	1.99e-229	719
c5726caf-e3e7-4161-abb9-da83baa33be7	PsoOvis1B010138P1	67.5	332	64	8	21113	22095	3	294	4.04e-71	270
c5726caf-e3e7-4161-abb9-da83baa33be7	PsoOvis1B010138P1	75.9	3195	677	82	22579	31953	302	3464	0	3416
c5726caf-e3e7-4161-abb9-da83baa33be7	PsoOvis1B002217P1	69	226	57	11	32685	32041	9	233	1.78e-58	204
c5726caf-e3e7-4161-abb9-da83baa33be7	PsoOvis1B006008P1	51.3	115	50	4	34635	34960	2	115	4.83e-10	61.2
c5726caf-e3e7-4161-abb9-da83baa33be7	PsoOvis1B010992P1	37.2	293	151	13	36305	37114	167	449	2.17e-21	102
c5726caf-e3e7-4161-abb9-da83baa33be7	PsoOvis1B004414P1	37.6	274	139	12	36366	37114	191	456	2.35e-19	95.9
c5726caf-e3e7-4161-abb9-da83baa33be7	PsoOvis1B004414P1	61.2	461	138	16	37317	38628	4	442	3.92e-110	362
c5726caf-e3e7-4161-abb9-da83baa33be7	PsoOvis1B010992P1	42.3	456	223	19	37317	38628	4	435	1.12e-59	215
c5726caf-e3e7-4161-abb9-da83baa33be7	PsoOvis1B004414P1	45.6	485	203	22	38874	40231	1	454	3.35e-57	208
c5726caf-e3e7-4161-abb9-da83baa33be7	PsoOvis1B010992P1	64.4	480	126	20	38874	40248	1	453	4.14e-102	338
c5726caf-e3e7-4161-abb9-da83baa33be7	PsoOvis1B003850P1	68.2	277	80	7	41322	42131	1	275	5.9e-63	221
c5726caf-e3e7-4161-abb9-da83baa33be7	PsoOvis1B012292P1	71	262	69	7	43462	42689	49	308	2.85e-71	244
c5726caf-e3e7-4161-abb9-da83baa33be7	PsoOvis1B012292P2	71	262	69	7	43462	42689	34	293	1.76e-71	244
c5726caf-e3e7-4161-abb9-da83baa33be7	PsoOvis1B012292P1	67.4	46	13	1	43956	43826	8	53	4.52e-07	56.2
c5726caf-e3e7-4161-abb9-da83baa33be7	PsoOvis1B002399P1	64.2	204	60	7	45371	44791	1	203	2.53e-41	153
c5726caf-e3e7-4161-abb9-da83baa33be7	PsoOvis1B010752P1	74	385	72	9	47389	46261	1	363	6.14e-116	374
ca26f530-cbd4-45bd-a164-667e2c58aae1	PsoOvis1B002399P1	72	100	23	4	63	346	102	201	9.69e-16	78.2
ca26f530-cbd4-45bd-a164-667e2c58aae1	PsoOvis1B012292P1	54.6	108	34	4	1174	1471	1	101	1.93e-10	64.7
ca26f530-cbd4-45bd-a164-667e2c58aae1	PsoOvis1B012292P2	43.8	89	36	3	1229	1471	4	86	0.000209	45.8
ca26f530-cbd4-45bd-a164-667e2c58aae1	PsoOvis1B012292P1	79.2	260	42	10	1734	2487	58	312	1.72e-84	280
ca26f530-cbd4-45bd-a164-667e2c58aae1	PsoOvis1B012292P2	79.2	260	42	10	1734	2487	43	297	1.05e-84	280
ca26f530-cbd4-45bd-a164-667e2c58aae1	PsoOvis1B003850P1	75.8	285	52	13	3825	3014	1	284	2.67e-80	269
ca26f530-cbd4-45bd-a164-667e2c58aae1	PsoOvis1B014440P1	47.4	477	202	20	6351	4969	12	456	1.21e-70	246
ca26f530-cbd4-45bd-a164-667e2c58aae1	PsoOvis1B004414P1	58.2	479	158	14	6360	4969	1	453	7.67e-110	359
ca26f530-cbd4-45bd-a164-667e2c58aae1	PsoOvis1B004414P1	81.1	488	59	11	7990	6550	4	464	2.37e-192	596
ca26f530-cbd4-45bd-a164-667e2c58aae1	PsoOvis1B014440P1	46.2	476	223	11	7990	6578	12	458	2.8e-77	265
ca26f530-cbd4-45bd-a164-667e2c58aae1	PsoOvis1B004414P1	50.5	455	209	11	9526	8205	2	454	2.34e-90	303
ca26f530-cbd4-45bd-a164-667e2c58aae1	PsoOvis1B014440P1	88	459	46	9	9542	8195	4	460	9.08e-203	626
ca26f530-cbd4-45bd-a164-667e2c58aae1	PsoOvis1B006008P1	66.7	126	41	1	10714	10342	1	125	1.25e-32	124
ce1cb706-9b49-416e-942a-ad528c8232ec	PsoOvis1B012292P1	67.1	73	17	1	187	381	1	73	3.88e-15	78.6
ce1cb706-9b49-416e-942a-ad528c8232ec	PsoOvis1B012292P2	61.1	54	14	1	242	381	5	58	7.06e-10	62.4
ce1cb706-9b49-416e-942a-ad528c8232ec	PsoOvis1B012292P1	82.2	264	40	5	747	1524	58	316	2.61e-100	325
ce1cb706-9b49-416e-942a-ad528c8232ec	PsoOvis1B012292P2	82.2	264	40	5	747	1524	43	301	1.57e-100	325
ce1cb706-9b49-416e-942a-ad528c8232ec	PsoOvis1B003850P1	68.5	343	91	12	2873	1885	1	338	1.08e-78	264
ce1cb706-9b49-416e-942a-ad528c8232ec	PsoOvis1B014440P1	43	472	230	11	5394	4013	12	455	2.46e-67	236
ce1cb706-9b49-416e-942a-ad528c8232ec	PsoOvis1B010992P1	74.1	479	93	10	5403	3984	1	455	2.5e-162	509
ce1cb706-9b49-416e-942a-ad528c8232ec	PsoOvis1B014440P1	42.6	477	233	14	7014	5604	22	465	1.03e-55	202
ce1cb706-9b49-416e-942a-ad528c8232ec	PsoOvis1B010992P1	53.3	480	181	15	7047	5625	4	448	2.39e-92	308
ce1cb706-9b49-416e-942a-ad528c8232ec	PsoOvis1B010992P1	50.1	453	194	18	8588	7274	9	445	5.9e-82	278
ce1cb706-9b49-416e-942a-ad528c8232ec	PsoOvis1B014440P1	82.2	473	61	16	8624	7246	5	465	1.63e-189	587
ceff0f99-ae42-4ecc-9386-a662352a926f	PsoOvis1B014440P1	39.9	358	166	19	1060	53	90	422	1.65e-18	92.4
ceff0f99-ae42-4ecc-9386-a662352a926f	PsoOvis1B004414P1	43.4	438	193	19	1267	53	5	419	8.33e-37	147
ceff0f99-ae42-4ecc-9386-a662352a926f	PsoOvis1B014440P1	38.9	419	219	16	2710	1497	59	453	9.6e-23	105
ceff0f99-ae42-4ecc-9386-a662352a926f	PsoOvis1B004414P1	66.4	461	118	18	2779	1456	26	463	3.39e-99	329
ceff0f99-ae42-4ecc-9386-a662352a926f	PsoOvis1B004414P1	41.3	462	231	20	4339	3049	2	454	9.02e-36	144
ceff0f99-ae42-4ecc-9386-a662352a926f	PsoOvis1B014440P1	67.2	469	125	19	4360	3029	2	464	7.74e-110	360
ceff0f99-ae42-4ecc-9386-a662352a926f	PsoOvis1B006008P1	50	106	46	4	5430	5129	22	126	3.2e-07	52.4
ceff0f99-ae42-4ecc-9386-a662352a926f	PsoOvis1B002217P1	74.2	229	44	11	7366	8011	7	232	7.96e-60	207
ceff0f99-ae42-4ecc-9386-a662352a926f	PsoOvis1B010138P1	60	3675	1030	169	18398	8117	2	3459	0	2201
ceff0f99-ae42-4ecc-9386-a662352a926f	PsoOvis1B000420P1	60.5	828	249	29	18642	21014	7	791	6.22e-204	645
ceff0f99-ae42-4ecc-9386-a662352a926f	PsoOvis1B008544P1	51.1	1289	369	52	22059	25689	2	1101	3.62e-167	587
cf686cf8-82cd-41c0-9f0f-f2544e206888	PsoOvis1B010752P1	70.8	394	84	10	1596	2766	1	367	1.27e-132	422
cf686cf8-82cd-41c0-9f0f-f2544e206888	PsoOvis1B002399P1	81.5	205	34	4	3670	4276	1	203	2.23e-68	231
cf686cf8-82cd-41c0-9f0f-f2544e206888	PsoOvis1B012292P1	75.7	70	14	1	5108	5316	1	67	2.11e-21	99.4
cf686cf8-82cd-41c0-9f0f-f2544e206888	PsoOvis1B012292P2	69.1	55	14	1	5153	5316	1	52	3.24e-12	71.6
cf686cf8-82cd-41c0-9f0f-f2544e206888	PsoOvis1B012292P1	82.1	263	44	3	5656	6432	51	312	1.3e-101	331
cf686cf8-82cd-41c0-9f0f-f2544e206888	PsoOvis1B012292P2	82.1	263	44	3	5656	6432	36	297	7.74e-102	331
cf686cf8-82cd-41c0-9f0f-f2544e206888	PsoOvis1B003850P1	77.1	280	57	6	7809	6984	1	277	1.92e-92	305
cf686cf8-82cd-41c0-9f0f-f2544e206888	PsoOvis1B004414P1	56.3	476	160	14	10341	8948	11	453	2.63e-102	339
cf686cf8-82cd-41c0-9f0f-f2544e206888	PsoOvis1B010992P1	74.8	484	84	13	10373	8931	1	452	7.82e-156	493
cf686cf8-82cd-41c0-9f0f-f2544e206888	PsoOvis1B004414P1	78.3	492	72	12	12020	10562	1	464	2.81e-188	586
cf686cf8-82cd-41c0-9f0f-f2544e206888	PsoOvis1B010992P1	59.1	479	159	13	12020	10594	1	446	5.25e-119	387
cf686cf8-82cd-41c0-9f0f-f2544e206888	PsoOvis1B010992P1	45.4	441	223	11	13577	12279	4	435	2.25e-55	202
cf686cf8-82cd-41c0-9f0f-f2544e206888	PsoOvis1B004414P1	42.8	458	247	10	13584	12239	2	454	6.58e-53	196
cf686cf8-82cd-41c0-9f0f-f2544e206888	PsoOvis1B006008P1	82.8	128	20	2	14794	14409	1	126	2.61e-42	153
cf686cf8-82cd-41c0-9f0f-f2544e206888	PsoOvis1B002217P1	79.2	260	24	6	16704	17477	1	231	5.15e-89	291
cf686cf8-82cd-41c0-9f0f-f2544e206888	PsoOvis1B010138P1	79.2	3200	597	60	27056	17580	298	3463	0	3590
cf686cf8-82cd-41c0-9f0f-f2544e206888	PsoOvis1B010138P1	66.5	340	64	10	28549	27539	1	293	3.13e-77	290
cf686cf8-82cd-41c0-9f0f-f2544e206888	PsoOvis1B000420P1	80.9	838	95	29	28779	31248	1	788	0	1000
cf686cf8-82cd-41c0-9f0f-f2544e206888	PsoOvis1B008544P1	74.3	1004	207	16	32478	35453	10	972	1.69e-306	1043
cf686cf8-82cd-41c0-9f0f-f2544e206888	PsoOvis1B008544P1	56.7	443	135	12	35724	37038	958	1348	4.79e-72	273
cf686cf8-82cd-41c0-9f0f-f2544e206888	PsoOvis1B008544P1	67.2	1779	421	44	37219	42458	1342	2992	0	1496
d1bbf771-2a33-4e4d-a42f-f6b257efd4ec	PsoOvis1B012848P1	80.1	276	49	6	410	1216	544	816	2.72e-85	315
d1bbf771-2a33-4e4d-a42f-f6b257efd4ec	PsoOvis1B012848P1	58.1	1362	371	30	1449	5493	809	1980	3.98e-271	884
d1bbf771-2a33-4e4d-a42f-f6b257efd4ec	PsoOvis1B006099P1	64	1028	255	31	8961	5957	3	942	4.99e-268	836
d1bbf771-2a33-4e4d-a42f-f6b257efd4ec	PsoOvis1B006099P2	64.4	1072	266	32	9087	5957	33	1016	2.29e-279	872
d1bbf771-2a33-4e4d-a42f-f6b257efd4ec	PsoOvis1B006099P2	88.9	36	3	1	9870	9765	1	36	2.37e-06	54.7
d1bbf771-2a33-4e4d-a42f-f6b257efd4ec	PsoOvis1B001609P1	60.6	251	71	10	13270	12540	5	235	1.67e-40	152
d1bbf771-2a33-4e4d-a42f-f6b257efd4ec	PsoOvis1B010752P1	67.7	387	99	8	15517	16661	1	367	3.88e-120	386
d1bbf771-2a33-4e4d-a42f-f6b257efd4ec	PsoOvis1B002399P1	79.4	204	33	8	17579	18174	7	203	2.4e-57	199
d1bbf771-2a33-4e4d-a42f-f6b257efd4ec	PsoOvis1B012292P1	63.5	52	18	1	19022	19175	3	54	3.02e-07	56.2
d1bbf771-2a33-4e4d-a42f-f6b257efd4ec	PsoOvis1B012292P2	82.1	39	6	1	19062	19175	1	39	1.11e-05	51.2
d1bbf771-2a33-4e4d-a42f-f6b257efd4ec	PsoOvis1B012292P1	85	274	34	5	19544	20347	45	316	2.11e-122	390
d1bbf771-2a33-4e4d-a42f-f6b257efd4ec	PsoOvis1B012292P2	85	274	34	5	19544	20347	30	301	1.24e-122	390
d1bbf771-2a33-4e4d-a42f-f6b257efd4ec	PsoOvis1B003850P1	77.3	286	55	10	21710	20870	1	282	1.02e-81	274
d1bbf771-2a33-4e4d-a42f-f6b257efd4ec	PsoOvis1B014440P1	46.2	452	196	16	24190	22885	20	441	1.59e-67	238
d1bbf771-2a33-4e4d-a42f-f6b257efd4ec	PsoOvis1B004414P1	59.7	466	147	12	24225	22879	1	440	1.2e-111	365
d1bbf771-2a33-4e4d-a42f-f6b257efd4ec	PsoOvis1B014440P1	47	479	220	10	25876	24449	11	458	8.2e-77	265
d1bbf771-2a33-4e4d-a42f-f6b257efd4ec	PsoOvis1B004414P1	79.4	490	71	8	25883	24421	1	464	5.65e-184	573
d1bbf771-2a33-4e4d-a42f-f6b257efd4ec	PsoOvis1B004414P1	50.4	464	190	14	27423	26107	3	450	1.71e-87	296
d1bbf771-2a33-4e4d-a42f-f6b257efd4ec	PsoOvis1B014440P1	85.1	464	58	10	27435	26073	5	465	9.88e-196	607
d1bbf771-2a33-4e4d-a42f-f6b257efd4ec	PsoOvis1B006008P1	77.3	119	27	0	28615	28262	8	126	3.29e-34	129
d1bbf771-2a33-4e4d-a42f-f6b257efd4ec	PsoOvis1B002217P1	77	261	29	8	30557	31325	3	234	6.29e-88	288
d1bbf771-2a33-4e4d-a42f-f6b257efd4ec	PsoOvis1B010138P1	84.9	265	36	4	32201	31415	3201	3464	5.18e-89	328
d22b16b2-101b-42a0-bcbe-d391874a9970	PsoOvis1B010138P1	79.5	283	46	7	12	834	3183	3463	1.01e-91	336
d22b16b2-101b-42a0-bcbe-d391874a9970	PsoOvis1B002217P1	73.5	257	33	10	1677	933	1	231	2.14e-83	274
d22b16b2-101b-42a0-bcbe-d391874a9970	PsoOvis1B006008P1	75.6	119	24	3	3544	3886	5	123	4.85e-28	111
d22b16b2-101b-42a0-bcbe-d391874a9970	PsoOvis1B014440P1	84.3	465	58	13	4667	6030	7	465	1.63e-173	543
d22b16b2-101b-42a0-bcbe-d391874a9970	PsoOvis1B004414P1	50.2	458	207	16	4679	6005	3	454	3.16e-65	230
d22b16b2-101b-42a0-bcbe-d391874a9970	PsoOvis1B004414P1	77	488	68	17	6212	7611	1	464	1.87e-166	522
d22b16b2-101b-42a0-bcbe-d391874a9970	PsoOvis1B014440P1	47.2	472	212	16	6227	7603	16	465	6.22e-76	261
d22b16b2-101b-42a0-bcbe-d391874a9970	PsoOvis1B014440P1	40.7	474	210	21	7796	9092	13	456	6.18e-48	180
d22b16b2-101b-42a0-bcbe-d391874a9970	PsoOvis1B004414P1	52.5	427	159	15	7897	9092	45	453	1.76e-84	286
d22b16b2-101b-42a0-bcbe-d391874a9970	PsoOvis1B003850P1	71.6	327	75	11	10195	11140	1	322	4.55e-75	254
d22b16b2-101b-42a0-bcbe-d391874a9970	PsoOvis1B012292P1	75.9	261	51	10	12287	11544	53	312	1.17e-79	266
d22b16b2-101b-42a0-bcbe-d391874a9970	PsoOvis1B012292P2	75.9	261	51	10	12287	11544	38	297	7.19e-80	266
d22b16b2-101b-42a0-bcbe-d391874a9970	PsoOvis1B012292P1	73.2	56	11	3	12801	12644	1	56	4.76e-08	57.8
d22b16b2-101b-42a0-bcbe-d391874a9970	PsoOvis1B002399P1	83.7	202	25	7	14216	13631	1	199	1.17e-75	250
d22b16b2-101b-42a0-bcbe-d391874a9970	PsoOvis1B010752P1	67.1	368	86	12	16169	15116	16	363	7.41e-95	312
d39b245c-8b08-42ea-889c-a8fa8f820f7c	PsoOvis1B010992P1	45.1	344	170	12	177	1183	118	451	1.23e-47	180
d39b245c-8b08-42ea-889c-a8fa8f820f7c	PsoOvis1B004414P1	46.6	337	158	14	198	1174	130	455	5.11e-41	160
d39b245c-8b08-42ea-889c-a8fa8f820f7c	PsoOvis1B004414P1	63	492	139	16	1385	2820	5	464	2.94e-126	408
d39b245c-8b08-42ea-889c-a8fa8f820f7c	PsoOvis1B010992P1	49.5	477	193	17	1385	2779	4	443	1.01e-78	270
d39b245c-8b08-42ea-889c-a8fa8f820f7c	PsoOvis1B004414P1	47	481	203	17	3000	4399	1	445	7.39e-68	239
d39b245c-8b08-42ea-889c-a8fa8f820f7c	PsoOvis1B010992P1	61.3	489	144	14	3000	4440	1	453	9.34e-117	380
d39b245c-8b08-42ea-889c-a8fa8f820f7c	PsoOvis1B003850P1	61.9	286	91	8	5536	6354	6	283	6.7e-63	220
d39b245c-8b08-42ea-889c-a8fa8f820f7c	PsoOvis1B012292P1	72	264	69	4	7649	6873	51	314	4.33e-73	249
d39b245c-8b08-42ea-889c-a8fa8f820f7c	PsoOvis1B012292P2	72	264	69	4	7649	6873	36	299	2.68e-73	249
d39b245c-8b08-42ea-889c-a8fa8f820f7c	PsoOvis1B012292P2	49.5	97	38	3	8148	7880	1	94	6.07e-08	58.5
d39b245c-8b08-42ea-889c-a8fa8f820f7c	PsoOvis1B012292P1	55	109	38	3	8183	7880	4	109	4.73e-13	74.3
d39b245c-8b08-42ea-889c-a8fa8f820f7c	PsoOvis1B002399P1	71.1	194	53	3	9633	9061	1	193	1e-49	177
d39b245c-8b08-42ea-889c-a8fa8f820f7c	PsoOvis1B010752P1	63.6	390	113	11	11690	10541	1	368	1.83e-79	269
d39b245c-8b08-42ea-889c-a8fa8f820f7c	PsoOvis1B001609P1	54.4	259	90	8	13967	14728	1	235	6.1e-41	153
d39b245c-8b08-42ea-889c-a8fa8f820f7c	PsoOvis1B006099P2	64.8	1061	274	33	18135	21270	32	1007	1.56e-281	879
d39b245c-8b08-42ea-889c-a8fa8f820f7c	PsoOvis1B006099P1	64.3	1014	263	32	18277	21270	4	933	2.59e-262	820
d39b245c-8b08-42ea-889c-a8fa8f820f7c	PsoOvis1B012848P1	43.5	1352	543	41	25713	21775	808	1972	3.11e-129	456
d39b245c-8b08-42ea-889c-a8fa8f820f7c	PsoOvis1B012848P2	43.5	1352	583	41	25713	21775	808	2012	9.75e-129	455
d39b245c-8b08-42ea-889c-a8fa8f820f7c	PsoOvis1B012848P1	73.5	257	63	5	26725	25964	554	808	1.01e-63	244
d39b245c-8b08-42ea-889c-a8fa8f820f7c	PsoOvis1B012848P2	73.5	257	63	5	26725	25964	554	808	1.04e-63	244
d39b245c-8b08-42ea-889c-a8fa8f820f7c	PsoOvis1B012848P1	65.1	565	159	18	28895	27246	8	548	3.53e-108	389
d39b245c-8b08-42ea-889c-a8fa8f820f7c	PsoOvis1B012848P2	65.1	565	159	18	28895	27246	8	548	4.12e-108	389
d39b245c-8b08-42ea-889c-a8fa8f820f7c	PsoOvis1B004379P1	59.8	614	189	12	32456	30641	1	566	6.88e-124	405
d39b245c-8b08-42ea-889c-a8fa8f820f7c	PsoOvis1B008113P1	66.3	496	97	14	35469	33996	1	430	4.5e-146	465
d39b245c-8b08-42ea-889c-a8fa8f820f7c	PsoOvis1B006415P1	78.5	339	51	7	37831	38836	1	319	1.24e-117	377
d39b245c-8b08-42ea-889c-a8fa8f820f7c	PsoOvis1B009276P1	81.8	340	54	8	39905	38906	1	336	9.76e-115	369
d7116f6d-e3a5-479b-99be-d581a211866a	PsoOvis1B002390P1	49.2	734	289	29	37	2185	86	751	7e-96	330
d7116f6d-e3a5-479b-99be-d581a211866a	PsoOvis1B006686P1	44.7	733	368	25	37	2185	482	1195	1.65e-84	306
d7116f6d-e3a5-479b-99be-d581a211866a	PsoOvis1B011672P1	50.3	742	304	31	37	2185	526	1226	3.87e-95	339
d7116f6d-e3a5-479b-99be-d581a211866a	PsoOvis1B010138P1	46.6	337	127	15	2433	3421	1	291	3.24e-25	117
d7116f6d-e3a5-479b-99be-d581a211866a	PsoOvis1B010138P1	52.7	3248	1380	111	3899	13425	298	3458	0	1632
d7116f6d-e3a5-479b-99be-d581a211866a	PsoOvis1B002217P1	53.2	218	93	5	14183	13539	19	231	4.22e-24	104
d7116f6d-e3a5-479b-99be-d581a211866a	PsoOvis1B006008P1	57.1	126	51	2	16212	16588	1	123	4.08e-23	97.8
d7116f6d-e3a5-479b-99be-d581a211866a	PsoOvis1B014440P1	56.1	469	192	13	17451	18843	5	467	6.72e-81	276
d7116f6d-e3a5-479b-99be-d581a211866a	PsoOvis1B004414P1	36.4	464	266	15	17469	18816	4	455	3.88e-24	109
d7116f6d-e3a5-479b-99be-d581a211866a	PsoOvis1B004414P1	47.3	501	212	20	19048	20513	2	459	1.7e-62	223
d7116f6d-e3a5-479b-99be-d581a211866a	PsoOvis1B014440P1	32.9	322	174	12	19438	20373	133	420	2.46e-07	57
d7116f6d-e3a5-479b-99be-d581a211866a	PsoOvis1B004414P1	33.1	499	257	20	20731	22130	5	458	3.98e-21	100
d7116f6d-e3a5-479b-99be-d581a211866a	PsoOvis1B003850P1	47.8	291	129	8	23209	24043	3	283	8.92e-37	144
d7116f6d-e3a5-479b-99be-d581a211866a	PsoOvis1B012292P1	49.4	271	128	8	25383	24581	47	312	6.56e-33	132
d7116f6d-e3a5-479b-99be-d581a211866a	PsoOvis1B012292P2	49.4	271	128	8	25383	24581	32	297	4.57e-33	132
d8461399-a5d4-4b5f-9d84-e724fae8c69a	PsoOvis1B012292P1	74.1	58	10	3	842	1016	2	55	5.36e-07	53.5
d8461399-a5d4-4b5f-9d84-e724fae8c69a	PsoOvis1B012292P2	75	40	6	2	895	1016	5	40	0.00019	45.4
d8461399-a5d4-4b5f-9d84-e724fae8c69a	PsoOvis1B012292P1	78.3	263	54	3	1384	2165	51	312	1.12e-99	323
d8461399-a5d4-4b5f-9d84-e724fae8c69a	PsoOvis1B012292P2	78.3	263	54	3	1384	2165	36	297	6.74e-100	323
d8461399-a5d4-4b5f-9d84-e724fae8c69a	PsoOvis1B003850P1	67.3	284	80	8	3506	2697	1	284	3.68e-64	222
d8461399-a5d4-4b5f-9d84-e724fae8c69a	PsoOvis1B004414P1	57	465	163	12	5986	4640	12	453	3.74e-110	359
d8461399-a5d4-4b5f-9d84-e724fae8c69a	PsoOvis1B010992P1	79.6	465	65	10	5986	4622	12	452	2.1e-175	546
d8461399-a5d4-4b5f-9d84-e724fae8c69a	PsoOvis1B010992P1	52.2	475	184	15	7596	6221	10	454	2.52e-99	328
d8461399-a5d4-4b5f-9d84-e724fae8c69a	PsoOvis1B004414P1	70	483	106	15	7614	6221	4	461	2.62e-150	475
d8461399-a5d4-4b5f-9d84-e724fae8c69a	PsoOvis1B010992P1	50.8	118	50	4	8152	7816	332	446	2.94e-15	80.5
d8461399-a5d4-4b5f-9d84-e724fae8c69a	PsoOvis1B004414P1	48.9	131	59	5	8192	7816	325	453	2.21e-14	77.8
d8569139-48f8-4209-b0a6-fbe5b90e33d8	PsoOvis1B002399P1	74.3	206	45	7	659	1258	1	202	1.39e-54	190
d8569139-48f8-4209-b0a6-fbe5b90e33d8	PsoOvis1B012292P1	92	50	3	1	2120	2265	1	50	1.76e-13	74.3
d8569139-48f8-4209-b0a6-fbe5b90e33d8	PsoOvis1B012292P2	91.4	35	2	1	2164	2265	1	35	5.33e-07	54.3
d8569139-48f8-4209-b0a6-fbe5b90e33d8	PsoOvis1B012292P1	74.4	266	60	5	2661	3434	52	316	4.18e-97	317
d8569139-48f8-4209-b0a6-fbe5b90e33d8	PsoOvis1B012292P2	74.4	266	60	5	2661	3434	37	301	2.51e-97	317
d8569139-48f8-4209-b0a6-fbe5b90e33d8	PsoOvis1B003850P1	73.7	285	66	7	4780	3951	1	283	3.67e-76	257
d8569139-48f8-4209-b0a6-fbe5b90e33d8	PsoOvis1B004414P1	56.3	474	163	10	7279	5911	4	453	4.21e-102	337
d8569139-48f8-4209-b0a6-fbe5b90e33d8	PsoOvis1B014440P1	45.5	479	211	13	7292	5911	8	456	1.02e-69	243
d8569139-48f8-4209-b0a6-fbe5b90e33d8	PsoOvis1B004414P1	75.2	487	87	13	8915	7477	4	464	5.41e-163	512
d8569139-48f8-4209-b0a6-fbe5b90e33d8	PsoOvis1B014440P1	47.3	491	207	21	8915	7483	12	462	7.85e-74	255
d8569139-48f8-4209-b0a6-fbe5b90e33d8	PsoOvis1B004414P1	45.9	462	222	15	10452	9131	3	455	3.75e-70	244
d8569139-48f8-4209-b0a6-fbe5b90e33d8	PsoOvis1B014440P1	82.1	464	69	14	10482	9128	1	459	1.13e-173	543
d8569139-48f8-4209-b0a6-fbe5b90e33d8	PsoOvis1B006008P1	65.3	121	39	2	11644	11293	5	125	4.72e-21	91.3
d8569139-48f8-4209-b0a6-fbe5b90e33d8	PsoOvis1B002217P1	74.3	253	34	6	13546	14278	1	228	2.86e-72	242
d8569139-48f8-4209-b0a6-fbe5b90e33d8	PsoOvis1B010138P1	73	337	81	8	15378	14390	3126	3460	1.95e-94	345
da53d143-8c69-4724-9ad7-a4ad623ee446	PsoOvis1B001147P1	78.3	950	151	30	2760	2	9	925	0	1000
da53d143-8c69-4724-9ad7-a4ad623ee446	PsoOvis1B009276P1	76	346	55	14	3181	4173	1	337	4.16e-94	310
da53d143-8c69-4724-9ad7-a4ad623ee446	PsoOvis1B006415P1	76.6	338	52	8	5191	4218	1	321	9.53e-112	360
da53d143-8c69-4724-9ad7-a4ad623ee446	PsoOvis1B008113P1	67.4	497	85	17	7522	8988	1	430	4.5e-142	454
da53d143-8c69-4724-9ad7-a4ad623ee446	PsoOvis1B004379P1	68.8	605	124	15	10603	12355	5	563	5.39e-166	527
da53d143-8c69-4724-9ad7-a4ad623ee446	PsoOvis1B012848P1	73.4	568	119	12	14065	15728	5	551	5.21e-145	506
da53d143-8c69-4724-9ad7-a4ad623ee446	PsoOvis1B012848P2	73.4	568	119	12	14065	15728	5	551	7.89e-145	506
da53d143-8c69-4724-9ad7-a4ad623ee446	PsoOvis1B012848P1	55.6	1692	464	31	16207	21199	545	1972	0	1072
da53d143-8c69-4724-9ad7-a4ad623ee446	PsoOvis1B012848P2	55.4	1696	500	31	16207	21199	545	2012	0	1070
da53d143-8c69-4724-9ad7-a4ad623ee446	PsoOvis1B006099P1	67.2	1017	229	31	24657	21691	1	939	5.56e-255	799
da53d143-8c69-4724-9ad7-a4ad623ee446	PsoOvis1B006099P2	67.1	1079	248	32	24842	21691	15	1013	4.58e-272	852
da53d143-8c69-4724-9ad7-a4ad623ee446	PsoOvis1B001609P1	67.7	254	57	6	28942	28194	6	238	2.13e-49	178
da53d143-8c69-4724-9ad7-a4ad623ee446	PsoOvis1B010752P1	71.7	385	78	7	31200	32323	4	368	1.73e-113	367
da53d143-8c69-4724-9ad7-a4ad623ee446	PsoOvis1B002399P1	87.1	202	15	7	33216	33794	1	201	2.23e-71	239
da53d143-8c69-4724-9ad7-a4ad623ee446	PsoOvis1B012292P1	80	60	10	1	34626	34806	1	58	7.51e-15	80.1
da53d143-8c69-4724-9ad7-a4ad623ee446	PsoOvis1B012292P2	71.4	42	10	1	34681	34806	4	43	4.37e-06	53.1
da53d143-8c69-4724-9ad7-a4ad623ee446	PsoOvis1B012292P1	52.2	274	82	8	35148	35818	43	316	6.32e-49	179
da53d143-8c69-4724-9ad7-a4ad623ee446	PsoOvis1B012292P2	52.2	274	82	8	35148	35818	28	301	4.11e-49	179
da53d143-8c69-4724-9ad7-a4ad623ee446	PsoOvis1B003850P1	81.3	288	46	8	37160	36318	1	284	1.09e-93	309
da53d143-8c69-4724-9ad7-a4ad623ee446	PsoOvis1B004414P1	58.2	440	135	15	39530	38269	41	453	6.81e-109	358
da53d143-8c69-4724-9ad7-a4ad623ee446	PsoOvis1B014440P1	45.1	466	200	20	39588	38254	28	461	1.72e-70	247
da53d143-8c69-4724-9ad7-a4ad623ee446	PsoOvis1B014440P1	44	473	220	14	41227	39858	18	458	3.32e-63	226
da53d143-8c69-4724-9ad7-a4ad623ee446	PsoOvis1B004414P1	79.6	489	64	14	41253	39831	1	464	1.03e-175	550
da53d143-8c69-4724-9ad7-a4ad623ee446	PsoOvis1B004414P1	48.2	456	212	10	42756	41456	3	454	2.29e-76	264
da53d143-8c69-4724-9ad7-a4ad623ee446	PsoOvis1B014440P1	82.4	467	66	8	42788	41431	1	465	8.75e-185	577
da53d143-8c69-4724-9ad7-a4ad623ee446	PsoOvis1B006008P1	70.8	120	33	2	43943	43586	2	120	2.33e-30	119
da53d143-8c69-4724-9ad7-a4ad623ee446	PsoOvis1B002217P1	73.1	249	42	3	45834	46568	3	229	6.15e-82	271
da53d143-8c69-4724-9ad7-a4ad623ee446	PsoOvis1B010138P1	84.3	1918	248	42	52274	46673	1558	3464	0	2403
dfd70552-bccc-4703-94fa-3a7523ef77c9	PsoOvis1B011792P1	61	598	216	14	31	1782	109	701	4.06e-120	400
dfd70552-bccc-4703-94fa-3a7523ef77c9	PsoOvis1B011792P2	60.8	595	216	14	31	1773	198	787	1.5e-116	393
dfd70552-bccc-4703-94fa-3a7523ef77c9	PsoOvis1B001147P1	63.2	1028	306	29	5316	2316	1	978	2.14e-245	775
dfd70552-bccc-4703-94fa-3a7523ef77c9	PsoOvis1B009276P1	80.8	338	57	7	5718	6699	1	337	2.17e-120	387
dfd70552-bccc-4703-94fa-3a7523ef77c9	PsoOvis1B006415P1	69.9	332	79	6	7746	6761	4	319	7.38e-97	318
dfd70552-bccc-4703-94fa-3a7523ef77c9	PsoOvis1B008113P1	41.9	284	122	9	10050	10864	30	282	8.54e-20	98.2
dfd70552-bccc-4703-94fa-3a7523ef77c9	PsoOvis1B004379P1	73.4	64	15	1	13052	13234	4	67	1.05e-08	63.5
dfd70552-bccc-4703-94fa-3a7523ef77c9	PsoOvis1B012848P1	38.4	432	145	14	21586	22874	1661	1975	1.11e-31	140
dfd70552-bccc-4703-94fa-3a7523ef77c9	PsoOvis1B012848P2	38.4	432	145	14	21586	22874	1701	2015	1.12e-31	140
dfd70552-bccc-4703-94fa-3a7523ef77c9	PsoOvis1B006099P1	67	1015	248	24	26379	23362	3	942	1.39e-289	900
dfd70552-bccc-4703-94fa-3a7523ef77c9	PsoOvis1B006099P2	67.4	1057	256	26	26498	23362	35	1016	3.06e-300	934
dfd70552-bccc-4703-94fa-3a7523ef77c9	PsoOvis1B001609P1	55.2	259	90	7	30464	29707	1	238	2.57e-46	170
dfd70552-bccc-4703-94fa-3a7523ef77c9	PsoOvis1B010752P1	55.1	403	136	17	32685	33862	1	367	4.58e-61	217
dfd70552-bccc-4703-94fa-3a7523ef77c9	PsoOvis1B012292P1	67.1	246	71	8	36638	37357	61	303	7.17e-62	218
dfd70552-bccc-4703-94fa-3a7523ef77c9	PsoOvis1B012292P2	67.1	246	71	8	36638	37357	46	288	4.52e-62	218
dfd70552-bccc-4703-94fa-3a7523ef77c9	PsoOvis1B003850P1	65.2	287	88	9	38780	37935	4	284	2.22e-54	197
dfd70552-bccc-4703-94fa-3a7523ef77c9	PsoOvis1B004414P1	50.4	468	188	15	41265	39918	10	452	9.34e-79	272
dfd70552-bccc-4703-94fa-3a7523ef77c9	PsoOvis1B010992P1	68.7	483	106	16	41292	39895	1	453	6.11e-127	410
dfd70552-bccc-4703-94fa-3a7523ef77c9	PsoOvis1B004414P1	66.3	493	126	17	42946	41494	1	464	1.83e-123	401
dfd70552-bccc-4703-94fa-3a7523ef77c9	PsoOvis1B010992P1	48.3	476	192	15	42946	41557	1	435	2.65e-69	244
dfd70552-bccc-4703-94fa-3a7523ef77c9	PsoOvis1B010992P1	47.3	330	152	15	44115	43167	124	445	3.74e-45	174
dfd70552-bccc-4703-94fa-3a7523ef77c9	PsoOvis1B004414P1	42.3	461	221	20	44457	43158	12	455	3.74e-44	171
dfd70552-bccc-4703-94fa-3a7523ef77c9	PsoOvis1B006008P1	70.6	119	29	5	45672	45326	8	123	1.34e-21	95.1
dfd70552-bccc-4703-94fa-3a7523ef77c9	PsoOvis1B002217P1	78.9	223	38	9	47692	48341	14	234	2.59e-69	236
dfd70552-bccc-4703-94fa-3a7523ef77c9	PsoOvis1B010138P1	69.9	3211	844	83	57831	48427	304	3463	0	2806
dfd70552-bccc-4703-94fa-3a7523ef77c9	PsoOvis1B010138P1	56.8	336	93	13	59311	58330	2	293	6.62e-51	204
dfd70552-bccc-4703-94fa-3a7523ef77c9	PsoOvis1B000420P1	68.9	835	195	26	59543	61997	4	788	1.14e-235	738
dfd70552-bccc-4703-94fa-3a7523ef77c9	PsoOvis1B008544P1	57.7	1008	356	28	63230	66214	18	972	2.98e-181	635
dfd70552-bccc-4703-94fa-3a7523ef77c9	PsoOvis1B008544P1	61.5	423	107	11	66518	67776	972	1342	5.16e-77	290
dfd70552-bccc-4703-94fa-3a7523ef77c9	PsoOvis1B008544P1	63.2	321	71	9	67979	68932	1342	1618	1.56e-58	229
dfd70552-bccc-4703-94fa-3a7523ef77c9	PsoOvis1B008544P1	67	3188	856	89	69184	78571	1625	4671	0	2603
dfd70552-bccc-4703-94fa-3a7523ef77c9	PsoOvis1B004435P1	64.7	521	119	14	81631	80092	2	465	3e-115	377
dfd70552-bccc-4703-94fa-3a7523ef77c9	PsoOvis1B004435P2	64.8	525	120	14	81643	80092	65	532	1.87e-116	384
dfd70552-bccc-4703-94fa-3a7523ef77c9	PsoOvis1B004435P2	66.7	54	17	1	83247	83085	1	53	2.03e-07	59.3
dfd70552-bccc-4703-94fa-3a7523ef77c9	PsoOvis1B012646P1	45.8	1002	387	29	93315	90363	70	934	2.03e-107	371
dfd70552-bccc-4703-94fa-3a7523ef77c9	PsoOvis1B009242P2	66	677	192	15	96008	94015	1	649	1.12e-179	571
dfd70552-bccc-4703-94fa-3a7523ef77c9	PsoOvis1B009242P1	61.8	782	213	19	96319	94015	53	759	4.05e-192	611
e1f67dfb-64fd-40dd-824a-90023dcb7c05	PsoOvis1B006099P1	77.8	954	132	19	2841	26	1	886	0	1020
e1f67dfb-64fd-40dd-824a-90023dcb7c05	PsoOvis1B006099P2	76.9	1027	145	21	3056	26	13	960	0	1092
e1f67dfb-64fd-40dd-824a-90023dcb7c05	PsoOvis1B006099P2	78.4	37	7	1	3760	3649	1	36	0.000402	47.8
e1f67dfb-64fd-40dd-824a-90023dcb7c05	PsoOvis1B001609P1	65.6	262	66	4	7213	6426	1	238	2.68e-72	243
e1f67dfb-64fd-40dd-824a-90023dcb7c05	PsoOvis1B010752P1	75.3	392	65	11	9478	10633	1	368	1.5e-120	387
e1f67dfb-64fd-40dd-824a-90023dcb7c05	PsoOvis1B002399P1	81.7	202	34	3	11521	12116	1	201	2.28e-75	251
e1f67dfb-64fd-40dd-824a-90023dcb7c05	PsoOvis1B012292P1	95.6	45	1	1	12958	13089	1	45	6.71e-13	73.9
e1f67dfb-64fd-40dd-824a-90023dcb7c05	PsoOvis1B012292P2	100	30	0	0	13001	13089	1	30	2.02e-08	60.1
e1f67dfb-64fd-40dd-824a-90023dcb7c05	PsoOvis1B012292P1	88.3	266	30	1	13498	14293	51	316	1.09e-133	423
e1f67dfb-64fd-40dd-824a-90023dcb7c05	PsoOvis1B012292P2	88.3	266	30	1	13498	14293	36	301	6.34e-134	423
e1f67dfb-64fd-40dd-824a-90023dcb7c05	PsoOvis1B003850P1	78.2	340	64	8	15644	14650	1	338	3.41e-96	316
e1f67dfb-64fd-40dd-824a-90023dcb7c05	PsoOvis1B004414P1	59.5	481	154	13	18177	16775	1	453	3.92e-115	376
e1f67dfb-64fd-40dd-824a-90023dcb7c05	PsoOvis1B010992P1	79.8	480	63	11	18177	16758	1	452	1.45e-179	561
e1f67dfb-64fd-40dd-824a-90023dcb7c05	PsoOvis1B004414P1	83.3	480	49	9	19811	18388	7	458	4.42e-200	620
e1f67dfb-64fd-40dd-824a-90023dcb7c05	PsoOvis1B010992P1	60.4	480	153	10	19811	18382	7	453	1.06e-127	412
e1f67dfb-64fd-40dd-824a-90023dcb7c05	PsoOvis1B010992P1	46	461	200	19	21357	20057	9	448	5.39e-60	216
e1f67dfb-64fd-40dd-824a-90023dcb7c05	PsoOvis1B004414P1	44.9	463	212	17	21379	20075	2	449	2.48e-56	206
e1f67dfb-64fd-40dd-824a-90023dcb7c05	PsoOvis1B006008P1	70.6	119	31	2	22561	22214	5	123	4.58e-32	124
e1f67dfb-64fd-40dd-824a-90023dcb7c05	PsoOvis1B002217P1	83.3	222	32	5	24590	25243	15	234	3.31e-79	263
e1f67dfb-64fd-40dd-824a-90023dcb7c05	PsoOvis1B010138P1	85.8	3190	397	55	34754	25339	298	3464	0	4167
e1f67dfb-64fd-40dd-824a-90023dcb7c05	PsoOvis1B010138P1	78.4	334	33	4	36222	35225	1	297	2.05e-105	383
e1f67dfb-64fd-40dd-824a-90023dcb7c05	PsoOvis1B000420P1	80.3	837	118	11	36440	38953	1	792	0	1018
e1f67dfb-64fd-40dd-824a-90023dcb7c05	PsoOvis1B008544P1	78.9	816	115	18	40156	42547	16	789	4.32e-273	936
e7b0926c-8c09-4dbf-ae32-36968494cc91	PsoOvis1B012292P1	75.5	53	13	0	867	1023	1	53	2.52e-11	68.6
e7b0926c-8c09-4dbf-ae32-36968494cc91	PsoOvis1B012292P2	84.2	38	6	0	913	1023	1	38	1.24e-05	50.8
e7b0926c-8c09-4dbf-ae32-36968494cc91	PsoOvis1B012292P1	80.5	261	46	5	1420	2192	54	312	2.6e-107	347
e7b0926c-8c09-4dbf-ae32-36968494cc91	PsoOvis1B012292P2	80.5	261	46	5	1420	2192	39	297	1.54e-107	347
e7b0926c-8c09-4dbf-ae32-36968494cc91	PsoOvis1B003850P1	75	340	76	9	3572	2573	1	338	4.72e-80	269
e7b0926c-8c09-4dbf-ae32-36968494cc91	PsoOvis1B010992P1	75.7	486	79	16	6134	4701	4	455	6.72e-156	492
e7b0926c-8c09-4dbf-ae32-36968494cc91	PsoOvis1B004414P1	56.6	479	162	18	6140	4750	1	446	7.76e-98	325
e7b0926c-8c09-4dbf-ae32-36968494cc91	PsoOvis1B004414P1	77.3	488	72	17	7775	6343	4	461	2.53e-173	543
e7b0926c-8c09-4dbf-ae32-36968494cc91	PsoOvis1B010992P1	55.8	480	172	14	7775	6361	4	450	1.2e-110	362
e7b0926c-8c09-4dbf-ae32-36968494cc91	PsoOvis1B010992P1	42.3	466	235	17	9326	7981	4	451	2.11e-59	214
e7b0926c-8c09-4dbf-ae32-36968494cc91	PsoOvis1B004414P1	42.4	467	236	16	9332	7990	2	455	6.28e-57	207
e7b0926c-8c09-4dbf-ae32-36968494cc91	PsoOvis1B006008P1	76.2	122	27	2	10526	10161	7	126	1.41e-24	102
e7b0926c-8c09-4dbf-ae32-36968494cc91	PsoOvis1B002217P1	73.7	224	54	4	12560	13227	15	234	3.27e-71	239
e7b0926c-8c09-4dbf-ae32-36968494cc91	PsoOvis1B010138P1	78.9	3192	599	67	22737	13316	298	3464	0	3536
e7b0926c-8c09-4dbf-ae32-36968494cc91	PsoOvis1B010138P1	67.2	335	68	6	24204	23205	2	297	9.85e-79	294
e7b0926c-8c09-4dbf-ae32-36968494cc91	PsoOvis1B000420P1	69.4	827	194	19	24441	26875	4	785	2.67e-254	790
e9ced55d-d59d-488d-84e3-0724e66d7f08	PsoOvis1B000420P1	74	840	155	24	3529	1046	1	786	4.22e-263	816
e9ced55d-d59d-488d-84e3-0724e66d7f08	PsoOvis1B010138P1	61.7	329	81	10	3739	4716	1	286	4.02e-60	234
e9ced55d-d59d-488d-84e3-0724e66d7f08	PsoOvis1B010138P1	68.8	3252	881	92	5111	14555	258	3463	0	2839
e9ced55d-d59d-488d-84e3-0724e66d7f08	PsoOvis1B002217P1	80.4	219	33	7	15283	14642	21	234	6.91e-65	223
e9ced55d-d59d-488d-84e3-0724e66d7f08	PsoOvis1B006008P1	46.3	121	63	2	17336	17693	6	126	1.95e-12	68.6
e9ced55d-d59d-488d-84e3-0724e66d7f08	PsoOvis1B004414P1	42.4	474	223	17	18517	19855	3	453	2.25e-63	227
e9ced55d-d59d-488d-84e3-0724e66d7f08	PsoOvis1B010992P1	43.4	459	227	17	18532	19861	8	448	8.15e-63	225
e9ced55d-d59d-488d-84e3-0724e66d7f08	PsoOvis1B004414P1	63.1	504	127	17	20063	21515	1	464	7.93e-146	465
e9ced55d-d59d-488d-84e3-0724e66d7f08	PsoOvis1B010992P1	50.2	466	178	15	20099	21458	11	435	1.15e-87	297
e9ced55d-d59d-488d-84e3-0724e66d7f08	PsoOvis1B010992P1	71	483	103	14	21719	23146	2	455	3.8e-156	494
e9ced55d-d59d-488d-84e3-0724e66d7f08	PsoOvis1B004414P1	54	465	170	16	21765	23117	17	452	7.04e-95	318
e9ced55d-d59d-488d-84e3-0724e66d7f08	PsoOvis1B003850P1	74.9	287	57	10	24229	25047	1	284	3.48e-84	282
e9ced55d-d59d-488d-84e3-0724e66d7f08	PsoOvis1B012292P1	69.1	272	72	7	26360	25575	45	312	1.66e-71	245
e9ced55d-d59d-488d-84e3-0724e66d7f08	PsoOvis1B012292P2	69.1	272	72	7	26360	25575	30	297	1.03e-71	245
e9ced55d-d59d-488d-84e3-0724e66d7f08	PsoOvis1B012292P2	77.8	36	8	0	26836	26729	5	40	7.62e-05	49.7
e9ced55d-d59d-488d-84e3-0724e66d7f08	PsoOvis1B012292P1	63	54	16	1	26889	26729	6	55	6.21e-05	50.1
e9ced55d-d59d-488d-84e3-0724e66d7f08	PsoOvis1B002399P1	71.7	205	53	5	28322	27719	1	203	2.57e-54	191
e9ced55d-d59d-488d-84e3-0724e66d7f08	PsoOvis1B010752P1	48.3	379	149	14	30318	29242	14	364	5.56e-40	155
e9ced55d-d59d-488d-84e3-0724e66d7f08	PsoOvis1B001609P1	58.2	189	69	5	32816	33373	54	234	1.76e-25	109
e9ced55d-d59d-488d-84e3-0724e66d7f08	PsoOvis1B006099P2	90.3	31	2	1	36023	36113	1	31	0.000667	47.8
e9ced55d-d59d-488d-84e3-0724e66d7f08	PsoOvis1B006099P2	72.4	1075	185	35	36802	39958	29	1016	0	1060
e9ced55d-d59d-488d-84e3-0724e66d7f08	PsoOvis1B006099P1	72.4	1027	173	33	36942	39958	3	942	0	1014
e9ced55d-d59d-488d-84e3-0724e66d7f08	PsoOvis1B012848P1	46.2	1697	595	46	45360	40425	544	1973	1.79e-156	542
e9ced55d-d59d-488d-84e3-0724e66d7f08	PsoOvis1B012848P2	46.2	1699	632	46	45360	40425	544	2013	6.95e-156	541
e9ced55d-d59d-488d-84e3-0724e66d7f08	PsoOvis1B012848P1	63.9	524	160	9	47527	45971	4	501	4.05e-115	412
e9ced55d-d59d-488d-84e3-0724e66d7f08	PsoOvis1B012848P2	63.9	524	160	9	47527	45971	4	501	4.96e-115	412
e9ced55d-d59d-488d-84e3-0724e66d7f08	PsoOvis1B004379P1	56	618	202	23	51030	49213	4	565	8.96e-122	400
e9ced55d-d59d-488d-84e3-0724e66d7f08	PsoOvis1B008113P1	69	494	82	11	54112	52659	2	429	8.17e-157	496
e9ced55d-d59d-488d-84e3-0724e66d7f08	PsoOvis1B006415P1	72.3	347	69	11	56515	57547	2	323	5.84e-113	364
e9ced55d-d59d-488d-84e3-0724e66d7f08	PsoOvis1B009276P1	62	334	110	12	58576	57618	1	328	1.57e-58	208
e9ced55d-d59d-488d-84e3-0724e66d7f08	PsoOvis1B001147P1	63	1051	311	33	58979	62040	1	1004	5.25e-249	785
e9ced55d-d59d-488d-84e3-0724e66d7f08	PsoOvis1B011792P1	64.7	737	211	19	64656	62493	4	703	3.1e-171	548
e9ced55d-d59d-488d-84e3-0724e66d7f08	PsoOvis1B011792P2	62.1	794	250	21	64833	62508	31	787	1.49e-168	544
e9ced55d-d59d-488d-84e3-0724e66d7f08	PsoOvis1B005201P1	59.6	198	71	9	67003	66422	319	512	1.42e-23	110
e9ced55d-d59d-488d-84e3-0724e66d7f08	PsoOvis1B005201P1	58.4	430	54	14	68690	67426	1	310	6.89e-77	268
e9ced55d-d59d-488d-84e3-0724e66d7f08	PsoOvis1B002360P1	81.6	49	6	2	69837	69975	1	48	6.53e-11	63.9
e999c895-3413-4bd0-8a48-bf9c4810cd5f	PsoOvis1B001609P1	52.1	188	81	7	563	15	54	237	1.34e-21	96.7
e999c895-3413-4bd0-8a48-bf9c4810cd5f	PsoOvis1B010752P1	61.9	391	110	17	2977	4122	6	368	3.99e-80	270
e999c895-3413-4bd0-8a48-bf9c4810cd5f	PsoOvis1B002399P1	53.5	198	82	7	4998	5565	1	196	1.56e-32	127
e999c895-3413-4bd0-8a48-bf9c4810cd5f	PsoOvis1B012292P1	65.8	76	18	2	6433	6640	1	74	2.09e-10	65.1
e999c895-3413-4bd0-8a48-bf9c4810cd5f	PsoOvis1B012292P2	61	59	15	2	6484	6640	3	59	1.37e-06	53.1
e999c895-3413-4bd0-8a48-bf9c4810cd5f	PsoOvis1B012292P1	64.8	267	78	11	6977	7737	52	316	4.83e-61	213
e999c895-3413-4bd0-8a48-bf9c4810cd5f	PsoOvis1B012292P2	64.8	267	78	11	6977	7737	37	301	3.06e-61	213
e999c895-3413-4bd0-8a48-bf9c4810cd5f	PsoOvis1B003850P1	65.1	281	89	9	9106	8280	1	276	2.01e-55	197
e999c895-3413-4bd0-8a48-bf9c4810cd5f	PsoOvis1B004414P1	44.2	450	205	18	11497	10210	26	452	8.86e-38	150
e999c895-3413-4bd0-8a48-bf9c4810cd5f	PsoOvis1B010992P1	58.9	453	151	15	11512	10195	20	450	8.36e-74	255
e999c895-3413-4bd0-8a48-bf9c4810cd5f	PsoOvis1B004414P1	57.6	498	147	24	13161	11749	4	464	7.41e-95	316
e999c895-3413-4bd0-8a48-bf9c4810cd5f	PsoOvis1B010992P1	45.3	492	198	24	13161	11769	4	451	4.41e-54	197
e999c895-3413-4bd0-8a48-bf9c4810cd5f	PsoOvis1B004414P1	34.4	419	238	17	14556	13375	45	451	1.64e-15	82.4
e999c895-3413-4bd0-8a48-bf9c4810cd5f	PsoOvis1B010992P1	34.6	456	250	20	14670	13381	11	442	3.01e-18	90.9
e9979a0a-b6d9-4e48-bc7a-640022957912	PsoOvis1B004379P1	84.8	264	32	8	132	917	309	565	1.72e-95	323
e9979a0a-b6d9-4e48-bc7a-640022957912	PsoOvis1B012848P1	70.9	645	156	12	2659	4576	1	616	9.93e-146	508
e9979a0a-b6d9-4e48-bc7a-640022957912	PsoOvis1B012848P2	70.9	645	156	12	2659	4576	1	616	1.51e-145	508
e9979a0a-b6d9-4e48-bc7a-640022957912	PsoOvis1B012848P1	78.1	270	53	6	4866	5662	544	812	6.32e-79	294
e9979a0a-b6d9-4e48-bc7a-640022957912	PsoOvis1B012848P2	78.1	270	53	6	4866	5662	544	812	6.61e-79	294
e9979a0a-b6d9-4e48-bc7a-640022957912	PsoOvis1B012848P1	62.4	1355	315	26	5912	9947	810	1980	5.39e-293	948
e9979a0a-b6d9-4e48-bc7a-640022957912	PsoOvis1B012848P2	62.3	1358	352	26	5912	9947	810	2020	5.57e-291	944
e9979a0a-b6d9-4e48-bc7a-640022957912	PsoOvis1B006099P1	82.1	1009	97	21	13384	10412	3	942	0	1254
e9979a0a-b6d9-4e48-bc7a-640022957912	PsoOvis1B006099P2	81.8	1061	107	23	13537	10412	26	1016	0	1309
e9979a0a-b6d9-4e48-bc7a-640022957912	PsoOvis1B001609P1	72	264	47	5	17748	16963	1	238	3.55e-58	202
e9979a0a-b6d9-4e48-bc7a-640022957912	PsoOvis1B010752P1	74.4	386	73	6	20002	21150	6	368	1.79e-123	395
e9979a0a-b6d9-4e48-bc7a-640022957912	PsoOvis1B002399P1	80.3	203	36	4	22042	22649	1	199	4.71e-73	244
e9979a0a-b6d9-4e48-bc7a-640022957912	PsoOvis1B012292P1	79.2	53	10	1	23496	23650	1	53	7.04e-13	73.6
e9979a0a-b6d9-4e48-bc7a-640022957912	PsoOvis1B012292P2	86.8	38	4	1	23541	23650	1	38	2.12e-08	59.7
e9979a0a-b6d9-4e48-bc7a-640022957912	PsoOvis1B012292P1	85.8	267	32	5	24041	24833	52	316	7.43e-113	363
e9979a0a-b6d9-4e48-bc7a-640022957912	PsoOvis1B012292P2	85.8	267	32	5	24041	24833	37	301	4.4e-113	363
e9979a0a-b6d9-4e48-bc7a-640022957912	PsoOvis1B003850P1	74.6	343	77	10	26210	25201	1	338	5.18e-92	304
e9979a0a-b6d9-4e48-bc7a-640022957912	PsoOvis1B014440P1	45.3	470	217	15	28669	27301	12	456	1.66e-86	293
e9979a0a-b6d9-4e48-bc7a-640022957912	PsoOvis1B010992P1	78.9	475	67	14	28672	27275	3	455	4.37e-182	568
e9979a0a-b6d9-4e48-bc7a-640022957912	PsoOvis1B014440P1	42.4	472	243	10	30284	28886	11	458	1.3e-62	224
e9979a0a-b6d9-4e48-bc7a-640022957912	PsoOvis1B010992P1	55.5	485	171	16	30290	28878	1	451	4.51e-103	340
e9979a0a-b6d9-4e48-bc7a-640022957912	PsoOvis1B010992P1	50	458	201	10	31843	30509	4	445	3.97e-94	315
e9979a0a-b6d9-4e48-bc7a-640022957912	PsoOvis1B014440P1	85.6	472	58	9	31876	30480	1	465	2.32e-203	629
e9979a0a-b6d9-4e48-bc7a-640022957912	PsoOvis1B006008P1	91.1	123	10	1	33053	32685	1	123	1.32e-41	150
eb150d3b-e94c-40b7-b454-e8d300b5f48e	PsoOvis1B010138P1	80.9	131	21	3	3	386	3327	3456	2.46e-37	158
eb150d3b-e94c-40b7-b454-e8d300b5f48e	PsoOvis1B002217P1	85.6	215	30	1	1134	493	20	234	1.25e-91	299
eb150d3b-e94c-40b7-b454-e8d300b5f48e	PsoOvis1B006008P1	54	124	50	4	3170	3523	1	124	2.95e-13	70.9
eb150d3b-e94c-40b7-b454-e8d300b5f48e	PsoOvis1B004414P1	43.7	449	220	16	4418	5700	19	455	7.73e-48	181
eb150d3b-e94c-40b7-b454-e8d300b5f48e	PsoOvis1B010992P1	44.8	442	214	16	4418	5692	19	445	1.67e-54	201
eb150d3b-e94c-40b7-b454-e8d300b5f48e	PsoOvis1B004414P1	74.4	476	86	12	5941	7337	15	464	1.34e-151	481
eb150d3b-e94c-40b7-b454-e8d300b5f48e	PsoOvis1B010992P1	55.3	461	165	11	5941	7294	15	443	2.4e-96	322
eb150d3b-e94c-40b7-b454-e8d300b5f48e	PsoOvis1B004414P1	56.2	477	171	10	7520	8909	1	453	1.6e-114	375
eb150d3b-e94c-40b7-b454-e8d300b5f48e	PsoOvis1B010992P1	76.7	480	80	10	7520	8935	1	455	2.04e-178	558
eb150d3b-e94c-40b7-b454-e8d300b5f48e	PsoOvis1B003850P1	76.3	287	61	4	10035	10880	1	284	7.86e-92	304
eb150d3b-e94c-40b7-b454-e8d300b5f48e	PsoOvis1B012292P1	86.2	260	33	3	12198	11426	53	312	7.4e-110	355
eb150d3b-e94c-40b7-b454-e8d300b5f48e	PsoOvis1B012292P2	86.2	260	33	3	12198	11426	38	297	4.39e-110	355
eb150d3b-e94c-40b7-b454-e8d300b5f48e	PsoOvis1B012292P2	66.7	60	14	3	12708	12529	1	54	2.45e-08	60.5
eb150d3b-e94c-40b7-b454-e8d300b5f48e	PsoOvis1B012292P1	71.4	70	14	3	12738	12529	6	69	2.38e-14	79
eb150d3b-e94c-40b7-b454-e8d300b5f48e	PsoOvis1B002399P1	71.9	192	48	6	14132	13581	12	203	8.57e-45	164
eb150d3b-e94c-40b7-b454-e8d300b5f48e	PsoOvis1B010752P1	75.8	388	69	8	16215	15058	1	365	1.14e-130	417
eb150d3b-e94c-40b7-b454-e8d300b5f48e	PsoOvis1B001609P1	65.7	254	63	3	18497	19262	5	234	6.47e-66	226
eb150d3b-e94c-40b7-b454-e8d300b5f48e	PsoOvis1B006099P2	84.8	33	5	0	21937	22036	4	36	0.000289	48.9
eb150d3b-e94c-40b7-b454-e8d300b5f48e	PsoOvis1B006099P2	78.2	1071	138	30	22702	25885	29	1014	0	1231
eb150d3b-e94c-40b7-b454-e8d300b5f48e	PsoOvis1B006099P1	77.7	1024	134	29	22840	25885	1	940	0	1171
eb150d3b-e94c-40b7-b454-e8d300b5f48e	PsoOvis1B012848P1	60.4	1678	397	41	31334	26371	544	1975	0	995
eb150d3b-e94c-40b7-b454-e8d300b5f48e	PsoOvis1B012848P2	60.7	1681	425	40	31334	26371	544	2015	5.48e-306	989
eb150d3b-e94c-40b7-b454-e8d300b5f48e	PsoOvis1B012848P1	67.6	612	161	12	33467	31660	18	604	2.18e-127	451
eb150d3b-e94c-40b7-b454-e8d300b5f48e	PsoOvis1B012848P2	67.6	612	161	12	33467	31660	18	604	2.91e-127	451
eb150d3b-e94c-40b7-b454-e8d300b5f48e	PsoOvis1B004379P1	55.8	624	205	17	37071	35240	2	566	5.13e-101	340
eb150d3b-e94c-40b7-b454-e8d300b5f48e	PsoOvis1B008113P1	55.6	484	141	16	40110	38701	3	426	9.32e-93	312
eb150d3b-e94c-40b7-b454-e8d300b5f48e	PsoOvis1B006415P1	75.9	344	49	10	42494	43479	1	323	3.22e-120	385
eb150d3b-e94c-40b7-b454-e8d300b5f48e	PsoOvis1B009276P1	84.7	333	45	6	44509	43532	7	337	3.17e-123	394
eb150d3b-e94c-40b7-b454-e8d300b5f48e	PsoOvis1B001147P1	77.1	1058	175	25	44933	48066	1	1004	0	1146
eb150d3b-e94c-40b7-b454-e8d300b5f48e	PsoOvis1B011792P1	70.4	733	181	10	50703	48515	1	702	4.63e-228	712
eb150d3b-e94c-40b7-b454-e8d300b5f48e	PsoOvis1B011792P2	67.3	851	208	12	51062	48527	1	787	7.12e-248	773
eb150d3b-e94c-40b7-b454-e8d300b5f48e	PsoOvis1B005201P1	81.5	205	35	3	53083	52475	317	520	3.4e-73	257
eb150d3b-e94c-40b7-b454-e8d300b5f48e	PsoOvis1B005201P1	56.6	440	53	15	54770	53496	2	316	6.76e-92	311
eb150d3b-e94c-40b7-b454-e8d300b5f48e	PsoOvis1B002360P1	67.2	119	38	1	55933	56287	1	118	6.58e-21	92.4
eb150d3b-e94c-40b7-b454-e8d300b5f48e	PsoOvis1B010457P1	76.6	239	31	7	57290	56591	1	218	1.85e-73	246
eb150d3b-e94c-40b7-b454-e8d300b5f48e	PsoOvis1B003118P1	78.5	214	16	5	59313	59947	1	188	1.46e-72	243
eb150d3b-e94c-40b7-b454-e8d300b5f48e	PsoOvis1B010644P1	62.6	532	94	20	60785	62346	1	439	7.73e-126	406
ec2acfe4-98b6-4af5-8354-de493e997a02	PsoOvis1B010138P1	81.4	775	106	18	30	2246	2692	3464	7.11e-278	939
ec2acfe4-98b6-4af5-8354-de493e997a02	PsoOvis1B002217P1	77.5	249	27	6	3087	2356	3	228	1.12e-91	298
ec2acfe4-98b6-4af5-8354-de493e997a02	PsoOvis1B006008P1	71.3	122	33	1	4998	5357	5	126	1.33e-34	130
ec2acfe4-98b6-4af5-8354-de493e997a02	PsoOvis1B010992P1	48.1	449	205	15	6241	7548	17	451	1.42e-70	246
ec2acfe4-98b6-4af5-8354-de493e997a02	PsoOvis1B010992P1	59.5	472	143	14	7753	9112	4	445	1.68e-113	370
ec2acfe4-98b6-4af5-8354-de493e997a02	PsoOvis1B010992P1	75.1	481	84	11	9335	10751	1	453	1.48e-181	566
ec2acfe4-98b6-4af5-8354-de493e997a02	PsoOvis1B003850P1	86.2	282	35	4	11858	12698	5	284	5.87e-106	344
ec2acfe4-98b6-4af5-8354-de493e997a02	PsoOvis1B012292P1	75.3	271	50	9	14010	13248	45	310	4.02e-76	257
ec2acfe4-98b6-4af5-8354-de493e997a02	PsoOvis1B012292P2	75.3	271	50	9	14010	13248	30	295	2.47e-76	257
ec2acfe4-98b6-4af5-8354-de493e997a02	PsoOvis1B012292P1	87.5	48	4	2	14528	14393	1	48	1.71e-06	53.9
ec2acfe4-98b6-4af5-8354-de493e997a02	PsoOvis1B002399P1	91.2	205	13	5	15952	15352	1	203	8.34e-91	295
ec2acfe4-98b6-4af5-8354-de493e997a02	PsoOvis1B010752P1	72.8	390	72	8	17977	16848	1	368	1.16e-120	387
ec2acfe4-98b6-4af5-8354-de493e997a02	PsoOvis1B001609P1	63.2	258	65	8	20216	20972	1	234	4.26e-55	194
ec2acfe4-98b6-4af5-8354-de493e997a02	PsoOvis1B006099P2	73.8	1105	155	32	24264	27457	8	1016	0	1150
ec2acfe4-98b6-4af5-8354-de493e997a02	PsoOvis1B006099P1	75.8	1013	129	29	24536	27457	8	942	0	1090
ec2acfe4-98b6-4af5-8354-de493e997a02	PsoOvis1B012848P2	42.9	1732	628	51	32803	27910	551	2020	1.19e-149	520
ecc7f98c-d7b0-4fbc-88c1-4bdb9ded8043	PsoOvis1B008113P1	65.9	498	95	12	1920	3403	1	427	1.66e-137	440
ecc7f98c-d7b0-4fbc-88c1-4bdb9ded8043	PsoOvis1B004379P1	66.9	610	151	11	5013	6830	4	565	5.18e-174	550
ecc7f98c-d7b0-4fbc-88c1-4bdb9ded8043	PsoOvis1B012848P1	59.6	570	199	11	8598	10282	1	548	1.77e-104	377
ecc7f98c-d7b0-4fbc-88c1-4bdb9ded8043	PsoOvis1B012848P2	59.6	570	199	11	8598	10282	1	548	2.02e-104	377
ecc7f98c-d7b0-4fbc-88c1-4bdb9ded8043	PsoOvis1B012848P1	65	274	87	6	10766	11569	542	810	4.13e-58	226
ecc7f98c-d7b0-4fbc-88c1-4bdb9ded8043	PsoOvis1B012848P2	65	274	87	6	10766	11569	542	810	4.22e-58	226
ecc7f98c-d7b0-4fbc-88c1-4bdb9ded8043	PsoOvis1B012848P1	50.7	1356	467	34	11811	15851	809	1971	2.96e-203	683
ecc7f98c-d7b0-4fbc-88c1-4bdb9ded8043	PsoOvis1B012848P2	50.7	1358	505	34	11811	15851	809	2011	6.55e-202	680
ecc7f98c-d7b0-4fbc-88c1-4bdb9ded8043	PsoOvis1B006099P1	74.3	1013	169	26	19343	16352	3	942	0	1051
ecc7f98c-d7b0-4fbc-88c1-4bdb9ded8043	PsoOvis1B006099P2	74.8	1061	175	27	19485	16352	29	1016	0	1107
ecc7f98c-d7b0-4fbc-88c1-4bdb9ded8043	PsoOvis1B001609P1	61.6	263	75	5	23724	22939	1	238	4.6e-52	185
ecc7f98c-d7b0-4fbc-88c1-4bdb9ded8043	PsoOvis1B010752P1	66.4	378	99	10	25964	27083	1	353	4.97e-105	343
ecc7f98c-d7b0-4fbc-88c1-4bdb9ded8043	PsoOvis1B002399P1	75.5	204	43	6	28035	28636	3	203	2.12e-59	205
ecc7f98c-d7b0-4fbc-88c1-4bdb9ded8043	PsoOvis1B012292P1	80.8	52	7	1	29481	29636	1	49	1.21e-08	60.8
ecc7f98c-d7b0-4fbc-88c1-4bdb9ded8043	PsoOvis1B012292P2	93.3	30	2	0	29547	29636	5	34	5.89e-06	52.4
ecc7f98c-d7b0-4fbc-88c1-4bdb9ded8043	PsoOvis1B012292P1	84.6	266	34	6	30023	30802	51	316	1.68e-121	388
ecc7f98c-d7b0-4fbc-88c1-4bdb9ded8043	PsoOvis1B012292P2	84.6	266	34	6	30023	30802	36	301	9.87e-122	388
ecc7f98c-d7b0-4fbc-88c1-4bdb9ded8043	PsoOvis1B003850P1	68.7	284	77	8	32169	31339	2	280	5.39e-74	252
ecc7f98c-d7b0-4fbc-88c1-4bdb9ded8043	PsoOvis1B004414P1	56.1	458	159	16	34656	33331	14	443	8.49e-88	297
ecc7f98c-d7b0-4fbc-88c1-4bdb9ded8043	PsoOvis1B010992P1	74.9	483	86	13	34694	33279	1	455	2.77e-147	468
ecc7f98c-d7b0-4fbc-88c1-4bdb9ded8043	PsoOvis1B004414P1	74.5	498	90	13	36372	34884	1	464	8.79e-179	559
ecc7f98c-d7b0-4fbc-88c1-4bdb9ded8043	PsoOvis1B010992P1	55.9	485	171	16	36372	34921	1	445	5.2e-111	363
ecc7f98c-d7b0-4fbc-88c1-4bdb9ded8043	PsoOvis1B010992P1	45.9	447	221	10	37886	36579	14	451	6.1e-74	256
ecc7f98c-d7b0-4fbc-88c1-4bdb9ded8043	PsoOvis1B004414P1	45.9	471	211	11	37920	36588	2	455	3.55e-71	249
ecc7f98c-d7b0-4fbc-88c1-4bdb9ded8043	PsoOvis1B006008P1	87.9	124	14	1	39140	38768	2	124	7.23e-36	134
edb47e8c-23a0-4a7d-b19a-8a9c724e2d90	PsoOvis1B008113P1	56.7	540	137	16	224	1782	1	464	7.71e-123	398
edb47e8c-23a0-4a7d-b19a-8a9c724e2d90	PsoOvis1B004379P1	69.5	617	121	17	3285	5086	1	565	7.07e-192	601
edb47e8c-23a0-4a7d-b19a-8a9c724e2d90	PsoOvis1B012848P1	68.1	626	165	13	6845	8683	1	604	4.13e-131	462
edb47e8c-23a0-4a7d-b19a-8a9c724e2d90	PsoOvis1B012848P2	68.1	626	165	13	6845	8683	1	604	5.65e-131	462
edb47e8c-23a0-4a7d-b19a-8a9c724e2d90	PsoOvis1B012848P1	57	1697	434	27	9010	13994	546	1980	0	1062
edb47e8c-23a0-4a7d-b19a-8a9c724e2d90	PsoOvis1B012848P2	57	1698	473	27	9010	13994	546	2020	0	1060
edb47e8c-23a0-4a7d-b19a-8a9c724e2d90	PsoOvis1B006099P1	78.3	1016	137	17	17478	14457	1	942	0	1191
edb47e8c-23a0-4a7d-b19a-8a9c724e2d90	PsoOvis1B006099P2	76.8	1096	157	20	17715	14457	8	1016	0	1260
edb47e8c-23a0-4a7d-b19a-8a9c724e2d90	PsoOvis1B006099P2	93.3	30	2	0	18376	18287	1	30	4.08e-07	57.8
edb47e8c-23a0-4a7d-b19a-8a9c724e2d90	PsoOvis1B001609P1	68.8	253	57	5	21816	21071	1	235	2.24e-61	212
edb47e8c-23a0-4a7d-b19a-8a9c724e2d90	PsoOvis1B010752P1	73.3	390	77	7	24045	25191	1	367	1.65e-133	425
edb47e8c-23a0-4a7d-b19a-8a9c724e2d90	PsoOvis1B002399P1	87.6	194	22	2	26086	26661	1	194	1.18e-83	275
edb47e8c-23a0-4a7d-b19a-8a9c724e2d90	PsoOvis1B012292P1	87.3	55	7	0	27517	27681	1	55	9.64e-14	76.6
edb47e8c-23a0-4a7d-b19a-8a9c724e2d90	PsoOvis1B012292P2	87.5	40	5	0	27563	27681	1	40	9.57e-08	58.2
edb47e8c-23a0-4a7d-b19a-8a9c724e2d90	PsoOvis1B012292P1	75.1	273	63	4	28036	28833	45	316	1.87e-94	310
edb47e8c-23a0-4a7d-b19a-8a9c724e2d90	PsoOvis1B012292P2	75.1	273	63	4	28036	28833	30	301	1.12e-94	310
edb47e8c-23a0-4a7d-b19a-8a9c724e2d90	PsoOvis1B003850P1	77.4	283	61	3	30188	29354	1	283	5.31e-79	267
edb47e8c-23a0-4a7d-b19a-8a9c724e2d90	PsoOvis1B004414P1	62.6	478	141	12	32694	31305	1	453	9.11e-139	444
edb47e8c-23a0-4a7d-b19a-8a9c724e2d90	PsoOvis1B010992P1	83.6	481	48	9	32694	31279	1	455	2.4e-206	638
edb47e8c-23a0-4a7d-b19a-8a9c724e2d90	PsoOvis1B004414P1	76.7	481	81	11	34311	32895	4	461	7.55e-192	597
edb47e8c-23a0-4a7d-b19a-8a9c724e2d90	PsoOvis1B010992P1	58.9	472	158	13	34311	32920	4	446	1.55e-131	423
edb47e8c-23a0-4a7d-b19a-8a9c724e2d90	PsoOvis1B010992P1	44.9	457	230	15	35848	34517	4	451	3.25e-53	196
edb47e8c-23a0-4a7d-b19a-8a9c724e2d90	PsoOvis1B004414P1	44.7	461	229	16	35851	34526	3	455	3.53e-49	185
edb47e8c-23a0-4a7d-b19a-8a9c724e2d90	PsoOvis1B006008P1	76.6	124	27	2	37053	36687	1	123	9.06e-34	129
edb47e8c-23a0-4a7d-b19a-8a9c724e2d90	PsoOvis1B002217P1	75.8	256	33	7	38760	39511	3	234	1.04e-81	270
edb47e8c-23a0-4a7d-b19a-8a9c724e2d90	PsoOvis1B010138P1	81.9	2703	429	52	47546	39601	780	3464	0	3361
edf4b45a-9dd0-4fc6-8dee-1bdaa7134ad3	PsoOvis1B001609P1	65.1	189	37	9	642	86	1	163	7.25e-30	120
edf4b45a-9dd0-4fc6-8dee-1bdaa7134ad3	PsoOvis1B010752P1	74.9	386	66	12	2947	4088	7	367	9.54e-125	399
edf4b45a-9dd0-4fc6-8dee-1bdaa7134ad3	PsoOvis1B002399P1	67.3	205	58	7	4983	5573	1	203	1.94e-45	164
edf4b45a-9dd0-4fc6-8dee-1bdaa7134ad3	PsoOvis1B012292P1	82.4	34	6	0	6448	6548	8	41	1.98e-07	56.2
edf4b45a-9dd0-4fc6-8dee-1bdaa7134ad3	PsoOvis1B012292P2	80.8	26	5	0	6471	6548	1	26	0.000166	47
edf4b45a-9dd0-4fc6-8dee-1bdaa7134ad3	PsoOvis1B012292P1	63.8	268	87	8	6966	7742	52	316	7.89e-71	241
edf4b45a-9dd0-4fc6-8dee-1bdaa7134ad3	PsoOvis1B012292P2	63.8	268	87	8	6966	7742	37	301	4.9e-71	241
[truncated: 229 more rows]
