# Supplementary material for: Over-expression and increased copy numbers of a cytochrome P450 and two UDP-glucuronosyltransferase genes in macrocyclic lactone resistant Psoroptes ovis of cattle
Source: PLoS Pathog. 2025 Jul 29;21(7):e1012963. doi: 10.1371/journal.ppat.1012963 (PMC12364353; doi:10.1371/journal.ppat.1012963)
Supplement: S11 Table — The final column in bold is the mean difference in Fst between average Fst for SUS vs RES comparisons and RES vs RES comparisons used to create Fig 7. (XLSX) [file ppat.1012963.s013.xlsx]

## Sheet: Table_S11
chromosome	start	end	snps	D03.D05	D03.D06	D03.D07	D03.D08	D03.D09	D03.D10	D05.D06	D05.D07	D05.D08	D05.D09	D05.D10	D06.D07	D06.D08	D06.D09	D06.D10	D07.D08	D07.D09	D07.D10	D08.D09	D08.D10	D09.D10	gene	ResVsSus	ResVsRes	MeanDiff
qqPsoOvis2_cnag1_qqPsoOvis1.1_s01_RagTag	1813	4743	165	0	0	0	0	0	0	0	0	0	0	0	0	0	0	0	0	0	0	NA	0	0	PsoOvis1B006688	0	0	0
qqPsoOvis2_cnag1_qqPsoOvis1.1_s01_RagTag	8114	8314	117	0.13	0.01	0	0.05	0.4	0	0.02	0.14	0	0.22	0.05	0.02	0	0.31	0	0.02	0.38	0	0.2	0	0.32	PsoOvis1B010304	0.1	0.11	0.01
qqPsoOvis2_cnag1_qqPsoOvis1.1_s01_RagTag	9380	14745	1483	0	0	0.06	0.01	0.12	0	0	0.07	0.03	0.12	0	0.1	0.03	0.15	0	0.01	0.03	0.08	0.15	0.01	0.02	PsoOvis1B012875	0.03	0.05	0.02
qqPsoOvis2_cnag1_qqPsoOvis1.1_s01_RagTag	14785	18723	1073	0.01	0.01	0.01	0	0.19	0	0.02	0.03	0.01	0.22	0	0.03	0.02	0.22	0.01	0.01	0.25	0.01	0.25	0	0.23	PsoOvis1B001783	0.04	0.09	0.05
qqPsoOvis2_cnag1_qqPsoOvis1.1_s01_RagTag	18853	22035	825	0	0	0	0	0	0	0	0	0	0	0	0	0	0	0	0	0	0	0.01	0	0	PsoOvis1B008119	0	0	0
qqPsoOvis2_cnag1_qqPsoOvis1.1_s01_RagTag	23743	27392	1001	0	0	0	0	0	0	0	0	0	0.02	0	0	0	0.01	0	0	0.01	0	0	0	0	PsoOvis1B003346	0	0	0
qqPsoOvis2_cnag1_qqPsoOvis1.1_s01_RagTag	27587	30327	748	0	0	0	0	0.06	0	0	0	0	0.06	0	0	0	0.1	0	0	0.09	0	0.07	0	0.07	PsoOvis1B009641	0.01	0.03	0.02
qqPsoOvis2_cnag1_qqPsoOvis1.1_s01_RagTag	31667	39588	2254	0	0	0	0	0.09	0	0	0	0	0.11	0	0	0	0.07	0	0	0.12	0	0.09	0	0.07	PsoOvis1B004873	0.01	0.03	0.02
qqPsoOvis2_cnag1_qqPsoOvis1.1_s01_RagTag	39660	41727	634	0	0	0	0.01	0.21	0	0	0	0.02	0.23	0	0	0	0.11	0	0.02	0.22	0	0.2	0.01	0.21	PsoOvis1B011315	0.04	0.07	0.03
qqPsoOvis2_cnag1_qqPsoOvis1.1_s01_RagTag	42113	45594	885	0	0	0	0	0.27	0.01	0	0	0.01	0.31	0.01	0	0.01	0.45	0	0	0.16	0	0.37	0.02	0.29	PsoOvis1B004400	0.05	0.11	0.06
qqPsoOvis2_cnag1_qqPsoOvis1.1_s01_RagTag	45662	48310	689	0.01	0	0	0	0	0	0.01	0.01	0.01	0	0.01	0	0	0	0	0.01	0	0	0	0	0	PsoOvis1B002767	0	0	0
qqPsoOvis2_cnag1_qqPsoOvis1.1_s01_RagTag	49441	50797	311	0	0	0	0	0	0	0	0	0	0	0	0	0	0	0	0	0	0	0	0	0	PsoOvis1B008521	0	0	0
qqPsoOvis2_cnag1_qqPsoOvis1.1_s01_RagTag	51931	53058	308	0	0	0	0	0	0	0	0	0	0	0	0	0	0	0	0	0	0	0	0	0	PsoOvis1B000411	0	0	0
qqPsoOvis2_cnag1_qqPsoOvis1.1_s01_RagTag	53126	55786	818	0	0	0	0	0	0	0	0	0	0.01	0	0	0.01	0	0	0.01	0	0	0	0	0	PsoOvis1B013257	0	0	0
qqPsoOvis2_cnag1_qqPsoOvis1.1_s01_RagTag	56234	57105	228	0	0.03	0	0	0.05	0	0.03	0	0	0.05	0	0.01	0.03	0.13	0.03	0	0.05	0	0.04	0	0.04	PsoOvis1B006125	0.01	0.03	0.02
qqPsoOvis2_cnag1_qqPsoOvis1.1_s01_RagTag	57814	61071	924	0	0	0.01	0.03	0.2	0	0	0.01	0.03	0.26	0.01	0.01	0	0.19	0.01	0.04	0.31	0.03	0.22	0.05	0.36	PsoOvis1B012712	0.04	0.1	0.06
qqPsoOvis2_cnag1_qqPsoOvis1.1_s01_RagTag	69803	80206	3162	0	0	0	0	0.08	0	0	0	0.01	0.09	0	0	0.01	0.06	0	0	0.07	0	0.08	0	0.08	PsoOvis1B004473	0.01	0.03	0.02
qqPsoOvis2_cnag1_qqPsoOvis1.1_s01_RagTag	85437	87349	575	0.01	0	0	0	0	0.01	0.01	0.01	0	0	0.03	0	0	0	0.01	0	0	0.01	0	0.01	0.01	PsoOvis1B002775	0	0.01	0.01
qqPsoOvis2_cnag1_qqPsoOvis1.1_s01_RagTag	87670	88395	198	0	0	0	0.01	0	0	0.01	0.01	0	0.05	0	0	0.01	0	0	0.01	0	0	0.02	0	0	PsoOvis1B004606	0	0.01	0.01
qqPsoOvis2_cnag1_qqPsoOvis1.1_s01_RagTag	88619	89563	248	0	0.02	0	0	0	0	0.02	0	0	0	0	0.03	0.03	0.04	0.03	0	0	0	0	0	0	PsoOvis1B000193	0	0.01	0.01
qqPsoOvis2_cnag1_qqPsoOvis1.1_s01_RagTag	90007	90750	160	0	0	0	0	0	0	0	0	0	0	0	0	0	0	0	0	0	0	0	0	0	PsoOvis1B005004	0	0	0
qqPsoOvis2_cnag1_qqPsoOvis1.1_s01_RagTag	93853	102665	2567	0	0.01	0	0	0	0	0.01	0	0	0	0	0	0	0	0	0	0	0	0	0	0	PsoOvis1B013676	0	0	0
qqPsoOvis2_cnag1_qqPsoOvis1.1_s01_RagTag	107093	113310	1906	0	0	0	0	0.02	0	0	0	0	0.03	0	0	0	0.02	0	0	0.03	0	0.01	0	0.01	PsoOvis1B007150	0	0.01	0.01
qqPsoOvis2_cnag1_qqPsoOvis1.1_s01_RagTag	112268	113002	226	0	0	0	0	0.06	0	0	0	0	0.03	0	0	0	0.09	0	0	0.07	0	0	0	0.04	PsoOvis1B002578	0.01	0.02	0.01
qqPsoOvis2_cnag1_qqPsoOvis1.1_s01_RagTag	117308	122992	1696	0	0.01	0.01	0	0	0.01	0.02	0.01	0	0	0.01	0.02	0.03	0	0.02	0.02	0	0	0	0.01	0	PsoOvis1B009052	0	0.01	0.01
qqPsoOvis2_cnag1_qqPsoOvis1.1_s01_RagTag	121087	121498	113	0	0	0	0	0	0.03	0.01	0.01	0.01	0	0.04	0	0.01	0	0.06	0.02	0	0.06	0.01	0.06	0.05	PsoOvis1B011469	0	0.02	0.02
qqPsoOvis2_cnag1_qqPsoOvis1.1_s01_RagTag	123826	128324	1223	0	0	0.01	0	0	0	0	0.01	0	0.01	0.01	0.01	0	0	0.01	0.01	0.01	0.01	0.01	0	0.02	PsoOvis1B010631	0	0.01	0.01
qqPsoOvis2_cnag1_qqPsoOvis1.1_s01_RagTag	132954	134970	612	0	0	0	0	0	0	0.03	0	0	0	0	0	0.01	0.03	0.01	0	0	0	0	0	0	PsoOvis1B005637	0	0.01	0.01
qqPsoOvis2_cnag1_qqPsoOvis1.1_s01_RagTag	135380	143753	2141	0.05	0	0.01	0.01	0.04	0	0.07	0.07	0.05	0.05	0.05	0.01	0.01	0.05	0	0.02	0.06	0	0.06	0	0.04	PsoOvis1B012203	0.02	0.04	0.02
qqPsoOvis2_cnag1_qqPsoOvis1.1_s01_RagTag	160626	174651	4097	0	0	0	0	0.02	0	0.01	0	0.01	0.03	0	0	0.01	0.03	0	0.01	0.02	0	0.03	0	0.02	PsoOvis1B001660	0	0.01	0.01
qqPsoOvis2_cnag1_qqPsoOvis1.1_s01_RagTag	180860	183908	887	0.01	0	0.01	0	0.02	0.01	0.01	0.02	0.01	0.01	0.02	0	0	0	0.01	0.01	0.04	0.02	0.03	0.01	0.03	PsoOvis1B014696	0.01	0.01	0
qqPsoOvis2_cnag1_qqPsoOvis1.1_s01_RagTag	183502	184802	400	0	0	0	0	0	0	0.01	0	0	0	0.01	0	0.01	0	0.01	0	0	0	0	0.01	0	PsoOvis1B004373	0	0	0
qqPsoOvis2_cnag1_qqPsoOvis1.1_s01_RagTag	184937	186235	306	0	0.05	0.01	0	0	0	0.06	0.01	0.01	0	0	0.08	0.07	0.06	0.05	0.03	0.02	0.01	0	0	0	PsoOvis1B008461	0.01	0.03	0.02
qqPsoOvis2_cnag1_qqPsoOvis1.1_s01_RagTag	188154	191052	886	0.01	0	0	0	0	0	0.02	0.02	0.01	0.02	0.01	0.01	0.01	0.01	0	0.01	0.01	0	0.01	0	0	PsoOvis1B005869	0	0.01	0.01
qqPsoOvis2_cnag1_qqPsoOvis1.1_s01_RagTag	191114	193416	600	0.12	0	0.01	0.06	0	0	0.07	0.03	0	0.12	0.17	0	0.03	0	0	0	0	0.01	0.05	0.08	0	PsoOvis1B009497	0.03	0.04	0.01
qqPsoOvis2_cnag1_qqPsoOvis1.1_s01_RagTag	193567	196393	800	0	0	0	0	0.09	0.02	0	0	0	0.14	0.03	0	0	0.22	0.03	0	0.07	0.02	0.21	0.03	0.15	PsoOvis1B003075	0.02	0.06	0.04
qqPsoOvis2_cnag1_qqPsoOvis1.1_s01_RagTag	195536	198089	579	0	0.03	0	0	0	0.05	0.04	0.01	0	0.01	0.05	0.04	0.04	0.11	0.1	0	0	0.05	0	0.06	0.02	PsoOvis1B005175	0.01	0.04	0.03
qqPsoOvis2_cnag1_qqPsoOvis1.1_s01_RagTag	198410	202001	1143	0	0	0	0	0.01	0	0.01	0	0	0.01	0	0.01	0	0.02	0.01	0	0.02	0	0.01	0	0.02	PsoOvis1B002696	0	0.01	0.01
qqPsoOvis2_cnag1_qqPsoOvis1.1_s01_RagTag	202621	206106	902	0	0	0	0	0.02	0	0	0.01	0	0.03	0	0.01	0	0.04	0	0.01	0.05	0	0.02	0	0.03	PsoOvis1B003715	0	0.01	0.01
qqPsoOvis2_cnag1_qqPsoOvis1.1_s01_RagTag	206785	209439	705	0	0	0	0	0	0	0	0	0	0	0	0	0	0	0	0	0	0	0	0	0	PsoOvis1B011974	0	0	0
qqPsoOvis2_cnag1_qqPsoOvis1.1_s01_RagTag	209682	211859	638	0	0	0	0	0	0	0	0	0	0	0	0	0	0	0	0	0	0	0	0	0	PsoOvis1B004399	0	0	0
qqPsoOvis2_cnag1_qqPsoOvis1.1_s01_RagTag	212140	213858	452	0	0	0	0	0	0	0	0	0	0	0	0	0	0	0	0	0	0	0	0	0	PsoOvis1B012785	0	0	0
qqPsoOvis2_cnag1_qqPsoOvis1.1_s01_RagTag	214043	215606	572	0	0.02	0	0	0	0	0.02	0	0	0	0	0.01	0.02	0	0	0	0	0	0	0	0	PsoOvis1B005969	0	0	0
qqPsoOvis2_cnag1_qqPsoOvis1.1_s01_RagTag	215792	216758	299	0	0	0	0.02	0.01	0	0	0	0.03	0.03	0	0	0.01	0.03	0	0.01	0	0	0.02	0	0	PsoOvis1B014356	0	0.01	0.01
qqPsoOvis2_cnag1_qqPsoOvis1.1_s01_RagTag	237054	243294	1676	0	0	0	0.01	0	0.01	0	0	0.01	0	0.02	0	0.01	0	0.01	0	0	0.02	0.02	0	0.03	PsoOvis1B008856	0	0.01	0.01
qqPsoOvis2_cnag1_qqPsoOvis1.1_s01_RagTag	244823	251306	1890	0	0	0.01	0.01	0	0	0.01	0.02	0.01	0	0	0.02	0.01	0	0	0.02	0	0.01	0	0	0	PsoOvis1B013159	0	0.01	0.01
qqPsoOvis2_cnag1_qqPsoOvis1.1_s01_RagTag	265824	272091	1820	0.01	0.09	0	0.01	0.02	0	0.13	0.02	0.03	0.03	0.01	0.09	0.1	0.07	0.09	0.01	0.02	0	0.02	0.01	0.02	PsoOvis1B010405	0.02	0.04	0.02
qqPsoOvis2_cnag1_qqPsoOvis1.1_s01_RagTag	273227	275738	828	0	0	0	0	0	0	0	0	0	0	0	0	0	0	0	0	0	0	0	0	0	PsoOvis1B000023	0	0	0
qqPsoOvis2_cnag1_qqPsoOvis1.1_s01_RagTag	284219	284984	254	0	0	0	0	0	0	0	0	0	0	0	0	0	0	0	0	0.03	0	0	0	0.03	PsoOvis1B009177	0	0	0
qqPsoOvis2_cnag1_qqPsoOvis1.1_s01_RagTag	285312	286901	507	0	0	0	0.01	0	0	0	0	0.01	0	0	0	0.02	0	0	0.02	0	0	0.04	0.02	0	PsoOvis1B002888	0	0.01	0.01
qqPsoOvis2_cnag1_qqPsoOvis1.1_s01_RagTag	288030	289020	236	0	0.04	0	0	0	0.01	0.06	0	0	0	0.01	0.06	0.06	0.06	0	0	0	0.01	0	0.02	0.01	PsoOvis1B014431	0.01	0.02	0.01
qqPsoOvis2_cnag1_qqPsoOvis1.1_s01_RagTag	289070	290972	607	0	0.06	0	0	0.11	0.01	0.08	0	0	0.14	0.02	0.04	0.08	0.14	0.1	0	0.06	0	0.13	0.01	0.14	PsoOvis1B004442	0.03	0.06	0.03
qqPsoOvis2_cnag1_qqPsoOvis1.1_s01_RagTag	296772	301815	1604	0	0	0	0	0.01	0	0	0	0	0.02	0	0	0	0.01	0	0	0.01	0	0.02	0	0.02	PsoOvis1B002274	0	0.01	0.01
qqPsoOvis2_cnag1_qqPsoOvis1.1_s01_RagTag	322469	323953	473	0.18	0	0	0	0.01	0	0.16	0.24	0.18	0.17	0.22	0	0	0	0	0	0.01	0.01	0	0	0.02	PsoOvis1B009796	0.03	0.07	0.04
qqPsoOvis2_cnag1_qqPsoOvis1.1_s01_RagTag	326330	326728	86	0.02	0	0	0	0	0	0.02	0.02	0.02	0.03	0.01	0	0	0	0	0	0	0	0	0	0	PsoOvis1B000234	0	0.01	0.01
qqPsoOvis2_cnag1_qqPsoOvis1.1_s01_RagTag	327099	328379	435	0	0	0.01	0	0	0	0	0.02	0	0	0	0.02	0	0	0	0.01	0.03	0.01	0	0	0	PsoOvis1B008630	0	0.01	0.01
qqPsoOvis2_cnag1_qqPsoOvis1.1_s01_RagTag	328634	331494	882	0	0	0	0	0	0	0.01	0.02	0.01	0.01	0	0.01	0.01	0	0	0.01	0.01	0.01	0.01	0	0	PsoOvis1B006376	0	0.01	0.01
qqPsoOvis2_cnag1_qqPsoOvis1.1_s01_RagTag	331617	334373	564	0.05	0.02	0.01	0.05	0	0.04	0.07	0.07	0.1	0.04	0.08	0.04	0.08	0.01	0.06	0.08	0	0.06	0	0.09	0.03	PsoOvis1B014572	0.03	0.05	0.02
qqPsoOvis2_cnag1_qqPsoOvis1.1_s01_RagTag	334415	342797	2688	0	0	0	0	0.01	0	0.01	0	0.01	0.01	0	0.01	0.01	0.02	0.01	0	0.01	0	0.02	0	0	PsoOvis1B014779	0	0.01	0.01
qqPsoOvis2_cnag1_qqPsoOvis1.1_s01_RagTag	345258	361812	5160	0	0.01	0	0	0	0	0.01	0	0.01	0.01	0	0	0.01	0.03	0.01	0	0	0	0.01	0	0	PsoOvis1B006015	0	0.01	0.01
qqPsoOvis2_cnag1_qqPsoOvis1.1_s01_RagTag	362906	367464	1402	0	0	0	0	0	0	0	0	0	0	0	0	0	0	0	0	0	0	0	0	0	PsoOvis1B014434	0	0	0
qqPsoOvis2_cnag1_qqPsoOvis1.1_s01_RagTag	367507	371800	1177	0	0	0	0	0	0	0.01	0	0	0.01	0	0	0	0	0	0	0	0	0	0	0	PsoOvis1B006546	0	0	0
qqPsoOvis2_cnag1_qqPsoOvis1.1_s01_RagTag	376626	382270	1856	0	0.01	0.01	0.01	0	0	0.01	0.01	0	0	0	0.02	0	0	0	0.01	0.01	0	0	0	0	PsoOvis1B012695	0	0	0
qqPsoOvis2_cnag1_qqPsoOvis1.1_s01_RagTag	383163	385617	705	0.01	0	0.01	0	0	0	0.01	0.02	0.02	0.01	0.01	0.02	0.01	0.01	0	0.02	0.02	0.02	0.01	0.01	0.01	PsoOvis1B001865	0	0.01	0.01
qqPsoOvis2_cnag1_qqPsoOvis1.1_s01_RagTag	385747	387262	387	0	0.02	0	0	0	0	0.03	0.02	0.01	0	0	0.03	0.03	0.02	0.01	0.01	0.01	0	0	0	0	PsoOvis1B010286	0	0.01	0.01
qqPsoOvis2_cnag1_qqPsoOvis1.1_s01_RagTag	392305	393611	437	0	0	0.01	0.05	0	0	0	0.01	0.04	0	0	0	0.06	0	0	0.07	0	0	0.1	0.05	0	PsoOvis1B000587	0.01	0.02	0.01
qqPsoOvis2_cnag1_qqPsoOvis1.1_s01_RagTag	395457	405113	2794	0	0	0	0	0	0	0.01	0	0	0.01	0	0	0.01	0	0.01	0	0	0	0	0	0	PsoOvis1B008692	0	0	0
qqPsoOvis2_cnag1_qqPsoOvis1.1_s01_RagTag	402263	403170	295	0	0.03	0	0	0.02	0	0.06	0.01	0	0.04	0	0.07	0.04	0.06	0.04	0.01	0	0	0.03	0	0.03	PsoOvis1B001637	0.01	0.03	0.02
qqPsoOvis2_cnag1_qqPsoOvis1.1_s01_RagTag	403720	404100	115	0	0	0	0	0	0	0	0	0.02	NA	0	0	0	0	0	0	NA	0	0.01	0	0	PsoOvis1B006343	0	0	0
qqPsoOvis2_cnag1_qqPsoOvis1.1_s01_RagTag	404741	406241	509	0.01	0	0.01	0	0	0	0.01	0.02	0.02	0.02	0	0.01	0	0	0	0.01	0.01	0	0	0	0	PsoOvis1B002054	0	0.01	0.01
qqPsoOvis2_cnag1_qqPsoOvis1.1_s01_RagTag	406660	412248	1606	0.03	0	0	0	0	0	0.04	0.03	0.03	0.04	0.02	0	0	0.01	0	0	0.01	0	0.01	0	0	PsoOvis1B009759	0	0.01	0.01
qqPsoOvis2_cnag1_qqPsoOvis1.1_s01_RagTag	413253	415842	721	0	0	0	0.02	0	0	0	0	0.03	0.01	0	0	0.01	0	0	0.02	0	0	0	0.03	0	PsoOvis1B001442	0	0.01	0.01
qqPsoOvis2_cnag1_qqPsoOvis1.1_s01_RagTag	416505	425672	2986	0.03	0.02	0.02	0.02	0.05	0.01	0.01	0.01	0	0.03	0	0	0	0.01	0	0	0.01	0	0.01	0	0	PsoOvis1B008032	0.03	0.01	0.02
qqPsoOvis2_cnag1_qqPsoOvis1.1_s01_RagTag	426213	427907	558	0.02	0	0	0	0	0	0.04	0.03	0	0.03	0	0	0.01	0	0	0.01	0	0	0.01	0	0	PsoOvis1B006550	0	0.01	0.01
qqPsoOvis2_cnag1_qqPsoOvis1.1_s01_RagTag	430142	433801	942	0	0.01	0	0	0.01	0.01	0.01	0	0	0.01	0	0.01	0.01	0.01	0.02	0	0.01	0.01	0.02	0.01	0.02	PsoOvis1B012929	0	0.01	0.01
qqPsoOvis2_cnag1_qqPsoOvis1.1_s01_RagTag	436358	437347	357	0	0	0.05	0	0.01	0	0	0.06	0	0.01	0	0.03	0	0	0	0.04	0.01	0.03	0.01	0	0	PsoOvis1B004887	0.01	0.01	0
qqPsoOvis2_cnag1_qqPsoOvis1.1_s01_RagTag	438360	440520	708	0	0	0	0	0.02	0	0	0	0	0.02	0	0	0	0.01	0	0	0.02	0	0.02	0	0.02	PsoOvis1B011385	0	0.01	0.01
qqPsoOvis2_cnag1_qqPsoOvis1.1_s01_RagTag	456869	460175	1117	0	0	0	0.01	0.07	0	0	0	0.01	0.09	0	0	0	0.05	0	0.01	0.1	0	0.1	0.02	0.1	PsoOvis1B008499	0.01	0.03	0.02
qqPsoOvis2_cnag1_qqPsoOvis1.1_s01_RagTag	460257	461795	513	0	0	0.03	0	0	0	0	0.03	0	0	0	0.02	0	0	0	0.03	0.03	0.02	0.01	0	0	PsoOvis1B000351	0	0.01	0.01
qqPsoOvis2_cnag1_qqPsoOvis1.1_s01_RagTag	472327	476966	1612	0	0.01	0	0	0	0	0.04	0	0.01	0	0	0	0.01	0	0	0	0	0	0	0	0	PsoOvis1B004196	0	0	0
qqPsoOvis2_cnag1_qqPsoOvis1.1_s01_RagTag	477877	479981	760	0	0	0	0	0.02	0	0	0	0	0.02	0	0	0	0.04	0	0	0.02	0	0.04	0	0.01	PsoOvis1B010343	0	0.01	0.01
qqPsoOvis2_cnag1_qqPsoOvis1.1_s01_RagTag	485944	499047	4497	0	0	0	0	0.02	0	0.01	0	0	0.02	0	0	0.01	0.04	0.01	0	0.01	0	0.01	0	0.02	PsoOvis1B002210	0	0.01	0.01
qqPsoOvis2_cnag1_qqPsoOvis1.1_s01_RagTag	499757	563992	25477	0	0.01	0	0	0	0	0.01	0	0	0	0	0.01	0.01	0.01	0.01	0	0	0	0	0	0	PsoOvis1B008264	0	0	0
qqPsoOvis2_cnag1_qqPsoOvis1.1_s01_RagTag	562493	565198	982	0	0	0	0	0.01	0	0	0	0	0.01	0	0	0	0.02	0.01	0	0.01	0	0.02	0	0.01	PsoOvis1B000185	0	0.01	0.01
qqPsoOvis2_cnag1_qqPsoOvis1.1_s01_RagTag	567529	570810	1072	0	0.01	0	0	0.01	0	0	0	0	0.01	0	0.01	0.01	0.03	0	0	0.02	0	0.02	0	0.02	PsoOvis1B006391	0	0.01	0.01
qqPsoOvis2_cnag1_qqPsoOvis1.1_s01_RagTag	572846	573928	398	0	0	0.02	0	0	0	0	0.03	0.02	0	0	0	0.01	0	0	0.03	0	0.02	0.01	0.02	0	PsoOvis1B012793	0	0.01	0.01
qqPsoOvis2_cnag1_qqPsoOvis1.1_s01_RagTag	574175	576256	596	0	0	0	0.01	0.07	0	0.01	0	0.02	0.07	0	0	0.03	0.07	0.01	0.01	0.08	0	0.12	0.03	0.15	PsoOvis1B004283	0.01	0.04	0.03
qqPsoOvis2_cnag1_qqPsoOvis1.1_s01_RagTag	580892	586119	1447	0	0.01	0	0	0.07	0	0	0	0	0.08	0	0	0	0.07	0.01	0	0.08	0	0.1	0	0.06	PsoOvis1B012494	0.01	0.03	0.02
qqPsoOvis2_cnag1_qqPsoOvis1.1_s01_RagTag	587434	608157	7484	0	0	0	0	0.03	0	0.01	0	0	0.04	0	0.01	0.01	0.04	0	0	0.05	0.01	0.02	0	0.03	PsoOvis1B004241	0	0.01	0.01
qqPsoOvis2_cnag1_qqPsoOvis1.1_s01_RagTag	636126	636918	236	0	0	0	0	0	0	0	0	0	0	0	0	0	0	0	0	0	0	0	0	0	PsoOvis1B010885	0	0	0
qqPsoOvis2_cnag1_qqPsoOvis1.1_s01_RagTag	637305	641804	1406	0	0.01	0.01	0	0.03	0	0.01	0	0	0.02	0	0	0	0.03	0.01	0	0.03	0	0.02	0	0.03	PsoOvis1B004229	0.01	0.01	0
qqPsoOvis2_cnag1_qqPsoOvis1.1_s01_RagTag	645530	649521	1128	0	0	0	0	0	0	0	0	0	0	0	0	0	0	0	0	0	0	0	0	0	PsoOvis1B012105	0	0	0
qqPsoOvis2_cnag1_qqPsoOvis1.1_s01_RagTag	663788	670093	2118	0	0	0	0.01	0	0	0	0	0.02	0.01	0	0	0.01	0	0	0.01	0	0	0.01	0	0	PsoOvis1B006205	0	0	0
qqPsoOvis2_cnag1_qqPsoOvis1.1_s01_RagTag	668940	670191	430	0	0	0	0	0.02	0	0	0.01	0.02	0.04	0.01	0	0.01	0.05	0	0	0	0	0.02	0	0	PsoOvis1B000110	0	0.01	0.01
qqPsoOvis2_cnag1_qqPsoOvis1.1_s01_RagTag	677747	679927	716	0	0	0.03	0	0	0	0	0.02	0	0.01	0	0.05	0.02	0.01	0.01	0.02	0.01	0.03	0.01	0	0	PsoOvis1B008391	0	0.01	0.01
qqPsoOvis2_cnag1_qqPsoOvis1.1_s01_RagTag	680090	682266	657	0	0.01	0	0	0	0	0.02	0.01	0.01	0.02	0	0	0.02	0.02	0	0.01	0.01	0	0.01	0	0	PsoOvis1B002082	0	0.01	0.01
qqPsoOvis2_cnag1_qqPsoOvis1.1_s01_RagTag	684525	693234	2723	0	0	0.01	0	0.02	0	0	0.02	0	0	0	0.01	0	0.02	0	0.01	0.03	0.02	0.01	0	0.02	PsoOvis1B010479	0	0.01	0.01
qqPsoOvis2_cnag1_qqPsoOvis1.1_s01_RagTag	703874	705555	453	0	0	0	0	0.16	0	0	0	0	0.12	0	0	0	0.22	0	0	0.23	0	0.17	0	0.16	PsoOvis1B002771	0.03	0.06	0.03
qqPsoOvis2_cnag1_qqPsoOvis1.1_s01_RagTag	707346	708184	219	0	0.07	0	0	0	0	0.12	0	0	0	0	0.09	0.09	0	0.12	0	0	0	0	0	0	PsoOvis1B010837	0.01	0.03	0.02
qqPsoOvis2_cnag1_qqPsoOvis1.1_s01_RagTag	709885	721173	4050	0.03	0	0	0	0	0	0.03	0.04	0.04	0.04	0.03	0	0.01	0.01	0.01	0.01	0.01	0	0.01	0	0	PsoOvis1B002935	0	0.02	0.02
qqPsoOvis2_cnag1_qqPsoOvis1.1_s01_RagTag	749368	754827	1601	0	0	0	0	0	0	0	0	0	0	0	0	0	0	0	0	0	0	0	0	0	PsoOvis1B007484	0	0	0
qqPsoOvis2_cnag1_qqPsoOvis1.1_s01_RagTag	754901	756316	477	0	0	0	0.01	0	0	0	0	0.02	0	0	0	0.02	0	0	0.01	0	0	0.03	0.02	0	PsoOvis1B011639	0	0.01	0.01
qqPsoOvis2_cnag1_qqPsoOvis1.1_s01_RagTag	756972	761880	1765	0	0	0	0	0.03	0	0	0.01	0	0.04	0	0.01	0	0.05	0	0.01	0.04	0	0.04	0	0.02	PsoOvis1B005030	0	0.01	0.01
qqPsoOvis2_cnag1_qqPsoOvis1.1_s01_RagTag	762535	765696	980	0	0.01	0	0	0.03	0	0.01	0	0	0.04	0	0.02	0.01	0.03	0	0	0.04	0	0.02	0	0.02	PsoOvis1B013669	0.01	0.01	0
qqPsoOvis2_cnag1_qqPsoOvis1.1_s01_RagTag	768011	770245	754	0	0	0	0	0.01	0	0	0	0	0.01	0	0	0	0.01	0	0	0	0	0.01	0	0	PsoOvis1B007154	0	0	0
qqPsoOvis2_cnag1_qqPsoOvis1.1_s01_RagTag	770321	772027	666	0	0	0	0	0.11	0.01	0	0	0	0.12	0.02	0.01	0	0.19	0.03	0	0.09	0	0.06	0	0.12	PsoOvis1B007471	0.02	0.04	0.02
qqPsoOvis2_cnag1_qqPsoOvis1.1_s01_RagTag	771141	773356	726	0	0	0	0	0	0.02	0	0	0	0	0.02	0	0	0	0.07	0	0	0.01	0	0	0	PsoOvis1B000970	0	0.01	0.01
qqPsoOvis2_cnag1_qqPsoOvis1.1_s01_RagTag	773467	773956	182	0	0	0	0	0	0	0	0	0	0	0	0	0	0	0	0	0	0	0	0	0	PsoOvis1B009599	0	0	0
qqPsoOvis2_cnag1_qqPsoOvis1.1_s01_RagTag	773507	775312	607	0	0	0	0.01	0	0	0	0	0.02	0	0	0	0.01	0	0	0.01	0	0	0	0	0	PsoOvis1B002977	0	0	0
qqPsoOvis2_cnag1_qqPsoOvis1.1_s01_RagTag	775779	778482	1037	0	0	0.01	0.01	0.02	0	0	0	0.01	0.02	0	0.01	0.04	0	0	0.02	0.04	0	0.06	0.02	0.02	PsoOvis1B013255	0.01	0.02	0.01
qqPsoOvis2_cnag1_qqPsoOvis1.1_s01_RagTag	779049	780855	534	0	0	0	0	0	0	0	0	0.01	0	0.01	0	0	0	0	0	0	0	0	0	0	PsoOvis1B004546	0	0	0
qqPsoOvis2_cnag1_qqPsoOvis1.1_s01_RagTag	780997	783358	652	0	0	0	0	0	0	0	0	0	0	0	0	0	0	0	0	0	0	0	0	0	PsoOvis1B007474	0	0	0
qqPsoOvis2_cnag1_qqPsoOvis1.1_s01_RagTag	783374	784333	374	0	0	0	0	0.01	0	0	0.01	0	0	0	0	0	0.03	0	0	0.01	0	0.02	0	0.01	PsoOvis1B007204	0	0.01	0.01
qqPsoOvis2_cnag1_qqPsoOvis1.1_s01_RagTag	785457	786609	384	0	0	0.01	0	0	0	0	0.02	0	0	0	0	0	0	0	0.03	0.07	0.01	0.01	0	0	PsoOvis1B003383	0	0.01	0.01
qqPsoOvis2_cnag1_qqPsoOvis1.1_s01_RagTag	786950	789209	1006	0	0	0	0	0	0	0	0	0	0	0	0	0	0.01	0	0	0.01	0	0	0	0	PsoOvis1B009732	0	0	0
qqPsoOvis2_cnag1_qqPsoOvis1.1_s01_RagTag	794555	796993	650	0	0	0	0	0.09	0	0.01	0	0	0.09	0.01	0.02	0.01	0.08	0	0.02	0.1	0.02	0.11	0.01	0.09	PsoOvis1B013149	0.01	0.04	0.03
qqPsoOvis2_cnag1_qqPsoOvis1.1_s01_RagTag	799073	800066	321	0	0	0	0	0.03	0.03	0	0	0	0.05	0.02	0	0	0.04	0.02	0	0.03	0.02	0.06	0.04	0.06	PsoOvis1B004614	0.01	0.02	0.01
qqPsoOvis2_cnag1_qqPsoOvis1.1_s01_RagTag	800984	801851	254	0	0	0	0	0	0	0.01	0	0.01	0	0.01	0	0	0	0	0	0	0.01	0	0.01	0	PsoOvis1B006613	0	0	0
qqPsoOvis2_cnag1_qqPsoOvis1.1_s01_RagTag	801973	804368	610	0	0	0	0.01	0.02	0	0	0	0.01	0.02	0	0	0.02	0.04	0	0.01	0.01	0	0.03	0.01	0.01	PsoOvis1B012962	0	0.01	0.01
qqPsoOvis2_cnag1_qqPsoOvis1.1_s01_RagTag	805958	809359	1100	0.01	0	0	0	0.01	0	0.01	0	0	0.01	0	0	0	0	0	0	0	0	0	0	0	PsoOvis1B001997	0	0	0
qqPsoOvis2_cnag1_qqPsoOvis1.1_s01_RagTag	809731	811506	693	0	0	0	0	0	0	0	0.02	0.02	0.01	0	0	0.03	0	0	0.01	0	0	0.03	0	0	PsoOvis1B010875	0	0.01	0.01
qqPsoOvis2_cnag1_qqPsoOvis1.1_s01_RagTag	812937	816020	955	0	0.01	0	0.01	0.09	0	0.02	0	0.01	0.07	0	0.01	0.03	0.14	0.02	0.01	0.11	0	0.11	0.01	0.09	PsoOvis1B012503	0.02	0.04	0.02
qqPsoOvis2_cnag1_qqPsoOvis1.1_s01_RagTag	817595	818300	270	0	0	0	0.01	0.05	0	0.01	0	0.01	0.04	0.02	0	0	0	0	0	0.03	0	0.03	0.01	0.09	PsoOvis1B004253	0.01	0.02	0.01
qqPsoOvis2_cnag1_qqPsoOvis1.1_s01_RagTag	818518	820138	432	0	0	0	0	0	0	0	0	0	0	0	0	0	0	0	0	0.02	0	0	0	0	PsoOvis1B014500	0	0	0
qqPsoOvis2_cnag1_qqPsoOvis1.1_s01_RagTag	820495	821222	235	0	0	0	0	0.09	0	0	0	0	0.08	0	0	0	0.08	0	0	0.07	0	0.09	0	0.1	PsoOvis1B006316	0.01	0.03	0.02
qqPsoOvis2_cnag1_qqPsoOvis1.1_s01_RagTag	821435	822619	378	0	0	0	0	0.03	0	0	0	0.01	0.03	0.01	0	0	0.01	0	0	0.01	0	0.04	0.01	0.05	PsoOvis1B010023	0	0.01	0.01
qqPsoOvis2_cnag1_qqPsoOvis1.1_s01_RagTag	822801	823816	345	0	0	0	0.02	0.42	0	0	0	0.02	0.47	0	0	0.03	NA	0	0.01	0.38	0	0.36	0.01	0.21	PsoOvis1B002059	0.07	0.11	0.04
qqPsoOvis2_cnag1_qqPsoOvis1.1_s01_RagTag	825601	831828	1744	0	0.01	0.01	0	0.03	0	0.02	0.02	0	0.04	0	0.02	0.02	0.03	0.01	0.02	0.03	0.02	0.01	0	0.04	PsoOvis1B002932	0.01	0.02	0.01
qqPsoOvis2_cnag1_qqPsoOvis1.1_s01_RagTag	834729	836213	428	0	0.01	0	0	0.08	0	0.02	0	0	0.1	0	0.01	0.02	0.11	0.02	0	0.07	0	0.11	0	0.1	PsoOvis1B003668	0.01	0.04	0.03
qqPsoOvis2_cnag1_qqPsoOvis1.1_s01_RagTag	841136	852297	5997	0	0	0	0	0	0	0	0	0	0	0	0	0	0	0	0	0	0	0	0	0	PsoOvis1B001325	0	0	0
qqPsoOvis2_cnag1_qqPsoOvis1.1_s01_RagTag	852534	856373	1660	0	0.03	0	0	0	0	0.04	0	0.01	0	0.01	0.03	0.05	0.04	0.03	0	0	0	0	0	0	PsoOvis1B009326	0	0.01	0.01
qqPsoOvis2_cnag1_qqPsoOvis1.1_s01_RagTag	858588	862489	1352	0	0.02	0.01	0	0.01	0.02	0.02	0.01	0	0.02	0.02	0.07	0	0.08	0.09	0.01	0.01	0.02	0.01	0.01	0.01	PsoOvis1B002552	0.01	0.03	0.02
qqPsoOvis2_cnag1_qqPsoOvis1.1_s01_RagTag	862777	868897	2304	0	0	0	0	0.01	0	0	0	0	0.01	0	0	0	0	0	0.01	0.02	0	0.02	0	0	PsoOvis1B010870	0	0	0
qqPsoOvis2_cnag1_qqPsoOvis1.1_s01_RagTag	870566	874761	1206	0	0.07	0	0	0	0.01	0.08	0.01	0	0	0.02	0.1	0.06	0.05	0.1	0	0.01	0.02	0	0.02	0.02	PsoOvis1B006882	0.01	0.03	0.02
qqPsoOvis2_cnag1_qqPsoOvis1.1_s01_RagTag	876281	876745	139	0.01	0	0	0	0	0	0	0.01	0.01	0	0	0	0	0	0	0.01	0.01	0	0	0	0	PsoOvis1B008779	0	0	0
qqPsoOvis2_cnag1_qqPsoOvis1.1_s01_RagTag	877777	880169	749	0	0.12	0	0	0.11	0	0.11	0	0	0.1	0	0.14	0.09	0.21	0.16	0	0.12	0.03	0.09	0.01	0.13	PsoOvis1B005769	0.04	0.08	0.04
qqPsoOvis2_cnag1_qqPsoOvis1.1_s01_RagTag	880856	882927	628	0	0.07	0	0	0	0	0.06	0	0	0	0	0.04	0.09	0.04	0.06	0	0	0	0	0	0.02	PsoOvis1B014196	0.01	0.02	0.01
qqPsoOvis2_cnag1_qqPsoOvis1.1_s01_RagTag	883460	887675	1463	0	0.03	0	0	0	0	0.03	0	0	0	0	0.03	0.03	0	0.03	0	0.01	0	0	0	0	PsoOvis1B009356	0	0.01	0.01
qqPsoOvis2_cnag1_qqPsoOvis1.1_s01_RagTag	890217	893160	910	0	0	0	0	0.04	0	0	0	0	0.04	0	0	0	0.04	0	0.01	0.04	0	0.06	0	0.04	PsoOvis1B004630	0.01	0.02	0.01
qqPsoOvis2_cnag1_qqPsoOvis1.1_s01_RagTag	893735	894094	70	0.29	0	0	0.01	0	0	0.43	0.33	0.39	0.4	0.28	0	0.03	0	0	0.01	0	0	0.02	0	0	PsoOvis1B009943	0.05	0.13	0.08
qqPsoOvis2_cnag1_qqPsoOvis1.1_s01_RagTag	894268	895800	420	0.02	0	0	0	0	0	0.02	0.02	0.02	0.02	0.01	0	0.01	0	0	0.01	0.01	0	0	0	0	PsoOvis1B005115	0	0.01	0.01
qqPsoOvis2_cnag1_qqPsoOvis1.1_s01_RagTag	895893	897249	374	0	0	0.01	0	0	0	0	0.01	0	0	0	0.03	0	0	0	0.02	0	0.02	0	0	0	PsoOvis1B010200	0	0.01	0.01
qqPsoOvis2_cnag1_qqPsoOvis1.1_s01_RagTag	899959	900883	444	0	0	0	0	0	0	0	0	0	0	0	0	0	0	0	0.01	0	0	0	0	0.01	PsoOvis1B003598	0	0	0
qqPsoOvis2_cnag1_qqPsoOvis1.1_s01_RagTag	901959	905750	1130	0	0	0	0.01	0.19	0	0	0.01	0.01	0.18	0	0.01	0.01	0.19	0	0.02	0.13	0	0.16	0	0.16	PsoOvis1B008636	0.03	0.06	0.03
qqPsoOvis2_cnag1_qqPsoOvis1.1_s01_RagTag	905774	907891	800	0	0	0	0	0	0	0	0	0	0	0	0	0	0	0	0	0.01	0	0.01	0	0	PsoOvis1B000262	0	0	0
qqPsoOvis2_cnag1_qqPsoOvis1.1_s01_RagTag	908594	910540	663	0	0.06	0	0	0	0	0.07	0.01	0	0	0	0.09	0.08	0.14	0.04	0.02	0	0	0	0	0	PsoOvis1B007053	0.01	0.03	0.02
qqPsoOvis2_cnag1_qqPsoOvis1.1_s01_RagTag	910739	911521	281	0.01	0	0	0	0	0	0	0.02	0.01	0.04	0.02	0	0	0	0	0	0	0	0	0.01	0	PsoOvis1B013394	0	0.01	0.01
qqPsoOvis2_cnag1_qqPsoOvis1.1_s01_RagTag	913403	956457	17171	0	0	0	0	0.01	0	0	0	0	0.01	0	0	0	0.02	0	0	0.01	0	0.01	0	0.01	PsoOvis1B009133	0	0	0
qqPsoOvis2_cnag1_qqPsoOvis1.1_s01_RagTag	923370	934670	4687	0	0	0	0	0.01	0	0	0	0	0.01	0	0	0	0.01	0	0	0.01	0	0.01	0	0	PsoOvis1B000607	0	0	0
qqPsoOvis2_cnag1_qqPsoOvis1.1_s01_RagTag	1002266	1004681	672	0	0	0	0	0	0	0	0	0	0	0	0.01	0.01	0.01	0	0	0	0	0	0	0	PsoOvis1B010573	0	0	0
qqPsoOvis2_cnag1_qqPsoOvis1.1_s01_RagTag	1005047	1024534	6378	0	0	0	0	0.04	0	0.01	0	0	0.05	0.01	0	0	0.05	0.01	0	0.04	0.01	0.04	0.01	0.04	PsoOvis1B001309	0.01	0.02	0.01
qqPsoOvis2_cnag1_qqPsoOvis1.1_s01_RagTag	1033510	1038496	1619	0	0	0	0	0	0.01	0	0	0	0	0.01	0	0.01	0	0.02	0.01	0	0.01	0	0.01	0	PsoOvis1B001027	0	0	0
qqPsoOvis2_cnag1_qqPsoOvis1.1_s01_RagTag	1035022	1035949	226	0	0	0	0.01	0	0	0	0	0.02	0	0	0	0	0	0	0.01	0	0	0.02	0	0	PsoOvis1B010077	0	0	0
qqPsoOvis2_cnag1_qqPsoOvis1.1_s01_RagTag	1039584	1041818	683	0	0	0	0	0.1	0	0	0	0.01	0.1	0	0	0	0.09	0	0.01	0.11	0	0.09	0	0.1	PsoOvis1B003798	0.02	0.03	0.01
qqPsoOvis2_cnag1_qqPsoOvis1.1_s01_RagTag	1042346	1048758	2361	0	0	0	0	0	0.01	0	0	0	0.01	0.02	0	0.01	0.01	0.01	0	0	0.01	0	0.01	0	PsoOvis1B003127	0	0.01	0.01
qqPsoOvis2_cnag1_qqPsoOvis1.1_s01_RagTag	1055277	1058852	1265	0.01	0	0.08	0	0	0	0.01	0.13	0.01	0	0.01	0.15	0	0	0	0.13	0.15	0.11	0	0	0	PsoOvis1B005037	0.01	0.05	0.04
qqPsoOvis2_cnag1_qqPsoOvis1.1_s01_RagTag	1062108	1065451	1155	0	0	0	0.01	0.01	0	0	0	0.02	0.02	0	0	0.01	0	0	0.01	0.02	0.01	0.03	0.02	0.02	PsoOvis1B011669	0	0.01	0.01
qqPsoOvis2_cnag1_qqPsoOvis1.1_s01_RagTag	1072169	1074601	701	0	0	0	0.02	0.03	0	0	0	0.02	0.03	0	0	0.02	0.05	0	0.01	0.02	0	0.02	0.02	0.03	PsoOvis1B003057	0.01	0.01	0
qqPsoOvis2_cnag1_qqPsoOvis1.1_s01_RagTag	1076320	1080523	1518	0	0	0	0	0	0	0	0	0	0	0	0	0	0	0	0	0	0	0	0.01	0	PsoOvis1B008883	0	0	0
qqPsoOvis2_cnag1_qqPsoOvis1.1_s01_RagTag	1082786	1091513	2924	0	0	0	0	0	0	0	0	0	0	0	0	0	0	0	0	0	0	0	0	0	PsoOvis1B013756	0	0	0
qqPsoOvis2_cnag1_qqPsoOvis1.1_s01_RagTag	1095461	1098152	836	0.01	0	0	0	0	0	0.02	0.02	0.01	0.01	0.01	0.01	0	0.01	0	0	0.01	0	0.01	0	0	PsoOvis1B010576	0	0.01	0.01
qqPsoOvis2_cnag1_qqPsoOvis1.1_s01_RagTag	1098254	1100074	566	0.01	0	0	0	0	0.01	0.01	0.02	0.01	0.02	0.02	0	0	0.01	0	0	0.01	0.01	0	0.01	0.02	PsoOvis1B000879	0	0.01	0.01
qqPsoOvis2_cnag1_qqPsoOvis1.1_s01_RagTag	1107557	1115127	3110	0	0.01	0	0	0	0	0.01	0	0	0	0	0	0.01	0.01	0	0	0	0	0	0	0	PsoOvis1B007254	0	0	0
qqPsoOvis2_cnag1_qqPsoOvis1.1_s01_RagTag	1140084	1141164	248	0	0	0	0.02	0	0	0	0.01	0.02	0	0	0.01	0.02	0	0	0.05	0	0	0.06	0.01	0	PsoOvis1B011732	0	0.01	0.01
qqPsoOvis2_cnag1_qqPsoOvis1.1_s01_RagTag	1142344	1143657	454	0.01	0	0.03	0	0	0	0	0.03	0	0	0.01	0.01	0	0	0.01	0.03	0.01	0.03	0	0	0	PsoOvis1B005107	0.01	0.01	0
qqPsoOvis2_cnag1_qqPsoOvis1.1_s01_RagTag	1145340	1146457	376	0	0	0	0	0	0	0	0	0	0	0	0	0	0	0	0	0	0	0	0	0	PsoOvis1B009636	0	0	0
qqPsoOvis2_cnag1_qqPsoOvis1.1_s01_RagTag	1159148	1166131	2785	0	0	0	0	0	0	0	0	0	0.01	0	0.01	0	0.01	0.01	0	0	0.01	0.01	0	0.01	PsoOvis1B003103	0	0	0
qqPsoOvis2_cnag1_qqPsoOvis1.1_s01_RagTag	1167649	1169309	706	0	0	0	0	0	0	0	0	0	0.01	0	0	0	0.01	0	0	0.01	0	0.02	0	0	PsoOvis1B007549	0	0	0
qqPsoOvis2_cnag1_qqPsoOvis1.1_s01_RagTag	1192718	1202982	3795	0	0	0	0	0.02	0	0	0.01	0	0.01	0.01	0.01	0	0.02	0	0.01	0.03	0.01	0.01	0	0.02	PsoOvis1B001084	0	0.01	0.01
qqPsoOvis2_cnag1_qqPsoOvis1.1_s01_RagTag	1207340	1208901	460	0	0	0	0	0	0	0	0	0	0	0	0	0	0	0	0	0	0	0	0	0	PsoOvis1B012621	0	0	0
qqPsoOvis2_cnag1_qqPsoOvis1.1_s01_RagTag	1210876	1212803	568	0	0	0	0	0	0	0	0	0	0	0	0	0	0	0	0	0	0	0	0	0	PsoOvis1B004153	0	0	0
qqPsoOvis2_cnag1_qqPsoOvis1.1_s01_RagTag	1214489	1216999	757	0	0.01	0	0	0	0	0.01	0	0	0.01	0	0.01	0.02	0.03	0.01	0	0.01	0	0	0	0	PsoOvis1B014665	0	0.01	0.01
qqPsoOvis2_cnag1_qqPsoOvis1.1_s01_RagTag	1237848	1243370	2204	0	0	0	0	0	0	0	0	0	0	0	0	0	0	0	0	0	0	0	0	0	PsoOvis1B006248	0	0	0
qqPsoOvis2_cnag1_qqPsoOvis1.1_s01_RagTag	1247417	1252196	1572	0	0	0.02	0	0	0	0.01	0.03	0.01	0	0	0.02	0	0	0	0.02	0.02	0.02	0	0.01	0	PsoOvis1B013855	0	0.01	0.01
qqPsoOvis2_cnag1_qqPsoOvis1.1_s01_RagTag	1266679	1270201	989	0	0	0	0.01	0.01	0	0.01	0	0.01	0.03	0	0	0.01	0.02	0	0.01	0.02	0	0.02	0.01	0.01	PsoOvis1B005697	0	0.01	0.01
qqPsoOvis2_cnag1_qqPsoOvis1.1_s01_RagTag	1270383	1273136	759	0	0	0	0	0	0	0	0	0	0	0	0	0	0	0	0	0	0	0	0	0	PsoOvis1B008916	0	0	0
qqPsoOvis2_cnag1_qqPsoOvis1.1_s01_RagTag	1276405	1276577	40	0	0	0.01	0	0	0	NA	0.02	0	NA	NA	0.02	0	NA	NA	0.01	0.03	0.02	NA	0	NA	PsoOvis1B000834	0	0.01	0.01
qqPsoOvis2_cnag1_qqPsoOvis1.1_s01_RagTag	1279477	1280442	292	0.01	0	0	0	0	0	0.03	0.01	0	0.02	0.01	0.01	0	0	0	0	0	0	0	0	0	PsoOvis1B011698	0	0.01	0.01
qqPsoOvis2_cnag1_qqPsoOvis1.1_s01_RagTag	1328890	1339889	4400	0	0.02	0.02	0	0	0	0.02	0.03	0	0	0	0.04	0.01	0.01	0.02	0.02	0.01	0.02	0	0	0	PsoOvis1B009500	0.01	0.01	0
qqPsoOvis2_cnag1_qqPsoOvis1.1_s01_RagTag	1340501	1341183	216	0.05	0	0	0	0	0.06	0.03	0.05	0.05	0.04	0.09	0	0	0	0.04	0.01	0	0.03	0	0.06	0.06	PsoOvis1B003027	0.02	0.03	0.01
qqPsoOvis2_cnag1_qqPsoOvis1.1_s01_RagTag	1345745	1347435	499	0	0.01	0	0.01	0	0	0.03	0	0.02	0	0	0.03	0.04	0	0.03	0.01	0	0	0	0.02	0	PsoOvis1B011627	0	0.01	0.01
qqPsoOvis2_cnag1_qqPsoOvis1.1_s01_RagTag	1359223	1360518	490	0.07	0.02	0.08	0.08	0.12	0.08	0.05	0.01	0	0.05	0.01	0.03	0.02	0.05	0.02	0	0.07	0	0.06	0	0	PsoOvis1B005060	0.07	0.02	0.05
qqPsoOvis2_cnag1_qqPsoOvis1.1_s01_RagTag	1365267	1367113	539	0	0	0.01	0	0	0	0	0.01	0	0	0	0.02	0	0	0	0.01	0	0.01	0	0	0	PsoOvis1B014604	0	0	0
qqPsoOvis2_cnag1_qqPsoOvis1.1_s01_RagTag	1367512	1372640	2170	0	0.02	0	0	0	0.18	0.03	0	0	0	0.2	0.03	0.02	0.04	0.15	0	0	0.2	0	0.2	0.13	PsoOvis1B007970	0.03	0.07	0.04
qqPsoOvis2_cnag1_qqPsoOvis1.1_s01_RagTag	1377257	1379762	700	0	0	0	0	0	0.11	0	0.01	0	0.01	0.11	0.01	0	0.01	0	0	0.03	0.2	0.01	0.12	0	PsoOvis1B000143	0.02	0.03	0.01
qqPsoOvis2_cnag1_qqPsoOvis1.1_s01_RagTag	1383034	1387123	1122	0	0	0.01	0	0	0.42	0	0.02	0	0	0.48	0	0	0	0.4	0.01	0.01	0.43	0	0.38	0.37	PsoOvis1B009892	0.07	0.14	0.07
qqPsoOvis2_cnag1_qqPsoOvis1.1_s01_RagTag	1388884	1390048	435	0	0	0	0	0	0	0	0	0	0	0	0	0	0	0	0	0	0	0	0	0	PsoOvis1B002272	0	0	0
qqPsoOvis2_cnag1_qqPsoOvis1.1_s01_RagTag	1391435	1393866	822	0	0	0.01	0	0	0	0	0	0	0	0	0	0.01	0	0	0	0	0	0	0	0	PsoOvis1B010362	0	0	0
qqPsoOvis2_cnag1_qqPsoOvis1.1_s01_RagTag	1394010	1395534	508	0	0	0	0.01	0	0	0	0	0.02	0	0	0	0	0	0	0.02	0	0	0	0.01	0	PsoOvis1B000204	0	0	0
qqPsoOvis2_cnag1_qqPsoOvis1.1_s01_RagTag	1395868	1401460	2087	0	0	0	0	0	0	0	0	0	0	0	0	0	0	0	0	0	0	0	0	0	PsoOvis1B008333	0	0	0
qqPsoOvis2_cnag1_qqPsoOvis1.1_s01_RagTag	1414326	1423263	3325	0	0	0	0	0	0	0.01	0	0	0	0	0.01	0	0.01	0	0	0	0	0	0	0	PsoOvis1B002421	0	0	0
qqPsoOvis2_cnag1_qqPsoOvis1.1_s01_RagTag	1424666	1426413	520	0	0.14	0	0	0	0	0.04	0	0	0.01	0.01	0.15	0.12	0.27	0.15	0	0	0	0	0	0	PsoOvis1B010758	0.02	0.05	0.03
qqPsoOvis2_cnag1_qqPsoOvis1.1_s01_RagTag	1426568	1427981	403	0	0	0	0	0	0	0	0	0	0	0	0	0	0	0	0	0	0	0	0	0	PsoOvis1B000809	0	0	0
qqPsoOvis2_cnag1_qqPsoOvis1.1_s01_RagTag	1438206	1438640	146	0	0	0	0	0	0	0	0	0	0	0	0	0	NA	0	0	NA	0	0	0	0	PsoOvis1B002563	0	0	0
qqPsoOvis2_cnag1_qqPsoOvis1.1_s01_RagTag	1441799	1443076	317	0	0	0	0	0	0.01	0	0	0.02	0	0.02	0	0	0	0.01	0.01	0	0.02	0	0.02	0	PsoOvis1B009173	0	0.01	0.01
qqPsoOvis2_cnag1_qqPsoOvis1.1_s01_RagTag	1445691	1448451	896	0	0.03	0	0	0	0	0.04	0.01	0.01	0.01	0.03	0.02	0.02	0.01	0.03	0	0.01	0	0	0	0.01	PsoOvis1B013803	0	0.01	0.01
qqPsoOvis2_cnag1_qqPsoOvis1.1_s01_RagTag	1449033	1450314	463	0.04	0	0	0	0	0	0.01	0.04	0.05	0.03	0.04	0	0	0	0	0	0	0	0	0	0	PsoOvis1B004408	0.01	0.01	0
qqPsoOvis2_cnag1_qqPsoOvis1.1_s01_RagTag	1456207	1474983	6630	0	0	0	0	0.02	0	0	0	0	0.02	0	0.01	0.01	0.02	0.01	0	0.01	0	0.01	0	0.01	PsoOvis1B001097	0	0.01	0.01
qqPsoOvis2_cnag1_qqPsoOvis1.1_s01_RagTag	1477027	1481403	1338	0	0	0	0	0.06	0	0	0	0	0.06	0	0	0	0.06	0	0	0.06	0	0.06	0	0.03	PsoOvis1B007385	0.01	0.02	0.01
qqPsoOvis2_cnag1_qqPsoOvis1.1_s01_RagTag	1481343	1483510	659	0	0	0	0	0	0	0	0	0	0.01	0.01	0	0	0.01	0	0	0	0	0	0	0	PsoOvis1B014650	0	0	0
qqPsoOvis2_cnag1_qqPsoOvis1.1_s01_RagTag	1486868	1490202	1333	0	0.01	0	0.01	0	0	0.01	0.01	0.01	0.01	0.01	0.02	0.02	0.03	0.03	0.01	0.01	0.01	0.02	0.02	0.02	PsoOvis1B006227	0	0.02	0.02
qqPsoOvis2_cnag1_qqPsoOvis1.1_s01_RagTag	1526774	1533272	2259	0	0	0	0	0.02	0	0	0	0	0.03	0	0	0	0.02	0	0	0.01	0	0.03	0	0	PsoOvis1B002648	0	0.01	0.01
qqPsoOvis2_cnag1_qqPsoOvis1.1_s01_RagTag	1534973	1537368	781	0	0	0	0.01	0	0	0	0	0.02	0.01	0	0	0	0	0	0.01	0	0	0.03	0.02	0	PsoOvis1B012564	0	0.01	0.01
qqPsoOvis2_cnag1_qqPsoOvis1.1_s01_RagTag	1550563	1553330	855	0	0	0	0	0.02	0	0	0.01	0.01	0	0.02	0	0	0	0	0	0.02	0	0.01	0	0.02	PsoOvis1B000533	0	0.01	0.01
qqPsoOvis2_cnag1_qqPsoOvis1.1_s01_RagTag	1558858	1572580	3873	0	0	0	0.01	0.03	0	0.02	0.01	0.02	0.05	0	0	0.02	0.04	0	0	0.04	0	0.04	0	0.04	PsoOvis1B009556	0.01	0.02	0.01
qqPsoOvis2_cnag1_qqPsoOvis1.1_s01_RagTag	1572910	1573701	211	0	0	0	0	0	0	0.02	0.01	0	0.02	0.01	0.01	0	NA	0.01	0	0.01	0	0	0	0	PsoOvis1B005663	0	0.01	0.01
qqPsoOvis2_cnag1_qqPsoOvis1.1_s01_RagTag	1580484	1588625	3126	0	0	0	0	0	0	0	0	0	0	0	0	0	0	0	0	0	0	0	0	0	PsoOvis1B001007	0	0	0
qqPsoOvis2_cnag1_qqPsoOvis1.1_s01_RagTag	1589662	1590063	88	0	0.05	0	0	0	0.01	0.07	0	0	0	0.01	0.06	0.09	0.03	0.06	0	0	0.01	0	0.01	0	PsoOvis1B001137	0.01	0.02	0.01
qqPsoOvis2_cnag1_qqPsoOvis1.1_s01_RagTag	1591508	1591865	64	0	0	0	0.01	0	0	0	0	0.02	0	0	0	0.05	NA	0	0	0	0	0.05	0.02	0	PsoOvis1B007382	0	0.01	0.01
qqPsoOvis2_cnag1_qqPsoOvis1.1_s01_RagTag	1593191	1593370	56	0.03	0.06	0	0	0	0	0.07	0.05	0.03	0.05	0.03	0.08	0.07	0.09	0.06	0	NA	0	0	0	0	PsoOvis1B003193	0.01	0.04	0.03
qqPsoOvis2_cnag1_qqPsoOvis1.1_s01_RagTag	1596944	1597300	173	0	0	0	0	0	0	0	0	0	0	0	0	0	0	0	0	0	0	0	0	0	PsoOvis1B013574	0	0	0
qqPsoOvis2_cnag1_qqPsoOvis1.1_s01_RagTag	1598024	1598263	60	0.01	0.13	0	0	0	0	0.12	0.05	0	0.05	0	0.16	0.05	0.16	0.11	0	NA	0	0	0	0	PsoOvis1B011707	0.02	0.05	0.03
qqPsoOvis2_cnag1_qqPsoOvis1.1_s01_RagTag	1599727	1600113	106	0	0	0	0	NA	0	0	0	0	NA	0	0	0	NA	0	0	NA	0	0	0	0	PsoOvis1B009468	0	0	0
qqPsoOvis2_cnag1_qqPsoOvis1.1_s01_RagTag	1601225	1601623	138	0	0	0	0	0	0.01	0	0	0	0	0.03	0	0	0	0	0	0	0.01	0	0.03	0	PsoOvis1B013570	0	0	0
qqPsoOvis2_cnag1_qqPsoOvis1.1_s01_RagTag	1603036	1603461	131	0	0.01	0	0	0	0	0	0	0	0	0	0	0.01	0.04	0.01	0	0	0	0	0	0	PsoOvis1B007296	0	0	0
qqPsoOvis2_cnag1_qqPsoOvis1.1_s01_RagTag	1607348	1633224	9824	0	0	0	0	0.01	0	0.01	0	0	0.01	0	0.01	0	0.02	0	0	0.01	0	0.01	0	0.01	PsoOvis1B012998	0	0.01	0.01
qqPsoOvis2_cnag1_qqPsoOvis1.1_s01_RagTag	1616128	1618023	500	0.01	0	0	0	0.48	0	0	0.01	0.01	0.36	0.01	0	0	0.54	0	0	0.52	0	0.25	0	0.41	PsoOvis1B007123	0.08	0.14	0.06
qqPsoOvis2_cnag1_qqPsoOvis1.1_s01_RagTag	1640030	1640541	133	0.05	0.27	0.02	0	0	0	0.4	0.08	0.08	0.07	0	0.28	0.34	0.5	0.06	0.03	0.03	0	0	0	0	PsoOvis1B008342	0.06	0.12	0.06
qqPsoOvis2_cnag1_qqPsoOvis1.1_s01_RagTag	1643153	1643732	180	0	0	0	0	0	0	0	0.01	0	0	0	0	0	0	0	0	0	0	0	0	0	PsoOvis1B006798	0	0	0
qqPsoOvis2_cnag1_qqPsoOvis1.1_s01_RagTag	1644925	1645256	138	0	0	0	0	0	0	0	0.01	0	0	0	0	0	0	0	0	0	0	0	0	0	PsoOvis1B003742	0	0	0
qqPsoOvis2_cnag1_qqPsoOvis1.1_s01_RagTag	1646123	1647678	457	0	0	0.06	0.14	0.02	0	0	0.07	0.17	0	0	0.05	0.13	0	0	0.17	0.17	0.04	0.43	0.12	0	PsoOvis1B008631	0.04	0.09	0.05
qqPsoOvis2_cnag1_qqPsoOvis1.1_s01_RagTag	1695743	1696138	129	0	0.08	0	0	0	0	0.05	0	0	0	0	0.1	0.07	0.08	0.11	0	0	0	0	0	0	PsoOvis1B012691	0.01	0.03	0.02
qqPsoOvis2_cnag1_qqPsoOvis1.1_s01_RagTag	1698030	1727517	10704	0	0	0	0	0.01	0	0.01	0	0.01	0.01	0	0	0	0.01	0	0	0.01	0	0.02	0	0.01	PsoOvis1B006065	0	0.01	0.01
qqPsoOvis2_cnag1_qqPsoOvis1.1_s01_RagTag	1727641	1732989	1620	0	0	0	0	0	0	0	0	0.01	0	0	0	0.01	0.02	0.01	0.01	0.01	0.01	0.02	0.01	0.01	PsoOvis1B003658	0	0.01	0.01
qqPsoOvis2_cnag1_qqPsoOvis1.1_s01_RagTag	1730778	1731134	101	0	0	0	0.05	0.03	0	NA	0	0.11	0.1	0	0	0.03	0.1	0	0.09	0.06	0	0.11	0.04	0.04	PsoOvis1B012721	0.01	0.05	0.04
qqPsoOvis2_cnag1_qqPsoOvis1.1_s01_RagTag	1733922	1738205	1101	0.06	0.01	0	0.04	0.03	0	0.08	0.08	0.1	0.03	0.07	0.01	0.05	0.02	0	0.05	0.04	0	0.04	0.03	0.02	PsoOvis1B001950	0.02	0.04	0.02
qqPsoOvis2_cnag1_qqPsoOvis1.1_s01_RagTag	1739326	1741030	467	0.02	0	0	0	0	0	0.01	0.03	0.01	0.08	0.02	0	0	0	0	0	0	0	0	0	0	PsoOvis1B010112	0	0.01	0.01
qqPsoOvis2_cnag1_qqPsoOvis1.1_s01_RagTag	1743496	1745015	611	0	0	0	0	0	0	0	0	0	0	0	0	0	0	0	0	0	0	0	0	0	PsoOvis1B005953	0	0	0
qqPsoOvis2_cnag1_qqPsoOvis1.1_s01_RagTag	1754056	1757690	1304	0	0	0	0	0	0	0	0	0	0	0	0	0	0	0	0	0	0	0	0	0	PsoOvis1B000376	0	0	0
qqPsoOvis2_cnag1_qqPsoOvis1.1_s01_RagTag	1769270	1781622	4239	0	0	0	0.01	0.03	0	0	0	0.01	0.03	0	0	0.01	0.03	0	0.01	0.04	0	0.04	0.01	0.04	PsoOvis1B002400	0.01	0.01	0
qqPsoOvis2_cnag1_qqPsoOvis1.1_s01_RagTag	1769273	1769998	211	0	0	0	0.01	0	0	0.02	0.01	0.02	0	0	0	0.01	0	0	0.01	0	0	0	0	0	PsoOvis1B008597	0	0	0
qqPsoOvis2_cnag1_qqPsoOvis1.1_s01_RagTag	1784339	1785492	299	0	0	0	0.06	0	0	0	0	0.08	0	0.01	0	0.1	0	0.01	0.08	0	0	0	0.09	0	PsoOvis1B007069	0.01	0.02	0.01
qqPsoOvis2_cnag1_qqPsoOvis1.1_s01_RagTag	1785664	1788475	957	0	0	0	0	0	0	0	0	0	0	0	0	0	0	0	0	0	0	0	0	0	PsoOvis1B000781	0	0	0
qqPsoOvis2_cnag1_qqPsoOvis1.1_s01_RagTag	1806605	1807744	451	0	0	0	0	0	0	0	0	0	0	0	0	0	0	0	0	0	0	0	0	0	PsoOvis1B001184	0	0	0
qqPsoOvis2_cnag1_qqPsoOvis1.1_s01_RagTag	1807804	1811469	975	0	0	0	0	0	0	0	0	0.01	0	0	0	0	0	0	0.01	0	0	0.01	0.01	0	PsoOvis1B013484	0	0	0
qqPsoOvis2_cnag1_qqPsoOvis1.1_s01_RagTag	1838428	1843165	1877	0	0	0	0	0	0.1	0	0	0	0	0.12	0.01	0	0.01	0.11	0	0	0.11	0	0.1	0.12	PsoOvis1B013793	0.02	0.04	0.02
qqPsoOvis2_cnag1_qqPsoOvis1.1_s01_RagTag	1847805	1850253	942	0	0	0	0	0.01	0	0	0	0.01	0.01	0	0	0.01	0.02	0.01	0	0.01	0	0.02	0.01	0.02	PsoOvis1B007768	0	0.01	0.01
qqPsoOvis2_cnag1_qqPsoOvis1.1_s01_RagTag	1850529	1854564	1164	0.08	0.02	0.05	0.06	0	0.07	0.01	0.01	0.01	0.01	0.01	0	0	0	0	0	0.01	0	0	0	0.01	PsoOvis1B012282	0.05	0	0.05
qqPsoOvis2_cnag1_qqPsoOvis1.1_s01_RagTag	1858619	1863890	1793	0	0	0.15	0.01	0.13	0.17	0	0.16	0	0.14	0.18	0.13	0.01	0.13	0.15	0.12	0.14	0	0.12	0.11	0.17	PsoOvis1B006186	0.08	0.1	0.02
qqPsoOvis2_cnag1_qqPsoOvis1.1_s01_RagTag	1916911	1922948	1763	0	0	0	0.01	0.05	0.01	0	0	0.01	0.04	0.01	0	0.01	0.05	0.01	0.01	0.05	0.01	0.06	0.02	0.05	PsoOvis1B004349	0.01	0.02	0.01
qqPsoOvis2_cnag1_qqPsoOvis1.1_s01_RagTag	1924121	1924984	312	0	0	0.12	0.03	0	0	0	0.14	0.03	0	0	0.09	0.02	0	0	0.1	0	0.15	0.08	0.04	0	PsoOvis1B011648	0.02	0.04	0.02
qqPsoOvis2_cnag1_qqPsoOvis1.1_s01_RagTag	1928450	1930054	441	0	0.01	0	0	0.11	0	0.01	0	0	0.13	0	0.02	0.01	0.09	0.01	0.01	0.09	0	0.14	0	0.1	PsoOvis1B005021	0.02	0.04	0.02
qqPsoOvis2_cnag1_qqPsoOvis1.1_s01_RagTag	1935454	1939927	1389	0	0	0	0	0	0.01	0	0	0.01	0	0.01	0	0	0.01	0	0.01	0	0.02	0	0	0.01	PsoOvis1B001280	0	0	0
qqPsoOvis2_cnag1_qqPsoOvis1.1_s01_RagTag	1941458	1944414	905	0	0	0	0	0	0	0	0.01	0	0	0	0.01	0	0	0	0.01	0.01	0.01	0.01	0	0.01	PsoOvis1B009400	0	0	0
qqPsoOvis2_cnag1_qqPsoOvis1.1_s01_RagTag	1951475	1977079	9156	0	0	0	0	0.01	0	0	0	0	0.01	0	0	0	0.01	0	0	0.01	0	0.01	0	0.01	PsoOvis1B014749	0	0	0
qqPsoOvis2_cnag1_qqPsoOvis1.1_s01_RagTag	1965510	1966440	192	0.3	0	0.36	0	0	0.42	0	0.01	0.01	0.02	0.02	0	0	NA	0	0	0	0	0	0	0	PsoOvis1B009209	0.18	0	0.18
qqPsoOvis2_cnag1_qqPsoOvis1.1_s01_RagTag	1983882	1985493	438	0	0	0	0.01	0	0	0	0	0.02	0	0	0	0.02	0	0	0.02	0	0	0.02	0.01	0	PsoOvis1B008008	0	0.01	0.01
qqPsoOvis2_cnag1_qqPsoOvis1.1_s01_RagTag	1986019	1990590	1397	0	0.08	0.02	0	0.02	0	0.1	0.04	0	0.04	0.01	0.13	0.1	0.17	0.1	0.02	0.07	0.04	0.02	0	0.03	PsoOvis1B005216	0.02	0.06	0.04
qqPsoOvis2_cnag1_qqPsoOvis1.1_s01_RagTag	2018840	2020966	708	0	0	0.01	0	0	0	0	0.02	0	0	0	0.03	0	0	0	0.01	0	0.01	0	0	0	PsoOvis1B013427	0	0	0
qqPsoOvis2_cnag1_qqPsoOvis1.1_s01_RagTag	2036886	2039769	795	0	0	0	0	0	0	0	0	0	0	0	0	0	0.01	0.01	0	0.01	0.01	0	0.01	0.02	PsoOvis1B011760	0	0	0
qqPsoOvis2_cnag1_qqPsoOvis1.1_s01_RagTag	2039861	2041313	609	0	0.01	0	0	0.01	0	0.01	0	0.01	0.02	0	0.02	0	0.02	0	0.02	0.03	0.02	0.01	0	0.02	PsoOvis1B002119	0	0.01	0.01
qqPsoOvis2_cnag1_qqPsoOvis1.1_s01_RagTag	2042636	2044016	419	0.02	0	0	0	0.06	0	0.03	0.02	0.03	0.08	0.04	0	0	0.08	0	0.01	0.06	0	0.05	0.01	0.08	PsoOvis1B008390	0.01	0.03	0.02
qqPsoOvis2_cnag1_qqPsoOvis1.1_s01_RagTag	2044278	2045455	341	0	0.34	0.01	0	0	0	0.34	0.03	0	0.01	0	0.37	0.24	0.51	0.28	0.01	0.02	0.01	0	0	0	PsoOvis1B001421	0.06	0.12	0.06
qqPsoOvis2_cnag1_qqPsoOvis1.1_s01_RagTag	2045822	2046987	346	0	0	0.01	0	0	0	0	0.01	0	0	0	0.02	0	0	0	0.01	0.01	0.01	0	0	0	PsoOvis1B007740	0	0	0
qqPsoOvis2_cnag1_qqPsoOvis1.1_s01_RagTag	2047427	2052701	1765	0	0.04	0	0.01	0.03	0	0.04	0	0.02	0.03	0.01	0.04	0.04	0.05	0.05	0.01	0.03	0	0.03	0.02	0.04	PsoOvis1B014562	0.01	0.03	0.02
qqPsoOvis2_cnag1_qqPsoOvis1.1_s01_RagTag	2058785	2060428	449	0	0	0	0	0	0	0	0	0.01	0	0	0	0.01	0	0	0	0	0	0.01	0.01	0	PsoOvis1B001810	0	0	0
qqPsoOvis2_cnag1_qqPsoOvis1.1_s01_RagTag	2064012	2065209	294	0	0	0	0	0	0	0	0	0	0	0	0	0.01	0	0	0	0	0	0	0	0	PsoOvis1B011059	0	0	0
qqPsoOvis2_cnag1_qqPsoOvis1.1_s01_RagTag	2068882	2070617	588	0.03	0.01	0	0	0	0.01	0	0.04	0.01	0	0.01	0.02	0	0	0	0	0	0.02	0	0.01	0	PsoOvis1B007284	0.01	0.01	0
qqPsoOvis2_cnag1_qqPsoOvis1.1_s01_RagTag	2070765	2072405	584	0	0	0	0	0	0	0	0	0	0	0	0	0	0	0	0	0	0	0	0	0	PsoOvis1B002183	0	0	0
qqPsoOvis2_cnag1_qqPsoOvis1.1_s01_RagTag	2072649	2076487	1025	0	0	0	0.01	0	0	0	0	0.01	0	0	0	0	0	0	0	0	0	0.02	0	0	PsoOvis1B004720	0	0	0
qqPsoOvis2_cnag1_qqPsoOvis1.1_s01_RagTag	2078153	2082405	1474	0	0	0	0	0	0	0	0	0	0.01	0.01	0	0	0	0	0	0.01	0.01	0.01	0	0	PsoOvis1B003295	0	0	0
qqPsoOvis2_cnag1_qqPsoOvis1.1_s01_RagTag	2081902	2089218	2197	0	0	0	0	0	0	0	0	0	0	0	0	0	0.01	0	0	0.01	0	0.01	0	0.01	PsoOvis1B010528	0	0	0
qqPsoOvis2_cnag1_qqPsoOvis1.1_s01_RagTag	2093249	2094825	419	0	0	0	0	0	0	0	0	0	0	0	0	0	0	0	0	0	0	0.01	0	0	PsoOvis1B001701	0	0	0
qqPsoOvis2_cnag1_qqPsoOvis1.1_s01_RagTag	2094827	2095956	339	0	0	0	0	0	0.02	0	0	0.01	0	0.03	0.01	0.02	0	0.04	0.01	0	0.03	0	0.03	0	PsoOvis1B008050	0	0.01	0.01
qqPsoOvis2_cnag1_qqPsoOvis1.1_s01_RagTag	2097524	2098822	492	0	0	0	0	0.02	0	0	0	0	0.03	0	0	0	0.03	0	0	0.01	0	0.04	0	0.01	PsoOvis1B005425	0	0.01	0.01
qqPsoOvis2_cnag1_qqPsoOvis1.1_s01_RagTag	2099414	2102323	913	0.02	0.01	0	0	0	0	0.02	0.04	0.02	0.03	0	0	0	0	0	0	0	0	0	0	0	PsoOvis1B011779	0	0.01	0.01
qqPsoOvis2_cnag1_qqPsoOvis1.1_s01_RagTag	2116684	2117876	537	0	0.01	0	0	0.01	0	0.01	0	0	0	0	0.03	0.01	0.04	0.04	0	0.01	0.01	0.01	0	0.03	PsoOvis1B014585	0	0.01	0.01
qqPsoOvis2_cnag1_qqPsoOvis1.1_s01_RagTag	2119065	2120613	474	0.01	0	0	0	0	0	0	0.02	0.02	0.02	0.02	0	0	0	0	0	0.01	0.02	0	0.01	0.02	PsoOvis1B006358	0	0.01	0.01
qqPsoOvis2_cnag1_qqPsoOvis1.1_s01_RagTag	2121354	2123146	608	0	0	0	0	0	0	0	0	0.01	0	0	0	0.01	0.01	0	0	0	0	0.01	0.01	0	PsoOvis1B012937	0	0	0
qqPsoOvis2_cnag1_qqPsoOvis1.1_s01_RagTag	2123829	2127134	1076	0	0	0	0.01	0.02	0	0	0	0.01	0.03	0	0	0.02	0.04	0	0.01	0.03	0	0.01	0.01	0.02	PsoOvis1B008433	0	0.01	0.01
qqPsoOvis2_cnag1_qqPsoOvis1.1_s01_RagTag	2127682	2130842	993	0	0.02	0	0	0	0	0.03	0.01	0	0	0	0.04	0.02	0.04	0.02	0.01	0.01	0	0	0	0	PsoOvis1B005964	0	0.01	0.01
qqPsoOvis2_cnag1_qqPsoOvis1.1_s01_RagTag	2130202	2132515	667	0	0	0	0	0.03	0	0	0	0	0.04	0	0	0	0.06	0	0.01	0.06	0.01	0.05	0	0.05	PsoOvis1B001643	0	0.02	0.02
qqPsoOvis2_cnag1_qqPsoOvis1.1_s01_RagTag	2132636	2135197	825	0	0.01	0	0	0	0	0.02	0	0	0	0	0.02	0.01	0.02	0.02	0	0	0	0	0	0	PsoOvis1B008457	0	0.01	0.01
qqPsoOvis2_cnag1_qqPsoOvis1.1_s01_RagTag	2137989	2138850	274	0	0	0	0	0	0	0	0	0	0.05	0.01	0	0	0	0	0	0	0	0	0	0	PsoOvis1B010303	0	0	0
qqPsoOvis2_cnag1_qqPsoOvis1.1_s01_RagTag	2143425	2144329	287	0	0.05	0	0	0	0	0.05	0	0	0.02	0	0.1	0.02	0.14	0.05	0	0	0	0	0	0.02	PsoOvis1B000086	0.01	0.03	0.02
qqPsoOvis2_cnag1_qqPsoOvis1.1_s01_RagTag	2173353	2173566	96	0.01	0	0	0	0	0	0.02	0	0.01	0.03	0.02	0	0	0	0	0	0	0	0	0	NA	PsoOvis1B013177	0	0.01	0.01
qqPsoOvis2_cnag1_qqPsoOvis1.1_s01_RagTag	2174104	2176098	641	0.01	0	0.01	0	0	0	0	0.01	0.01	0.01	0	0	0	0	0	0.01	0	0	0	0	0	PsoOvis1B009815	0	0	0
qqPsoOvis2_cnag1_qqPsoOvis1.1_s01_RagTag	2211596	2220015	2711	0	0	0	0	0	0	0	0.01	0	0	0	0.01	0	0	0	0	0	0	0	0	0	PsoOvis1B009267	0	0	0
qqPsoOvis2_cnag1_qqPsoOvis1.1_s01_RagTag	2222100	2224484	673	0.01	0	0	0	0	0	0.01	0.02	0.01	0.01	0	0	0	0	0	0	0	0	0	0	0	PsoOvis1B004535	0	0	0
qqPsoOvis2_cnag1_qqPsoOvis1.1_s01_RagTag	2225052	2227092	565	0	0	0	0	0	0	0	0	0	0	0	0	0.01	0	0	0	0	0	0	0	0	PsoOvis1B001813	0	0	0
qqPsoOvis2_cnag1_qqPsoOvis1.1_s01_RagTag	2228843	2231272	665	0	0	0.01	0	0	0	0	0.01	0	0	0	0.01	0	0	0	0.01	0.01	0.01	0	0	0	PsoOvis1B005349	0	0	0
qqPsoOvis2_cnag1_qqPsoOvis1.1_s01_RagTag	2235724	2238861	934	0	0	0	0	0.06	0	0	0	0	0.07	0	0	0	0	0	0	0.06	0	0.1	0	0.07	PsoOvis1B011692	0.01	0.02	0.01
qqPsoOvis2_cnag1_qqPsoOvis1.1_s01_RagTag	2241451	2243970	739	0.09	0.08	0.06	0.09	0.01	0.08	0	0	0.01	0.05	0.01	0	0	0.01	0	0	0	0	0	0	0.05	PsoOvis1B006957	0.07	0.01	0.06
qqPsoOvis2_cnag1_qqPsoOvis1.1_s01_RagTag	2253969	2261993	2400	0	0	0	0	0	0	0	0	0	0.01	0	0	0	0	0	0	0.01	0	0	0	0	PsoOvis1B012692	0	0	0
qqPsoOvis2_cnag1_qqPsoOvis1.1_s01_RagTag	2263285	2274616	3942	0	0	0	0	0.01	0.02	0.01	0.01	0.01	0.02	0.02	0	0.01	0.01	0.03	0.01	0.01	0.01	0.02	0.02	0.03	PsoOvis1B004192	0	0.01	0.01
qqPsoOvis2_cnag1_qqPsoOvis1.1_s01_RagTag	2274889	2278482	1014	0.01	0	0	0	0	0	0	0.01	0	0	0.01	0	0	0	0	0	0	0	0	0	0	PsoOvis1B014345	0	0	0
qqPsoOvis2_cnag1_qqPsoOvis1.1_s01_RagTag	2282465	2284242	442	0	0	0.03	0	0.18	0	0	0.05	0	0.23	0	0.01	0	0.16	0	0.03	0.22	0.04	0.16	0	0.19	PsoOvis1B001277	0.03	0.07	0.04
qqPsoOvis2_cnag1_qqPsoOvis1.1_s01_RagTag	2284531	2285672	350	0.01	0	0	0	0	0.02	0.01	0	0	0	0.04	0	0	0	0	0	0	0.02	0	0.02	0.05	PsoOvis1B007747	0	0.01	0.01
qqPsoOvis2_cnag1_qqPsoOvis1.1_s01_RagTag	2287389	2289692	550	0	0.04	0.01	0	0.13	0	0.04	0.02	0.01	0.14	0.01	0.08	0.06	0.22	0.05	0	0.19	0.01	0.14	0	0.14	PsoOvis1B000544	0.03	0.07	0.04
qqPsoOvis2_cnag1_qqPsoOvis1.1_s01_RagTag	2315464	2318171	945	0	0	0.01	0.02	0.05	0	0	0	0.02	0.03	0	0	0.02	0	0.01	0	0.04	0	0.08	0	0.04	PsoOvis1B014432	0.01	0.02	0.01
qqPsoOvis2_cnag1_qqPsoOvis1.1_s01_RagTag	2321244	2322206	352	0	0	0	0.11	0	0	0	0	0.08	0	0	0	0	0	0	0	0	0	0	0.1	0	PsoOvis1B005793	0.02	0.01	0.01
qqPsoOvis2_cnag1_qqPsoOvis1.1_s01_RagTag	2325984	2327239	375	0	0	0	0	0	0	0	0	0	0	0	0	0.01	0	0	0	0	0	0	0	0	PsoOvis1B006303	0	0	0
qqPsoOvis2_cnag1_qqPsoOvis1.1_s01_RagTag	2327296	2327910	160	0.01	0	0	0	0	0	0.01	0.02	0.03	0.02	0.02	0	0	0	0	0	0	0	0	0	0	PsoOvis1B013275	0	0.01	0.01
qqPsoOvis2_cnag1_qqPsoOvis1.1_s01_RagTag	2328703	2330240	500	0	0	0	0.02	0	0.07	0	0	0.02	0	0.04	0	0.01	0	0.04	0	0.01	0	0.03	0.01	0.08	PsoOvis1B004122	0.02	0.02	0
qqPsoOvis2_cnag1_qqPsoOvis1.1_s01_RagTag	2332639	2333873	441	0	0	0.02	0	0.04	0	0	0	0	0.03	0	0.04	0	0.06	0	0	0.06	0.02	0.04	0	0.04	PsoOvis1B011223	0.01	0.02	0.01
qqPsoOvis2_cnag1_qqPsoOvis1.1_s01_RagTag	2335491	2338169	779	0	0.04	0	0	0	0.01	0.05	0	0.01	0	0.01	0.03	0.04	0.07	0.06	0	0	0.01	0.01	0.01	0.02	PsoOvis1B002961	0.01	0.02	0.01
qqPsoOvis2_cnag1_qqPsoOvis1.1_s01_RagTag	2341561	2345550	1243	0	0	0	0	0	0	0	0	0	0.01	0	0	0	0	0	0	0	0	0.01	0	0	PsoOvis1B009979	0	0	0
qqPsoOvis2_cnag1_qqPsoOvis1.1_s01_RagTag	2348038	2349233	332	0	0	0	0	0	0	0	0	0	0	0	0	0	0.01	0	0	0	0.01	0	0	0.01	PsoOvis1B001053	0	0	0
qqPsoOvis2_cnag1_qqPsoOvis1.1_s01_RagTag	2349854	2357619	2252	0	0.01	0	0	0.07	0	0.03	0	0	0.09	0.01	0.02	0.01	0.14	0.01	0	0.08	0	0.06	0	0.07	PsoOvis1B003896	0.01	0.03	0.02
qqPsoOvis2_cnag1_qqPsoOvis1.1_s01_RagTag	2367975	2370044	597	0	0	0.02	0	0	0	0	0.03	0.01	0	0	0	0	0	0	0.03	0.02	0.01	0.01	0.01	0	PsoOvis1B011600	0	0.01	0.01
qqPsoOvis2_cnag1_qqPsoOvis1.1_s01_RagTag	2371316	2373811	698	0	0.01	0.01	0.01	0	0	0.02	0.02	0.01	0	0	0.03	0.02	0	0	0.02	0	0	0	0	0	PsoOvis1B010956	0	0.01	0.01
qqPsoOvis2_cnag1_qqPsoOvis1.1_s01_RagTag	2374440	2378274	1233	0	0.01	0	0	0.13	0	0.01	0.01	0.01	0.07	0	0	0	0.03	0	0	0.19	0	0.14	0	0.11	PsoOvis1B013583	0.02	0.04	0.02
qqPsoOvis2_cnag1_qqPsoOvis1.1_s01_RagTag	2394463	2395689	315	0	0	0	0	0.36	0.02	0	0	0.01	0.43	0.03	0	0	0.39	0.03	0	0.36	0.01	0.44	0.03	0.28	PsoOvis1B013286	0.06	0.13	0.07
qqPsoOvis2_cnag1_qqPsoOvis1.1_s01_RagTag	2403921	2412778	2824	0.05	0	0	0	0.1	0.07	0.04	0.05	0.05	0.01	0	0.01	0.01	0.09	0.05	0.01	0.1	0.06	0.09	0.07	0	PsoOvis1B003709	0.04	0.04	0
qqPsoOvis2_cnag1_qqPsoOvis1.1_s01_RagTag	2408863	2409852	298	0.01	0	0	0	0	0	0	0.01	0	0	0	0	0	0	0	0	0	0	0	0	0	PsoOvis1B006863	0	0	0
qqPsoOvis2_cnag1_qqPsoOvis1.1_s01_RagTag	2415076	2415845	160	0.02	0	0.01	0	0	0	0	0.03	0.02	NA	0.02	0	0	0	0	0.01	NA	0.01	NA	0	NA	PsoOvis1B000382	0	0.01	0.01
qqPsoOvis2_cnag1_qqPsoOvis1.1_s01_RagTag	2419799	2420971	351	0.48	0	0	0	0.7	0.58	0.58	0.46	0.52	0.08	0.09	0	0	0.8	0.68	0	0.66	0.55	0.74	0.61	0.02	PsoOvis1B013011	0.29	0.39	0.1
qqPsoOvis2_cnag1_qqPsoOvis1.1_s01_RagTag	2421667	2425150	1171	0.05	0	0.01	0	0.17	0.05	0.06	0.07	0.07	0.12	0.01	0.02	0	0.18	0.07	0.02	0.18	0.07	0.23	0.08	0.13	PsoOvis1B001624	0.05	0.09	0.04
qqPsoOvis2_cnag1_qqPsoOvis1.1_s01_RagTag	2429212	2435433	1970	0.01	0	0	0	0.06	0.05	0.02	0.01	0	0.01	0.01	0	0	0.06	0.05	0	0.06	0.06	0.03	0.04	0	PsoOvis1B008217	0.02	0.02	0
qqPsoOvis2_cnag1_qqPsoOvis1.1_s01_RagTag	2435526	2441397	1838	0.01	0.02	0	0	0.05	0.01	0.04	0.02	0.02	0.01	0	0.04	0.02	0.06	0.02	0.01	0.07	0.01	0.07	0.01	0	PsoOvis1B007989	0.01	0.03	0.02
qqPsoOvis2_cnag1_qqPsoOvis1.1_s01_RagTag	2469090	2469927	283	0	0.01	0	0	0	0	0	0	0	0	0	0.02	0.01	0	0.08	0	0	0	0.01	0	0	PsoOvis1B002785	0	0.01	0.01
qqPsoOvis2_cnag1_qqPsoOvis1.1_s01_RagTag	2525909	2528151	709	0	0.09	0	0	0.12	0	0.05	0	0.08	0.23	0.03	0.03	0.2	0.28	0.15	0.04	0.17	0.01	0.16	0	0.15	PsoOvis1B002576	0.03	0.11	0.08
qqPsoOvis2_cnag1_qqPsoOvis1.1_s01_RagTag	2537812	2539931	492	0	0.01	0.01	0	0.05	0	0.02	0.01	0	0.05	0	0.02	0.01	0.07	0.01	0.01	0.05	0.01	0.04	0	0.05	PsoOvis1B002734	0.01	0.02	0.01
qqPsoOvis2_cnag1_qqPsoOvis1.1_s01_RagTag	2540712	2546156	1542	0	0	0	0.01	0.01	0	0	0	0.03	0	0	0.01	0.02	0.01	0.01	0.03	0.02	0	0.03	0	0	PsoOvis1B009007	0	0.01	0.01
qqPsoOvis2_cnag1_qqPsoOvis1.1_s01_RagTag	2546431	2549388	805	0	0.01	0	0	0	0	0.01	0	0	0.01	0.01	0	0.01	0.01	0.01	0	0	0	0	0.01	0.01	PsoOvis1B004667	0	0.01	0.01
qqPsoOvis2_cnag1_qqPsoOvis1.1_s01_RagTag	2549728	2550912	384	0	0	0	0	0	0	0.01	0	0	0.01	0	0.01	0	0.01	0.01	0.01	0	0	0.01	0	0.01	PsoOvis1B011091	0	0.01	0.01
qqPsoOvis2_cnag1_qqPsoOvis1.1_s01_RagTag	2569594	2573838	1385	0	0	0	0	0.07	0	0	0	0	0.09	0	0	0	0.08	0	0	0.07	0	0.06	0	0.07	PsoOvis1B012205	0.01	0.02	0.01
qqPsoOvis2_cnag1_qqPsoOvis1.1_s01_RagTag	2585965	2591076	1652	0	0	0.01	0	0	0	0.01	0.02	0	0	0	0.02	0.01	0	0	0.02	0	0.01	0	0	0	PsoOvis1B003951	0	0.01	0.01
qqPsoOvis2_cnag1_qqPsoOvis1.1_s01_RagTag	2590684	2593160	644	0	0	0	0	0	0	0	0	0	0	0	0	0	0	0	0	0	0	0.01	0.01	0	PsoOvis1B013888	0	0	0
qqPsoOvis2_cnag1_qqPsoOvis1.1_s01_RagTag	2596318	2598081	569	0	0	0	0	0.05	0	0	0	0	0.04	0	0	0	0.05	0.02	0	0.03	0	0.04	0	0.04	PsoOvis1B005699	0.01	0.01	0
qqPsoOvis2_cnag1_qqPsoOvis1.1_s01_RagTag	2598191	2598634	116	0	0	0	0	0	0	0.01	0	0	0.01	0	0	0	NA	0	0	0	0	0	0	0	PsoOvis1B004317	0	0	0
qqPsoOvis2_cnag1_qqPsoOvis1.1_s01_RagTag	2599222	2610700	3958	0	0	0	0	0	0	0	0.01	0	0	0	0	0.01	0	0	0	0	0	0	0	0	PsoOvis1B009316	0	0	0
qqPsoOvis2_cnag1_qqPsoOvis1.1_s01_RagTag	2601189	2602418	365	0.01	0	0	0	0	0	0.01	0.02	0.01	0	0.03	0	0	0	0	0	0	0.01	0	0.01	0.01	PsoOvis1B000892	0	0.01	0.01
qqPsoOvis2_cnag1_qqPsoOvis1.1_s01_RagTag	2602472	2603218	224	0	0	0	0	0	0	0	0	0	0	0	0	0	0	0	0	0	0	0	0	0	PsoOvis1B006790	0	0	0
qqPsoOvis2_cnag1_qqPsoOvis1.1_s01_RagTag	2606676	2612263	1953	0	0	0	0	0	0	0	0.01	0	0	0	0.01	0	0.01	0	0	0	0	0	0	0	PsoOvis1B014571	0	0	0
qqPsoOvis2_cnag1_qqPsoOvis1.1_s01_RagTag	2613589	2614305	216	0	0	0	0	0.01	0	0.01	0	0.01	0.02	0	0	0.03	0.06	0	0.01	0.03	0	0	0	0	PsoOvis1B006666	0	0.01	0.01
qqPsoOvis2_cnag1_qqPsoOvis1.1_s01_RagTag	2614748	2617376	735	0	0.01	0	0	0.13	0	0.01	0	0	0.13	0	0.02	0.02	0.23	0.02	0	0.08	0	0.19	0	0.17	PsoOvis1B012521	0.02	0.06	0.04
qqPsoOvis2_cnag1_qqPsoOvis1.1_s01_RagTag	2617755	2618568	214	0.01	0	0	0	0	0	0.01	0.01	0.01	0	0.01	0	0	0	0	0	0	0	0	0	0	PsoOvis1B004509	0	0	0
qqPsoOvis2_cnag1_qqPsoOvis1.1_s01_RagTag	2618667	2620961	765	0	0	0	0.01	0	0	0	0	0.01	0	0	0	0	0	0	0.01	0	0.01	0	0.01	0	PsoOvis1B010199	0	0	0
qqPsoOvis2_cnag1_qqPsoOvis1.1_s01_RagTag	2633503	2634759	425	0	0.01	0	0	0	0	0.01	0	0	0	0	0.01	0	0.01	0.01	0	0	0	0	0	0	PsoOvis1B008565	0	0	0
qqPsoOvis2_cnag1_qqPsoOvis1.1_s01_RagTag	2635695	2638460	1025	0.01	0.01	0	0	0	0	0.02	0.02	0.01	0.01	0	0.02	0.01	0.02	0	0.01	0.01	0	0.01	0	0	PsoOvis1B000468	0	0.01	0.01
qqPsoOvis2_cnag1_qqPsoOvis1.1_s01_RagTag	2639142	2640480	406	0	0	0	0.02	0	0	0.01	0	0.01	0	0	0	0.05	0	0.02	0.02	0	0	0.03	0	0	PsoOvis1B004493	0	0.01	0.01
qqPsoOvis2_cnag1_qqPsoOvis1.1_s01_RagTag	2640879	2646274	1865	0	0	0	0	0	0	0	0	0	0	0	0	0	0	0	0	0	0.01	0	0	0	PsoOvis1B014317	0	0	0
qqPsoOvis2_cnag1_qqPsoOvis1.1_s01_RagTag	2683730	2684336	158	0	0	0	0	0	0	0	0	0	0	0	0	0	0	0	0	0	0	0	0	0	PsoOvis1B005195	0	0	0
qqPsoOvis2_cnag1_qqPsoOvis1.1_s01_RagTag	2684870	2685185	86	0.04	0.2	0	0	0.42	0	0.22	0.07	0.06	0.47	0.08	0.26	0.25	0.6	0.28	0	0.51	0	0.6	0	0.6	PsoOvis1B013366	0.11	0.27	0.16
qqPsoOvis2_cnag1_qqPsoOvis1.1_s01_RagTag	2685227	2686154	319	0	0	0	0	0.35	0	0	0	0	0.49	0	0	0	0.6	0	0	0.69	0	0.35	0	0.56	PsoOvis1B011859	0.06	0.18	0.12
qqPsoOvis2_cnag1_qqPsoOvis1.1_s01_RagTag	2716827	2730925	4853	0.01	0	0	0	0.02	0.01	0.01	0.01	0.01	0.04	0	0	0	0.03	0.02	0	0.03	0.01	0.02	0.02	0.04	PsoOvis1B014730	0.01	0.02	0.01
qqPsoOvis2_cnag1_qqPsoOvis1.1_s01_RagTag	2733288	2735447	752	0.01	0	0	0	0	0	0.02	0.01	0	0.02	0.03	0.01	0.01	0	0	0	0	0	0	0.01	0	PsoOvis1B006178	0	0.01	0.01
qqPsoOvis2_cnag1_qqPsoOvis1.1_s01_RagTag	2735853	2736956	456	0	0	0	0	0.01	0	0	0.01	0	0.02	0	0.02	0	0.02	0	0	0	0.02	0	0.02	0.02	PsoOvis1B012700	0	0.01	0.01
qqPsoOvis2_cnag1_qqPsoOvis1.1_s01_RagTag	2737319	2741196	1202	0	0	0.01	0	0.08	0	0	0.01	0	0.09	0	0	0	0.06	0	0	0.08	0	0.06	0	0.08	PsoOvis1B004460	0.01	0.03	0.02
qqPsoOvis2_cnag1_qqPsoOvis1.1_s01_RagTag	2743043	2745012	602	0	0	0	0	0	0	0	0	0	0	0	0	0	0	0	0	0	0	0	0	0	PsoOvis1B009406	0	0	0
qqPsoOvis2_cnag1_qqPsoOvis1.1_s01_RagTag	2746091	2748322	644	0	0	0	0	0.01	0	0	0	0	0.02	0	0	0	0.01	0	0	0	0	0.01	0	0.01	PsoOvis1B003104	0	0	0
qqPsoOvis2_cnag1_qqPsoOvis1.1_s01_RagTag	2748558	2749154	139	0.01	0	0	0.01	0	0	0.01	0.01	0.03	0.02	0	0	0	0	0	0	0	0	0.02	0	0	PsoOvis1B011894	0	0.01	0.01
qqPsoOvis2_cnag1_qqPsoOvis1.1_s01_RagTag	2749320	2750738	351	0	0	0	0	0.16	0	0	0.01	0	0.18	0	0	0	0.11	0	0	0.15	0	0.21	0	0.12	PsoOvis1B005056	0.03	0.05	0.02
qqPsoOvis2_cnag1_qqPsoOvis1.1_s01_RagTag	2750558	2752061	431	0	0	0	0	0	0	0	0.01	0	0.01	0	0.01	0	0	0	0.01	0.02	0.01	0.01	0	0	PsoOvis1B002181	0	0.01	0.01
qqPsoOvis2_cnag1_qqPsoOvis1.1_s01_RagTag	2755203	2781496	8884	0.02	0	0	0	0.02	0.04	0.02	0.02	0.02	0.05	0.02	0	0	0.02	0.05	0.01	0.03	0.04	0.02	0.04	0.06	PsoOvis1B008621	0.01	0.03	0.02
qqPsoOvis2_cnag1_qqPsoOvis1.1_s01_RagTag	2783654	2784698	306	0	0	0	0	0	0.15	0	0.01	0	0	0.16	0.01	0	0	0.27	0.01	0	0.22	0	0.21	0.17	PsoOvis1B005512	0.02	0.07	0.05
qqPsoOvis2_cnag1_qqPsoOvis1.1_s01_RagTag	2784942	2787229	606	0.01	0.11	0.03	0.02	0	0.19	0.14	0	0.03	0	0.16	0.15	0.15	0.07	0.3	0.04	0.02	0.16	0	0.2	0.09	PsoOvis1B013625	0.06	0.1	0.04
qqPsoOvis2_cnag1_qqPsoOvis1.1_s01_RagTag	2788265	2798321	3261	0	0	0	0	0.04	0.02	0.01	0	0	0.04	0.02	0	0	0.05	0.03	0	0.04	0.02	0.04	0.02	0.07	PsoOvis1B007336	0.01	0.02	0.01
qqPsoOvis2_cnag1_qqPsoOvis1.1_s01_RagTag	2800753	2804387	1003	0	0.01	0	0	0.02	0	0.01	0	0.01	0.02	0	0	0.01	0.05	0.02	0	0.03	0	0.03	0.01	0.03	PsoOvis1B003078	0	0.01	0.01
qqPsoOvis2_cnag1_qqPsoOvis1.1_s01_RagTag	2804451	2805703	313	0	0.01	0	0.02	0	0.11	0	0.01	0.02	0	0.1	0.01	0.03	0.01	0.1	0.02	0	0.08	0.02	0.16	0.15	PsoOvis1B005194	0.02	0.05	0.03
qqPsoOvis2_cnag1_qqPsoOvis1.1_s01_RagTag	2820530	2820768	76	0	0	0	0	0	0	0	0	0	0	0	0	0	0	0	0	0	0	0	0	0	PsoOvis1B005126	0	0	0
qqPsoOvis2_cnag1_qqPsoOvis1.1_s01_RagTag	2825815	2827798	563	0	0	0	0	0	0	0	0	0	0	0	0	0	0	0	0	0	0	0	0	0	PsoOvis1B011594	0	0	0
qqPsoOvis2_cnag1_qqPsoOvis1.1_s01_RagTag	2828519	2829633	249	0	0	0	0	0	0.01	0	0	0	0	0.01	0	0	0	0.01	0	0	0.01	0	0	0.02	PsoOvis1B007329	0	0	0
qqPsoOvis2_cnag1_qqPsoOvis1.1_s01_RagTag	2834963	2836099	341	0	0	0	0	0	0	0	0	0	0	0	0	0	0	0	0	0	0	0	0	0	PsoOvis1B003757	0	0	0
qqPsoOvis2_cnag1_qqPsoOvis1.1_s01_RagTag	2849104	2858682	3008	0	0	0	0	0.07	0	0	0.01	0	0.07	0	0	0	0.06	0	0.01	0.07	0	0.04	0	0.05	PsoOvis1B013539	0.01	0.02	0.01
qqPsoOvis2_cnag1_qqPsoOvis1.1_s01_RagTag	2859237	2860119	280	0	0	0	0	0.6	0	0	0	0	0.68	0	0	0	0.32	0	0	0.94	0	0.63	0	0.27	PsoOvis1B007373	0.1	0.19	0.09
qqPsoOvis2_cnag1_qqPsoOvis1.1_s01_RagTag	2860406	2866023	1696	0	0	0	0	0.01	0	0	0	0	0.01	0.01	0	0	0.01	0	0	0.01	0	0.01	0	0.01	PsoOvis1B003094	0	0	0
qqPsoOvis2_cnag1_qqPsoOvis1.1_s01_RagTag	2864078	2866540	658	0	0	0	0	0	0.01	0.01	0	0.01	0	0.02	0	0.01	0	0.01	0	0	0.01	0	0.01	0	PsoOvis1B009432	0	0.01	0.01
qqPsoOvis2_cnag1_qqPsoOvis1.1_s01_RagTag	2866262	2867993	469	0	0	0.01	0.06	0	0	0	0.02	0.07	0	0	0.02	0.07	0	0	0	0.02	0.03	0.09	0.08	0.01	PsoOvis1B011634	0.01	0.03	0.02
qqPsoOvis2_cnag1_qqPsoOvis1.1_s01_RagTag	2868408	2870108	396	0	0.01	0	0	0	0.01	0.02	0	0.01	0.02	0.01	0.01	0.02	0.04	0.03	0	0	0.01	0.02	0.01	0.03	PsoOvis1B004973	0	0.02	0.02
qqPsoOvis2_cnag1_qqPsoOvis1.1_s01_RagTag	2871169	2888073	5081	0	0.01	0	0.01	0.02	0	0.01	0	0.01	0.03	0	0.01	0.02	0.04	0	0.01	0.03	0	0.04	0	0.02	PsoOvis1B009754	0.01	0.01	0
qqPsoOvis2_cnag1_qqPsoOvis1.1_s01_RagTag	2874357	2875441	306	0	0	0	0.01	0	0	0	0	0.01	0	0	0	0.01	0	0	0.02	0	0	0.01	0	0	PsoOvis1B010358	0	0	0
qqPsoOvis2_cnag1_qqPsoOvis1.1_s01_RagTag	2875813	2877354	509	0	0	0.01	0	0	0	0	0.01	0	0	0	0	0.01	0	0	0.01	0	0	0	0	0	PsoOvis1B003960	0	0	0
qqPsoOvis2_cnag1_qqPsoOvis1.1_s01_RagTag	2877930	2879101	338	0	0	0	0	0.14	0	0	0	0	0.26	0	0	0	0.17	0	0	0.19	0	0.16	0	0.18	PsoOvis1B009172	0.02	0.06	0.04
qqPsoOvis2_cnag1_qqPsoOvis1.1_s01_RagTag	2882433	2883515	314	0	0	0	0	0	0	0	0	0	0.02	0	0	0	0	0	0	0	0	0	0	0	PsoOvis1B002392	0	0	0
qqPsoOvis2_cnag1_qqPsoOvis1.1_s01_RagTag	2893816	2896072	715	0	0.02	0	0	0	0	0.03	0	0	0	0	0.04	0.02	0	0.04	0	0	0	0	0	0	PsoOvis1B002791	0	0.01	0.01
qqPsoOvis2_cnag1_qqPsoOvis1.1_s01_RagTag	2896362	2898060	563	0	0	0	0	0	0	0	0	0	0	0	0	0	NA	0	0	NA	0	0	0	0	PsoOvis1B014399	0	0	0
qqPsoOvis2_cnag1_qqPsoOvis1.1_s01_RagTag	2914801	2942538	9241	0	0	0	0	0.01	0	0.01	0.01	0	0.02	0	0	0	0.01	0	0	0.02	0	0.02	0	0.02	PsoOvis1B013483	0	0.01	0.01
qqPsoOvis2_cnag1_qqPsoOvis1.1_s01_RagTag	2942618	2943920	426	0	0.14	0	0	0.01	0.01	0.16	0	0	0	0.03	0.18	0.05	0.12	0.13	0	0.01	0.03	0	0.01	0.05	PsoOvis1B001755	0.03	0.05	0.02
qqPsoOvis2_cnag1_qqPsoOvis1.1_s01_RagTag	2944186	2947567	930	0	0.02	0	0.01	0.22	0	0.02	0	0.01	0.21	0	0.02	0.02	0.22	0.02	0.02	0.26	0	0.24	0.01	0.18	PsoOvis1B006856	0.04	0.08	0.04
qqPsoOvis2_cnag1_qqPsoOvis1.1_s01_RagTag	2949501	2951203	426	0	0	0.01	0	0	0	0	0	0	0	0	0.01	0	0	0	0.02	0.03	0.01	0	0	0.01	PsoOvis1B013126	0	0.01	0.01
qqPsoOvis2_cnag1_qqPsoOvis1.1_s01_RagTag	2953047	2964235	3653	0	0	0	0	0	0	0	0	0.01	0.01	0	0	0	0	0	0	0.01	0	0.01	0	0	PsoOvis1B004651	0	0	0
qqPsoOvis2_cnag1_qqPsoOvis1.1_s01_RagTag	2967248	2980281	4468	0	0	0	0	0	0	0	0	0	0.01	0	0	0	0.01	0	0	0.01	0	0	0	0	PsoOvis1B011006	0	0	0
qqPsoOvis2_cnag1_qqPsoOvis1.1_s01_RagTag	2985164	2985862	167	0	0	0	0	0	0	0	0	0	0	0.01	0	0	0	0.01	0	0	0	0	0.01	0.01	PsoOvis1B001597	0	0	0
qqPsoOvis2_cnag1_qqPsoOvis1.1_s01_RagTag	2987951	2991313	931	0	0	0	0	0.02	0	0.01	0	0	0.02	0	0	0.02	0.02	0	0	0.02	0	0.03	0	0.01	PsoOvis1B007502	0	0.01	0.01
qqPsoOvis2_cnag1_qqPsoOvis1.1_s01_RagTag	2991629	2996528	1524	0.04	0.04	0.04	0.04	0.1	0.04	0	0	0	0.04	0	0	0	0.05	0	0	0.04	0	0.04	0	0.05	PsoOvis1B007171	0.05	0.01	0.04
qqPsoOvis2_cnag1_qqPsoOvis1.1_s01_RagTag	2997401	3000454	857	0	0	0	0	0	0	0	0	0	0	0	0	0	0.01	0	0	0	0	0	0	0	PsoOvis1B013677	0	0	0
qqPsoOvis2_cnag1_qqPsoOvis1.1_s01_RagTag	3005997	3008459	722	0	0.01	0	0	0	0	0.01	0	0	0	0	0.01	0.01	0.01	0.01	0	0	0	0	0	0	PsoOvis1B011971	0	0	0
qqPsoOvis2_cnag1_qqPsoOvis1.1_s01_RagTag	3009072	3010027	343	0	0	0	0	0	0.01	0	0	0	0	0.01	0	0	0	0	0	0	0	0	0	0	PsoOvis1B003799	0	0	0
qqPsoOvis2_cnag1_qqPsoOvis1.1_s01_RagTag	3010747	3018430	2216	0.01	0.01	0	0.02	0.07	0	0	0.02	0.01	0.05	0	0.01	0.03	0.05	0	0.02	0.04	0.01	0.03	0.02	0.05	PsoOvis1B010670	0.02	0.02	0
qqPsoOvis2_cnag1_qqPsoOvis1.1_s01_RagTag	3026782	3031624	1348	0	0	0	0.01	0.01	0	0	0	0.02	0.03	0	0	0	0.01	0	0.01	0.01	0	0.03	0	0	PsoOvis1B002319	0	0.01	0.01
qqPsoOvis2_cnag1_qqPsoOvis1.1_s01_RagTag	3032332	3036160	1312	0	0	0	0.01	0	0.01	0	0	0.01	0	0.01	0	0.01	0	0	0.01	0	0	0	0.01	0	PsoOvis1B009000	0	0	0
qqPsoOvis2_cnag1_qqPsoOvis1.1_s01_RagTag	3036607	3037585	289	0	0	0	0	0	0	0	0	0.01	0	0	0	0	0	0	0	0	0	0	0	0	PsoOvis1B013980	0	0	0
qqPsoOvis2_cnag1_qqPsoOvis1.1_s01_RagTag	3037820	3038624	216	0.01	0	0	0	0.08	0	0.01	0	0.01	0.06	0	0	0	0.15	0	0	0.03	0	0.09	0	0.06	PsoOvis1B005886	0.01	0.03	0.02
qqPsoOvis2_cnag1_qqPsoOvis1.1_s01_RagTag	3040056	3041120	282	0	0.02	0	0	0	0	0.03	0	0	0	0	0.01	0.01	0	0.03	0	0.01	0	0	0	0	PsoOvis1B012029	0	0.01	0.01
qqPsoOvis2_cnag1_qqPsoOvis1.1_s01_RagTag	3041302	3041853	122	0	0.01	0	0	0	0	0	0	0	0	0	0.01	0.02	0	0.01	0	0	0	NA	0	0	PsoOvis1B012649	0	0	0
qqPsoOvis2_cnag1_qqPsoOvis1.1_s01_RagTag	3042076	3047580	1705	0	0	0	0	0	0	0	0	0.01	0	0	0	0.02	0	0	0	0	0	0	0	0	PsoOvis1B003994	0	0	0
qqPsoOvis2_cnag1_qqPsoOvis1.1_s01_RagTag	3047953	3048375	119	0	0	0	0	0	0	0	0	0	0	0	0	0	0	0	0	0	0	0	0	0	PsoOvis1B013771	0	0	0
qqPsoOvis2_cnag1_qqPsoOvis1.1_s01_RagTag	3050148	3053984	1168	0	0	0	0	0	0	0	0	0	0	0	0	0	0	0	0	0	0	0	0	0	PsoOvis1B005633	0	0	0
qqPsoOvis2_cnag1_qqPsoOvis1.1_s01_RagTag	3058110	3060641	645	0	0.01	0	0	0	0	0.02	0	0.01	0.01	0	0.01	0.01	0.04	0.01	0	0	0	0.03	0	0	PsoOvis1B012586	0	0.01	0.01
qqPsoOvis2_cnag1_qqPsoOvis1.1_s01_RagTag	3068055	3073706	1874	0	0	0	0.02	0.06	0	0	0	0.02	0.07	0	0	0.03	0.05	0.01	0.01	0.05	0	0.07	0.02	0.07	PsoOvis1B004095	0.01	0.03	0.02
qqPsoOvis2_cnag1_qqPsoOvis1.1_s01_RagTag	3071239	3071941	220	0	0	0	0	0.01	0	0	0	0.01	0.01	0	0.01	0	0	0	0	0.02	0	0.02	0	0	PsoOvis1B003513	0	0	0
qqPsoOvis2_cnag1_qqPsoOvis1.1_s01_RagTag	3074345	3075334	309	0	0	0	0	0	0	0	0	0	0	0	0	0	0	0	0	0	0	0	0	0	PsoOvis1B010344	0	0	0
qqPsoOvis2_cnag1_qqPsoOvis1.1_s01_RagTag	3075386	3086516	3676	0.02	0.02	0	0.03	0.02	0	0.04	0.02	0.08	0.03	0.01	0.04	0.07	0.04	0	0.06	0.02	0	0.1	0.04	0.01	PsoOvis1B001520	0.02	0.04	0.02
qqPsoOvis2_cnag1_qqPsoOvis1.1_s01_RagTag	3088242	3096808	2391	0	0	0	0	0.05	0	0	0	0	0.06	0	0	0	0.06	0	0	0.04	0	0.06	0	0.05	PsoOvis1B008357	0.01	0.02	0.01
qqPsoOvis2_cnag1_qqPsoOvis1.1_s01_RagTag	3092219	3092637	77	0	0	0	0	0	0	0	0	0	0	0	0	0	0	0	0	0	0	0	0	0	PsoOvis1B000380	0	0	0
qqPsoOvis2_cnag1_qqPsoOvis1.1_s01_RagTag	3114618	3115038	171	0	0	0	0	0	0	0	0	0	0	0	0	0	0	0	0	NA	0	NA	0	0	PsoOvis1B014557	0	0	0
qqPsoOvis2_cnag1_qqPsoOvis1.1_s01_RagTag	3125153	3127206	659	0	0	0	0	0.16	0	0.01	0	0	0.23	0	0	0.01	0.25	0.01	0	0.19	0	0.14	0	0.15	PsoOvis1B004688	0.03	0.07	0.04
qqPsoOvis2_cnag1_qqPsoOvis1.1_s01_RagTag	3127721	3129257	526	0	0.01	0	0	0	0.04	0	0.01	0.01	0	0.03	0.02	0.02	0.01	0.05	0	0	0.05	0	0.04	0.04	PsoOvis1B002147	0.01	0.02	0.01
qqPsoOvis2_cnag1_qqPsoOvis1.1_s01_RagTag	3129365	3129781	107	0.1	0	0	0	0	0	0.12	0.17	0.09	0.33	0.13	0	0	0	0	0	0	0	0	0	0	PsoOvis1B007246	0.02	0.06	0.04
qqPsoOvis2_cnag1_qqPsoOvis1.1_s01_RagTag	3129923	3130543	197	0	0	0	0	0	0	0	0	0	0	0	0	0	0	0	0	0	0	0	0	0	PsoOvis1B011026	0	0	0
qqPsoOvis2_cnag1_qqPsoOvis1.1_s01_RagTag	3130695	3132113	365	0.01	0	0	0	0.08	0.01	0	0.01	0.01	0.1	0.03	0	0	0.1	0.01	0.01	0.07	0	0	0.01	0.09	PsoOvis1B001468	0.02	0.03	0.01
qqPsoOvis2_cnag1_qqPsoOvis1.1_s01_RagTag	3132254	3136499	1142	0	0	0	0.01	0	0	0.01	0.01	0.03	0	0	0	0.02	0	0	0	0	0	0.02	0.01	0	PsoOvis1B013548	0	0.01	0.01
qqPsoOvis2_cnag1_qqPsoOvis1.1_s01_RagTag	3136691	3138307	417	0	0	0	0	0	0	0	0.01	0	0.03	0	0	0	0	0	0.01	0.01	0.01	0	0	0	PsoOvis1B000298	0	0	0
qqPsoOvis2_cnag1_qqPsoOvis1.1_s01_RagTag	3138409	3139478	246	0	0	0	0	0	0	0	0.01	0	0.01	0	0	0	0	0	0	0	0	0	0	0	PsoOvis1B008644	0	0	0
qqPsoOvis2_cnag1_qqPsoOvis1.1_s01_RagTag	3140140	3140928	216	0	0	0	0	0.01	0	0	0	0	0.02	0.01	0	0	0.01	0	0	0.02	0	0.01	0	0.03	PsoOvis1B011231	0	0.01	0.01
qqPsoOvis2_cnag1_qqPsoOvis1.1_s01_RagTag	3141092	3142000	220	0	0	0	0	0	0	0	0	0	0	0	0	0	0	0	0.01	0	0	0	0	0	PsoOvis1B004905	0	0	0
qqPsoOvis2_cnag1_qqPsoOvis1.1_s01_RagTag	3142446	3143815	413	0	0	0	0.02	0.02	0	0	0	0.02	0.02	0	0	0.01	0	0	0.01	0.02	0	0.06	0.01	0.04	PsoOvis1B004643	0.01	0.01	0
qqPsoOvis2_cnag1_qqPsoOvis1.1_s01_RagTag	3162137	3169173	2054	0.01	0	0	0.02	0	0	0	0.01	0.04	0.01	0.01	0	0.02	0	0	0.02	0	0	0.02	0.02	0.01	PsoOvis1B002608	0	0.01	0.01
qqPsoOvis2_cnag1_qqPsoOvis1.1_s01_RagTag	3198136	3199714	387	0	0	0.01	0.03	0.08	0	0.01	0.03	0.04	0.12	0.01	0.02	0.04	0.09	0	0.05	0.03	0.03	0.14	0.04	0.14	PsoOvis1B003759	0.02	0.05	0.03
qqPsoOvis2_cnag1_qqPsoOvis1.1_s01_RagTag	3200347	3202711	743	0.12	0	0.02	0	0	0	0.13	0.11	0.16	0.24	0.1	0.02	0	0	0	0.03	0	0.02	0	0	0	PsoOvis1B010336	0.02	0.05	0.03
qqPsoOvis2_cnag1_qqPsoOvis1.1_s01_RagTag	3277474	3281391	1191	0	0	0.01	0	0	0	0.01	0.02	0	0	0	0.01	0	0	0	0.01	0.03	0	0	0	0	PsoOvis1B003621	0	0.01	0.01
qqPsoOvis2_cnag1_qqPsoOvis1.1_s01_RagTag	3281453	3290328	2642	0	0	0	0	0.01	0	0.01	0	0.01	0.01	0	0.01	0.01	0.03	0.01	0.01	0.01	0	0.01	0	0	PsoOvis1B012054	0	0.01	0.01
qqPsoOvis2_cnag1_qqPsoOvis1.1_s01_RagTag	3291959	3299026	2375	0.01	0	0	0	0.17	0	0.01	0.02	0.02	0.15	0.01	0	0	0.21	0	0	0.17	0	0.17	0	0.17	PsoOvis1B001608	0.03	0.06	0.03
qqPsoOvis2_cnag1_qqPsoOvis1.1_s01_RagTag	3303082	3308562	1672	0	0	0	0	0.35	0.01	0	0	0.01	0.31	0.01	0	0	0.37	0	0.01	0.35	0.01	0.33	0.01	0.24	PsoOvis1B014192	0.06	0.11	0.05
qqPsoOvis2_cnag1_qqPsoOvis1.1_s01_RagTag	3311372	3315469	1304	0	0	0.01	0	0.02	0.01	0	0.01	0	0.01	0	0	0	0.01	0	0.01	0.04	0.01	0.02	0.01	0	PsoOvis1B002401	0.01	0.01	0
qqPsoOvis2_cnag1_qqPsoOvis1.1_s01_RagTag	3382140	3389343	2393	0	0	0.02	0	0	0	0	0.02	0	0	0	0.04	0	0	0	0.02	0.03	0.02	0	0	0	PsoOvis1B011163	0	0.01	0.01
qqPsoOvis2_cnag1_qqPsoOvis1.1_s01_RagTag	3391228	3392616	420	0	0	0	0	0	0	0	0.01	0	0.01	0	0	0	0	0	0	0	0.01	0	0	0.01	PsoOvis1B002572	0	0	0
qqPsoOvis2_cnag1_qqPsoOvis1.1_s01_RagTag	3393743	3396058	570	0.01	0.07	0	0	0	0	0.08	0.02	0	0.05	0.01	0.06	0.05	0.11	0.06	0	0.02	0	0	0	0	PsoOvis1B010955	0.01	0.03	0.02
qqPsoOvis2_cnag1_qqPsoOvis1.1_s01_RagTag	3396102	3411936	4771	0	0	0	0.02	0	0	0.01	0	0.02	0	0	0	0.02	0.02	0.01	0.02	0	0	0.04	0.02	0	PsoOvis1B000538	0	0.01	0.01
qqPsoOvis2_cnag1_qqPsoOvis1.1_s01_RagTag	3417576	3423453	1893	0	0.04	0	0	0	0.01	0.05	0.01	0.01	0	0.01	0.05	0.03	0.06	0.04	0	0	0	0	0.01	0.01	PsoOvis1B007842	0.01	0.02	0.01
qqPsoOvis2_cnag1_qqPsoOvis1.1_s01_RagTag	3451807	3453389	595	0.01	0	0.21	0	0	0	0.01	0.18	0.01	0.02	0.01	0.02	0	0	0	0.27	0.02	0.21	0	0	0	PsoOvis1B000963	0.04	0.05	0.01
qqPsoOvis2_cnag1_qqPsoOvis1.1_s01_RagTag	3453462	3453524	19	0	0	0.03	0	0	0	0	0.05	NA	NA	0	0.02	0	0	0	0.05	NA	0.03	NA	0	NA	PsoOvis1B007457	0	0.02	0.02
qqPsoOvis2_cnag1_qqPsoOvis1.1_s01_RagTag	3499684	3510905	3615	0	0	0	0	0.01	0	0	0	0	0.01	0	0	0	0	0	0	0.01	0	0	0	0.01	PsoOvis1B010824	0	0	0
qqPsoOvis2_cnag1_qqPsoOvis1.1_s01_RagTag	3511045	3513052	593	0	0.01	0.04	0.03	0	0	0.02	0.06	0.05	0	0	0.07	0.06	0	0.01	0	0	0.04	0	0.04	0	PsoOvis1B007716	0.01	0.02	0.01
qqPsoOvis2_cnag1_qqPsoOvis1.1_s01_RagTag	3550984	3576569	8602	0	0	0	0	0	0	0.01	0	0	0.01	0	0	0	0.01	0	0	0	0	0	0	0	PsoOvis1B001125	0	0	0
qqPsoOvis2_cnag1_qqPsoOvis1.1_s01_RagTag	3579107	3582716	1191	0.01	0	0	0	0.01	0	0	0	0	0.02	0	0	0	0.01	0	0	0.01	0	0.01	0	0.01	PsoOvis1B007306	0	0	0
qqPsoOvis2_cnag1_qqPsoOvis1.1_s01_RagTag	3583665	3585300	378	0	0	0	0	0	0	0	0	0	0	0	0	0	0	0	0	0	0	0	0	0	PsoOvis1B011576	0	0	0
qqPsoOvis2_cnag1_qqPsoOvis1.1_s01_RagTag	3585324	3588325	782	0	0	0	0	0	0	0	0	0.01	0.02	0	0	0.01	0	0	0	0.01	0	0.01	0	0	PsoOvis1B005220	0	0	0
qqPsoOvis2_cnag1_qqPsoOvis1.1_s01_RagTag	3589771	3592692	821	0	0	0	0.02	0	0	0	0	0.03	0	0.01	0	0.03	0	0	0.03	0	0	0.06	0.05	0	PsoOvis1B003326	0	0.01	0.01
qqPsoOvis2_cnag1_qqPsoOvis1.1_s01_RagTag	3597488	3598804	333	0	0	0	0	0	0.01	0	0.02	0.01	0.01	0.01	0	0	0	0.01	0	0	0.01	0	0.01	0.02	PsoOvis1B007575	0	0.01	0.01
qqPsoOvis2_cnag1_qqPsoOvis1.1_s01_RagTag	3600006	3602353	628	0.03	0	0	0	0.02	0.01	0	0.03	0.02	0.06	0.05	0	0	0.02	0.01	0	0.02	0.01	0.02	0.01	0.05	PsoOvis1B001354	0.01	0.02	0.01
qqPsoOvis2_cnag1_qqPsoOvis1.1_s01_RagTag	3616767	3617879	353	0.04	0.01	0	0	0.05	0	0.06	0.03	0.04	0.08	0.03	0.01	0.02	0.06	0.02	0.01	0.03	0	0.03	0.01	0.04	PsoOvis1B012973	0.02	0.03	0.01
qqPsoOvis2_cnag1_qqPsoOvis1.1_s01_RagTag	3627512	3629448	561	0	0	0	0	0.2	0	0	0	0	0	0	0	0	0.24	0	0	0.19	0	0.15	0	0.43	PsoOvis1B013175	0.03	0.07	0.04
qqPsoOvis2_cnag1_qqPsoOvis1.1_s01_RagTag	3629487	3630797	345	0	0	0	0	0.01	0	0	0	0	0.01	0	0.01	0	0.01	0	0	0.02	0	0.01	0	0	PsoOvis1B006827	0	0	0
qqPsoOvis2_cnag1_qqPsoOvis1.1_s01_RagTag	3630997	3641985	3423	0	0	0	0	0.02	0	0	0	0.01	0.02	0	0	0	0.03	0	0	0.02	0	0.02	0	0.02	PsoOvis1B003576	0	0.01	0.01
qqPsoOvis2_cnag1_qqPsoOvis1.1_s01_RagTag	3642470	3647763	1732	0	0	0	0	0.15	0	0	0	0	0.16	0	0	0	0.17	0	0	0.14	0	0.16	0	0.15	PsoOvis1B004602	0.02	0.05	0.03
qqPsoOvis2_cnag1_qqPsoOvis1.1_s01_RagTag	3649297	3650766	367	0.01	0.08	0	0	0.12	0	0.09	0	0.01	0.16	0.02	0.05	0.08	0.17	0.05	0	0.07	0	0.1	0	0.13	PsoOvis1B009768	0.03	0.06	0.03
qqPsoOvis2_cnag1_qqPsoOvis1.1_s01_RagTag	3656169	3667905	4054	0	0	0	0	0.25	0	0.01	0	0.01	0.25	0	0	0.01	0.27	0	0	0.23	0	0.27	0	0.24	PsoOvis1B003420	0.04	0.09	0.05
qqPsoOvis2_cnag1_qqPsoOvis1.1_s01_RagTag	3672151	3684666	3308	0	0	0	0	0.39	0	0.01	0.01	0	0.34	0	0	0	0.46	0	0	0.36	0	0.4	0	0.35	PsoOvis1B007686	0.06	0.13	0.07
qqPsoOvis2_cnag1_qqPsoOvis1.1_s01_RagTag	3684617	3696122	3551	0	0	0	0	0.26	0	0	0.01	0	0.25	0	0.01	0	0.25	0	0	0.27	0	0.26	0	0.26	PsoOvis1B001542	0.04	0.09	0.05
qqPsoOvis2_cnag1_qqPsoOvis1.1_s01_RagTag	3763661	3767684	1119	0	0.01	0.2	0	0.01	0	0.01	0.19	0	0.01	0	0.14	0.02	0.03	0.02	0.16	0.22	0.18	0	0	0.01	PsoOvis1B004661	0.04	0.07	0.03
qqPsoOvis2_cnag1_qqPsoOvis1.1_s01_RagTag	3768301	3771686	997	0	0.03	0.01	0.02	0	0	0.03	0	0.02	0	0	0.04	0.06	0.07	0.03	0.01	0	0.01	0.01	0.02	0	PsoOvis1B012963	0.01	0.02	0.01
qqPsoOvis2_cnag1_qqPsoOvis1.1_s01_RagTag	3772626	3774039	443	0	0	0	0	0	0	0.01	0	0	0	0.01	0	0	0	0	0	0	0	0	0	0	PsoOvis1B005061	0	0	0
qqPsoOvis2_cnag1_qqPsoOvis1.1_s01_RagTag	3775384	3777737	678	0.02	0	0	0	0.03	0	0.02	0.02	0.02	0.06	0.03	0	0	0.05	0	0	0.03	0.01	0.04	0.01	0.05	PsoOvis1B012244	0.01	0.02	0.01
qqPsoOvis2_cnag1_qqPsoOvis1.1_s01_RagTag	3786600	3789985	931	0	0	0	0.01	0	0	0	0	0.01	0	0	0	0.02	0	0	0.01	0	0	0.02	0.01	0	PsoOvis1B014611	0	0	0
qqPsoOvis2_cnag1_qqPsoOvis1.1_s01_RagTag	3791375	3794856	1066	0.02	0	0	0	0.12	0.01	0.03	0.02	0.03	0.15	0.04	0.01	0	0.14	0.01	0.01	0.1	0.02	0.11	0.02	0.11	PsoOvis1B006366	0.02	0.05	0.03
qqPsoOvis2_cnag1_qqPsoOvis1.1_s01_RagTag	3794162	3797224	878	0	0	0	0	0.01	0.03	0	0	0	0	0.03	0	0	0.01	0.04	0	0.02	0.03	0.01	0.03	0.02	PsoOvis1B008389	0.01	0.01	0
qqPsoOvis2_cnag1_qqPsoOvis1.1_s01_RagTag	3797505	3799735	686	0	0	0	0	0	0	0.01	0	0.02	0	0	0	0.01	0	0	0	0	0	0	0.01	0	PsoOvis1B000228	0	0	0
qqPsoOvis2_cnag1_qqPsoOvis1.1_s01_RagTag	3800153	3802179	512	0.01	0	0	0.02	0.07	0	0.04	0.01	0.05	0.11	0.01	0	0.07	NA	0	0.02	0.06	0	0.19	0.02	0.08	PsoOvis1B012340	0.02	0.05	0.03
qqPsoOvis2_cnag1_qqPsoOvis1.1_s01_RagTag	3802423	3802858	114	0.01	0	0	0.05	0.04	0	0.01	0.01	0.06	0.06	0.01	0	0.03	0.02	0	0.06	0.05	0	0.09	0.05	0.04	PsoOvis1B003860	0.02	0.03	0.01
qqPsoOvis2_cnag1_qqPsoOvis1.1_s01_RagTag	3803294	3804686	311	0	0	0	0	0.15	0	0	0	0	0.13	0	0	0	0.12	0	0	0.13	0	0.18	0	0.21	PsoOvis1B013990	0.02	0.05	0.03
qqPsoOvis2_cnag1_qqPsoOvis1.1_s01_RagTag	3804734	3812182	2073	0	0	0	0	0	0	0	0	0.01	0	0	0	0	0	0	0	0	0	0.01	0	0	PsoOvis1B005907	0	0	0
qqPsoOvis2_cnag1_qqPsoOvis1.1_s01_RagTag	3814640	3815286	156	0	0.13	0	0	0	0	0.2	0	0	0	0	0.26	0.26	0.23	0.1	0	0	0	0	0	0	PsoOvis1B000608	0.02	0.07	0.05
qqPsoOvis2_cnag1_qqPsoOvis1.1_s01_RagTag	3816204	3818352	572	0	0.01	0	0.1	0	0	0.02	0	0.11	0	0	0.01	0.1	0.02	0.01	0.1	0	0	0.12	0.08	0	PsoOvis1B014061	0.02	0.04	0.02
qqPsoOvis2_cnag1_qqPsoOvis1.1_s01_RagTag	3822677	3824533	534	0	0.02	0	0.02	0	0	0.02	0	0.03	0	0	0.02	0.04	0.04	0.02	0.03	0	0	0	0.03	0	PsoOvis1B002227	0.01	0.02	0.01
qqPsoOvis2_cnag1_qqPsoOvis1.1_s01_RagTag	3824774	3830974	2231	0	0	0	0	0.05	0	0	0.01	0	0.06	0	0.01	0	0.08	0	0.01	0.04	0.01	0.05	0	0.06	PsoOvis1B008237	0.01	0.02	0.01
qqPsoOvis2_cnag1_qqPsoOvis1.1_s01_RagTag	3840678	3845520	1391	0.02	0	0	0.01	0.08	0	0.01	0.02	0.02	0.08	0.01	0	0	0	0	0.01	0.09	0	0.08	0	0.05	PsoOvis1B011225	0.02	0.02	0
qqPsoOvis2_cnag1_qqPsoOvis1.1_s01_RagTag	3861696	3864417	754	0.01	0	0	0	0.01	0.01	0.02	0.01	0.01	0.02	0.02	0	0.01	0.01	0.01	0.01	0	0	0.02	0.02	0.01	PsoOvis1B014320	0	0.01	0.01
qqPsoOvis2_cnag1_qqPsoOvis1.1_s01_RagTag	3865256	3866698	446	0	0	0	0	0	0	0	0	0	0	0	0	0	0.01	0	0	0	0	0	0	0	PsoOvis1B006131	0	0	0
qqPsoOvis2_cnag1_qqPsoOvis1.1_s01_RagTag	3867006	3868982	546	0	0	0	0	0.08	0	0.01	0	0	0.08	0	0	0	0.17	0	0	0.08	0	0.09	0	0.09	PsoOvis1B014417	0.01	0.03	0.02
qqPsoOvis2_cnag1_qqPsoOvis1.1_s01_RagTag	3869259	3870616	470	0.01	0	0	0	0	0	0.01	0	0.01	0.02	0.01	0	0	0	0	0	0	0	0	0	0	PsoOvis1B005998	0	0	0
qqPsoOvis2_cnag1_qqPsoOvis1.1_s01_RagTag	3871011	3881325	3532	0	0	0.02	0	0.02	0	0	0.01	0	0.02	0	0.01	0	0.01	0	0.04	0.04	0.01	0.01	0	0	PsoOvis1B003316	0.01	0.01	0
qqPsoOvis2_cnag1_qqPsoOvis1.1_s01_RagTag	3885846	3886048	168	0	0	0	0	0.04	0	0	0	0.01	0.01	0	0	0.01	0.01	0	0.02	0	0	0.05	0	0.03	PsoOvis1B004923	0.01	0.01	0
qqPsoOvis2_cnag1_qqPsoOvis1.1_s01_RagTag	3891436	3892317	247	0	0.07	0	0.01	0.01	0	0.09	0	0.03	0.02	0	0.08	0.07	0.08	0.07	0.02	0.02	0	0.03	0.02	0.01	PsoOvis1B002095	0.01	0.04	0.03
qqPsoOvis2_cnag1_qqPsoOvis1.1_s01_RagTag	3892423	3894297	613	0	0	0.05	0.01	0.02	0.01	0	0.03	0	0.01	0	0	0.01	0.01	0.01	0.06	0.05	0.07	0.02	0.02	0.02	PsoOvis1B013425	0.01	0.02	0.01
qqPsoOvis2_cnag1_qqPsoOvis1.1_s01_RagTag	3911016	3914903	1569	0.09	0	0.01	0.02	0	0	0.08	0.12	0.12	0.04	0.06	0	0.02	0	0	0.04	0.01	0.01	0.02	0.02	0	PsoOvis1B004642	0.02	0.04	0.02
qqPsoOvis2_cnag1_qqPsoOvis1.1_s01_RagTag	3959681	3995285	12728	0	0.02	0	0	0	0	0.03	0.01	0	0	0	0.04	0.02	0.04	0.02	0	0.01	0.01	0	0	0.01	PsoOvis1B001101	0	0.01	0.01
qqPsoOvis2_cnag1_qqPsoOvis1.1_s01_RagTag	3963072	3971798	3085	0	0.04	0	0	0	0.01	0.05	0	0	0	0.01	0.06	0.04	0.05	0.04	0	0	0.01	0	0.01	0.01	PsoOvis1B008031	0.01	0.02	0.01
qqPsoOvis2_cnag1_qqPsoOvis1.1_s01_RagTag	3974813	3975281	177	0	0.01	0	0	0	0	0.01	0	0	0	0	0.01	0.01	0.02	0	0	0	0	0	0	0	PsoOvis1B010249	0	0	0
qqPsoOvis2_cnag1_qqPsoOvis1.1_s01_RagTag	3975820	3977775	615	0	0	0.04	0	0	0	0	0.04	0	0	0	0.04	0	0	0	0.05	0.04	0.05	0	0	0	PsoOvis1B000043	0.01	0.01	0
qqPsoOvis2_cnag1_qqPsoOvis1.1_s01_RagTag	3997812	3999214	392	0	0	0	0.01	0	0	0	0	0.02	0	0	0	0.02	0	0	0.01	0	0	0.03	0.01	0	PsoOvis1B009559	0	0.01	0.01
qqPsoOvis2_cnag1_qqPsoOvis1.1_s01_RagTag	4000033	4006795	2263	0	0.01	0	0	0	0	0.01	0	0	0.02	0.01	0.01	0.02	0.03	0.01	0	0.01	0.01	0.02	0	0.02	PsoOvis1B005108	0	0.01	0.01
qqPsoOvis2_cnag1_qqPsoOvis1.1_s01_RagTag	4037476	4040945	1099	0	0.02	0	0	0.01	0	0.02	0	0	0.01	0	0.02	0.03	0.03	0.02	0	0	0	0	0	0.02	PsoOvis1B014564	0	0.01	0.01
qqPsoOvis2_cnag1_qqPsoOvis1.1_s01_RagTag	4041721	4047356	1812	0	0	0.01	0.01	0.01	0	0	0	0.01	0	0	0	0	0	0	0.02	0	0	0.02	0.02	0	PsoOvis1B002009	0	0	0
qqPsoOvis2_cnag1_qqPsoOvis1.1_s01_RagTag	4057790	4058979	329	0	0.25	0	0	0	0	0.27	0	0	0	0	0.26	0.17	0.36	0.26	0	0	0	0	0	0	PsoOvis1B008313	0.04	0.09	0.05
qqPsoOvis2_cnag1_qqPsoOvis1.1_s01_RagTag	4059199	4063956	1374	0	0.01	0	0	0.03	0	0.01	0.01	0	0.04	0	0.01	0.01	0	0.01	0	0.07	0	0.03	0	0.04	PsoOvis1B003661	0.01	0.02	0.01
qqPsoOvis2_cnag1_qqPsoOvis1.1_s01_RagTag	4066155	4074507	3033	0	0	0	0	0	0	0	0	0.03	0	0.02	0	0.03	0	0.01	0	0	0	0.01	0	0.01	PsoOvis1B002853	0	0.01	0.01
qqPsoOvis2_cnag1_qqPsoOvis1.1_s01_RagTag	4090567	4103640	5088	0.01	0	0	0	0.01	0	0	0.01	0.01	0.02	0.01	0	0	0.01	0	0	0.01	0	0.01	0	0.01	PsoOvis1B005227	0	0.01	0.01
qqPsoOvis2_cnag1_qqPsoOvis1.1_s01_RagTag	4103796	4110957	1907	0	0	0	0.01	0.06	0	0	0	0.01	0.07	0	0	0.01	0.07	0	0.01	0.07	0	0.08	0	0.04	PsoOvis1B011606	0.01	0.02	0.01
qqPsoOvis2_cnag1_qqPsoOvis1.1_s01_RagTag	4172126	4175124	1086	0	0.01	0	0.03	0	0	0.01	0	0.03	0	0	0	0.03	0	0	0.01	0	0	0.05	0.03	0	PsoOvis1B013567	0.01	0.01	0
qqPsoOvis2_cnag1_qqPsoOvis1.1_s01_RagTag	4175232	4176032	222	0.03	0.47	0	0	0	0	0.47	0.03	0.04	0.04	0.02	0	0.58	0.55	0.34	0	0	0	0	0	0	PsoOvis1B003914	0.08	0.14	0.06
qqPsoOvis2_cnag1_qqPsoOvis1.1_s01_RagTag	4209878	4215838	1545	0	0	0.02	0	0	0	0	0.02	0	0.01	0	0.02	0.01	0	0	0.02	0.06	0.02	0.01	0	0	PsoOvis1B008914	0	0.01	0.01
qqPsoOvis2_cnag1_qqPsoOvis1.1_s01_RagTag	4216099	4217138	289	0.02	0	0	0	0.07	0	0	0.02	0.03	0.08	0.02	0	0	0.04	0	0	0.07	0.01	0.09	0	0.09	PsoOvis1B000901	0.02	0.03	0.01
qqPsoOvis2_cnag1_qqPsoOvis1.1_s01_RagTag	4217469	4218272	224	0	0	0	0	0	0	0	0	0	0	0	0	0	0	0	0	0	0	0	0	0	PsoOvis1B010641	0	0	0
qqPsoOvis2_cnag1_qqPsoOvis1.1_s01_RagTag	4218867	4220981	556	0	0	0	0	0	0	0	0	0.01	0	0	0	0	0	0	0	0	0	0	0	0	PsoOvis1B008140	0	0	0
qqPsoOvis2_cnag1_qqPsoOvis1.1_s01_RagTag	4221675	4225481	1187	0	0	0	0.01	0.02	0	0	0.01	0.01	0.03	0	0.01	0.01	0.02	0	0.01	0.03	0	0.04	0.01	0.04	PsoOvis1B004952	0	0.01	0.01
qqPsoOvis2_cnag1_qqPsoOvis1.1_s01_RagTag	4226200	4231735	1704	0.01	0	0	0	0	0	0.01	0	0.01	0.01	0.01	0	0.01	0.01	0.01	0	0	0	0.01	0	0	PsoOvis1B011384	0	0.01	0.01
qqPsoOvis2_cnag1_qqPsoOvis1.1_s01_RagTag	4233485	4235346	611	0	0.01	0	0	0.01	0	0.02	0	0	0.02	0	0.01	0.01	0.03	0.01	0	0.01	0	0.01	0	0	PsoOvis1B012213	0	0.01	0.01
qqPsoOvis2_cnag1_qqPsoOvis1.1_s01_RagTag	4236507	4237687	422	0	0	0	0.01	0.01	0	0.02	0	0.01	0.02	0	0	0.01	0.04	0	0	0.02	0	0.02	0	0	PsoOvis1B003940	0	0.01	0.01
qqPsoOvis2_cnag1_qqPsoOvis1.1_s01_RagTag	4237649	4241327	1248	0	0.03	0.02	0	0	0	0.03	0.02	0	0	0	0.01	0.05	0.01	0.06	0.04	0.01	0.05	0	0	0	PsoOvis1B014007	0.01	0.02	0.01
qqPsoOvis2_cnag1_qqPsoOvis1.1_s01_RagTag	4242209	4266932	10128	0	0	0	0	0.01	0	0	0.01	0	0.01	0.01	0	0	0	0	0.01	0.03	0	0.01	0.01	0.02	PsoOvis1B007220	0	0.01	0.01
qqPsoOvis2_cnag1_qqPsoOvis1.1_s01_RagTag	4255801	4256206	140	0	0	0	0	0	0	0	0	0	0	0	0	NA	0	0	0	0	0	0	0	0	PsoOvis1B002411	0	0	0
qqPsoOvis2_cnag1_qqPsoOvis1.1_s01_RagTag	4283683	4285821	371	0.01	0.01	0	0	0	0	0.02	0.01	0	0	0.02	0.02	0.01	0.01	0	0	0	0	0	0	0	PsoOvis1B014143	0	0.01	0.01
qqPsoOvis2_cnag1_qqPsoOvis1.1_s01_RagTag	4286775	4287314	116	0	0	0	0	0.08	0.02	0	0	0	0.05	0.01	0	0.01	0.13	0.02	0	0.08	0.01	0.07	0.01	0.07	PsoOvis1B010830	0.02	0.03	0.01
qqPsoOvis2_cnag1_qqPsoOvis1.1_s01_RagTag	4287878	4288630	244	0	0	0	0	0	0	0.01	0.01	0.01	0.01	0.01	0	0	0	0	0	0	0	0.01	0	0	PsoOvis1B000675	0	0	0
qqPsoOvis2_cnag1_qqPsoOvis1.1_s01_RagTag	4289086	4289934	285	0	0	0.04	0	0.02	0	0	0.05	0	0.02	0	0.05	0	0.01	0.02	0.04	0.03	0.02	0.01	0	0	PsoOvis1B002761	0.01	0.02	0.01
qqPsoOvis2_cnag1_qqPsoOvis1.1_s01_RagTag	4293892	4300681	2106	0	0	0	0	0.02	0	0.01	0	0	0.03	0.01	0.01	0.01	0.04	0.01	0	0.03	0.01	0.03	0.01	0.03	PsoOvis1B010894	0	0.02	0.02
qqPsoOvis2_cnag1_qqPsoOvis1.1_s01_RagTag	4305982	4309953	1212	0	0.03	0	0.01	0.01	0	0.04	0	0.01	0.01	0	0.03	0.05	0.05	0	0.02	0.01	0.01	0.03	0.01	0.01	PsoOvis1B003815	0.01	0.02	0.01
qqPsoOvis2_cnag1_qqPsoOvis1.1_s01_RagTag	4315800	4317857	601	0	0.04	0	0.01	0	0	0.05	0	0.02	0	0	0.05	0.06	0.06	0.05	0.02	0	0	0.02	0.01	0	PsoOvis1B012047	0.01	0.02	0.01
qqPsoOvis2_cnag1_qqPsoOvis1.1_s01_RagTag	4325000	4327225	618	0	0	0	0.02	0.01	0	0	0	0.01	0.01	0	0	0.02	0.02	0	0.02	0.02	0	0.03	0.02	0.02	PsoOvis1B000592	0	0.01	0.01
qqPsoOvis2_cnag1_qqPsoOvis1.1_s01_RagTag	4327723	4330817	993	0.01	0	0	0.01	0	0.01	0	0.01	0.02	0.03	0.03	0	0	0	0	0.01	0.01	0.02	0.03	0.03	0.02	PsoOvis1B008739	0	0.01	0.01
qqPsoOvis2_cnag1_qqPsoOvis1.1_s01_RagTag	4335344	4336206	211	0	0	0	0	0	0	0	0	0	0	0	0	0	0	0	0	0	0	0	0	0	PsoOvis1B002744	0	0	0
qqPsoOvis2_cnag1_qqPsoOvis1.1_s01_RagTag	4337985	4340222	692	0	0	0	0.01	0	0	0	0	0	0.01	0	0	0.01	0.02	0	0.02	0.02	0	0.04	0.02	0	PsoOvis1B010226	0	0.01	0.01
qqPsoOvis2_cnag1_qqPsoOvis1.1_s01_RagTag	4343339	4344186	413	0	0	0	0	0	0	0	0.01	0	0.01	0	0	0	0	0	0	0.01	0	0	0	0	PsoOvis1B001788	0	0	0
qqPsoOvis2_cnag1_qqPsoOvis1.1_s01_RagTag	4346733	4348584	709	0	0	0	0	0	0	0.01	0	0	0	0	0	0	0	0.02	0	0	0.01	0	0.01	0	PsoOvis1B004107	0	0	0
qqPsoOvis2_cnag1_qqPsoOvis1.1_s01_RagTag	4365673	4383016	5603	0	0.03	0	0	0	0	0.04	0	0	0	0	0.01	0.05	0.03	0.03	0	0.01	0	0.01	0	0	PsoOvis1B006364	0	0.01	0.01
qqPsoOvis2_cnag1_qqPsoOvis1.1_s01_RagTag	4374553	4377326	819	0	0	0	0.02	0	0	0	0	0.02	0	0	0	0	0.01	0	0.03	0	0	0	0.01	0	PsoOvis1B014561	0	0	0
qqPsoOvis2_cnag1_qqPsoOvis1.1_s01_RagTag	4381918	4382876	346	0.02	0	0	0	0	0	0.01	0.02	0.02	0.02	0.03	0	0.01	0	0.01	0.01	0	0	0	0	0	PsoOvis1B009906	0	0.01	0.01
qqPsoOvis2_cnag1_qqPsoOvis1.1_s01_RagTag	4383109	4385140	633	0	0.1	0	0	0.2	0	0.12	0	0	0.26	0	0.13	0.09	0.42	0.11	0	0.26	0	0.19	0	0.24	PsoOvis1B003573	0.05	0.12	0.07
qqPsoOvis2_cnag1_qqPsoOvis1.1_s01_RagTag	4389197	4396609	2177	0.01	0.01	0	0.03	0.04	0	0.02	0.01	0.04	0.05	0.01	0.01	0.05	0.05	0.01	0.02	0.05	0	0.13	0.04	0.05	PsoOvis1B004725	0.01	0.04	0.03
qqPsoOvis2_cnag1_qqPsoOvis1.1_s01_RagTag	4401411	4406537	1792	0	0.02	0	0	0.01	0	0.02	0	0	0.01	0	0.02	0.02	0.02	0.02	0	0.01	0.01	0	0	0.01	PsoOvis1B002234	0	0.01	0.01
qqPsoOvis2_cnag1_qqPsoOvis1.1_s01_RagTag	4406827	4448727	15524	0	0.01	0	0	0.02	0	0.01	0.01	0.01	0.02	0	0	0.01	0.03	0	0	0.02	0	0.02	0	0.01	PsoOvis1B014051	0	0.01	0.01
qqPsoOvis2_cnag1_qqPsoOvis1.1_s01_RagTag	4449842	4453004	936	0	0	0	0.02	0	0	0.01	0	0.03	0.01	0	0	0.03	0	0	0.02	0	0	0.04	0.03	0	PsoOvis1B005831	0	0.01	0.01
qqPsoOvis2_cnag1_qqPsoOvis1.1_s01_RagTag	4454726	4460683	1957	0	0	0.02	0	0	0	0	0.02	0	0	0	0.02	0	0	0	0.03	0.02	0.01	0	0	0	PsoOvis1B014056	0	0.01	0.01
qqPsoOvis2_cnag1_qqPsoOvis1.1_s01_RagTag	4462606	4463625	265	0	0	0	0	0.03	0	0	0.01	0.01	0.04	0	0	0	0.03	0	0	0.05	0	0.04	0	0.03	PsoOvis1B006978	0	0.01	0.01
qqPsoOvis2_cnag1_qqPsoOvis1.1_s01_RagTag	4464000	4467263	895	0	0.03	0.01	0.09	0.19	0.01	0.04	0.01	0.12	0.23	0.01	0.05	0.13	0.21	0.02	0.13	0.22	0.02	0.22	0.08	0.18	PsoOvis1B005353	0.06	0.11	0.05
qqPsoOvis2_cnag1_qqPsoOvis1.1_s01_RagTag	4468140	4506921	14955	0	0	0	0	0	0	0	0	0	0	0	0	0	0	0	0	0	0	0	0	0	PsoOvis1B002386	0	0	0
qqPsoOvis2_cnag1_qqPsoOvis1.1_s01_RagTag	4501098	4505347	1325	0	0	0	0	0.03	0	0	0.01	0	0.03	0	0.01	0.01	0.05	0	0.01	0.04	0	0.04	0	0.02	PsoOvis1B010813	0	0.01	0.01
qqPsoOvis2_cnag1_qqPsoOvis1.1_s01_RagTag	4505687	4506377	190	0	0	0	0	0	0	0	0	0	0	0	0	0	0	0	0	0	0	0	0	0	PsoOvis1B000167	0	0	0
qqPsoOvis2_cnag1_qqPsoOvis1.1_s01_RagTag	4507039	4509213	677	0	0	0	0	0.04	0	0	0	0	0.06	0.01	0	0	0.01	0	0	0.06	0.01	0.06	0.01	0.06	PsoOvis1B005820	0.01	0.02	0.01
qqPsoOvis2_cnag1_qqPsoOvis1.1_s01_RagTag	4509365	4511792	776	0	0	0	0	0	0	0	0	0	0	0.01	0	0	0	0	0	0	0	0	0	0	PsoOvis1B014380	0	0	0
qqPsoOvis2_cnag1_qqPsoOvis1.1_s01_RagTag	4523331	4526102	777	0	0	0.01	0.03	0.09	0	0	0.01	0.02	0.06	0	0	0.04	0.11	0	0.01	0.07	0	0.08	0.04	0.13	PsoOvis1B004500	0.02	0.04	0.02
qqPsoOvis2_cnag1_qqPsoOvis1.1_s01_RagTag	4527370	4527648	72	0	0	0	0	0	0	0	0	0	0	0	0	0	NA	0	0	0	0	NA	NA	NA	PsoOvis1B006194	0	0	0
qqPsoOvis2_cnag1_qqPsoOvis1.1_s01_RagTag	4528592	4529053	138	0.03	0	0	0	0	0	0.04	0.03	0.04	0.07	0.05	0	0	0	0	0	0	0	0	0	0	PsoOvis1B006213	0	0.02	0.02
qqPsoOvis2_cnag1_qqPsoOvis1.1_s01_RagTag	4529676	4530379	288	0	0	0.03	0	0.01	0	0.02	0.05	0.01	0.02	0	0.02	0	0	0.03	0	0.06	0.05	0	0.01	0.04	PsoOvis1B014606	0.01	0.02	0.01
qqPsoOvis2_cnag1_qqPsoOvis1.1_s01_RagTag	4530592	4534418	1171	0	0.02	0	0	0	0	0.02	0	0	0.01	0	0.03	0.02	0.03	0.03	0	0.02	0	0.01	0	0.01	PsoOvis1B004236	0	0.01	0.01
qqPsoOvis2_cnag1_qqPsoOvis1.1_s01_RagTag	4536201	4537946	478	0	0	0	0	0	0	0	0	0.01	0	0	0	0	0	0	0	0	0	0	0	0	PsoOvis1B002152	0	0	0
qqPsoOvis2_cnag1_qqPsoOvis1.1_s01_RagTag	4538441	4546350	2762	0	0.04	0	0	0.01	0	0.04	0	0.01	0.01	0	0.04	0.04	0.06	0.02	0.01	0.01	0	0.02	0	0	PsoOvis1B000071	0.01	0.02	0.01
qqPsoOvis2_cnag1_qqPsoOvis1.1_s01_RagTag	4546809	4550651	1168	0	0	0	0.01	0	0	0	0	0.01	0	0	0	0.01	0	0	0.01	0	0	0	0.01	0	PsoOvis1B008678	0	0	0
qqPsoOvis2_cnag1_qqPsoOvis1.1_s01_RagTag	4552764	4556639	1337	0	0	0	0.03	0	0	0.01	0	0.03	0	0	0	0.05	0.01	0	0.03	0	0	0.04	0.02	0	PsoOvis1B006322	0	0.01	0.01
qqPsoOvis2_cnag1_qqPsoOvis1.1_s01_RagTag	4557630	4559753	633	0	0.04	0	0	0.01	0	0.06	0	0.01	0.04	0	0.07	0.04	0.19	0.05	0.01	0.03	0	0.02	0	0.01	PsoOvis1B014560	0.01	0.04	0.03
qqPsoOvis2_cnag1_qqPsoOvis1.1_s01_RagTag	4560445	4565560	1475	0	0	0.01	0.01	0	0	0	0.01	0.01	0	0	0.01	0.02	0.02	0.01	0.02	0.02	0	0.02	0.01	0.01	PsoOvis1B014280	0	0.01	0.01
qqPsoOvis2_cnag1_qqPsoOvis1.1_s01_RagTag	4565972	4568001	511	0	0.01	0	0.01	0	0	0.02	0.01	0.02	0	0.01	0.02	0.03	0.03	0.02	0.01	0.01	0	0.02	0.01	0	PsoOvis1B000346	0	0.01	0.01
qqPsoOvis2_cnag1_qqPsoOvis1.1_s01_RagTag	4568950	4569812	289	0	0.06	0	0	0	0	0.08	0	0.01	0	0	0.06	0.09	0.05	0.04	0.01	0	0	0	0	0	PsoOvis1B010161	0.01	0.02	0.01
qqPsoOvis2_cnag1_qqPsoOvis1.1_s01_RagTag	4569301	4570721	374	0	0	0	0	0	0	0	0	0	0	0	0	0	0	0	0	0	0	0.01	0	0	PsoOvis1B001994	0	0	0
qqPsoOvis2_cnag1_qqPsoOvis1.1_s01_RagTag	4570824	4572431	423	0.15	0	0.15	0.13	0.24	0.14	0	0	0	0	0	0	0	0	0.01	0	0	0	0	0	0.01	PsoOvis1B004393	0.13	0	0.13
qqPsoOvis2_cnag1_qqPsoOvis1.1_s01_RagTag	4572669	4573764	371	0.01	0	0	0	0	0	0	0	0.01	0.01	0	0	0	0.01	0	0	0	0	0	0	0	PsoOvis1B014686	0	0	0
qqPsoOvis2_cnag1_qqPsoOvis1.1_s01_RagTag	4573836	4576668	846	0.03	0	0	0	0	0	0.05	0.04	0.04	0	0.04	0	0	0.01	0	0	0	0	0	0	0	PsoOvis1B005874	0	0.01	0.01
qqPsoOvis2_cnag1_qqPsoOvis1.1_s01_RagTag	4578656	4583394	1363	0	0.01	0.01	0	0.01	0	0.01	0.01	0	0.02	0	0.01	0.01	0.02	0	0.02	0.03	0	0.01	0	0	PsoOvis1B008815	0	0.01	0.01
qqPsoOvis2_cnag1_qqPsoOvis1.1_s01_RagTag	4583397	4584257	272	0	0	0	0	0	0	0	0	0	0	0	0	0	0	0	0	0	0	0	0	0	PsoOvis1B000111	0	0	0
qqPsoOvis2_cnag1_qqPsoOvis1.1_s01_RagTag	4584453	4586278	620	0	0	0	0	0	0	0.02	0	0	0	0	0.01	0.01	0.02	0	0	0	0	0.02	0.01	0.01	PsoOvis1B009897	0	0.01	0.01
qqPsoOvis2_cnag1_qqPsoOvis1.1_s01_RagTag	4586906	4588093	368	0	0	0	0.01	0	0	0	0	0.01	0	0	0.01	0.02	0	0	0.02	0	0	0	0.02	0	PsoOvis1B002120	0	0.01	0.01
qqPsoOvis2_cnag1_qqPsoOvis1.1_s01_RagTag	4587829	4600131	4189	0	0	0	0	0	0	0	0	0	0.01	0	0	0	0	0	0	0	0	0.01	0	0.01	PsoOvis1B003239	0	0	0
qqPsoOvis2_cnag1_qqPsoOvis1.1_s01_RagTag	4597105	4597902	266	0.02	0	0	0.03	0	0	0.03	0.03	0.05	0	0.02	0	0.07	0	0	0.06	0	0	0	0.02	0	PsoOvis1B000663	0.01	0.02	0.01
qqPsoOvis2_cnag1_qqPsoOvis1.1_s01_RagTag	4629687	4659658	10904	0	0	0	0	0.01	0	0.01	0.01	0.01	0.02	0	0	0.01	0.02	0	0	0.01	0	0.02	0	0.01	PsoOvis1B008932	0	0.01	0.01
qqPsoOvis2_cnag1_qqPsoOvis1.1_s01_RagTag	4679790	4688261	2445	0	0.01	0.01	0	0.02	0	0.01	0	0	0.02	0.01	0.01	0.01	0.02	0.02	0	0.01	0.02	0.01	0	0.03	PsoOvis1B006110	0.01	0.01	0
qqPsoOvis2_cnag1_qqPsoOvis1.1_s01_RagTag	4727543	4777302	18666	0	0	0	0.01	0.03	0	0	0	0	0.03	0	0	0	0.02	0	0	0.02	0	0.03	0	0.02	PsoOvis1B014600	0.01	0.01	0
qqPsoOvis2_cnag1_qqPsoOvis1.1_s01_RagTag	4780076	4784353	1237	0	0.01	0	0	0	0	0.02	0	0	0	0.01	0.02	0.01	0.04	0.02	0.01	0.02	0.01	0	0.01	0.02	PsoOvis1B003625	0	0.01	0.01
qqPsoOvis2_cnag1_qqPsoOvis1.1_s01_RagTag	4797806	4799686	612	0.01	0.01	0.02	0	0.07	0	0	0.03	0	0.09	0	0.04	0	0.1	0	0	0.11	0.03	0.08	0	0.08	PsoOvis1B001844	0.02	0.04	0.02
qqPsoOvis2_cnag1_qqPsoOvis1.1_s01_RagTag	4800334	4802246	574	0	0.01	0	0.01	0	0	0	0	0.01	0.01	0	0	0.02	0.02	0	0	0	0	0.03	0.01	0	PsoOvis1B010236	0	0.01	0.01
qqPsoOvis2_cnag1_qqPsoOvis1.1_s01_RagTag	4806927	4807320	40	0	0	0	0	0	0	0	0	0	NA	0	0	NA	NA	NA	0	NA	0	NA	NA	NA	PsoOvis1B013143	0	0	0
qqPsoOvis2_cnag1_qqPsoOvis1.1_s01_RagTag	4807652	4808251	123	0.01	0	0.04	0	0.01	0	0.09	0.11	0.09	NA	0.04	0.11	NA	NA	0	0.11	0	0.09	NA	0	0	PsoOvis1B003456	0.01	0.06	0.05
qqPsoOvis2_cnag1_qqPsoOvis1.1_s01_RagTag	4808818	4809578	23	0	NA	0.11	0.03	0.11	0.11	0	0	0	0	0	NA	NA	NA	NA	0	NA	NA	0	0	NA	PsoOvis1B012939	0.07	0	0.07
qqPsoOvis2_cnag1_qqPsoOvis1.1_s01_RagTag	4812536	4813896	409	0.01	0.05	0	0	0.04	0	0.08	0.01	0.01	0.09	0	0.05	0.04	0.11	0.05	0	0	0	0	0	0.05	PsoOvis1B000439	0.02	0.03	0.01
qqPsoOvis2_cnag1_qqPsoOvis1.1_s01_RagTag	4815626	4823402	2353	0.04	0	0	0	0	0	0.02	0.04	0.04	0	0.04	0	0	0	0	0	0	0	0	0	0	PsoOvis1B007858	0.01	0.01	0
qqPsoOvis2_cnag1_qqPsoOvis1.1_s01_RagTag	4824886	4832838	2227	0	0	0	0	0.01	0	0	0.01	0	0.02	0	0	0	0.01	0	0	0.03	0	0.02	0	0.01	PsoOvis1B006031	0	0.01	0.01
qqPsoOvis2_cnag1_qqPsoOvis1.1_s01_RagTag	4830686	4834382	907	0	0	0	0	0.02	0	0	0	0	0.03	0	0	0	0.01	0	0	0.03	0	0.02	0	0.04	PsoOvis1B012513	0	0.01	0.01
qqPsoOvis2_cnag1_qqPsoOvis1.1_s01_RagTag	4836963	4837992	294	0	0	0	0	0.03	0	0	0	0	0.07	0	0	0	0.05	0	0	0.09	0.02	0.01	0	0	PsoOvis1B004054	0	0.02	0.02
qqPsoOvis2_cnag1_qqPsoOvis1.1_s01_RagTag	4838135	4839498	470	0	0	0	0.03	0.03	0	0	0.01	0.04	0.06	0	0	0.02	0.02	0	0.02	0.04	0.01	0.09	0.05	0.07	PsoOvis1B013915	0.01	0.03	0.02
qqPsoOvis2_cnag1_qqPsoOvis1.1_s01_RagTag	4840554	4840703	49	0	0	0.03	0	0	0	0	0.05	NA	NA	0	0.03	0	NA	0	0.05	0.16	0.03	NA	0	0	PsoOvis1B005568	0	0.03	0.03
qqPsoOvis2_cnag1_qqPsoOvis1.1_s01_RagTag	4842643	4850304	2565	0	0	0.01	0	0	0	0.01	0.01	0.01	0	0	0.01	0.01	0.02	0	0.02	0.01	0	0	0	0	PsoOvis1B013813	0	0.01	0.01
qqPsoOvis2_cnag1_qqPsoOvis1.1_s01_RagTag	4850515	4852020	384	0	0.07	0	0	0.02	0.01	0.09	0	0	0.03	0.02	0.07	0	0.02	0.08	0	0.02	0.01	0.03	0	0.02	PsoOvis1B005606	0.02	0.03	0.01
qqPsoOvis2_cnag1_qqPsoOvis1.1_s01_RagTag	4852326	4864477	3466	0.05	0.03	0.03	0.03	0.03	0.02	0	0.03	0.01	0.05	0.01	0.01	0	0.05	0.01	0.01	0.04	0	0.04	0	0.03	PsoOvis1B002574	0.03	0.02	0.01
qqPsoOvis2_cnag1_qqPsoOvis1.1_s01_RagTag	4864611	4866346	498	0	0.01	0	0.05	0	0.03	0.02	0	0.04	0	0.03	0.02	0.07	0	0.05	0.06	0	0.04	0.03	0.08	0.02	PsoOvis1B008799	0.01	0.03	0.02
qqPsoOvis2_cnag1_qqPsoOvis1.1_s01_RagTag	4867288	4868928	547	0	0	0	0	0.07	0	0	0	0	0.09	0	0	0	0.09	0	0	0.09	0	0.12	0	0.08	PsoOvis1B004209	0.01	0.03	0.02
qqPsoOvis2_cnag1_qqPsoOvis1.1_s01_RagTag	4870207	4874747	1481	0.01	0	0	0	0.21	0.02	0.02	0.02	0.02	0.23	0.04	0	0.01	0.34	0.04	0.01	0.18	0.02	0.21	0.03	0.18	PsoOvis1B014748	0.04	0.09	0.05
qqPsoOvis2_cnag1_qqPsoOvis1.1_s01_RagTag	4875537	4876747	370	0	0	0	0	0.23	0	0	0	0	0.28	0	0	0	0.38	0	0	0.38	0	0.33	0	0.31	PsoOvis1B009429	0.04	0.11	0.07
qqPsoOvis2_cnag1_qqPsoOvis1.1_s01_RagTag	4879497	4883103	1208	0	0	0.04	0	0	0.01	0	0.06	0.01	0.01	0.02	0	0	0	0	0.05	0.06	0.06	0.01	0.02	0.01	PsoOvis1B011579	0.01	0.02	0.01
qqPsoOvis2_cnag1_qqPsoOvis1.1_s01_RagTag	4883950	4886636	1059	0	0	0	0	0.06	0	0	0	0.01	0.06	0	0.01	0	0.07	0	0.02	0.07	0.01	0.06	0	0.07	PsoOvis1B005203	0.01	0.03	0.02
qqPsoOvis2_cnag1_qqPsoOvis1.1_s01_RagTag	4887853	4890161	626	0	0.04	0	0	0.03	0	0.1	0	0.01	0.05	0	0.07	0.06	0.08	0.03	0.01	0.03	0	0.03	0.01	0.04	PsoOvis1B013631	0.01	0.03	0.02
qqPsoOvis2_cnag1_qqPsoOvis1.1_s01_RagTag	4891238	4892000	196	0	0	0	0	0	0	0.01	0	0	0	0	0.01	0	0	0	0	0	0	0	0	0	PsoOvis1B007311	0	0	0
qqPsoOvis2_cnag1_qqPsoOvis1.1_s01_RagTag	4892652	4893427	214	0	0	0	0	0	0	0	0	0	0	0	0	0	0	0	0	0	0	0	0	0	PsoOvis1B009963	0	0	0
qqPsoOvis2_cnag1_qqPsoOvis1.1_s01_RagTag	4894414	4896313	672	0	0	0	0	0.01	0	0	0	0	0.01	0	0	0	0.01	0	0	0	0	0.02	0	0.01	PsoOvis1B003502	0	0	0
qqPsoOvis2_cnag1_qqPsoOvis1.1_s01_RagTag	4897819	4900376	774	0	0	0	0	0	0	0	0	0.01	0.01	0	0	0	0.01	0	0	0.01	0	0.02	0	0	PsoOvis1B003734	0	0	0
qqPsoOvis2_cnag1_qqPsoOvis1.1_s01_RagTag	4900762	4902320	473	0	0	0.01	0	0	0	0	0.01	0	0	0	0.01	0	0	0	0.01	0	0	0	0	0	PsoOvis1B012049	0	0	0
qqPsoOvis2_cnag1_qqPsoOvis1.1_s01_RagTag	4902639	4940041	13052	0	0	0	0	0.02	0	0.01	0.01	0.01	0.03	0	0	0.01	0.03	0	0	0.02	0	0.03	0	0.01	PsoOvis1B006504	0	0.01	0.01
qqPsoOvis2_cnag1_qqPsoOvis1.1_s01_RagTag	4938956	4939198	47	0	0	0	0	0	0	NA	NA	0	NA	0	NA	NA	NA	NA	0	NA	0	0	0	0	PsoOvis1B013035	0	0	0
qqPsoOvis2_cnag1_qqPsoOvis1.1_s01_RagTag	4948330	4949126	234	0.08	0	0	0	0	0	0.13	0.06	0.08	0.13	0.03	0	0	0	0	0	0	0	0	0	0	PsoOvis1B004829	0.01	0.03	0.02
qqPsoOvis2_cnag1_qqPsoOvis1.1_s01_RagTag	4951894	4952650	199	0	0	0	0	0	0	0	0	0	0	0	0	0	0	0	0	0	0	0	0	0	PsoOvis1B011451	0	0	0
qqPsoOvis2_cnag1_qqPsoOvis1.1_s01_RagTag	4953094	4954235	384	0	0	0	0	0	0.02	0.02	0	0.01	0	0.01	0	0.01	0	0.03	0	0	0.01	0	0.03	0.01	PsoOvis1B001661	0	0.01	0.01
qqPsoOvis2_cnag1_qqPsoOvis1.1_s01_RagTag	4972848	4977361	1283	0	0	0	0	0	0	0	0	0.01	0	0	0	0	0	0	0	0	0	0.01	0	0.01	PsoOvis1B007821	0	0	0
qqPsoOvis2_cnag1_qqPsoOvis1.1_s01_RagTag	4978810	4980517	521	0	0	0	0	0.01	0	0	0	0	0.01	0	0	0	0.02	0	0	0.01	0	0.01	0	0.01	PsoOvis1B006565	0	0	0
qqPsoOvis2_cnag1_qqPsoOvis1.1_s01_RagTag	4983009	4992658	2938	0	0	0	0.01	0.01	0	0	0	0.01	0.01	0.01	0	0	0	0.01	0.01	0.01	0	0.01	0.01	0.01	PsoOvis1B013096	0	0.01	0.01
qqPsoOvis2_cnag1_qqPsoOvis1.1_s01_RagTag	4984648	4986795	551	0	0	0	0	0.07	0.01	0	0.01	0.01	0.07	0.01	0	0	0.06	0.01	0	0.07	0.01	0.1	0.01	0.05	PsoOvis1B011495	0.01	0.03	0.02
qqPsoOvis2_cnag1_qqPsoOvis1.1_s01_RagTag	4987420	4988244	263	0	0	0	0.02	0	0	0	0	0.01	0	0	0	0	0	0	0.02	0	0	0.01	0.01	0	PsoOvis1B006734	0	0	0
qqPsoOvis2_cnag1_qqPsoOvis1.1_s01_RagTag	4993056	4994411	326	0.2	0.35	0.17	0.16	0.48	0.18	0	0	0	0.37	0.03	0	0	0.56	0.05	0	0.24	0.02	0.22	0.02	0.27	PsoOvis1B000337	0.26	0.12	0.14
qqPsoOvis2_cnag1_qqPsoOvis1.1_s01_RagTag	4995511	5000721	1420	0	0	0	0.01	0.07	0	0	0	0	0.07	0	0	0	0.09	0	0	0.07	0	0.08	0.01	0.09	PsoOvis1B010777	0.01	0.03	0.02
qqPsoOvis2_cnag1_qqPsoOvis1.1_s01_RagTag	5021943	5033230	3920	0	0	0	0	0.01	0	0	0	0	0.01	0	0	0	0	0	0	0.01	0	0.01	0	0.01	PsoOvis1B005689	0	0	0
qqPsoOvis2_cnag1_qqPsoOvis1.1_s01_RagTag	5034954	5037170	627	0	0.15	0	0	0.06	0	0.13	0	0	0.04	0	0.13	0.13	0.28	0.14	0	0.05	0	0.06	0	0.05	PsoOvis1B001061	0.03	0.07	0.04
qqPsoOvis2_cnag1_qqPsoOvis1.1_s01_RagTag	5037971	5039508	416	0	0	0	0.02	0	0	0	0	0.02	0	0	0	0	0	0	0.02	0	0	0	0.01	0	PsoOvis1B007345	0	0	0
qqPsoOvis2_cnag1_qqPsoOvis1.1_s01_RagTag	5050178	5054471	1350	0	0	0	0	0.01	0	0	0	0	0.01	0	0	0	0.01	0	0	0.01	0	0.01	0	0	PsoOvis1B013640	0	0	0
qqPsoOvis2_cnag1_qqPsoOvis1.1_s01_RagTag	5054837	5056164	353	0	0	0	0	0	0	0.01	0.01	0	0	0	0.01	0	0	0	0.01	0	0	0	0	0	PsoOvis1B010554	0	0	0
qqPsoOvis2_cnag1_qqPsoOvis1.1_s01_RagTag	5057540	5058517	286	0	0	0	0	0	0	0	0	0	0	0	0	0	0	0	0	0	0	0	0	0	PsoOvis1B002689	0	0	0
qqPsoOvis2_cnag1_qqPsoOvis1.1_s01_RagTag	5059511	5061999	716	0.01	0	0	0.02	0	0	0	0.01	0.03	0.02	0.01	0	0.01	0	0	0.02	0	0	0.03	0.01	0	PsoOvis1B008493	0	0.01	0.01
qqPsoOvis2_cnag1_qqPsoOvis1.1_s01_RagTag	5062307	5062697	127	0	0	0	0	0.01	0	0	0	0	0	0.01	0	0	0	0.01	0	0	0	0	0	0.06	PsoOvis1B000577	0	0.01	0.01
qqPsoOvis2_cnag1_qqPsoOvis1.1_s01_RagTag	5063972	5064832	253	0.01	0.03	0	0	0.06	0.04	0.05	0.01	0.01	0.06	0.06	0.03	0	0.07	0.06	0	0.06	0.04	0.05	0.04	0.09	PsoOvis1B011226	0.02	0.04	0.02
qqPsoOvis2_cnag1_qqPsoOvis1.1_s01_RagTag	5065761	5068450	899	0	0	0	0	0	0.01	0	0	0	0	0.01	0	0	0	0.01	0	0.01	0.02	0.01	0.02	0.03	PsoOvis1B004605	0	0.01	0.01
qqPsoOvis2_cnag1_qqPsoOvis1.1_s01_RagTag	5069141	5069972	242	0	0	0	0.01	0	0	0	0	0	0	0	0	0.01	0	0	0	0	0	0.01	0.01	0	PsoOvis1B010968	0	0	0
qqPsoOvis2_cnag1_qqPsoOvis1.1_s01_RagTag	5072129	5074159	540	0	0	0	0	0.03	0.02	0	0	0	0.03	0.03	0	0	0	0.02	0	0.04	0.03	0.01	0.03	0.06	PsoOvis1B000620	0.01	0.02	0.01
qqPsoOvis2_cnag1_qqPsoOvis1.1_s01_RagTag	5074354	5076750	639	0.01	0	0.01	0	0	0	0	0.02	0.01	0.01	0.01	0	0	0	0	0.01	0.01	0.01	0	0	0	PsoOvis1B005825	0	0.01	0.01
qqPsoOvis2_cnag1_qqPsoOvis1.1_s01_RagTag	5078750	5082550	1238	0	0	0	0	0	0	0	0	0	0	0	0	0	0	0	0	0	0	0	0	0	PsoOvis1B014150	0	0	0
qqPsoOvis2_cnag1_qqPsoOvis1.1_s01_RagTag	5084010	5087132	844	0	0	0	0	0	0	0.02	0.01	0.02	0	0	0.01	0.02	0.01	0	0.01	0	0	0	0	0	PsoOvis1B003620	0	0.01	0.01
qqPsoOvis2_cnag1_qqPsoOvis1.1_s01_RagTag	5087430	5088141	174	0	0	0	0	0.01	0	0	0	0	0.01	0	0	0	0.01	0	0	0.01	0	0	0	0.01	PsoOvis1B012295	0	0	0
qqPsoOvis2_cnag1_qqPsoOvis1.1_s01_RagTag	5088172	5088753	175	0	0	0	0	0	0	0	0	0	0	0	0	0	NA	0	0	0	0	0	0	0	PsoOvis1B002670	0	0	0
qqPsoOvis2_cnag1_qqPsoOvis1.1_s01_RagTag	5088816	5091045	725	0	0	0	0	0	0	0	0	0	0.01	0	0	0	0	0	0	0	0	0	0	0	PsoOvis1B009394	0	0	0
qqPsoOvis2_cnag1_qqPsoOvis1.1_s01_RagTag	5091546	5095010	1039	0	0.01	0	0	0	0.01	0	0	0	0	0	0.01	0	0.01	0	0	0	0.01	0	0.01	0	PsoOvis1B012805	0	0	0
qqPsoOvis2_cnag1_qqPsoOvis1.1_s01_RagTag	5095914	5099162	949	0	0	0.01	0	0.06	0.02	0	0.02	0.01	0.06	0.03	0	0	0.06	0.01	0.02	0.08	0.04	0.06	0.02	0.09	PsoOvis1B004481	0.01	0.03	0.02
qqPsoOvis2_cnag1_qqPsoOvis1.1_s01_RagTag	5102719	5106739	1178	0	0.01	0	0	0.04	0.03	0.02	0.01	0.01	0.05	0.03	0.01	0.01	0.06	0.04	0	0.05	0.03	0.05	0.03	0.01	PsoOvis1B011234	0.01	0.03	0.02
qqPsoOvis2_cnag1_qqPsoOvis1.1_s01_RagTag	5115274	5131584	5825	0.01	0	0	0	0.02	0	0	0.01	0.01	0.04	0.01	0	0	0.03	0	0	0.03	0	0.03	0	0.03	PsoOvis1B008318	0	0.01	0.01
qqPsoOvis2_cnag1_qqPsoOvis1.1_s01_RagTag	5133822	5134894	241	0	0	0	0	0	0.01	0	0	0	0	0.01	0	0	0	0	0	0	0.01	0	0	0.01	PsoOvis1B000180	0	0	0
qqPsoOvis2_cnag1_qqPsoOvis1.1_s01_RagTag	5135071	5142015	2140	0	0	0	0	0	0	0	0.01	0	0	0	0.01	0	0	0	0.01	0.01	0	0	0.01	0	PsoOvis1B014070	0	0	0
qqPsoOvis2_cnag1_qqPsoOvis1.1_s01_RagTag	5147074	5149770	620	0.01	0	0.01	0	0	0.01	0.02	0.03	0	0.01	0.03	0.01	0	0	0.01	0.02	0.03	0.03	0	0.01	0.02	PsoOvis1B005000	0	0.01	0.01
qqPsoOvis2_cnag1_qqPsoOvis1.1_s01_RagTag	5154083	5157442	887	0	0	0	0	0	0	0.01	0	0	0	0	0	0	0.01	0	0	0	0	0	0	0	PsoOvis1B011377	0	0	0
qqPsoOvis2_cnag1_qqPsoOvis1.1_s01_RagTag	5157751	5159511	444	0	0	0	0.01	0	0	0.01	0	0.02	0	0	0.01	0.02	0.02	0	0.02	0	0	0.04	0.02	0	PsoOvis1B010248	0	0.01	0.01
qqPsoOvis2_cnag1_qqPsoOvis1.1_s01_RagTag	5159720	5162582	755	0	0.01	0.04	0	0.02	0	0.02	0.05	0.01	0.02	0.01	0.03	0.01	0.01	0.01	0.03	0.03	0.05	0.02	0.01	0.03	PsoOvis1B002575	0.01	0.02	0.01
qqPsoOvis2_cnag1_qqPsoOvis1.1_s01_RagTag	5170487	5171524	286	0	0	0	0	0	0	0	0	0	0	0	0	0	0	0	0	0	0	0	0	0	PsoOvis1B004326	0	0	0
qqPsoOvis2_cnag1_qqPsoOvis1.1_s01_RagTag	5192942	5194195	288	0	0	0.03	0	0	0	0	0.03	0	0	0	0.03	0	0	0	0.04	0.02	0.01	0	0	0	PsoOvis1B012491	0	0.01	0.01
qqPsoOvis2_cnag1_qqPsoOvis1.1_s01_RagTag	5194576	5195406	194	0	0	0	0.01	0	0	0	0	0	0	0	0	0	NA	0	0	0	0	0.03	0	0	PsoOvis1B009220	0	0	0
qqPsoOvis2_cnag1_qqPsoOvis1.1_s01_RagTag	5197261	5198817	528	0	0	0	0	0	0	0	0	0	0.01	0	0	0	0	0	0	0	0	0	0	0	PsoOvis1B003463	0	0	0
qqPsoOvis2_cnag1_qqPsoOvis1.1_s01_RagTag	5199122	5200769	459	0	0.05	0	0	0.02	0	0.05	0	0	0.02	0	0.08	0.05	0.06	0.06	0	0.06	0	0.03	0	0	PsoOvis1B012951	0.01	0.03	0.02
qqPsoOvis2_cnag1_qqPsoOvis1.1_s01_RagTag	5204308	5206658	781	0	0	0	0.01	0	0	0	0.01	0.02	0.01	0	0	0	0	0	0.01	0	0	0.02	0.01	0	PsoOvis1B006883	0	0.01	0.01
qqPsoOvis2_cnag1_qqPsoOvis1.1_s01_RagTag	5207869	5211101	906	0	0	0	0	0	0	0	0	0	0	0.01	0.01	0	0.01	0.01	0	0	0	0	0	0	PsoOvis1B011342	0	0	0
qqPsoOvis2_cnag1_qqPsoOvis1.1_s01_RagTag	5212012	5216775	1426	0	0	0	0	0.02	0	0.01	0	0	0.03	0	0	0.02	0.02	0	0.01	0.02	0	0.03	0	0.03	PsoOvis1B006116	0	0.01	0.01
qqPsoOvis2_cnag1_qqPsoOvis1.1_s01_RagTag	5222465	5226105	1107	0.02	0	0	0	0	0	0.01	0.03	0.02	0.05	0.02	0	0	0.01	0	0	0.02	0	0	0	0.01	PsoOvis1B003300	0	0.01	0.01
qqPsoOvis2_cnag1_qqPsoOvis1.1_s01_RagTag	5226372	5227724	391	0.01	0	0	0	0	0	0.04	0.01	0.02	0.02	0.02	0	0	0	0	0	0.01	0.01	0	0	0	PsoOvis1B004502	0	0.01	0.01
qqPsoOvis2_cnag1_qqPsoOvis1.1_s01_RagTag	5227852	5230682	869	0	0.01	0	0.01	0	0	0	0.01	0.02	0	0	0.01	0.03	0	0.01	0.02	0	0	0.01	0.01	0	PsoOvis1B003427	0	0.01	0.01
qqPsoOvis2_cnag1_qqPsoOvis1.1_s01_RagTag	5233977	5268646	11132	0	0	0	0	0.04	0	0.01	0.01	0.01	0.05	0	0.01	0.01	0.05	0	0.01	0.05	0.01	0.05	0	0.05	PsoOvis1B012076	0.01	0.02	0.01
qqPsoOvis2_cnag1_qqPsoOvis1.1_s01_RagTag	5272019	5272858	250	0.01	0.03	0	0	0	0	0.06	0.01	0.01	0.02	0.01	0.05	0.04	0	0.03	0	0	0	0	0	0	PsoOvis1B010821	0.01	0.02	0.01
qqPsoOvis2_cnag1_qqPsoOvis1.1_s01_RagTag	5283241	5286202	967	0.01	0	0	0	0	0	0	0.02	0.01	0	0.01	0	0	0	0	0	0	0	0	0	0	PsoOvis1B000341	0	0	0
qqPsoOvis2_cnag1_qqPsoOvis1.1_s01_RagTag	5290381	5294745	1237	0	0	0	0	0.02	0	0	0	0	0.02	0	0	0	0.01	0	0	0.02	0	0.01	0	0.01	PsoOvis1B008874	0	0	0
qqPsoOvis2_cnag1_qqPsoOvis1.1_s01_RagTag	5302785	5305119	623	0	0	0.04	0	0	0	0	0.06	0.01	0.02	0.01	0.06	0	0	0	0.1	0.1	0.06	0.02	0	0.01	PsoOvis1B012180	0.01	0.03	0.02
qqPsoOvis2_cnag1_qqPsoOvis1.1_s01_RagTag	5306329	5317202	3372	0	0.01	0	0.01	0	0	0.01	0.01	0.01	0.01	0.01	0.01	0.02	0	0.02	0.01	0	0.01	0.01	0.01	0.01	PsoOvis1B005321	0	0.01	0.01
qqPsoOvis2_cnag1_qqPsoOvis1.1_s01_RagTag	5328178	5329196	294	0.08	0	0	0	0.06	0.02	0.09	0.06	0.06	0.17	0.11	0	0	0.06	0.04	0	0.02	0	0.05	0.02	0.12	PsoOvis1B010459	0.03	0.05	0.02
qqPsoOvis2_cnag1_qqPsoOvis1.1_s01_RagTag	5332060	5338647	1729	0	0	0	0.01	0	0	0	0.01	0.02	0	0	0.01	0.01	0.01	0	0.01	0	0	0.01	0	0	PsoOvis1B003698	0	0.01	0.01
qqPsoOvis2_cnag1_qqPsoOvis1.1_s01_RagTag	5339270	5353365	4811	0	0	0	0	0	0	0.01	0	0	0	0	0.02	0.01	0.01	0	0	0	0.01	0	0	0	PsoOvis1B000718	0	0	0
qqPsoOvis2_cnag1_qqPsoOvis1.1_s01_RagTag	5358197	5359172	319	0	0	0	0	0	0	0	0.01	0	0.01	0.01	0	0	0	0	0	0	0	0.01	0	0	PsoOvis1B014426	0	0	0
qqPsoOvis2_cnag1_qqPsoOvis1.1_s01_RagTag	5361040	5362849	642	0	0	0	0	0	0	0	0	0	0	0	0	0	0	0	0	0	0	0	0	0	PsoOvis1B006014	0	0	0
qqPsoOvis2_cnag1_qqPsoOvis1.1_s01_RagTag	5364701	5365888	416	0	0	0	0	0.01	0	0	0	0	0.01	0	0	0	0	0	0	0	0	0	0	0	PsoOvis1B012420	0	0	0
qqPsoOvis2_cnag1_qqPsoOvis1.1_s01_RagTag	5372972	5375117	762	0	0.04	0	0.01	0.08	0	0.06	0	0.02	0.1	0.01	0.02	0.06	0.11	0.04	0	0	0	0.1	0	0.08	PsoOvis1B011093	0.02	0.04	0.02
qqPsoOvis2_cnag1_qqPsoOvis1.1_s01_RagTag	5375722	5377565	548	0	0	0	0	0.3	0.01	0	0	0	0.36	0.02	0	0	0.56	0.03	0	0.43	0.02	0.29	0.02	0.39	PsoOvis1B010502	0.05	0.14	0.09
qqPsoOvis2_cnag1_qqPsoOvis1.1_s01_RagTag	5377547	5379757	758	0	0	0	0	0.07	0	0	0	0	0.1	0	0.01	0	0.07	0	0	0.1	0	0.06	0	0.08	PsoOvis1B003448	0.01	0.03	0.02
qqPsoOvis2_cnag1_qqPsoOvis1.1_s01_RagTag	5379937	5386681	2032	0	0.01	0	0	0.01	0	0.02	0	0	0.01	0	0.04	0.03	0.02	0.03	0	0.01	0	0.02	0	0.02	PsoOvis1B008479	0	0.01	0.01
qqPsoOvis2_cnag1_qqPsoOvis1.1_s01_RagTag	5388214	5395241	2401	0	0	0	0	0.03	0	0	0.01	0	0.04	0	0.01	0.01	0.05	0.01	0.01	0.05	0.01	0.03	0.01	0.04	PsoOvis1B008743	0	0.02	0.02
qqPsoOvis2_cnag1_qqPsoOvis1.1_s01_RagTag	5396007	5400645	1352	0	0.02	0	0	0.07	0.01	0.02	0.01	0	0.09	0.01	0.02	0.03	0	0.03	0.01	0.08	0.02	0.11	0.02	0.13	PsoOvis1B000872	0.02	0.04	0.02
qqPsoOvis2_cnag1_qqPsoOvis1.1_s01_RagTag	5400896	5403287	683	0	0	0	0	0.03	0	0.01	0.01	0	0.05	0.01	0.01	0.01	0.05	0.01	0	0.06	0	0.04	0	0.04	PsoOvis1B005632	0	0.02	0.02
qqPsoOvis2_cnag1_qqPsoOvis1.1_s01_RagTag	5404160	5407798	1076	0	0	0	0.01	0.01	0	0	0	0.02	0.03	0	0	0.01	0.01	0	0	0.01	0	0.03	0	0.01	PsoOvis1B013838	0	0.01	0.01
qqPsoOvis2_cnag1_qqPsoOvis1.1_s01_RagTag	5407983	5411831	1142	0	0.02	0	0	0.1	0	0.02	0	0	0.1	0	0.02	0.03	0.15	0.01	0	0.07	0	0.14	0.01	0.09	PsoOvis1B011322	0.02	0.04	0.02
qqPsoOvis2_cnag1_qqPsoOvis1.1_s01_RagTag	5413526	5414965	411	0	0.01	0	0	0	0	0.03	0	0	0	0.01	0.03	0.02	0.03	0.02	0	0	0	0.01	0	0	PsoOvis1B004875	0	0.01	0.01
qqPsoOvis2_cnag1_qqPsoOvis1.1_s01_RagTag	5415067	5416242	382	0	0	0	0.01	0.23	0	0	0	0.02	0.24	0	0.02	0	0.28	0.01	0.02	0.24	0.02	0.24	0.02	0.24	PsoOvis1B012656	0.04	0.09	0.05
qqPsoOvis2_cnag1_qqPsoOvis1.1_s01_RagTag	5417847	5419788	581	0.01	0	0	0	0.05	0	0.01	0.01	0	0.06	0	0	0	0.06	0	0	0.06	0	0.04	0	0.05	PsoOvis1B002460	0.01	0.02	0.01
qqPsoOvis2_cnag1_qqPsoOvis1.1_s01_RagTag	5423137	5430176	1948	0	0	0.01	0	0.06	0	0	0.01	0.01	0.06	0	0.01	0	0.04	0	0.02	0.08	0.01	0.06	0	0.05	PsoOvis1B003392	0.01	0.02	0.01
qqPsoOvis2_cnag1_qqPsoOvis1.1_s01_RagTag	5428785	5431192	709	0	0	0.01	0	0	0	0	0.01	0	0.02	0	0.01	0	0	0	0.01	0	0.01	0	0	0	PsoOvis1B010329	0	0	0
qqPsoOvis2_cnag1_qqPsoOvis1.1_s01_RagTag	5431853	5434312	787	0	0	0	0	0	0	0	0.01	0.01	0.02	0	0	0	0	0	0	0	0	0	0	0	PsoOvis1B000471	0	0	0
qqPsoOvis2_cnag1_qqPsoOvis1.1_s01_RagTag	5434473	5449224	4602	0	0	0	0	0.05	0	0	0.01	0	0.06	0	0	0	0.04	0	0	0.06	0	0.05	0	0.06	PsoOvis1B008358	0.01	0.02	0.01
qqPsoOvis2_cnag1_qqPsoOvis1.1_s01_RagTag	5442627	5444371	577	0	0.01	0	0	0.14	0	0.03	0	0	0.17	0	0.02	0.02	0.22	0.01	0	0.18	0	0.17	0	0.16	PsoOvis1B012479	0.03	0.07	0.04
qqPsoOvis2_cnag1_qqPsoOvis1.1_s01_RagTag	5453342	5456805	1208	0	0	0	0	0.01	0	0	0	0	0.01	0	0	0	0.01	0	0	0.01	0	0.02	0	0	PsoOvis1B004739	0	0	0
qqPsoOvis2_cnag1_qqPsoOvis1.1_s01_RagTag	5464057	5468601	1251	0	0.01	0	0	0.05	0	0.01	0	0.01	0.05	0	0.01	0.01	0.07	0	0	0.06	0	0.06	0	0.03	PsoOvis1B008670	0.01	0.02	0.01
qqPsoOvis2_cnag1_qqPsoOvis1.1_s01_RagTag	5469048	5470746	505	0	0	0	0	0.01	0	0	0	0	0	0	0	0	0	0	0	0	0	0	0	0	PsoOvis1B000357	0	0	0
qqPsoOvis2_cnag1_qqPsoOvis1.1_s01_RagTag	5471508	5473332	481	0	0	0.02	0	0	0	0	0.03	0	0	0	0.03	0	0	0	0.02	0	0.02	0	0	0	PsoOvis1B007006	0	0.01	0.01
qqPsoOvis2_cnag1_qqPsoOvis1.1_s01_RagTag	5474201	5476098	659	0.1	0.13	0.11	0.11	0.05	0.12	0	0.01	0	0.06	0	0.02	0.01	0.07	0	0	0.06	0	0.05	0	0.06	PsoOvis1B013348	0.1	0.02	0.08
qqPsoOvis2_cnag1_qqPsoOvis1.1_s01_RagTag	5476167	5480322	1222	0	0	0	0	0.03	0	0	0	0	0.03	0	0.01	0	0.03	0	0	0.03	0	0.03	0	0.03	PsoOvis1B004101	0	0.01	0.01
qqPsoOvis2_cnag1_qqPsoOvis1.1_s01_RagTag	5485115	5485317	99	0	0	0.06	0	0	0.03	0	0	0	0	0	0	0.06	0	0	0.15	0.01	0.04	0	0.07	0	PsoOvis1B009089	0.01	0.02	0.01
qqPsoOvis2_cnag1_qqPsoOvis1.1_s01_RagTag	5492665	5492830	71	0.06	0.01	0.57	0.01	0	0	0.16	0.56	0.07	0.03	0.05	0.64	0.08	0	0	0.37	0	0.54	0	0	0	PsoOvis1B003396	0.11	0.17	0.06
qqPsoOvis2_cnag1_qqPsoOvis1.1_s01_RagTag	5498767	5500806	574	0	0.01	0	0	0.22	0	0.01	0	0	0.09	0	0.01	0.01	0.08	0	0	0.14	0	0.3	0	0.25	PsoOvis1B001056	0.04	0.06	0.02
qqPsoOvis2_cnag1_qqPsoOvis1.1_s01_RagTag	5546234	5562808	4515	0	0.02	0	0	0	0	0.02	0	0.01	0	0	0.03	0.03	0.03	0.01	0.01	0	0	0.01	0.01	0	PsoOvis1B003796	0	0.01	0.01
qqPsoOvis2_cnag1_qqPsoOvis1.1_s01_RagTag	5563796	5565051	306	0	0.03	0.01	0	0	0	0.02	0.01	0	0	0	0.04	0.03	0.01	0.04	0	0	0	0	0	0	PsoOvis1B003366	0.01	0.01	0
qqPsoOvis2_cnag1_qqPsoOvis1.1_s01_RagTag	5567487	5569432	570	0	0	0	0	0	0	0	0.01	0	0.01	0	0.01	0.01	0	0	0.01	0.01	0.01	0.01	0	0	PsoOvis1B009575	0	0.01	0.01
qqPsoOvis2_cnag1_qqPsoOvis1.1_s01_RagTag	5574438	5575779	470	0	0	0	0	0	0	0	0	0	0	0	0	0	0.01	0	0	0	0	0	0	0	PsoOvis1B006998	0	0	0
qqPsoOvis2_cnag1_qqPsoOvis1.1_s01_RagTag	5581626	5586578	1603	0	0.02	0	0	0	0	0.02	0	0	0	0.01	0.03	0.02	0.03	0.04	0	0	0	0	0.01	0.01	PsoOvis1B013478	0	0.01	0.01
qqPsoOvis2_cnag1_qqPsoOvis1.1_s01_RagTag	5600882	5604531	1338	0	0	0.02	0	0	0	0.01	0.02	0	0	0	0.03	0	0	0.02	0.02	0.02	0.03	0	0	0	PsoOvis1B011869	0	0.01	0.01
qqPsoOvis2_cnag1_qqPsoOvis1.1_s01_RagTag	5610170	5610633	145	0	0	0	0	0.11	0	0	0	0	0.15	0	0	0	0.16	0	0	0.14	0	0.14	0	0.14	PsoOvis1B011599	0.02	0.05	0.03
qqPsoOvis2_cnag1_qqPsoOvis1.1_s01_RagTag	5615620	5615658	14	0.01	0	0	0	0.01	0	0	0	0	NA	0	0	0	0	0	0	0	0	0	0	0	PsoOvis1B012116	0	0	0
qqPsoOvis2_cnag1_qqPsoOvis1.1_s01_RagTag	5616275	5618339	547	0	0.01	0	0	0.07	0	0.01	0	0	0.09	0	0.01	0.01	0.07	0	0	0.06	0	0.11	0	0.05	PsoOvis1B007848	0.01	0.03	0.02
qqPsoOvis2_cnag1_qqPsoOvis1.1_s01_RagTag	5619704	5620496	206	0.01	0	0	0.01	0	0	0.02	0.01	0.03	0	0	0	0.03	0	0	0.01	0	0	0.02	0.01	0	PsoOvis1B008844	0	0.01	0.01
qqPsoOvis2_cnag1_qqPsoOvis1.1_s01_RagTag	5620520	5623474	908	0	0	0	0	0	0	0.01	0.01	0	0	0	0	0	0	0	0.01	0	0	0	0	0	PsoOvis1B002481	0	0	0
qqPsoOvis2_cnag1_qqPsoOvis1.1_s01_RagTag	5621365	5622720	475	0.01	0	0	0	0	0	0.02	0.02	0	0	0	0	0	0	0	0	0	0	0	0	0	PsoOvis1B007677	0	0	0
qqPsoOvis2_cnag1_qqPsoOvis1.1_s01_RagTag	5623657	5627873	1293	0	0	0	0.01	0.08	0	0.01	0	0.02	0.1	0	0	0.02	0.04	0	0.01	0.09	0	0.1	0.01	0.09	PsoOvis1B009250	0.01	0.03	0.02
qqPsoOvis2_cnag1_qqPsoOvis1.1_s01_RagTag	5628248	5630222	519	0	0	0	0.01	0	0	0	0	0.01	0	0	0	0.01	0	0	0.01	0	0	0	0.01	0	PsoOvis1B004560	0	0	0
qqPsoOvis2_cnag1_qqPsoOvis1.1_s01_RagTag	5633865	5634873	291	0.01	0	0.01	0.02	0.08	0	0.02	0.02	0.02	0.07	0.01	0	0.03	0.09	0	0.02	0.05	0.01	0.08	0.02	0.08	PsoOvis1B006681	0.02	0.03	0.01
qqPsoOvis2_cnag1_qqPsoOvis1.1_s01_RagTag	5637105	5638277	340	0.01	0	0	0.08	0	0	0	0.01	0.02	0	0.01	0	0.06	0	0	0.08	0	0	0.01	0.1	0	PsoOvis1B013025	0.01	0.02	0.01
qqPsoOvis2_cnag1_qqPsoOvis1.1_s01_RagTag	5644146	5646281	718	0.04	0.01	0	0.01	0.02	0	0.03	0.03	0.04	0.09	0.04	0	0	0.01	0	0	0	0	0.01	0	0	PsoOvis1B001653	0.01	0.02	0.01
qqPsoOvis2_cnag1_qqPsoOvis1.1_s01_RagTag	5647911	5649150	309	0	0	0.01	0	0.2	0	0	0.01	0	0.26	0	0	0	0.36	0	0	0.12	0	0.15	0	0.19	PsoOvis1B009755	0.04	0.07	0.03
qqPsoOvis2_cnag1_qqPsoOvis1.1_s01_RagTag	5649217	5652509	1081	0	0	0	0	0.02	0	0	0	0	0.01	0	0	0	0	0	0	0.02	0	0	0	0.02	PsoOvis1B010658	0	0	0
qqPsoOvis2_cnag1_qqPsoOvis1.1_s01_RagTag	5652621	5656837	1538	0	0	0.01	0.05	0	0	0	0.01	0.05	0	0	0.01	0.07	0.02	0	0.06	0.01	0	0.09	0.04	0.01	PsoOvis1B004963	0.01	0.02	0.01
qqPsoOvis2_cnag1_qqPsoOvis1.1_s01_RagTag	5660815	5663561	866	0	0.02	0	0	0.11	0	0.02	0	0.01	0.1	0.01	0.02	0.02	0.11	0.03	0.01	0.11	0	0.12	0.01	0.12	PsoOvis1B013111	0.02	0.05	0.03
qqPsoOvis2_cnag1_qqPsoOvis1.1_s01_RagTag	5667059	5668503	439	0	0.05	0	0.02	0	0	0.06	0	0.04	0	0	0.03	0.09	0.04	0.04	0.01	0	0	0.02	0.02	0	PsoOvis1B006778	0.01	0.02	0.01
qqPsoOvis2_cnag1_qqPsoOvis1.1_s01_RagTag	5668602	5670302	513	0	0	0	0	0	0	0	0	0	0	0	0	0	0	0	0	0	0	0	0	0	PsoOvis1B008014	0	0	0
qqPsoOvis2_cnag1_qqPsoOvis1.1_s01_RagTag	5672561	5716933	16794	0.23	0.02	0.01	0.05	0.01	0	0.22	0.21	0.21	0.27	0.22	0.02	0.06	0.03	0.01	0.02	0.01	0	0.06	0.04	0.01	PsoOvis1B001044	0.05	0.09	0.04
qqPsoOvis2_cnag1_qqPsoOvis1.1_s01_RagTag	5735610	5738763	833	0	0	0	0	0.01	0	0	0.01	0	0.02	0	0.01	0	0.01	0	0	0.04	0	0.01	0	0.02	PsoOvis1B009856	0	0.01	0.01
qqPsoOvis2_cnag1_qqPsoOvis1.1_s01_RagTag	5740372	5747016	2272	0	0	0	0	0	0	0	0	0.01	0	0	0.01	0.01	0	0	0	0	0	0	0	0	PsoOvis1B003467	0	0	0
qqPsoOvis2_cnag1_qqPsoOvis1.1_s01_RagTag	5747414	5747559	26	0.49	0.25	0	0.14	0.18	0	0	0	0.36	0	0.19	0	0.56	0	0.4	0	0	0	0.43	0	0.3	PsoOvis1B002106	0.18	0.15	0.03
qqPsoOvis2_cnag1_qqPsoOvis1.1_s01_RagTag	5748778	5751027	658	0	0	0	0	0	0	0	0.01	0	0	0.01	0.01	0	0	0	0.01	0	0	0	0	0	PsoOvis1B010369	0	0	0
qqPsoOvis2_cnag1_qqPsoOvis1.1_s01_RagTag	5770796	5773417	942	0.01	0	0	0	0.01	0	0.02	0.01	0.01	0.01	0	0	0.01	0.01	0.01	0	0.01	0	0	0	0	PsoOvis1B000048	0	0.01	0.01
qqPsoOvis2_cnag1_qqPsoOvis1.1_s01_RagTag	5774220	5774997	219	0.02	0.01	0	0	0	0	0.02	0.01	0.01	0	0.02	0.01	0	0.07	0.01	0	0	0	0	0	0	PsoOvis1B010184	0	0.01	0.01
qqPsoOvis2_cnag1_qqPsoOvis1.1_s01_RagTag	5795983	5801300	1458	0	0	0	0	0.04	0	0.01	0	0.01	0.04	0	0.01	0.01	0.04	0	0	0.03	0	0.07	0	0.02	PsoOvis1B006425	0.01	0.02	0.01
qqPsoOvis2_cnag1_qqPsoOvis1.1_s01_RagTag	5796145	5796705	117	0	0.01	0	0	0	0	0.01	0	0	0	0	0.01	0.01	0.01	0.01	0	0	0	0	0	0.01	PsoOvis1B013006	0	0	0
qqPsoOvis2_cnag1_qqPsoOvis1.1_s01_RagTag	5806807	5808132	391	0	0	0.02	0	0	0	0.01	0.03	0	0	0	0.03	0	0	0	0.01	0.05	0	0	0	0	PsoOvis1B011499	0	0.01	0.01
qqPsoOvis2_cnag1_qqPsoOvis1.1_s01_RagTag	5808630	5809337	208	0	0	0	0.01	0.41	0	0	0	0.02	0.49	0	0	0.02	0.43	0	0.01	0.28	0	0.39	0.02	0.57	PsoOvis1B004836	0.07	0.15	0.08
qqPsoOvis2_cnag1_qqPsoOvis1.1_s01_RagTag	5810505	5812723	648	0.02	0	0.01	0	0	0	0.02	0.03	0.03	0.03	0	0.01	0	0	0	0.01	0	0	0	0	0	PsoOvis1B009862	0	0.01	0.01
qqPsoOvis2_cnag1_qqPsoOvis1.1_s01_RagTag	5826914	5834019	2570	0	0	0	0	0.01	0	0	0	0.01	0	0	0	0	0.01	0	0	0.01	0	0.01	0	0.01	PsoOvis1B012356	0	0	0
qqPsoOvis2_cnag1_qqPsoOvis1.1_s01_RagTag	5834294	5836416	595	0	0	0	0.01	0	0	0	0	0.02	0	0.01	0	0.02	0	0.01	0.01	0	0.01	0.02	0.01	0.01	PsoOvis1B001887	0	0.01	0.01
qqPsoOvis2_cnag1_qqPsoOvis1.1_s01_RagTag	5836954	5838902	737	0	0	0	0	0	0	0.01	0.02	0.01	0	0	0	0	0	0	0	0	0	0	0	0	PsoOvis1B014077	0	0	0
qqPsoOvis2_cnag1_qqPsoOvis1.1_s01_RagTag	5839078	5839732	280	0	0	0.01	0	0	0	0	0.01	0	0	0	0	0	0	0	0.01	0.02	0	0	0	0	PsoOvis1B004198	0	0	0
qqPsoOvis2_cnag1_qqPsoOvis1.1_s01_RagTag	5840012	5841071	371	0	0	0	0.01	0	0	0	0.01	0.02	0	0	0.01	0.01	0	0	0.02	0	0.01	0	0.01	0	PsoOvis1B000788	0	0.01	0.01
qqPsoOvis2_cnag1_qqPsoOvis1.1_s01_RagTag	5841306	5842361	343	0	0	0.01	0	0	0	0.01	0.02	0	0.01	0	0.01	0	0.01	0	0.01	0.02	0	0	0	0	PsoOvis1B009110	0	0.01	0.01
qqPsoOvis2_cnag1_qqPsoOvis1.1_s01_RagTag	5842590	5843436	254	0.01	0	0	0	0	0	0.01	0.01	0.01	0	0	0	0	0.02	0	0	0	0	NA	0	0	PsoOvis1B002387	0	0	0
qqPsoOvis2_cnag1_qqPsoOvis1.1_s01_RagTag	5843761	5844898	379	0.03	0	0	0	0	0.01	0.03	0.02	0.03	0.01	0.03	0.01	0	0	0	0	0	0.02	0	0.01	0.01	PsoOvis1B007598	0.01	0.01	0
qqPsoOvis2_cnag1_qqPsoOvis1.1_s01_RagTag	5845042	5846697	442	0.24	0.22	0.24	0.22	0.38	0.18	0	0	0.04	0	0	0	0.03	0	0	0.04	0	0	0.07	0.02	0	PsoOvis1B010291	0.25	0.01	0.24
qqPsoOvis2_cnag1_qqPsoOvis1.1_s01_RagTag	5846744	5847431	231	0	0	0	0	0.1	0.01	0	0	0	0.26	0.02	0	0	0.11	0.01	0	0.33	0.02	0.33	0.03	0.21	PsoOvis1B001862	0.02	0.09	0.07
qqPsoOvis2_cnag1_qqPsoOvis1.1_s01_RagTag	5847544	5850275	889	0.01	0	0	0.02	0.03	0	0.01	0.02	0.03	0.06	0.01	0	0.02	0.03	0.01	0.03	0.06	0	0.05	0.02	0.03	PsoOvis1B012717	0.01	0.03	0.02
qqPsoOvis2_cnag1_qqPsoOvis1.1_s01_RagTag	5850416	5851158	321	0	0.03	0	0.02	0	0	0.04	0	0	0.01	0	0.02	0.04	0.08	0.04	0.01	0	0	0.03	0.02	0	PsoOvis1B006601	0.01	0.02	0.01
qqPsoOvis2_cnag1_qqPsoOvis1.1_s01_RagTag	5852457	5853827	419	0	0	0	0	0	0	0	0.02	0.01	0	0.01	0	0	0	0	0	0	0	0	0	0	PsoOvis1B014333	0	0	0
qqPsoOvis2_cnag1_qqPsoOvis1.1_s01_RagTag	5855785	5858376	877	0	0	0	0	0.07	0	0	0	0.01	0.09	0	0	0	0.07	0	0.01	0.08	0	0.08	0.01	0.07	PsoOvis1B005992	0.01	0.03	0.02
qqPsoOvis2_cnag1_qqPsoOvis1.1_s01_RagTag	5858964	5860102	394	0	0	0	0.02	0	0	0	0	0.04	0	0	0	0	0	0	0.04	0	0	0.01	0.03	0	PsoOvis1B000650	0	0.01	0.01
qqPsoOvis2_cnag1_qqPsoOvis1.1_s01_RagTag	5860618	5864458	1278	0	0	0.01	0	0.1	0	0	0.02	0.01	0.1	0.01	0.01	0	0.02	0	0.01	0.09	0.01	0.1	0	0.09	PsoOvis1B010630	0.02	0.03	0.01
qqPsoOvis2_cnag1_qqPsoOvis1.1_s01_RagTag	5865454	5912600	17531	0	0	0	0	0.02	0	0	0	0.01	0.02	0.01	0	0	0.02	0.01	0	0.02	0	0.02	0.01	0.02	PsoOvis1B001855	0	0.01	0.01
qqPsoOvis2_cnag1_qqPsoOvis1.1_s01_RagTag	5913589	5921318	3966	0	0.03	0	0	0.07	0	0.05	0.01	0.03	0.1	0.01	0.04	0.04	0.19	0.03	0	0.13	0	0.09	0	0.08	PsoOvis1B012250	0.02	0.05	0.03
qqPsoOvis2_cnag1_qqPsoOvis1.1_s01_RagTag	5921379	5924177	918	0	0	0	0	0.02	0	0	0.01	0	0.02	0	0	0	0.01	0	0	0.03	0	0.02	0	0.02	PsoOvis1B012473	0	0.01	0.01
qqPsoOvis2_cnag1_qqPsoOvis1.1_s01_RagTag	5924202	5927504	1099	0	0	0	0	0	0	0	0	0.01	0	0.01	0.01	0.01	0.01	0.01	0.01	0	0.01	0.01	0	0	PsoOvis1B006372	0	0.01	0.01
qqPsoOvis2_cnag1_qqPsoOvis1.1_s01_RagTag	5928089	5929085	366	0.01	0	0	0	0	0	0.01	0.02	0	0.01	0	0.01	0	0.01	0	0	0.01	0	0	0	0	PsoOvis1B013833	0	0	0
qqPsoOvis2_cnag1_qqPsoOvis1.1_s01_RagTag	5929014	5933332	1537	0	0	0.01	0	0.07	0	0	0.01	0	0.1	0.01	0.01	0.01	0.05	0	0.01	0.06	0	0.05	0.01	0.07	PsoOvis1B000764	0.01	0.03	0.02
qqPsoOvis2_cnag1_qqPsoOvis1.1_s01_RagTag	5933603	5935086	489	0	0	0	0	0	0	0	0	0	0	0	0	0	0	0	0	0	0	0	0	0	PsoOvis1B008589	0	0	0
qqPsoOvis2_cnag1_qqPsoOvis1.1_s01_RagTag	5935184	5938087	1004	0	0.02	0	0	0	0	0.02	0	0	0	0	0.01	0.02	0	0.01	0	0	0	0	0	0	PsoOvis1B002288	0	0	0
qqPsoOvis2_cnag1_qqPsoOvis1.1_s01_RagTag	5945321	5946739	519	0	0.02	0	0	0	0	0.02	0.01	0.01	0	0	0.04	0.04	0.06	0	0.01	0	0	0	0	0	PsoOvis1B012587	0	0.01	0.01
qqPsoOvis2_cnag1_qqPsoOvis1.1_s01_RagTag	5964464	5965663	464	0	0	0	0	0.04	0	0	0	0	0.03	0	0	0	0.05	0	0.01	0.05	0	0.05	0	0.03	PsoOvis1B005981	0.01	0.01	0
qqPsoOvis2_cnag1_qqPsoOvis1.1_s01_RagTag	5966297	5975036	2792	0	0	0	0	0.04	0	0	0.01	0.01	0.05	0	0	0	0.05	0	0.01	0.01	0	0.05	0	0.04	PsoOvis1B014582	0.01	0.02	0.01
qqPsoOvis2_cnag1_qqPsoOvis1.1_s01_RagTag	5975057	5975791	262	0	0.02	0	0	0	0	0.02	0	0	0	0	0.02	0.01	0	0.01	0.01	0	0	0	0	0	PsoOvis1B010274	0	0	0
qqPsoOvis2_cnag1_qqPsoOvis1.1_s01_RagTag	5975934	5976609	227	0	0	0.01	0	0	0	0	0.01	0	0	0	0.02	0	0	0	0.02	0.03	0.03	0	0	0	PsoOvis1B004380	0	0.01	0.01
qqPsoOvis2_cnag1_qqPsoOvis1.1_s01_RagTag	5977118	5978084	314	0	0	0	0.01	0	0	0	0	0	0	0	0	0.01	0	0	0	0	0	0	0.01	0	PsoOvis1B012461	0	0	0
qqPsoOvis2_cnag1_qqPsoOvis1.1_s01_RagTag	5978164	5988974	4343	0	0	0	0	0.01	0	0	0	0	0.02	0	0	0.01	0.01	0	0	0.01	0	0.01	0	0.01	PsoOvis1B006257	0	0	0
qqPsoOvis2_cnag1_qqPsoOvis1.1_s01_RagTag	5984660	5987631	1214	0	0	0	0	0.01	0	0	0	0	0.01	0	0	0	0	0	0	0.01	0	0.01	0	0.01	PsoOvis1B000215	0	0	0
qqPsoOvis2_cnag1_qqPsoOvis1.1_s01_RagTag	5989248	6004282	5220	0	0	0	0	0.02	0	0	0	0	0.02	0	0	0	0.02	0	0	0.02	0	0.02	0	0.02	PsoOvis1B013737	0	0.01	0.01
qqPsoOvis2_cnag1_qqPsoOvis1.1_s01_RagTag	6005439	6012118	2346	0	0.01	0	0	0	0	0	0	0	0	0	0.01	0.01	0.01	0.01	0	0	0	0	0	0	PsoOvis1B006989	0	0	0
qqPsoOvis2_cnag1_qqPsoOvis1.1_s01_RagTag	6016508	6039538	9101	0	0	0	0	0.01	0	0	0	0.01	0.01	0	0	0	0.01	0	0.01	0.02	0	0.02	0	0.02	PsoOvis1B000658	0	0.01	0.01
qqPsoOvis2_cnag1_qqPsoOvis1.1_s01_RagTag	6044551	6053737	3115	0	0	0	0	0	0	0	0	0	0	0	0	0	0	0	0	0	0	0	0	0	PsoOvis1B008617	0	0	0
qqPsoOvis2_cnag1_qqPsoOvis1.1_s01_RagTag	6053858	6055121	406	0	0	0.02	0	0	0	0	0.02	0	0	0	0.03	0	0	0	0.03	0.03	0.03	0	0	NA	PsoOvis1B002301	0	0.01	0.01
qqPsoOvis2_cnag1_qqPsoOvis1.1_s01_RagTag	6056309	6058277	631	0	0	0	0	0	0	0	0.01	0	0	0	0.01	0	0	0	0	0.02	0.01	0	0	0.01	PsoOvis1B006880	0	0	0
qqPsoOvis2_cnag1_qqPsoOvis1.1_s01_RagTag	6058412	6060060	544	0	0	0	0	0	0	0	0	0	0	0	0	0	0	0	0.01	0.01	0	0	0	0	PsoOvis1B005276	0	0	0
qqPsoOvis2_cnag1_qqPsoOvis1.1_s01_RagTag	6058446	6059103	272	0	0	0	0	0	0	0	0	0	0	0	0	0	0	0	0	0	0	0	0	0	PsoOvis1B013026	0	0	0
qqPsoOvis2_cnag1_qqPsoOvis1.1_s01_RagTag	6060093	6060870	248	0	0	0	0	0	0	0	0	0	0	0.01	0	0	0	0.01	0	0	0	0	0.01	0	PsoOvis1B011881	0	0	0
qqPsoOvis2_cnag1_qqPsoOvis1.1_s01_RagTag	6060875	6062114	431	0.02	0	0	0	0	0	0.01	0.02	0.01	0	0.01	0	0	0	0	0	0	0	0	0	0	PsoOvis1B010908	0	0	0
qqPsoOvis2_cnag1_qqPsoOvis1.1_s01_RagTag	6062192	6066108	1343	0	0.05	0	0	0	0	0.06	0.01	0.01	0	0	0.05	0.06	0	0.05	0	0	0	0	0	0	PsoOvis1B002519	0.01	0.02	0.01
qqPsoOvis2_cnag1_qqPsoOvis1.1_s01_RagTag	6066253	6067261	395	0	0	0.01	0	0	0	0	0.01	0	0	0	0.01	0	0	0	0.02	0	0.04	0	0	0.01	PsoOvis1B009543	0	0.01	0.01
qqPsoOvis2_cnag1_qqPsoOvis1.1_s01_RagTag	6067492	6068366	282	0.01	0	0	0	0	0	0.01	0.02	0.02	0.02	0.02	0	0	0	0	0	0	0	0	0	0	PsoOvis1B000966	0	0.01	0.01
qqPsoOvis2_cnag1_qqPsoOvis1.1_s01_RagTag	6068597	6070429	591	0	0.01	0	0	0	0	0.02	0	0	0	0	0.02	0.03	0.01	0.02	0	0	0	0	0	0	PsoOvis1B007687	0	0.01	0.01
qqPsoOvis2_cnag1_qqPsoOvis1.1_s01_RagTag	6070968	6079846	3305	0	0	0	0	0	0	0	0	0	0	0	0	0	0	0	0	0	0	0.01	0	0	PsoOvis1B007212	0	0	0
qqPsoOvis2_cnag1_qqPsoOvis1.1_s01_RagTag	6081483	6082111	239	0	0	0	0	0	0	0	0.01	0	0	0	0.01	0	0	0	0.01	0	0	0	0	0	PsoOvis1B008214	0	0	0
qqPsoOvis2_cnag1_qqPsoOvis1.1_s01_RagTag	6081541	6084103	876	0	0	0	0	0.01	0	0	0	0	0.01	0	0	0	0.01	0	0	0	0	0.02	0	0	PsoOvis1B006784	0	0	0
qqPsoOvis2_cnag1_qqPsoOvis1.1_s01_RagTag	6088433	6091999	1230	0	0.01	0	0	0	0	0.01	0	0	0	0	0	0.01	0.01	0.01	0	0	0	0	0	0	PsoOvis1B012887	0	0	0
qqPsoOvis2_cnag1_qqPsoOvis1.1_s01_RagTag	6092137	6092812	214	0	0	0	0.02	0	0	0	0	0.03	0	0	0	0.01	0	0	0.02	0	0	0.01	0.01	0	PsoOvis1B004267	0	0.01	0.01
qqPsoOvis2_cnag1_qqPsoOvis1.1_s01_RagTag	6093373	6099456	2298	0	0.03	0	0	0	0	0.04	0	0	0	0	0.03	0.02	0.01	0.03	0	0	0	0	0	0	PsoOvis1B011374	0	0.01	0.01
qqPsoOvis2_cnag1_qqPsoOvis1.1_s01_RagTag	6099778	6104714	1730	0	0	0	0.01	0.11	0	0.01	0	0.02	0.11	0	0.01	0.03	0.13	0	0.01	0.11	0	0.12	0.01	0.11	PsoOvis1B010081	0.02	0.04	0.02
qqPsoOvis2_cnag1_qqPsoOvis1.1_s01_RagTag	6108873	6110972	730	0	0	0	0	0	0	0	0.01	0	0.01	0	0	0	0	0	0	0.02	0	0	0	0.01	PsoOvis1B001684	0	0	0
qqPsoOvis2_cnag1_qqPsoOvis1.1_s01_RagTag	6118277	6119815	561	0	0	0	0	0	0	0	0	0	0	0	0	0	0	0	0	0	0.01	0	0	0	PsoOvis1B007778	0	0	0
qqPsoOvis2_cnag1_qqPsoOvis1.1_s01_RagTag	6121473	6122042	174	0	0	0	0.06	0	0	0	0	0.09	0	0	0	0.03	0	0	0.08	0	0	0.1	0.08	0	PsoOvis1B007257	0.01	0.03	0.02
qqPsoOvis2_cnag1_qqPsoOvis1.1_s01_RagTag	6124838	6126759	956	0	0	0.01	0	0	0	0	0	0	0.01	0	0.01	0	0	0	0	0.01	0.02	0	0	0	PsoOvis1B013210	0	0	0
qqPsoOvis2_cnag1_qqPsoOvis1.1_s01_RagTag	6128677	6143124	5815	0	0	0	0	0.02	0	0	0	0	0.03	0	0	0	0.03	0	0.01	0.03	0	0.02	0	0.02	PsoOvis1B009399	0	0.01	0.01
qqPsoOvis2_cnag1_qqPsoOvis1.1_s01_RagTag	6147148	6148325	400	0.01	0	0	0.03	0	0	0	0	0.06	0.06	0.02	0	0	0.03	0	0	0.03	0	0.01	0	0	PsoOvis1B003490	0.01	0.01	0
qqPsoOvis2_cnag1_qqPsoOvis1.1_s01_RagTag	6148649	6150855	821	0.01	0	0	0	0.47	0	0	0	0.01	0.42	0	0	0	0.32	0	0	0.33	0	0.34	0	0.47	PsoOvis1B011694	0.08	0.13	0.05
qqPsoOvis2_cnag1_qqPsoOvis1.1_s01_RagTag	6152695	6157087	1488	0	0	0.01	0	0	0	0	0.01	0	0	0	0.01	0	0	0	0.01	0.01	0	0.01	0	0	PsoOvis1B005130	0	0	0
qqPsoOvis2_cnag1_qqPsoOvis1.1_s01_RagTag	6157666	6159671	836	0	0	0	0	0	0	0	0	0.01	0	0	0	0.02	0	0	0.01	0.01	0	0	0	0	PsoOvis1B013128	0	0	0
qqPsoOvis2_cnag1_qqPsoOvis1.1_s01_RagTag	6159778	6161163	449	0	0	0	0	0	0	0.02	0.02	0	0	0.01	0.01	0	0	0	0	0	0	0	0	0	PsoOvis1B007565	0	0	0
qqPsoOvis2_cnag1_qqPsoOvis1.1_s01_RagTag	6161322	6163529	797	0	0	0	0	0.02	0	0	0	0	0.01	0	0	0	0.02	0	0	0.02	0	0.02	0	0.02	PsoOvis1B001281	0	0.01	0.01
qqPsoOvis2_cnag1_qqPsoOvis1.1_s01_RagTag	6163634	6165568	744	0	0	0	0	0	0	0	0	0	0	0	0	0	0	0	0	0	0	0	0	0	PsoOvis1B009383	0	0	0
qqPsoOvis2_cnag1_qqPsoOvis1.1_s01_RagTag	6165846	6167545	526	0	0	0	0.01	0	0	0	0	0.01	0	0	0	0	0	0	0.01	0	0	0	0	0	PsoOvis1B002668	0	0	0
qqPsoOvis2_cnag1_qqPsoOvis1.1_s01_RagTag	6167666	6169928	788	0	0.03	0	0	0.01	0	0.01	0	0.01	0.01	0	0.03	0.04	0.02	0.02	0	0.01	0	0.01	0	0	PsoOvis1B002814	0.01	0.01	0
qqPsoOvis2_cnag1_qqPsoOvis1.1_s01_RagTag	6168883	6172218	1254	0	0.01	0	0	0.11	0	0	0	0.01	0.11	0	0.01	0.01	0.1	0.01	0	0.12	0	0.14	0	0.14	PsoOvis1B001154	0.02	0.04	0.02
qqPsoOvis2_cnag1_qqPsoOvis1.1_s01_RagTag	6171483	6175268	1283	0	0.02	0	0	0	0	0.02	0	0	0	0	0	0.01	0.02	0.02	0	0	0	0	0	0	PsoOvis1B007370	0	0	0
qqPsoOvis2_cnag1_qqPsoOvis1.1_s01_RagTag	6174254	6175186	317	0	0.05	0	0	0	0	0.03	0	0	0	0	0	0	0	0.02	0	0	0	0	0.01	0.01	PsoOvis1B005265	0.01	0	0.01
qqPsoOvis2_cnag1_qqPsoOvis1.1_s01_RagTag	6175431	6176548	309	0	0	0	0	0	0	0	0	0	0	0	0.01	0	0	0.01	0.01	0	0.01	0	0.01	0	PsoOvis1B011918	0	0	0
qqPsoOvis2_cnag1_qqPsoOvis1.1_s01_RagTag	6178134	6179240	346	0	0	0.04	0	0.01	0	0	0.05	0	0	0	0.02	0	0	0	0.05	0.05	0.04	0.01	0	0	PsoOvis1B006976	0.01	0.01	0
qqPsoOvis2_cnag1_qqPsoOvis1.1_s01_RagTag	6179564	6180175	210	0.01	0	0	0	0	0	0.02	0	0.01	0.03	0.03	0	0	NA	0	0	0	0	0	0	0	PsoOvis1B013534	0	0.01	0.01
qqPsoOvis2_cnag1_qqPsoOvis1.1_s01_RagTag	6180376	6181537	390	0	0	0	0	0	0	0	0	0	0	0	0	0.01	0	0	0.01	0	0	0	0	0	PsoOvis1B013509	0	0	0
qqPsoOvis2_cnag1_qqPsoOvis1.1_s01_RagTag	6185904	6198885	5118	0	0	0	0	0.01	0	0	0	0.01	0.01	0	0	0.01	0.01	0	0.01	0.01	0	0.02	0	0.01	PsoOvis1B001241	0	0.01	0.01
qqPsoOvis2_cnag1_qqPsoOvis1.1_s01_RagTag	6208490	6209666	375	0	0	0.01	0	0.02	0	0	0.02	0	0.05	0	0.03	0	0.07	0.01	0.02	0.07	0.03	0.04	0	0.06	PsoOvis1B007748	0	0.03	0.03
qqPsoOvis2_cnag1_qqPsoOvis1.1_s01_RagTag	6215570	6221756	2383	0	0	0	0.01	0	0	0	0	0.01	0.01	0.01	0	0	0.01	0.01	0.01	0	0	0.02	0.02	0.01	PsoOvis1B002866	0	0.01	0.01
qqPsoOvis2_cnag1_qqPsoOvis1.1_s01_RagTag	6222097	6223252	374	0.01	0	0	0	0	0	0.02	0.02	0.01	0.04	0.02	0	0	0	0	0	0.01	0	0	0	0	PsoOvis1B011593	0	0.01	0.01
qqPsoOvis2_cnag1_qqPsoOvis1.1_s01_RagTag	6223340	6224146	301	0	0	0	0	0.04	0	0	0	0	0.07	0	0	0	0.02	0	0	0.03	0	0.04	0	0.02	PsoOvis1B005215	0.01	0.01	0
qqPsoOvis2_cnag1_qqPsoOvis1.1_s01_RagTag	6224613	6227463	938	0.01	0	0	0	0.02	0	0.01	0.01	0.01	0.02	0.01	0	0	0.02	0	0	0.02	0	0.01	0	0.01	PsoOvis1B009380	0	0.01	0.01
qqPsoOvis2_cnag1_qqPsoOvis1.1_s01_RagTag	6227482	6231996	1545	0	0	0	0	0.01	0	0	0	0	0.01	0	0	0	0.02	0	0	0.01	0	0.01	0	0.02	PsoOvis1B002850	0	0	0
qqPsoOvis2_cnag1_qqPsoOvis1.1_s01_RagTag	6228981	6232300	1123	0	0	0	0	0.02	0	0	0	0	0.02	0.01	0	0	0.03	0	0	0.02	0	0.01	0	0.02	PsoOvis1B008037	0	0.01	0.01
qqPsoOvis2_cnag1_qqPsoOvis1.1_s01_RagTag	6232967	6234930	681	0	0	0.01	0.03	0.01	0	0	0.02	0.02	0.01	0.01	0	0.01	0	0	0.05	0.05	0.03	0.05	0.03	0.01	PsoOvis1B001071	0.01	0.02	0.01
qqPsoOvis2_cnag1_qqPsoOvis1.1_s01_RagTag	6244277	6251078	2262	0.02	0	0	0	0.13	0	0.02	0.02	0.03	0.19	0.02	0	0.01	0.11	0	0	0.13	0	0.14	0	0.14	PsoOvis1B007097	0.02	0.05	0.03
qqPsoOvis2_cnag1_qqPsoOvis1.1_s01_RagTag	6251176	6252815	617	0	0	0	0	0	0	0	0	0.01	0	0	0	0	0	0	0	0	0	0	0.01	0	PsoOvis1B011506	0	0	0
qqPsoOvis2_cnag1_qqPsoOvis1.1_s01_RagTag	6263546	6268831	1917	0.01	0.01	0	0	0	0	0.03	0.02	0.01	0	0.01	0.02	0.02	0.01	0.02	0	0.01	0	0	0	0.02	PsoOvis1B009596	0	0.01	0.01
qqPsoOvis2_cnag1_qqPsoOvis1.1_s01_RagTag	6269169	6271654	843	0	0	0	0	0.03	0	0	0.01	0.01	0.04	0	0	0	0.03	0	0.01	0.03	0	0.03	0	0.01	PsoOvis1B002982	0	0.01	0.01
qqPsoOvis2_cnag1_qqPsoOvis1.1_s01_RagTag	6269169	6271896	915	0	0	0	0	0.03	0	0	0.01	0.01	0.04	0	0	0	0.03	0	0.01	0.03	0	0.03	0	0.01	PsoOvis1B010724	0	0.01	0.01
qqPsoOvis2_cnag1_qqPsoOvis1.1_s01_RagTag	6271930	6273227	337	0.05	0	0	0	0	0	0.05	0.06	0.06	0.07	0.05	0	0	0	0	0	0	0	0	0	0	PsoOvis1B002649	0.01	0.02	0.01
qqPsoOvis2_cnag1_qqPsoOvis1.1_s01_RagTag	6277090	6278546	526	0	0	0	0.01	0	0	0	0	0.01	0	0	0	0	0	0	0.02	0	0	0.01	0.01	0	PsoOvis1B005755	0	0	0
qqPsoOvis2_cnag1_qqPsoOvis1.1_s01_RagTag	6279134	6287991	3371	0	0	0	0	0	0	0	0	0	0	0	0	0	0	0	0	0	0	0	0	0	PsoOvis1B012316	0	0	0
qqPsoOvis2_cnag1_qqPsoOvis1.1_s01_RagTag	6290234	6290410	53	0	0	0	0	0	0	0	0	0	0	0	0	0	NA	NA	0	0	0	0	0	NA	PsoOvis1B008715	0	0	0
qqPsoOvis2_cnag1_qqPsoOvis1.1_s01_RagTag	6295748	6298008	781	0	0	0	0	0	0	0.01	0	0.01	0	0	0	0	0.01	0	0	0	0	0	0	0	PsoOvis1B002711	0	0	0
qqPsoOvis2_cnag1_qqPsoOvis1.1_s01_RagTag	6299178	6300630	456	0	0	0	0	0	0	0	0	0.01	0	0	0	0	0	0	0	0	0	0	0	0	PsoOvis1B003671	0	0	0
qqPsoOvis2_cnag1_qqPsoOvis1.1_s01_RagTag	6301229	6302736	488	0	0	0.05	0	0	0	0	0.05	0	0.01	0	0.07	0.01	NA	0	0.05	0.13	0.04	0.02	0	0	PsoOvis1B010260	0.01	0.03	0.02
qqPsoOvis2_cnag1_qqPsoOvis1.1_s01_RagTag	6301493	6304311	1011	0	0.01	0.03	0	0.02	0	0.02	0.03	0	0.02	0	0.05	0.01	0.04	0.01	0.02	0.04	0.02	0.02	0	0.02	PsoOvis1B010929	0.01	0.02	0.01
qqPsoOvis2_cnag1_qqPsoOvis1.1_s01_RagTag	6304626	6306587	721	0	0	0	0	0.19	0.01	0	0	0	0.2	0.02	0	0	0.17	0.01	0	0.24	0.01	0.23	0.01	0.3	PsoOvis1B002632	0.03	0.08	0.05
qqPsoOvis2_cnag1_qqPsoOvis1.1_s01_RagTag	6307249	6308845	505	0	0	0	0	0.24	0	0	0	0	0.27	0	0	0	0.34	0	0	0.3	0	0.25	0	0.21	PsoOvis1B012174	0.04	0.09	0.05
qqPsoOvis2_cnag1_qqPsoOvis1.1_s01_RagTag	6309097	6310110	378	0.02	0	0	0	0	0	0.01	0.03	0.03	0.02	0.02	0	0	0	0	0	0	0	0	0	0	PsoOvis1B004412	0	0.01	0.01
qqPsoOvis2_cnag1_qqPsoOvis1.1_s01_RagTag	6310354	6311885	617	0	0	0	0	0	0	0	0	0	0	0	0	0	0	0	0	0	0	0.06	0	0	PsoOvis1B008251	0	0	0
qqPsoOvis2_cnag1_qqPsoOvis1.1_s01_RagTag	6312322	6315503	1238	0	0.01	0.01	0	0.04	0	0.02	0.01	0	0.04	0	0.04	0.02	0.05	0.01	0.02	0.08	0.01	0.07	0	0.05	PsoOvis1B000126	0.01	0.03	0.02
qqPsoOvis2_cnag1_qqPsoOvis1.1_s01_RagTag	6316997	6320204	1149	0	0	0	0	0.13	0	0	0	0	0.15	0	0	0	0.19	0	0	0.14	0	0.14	0	0.12	PsoOvis1B010419	0.02	0.05	0.03
qqPsoOvis2_cnag1_qqPsoOvis1.1_s01_RagTag	6325880	6326674	278	0	0	0	0	0	0	0	0	0	0	0	0	0	0	0	0	0	0	0	0	0	PsoOvis1B002281	0	0	0
qqPsoOvis2_cnag1_qqPsoOvis1.1_s01_RagTag	6326384	6328648	745	0	0	0	0	0	0	0	0	0.01	0.01	0	0	0.01	0	0	0	0	0	0.02	0	0	PsoOvis1B004143	0	0	0
qqPsoOvis2_cnag1_qqPsoOvis1.1_s01_RagTag	6329496	6333510	1354	0	0	0	0	0	0	0	0.01	0.01	0	0	0	0.01	0	0	0.01	0	0.01	0	0.01	0	PsoOvis1B010774	0	0	0
qqPsoOvis2_cnag1_qqPsoOvis1.1_s01_RagTag	6333728	6334306	243	0	0.01	0	0	0.01	0	0.01	0	0	0	0	0.01	0.01	0.03	0	0	0	0	0	0	0	PsoOvis1B014639	0	0	0
qqPsoOvis2_cnag1_qqPsoOvis1.1_s01_RagTag	6334467	6335458	291	0	0.01	0	0.01	0.13	0	0.01	0	0.02	0.17	0	0.01	0.02	0.09	0	0	0.14	0	0.14	0	0.09	PsoOvis1B005997	0.02	0.05	0.03
qqPsoOvis2_cnag1_qqPsoOvis1.1_s01_RagTag	6337012	6338340	437	0	0	0	0.02	0.1	0	0.01	0	0	0.15	0.01	0	0.03	0.15	0.01	0.02	0.07	0	0.19	0.04	0.15	PsoOvis1B014321	0.02	0.06	0.04
qqPsoOvis2_cnag1_qqPsoOvis1.1_s01_RagTag	6339609	6340859	407	0	0	0	0	0	0	0	0.01	0.02	0.02	0	0	0.01	0	0	0.01	0	0	0	0	0	PsoOvis1B006066	0	0	0
qqPsoOvis2_cnag1_qqPsoOvis1.1_s01_RagTag	6340990	6341642	247	0	0.01	0	0	0	0	0.02	0	0	0	0	0.02	0.01	0	0	0	0	0	0	0	0	PsoOvis1B008488	0	0	0
qqPsoOvis2_cnag1_qqPsoOvis1.1_s01_RagTag	6342227	6345036	921	0	0	0	0	0.03	0	0	0	0.01	0.02	0	0	0	0.03	0	0	0.03	0	0.03	0	0.02	PsoOvis1B000364	0	0.01	0.01
qqPsoOvis2_cnag1_qqPsoOvis1.1_s01_RagTag	6345358	6349250	1329	0	0	0	0	0.04	0	0	0	0	0.05	0	0	0	0.07	0	0	0.05	0	0.05	0	0.03	PsoOvis1B001999	0.01	0.02	0.01
qqPsoOvis2_cnag1_qqPsoOvis1.1_s01_RagTag	6345432	6346475	333	0	0	0	0	0.22	0	0	0	0	0.24	0.01	0	0	0.18	0	0	0.34	0	0.22	0	0.2	PsoOvis1B010106	0.04	0.08	0.04
qqPsoOvis2_cnag1_qqPsoOvis1.1_s01_RagTag	6350084	6350842	239	0	0.02	0	0.01	0	0	0.03	0	0	0	0	0.03	0.03	0.07	0.03	0.01	0	0	0.02	0.01	0	PsoOvis1B006002	0	0.02	0.02
qqPsoOvis2_cnag1_qqPsoOvis1.1_s01_RagTag	6351228	6368983	7222	0	0	0	0	0	0	0	0	0	0	0	0	0	0	0	0	0.01	0	0.01	0	0	PsoOvis1B012826	0	0	0
qqPsoOvis2_cnag1_qqPsoOvis1.1_s01_RagTag	6370508	6372530	647	0	0	0	0	0	0	0	0	0	0	0	0	0	0	0	0	0	0	0	0	0	PsoOvis1B011140	0	0	0
qqPsoOvis2_cnag1_qqPsoOvis1.1_s01_RagTag	6373287	6382208	3158	0.04	0.03	0.04	0.05	0.01	0.02	0.01	0.02	0.03	0.02	0	0.01	0.02	0.02	0	0.01	0	0	0.04	0.02	0	PsoOvis1B004695	0.03	0.01	0.02
qqPsoOvis2_cnag1_qqPsoOvis1.1_s01_RagTag	6384276	6385159	290	0	0	0	0.02	0	0	0	0	0.03	0	0	0	0.05	NA	0	0.01	0	0	0.03	0.01	0	PsoOvis1B013212	0	0.01	0.01
qqPsoOvis2_cnag1_qqPsoOvis1.1_s01_RagTag	6385626	6386331	223	0	0	0.02	0.04	0	0	0	0.03	0.04	0	0	0.05	0.06	NA	0	0.05	0.04	0.02	0.05	0.04	0	PsoOvis1B006824	0.01	0.03	0.02
qqPsoOvis2_cnag1_qqPsoOvis1.1_s01_RagTag	6386449	6389881	1181	0	0	0	0.03	0.04	0	0	0	0.03	0.05	0	0	0.03	0.03	0	0.03	0.04	0	0.04	0.03	0.04	PsoOvis1B002192	0.01	0.02	0.01
qqPsoOvis2_cnag1_qqPsoOvis1.1_s01_RagTag	6390446	6391961	605	0	0	0	0	0	0.02	0.01	0	0.01	0	0.03	0.02	0.02	0.02	0.02	0.02	0	0.04	0.02	0.03	0	PsoOvis1B010487	0	0.02	0.02
qqPsoOvis2_cnag1_qqPsoOvis1.1_s01_RagTag	6392266	6397443	1809	0	0	0	0	0	0	0	0	0	0	0	0	0	0	0	0	0	0	0	0	0	PsoOvis1B005079	0	0	0
qqPsoOvis2_cnag1_qqPsoOvis1.1_s01_RagTag	6397948	6401020	1035	0	0.01	0	0	0	0	0.02	0.01	0.01	0	0	0.02	0.02	0.02	0.01	0.01	0.01	0.01	0	0.01	0.01	PsoOvis1B009877	0	0.01	0.01
qqPsoOvis2_cnag1_qqPsoOvis1.1_s01_RagTag	6401412	6403808	840	0.01	0	0	0	0.01	0	0.02	0.01	0.02	0.05	0.01	0	0.01	0.01	0	0	0.01	0	0.02	0	0.01	PsoOvis1B004382	0	0.01	0.01
qqPsoOvis2_cnag1_qqPsoOvis1.1_s01_RagTag	6404442	6405003	273	0	0	0	0	0.01	0	0	0	0	0	0	0	0	0	0	0	0	0	0	0	0	PsoOvis1B012615	0	0	0
qqPsoOvis2_cnag1_qqPsoOvis1.1_s01_RagTag	6405070	6408260	1039	0	0	0	0	0.03	0	0	0	0	0.04	0	0	0	0.03	0	0	0.03	0	0.04	0	0.04	PsoOvis1B000088	0	0.01	0.01
qqPsoOvis2_cnag1_qqPsoOvis1.1_s01_RagTag	6408933	6410234	446	0	0	0	0	0	0	0	0	0	0	0	0	0	0	0	0	0	0	0	0	0	PsoOvis1B008485	0	0	0
qqPsoOvis2_cnag1_qqPsoOvis1.1_s01_RagTag	6410253	6410876	164	0.02	0	0	0.01	0	0	0.01	0.03	0.05	0.02	0.03	0	0.01	0	0	0.03	0.01	0	0.03	0.03	0.01	PsoOvis1B011079	0	0.02	0.02
qqPsoOvis2_cnag1_qqPsoOvis1.1_s01_RagTag	6414381	6415439	458	0.02	0	0	0	0	0	0.05	0	0.04	0	0.02	0	0.01	0.01	0	0	0	0	0	0	0	PsoOvis1B004730	0	0.01	0.01
qqPsoOvis2_cnag1_qqPsoOvis1.1_s01_RagTag	6415725	6417235	430	0	0	0	0	0	0	0.01	0.01	0	0.01	0	0	0	0.01	0	0	0.01	0	0.01	0	0	PsoOvis1B013476	0	0	0
qqPsoOvis2_cnag1_qqPsoOvis1.1_s01_RagTag	6418222	6419691	863	0	0	0.01	0	0.02	0	0	0.02	0	0.02	0	0.02	0	0.03	0	0.01	0.05	0.02	0.03	0	0.01	PsoOvis1B006737	0	0.01	0.01
qqPsoOvis2_cnag1_qqPsoOvis1.1_s01_RagTag	6419956	6423458	1362	0	0	0.03	0	0	0	0	0.04	0.01	0	0	0.02	0	0.01	0	0.01	0.05	0.02	0	0	0	PsoOvis1B007809	0	0.01	0.01
qqPsoOvis2_cnag1_qqPsoOvis1.1_s01_RagTag	6424050	6428193	1383	0	0.03	0	0	0	0	0.04	0	0	0	0	0.02	0.02	0.05	0.02	0	0	0	0.01	0	0.01	PsoOvis1B001438	0	0.01	0.01
qqPsoOvis2_cnag1_qqPsoOvis1.1_s01_RagTag	6427610	6427933	132	0	0	0.03	0	0	0	0	0.08	0.01	0	0	0.14	0.02	NA	0	0.08	0.14	0.04	0.03	0	0	PsoOvis1B009868	0	0.04	0.04
qqPsoOvis2_cnag1_qqPsoOvis1.1_s01_RagTag	6428566	6432585	1464	0	0	0	0	0	0	0	0	0	0	0	0	0	0	0	0	0	0	0	0	0	PsoOvis1B000166	0	0	0
qqPsoOvis2_cnag1_qqPsoOvis1.1_s01_RagTag	6433700	6434401	231	0	0.03	0	0	0	0	0	0	0.01	0	0	0.01	0.03	0.04	0.02	0	0	0	0.01	0	0	PsoOvis1B003786	0	0.01	0.01
qqPsoOvis2_cnag1_qqPsoOvis1.1_s01_RagTag	6434531	6441747	2869	0	0	0	0	0	0	0	0	0	0	0	0	0	0.01	0	0	0.01	0	0.01	0	0	PsoOvis1B012073	0	0	0
qqPsoOvis2_cnag1_qqPsoOvis1.1_s01_RagTag	6447228	6447736	214	0	0	0	0	0	0	0	0	0	0	0	0	0	0	0	0	0	0	0	0	0	PsoOvis1B005851	0	0	0
qqPsoOvis2_cnag1_qqPsoOvis1.1_s01_RagTag	6463987	6464292	109	0.03	0.01	0	0.01	0	0	0.04	0	0.03	0.07	0.02	0	0	0	0	0	0	0	0	0	0	PsoOvis1B014092	0.01	0.01	0
qqPsoOvis2_cnag1_qqPsoOvis1.1_s01_RagTag	6470846	6471703	264	0	0	0	0	0	0	0	0.01	0.01	0	0	0	0	0	0	0	0	0	0	0	0	PsoOvis1B002573	0	0	0
qqPsoOvis2_cnag1_qqPsoOvis1.1_s01_RagTag	6474933	6477338	814	0	0	0	0.01	0.07	0	0	0	0.01	0.1	0	0	0	0.07	0	0.01	0.08	0	0.1	0.01	0.08	PsoOvis1B014153	0.01	0.03	0.02
qqPsoOvis2_cnag1_qqPsoOvis1.1_s01_RagTag	6477904	6478503	142	0	0	0	0	0	0	0	0	0	NA	0	0	0	0	0	0	NA	0	0	0	0	PsoOvis1B005824	0	0	0
qqPsoOvis2_cnag1_qqPsoOvis1.1_s01_RagTag	6478949	6479229	69	0	0	0	0	0	0	0	0	0	NA	0	0	0	NA	0	0	NA	0	NA	0	NA	PsoOvis1B001536	0	0	0
qqPsoOvis2_cnag1_qqPsoOvis1.1_s01_RagTag	6493663	6545399	21242	0	0	0	0	0.01	0	0	0	0	0.01	0	0	0	0.02	0	0	0.01	0	0.01	0	0.01	PsoOvis1B010665	0	0	0
qqPsoOvis2_cnag1_qqPsoOvis1.1_s01_RagTag	6550733	6553397	1130	0	0	0	0	0	0	0	0	0	0	0	0	0	0	0.01	0	0	0	0.01	0	0	PsoOvis1B011855	0	0	0
qqPsoOvis2_cnag1_qqPsoOvis1.1_s01_RagTag	6554192	6559918	1999	0	0	0	0	0.03	0	0	0	0.01	0.03	0	0	0	0.03	0	0	0.02	0	0.03	0.01	0.03	PsoOvis1B005249	0	0.01	0.01
qqPsoOvis2_cnag1_qqPsoOvis1.1_s01_RagTag	6561042	6563052	728	0	0	0	0	0	0	0	0	0	0	0	0	0	0	0	0	0	0	0	0	0	PsoOvis1B013461	0	0	0
qqPsoOvis2_cnag1_qqPsoOvis1.1_s01_RagTag	6563148	6567592	1601	0	0	0	0	0.05	0	0	0	0	0.05	0	0	0	0.06	0	0	0.07	0	0.05	0	0.07	PsoOvis1B006918	0.01	0.02	0.01
qqPsoOvis2_cnag1_qqPsoOvis1.1_s01_RagTag	6597471	6602757	1921	0	0	0	0	0	0	0	0	0.01	0.01	0	0	0	0	0	0	0	0	0.02	0.01	0.01	PsoOvis1B002614	0	0	0
qqPsoOvis2_cnag1_qqPsoOvis1.1_s01_RagTag	6608993	6612204	1166	0	0.01	0	0	0	0	0	0	0	0	0	0	0	0.01	0	0	0	0	0	0	0	PsoOvis1B010966	0	0	0
qqPsoOvis2_cnag1_qqPsoOvis1.1_s01_RagTag	6612218	6614105	697	0	0.01	0	0	0.02	0.01	0.01	0	0	0.02	0.01	0	0.01	0.01	0	0	0.01	0.01	0.03	0.02	0.04	PsoOvis1B001563	0.01	0.01	0
qqPsoOvis2_cnag1_qqPsoOvis1.1_s01_RagTag	6614216	6614845	175	0	0	0.01	0	0	0	0	0.01	0	0	0	0.01	0	0	0	0.01	0	0.01	0	0	0	PsoOvis1B014043	0	0	0
qqPsoOvis2_cnag1_qqPsoOvis1.1_s01_RagTag	6614926	6615909	338	0	0	0	0	0	0.01	0	0.01	0	0	0.01	0	0	0	0	0.01	0	0.02	0	0.01	0.01	PsoOvis1B003741	0	0	0
qqPsoOvis2_cnag1_qqPsoOvis1.1_s01_RagTag	6616167	6618506	764	0.01	0.01	0	0	0.02	0.01	0.02	0.01	0.01	0.02	0.02	0.01	0.01	0.02	0.02	0	0.02	0.01	0.02	0.01	0.02	PsoOvis1B012028	0.01	0.01	0
qqPsoOvis2_cnag1_qqPsoOvis1.1_s01_RagTag	6619607	6625703	2012	0.08	0.1	0.08	0.06	0.13	0.09	0	0.01	0.01	0.09	0	0	0	0.1	0	0.01	0.07	0	0.06	0	0.08	PsoOvis1B005350	0.09	0.03	0.06
qqPsoOvis2_cnag1_qqPsoOvis1.1_s01_RagTag	6653816	6657029	757	0.02	0	0	0.08	0	0	0.02	0.02	0.09	0.02	0.02	0.01	0.05	0.01	0.01	0.09	0	0	0.03	0.09	0	PsoOvis1B003639	0.02	0.03	0.01
qqPsoOvis2_cnag1_qqPsoOvis1.1_s01_RagTag	6676699	6677810	244	0	0	0	0	0	0	0	0	0	0	0	0	0	0	0	0	0	0	0	0	0	PsoOvis1B000754	0	0	0
qqPsoOvis2_cnag1_qqPsoOvis1.1_s01_RagTag	6678382	6681061	1056	0.02	0.02	0.02	0.02	0.02	0	0.05	0.06	0.06	0.02	0	0.01	0.01	0	0	0.01	0.01	0.01	0.01	0.01	0	PsoOvis1B009085	0.02	0.02	0
qqPsoOvis2_cnag1_qqPsoOvis1.1_s01_RagTag	6701625	6702588	373	0	0	0	0	0	0	0	0	0	0	0	0	0.01	0	0	0	0	0	0	0.01	0	PsoOvis1B010703	0	0	0
qqPsoOvis2_cnag1_qqPsoOvis1.1_s01_RagTag	6729981	6732137	852	0	0	0	0	0.17	0	0	0	0	0.22	0	0	0	0.21	0	0	0.22	0	0.19	0	0.24	PsoOvis1B000488	0.03	0.07	0.04
qqPsoOvis2_cnag1_qqPsoOvis1.1_s01_RagTag	6733645	6736256	787	0	0.06	0	0	0	0	0.06	0	0	0	0	0.08	0.06	0.02	0.07	0	0	0	0	0	0	PsoOvis1B010901	0.01	0.02	0.01
qqPsoOvis2_cnag1_qqPsoOvis1.1_s01_RagTag	6736383	6738630	826	0	0	0	0	0	0	0	0	0	0	0	0	0	0	0	0	0	0	0	0	0	PsoOvis1B002777	0	0	0
qqPsoOvis2_cnag1_qqPsoOvis1.1_s01_RagTag	6740294	6741397	364	0	0	0	0	0	0	0	0	0	0	0	0	0	0	0	0	0	0	0	0	0	PsoOvis1B007473	0	0	0
qqPsoOvis2_cnag1_qqPsoOvis1.1_s01_RagTag	6741524	6742843	528	0	0	0	0	0	0	0	0.01	0.01	0.01	0	0	0	0	0	0	0	0	0	0	0	PsoOvis1B001345	0	0	0
qqPsoOvis2_cnag1_qqPsoOvis1.1_s01_RagTag	6745253	6747559	745	0	0	0	0	0	0	0.01	0	0	0	0	0.01	0.01	0	0.01	0	0	0	0	0	0	PsoOvis1B006553	0	0	0
qqPsoOvis2_cnag1_qqPsoOvis1.1_s01_RagTag	6748142	6749285	535	0	0.01	0	0	0	0	0.02	0.01	0	0	0	0.02	0.01	0.01	0.02	0.01	0	0	0	0	0	PsoOvis1B011060	0	0.01	0.01
qqPsoOvis2_cnag1_qqPsoOvis1.1_s01_RagTag	6749299	6750193	307	0.01	0	0	0	0	0	0.01	0.02	0.02	0	0.02	0	0	0	0	0	0	0	0	0	0	PsoOvis1B002762	0	0	0
qqPsoOvis2_cnag1_qqPsoOvis1.1_s01_RagTag	6750381	6750896	217	0	0.01	0	0	0	0	0.03	0.01	0.01	NA	0.01	0.01	0.02	0.03	0.02	0	0.01	0	0	0	0	PsoOvis1B010858	0	0.01	0.01
qqPsoOvis2_cnag1_qqPsoOvis1.1_s01_RagTag	6751070	6751612	174	0	0	0	0	0.01	0	0	0	0.01	0.02	0.02	0	0	0.12	0.03	0	0.01	0	0	0.02	0.02	PsoOvis1B003488	0	0.02	0.02
qqPsoOvis2_cnag1_qqPsoOvis1.1_s01_RagTag	6751792	6753600	565	0	0	0	0	0.05	0	0	0	0	0.09	0	0	0	0.08	0	0	0.05	0	0.08	0	0.04	PsoOvis1B007949	0.01	0.02	0.01
qqPsoOvis2_cnag1_qqPsoOvis1.1_s01_RagTag	6755762	6756790	349	0	0	0.01	0.06	0.04	0	0	0.02	0.07	0.04	0	0	0.03	0	0	0.1	0.07	0	0.09	0.03	0.02	PsoOvis1B004538	0.02	0.03	0.01
qqPsoOvis2_cnag1_qqPsoOvis1.1_s01_RagTag	6757006	6757966	414	0	0	0	0	0	0	0	0	0	0	0	0	0	0	0	0	0	0	0	0	0	PsoOvis1B002017	0	0	0
qqPsoOvis2_cnag1_qqPsoOvis1.1_s01_RagTag	6759820	6762819	1096	0	0	0	0	0	0	0	0	0	0	0.01	0	0	0	0	0	0	0	0	0	0	PsoOvis1B000015	0	0	0
qqPsoOvis2_cnag1_qqPsoOvis1.1_s01_RagTag	6765016	6765684	290	0	0	0	0	0.02	0	0	0.01	0.02	0.01	0	0	0.02	0.04	0	0	0	0	0.01	0	0.01	PsoOvis1B011998	0	0.01	0.01
qqPsoOvis2_cnag1_qqPsoOvis1.1_s01_RagTag	6768834	6771953	1207	0	0	0	0	0.03	0	0.01	0.01	0	0.05	0	0.01	0	0.06	0	0	0.05	0	0.03	0	0.03	PsoOvis1B008428	0	0.02	0.02
qqPsoOvis2_cnag1_qqPsoOvis1.1_s01_RagTag	6773101	6784272	4575	0	0	0	0	0	0	0	0	0	0	0	0	0	0	0.01	0	0	0.01	0	0	0	PsoOvis1B001622	0	0	0
qqPsoOvis2_cnag1_qqPsoOvis1.1_s01_RagTag	6799656	6802874	1227	0	0	0	0	0	0	0	0.01	0.01	0	0	0	0	0	0	0	0	0	0	0	0	PsoOvis1B011555	0	0	0
qqPsoOvis2_cnag1_qqPsoOvis1.1_s01_RagTag	6804154	6806478	952	0	0	0	0	0	0	0	0	0	0	0	0	0	0	0	0	0	0	0	0	0	PsoOvis1B005156	0	0	0
qqPsoOvis2_cnag1_qqPsoOvis1.1_s01_RagTag	6817805	6821498	1591	0	0	0	0	0.03	0	0.01	0	0	0.05	0	0.01	0	0.05	0.01	0	0.03	0	0.02	0	0.04	PsoOvis1B002097	0	0.01	0.01
qqPsoOvis2_cnag1_qqPsoOvis1.1_s01_RagTag	6844303	6847795	1191	0	0	0	0.01	0.13	0	0	0	0.02	0.16	0	0	0	0.12	0	0.02	0.21	0	0.09	0.01	0.14	PsoOvis1B010196	0.02	0.05	0.03
qqPsoOvis2_cnag1_qqPsoOvis1.1_s01_RagTag	6847189	6848037	309	0	0	0	0.01	0	0	0	0.01	0	0	0.01	0	0.01	0	0	0.02	0.01	0.02	0.01	0.02	0	PsoOvis1B004553	0	0.01	0.01
qqPsoOvis2_cnag1_qqPsoOvis1.1_s01_RagTag	6855611	6857853	728	0	0	0	0	0	0	0.01	0	0.01	0	0	0	0	0	0	0	0	0	0	0	0	PsoOvis1B001988	0	0	0
qqPsoOvis2_cnag1_qqPsoOvis1.1_s01_RagTag	6858084	6859023	305	0	0	0	0	0	0	0	0	0	0	0	0	0	0	0	0	0	0	0	0	0	PsoOvis1B010162	0	0	0
qqPsoOvis2_cnag1_qqPsoOvis1.1_s01_RagTag	6859154	6861358	999	0	0.01	0	0.01	0	0	0.02	0.01	0.02	0.01	0	0.01	0.01	0.02	0	0.01	0	0	0.02	0.01	0	PsoOvis1B000864	0	0.01	0.01
qqPsoOvis2_cnag1_qqPsoOvis1.1_s01_RagTag	6864815	6866434	536	0	0	0	0	0	0	0	0.01	0.01	0.01	0	0	0	0	0	0.01	0.01	0	0.01	0	0	PsoOvis1B006201	0	0	0
qqPsoOvis2_cnag1_qqPsoOvis1.1_s01_RagTag	6893342	6905133	4733	0	0	0	0	0	0	0	0	0	0	0	0	0	0	0	0.01	0	0	0	0	0	PsoOvis1B014626	0	0	0
qqPsoOvis2_cnag1_qqPsoOvis1.1_s01_RagTag	6946960	6956039	3670	0	0	0	0	0.04	0	0	0.01	0	0.03	0.01	0	0	0.04	0	0	0.04	0.01	0.04	0	0.05	PsoOvis1B006841	0.01	0.02	0.01
qqPsoOvis2_cnag1_qqPsoOvis1.1_s01_RagTag	6956326	6958017	568	0	0	0	0.01	0.02	0	0	0	0.01	0.02	0	0	0	0.02	0	0.02	0.02	0	0.03	0.01	0.02	PsoOvis1B012524	0	0.01	0.01
qqPsoOvis2_cnag1_qqPsoOvis1.1_s01_RagTag	6958400	6960921	923	0	0.03	0	0	0	0	0.03	0	0	0	0	0.03	0.03	0	0.03	0	0	0	0	0	0	PsoOvis1B002111	0	0.01	0.01
qqPsoOvis2_cnag1_qqPsoOvis1.1_s01_RagTag	6961071	6964085	922	0.08	0.01	0	0.03	0.06	0	0.08	0.08	0.01	0.16	0.07	0.01	0.04	0.08	0.01	0.04	0.06	0	0.11	0.03	0.04	PsoOvis1B010486	0.03	0.05	0.02
qqPsoOvis2_cnag1_qqPsoOvis1.1_s01_RagTag	6964506	6966469	805	0	0	0	0.01	0	0	0	0	0.01	0	0	0	0.01	0	0	0.01	0	0	0.04	0.01	0	PsoOvis1B006958	0	0.01	0.01
qqPsoOvis2_cnag1_qqPsoOvis1.1_s01_RagTag	6966688	6969178	840	0	0	0	0	0.14	0	0	0	0	0.14	0	0	0	0.23	0	0	0.15	0	0.12	0	0.09	PsoOvis1B013898	0.02	0.05	0.03
qqPsoOvis2_cnag1_qqPsoOvis1.1_s01_RagTag	6973904	6975476	532	0.01	0	0	0	0	0	0.02	0.01	0.01	0.01	0	0	0	0	0	0	0	0	0	0	0	PsoOvis1B005749	0	0	0
qqPsoOvis2_cnag1_qqPsoOvis1.1_s01_RagTag	6975954	6979949	1633	0	0	0	0	0.01	0	0	0	0	0	0	0	0	0.02	0	0	0.01	0	0.02	0	0.03	PsoOvis1B000913	0	0.01	0.01
qqPsoOvis2_cnag1_qqPsoOvis1.1_s01_RagTag	6981072	6987487	2780	0.01	0.01	0	0	0.01	0	0.01	0.01	0.01	0.01	0.01	0.01	0.02	0.02	0.01	0	0.01	0	0.01	0	0	PsoOvis1B010110	0	0.01	0.01
qqPsoOvis2_cnag1_qqPsoOvis1.1_s01_RagTag	6988514	6990955	1026	0	0	0	0	0	0	0	0	0	0	0	0	0.02	0.01	0	0	0	0	0.01	0	0	PsoOvis1B002525	0	0	0
qqPsoOvis2_cnag1_qqPsoOvis1.1_s01_RagTag	6991160	6991891	243	0	0.02	0.02	0	0	0	0.03	0.01	0.01	0	0	0.04	0.02	0.03	0.02	0.02	0.04	0	0.02	0	0	PsoOvis1B012738	0.01	0.02	0.01
qqPsoOvis2_cnag1_qqPsoOvis1.1_s01_RagTag	6992134	6996670	1657	0	0	0	0	0	0	0	0	0	0	0	0	0	0	0	0	0	0	0	0	0	PsoOvis1B006959	0	0	0
qqPsoOvis2_cnag1_qqPsoOvis1.1_s01_RagTag	7010640	7016073	2567	0	0	0	0.01	0	0	0	0	0.01	0	0	0	0.01	0	0	0.01	0	0	0.01	0.02	0	PsoOvis1B013499	0	0	0
qqPsoOvis2_cnag1_qqPsoOvis1.1_s01_RagTag	7028173	7031330	1120	0	0.01	0	0	0	0	0.01	0	0	0	0	0.02	0.02	0.03	0.01	0	0	0	0	0	0	PsoOvis1B005614	0	0.01	0.01
qqPsoOvis2_cnag1_qqPsoOvis1.1_s01_RagTag	7032459	7048198	6312	0	0	0	0	0	0	0.01	0.01	0.01	0.01	0	0.01	0	0	0	0	0	0	0.01	0	0	PsoOvis1B003400	0	0	0
qqPsoOvis2_cnag1_qqPsoOvis1.1_s01_RagTag	7049213	7051175	686	0	0.02	0	0.03	0.06	0.01	0.02	0	0.04	0.07	0.01	0.02	0.03	0.02	0.02	0	0.05	0	0.09	0.02	0.06	PsoOvis1B004531	0.02	0.03	0.01
qqPsoOvis2_cnag1_qqPsoOvis1.1_s01_RagTag	7051291	7053440	727	0	0	0	0	0	0	0	0	0	0	0	0	0	0	0	0	0	0	0	0	0	PsoOvis1B012783	0	0	0
qqPsoOvis2_cnag1_qqPsoOvis1.1_s01_RagTag	7057619	7061120	1429	0	0	0	0	0	0	0	0	0.01	0	0	0	0	0	0	0	0	0	0	0.01	0	PsoOvis1B006833	0	0	0
qqPsoOvis2_cnag1_qqPsoOvis1.1_s01_RagTag	7065264	7067746	847	0	0	0	0	0.06	0	0	0.01	0	0.07	0	0	0	0.06	0	0	0.07	0	0.08	0	0.1	PsoOvis1B013201	0.01	0.03	0.02
qqPsoOvis2_cnag1_qqPsoOvis1.1_s01_RagTag	7069388	7081880	4989	0	0	0	0	0.03	0.01	0	0	0	0.03	0.01	0.01	0	0.05	0	0.01	0.03	0.01	0.03	0.01	0.06	PsoOvis1B010373	0.01	0.02	0.01
qqPsoOvis2_cnag1_qqPsoOvis1.1_s01_RagTag	7086734	7089073	839	0.02	0	0	0	0.35	0	0.02	0.02	0.02	0.19	0.02	0	0	0.29	0	0	0.17	0	0.36	0.01	0.33	PsoOvis1B002163	0.06	0.1	0.04
qqPsoOvis2_cnag1_qqPsoOvis1.1_s01_RagTag	7089514	7092441	1205	0	0	0	0.01	0	0	0.01	0	0.01	0	0	0	0.01	0	0	0.02	0	0	0.02	0	0	PsoOvis1B008486	0	0	0
qqPsoOvis2_cnag1_qqPsoOvis1.1_s01_RagTag	7092763	7096017	1186	0.04	0	0	0	0	0	0.01	0.06	0.02	0.04	0.04	0	0	0	0	0.02	0	0	0	0	0	PsoOvis1B001706	0.01	0.01	0
qqPsoOvis2_cnag1_qqPsoOvis1.1_s01_RagTag	7097192	7098784	576	0	0	0	0	0.03	0	0	0	0	0.03	0	0	0	0.01	0	0	0.03	0	0.03	0	0.03	PsoOvis1B008211	0	0.01	0.01
qqPsoOvis2_cnag1_qqPsoOvis1.1_s01_RagTag	7111564	7113242	648	0.01	0	0	0	0.02	0	0.01	0.01	0	0.04	0.01	0	0	0.03	0	0	0.02	0	0.01	0	0.03	PsoOvis1B009456	0	0.01	0.01
qqPsoOvis2_cnag1_qqPsoOvis1.1_s01_RagTag	7114605	7117129	923	0	0	0	0	0.13	0	0	0	0	0.15	0	0	0	0.16	0	0	0.12	0	0.16	0.01	0.12	PsoOvis1B003142	0.02	0.05	0.03
qqPsoOvis2_cnag1_qqPsoOvis1.1_s01_RagTag	7117314	7121318	1371	0.01	0	0.04	0	0	0	0.02	0.06	0.02	0.01	0.01	0.04	0	0	0	0.04	0.05	0.05	0	0	0	PsoOvis1B012453	0.01	0.02	0.01
qqPsoOvis2_cnag1_qqPsoOvis1.1_s01_RagTag	7122261	7125810	1389	0	0	0	0	0.04	0	0.01	0	0	0.04	0	0.01	0	0.05	0	0	0.03	0	0.03	0	0.03	PsoOvis1B006514	0.01	0.01	0
qqPsoOvis2_cnag1_qqPsoOvis1.1_s01_RagTag	7127149	7130649	1224	0.01	0	0	0	0.02	0	0	0.02	0.01	0.05	0.01	0.01	0	0.03	0	0.01	0.03	0	0.03	0	0.02	PsoOvis1B000914	0	0.01	0.01
qqPsoOvis2_cnag1_qqPsoOvis1.1_s01_RagTag	7131165	7137396	1978	0	0	0	0	0.04	0	0	0	0.01	0.05	0	0	0	0.03	0	0.01	0.05	0	0.04	0.01	0.04	PsoOvis1B007798	0.01	0.02	0.01
qqPsoOvis2_cnag1_qqPsoOvis1.1_s01_RagTag	7137876	7139229	543	0	0	0.01	0	0.01	0	0	0.01	0	0.01	0	0.01	0	0.01	0	0.01	0.04	0.01	0.02	0	0.02	PsoOvis1B001500	0	0.01	0.01
qqPsoOvis2_cnag1_qqPsoOvis1.1_s01_RagTag	7139746	7141744	728	0	0	0	0	0.05	0	0	0	0.01	0.06	0	0	0	0.04	0	0.01	0.06	0	0.05	0	0.04	PsoOvis1B010683	0.01	0.02	0.01
qqPsoOvis2_cnag1_qqPsoOvis1.1_s01_RagTag	7141792	7142935	346	0	0	0	0	0.05	0	0	0	0	0.06	0	0	0	0.03	0	0	0.05	0	0.05	0	0.05	PsoOvis1B004324	0.01	0.02	0.01
qqPsoOvis2_cnag1_qqPsoOvis1.1_s01_RagTag	7143015	7144301	406	0.01	0	0	0	0.01	0	0.01	0.01	0.01	0.02	0.01	0	0	0.01	0	0	0.01	0	0.02	0	0.01	PsoOvis1B012823	0	0.01	0.01
qqPsoOvis2_cnag1_qqPsoOvis1.1_s01_RagTag	7144302	7144942	207	0.01	0.01	0	0	0	0	0.01	0.02	0.01	0	0.01	0.01	0.01	0.03	0.01	0	0	0	0	0	0	PsoOvis1B006379	0	0.01	0.01
qqPsoOvis2_cnag1_qqPsoOvis1.1_s01_RagTag	7145027	7147371	790	0	0	0	0.02	0.07	0	0	0	0.03	0.09	0	0	0.01	0.04	0	0.02	0.06	0	0.11	0.02	0.06	PsoOvis1B008219	0.02	0.03	0.01
qqPsoOvis2_cnag1_qqPsoOvis1.1_s01_RagTag	7149278	7152338	1088	0	0	0	0	0.02	0.03	0	0	0	0.02	0.03	0	0	0.01	0	0	0.02	0.02	0.01	0.03	0.05	PsoOvis1B001490	0.01	0.01	0
qqPsoOvis2_cnag1_qqPsoOvis1.1_s01_RagTag	7153002	7154450	599	0	0	0	0	0	0	0.01	0	0	0	0	0.01	0	0.01	0	0	0	0	0	0	0.01	PsoOvis1B009624	0	0	0
qqPsoOvis2_cnag1_qqPsoOvis1.1_s01_RagTag	7155148	7157644	814	0	0	0	0	0	0	0	0	0	0	0	0	0	0	0	0	0	0	0	0	0	PsoOvis1B003098	0	0	0
qqPsoOvis2_cnag1_qqPsoOvis1.1_s01_RagTag	7157728	7159506	625	0.05	0.03	0.06	0.01	0	0	0.08	0.06	0.03	0.07	0.05	0.07	0.03	0.05	0.03	0.04	0.08	0.06	0.02	0.01	0	PsoOvis1B011402	0.03	0.05	0.02
qqPsoOvis2_cnag1_qqPsoOvis1.1_s01_RagTag	7159849	7161817	723	0.03	0	0.03	0	0	0	0.04	0	0	0.03	0.03	0.04	0	0	0	0.01	0.05	0.03	0	0	0	PsoOvis1B004763	0.01	0.02	0.01
qqPsoOvis2_cnag1_qqPsoOvis1.1_s01_RagTag	7161849	7164890	1103	0	0.01	0	0	0	0	0.01	0	0	0	0	0.01	0.02	0.01	0.02	0	0	0	0	0	0	PsoOvis1B013053	0	0	0
qqPsoOvis2_cnag1_qqPsoOvis1.1_s01_RagTag	7165301	7167191	612	0.01	0	0	0	0	0	0	0.01	0.01	0	0	0	0	0	0	0	0	0	0	0	0	PsoOvis1B006569	0	0	0
qqPsoOvis2_cnag1_qqPsoOvis1.1_s01_RagTag	7167368	7189212	7674	0	0.09	0	0	0	0	0.09	0	0.01	0.01	0	0.09	0.1	0.09	0.09	0	0.01	0	0.01	0	0.01	PsoOvis1B008061	0.01	0.03	0.02
qqPsoOvis2_cnag1_qqPsoOvis1.1_s01_RagTag	7177315	7177761	135	0	0	0.03	0	0	0	0	0.03	0	0.01	0	0.03	0	0	0	0.03	0.06	0	0	0	0	PsoOvis1B007065	0	0.01	0.01
qqPsoOvis2_cnag1_qqPsoOvis1.1_s01_RagTag	7180475	7182201	609	0	0.03	0	0	0	0.01	0.04	0	0.01	0	0	0.03	0.04	0.04	0.04	0	0	0.01	0	0.01	0	PsoOvis1B001086	0.01	0.01	0
qqPsoOvis2_cnag1_qqPsoOvis1.1_s01_RagTag	7182614	7183548	296	0	0.37	0	0	0	0	0.47	0	0	0	0	0.45	0.35	0.46	0.49	0	0	0	0	0	0	PsoOvis1B009142	0.06	0.15	0.09
qqPsoOvis2_cnag1_qqPsoOvis1.1_s01_RagTag	7191670	7193356	613	0	0.01	0	0	0.02	0	0.01	0	0	0.02	0	0.01	0.01	0.05	0.01	0	0.02	0	0.02	0	0.01	PsoOvis1B002343	0	0.01	0.01
qqPsoOvis2_cnag1_qqPsoOvis1.1_s01_RagTag	7195264	7197221	748	0	0.06	0	0	0	0	0.07	0	0.01	0	0	0.06	0.08	0.08	0.07	0.01	0	0	0.01	0	0	PsoOvis1B010705	0.01	0.03	0.02
qqPsoOvis2_cnag1_qqPsoOvis1.1_s01_RagTag	7207267	7208766	500	0	0.09	0	0	0	0	0.09	0.01	0	0	0	0.09	0.12	0.12	0.08	0	0	0	0	0	0	PsoOvis1B003932	0.01	0.03	0.02
qqPsoOvis2_cnag1_qqPsoOvis1.1_s01_RagTag	7208965	7210773	672	0	0.15	0	0	0	0	0.19	0	0.01	0	0	0.14	0.17	0	0.22	0	0	0	0	0	0	PsoOvis1B012341	0.02	0.05	0.03
qqPsoOvis2_cnag1_qqPsoOvis1.1_s01_RagTag	7211250	7212653	507	0	0.05	0	0	0	0	0.08	0	0	0	0	0.06	0.06	0.08	0.07	0	0	0	0	0	0	PsoOvis1B007108	0.01	0.02	0.01
qqPsoOvis2_cnag1_qqPsoOvis1.1_s01_RagTag	7224783	7226162	516	0	0.03	0	0.01	0	0	0.01	0	0	0	0	0.01	0	0.03	0.03	0	0	0	0	0.01	0	PsoOvis1B000684	0.01	0.01	0
qqPsoOvis2_cnag1_qqPsoOvis1.1_s01_RagTag	7235287	7236612	545	0	0	0	0.01	0	0	0.02	0	0.02	0	0.01	0	0.03	0	0	0.02	0	0	0.01	0.03	0.01	PsoOvis1B002872	0	0.01	0.01
qqPsoOvis2_cnag1_qqPsoOvis1.1_s01_RagTag	7240106	7242030	714	0.11	0.07	0	0	0	0	0	0.11	0.13	0.13	0.14	0.08	0.09	0.09	0.1	0	0	0	0.01	0.01	0	PsoOvis1B007184	0.03	0.06	0.03
qqPsoOvis2_cnag1_qqPsoOvis1.1_s01_RagTag	7242309	7244171	689	0	0.01	0	0	0	0	0.01	0	0	0	0	0.01	0	0.01	0.01	0	0	0	0	0	0	PsoOvis1B002377	0	0	0
qqPsoOvis2_cnag1_qqPsoOvis1.1_s01_RagTag	7246857	7248260	577	0	0	0	0.01	0	0	0	0	0.02	0	0	0	0.01	0	0	0.01	0	0	0	0.02	0	PsoOvis1B010742	0	0	0
qqPsoOvis2_cnag1_qqPsoOvis1.1_s01_RagTag	7250977	7252673	770	0	0	0	0	0.03	0	0	0	0	0.02	0	0.01	0	0.05	0.01	0	0.02	0	0.03	0	0.03	PsoOvis1B012260	0	0.01	0.01
qqPsoOvis2_cnag1_qqPsoOvis1.1_s01_RagTag	7257512	7262232	1639	0	0	0	0	0	0	0.01	0	0.01	0	0	0	0.01	0	0	0	0	0	0.01	0.01	0	PsoOvis1B009197	0	0	0
qqPsoOvis2_cnag1_qqPsoOvis1.1_s01_RagTag	7270683	7271093	163	0	0	0	0	0	0	0.01	0	0	0	0	0	0	0	0	0	0	0	0	0	0	PsoOvis1B012900	0	0	0
qqPsoOvis2_cnag1_qqPsoOvis1.1_s01_RagTag	7270922	7272410	485	0	0	0	0	0	0	0	0.01	0	0.01	0	0	0	0	0	0	0	0	0	0	0	PsoOvis1B006956	0	0	0
qqPsoOvis2_cnag1_qqPsoOvis1.1_s01_RagTag	7275704	7277970	879	0	0	0	0	0	0	0	0	0	0	0	0	0	0	0	0	0	0	0	0	0	PsoOvis1B003808	0	0	0
qqPsoOvis2_cnag1_qqPsoOvis1.1_s01_RagTag	7278353	7279384	327	0.02	0	0	0	0	0	0.02	0.03	0.02	0.03	0.01	0	0	0.01	0	0.01	0.01	0	0.02	0	0	PsoOvis1B014789	0	0.01	0.01
qqPsoOvis2_cnag1_qqPsoOvis1.1_s01_RagTag	7293708	7294638	424	0.01	0	0	0	0	0	0	0.02	0.01	0.01	0.02	0	0	0	0	0	0	0	0	0	0	PsoOvis1B000888	0	0	0
qqPsoOvis2_cnag1_qqPsoOvis1.1_s01_RagTag	7296243	7297034	353	0.3	0.3	0.25	0.3	0.35	0.23	0	0	0.02	0	0	0	0.01	0	0	0.01	0	0	0.01	0	0	PsoOvis1B002410	0.29	0	0.29
qqPsoOvis2_cnag1_qqPsoOvis1.1_s01_RagTag	7299357	7300166	355	0	0.03	0	0	0	0	0.04	0	0.01	0	0	0.03	0.03	0.03	0.02	0.01	0	0	0	0.01	0	PsoOvis1B010727	0	0.01	0.01
qqPsoOvis2_cnag1_qqPsoOvis1.1_s01_RagTag	7302073	7302864	293	0.01	0	0	0	0	0	0.02	0.01	0.03	0	0	0	0	0	0	0	0	0	0	0	0	PsoOvis1B012393	0	0	0
qqPsoOvis2_cnag1_qqPsoOvis1.1_s01_RagTag	7304488	7305274	305	0	0.01	0	0	0	0	0.01	0	0.01	0	0	0.02	0.02	0.02	0.01	0.01	0	0	0.01	0	0	PsoOvis1B014776	0	0.01	0.01
qqPsoOvis2_cnag1_qqPsoOvis1.1_s01_RagTag	7315655	7316435	328	0.08	0	0.08	0	0	0.05	0.16	0.18	0.15	0.12	0	0	0.01	0	0.07	0.01	0.13	0.1	0.01	0.13	0.07	PsoOvis1B001655	0.04	0.08	0.04
qqPsoOvis2_cnag1_qqPsoOvis1.1_s01_RagTag	7318163	7318701	175	0	0	0	0	0.05	0	0	0	0	0.02	0	0	0	0	0	0	0.04	0	0.08	0.01	0.03	PsoOvis1B014785	0.01	0.01	0
qqPsoOvis2_cnag1_qqPsoOvis1.1_s01_RagTag	7323187	7324110	290	0	0	0	0	0	0	0	0	0	0	0	0	0	0	0	0	0	0	0	0	0	PsoOvis1B011348	0	0	0
qqPsoOvis2_cnag1_qqPsoOvis1.1_s01_RagTag	7326508	7327268	260	0	0	0	0	0	0	0	0	0	0	0	0	0	0	0	0	0	0	0	0	0	PsoOvis1B014777	0	0	0
qqPsoOvis2_cnag1_qqPsoOvis1.1_s01_RagTag	7332337	7333153	352	0	0	0	0	0	0	0	0	0	0	0	0	0	0	0	0	0	0	0	0	0	PsoOvis1B007781	0	0	0
qqPsoOvis2_cnag1_qqPsoOvis1.1_s01_RagTag	7336025	7336803	304	0	0	0.01	0	0.01	0	0	0	0	0.01	0	0.01	0	0.01	0	0	0.01	0	0.01	0	0	PsoOvis1B014770	0	0	0
qqPsoOvis2_cnag1_qqPsoOvis1.1_s01_RagTag	7347605	7348543	328	0.01	0	0	0.01	0	0	0	0	0.03	0	0.01	0	0	0	0	0.01	0	0	0.02	0.02	0	PsoOvis1B006703	0	0.01	0.01
qqPsoOvis2_cnag1_qqPsoOvis1.1_s01_RagTag	7349801	7350687	287	0	0	0	0.02	0	0	0	0	0.02	0	0	0	0.01	0	0	0.01	0	0	0	0.01	0	PsoOvis1B005281	0	0	0
qqPsoOvis2_cnag1_qqPsoOvis1.1_s01_RagTag	7350751	7351733	322	0	0	0	0	0	0.02	0	0	0	0	0.03	0	0	0	0.03	0	0	0.03	0	0.02	0	PsoOvis1B001289	0	0.01	0.01
qqPsoOvis2_cnag1_qqPsoOvis1.1_s01_RagTag	7351811	7353681	694	0	0	0	0.02	0.02	0	0	0	0.01	0.04	0	0	0.04	0.05	0	0.03	0.04	0	0.01	0.03	0.05	PsoOvis1B007099	0.01	0.02	0.01
qqPsoOvis2_cnag1_qqPsoOvis1.1_s01_RagTag	7353002	7353703	282	0	0	0	0	0.06	0	0	0.01	0	0.09	0	0	0	0.07	0	0	0.06	0	0.01	0	0.12	PsoOvis1B009957	0.01	0.02	0.01
qqPsoOvis2_cnag1_qqPsoOvis1.1_s01_RagTag	7353827	7354636	309	0.01	0	0	0	0	0	0.01	0.01	0.01	0.01	0.01	0	0	0	0	0	0	0	0	0	0	PsoOvis1B003611	0	0	0
qqPsoOvis2_cnag1_qqPsoOvis1.1_s01_RagTag	7355014	7355965	334	0	0	0	0	0	0	0	0	0	0	0	0	0	0	0	0	0	0	0	0	0	PsoOvis1B011396	0	0	0
qqPsoOvis2_cnag1_qqPsoOvis1.1_s01_RagTag	7356132	7356800	228	0	0	0	0	0.03	0	0	0	0	0.02	0	0	0	0.03	0	0	0.03	0	0.02	0	0.04	PsoOvis1B004703	0	0.01	0.01
qqPsoOvis2_cnag1_qqPsoOvis1.1_s01_RagTag	7356881	7360795	1439	0	0	0	0	0	0	0	0	0	0	0	0	0.01	0	0	0	0	0	0.01	0	0	PsoOvis1B007092	0	0	0
qqPsoOvis2_cnag1_qqPsoOvis1.1_s01_RagTag	7368826	7371838	1041	0	0	0	0	0	0.01	0	0	0	0	0.01	0	0	0	0.01	0	0	0.01	0	0.01	0	PsoOvis1B014136	0	0	0
qqPsoOvis2_cnag1_qqPsoOvis1.1_s01_RagTag	7370602	7372247	571	0	0	0	0	0	0	0	0	0	0	0	0	0	0	0	0.01	0	0	0	0.01	0	PsoOvis1B009161	0	0	0
qqPsoOvis2_cnag1_qqPsoOvis1.1_s01_RagTag	7372307	7374097	664	0	0	0	0	0.06	0	0	0	0	0.06	0	0	0.01	0.07	0	0	0.06	0	0.06	0	0.02	PsoOvis1B002856	0.01	0.02	0.01
qqPsoOvis2_cnag1_qqPsoOvis1.1_s01_RagTag	7374231	7375737	528	0	0	0	0	0.35	0	0	0	0	0.32	0	0	0	0.26	0	0	0.3	0	0.39	0	0.39	PsoOvis1B011757	0.06	0.11	0.05
qqPsoOvis2_cnag1_qqPsoOvis1.1_s01_RagTag	7375891	7376391	202	0	0	0	0	0.01	0	0	0	0	0.01	0	0	0	0.01	0	0	0	0	0.02	0	0.01	PsoOvis1B009363	0	0	0
qqPsoOvis2_cnag1_qqPsoOvis1.1_s01_RagTag	7390562	7391196	199	0	0	0	0	0	0	0	0	0	0	0	0	0	0	0	0	0	0	0	0	0	PsoOvis1B014787	0	0	0
qqPsoOvis2_cnag1_qqPsoOvis1.1_s01_RagTag	7413670	7421991	3466	0	0	0	0	0.02	0	0	0	0	0.02	0	0	0	0.01	0	0	0.01	0	0.01	0	0.02	PsoOvis1B005573	0	0	0
qqPsoOvis2_cnag1_qqPsoOvis1.1_s01_RagTag	7447932	7454160	2630	0	0.01	0	0	0	0	0	0	0	0.01	0	0	0	0.03	0.01	0	0.01	0	0.01	0	0.01	PsoOvis1B002148	0	0.01	0.01
qqPsoOvis2_cnag1_qqPsoOvis1.1_s01_RagTag	7597208	7607853	4229	0	0	0	0	0	0	0.01	0	0	0.01	0	0	0.01	0.01	0.01	0	0.01	0	0.01	0	0.01	PsoOvis1B011304	0	0.01	0.01
qqPsoOvis2_cnag1_qqPsoOvis1.1_s01_RagTag	7611111	7612254	359	0	0	0	0	0.2	0	0	0	0	0.27	0	0	0	0.28	0	0	0.14	0	0.22	0	0.23	PsoOvis1B010044	0.03	0.08	0.05
qqPsoOvis2_cnag1_qqPsoOvis1.1_s01_RagTag	7614071	7615225	365	0	0	0.01	0.02	0	0	0	0	0.02	0	0	0.02	0.03	0	0	0.04	0.05	0.01	0	0.02	0	PsoOvis1B003485	0	0.01	0.01
qqPsoOvis2_cnag1_qqPsoOvis1.1_s01_RagTag	7618344	7619599	449	0.01	0	0	0	0	0	0.01	0	0.01	0.03	0.01	0	0	0	0	0	0.01	0	0	0.01	0	PsoOvis1B007968	0	0.01	0.01
qqPsoOvis2_cnag1_qqPsoOvis1.1_s01_RagTag	7620336	7621004	206	0.01	0.02	0	0	0	0	0.03	0	0	0.01	0	0.02	0.01	0.03	0.01	0	0	0	0	0	0	PsoOvis1B001385	0	0.01	0.01
qqPsoOvis2_cnag1_qqPsoOvis1.1_s01_RagTag	7622318	7624557	728	0	0	0	0	0.01	0.08	0	0.01	0.01	0.02	0.07	0	0	0	0.05	0	0.01	0.08	0.02	0.08	0.11	PsoOvis1B008721	0.01	0.03	0.02
qqPsoOvis2_cnag1_qqPsoOvis1.1_s01_RagTag	7625934	7628262	802	0	0	0	0	0.01	0	0	0	0	0.03	0	0	0	0.01	0	0	0.02	0	0.02	0	0.01	PsoOvis1B013589	0	0.01	0.01
qqPsoOvis2_cnag1_qqPsoOvis1.1_s01_RagTag	7628476	7629691	401	0.02	0	0.01	0	0	0	0.02	0.04	0.01	0.03	0.03	0.01	0	0	0	0	0.02	0.02	0	0	0	PsoOvis1B007323	0	0.01	0.01
qqPsoOvis2_cnag1_qqPsoOvis1.1_s01_RagTag	7629825	7630437	249	0	0	0	0	0	0	0	0.01	0	0	0	0.02	0	0	0	0.01	0.02	0.01	0	0	0	PsoOvis1B009024	0	0	0
qqPsoOvis2_cnag1_qqPsoOvis1.1_s01_RagTag	7630861	7631451	201	0.01	0	0	0.03	0.69	0	0	0.01	0.05	1	0	0	0.02	0.59	0	0.04	0.56	0	0.45	0.03	0.43	PsoOvis1B001163	0.12	0.21	0.09
qqPsoOvis2_cnag1_qqPsoOvis1.1_s01_RagTag	7632486	7633560	326	0	0	0	0	0.01	0	0	0.01	0.01	0.01	0	0	0	0.01	0	0.01	0.01	0	0.01	0	0	PsoOvis1B014337	0	0	0
qqPsoOvis2_cnag1_qqPsoOvis1.1_s01_RagTag	7633939	7636113	825	0	0	0	0	0.01	0	0	0	0	0.02	0	0	0	0	0	0	0.01	0	0.01	0	0	PsoOvis1B000851	0	0	0
qqPsoOvis2_cnag1_qqPsoOvis1.1_s01_RagTag	7637400	7638547	417	0	0	0	0	0.03	0	0	0	0	0.04	0	0	0	0.01	0	0	0.02	0	0.03	0	0.01	PsoOvis1B004221	0	0.01	0.01
qqPsoOvis2_cnag1_qqPsoOvis1.1_s01_RagTag	7638646	7641840	1081	0	0	0	0	0.06	0	0.01	0	0.01	0.06	0.01	0.01	0	0.06	0.01	0.01	0.07	0	0.06	0.01	0.06	PsoOvis1B012439	0.01	0.03	0.02
qqPsoOvis2_cnag1_qqPsoOvis1.1_s01_RagTag	7642066	7643205	346	0	0.02	0.32	0	0	0	0.05	0.56	0.01	0	0	0.46	0.01	0.02	0.02	0.3	0.38	0.43	0	0	0	PsoOvis1B009566	0.06	0.15	0.09
qqPsoOvis2_cnag1_qqPsoOvis1.1_s01_RagTag	7645724	7648906	982	0	0.02	0	0	0	0	0.03	0	0	0	0	0.02	0.02	0.01	0.02	0	0	0	0	0	0	PsoOvis1B003088	0	0.01	0.01
qqPsoOvis2_cnag1_qqPsoOvis1.1_s01_RagTag	7650801	7651055	70	0	0	0	0	0.16	0	0	0	0	0.14	0	0	0	NA	0	0	0.19	0	0.11	0	0.15	PsoOvis1B004039	0.03	0.04	0.01
qqPsoOvis2_cnag1_qqPsoOvis1.1_s01_RagTag	7651950	7652306	146	0	0	0	0	0	0	0	0	0	0	0	0	0	0	0	0	0	0	0	0	0	PsoOvis1B013757	0	0	0
qqPsoOvis2_cnag1_qqPsoOvis1.1_s01_RagTag	7653004	7654063	541	0	0	0	0.02	0	0	0	0	0.03	0	0.01	0.02	0.02	0	0.01	0.04	0	0.02	0.04	0.03	0	PsoOvis1B010584	0	0.01	0.01
qqPsoOvis2_cnag1_qqPsoOvis1.1_s01_RagTag	7654607	7655608	550	0.02	0.01	0.01	0.15	0.01	0.03	0	0.01	0.12	0	0	0	0.07	0.02	0	0	0.03	0.03	0.53	0.19	0.02	PsoOvis1B004810	0.04	0.07	0.03
qqPsoOvis2_cnag1_qqPsoOvis1.1_s01_RagTag	7656324	7657227	302	0.01	0	0	0.02	0	0	0.01	0	0.03	0.01	0.01	0	0.02	0	0	0.02	0	0	0.02	0.01	0	PsoOvis1B008991	0	0.01	0.01
qqPsoOvis2_cnag1_qqPsoOvis1.1_s01_RagTag	7657027	7657952	343	0	0	0	0.01	0	0	0	0	0.02	0	0	0	0.01	0	0	0.02	0	0	0.01	0.01	0	PsoOvis1B000935	0	0	0
qqPsoOvis2_cnag1_qqPsoOvis1.1_s01_RagTag	7658744	7659073	124	0	0	0	0	0	0	0	0	0	0	0	0	0	0	0	0	0	0	0	0	0	PsoOvis1B001571	0	0	0
qqPsoOvis2_cnag1_qqPsoOvis1.1_s01_RagTag	7659430	7660481	342	0.01	0.01	0	0	0	0	0.02	0.02	0.01	0.03	0	0.01	0.01	0.01	0.01	0	0	0	0	0	0	PsoOvis1B008146	0	0.01	0.01
qqPsoOvis2_cnag1_qqPsoOvis1.1_s01_RagTag	7666737	7667038	86	0.09	0	0.01	0.04	0.08	0	0.1	0.03	0	0	0.01	0.01	0.03	0.1	0	0	0	0	0	0	0	PsoOvis1B003740	0.04	0.02	0.02
qqPsoOvis2_cnag1_qqPsoOvis1.1_s01_RagTag	7669448	7669805	119	0	0.02	0	0	0	0	0.06	0	0.01	0	0	0.06	0.06	0.07	0.06	0.01	0	0	0.02	0.01	0	PsoOvis1B003072	0	0.02	0.02
qqPsoOvis2_cnag1_qqPsoOvis1.1_s01_RagTag	7670082	7670181	42	0	0	0	0	0.01	0	0	0	0	0	0	0	0	0.01	0	0	0.02	0	0	0	0.01	PsoOvis1B006137	0	0	0
qqPsoOvis2_cnag1_qqPsoOvis1.1_s01_RagTag	7671911	7673368	475	0	0	0	0	0.01	0	0.01	0	0	0.01	0.01	0.01	0	0.02	0.01	0	0.01	0.01	0	0	0.01	PsoOvis1B014218	0	0.01	0.01
qqPsoOvis2_cnag1_qqPsoOvis1.1_s01_RagTag	7685798	7687145	505	0	0	0	0	0.01	0	0	0	0	0	0	0	0	0	0	0	0	0	0	0	0	PsoOvis1B005578	0	0	0
qqPsoOvis2_cnag1_qqPsoOvis1.1_s01_RagTag	7687211	7690626	1186	0	0.01	0	0	0	0.01	0.01	0	0	0	0.01	0.01	0.01	0	0.02	0	0	0.02	0	0.02	0.02	PsoOvis1B006352	0	0.01	0.01
qqPsoOvis2_cnag1_qqPsoOvis1.1_s01_RagTag	7690635	7691565	288	0	0.01	0	0.01	0	0	0.02	0	0.01	0	0	0.02	0.04	0.03	0.05	0	0	0	0.01	0.02	0	PsoOvis1B012685	0	0.01	0.01
qqPsoOvis2_cnag1_qqPsoOvis1.1_s01_RagTag	7698391	7716470	7110	0.01	0	0	0.01	0.03	0	0	0	0.01	0.02	0	0	0	0.02	0	0	0.01	0	0.02	0	0.02	PsoOvis1B008674	0.01	0.01	0
qqPsoOvis2_cnag1_qqPsoOvis1.1_s01_RagTag	7710216	7710985	285	0	0	0	0.08	0	0	0	0	0.07	0	0	0	0.06	0	0	0.07	0	0	0.07	0.08	0	PsoOvis1B001841	0.01	0.02	0.01
qqPsoOvis2_cnag1_qqPsoOvis1.1_s01_RagTag	7720218	7721241	306	0	0.01	0	0	0	0	0.02	0	0	0	0	0.02	0.02	0.04	0.01	0	0	0	0	0	0	PsoOvis1B006609	0	0.01	0.01
qqPsoOvis2_cnag1_qqPsoOvis1.1_s01_RagTag	7721348	7723330	671	0.01	0	0	0	0	0	0	0.01	0	0	0.01	0	0	0	0	0	0	0	0	0	0	PsoOvis1B000753	0	0	0
qqPsoOvis2_cnag1_qqPsoOvis1.1_s01_RagTag	7723476	7724087	205	0	0.01	0	0	0.15	0	0.01	0	0	0.13	0	0.01	0.01	0.23	0.01	0	0.04	0	0.19	0	0.15	PsoOvis1B012466	0.03	0.05	0.02
qqPsoOvis2_cnag1_qqPsoOvis1.1_s01_RagTag	7724148	7728022	1130	0.01	0	0	0	0	0	0.01	0	0.02	0.02	0	0	0.01	0	0	0	0	0	0	0	0	PsoOvis1B006164	0	0	0
qqPsoOvis2_cnag1_qqPsoOvis1.1_s01_RagTag	7728028	7728349	108	0	0	0	0	0	0	0	0	0	0	0	0	0	0	0	0	0	0	0	0	0	PsoOvis1B009454	0	0	0
qqPsoOvis2_cnag1_qqPsoOvis1.1_s01_RagTag	7730072	7732507	799	0	0	0	0	0.08	0.01	0	0	0	0.07	0	0	0	0.09	0.01	0	0.06	0.01	0.07	0.01	0.1	PsoOvis1B003123	0.01	0.03	0.02
qqPsoOvis2_cnag1_qqPsoOvis1.1_s01_RagTag	7732605	7733929	418	0	0	0	0	0	0	0	0	0	0	0	0	0	0	0	0	0	0	0	0	0.02	PsoOvis1B001868	0	0	0
qqPsoOvis2_cnag1_qqPsoOvis1.1_s01_RagTag	7733974	7734292	102	0	0	0	0	0	0	0	0.01	0	0	0	0	0	0	0	0	0	0.01	0	0	0	PsoOvis1B008435	0	0	0
qqPsoOvis2_cnag1_qqPsoOvis1.1_s01_RagTag	7735629	7737609	593	0	0.03	0	0	0.05	0	0.02	0	0	0.05	0	0.03	0.03	0.13	0.02	0.02	0.03	0	0.08	0	0.07	PsoOvis1B002444	0.01	0.03	0.02
qqPsoOvis2_cnag1_qqPsoOvis1.1_s01_RagTag	7739231	7739843	218	0	0	0	0	0	0	0	0	0	0	0	0	0	0	0	0	0	0	0	0	0	PsoOvis1B014190	0	0	0
qqPsoOvis2_cnag1_qqPsoOvis1.1_s01_RagTag	7742591	7742978	140	0	0	0	0	0	0	0	0	0.01	0	0	0	0	0	0	0	0	0	0	0	0	PsoOvis1B000606	0	0	0
qqPsoOvis2_cnag1_qqPsoOvis1.1_s01_RagTag	7743086	7745207	749	0	0	0	0	0	0	0	0.01	0.01	0	0	0.01	0.01	0	0	0	0.02	0	0	0	0	PsoOvis1B005379	0	0	0
qqPsoOvis2_cnag1_qqPsoOvis1.1_s01_RagTag	7745717	7747813	613	0	0	0	0.01	0	0	0	0	0.02	0	0	0	0	0	0	0.02	0	0	0.01	0	0	PsoOvis1B013502	0	0	0
qqPsoOvis2_cnag1_qqPsoOvis1.1_s01_RagTag	7747925	7749640	507	0.01	0	0	0	0.01	0	0.02	0.01	0.02	0.02	0.01	0	0.01	0.02	0	0	0.01	0	0.01	0	0	PsoOvis1B010556	0	0.01	0.01
qqPsoOvis2_cnag1_qqPsoOvis1.1_s01_RagTag	7754821	7757012	788	0	0	0	0.02	0	0	0	0.01	0.02	0.01	0	0	0.02	0	0	0.03	0	0	0.02	0.02	0	PsoOvis1B009002	0	0.01	0.01
qqPsoOvis2_cnag1_qqPsoOvis1.1_s01_RagTag	7758237	7759549	533	0	0	0	0	0.01	0.02	0	0	0	0	0.02	0	0	0	0.02	0	0.01	0.01	0.01	0.02	0.03	PsoOvis1B000847	0	0.01	0.01
qqPsoOvis2_cnag1_qqPsoOvis1.1_s01_RagTag	7760109	7760657	221	0	0	0	0	0.03	0	0	0.01	0	0.01	0	0	0	0.03	0	0	0.05	0	0.02	0	0.04	PsoOvis1B012038	0	0.01	0.01
qqPsoOvis2_cnag1_qqPsoOvis1.1_s01_RagTag	7760858	7763234	880	0.01	0	0	0	0	0	0.02	0.02	0.01	0.03	0.01	0	0	0	0	0	0.01	0	0.01	0	0	PsoOvis1B006397	0	0.01	0.01
qqPsoOvis2_cnag1_qqPsoOvis1.1_s01_RagTag	7763678	7766189	850	0	0	0	0	0	0	0	0.01	0.01	0	0	0	0	0	0	0	0	0	0	0	0	PsoOvis1B001986	0	0	0
qqPsoOvis2_cnag1_qqPsoOvis1.1_s01_RagTag	7763687	7764350	187	0.01	0	0.04	0	0	0	0.05	0.08	0.02	0.01	0.02	0.16	0	0	0	0.06	0	0.05	0	0	0	PsoOvis1B008924	0.01	0.03	0.02
qqPsoOvis2_cnag1_qqPsoOvis1.1_s01_RagTag	7766188	7767697	536	0	0	0	0	0.01	0	0	0	0	0.01	0	0	0	0.02	0	0	0.02	0	0.02	0	0.01	PsoOvis1B004404	0	0.01	0.01
qqPsoOvis2_cnag1_qqPsoOvis1.1_s01_RagTag	7767825	7769117	375	0	0.03	0	0	0	0	0.02	0	0	0	0	0.03	0.04	0.05	0.02	0	0	0	0	0	0	PsoOvis1B004051	0	0.01	0.01
qqPsoOvis2_cnag1_qqPsoOvis1.1_s01_RagTag	7769350	7770051	239	0	0	0	0.01	0	0	0	0	0.01	0	0	0	0.01	0	0	0.01	0	0	0	0	0	PsoOvis1B013419	0	0	0
qqPsoOvis2_cnag1_qqPsoOvis1.1_s01_RagTag	7770038	7770714	232	0	0	0	0	0	0	0	0	0	0	0	0	0	0	0	0	0	0	0	0	0	PsoOvis1B005711	0	0	0
qqPsoOvis2_cnag1_qqPsoOvis1.1_s01_RagTag	7771140	7773460	702	0	0.01	0	0	0	0	0.01	0.01	0.01	0.02	0	0.01	0.02	0.02	0.01	0.01	0.01	0	0.01	0	0	PsoOvis1B013883	0	0.01	0.01
qqPsoOvis2_cnag1_qqPsoOvis1.1_s01_RagTag	7773489	7780304	2504	0	0	0	0	0	0	0	0	0	0	0	0	0	0	0	0	0	0	0.01	0	0	PsoOvis1B004892	0	0	0
qqPsoOvis2_cnag1_qqPsoOvis1.1_s01_RagTag	7782851	7785123	738	0	0	0	0	0.24	0	0	0	0	0.35	0	0	0	0.01	0	0	0.28	0	0.25	0	0.33	PsoOvis1B012912	0.04	0.08	0.04
qqPsoOvis2_cnag1_qqPsoOvis1.1_s01_RagTag	7783338	7786210	885	0	0	0	0.01	0.3	0	0	0	0.02	0.42	0	0	0.02	0.05	0	0.01	0.32	0	0.31	0.02	0.33	PsoOvis1B013242	0.05	0.1	0.05
qqPsoOvis2_cnag1_qqPsoOvis1.1_s01_RagTag	7789970	7791931	732	0.02	0	0.01	0	0	0	0.03	0.02	0.03	0.02	0.02	0.02	0	0	0	0.01	0	0	0	0	0	PsoOvis1B006700	0	0.01	0.01
qqPsoOvis2_cnag1_qqPsoOvis1.1_s01_RagTag	7795858	7802481	2266	0	0.01	0	0	0.04	0.03	0.01	0	0	0.04	0.04	0.01	0.01	0.05	0.02	0	0.04	0.03	0.03	0.03	0.05	PsoOvis1B008125	0.01	0.02	0.01
qqPsoOvis2_cnag1_qqPsoOvis1.1_s01_RagTag	7805763	7809470	1548	0	0	0	0.01	0	0	0.01	0.01	0.01	0.01	0	0.01	0.02	0	0	0.02	0	0	0.01	0	0	PsoOvis1B001381	0	0.01	0.01
qqPsoOvis2_cnag1_qqPsoOvis1.1_s01_RagTag	7815928	7816437	198	0	0.01	0.01	0	0	0	0	0.01	0	0	0	0.01	0	0	0	0	0	0	0	0	0	PsoOvis1B010535	0	0	0
qqPsoOvis2_cnag1_qqPsoOvis1.1_s01_RagTag	7818302	7827219	3008	0	0	0	0	0	0	0	0	0	0.01	0	0	0	0.01	0	0	0	0	0	0	0	PsoOvis1B011001	0	0	0
qqPsoOvis2_cnag1_qqPsoOvis1.1_s01_RagTag	7827536	7828123	217	0.01	0	0	0	0	0	0.02	0.01	0.02	0	0	0	0.01	0	0	0.01	0	0	0	0	0	PsoOvis1B004708	0	0	0
qqPsoOvis2_cnag1_qqPsoOvis1.1_s01_RagTag	7828240	7829672	591	0	0	0	0	0	0	0	0	0	0	0	0.01	0	0.01	0	0	0.01	0	0	0	0	PsoOvis1B013180	0	0	0
qqPsoOvis2_cnag1_qqPsoOvis1.1_s01_RagTag	7836499	7839414	1056	0	0	0	0	0	0	0	0	0	0	0	0	0	0	0	0	0	0	0	0	0	PsoOvis1B007735	0	0	0
qqPsoOvis2_cnag1_qqPsoOvis1.1_s01_RagTag	7839456	7840211	222	0	0	0	0.02	0.05	0.01	0	0	0.04	0.11	0.02	0	0.01	0.03	0	0.02	0.06	0.01	0.16	0.06	0.11	PsoOvis1B003024	0.01	0.04	0.03
qqPsoOvis2_cnag1_qqPsoOvis1.1_s01_RagTag	7840375	7840826	199	0	0	0	0	0	0	0	0	0	0	0	0	0	0	0	0	0	0	0	0	0	PsoOvis1B001861	0	0	0
qqPsoOvis2_cnag1_qqPsoOvis1.1_s01_RagTag	7845920	7863009	7056	0	0	0	0	0	0	0	0	0	0	0	0	0	0	0	0	0	0	0	0	0	PsoOvis1B006660	0	0	0
qqPsoOvis2_cnag1_qqPsoOvis1.1_s01_RagTag	7865978	7867742	670	0	0.01	0.01	0.01	0	0	0	0	0	0	0	0	0	0	0.01	0	0	0.01	0	0	0	PsoOvis1B008968	0	0	0
qqPsoOvis2_cnag1_qqPsoOvis1.1_s01_RagTag	7868340	7870943	947	0	0	0	0	0	0	0	0	0	0	0	0	0	0	0	0	0	0	0	0	0	PsoOvis1B000701	0	0	0
qqPsoOvis2_cnag1_qqPsoOvis1.1_s01_RagTag	7872120	7873270	362	0.06	0.03	0.05	0.05	0.07	0.03	0.01	0.02	0.02	0.03	0.01	0	0	0	0	0	0	0	0	0	0	PsoOvis1B001795	0.05	0.01	0.04
qqPsoOvis2_cnag1_qqPsoOvis1.1_s01_RagTag	7873324	7874678	460	0	0	0	0	0	0	0	0	0.01	0.01	0	0	0	0	0	0	0	0	0	0	0	PsoOvis1B007878	0	0	0
qqPsoOvis2_cnag1_qqPsoOvis1.1_s01_RagTag	7874794	7882664	2665	0	0	0	0	0.04	0	0.01	0	0	0.05	0	0	0	0.05	0	0	0.05	0	0.05	0	0.04	PsoOvis1B003354	0.01	0.02	0.01
qqPsoOvis2_cnag1_qqPsoOvis1.1_s01_RagTag	7885825	7889907	1267	0	0	0	0	0	0	0	0	0	0	0	0	0	0	0	0	0	0	0	0	0	PsoOvis1B004770	0	0	0
qqPsoOvis2_cnag1_qqPsoOvis1.1_s01_RagTag	7890022	7890480	138	0	0	0	0	0	0	0	0.01	0.01	0	0	0	0	0	0	0	0	0	0	0	0	PsoOvis1B004768	0	0	0
qqPsoOvis2_cnag1_qqPsoOvis1.1_s01_RagTag	7891084	7894255	991	0	0	0	0	0	0	0	0.01	0.01	0.01	0	0	0	0	0	0	0.01	0	0.01	0	0	PsoOvis1B011411	0	0	0
qqPsoOvis2_cnag1_qqPsoOvis1.1_s01_RagTag	7894719	7896034	404	0	0	0	0	0.07	0	0	0	0.01	0.1	0	0	0.01	0.14	0	0	0.02	0	0.03	0	0.01	PsoOvis1B006623	0.01	0.02	0.01
qqPsoOvis2_cnag1_qqPsoOvis1.1_s01_RagTag	7896090	7898701	946	0	0.02	0	0	0	0	0.03	0	0	0	0	0.03	0.03	0.05	0.02	0.01	0	0	0	0	0	PsoOvis1B013601	0	0.01	0.01
qqPsoOvis2_cnag1_qqPsoOvis1.1_s01_RagTag	7898805	7900749	818	0	0	0	0	0	0	0	0	0	0	0	0	0	0	0	0	0	0	0	0	0	PsoOvis1B010787	0	0	0
qqPsoOvis2_cnag1_qqPsoOvis1.1_s01_RagTag	7903286	7905618	793	0	0.01	0	0	0	0	0.01	0	0	0	0	0	0.01	0.02	0.02	0	0.01	0	0.01	0	0	PsoOvis1B002373	0	0.01	0.01
qqPsoOvis2_cnag1_qqPsoOvis1.1_s01_RagTag	7908093	7911909	1314	0	0.01	0	0	0	0	0.02	0	0	0	0	0.01	0.01	0.01	0	0	0	0	0	0	0	PsoOvis1B009170	0	0	0
qqPsoOvis2_cnag1_qqPsoOvis1.1_s01_RagTag	7908296	7908997	270	0	0	0	0	0	0	0	0	0	0	0	0	0	0	0	0	0	0	0	0	0	PsoOvis1B002418	0	0	0
qqPsoOvis2_cnag1_qqPsoOvis1.1_s01_RagTag	7916288	7919491	1168	0	0	0	0	0.02	0	0	0	0.01	0.03	0	0.01	0	0.02	0	0.01	0	0	0.05	0	0.01	PsoOvis1B000816	0	0.01	0.01
qqPsoOvis2_cnag1_qqPsoOvis1.1_s01_RagTag	7919570	7927305	3159	0.05	0.04	0.05	0.04	0.06	0.05	0	0	0	0.02	0	0	0	0.01	0	0.01	0.03	0.01	0.01	0.01	0.03	PsoOvis1B014756	0.05	0.01	0.04
qqPsoOvis2_cnag1_qqPsoOvis1.1_s01_RagTag	7928906	7929608	224	0	0	0	0	0	0	0	0	0	0	0	0	0	0	0	0	0	0	0	0	0	PsoOvis1B006207	0	0	0
qqPsoOvis2_cnag1_qqPsoOvis1.1_s01_RagTag	7930847	7931557	289	0	0	0	0.02	0	0.02	0	0.01	0	0	0	0	0	0	0	0.05	0	0.05	0.03	0	0.02	PsoOvis1B012797	0.01	0.01	0
qqPsoOvis2_cnag1_qqPsoOvis1.1_s01_RagTag	7957166	7958359	363	0	0	0	0	0	0.01	0	0	0	0	0.01	0	0	0	0	0	0	0	0	0.01	0.01	PsoOvis1B004234	0	0	0
qqPsoOvis2_cnag1_qqPsoOvis1.1_s01_RagTag	7961457	7962478	314	0	0	0	0	0.11	0.01	0.01	0	0.01	0.14	0.01	0	0.01	0.17	0.01	0	0.09	0.01	0.1	0.01	0.09	PsoOvis1B008613	0.02	0.04	0.02
qqPsoOvis2_cnag1_qqPsoOvis1.1_s01_RagTag	7962717	7963676	301	0	0	0	0	0	0	0	0	0	0.01	0	0	0	0	0	0	0	0	0.01	0	0	PsoOvis1B014403	0	0	0
qqPsoOvis2_cnag1_qqPsoOvis1.1_s01_RagTag	7964078	7964728	255	0	0	0	0.01	0.54	0	0	0	0.02	0.46	0	0	0.01	0.48	0	0	0.31	0	0.43	0	0.32	PsoOvis1B006141	0.09	0.14	0.05
qqPsoOvis2_cnag1_qqPsoOvis1.1_s01_RagTag	7965156	7965821	229	0	0.05	0	0	0	0	0.09	0	0	0	0	0.1	0.06	0.05	0.06	0	0	0	0	0	0	PsoOvis1B012707	0.01	0.02	0.01
qqPsoOvis2_cnag1_qqPsoOvis1.1_s01_RagTag	7971499	7974048	956	0	0.02	0.01	0	0.03	0	0.03	0.02	0.01	0.06	0	0.01	0.03	0.07	0.03	0.02	0.06	0.01	0.06	0	0.01	PsoOvis1B003637	0.01	0.03	0.02
qqPsoOvis2_cnag1_qqPsoOvis1.1_s01_RagTag	7975383	7976723	487	0	0	0	0	0	0	0	0	0	0	0	0	0.01	0.01	0	0	0	0	0.01	0	0	PsoOvis1B002109	0	0	0
qqPsoOvis2_cnag1_qqPsoOvis1.1_s01_RagTag	7976844	7978259	409	0	0	0	0	0.08	0	0	0	0	0.07	0	0	0	0.07	0	0	0.08	0	0.11	0	0.07	PsoOvis1B008622	0.01	0.03	0.02
qqPsoOvis2_cnag1_qqPsoOvis1.1_s01_RagTag	7978286	7979223	341	0	0	0	0	0.01	0	0	0	0	0	0	0	0	0.01	0	0	0	0	0.01	0	0.02	PsoOvis1B014259	0	0	0
qqPsoOvis2_cnag1_qqPsoOvis1.1_s01_RagTag	7979475	7981452	768	0	0	0	0	0	0	0	0	0	0	0	0	0	0.02	0	0	0.01	0	0.01	0	0.01	PsoOvis1B006082	0	0	0
qqPsoOvis2_cnag1_qqPsoOvis1.1_s01_RagTag	7981702	8007346	8872	0	0.01	0	0	0.01	0	0.01	0	0	0.02	0	0.01	0.01	0.03	0.01	0	0.01	0	0.02	0	0.01	PsoOvis1B010540	0	0.01	0.01
qqPsoOvis2_cnag1_qqPsoOvis1.1_s01_RagTag	7984919	7985349	143	0	0	0	0	0	0	0	0	0	0	0	0	0	0	0	0	0	0	0	0	0	PsoOvis1B000869	0	0	0
qqPsoOvis2_cnag1_qqPsoOvis1.1_s01_RagTag	7992316	7993401	373	0	0	0	0.01	0	0	0	0	0.02	0	0.01	0	0.01	0	0	0	0	0	0.03	0.01	0	PsoOvis1B008952	0	0.01	0.01
qqPsoOvis2_cnag1_qqPsoOvis1.1_s01_RagTag	7993570	7994709	396	0	0	0	0	0.08	0	0.01	0	0.01	0.11	0	0.01	0.02	0.06	0.01	0	0.1	0	0.11	0.01	0.11	PsoOvis1B013906	0.01	0.04	0.03
qqPsoOvis2_cnag1_qqPsoOvis1.1_s01_RagTag	7995720	7997863	836	0	0.04	0	0	0	0	0.05	0	0	0	0	0.03	0.06	0.06	0.04	0	0	0	0	0	0	PsoOvis1B004219	0.01	0.02	0.01
qqPsoOvis2_cnag1_qqPsoOvis1.1_s01_RagTag	7999383	7999831	195	0	0	0	0	0	0	0	0	0	0	0.01	0	0	0	0.01	0	0	0	0	0	0.01	PsoOvis1B002719	0	0	0
qqPsoOvis2_cnag1_qqPsoOvis1.1_s01_RagTag	8007970	8009197	378	0	0	0	0	0	0	0	0	0	0	0.01	0	0	0	0	0	0	0	0	0	0	PsoOvis1B013890	0	0	0
qqPsoOvis2_cnag1_qqPsoOvis1.1_s01_RagTag	8010324	8011231	371	0.07	0.01	0	0.02	0	0	0.06	0.03	0.06	0.06	0.05	0	0.01	0.02	0	0.01	0	0	0.02	0.02	0	PsoOvis1B003935	0.02	0.02	0
qqPsoOvis2_cnag1_qqPsoOvis1.1_s01_RagTag	8011377	8013497	790	0.01	0	0	0	0	0	0.01	0.02	0.01	0.01	0	0	0	0.02	0.02	0	0.01	0	0	0.01	0	PsoOvis1B012192	0	0.01	0.01
qqPsoOvis2_cnag1_qqPsoOvis1.1_s01_RagTag	8014169	8014330	48	0	0	0	0	0	0	0	0	0	0	0	0	0	0	0	0	0	0	NA	NA	NA	PsoOvis1B005031	0	0	0
qqPsoOvis2_cnag1_qqPsoOvis1.1_s01_RagTag	8015436	8016337	330	0	0	0	0	0	0	0	0	0	0	0	0	0	0	0	0	0	0	0	0	0	PsoOvis1B002388	0	0	0
qqPsoOvis2_cnag1_qqPsoOvis1.1_s01_RagTag	8037584	8041858	1734	0	0	0	0.01	0.01	0	0	0.01	0.01	0	0.01	0	0	0	0	0.01	0.01	0.01	0	0.01	0.02	PsoOvis1B010937	0	0.01	0.01
qqPsoOvis2_cnag1_qqPsoOvis1.1_s01_RagTag	8052568	8053563	359	0	0.01	0	0	0	0	0.01	0	0.01	0	0	0.01	0.03	0.01	0.01	0	0	0	0	0	0	PsoOvis1B006522	0	0.01	0.01
qqPsoOvis2_cnag1_qqPsoOvis1.1_s01_RagTag	8053847	8055265	457	0	0	0	0.01	0.01	0	0.01	0	0.02	0.04	0.02	0	0.02	0.03	0.01	0.01	0.01	0	0.03	0.02	0.04	PsoOvis1B011390	0	0.02	0.02
qqPsoOvis2_cnag1_qqPsoOvis1.1_s01_RagTag	8053856	8056098	877	0	0.02	0	0	0	0	0.03	0	0	0	0	0.02	0.03	0.04	0.02	0	0	0	0.01	0	0.01	PsoOvis1B012775	0	0.01	0.01
qqPsoOvis2_cnag1_qqPsoOvis1.1_s01_RagTag	8056965	8060628	1317	0	0	0	0.01	0	0	0	0	0.01	0	0	0	0.01	0	0	0.02	0	0	0	0.01	0	PsoOvis1B004691	0	0	0
qqPsoOvis2_cnag1_qqPsoOvis1.1_s01_RagTag	8063413	8064042	280	0	0.01	0	0	0	0	0.02	0	0	0	0	0.02	0.01	0	0	0	0.01	0	0	0	0	PsoOvis1B003320	0	0	0
qqPsoOvis2_cnag1_qqPsoOvis1.1_s01_RagTag	8065437	8066177	228	0	0.01	0	0	0	0.01	0.02	0.01	0	0	0.02	0.02	0.02	0.03	0.01	0.01	0	0.02	0	0.02	0	PsoOvis1B008089	0	0.01	0.01
qqPsoOvis2_cnag1_qqPsoOvis1.1_s01_RagTag	8066764	8069976	991	0	0	0	0	0.03	0	0.01	0.01	0	0.03	0	0	0	0.04	0	0	0.03	0	0.03	0	0.03	PsoOvis1B007921	0	0.01	0.01
qqPsoOvis2_cnag1_qqPsoOvis1.1_s01_RagTag	8077172	8084411	2623	0	0	0	0	0	0	0	0	0	0	0	0	0	0	0	0	0	0	0	0	0	PsoOvis1B001388	0	0	0
qqPsoOvis2_cnag1_qqPsoOvis1.1_s01_RagTag	8088405	8095500	2869	0	0	0	0	0.04	0	0	0	0	0.04	0	0	0.01	0.04	0	0.01	0.04	0	0.05	0	0.04	PsoOvis1B013226	0.01	0.02	0.01
qqPsoOvis2_cnag1_qqPsoOvis1.1_s01_RagTag	8101591	8104846	1101	0.01	0	0	0.01	0.12	0	0.01	0.01	0.02	0.16	0	0	0.02	0.14	0	0.01	0.14	0	0.14	0.02	0.13	PsoOvis1B006708	0.02	0.05	0.03
qqPsoOvis2_cnag1_qqPsoOvis1.1_s01_RagTag	8116367	8118226	743	0.01	0	0	0.1	0	0	0.01	0.01	0.16	0.01	0	0	0.09	0	0	0.17	0.01	0	0.1	0.1	0	PsoOvis1B002661	0.02	0.04	0.02
qqPsoOvis2_cnag1_qqPsoOvis1.1_s01_RagTag	8122588	8123577	329	0	0.01	0	0	0	0.02	0.01	0	0	0	0.02	0	0.02	0.03	0.05	0	0.01	0.02	0.01	0.04	0.03	PsoOvis1B007552	0	0.02	0.02
qqPsoOvis2_cnag1_qqPsoOvis1.1_s01_RagTag	8123629	8127839	1359	0.08	0.07	0.06	0.08	0.18	0.06	0.01	0.01	0.01	0.13	0.01	0	0	0.14	0	0	0.13	0	0.13	0	0.09	PsoOvis1B000570	0.09	0.04	0.05
qqPsoOvis2_cnag1_qqPsoOvis1.1_s01_RagTag	8128756	8130682	730	0.01	0	0.01	0	0	0	0.02	0.02	0.02	0.01	0	0.02	0.01	0	0	0.02	0.02	0.01	0.01	0	0	PsoOvis1B005819	0	0.01	0.01
qqPsoOvis2_cnag1_qqPsoOvis1.1_s01_RagTag	8128763	8129215	199	0	0	0	0.01	0	0	0	0	0.01	0	0	0	0.01	0	0	0	0.01	0	0.03	0.01	0	PsoOvis1B007247	0	0	0
qqPsoOvis2_cnag1_qqPsoOvis1.1_s01_RagTag	8129869	8133534	1239	0.01	0	0.01	0.01	0.11	0	0.02	0.02	0.02	0.14	0.01	0.01	0.02	0.12	0.01	0.02	0.12	0.01	0.14	0.01	0.11	PsoOvis1B012635	0.02	0.05	0.03
qqPsoOvis2_cnag1_qqPsoOvis1.1_s01_RagTag	8133945	8139878	2033	0.01	0	0	0	0.04	0	0	0.01	0.01	0.06	0	0	0	0.04	0	0	0.04	0	0.04	0	0.04	PsoOvis1B003965	0.01	0.02	0.01
qqPsoOvis2_cnag1_qqPsoOvis1.1_s01_RagTag	8151032	8154342	1172	0	0	0	0	0	0.02	0	0	0	0	0.03	0	0	0	0.02	0	0	0.01	0.01	0.01	0.04	PsoOvis1B010135	0	0.01	0.01
qqPsoOvis2_cnag1_qqPsoOvis1.1_s01_RagTag	8159679	8168019	2896	0	0	0	0	0.01	0	0	0	0	0.02	0	0	0	0.02	0	0.01	0.02	0	0.03	0	0.02	PsoOvis1B010899	0	0.01	0.01
qqPsoOvis2_cnag1_qqPsoOvis1.1_s01_RagTag	8174558	8175586	374	0	0	0	0	0	0	0	0	0	0	0	0	0	0	0	0.01	0	0	0	0	0	PsoOvis1B011276	0	0	0
qqPsoOvis2_cnag1_qqPsoOvis1.1_s01_RagTag	8180554	8208226	10828	0	0	0	0	0.01	0	0	0	0	0.01	0	0	0	0.01	0	0.01	0.01	0	0.01	0	0	PsoOvis1B004858	0	0	0
qqPsoOvis2_cnag1_qqPsoOvis1.1_s01_RagTag	8225948	8229622	1225	0	0	0.01	0.01	0.04	0	0	0.01	0.02	0.05	0	0	0.02	0.07	0	0.02	0.06	0.01	0.05	0.01	0.05	PsoOvis1B006995	0.01	0.02	0.01
qqPsoOvis2_cnag1_qqPsoOvis1.1_s01_RagTag	8236804	8237074	92	0.02	0	0	0	0	0	0.04	0.11	0.06	0.11	0.03	0	0	0	0	0	NA	0	0	0	0	PsoOvis1B009616	0	0.02	0.02
qqPsoOvis2_cnag1_qqPsoOvis1.1_s01_RagTag	8252240	8253826	550	0	0	0	0	0.02	0	0.01	0	0.01	0.03	0	0	0.01	0.03	0	0.01	0.02	0	0.03	0	0.02	PsoOvis1B003272	0	0.01	0.01
qqPsoOvis2_cnag1_qqPsoOvis1.1_s01_RagTag	8253885	8254976	250	0.02	0	0.01	0.13	0	0	0.02	0.03	0.12	0.03	0.02	0.01	0.17	0	0	0.14	0	0.01	0	0.15	0	PsoOvis1B008056	0.03	0.05	0.02
qqPsoOvis2_cnag1_qqPsoOvis1.1_s01_RagTag	8255161	8256743	505	0.04	0.01	0	0	0	0.01	0.05	0.02	0.04	0.08	0.06	0.01	0.01	0	0.03	0	0	0	0	0.01	0.03	PsoOvis1B001627	0.01	0.02	0.01
qqPsoOvis2_cnag1_qqPsoOvis1.1_s01_RagTag	8262156	8267523	1712	0	0.01	0	0	0	0	0.01	0	0.01	0.01	0	0	0.01	0.02	0.01	0	0	0	0	0	0	PsoOvis1B010302	0	0	0
qqPsoOvis2_cnag1_qqPsoOvis1.1_s01_RagTag	8268739	8270871	760	0	0	0	0	0.13	0	0	0	0	0.06	0	0	0	0.13	0	0	0.14	0	0.16	0	0.12	PsoOvis1B001850	0.02	0.04	0.02
qqPsoOvis2_cnag1_qqPsoOvis1.1_s01_RagTag	8280220	8285680	2012	0	0	0	0	0	0.01	0	0	0	0.01	0.01	0	0	0	0.01	0	0.01	0.01	0	0.01	0.02	PsoOvis1B006510	0	0.01	0.01
qqPsoOvis2_cnag1_qqPsoOvis1.1_s01_RagTag	8288562	8298820	3864	0.01	0.03	0.01	0.01	0.02	0.01	0.01	0	0	0	0	0.01	0.01	0.02	0.01	0	0	0	0	0	0	PsoOvis1B011245	0.01	0	0.01
qqPsoOvis2_cnag1_qqPsoOvis1.1_s01_RagTag	8305593	8306747	463	0	0	0	0	0	0	0	0.01	0	0	0	0	0	0	0.01	0.02	0.03	0.02	0	0.01	0.02	PsoOvis1B000448	0	0.01	0.01
qqPsoOvis2_cnag1_qqPsoOvis1.1_s01_RagTag	8307721	8311886	1505	0.05	0	0.05	0.05	0	0.04	0	0	0	0	0	0	0	0	0	0.01	0	0	0	0	0	PsoOvis1B007836	0.03	0	0.03
qqPsoOvis2_cnag1_qqPsoOvis1.1_s01_RagTag	8314320	8317249	1047	0.01	0	0	0	0.08	0.01	0.01	0.01	0.03	0.08	0.03	0	0	0.09	0.01	0	0.1	0	0.11	0	0.09	PsoOvis1B003381	0.02	0.04	0.02
qqPsoOvis2_cnag1_qqPsoOvis1.1_s01_RagTag	8317287	8318293	385	0	0	0	0	0	0	0	0	0	0.01	0	0	0	0	0	0	0.01	0	0	0	0	PsoOvis1B009937	0	0	0
qqPsoOvis2_cnag1_qqPsoOvis1.1_s01_RagTag	8320407	8322902	889	0	0.07	0	0	0	0	0.08	0.01	0	0	0	0.09	0.08	0.11	0.08	0.01	0.01	0	0	0	0	PsoOvis1B004589	0.01	0.03	0.02
qqPsoOvis2_cnag1_qqPsoOvis1.1_s01_RagTag	8323039	8325072	717	0.01	0	0	0.01	0	0	0.02	0.02	0.02	0	0	0.01	0.01	0	0	0.02	0	0	0.01	0	0	PsoOvis1B011171	0	0.01	0.01
qqPsoOvis2_cnag1_qqPsoOvis1.1_s01_RagTag	8326983	8328449	465	0	0	0	0	0.03	0	0	0.01	0	0.04	0	0.01	0	0.03	0	0	0.04	0	0.03	0	0.03	PsoOvis1B006697	0	0.01	0.01
qqPsoOvis2_cnag1_qqPsoOvis1.1_s01_RagTag	8329116	8330248	431	0	0	0	0	0.01	0	0.01	0	0	0	0	0	0.01	0.03	0	0	0.01	0	0	0	0	PsoOvis1B013258	0	0	0
qqPsoOvis2_cnag1_qqPsoOvis1.1_s01_RagTag	8332215	8337099	1735	0	0	0	0	0.03	0	0	0	0.01	0.05	0.02	0	0	0.04	0	0	0.03	0	0.04	0	0.03	PsoOvis1B010467	0	0.01	0.01
qqPsoOvis2_cnag1_qqPsoOvis1.1_s01_RagTag	8339219	8342610	1082	0	0	0	0.01	0	0	0	0	0.01	0	0	0.01	0.02	0	0	0.02	0	0	0	0	0	PsoOvis1B002154	0	0	0
qqPsoOvis2_cnag1_qqPsoOvis1.1_s01_RagTag	8344232	8346052	568	0	0	0	0	0	0.02	0	0	0	0	0.02	0	0	0	0.02	0	0	0.02	0	0.02	0.02	PsoOvis1B004914	0	0.01	0.01
qqPsoOvis2_cnag1_qqPsoOvis1.1_s01_RagTag	8346823	8349587	1006	0	0.02	0.01	0	0.02	0	0.02	0.03	0.01	0.04	0	0.05	0.02	0.07	0.01	0.02	0.04	0.01	0.02	0	0.01	PsoOvis1B011407	0.01	0.02	0.01
qqPsoOvis2_cnag1_qqPsoOvis1.1_s01_RagTag	8350928	8354473	1495	0	0	0	0	0	0	0.01	0	0	0	0	0	0	0	0	0	0	0	0	0	0	PsoOvis1B000729	0	0	0
qqPsoOvis2_cnag1_qqPsoOvis1.1_s01_RagTag	8355894	8358927	1061	0	0.01	0	0	0	0	0.01	0.01	0	0	0	0.02	0	0	0.01	0	0	0	0	0	0	PsoOvis1B008796	0	0	0
qqPsoOvis2_cnag1_qqPsoOvis1.1_s01_RagTag	8360875	8372559	5004	0	0	0	0	0.03	0	0	0	0	0.03	0	0	0	0.03	0	0	0.02	0	0.04	0	0.03	PsoOvis1B000905	0	0.01	0.01
qqPsoOvis2_cnag1_qqPsoOvis1.1_s01_RagTag	8377703	8379610	596	0	0.04	0	0	0	0	0.04	0	0	0	0	0.06	0.05	0.06	0.04	0	0	0	0.01	0	0	PsoOvis1B009300	0.01	0.02	0.01
qqPsoOvis2_cnag1_qqPsoOvis1.1_s01_RagTag	8379825	8380580	324	0	0	0	0	0	0.01	0	0	0	0	0	0	0	0	0.01	0	0	0.01	0	0.02	0.01	PsoOvis1B002514	0	0	0
qqPsoOvis2_cnag1_qqPsoOvis1.1_s01_RagTag	8381648	8386308	1874	0	0.02	0	0	0.03	0	0.02	0	0	0.04	0	0.02	0.03	0.05	0.02	0	0.04	0	0.03	0	0.03	PsoOvis1B005326	0.01	0.02	0.01
qqPsoOvis2_cnag1_qqPsoOvis1.1_s01_RagTag	8388589	8390621	720	0	0	0	0	0.01	0.02	0	0	0	0.01	0.02	0	0	0.01	0	0	0	0.01	0.01	0.03	0.02	PsoOvis1B011421	0	0.01	0.01
qqPsoOvis2_cnag1_qqPsoOvis1.1_s01_RagTag	8391582	8393314	600	0	0	0	0	0	0	0	0	0	0	0	0	0	0	0	0	0.01	0	0.01	0	0.01	PsoOvis1B007070	0	0	0
qqPsoOvis2_cnag1_qqPsoOvis1.1_s01_RagTag	8393400	8395819	966	0	0.01	0	0	0.09	0	0	0.01	0	0.11	0	0.02	0	0.14	0	0.01	0.09	0.01	0.11	0	0.09	PsoOvis1B010800	0.02	0.04	0.02
qqPsoOvis2_cnag1_qqPsoOvis1.1_s01_RagTag	8396247	8397317	392	0	0.01	0	0	0.03	0	0.03	0	0	0.09	0	0.02	0.02	0.09	0.01	0	0.05	0	0.04	0	0.03	PsoOvis1B002462	0.01	0.03	0.02
qqPsoOvis2_cnag1_qqPsoOvis1.1_s01_RagTag	8397374	8399136	532	0.23	0.28	0.19	0.19	0.04	0.23	0	0	0.04	0.1	0.16	0	0.04	0.08	0.13	0.04	0.1	0.14	0.12	0.14	0.1	PsoOvis1B009109	0.19	0.08	0.11
qqPsoOvis2_cnag1_qqPsoOvis1.1_s01_RagTag	8399068	8403318	1620	0.01	0	0	0	0.09	0	0	0	0.01	0.08	0	0	0	0.08	0	0	0.1	0	0.1	0	0.05	PsoOvis1B008539	0.02	0.03	0.01
qqPsoOvis2_cnag1_qqPsoOvis1.1_s01_RagTag	8399647	8401337	629	0	0	0	0	0.01	0	0	0	0.01	0.01	0	0	0	0.01	0	0	0.01	0	0.01	0	0	PsoOvis1B000738	0	0	0
qqPsoOvis2_cnag1_qqPsoOvis1.1_s01_RagTag	8403035	8408611	2240	0	0	0	0	0	0	0	0	0	0.01	0	0	0	0.01	0	0	0	0	0	0	0.01	PsoOvis1B000145	0	0	0
qqPsoOvis2_cnag1_qqPsoOvis1.1_s01_RagTag	8411603	8415777	1547	0	0.02	0	0	0	0.03	0.03	0	0	0.01	0.04	0.02	0.02	0.02	0.05	0	0	0.04	0	0.03	0.04	PsoOvis1B014458	0.01	0.02	0.01
qqPsoOvis2_cnag1_qqPsoOvis1.1_s01_RagTag	8419261	8420518	487	0	0	0	0.19	0.01	0	0	0.01	0.21	0.05	0	0	0.24	0.03	0	0.16	0	0	0.27	0.16	0.01	PsoOvis1B006012	0.03	0.08	0.05
qqPsoOvis2_cnag1_qqPsoOvis1.1_s01_RagTag	8421239	8422423	388	0.01	0	0	0	0	0	0.02	0	0.01	0	0	0	0	0	0	0	0	0	0	0	0	PsoOvis1B011816	0	0	0
qqPsoOvis2_cnag1_qqPsoOvis1.1_s01_RagTag	8422913	8424340	515	0	0	0	0	0	0	0	0	0	0.01	0	0	0	0.01	0	0	0.01	0	0	0	0	PsoOvis1B010666	0	0	0
qqPsoOvis2_cnag1_qqPsoOvis1.1_s01_RagTag	8424477	8425172	238	0	0	0	0	0	0	0	0	0	0	0	0	0	0	0	0	0	0	0	0	0	PsoOvis1B010740	0	0	0
qqPsoOvis2_cnag1_qqPsoOvis1.1_s01_RagTag	8425839	8427404	523	0	0	0	0	0	0	0	0.01	0	0	0.01	0	0	0	0	0	0	0.02	0	0	0	PsoOvis1B002707	0	0	0
qqPsoOvis2_cnag1_qqPsoOvis1.1_s01_RagTag	8427440	8428122	270	0	0	0	0	0	0	0	0	0	0	0	0	0	0	0	0	0	0	0	0	0	PsoOvis1B011876	0	0	0
qqPsoOvis2_cnag1_qqPsoOvis1.1_s01_RagTag	8429197	8429715	226	0	0	0	0	0	0	0	0	0	0	0	0	0	0	0	0	0	0	0	0	0	PsoOvis1B003682	0	0	0
qqPsoOvis2_cnag1_qqPsoOvis1.1_s01_RagTag	8431916	8435359	1159	0	0.12	0	0	0	0	0.13	0	0	0	0	0.12	0.09	0.09	0.12	0	0	0	0	0	0	PsoOvis1B013997	0.02	0.04	0.02
qqPsoOvis2_cnag1_qqPsoOvis1.1_s01_RagTag	8435426	8436809	503	0	0	0	0	0	0	0	0	0	0	0	0	0	0	0	0	0	0	0	0	0	PsoOvis1B005802	0	0	0
qqPsoOvis2_cnag1_qqPsoOvis1.1_s01_RagTag	8439206	8441730	865	0	0	0	0	0	0	0	0	0.01	0	0	0	0	0	0	0	0	0	0.01	0	0	PsoOvis1B014628	0	0	0
qqPsoOvis2_cnag1_qqPsoOvis1.1_s01_RagTag	8461620	8461873	77	0	0.25	0	0	0	0	0.26	0	0	0	0	0.22	0.3	0.28	0.25	0	0	0	0	0	0	PsoOvis1B000347	0.04	0.09	0.05
qqPsoOvis2_cnag1_qqPsoOvis1.1_s01_RagTag	8463833	8486021	9225	0	0	0	0	0.02	0	0	0	0	0.02	0	0	0	0.02	0	0	0.02	0	0.01	0	0.01	PsoOvis1B008117	0	0.01	0.01
qqPsoOvis2_cnag1_qqPsoOvis1.1_s01_RagTag	8486398	8533839	19602	0	0	0	0	0	0	0	0	0	0.01	0	0	0	0.01	0	0	0.01	0	0	0	0.01	PsoOvis1B001791	0	0	0
qqPsoOvis2_cnag1_qqPsoOvis1.1_s01_RagTag	8489860	8491383	534	0	0	0.01	0	0	0.02	0	0.03	0	0.01	0.03	0.03	0	0.01	0.02	0.01	0	0.03	0	0.02	0.02	PsoOvis1B008086	0	0.01	0.01
qqPsoOvis2_cnag1_qqPsoOvis1.1_s01_RagTag	8534026	8534590	203	0	0.01	0	0.01	0	0	0	0	0	0	0	0.01	0.05	0	0.01	0	0.01	0	0	0	0	PsoOvis1B009128	0	0.01	0.01
qqPsoOvis2_cnag1_qqPsoOvis1.1_s01_RagTag	8535583	8543712	3025	0	0	0	0	0.01	0	0	0	0	0.01	0.01	0	0.01	0.01	0	0	0.01	0	0	0	0.01	PsoOvis1B001879	0	0	0
qqPsoOvis2_cnag1_qqPsoOvis1.1_s01_RagTag	8544774	8545446	243	0	0	0	0	0.08	0	0	0	0	0.08	0	0	0	0.1	0	0	0.09	0	0.1	0	0.06	PsoOvis1B013893	0.01	0.03	0.02
qqPsoOvis2_cnag1_qqPsoOvis1.1_s01_RagTag	8545536	8546566	324	0	0	0	0	0	0	0	0	0.01	0	0	0	0	0	0	0	0	0	0	0	0	PsoOvis1B000251	0	0	0
qqPsoOvis2_cnag1_qqPsoOvis1.1_s01_RagTag	8547400	8548710	349	0.01	0.03	0.02	0	0	0	0.06	0.07	0.02	0.02	0.01	0.07	0.05	0.03	0.04	0.05	0	0.03	0.01	0	0	PsoOvis1B011283	0.01	0.03	0.02
qqPsoOvis2_cnag1_qqPsoOvis1.1_s01_RagTag	8549772	8550991	413	0	0	0	0	0	0	0	0	0	0	0	0	0	0	0	0	0	0	0	0	0	PsoOvis1B004903	0	0	0
qqPsoOvis2_cnag1_qqPsoOvis1.1_s01_RagTag	8552833	8559176	2176	0	0	0	0	0.13	0	0	0.01	0.01	0.16	0	0	0	0.09	0	0.01	0.12	0	0.16	0	0.14	PsoOvis1B003389	0.02	0.05	0.03
qqPsoOvis2_cnag1_qqPsoOvis1.1_s01_RagTag	8559366	8560055	243	0	0.01	0	0	0.02	0	0.02	0	0	0.03	0	0.01	0.01	0.03	0	0	0.02	0	0.02	0	0	PsoOvis1B004362	0	0.01	0.01
qqPsoOvis2_cnag1_qqPsoOvis1.1_s01_RagTag	8560505	8560800	83	0.01	0	0	0	0.05	0	0.01	0	0.01	0.05	0	0	0	0.05	0	0	0.06	0	0.06	0	0.02	PsoOvis1B002041	0.01	0.02	0.01
qqPsoOvis2_cnag1_qqPsoOvis1.1_s01_RagTag	8562052	8565650	1257	0	0.01	0	0	0	0	0.02	0	0	0	0	0.02	0.02	0.01	0.01	0	0	0	0	0	0	PsoOvis1B010872	0	0.01	0.01
qqPsoOvis2_cnag1_qqPsoOvis1.1_s01_RagTag	8562090	8565665	1255	0	0.01	0	0	0	0	0.02	0	0	0	0	0.02	0.02	0.01	0.01	0	0	0	0	0	0	PsoOvis1B011338	0	0.01	0.01
qqPsoOvis2_cnag1_qqPsoOvis1.1_s01_RagTag	8565946	8568758	1008	0	0	0	0	0.15	0	0.01	0	0.01	0.16	0	0.01	0.01	0.21	0	0	0.2	0	0.17	0	0.19	PsoOvis1B006866	0.02	0.06	0.04
qqPsoOvis2_cnag1_qqPsoOvis1.1_s01_RagTag	8568838	8570328	457	0	0	0	0	0	0	0	0	0.01	0	0	0	0	0	0	0	0	0	0	0	0	PsoOvis1B012994	0	0	0
qqPsoOvis2_cnag1_qqPsoOvis1.1_s01_RagTag	8570868	8583560	4746	0	0	0	0	0	0	0	0.01	0.01	0.02	0.01	0	0	0	0	0	0.01	0	0.01	0	0	PsoOvis1B014752	0	0	0
qqPsoOvis2_cnag1_qqPsoOvis1.1_s01_RagTag	8588561	8588982	139	0.01	0	0	0	0	0	0.02	0.02	0.02	0	0.01	0	0.01	0	0	0	0	0	0.01	0	0	PsoOvis1B003382	0	0.01	0.01
qqPsoOvis2_cnag1_qqPsoOvis1.1_s01_RagTag	8589581	8590355	244	0	0.05	0	0	0.05	0	0.07	0	0	0.07	0	0.01	0.05	0.08	0.04	0	0.02	0	0.06	0	0.06	PsoOvis1B008793	0.02	0.03	0.01
qqPsoOvis2_cnag1_qqPsoOvis1.1_s01_RagTag	8590355	8590682	148	0	0	0	0	0	0	0	0	0.01	0	0	0	0	0	0	0.01	0	0	0	0	0	PsoOvis1B007383	0	0	0
qqPsoOvis2_cnag1_qqPsoOvis1.1_s01_RagTag	8590790	8591227	165	0	0	0	0	0.07	0	0	0	0	0.15	0	0	0	0.1	0	0	0.16	0	0.14	0	0.05	PsoOvis1B012158	0.01	0.04	0.03
qqPsoOvis2_cnag1_qqPsoOvis1.1_s01_RagTag	8638753	8641921	1265	0	0	0	0.01	0	0.02	0	0	0.01	0	0.01	0	0.01	0	0.02	0	0	0.01	0.02	0.03	0.01	PsoOvis1B003274	0	0.01	0.01
qqPsoOvis2_cnag1_qqPsoOvis1.1_s01_RagTag	8642906	8644290	480	0	0	0	0	0	0	0	0	0.01	0.01	0	0	0	0	0	0	0	0	0	0	0	PsoOvis1B009816	0	0	0
qqPsoOvis2_cnag1_qqPsoOvis1.1_s01_RagTag	8644478	8647770	1236	0	0	0	0	0.01	0	0	0	0	0.02	0	0	0	0.01	0	0	0.01	0	0.02	0	0.01	PsoOvis1B011356	0	0	0
qqPsoOvis2_cnag1_qqPsoOvis1.1_s01_RagTag	8648343	8661782	5589	0	0	0	0	0	0	0	0.01	0	0.01	0	0.01	0	0.01	0	0	0.01	0.01	0	0	0.01	PsoOvis1B006474	0	0	0
qqPsoOvis2_cnag1_qqPsoOvis1.1_s01_RagTag	8682833	8688632	2036	0	0.01	0	0	0	0	0.01	0	0	0	0	0.01	0.01	0.02	0	0	0	0	0	0	0	PsoOvis1B002052	0	0	0
qqPsoOvis2_cnag1_qqPsoOvis1.1_s01_RagTag	8710375	8768044	24131	0	0	0	0	0.01	0	0	0	0	0.02	0	0	0	0.02	0	0	0.01	0	0.02	0	0.01	PsoOvis1B014636	0	0.01	0.01
qqPsoOvis2_cnag1_qqPsoOvis1.1_s01_RagTag	8769557	8770261	193	0	0	0.01	0	0	0	0	0.01	0	0	0	0.01	0	0	0	0.01	0	0.01	0	0	0	PsoOvis1B000918	0	0	0
qqPsoOvis2_cnag1_qqPsoOvis1.1_s01_RagTag	8772374	8774065	549	0	0	0	0	0	0.03	0.01	0	0.02	0	0.03	0	0	0	0.01	0	0	0.04	0	0.04	0.03	PsoOvis1B010446	0	0.01	0.01
qqPsoOvis2_cnag1_qqPsoOvis1.1_s01_RagTag	8774455	8775903	709	0	0.06	0	0.01	0	0	0.05	0	0.02	0	0	0.06	0.09	0.06	0.07	0.01	0	0	0	0.01	0	PsoOvis1B002067	0.01	0.02	0.01
qqPsoOvis2_cnag1_qqPsoOvis1.1_s01_RagTag	8776106	8776483	127	0.01	0	0.08	0	0	0	0.03	0.11	0.04	0	0.01	0.12	0	0	0	0.13	0.16	0.07	0	0	0	PsoOvis1B003240	0.01	0.04	0.03
qqPsoOvis2_cnag1_qqPsoOvis1.1_s01_RagTag	8776988	8778487	527	0	0.01	0.02	0	0.05	0	0.01	0.02	0	0.05	0	0.03	0.01	0.08	0	0.02	0.07	0.02	0.05	0	0.04	PsoOvis1B009427	0.01	0.03	0.02
qqPsoOvis2_cnag1_qqPsoOvis1.1_s01_RagTag	8778739	8780303	605	0	0	0	0	0.01	0	0	0	0	0.02	0	0	0	0.02	0	0	0	0	0.02	0	0.01	PsoOvis1B000249	0	0	0
qqPsoOvis2_cnag1_qqPsoOvis1.1_s01_RagTag	8780350	8783229	1007	0	0	0	0	0.03	0	0	0	0	0.04	0.01	0.01	0	0.06	0	0	0.04	0.01	0.03	0	0.05	PsoOvis1B010177	0	0.02	0.02
qqPsoOvis2_cnag1_qqPsoOvis1.1_s01_RagTag	8783413	8785780	928	0	0	0.01	0	0.05	0	0	0.02	0	0.06	0	0	0.01	0.09	0	0.02	0.07	0	0.05	0.01	0.06	PsoOvis1B013715	0.01	0.03	0.02
qqPsoOvis2_cnag1_qqPsoOvis1.1_s01_RagTag	8797275	8809586	4728	0.01	0.01	0.01	0.02	0.01	0.01	0	0	0	0.01	0	0.01	0.02	0.02	0.01	0	0.01	0	0.01	0.01	0.01	PsoOvis1B008798	0.01	0.01	0
qqPsoOvis2_cnag1_qqPsoOvis1.1_s01_RagTag	8835884	8846987	4159	0	0	0	0	0.01	0	0	0	0	0.01	0	0	0	0.01	0	0	0.01	0	0	0	0.01	PsoOvis1B011568	0	0	0
qqPsoOvis2_cnag1_qqPsoOvis1.1_s01_RagTag	8847270	8849661	864	0	0	0	0	0	0	0.02	0	0	0.01	0	0.03	0.03	0.03	0.03	0	0.03	0	0.02	0.01	0.03	PsoOvis1B001816	0	0.02	0.02
qqPsoOvis2_cnag1_qqPsoOvis1.1_s01_RagTag	8849806	8852309	1004	0	0.01	0	0.01	0	0	0	0	0	0	0	0	0	0	0	0.02	0	0	0	0	0	PsoOvis1B012281	0	0	0
qqPsoOvis2_cnag1_qqPsoOvis1.1_s01_RagTag	8861158	8883138	8905	0	0.01	0	0.01	0.01	0	0.01	0	0	0.01	0	0	0	0.01	0.01	0	0	0	0	0	0	PsoOvis1B010962	0	0	0
qqPsoOvis2_cnag1_qqPsoOvis1.1_s01_RagTag	8885247	8889910	1537	0	0	0.01	0	0	0	0	0.01	0	0	0	0.02	0	0	0	0.01	0.01	0	0	0	0	PsoOvis1B002570	0	0	0
qqPsoOvis2_cnag1_qqPsoOvis1.1_s01_RagTag	8889785	8890672	317	0	0	0	0	0	0	0	0	0	0	0	0	0	0	0	0	0	0	0	0	0	PsoOvis1B011397	0	0	0
qqPsoOvis2_cnag1_qqPsoOvis1.1_s01_RagTag	8890961	8892180	451	0	0.03	0	0	0.03	0	0.04	0	0	0.04	0	0.02	0.04	0.08	0.03	0	0.02	0	0.05	0	0.03	PsoOvis1B004842	0.01	0.02	0.01
qqPsoOvis2_cnag1_qqPsoOvis1.1_s01_RagTag	8897660	8898536	363	0	0	0	0	0	0	0	0	0	0	0	0	0	0	0	0	0	0	0	0	0	PsoOvis1B013105	0	0	0
qqPsoOvis2_cnag1_qqPsoOvis1.1_s01_RagTag	8898660	8899840	386	0	0.01	0	0	0.27	0	0.02	0.01	0.01	0.34	0	0.02	0.02	0.32	0.03	0.01	0.26	0	0.26	0.01	0.37	PsoOvis1B004432	0.05	0.11	0.06
qqPsoOvis2_cnag1_qqPsoOvis1.1_s01_RagTag	8900032	8902601	943	0	0.01	0	0	0	0	0	0	0	0	0	0	0	0	0	0.01	0	0	0	0	0	PsoOvis1B006123	0	0	0
qqPsoOvis2_cnag1_qqPsoOvis1.1_s01_RagTag	8903585	8915831	5119	0	0	0	0	0.02	0	0	0	0	0.02	0	0	0	0.03	0	0	0.02	0	0.02	0.01	0.03	PsoOvis1B014346	0	0.01	0.01
qqPsoOvis2_cnag1_qqPsoOvis1.1_s01_RagTag	8907526	8909069	480	0	0	0.04	0	0	0	0	0.05	0	0	0	0.05	0	0	0	0.03	0.08	0.06	0	0	0	PsoOvis1B003213	0.01	0.02	0.01
qqPsoOvis2_cnag1_qqPsoOvis1.1_s01_RagTag	8918044	8919411	400	0	0	0.31	0.07	0	0	0	0.3	0.07	0	0.01	0.31	0.06	0	0	0.32	0.33	0.31	0.11	0.07	0.01	PsoOvis1B002321	0.06	0.13	0.07
qqPsoOvis2_cnag1_qqPsoOvis1.1_s01_RagTag	8934650	8962409	11584	0	0	0	0	0	0	0	0	0	0	0	0	0	0	0	0	0	0	0	0	0	PsoOvis1B007685	0	0	0
qqPsoOvis2_cnag1_qqPsoOvis1.1_s01_RagTag	8955884	8956406	214	0	0	0	0	0.02	0	0	0	0.01	0.04	0	0	0	0.02	0	0	0	0	0.03	0.01	0.02	PsoOvis1B001247	0	0.01	0.01
qqPsoOvis2_cnag1_qqPsoOvis1.1_s01_RagTag	8958135	8958501	151	0	0	0	0	0	0	0	0	0	0	0	0	0	0.01	0	0	0	0	0	0	0	PsoOvis1B010133	0	0	0
qqPsoOvis2_cnag1_qqPsoOvis1.1_s01_RagTag	8963368	8965220	599	0	0	0	0	0.1	0	0	0	0	0.06	0	0	0	0.12	0	0.01	0.1	0	0.1	0.01	0.18	PsoOvis1B000377	0.02	0.04	0.02
qqPsoOvis2_cnag1_qqPsoOvis1.1_s01_RagTag	8965354	8966123	251	0	0	0	0	0	0	0	0	0	0	0	0	0	0	0	0	0	0	0	0	0	PsoOvis1B004752	0	0	0
qqPsoOvis2_cnag1_qqPsoOvis1.1_s01_RagTag	8967420	8972413	1833	0	0	0	0.02	0.03	0	0	0.01	0.03	0.04	0	0	0.03	0.03	0	0.03	0.05	0	0.07	0.02	0.03	PsoOvis1B009013	0.01	0.02	0.01
qqPsoOvis2_cnag1_qqPsoOvis1.1_s01_RagTag	8971321	8972415	459	0	0	0	0	0.21	0	0	0	0	0.3	0	0	0	0.17	0	0	0.21	0	0.23	0	0.27	PsoOvis1B005702	0.03	0.08	0.05
qqPsoOvis2_cnag1_qqPsoOvis1.1_s01_RagTag	8972648	8975503	841	0	0	0	0	0	0	0	0	0	0	0	0	0	0	0	0	0	0	0	0	0	PsoOvis1B000212	0	0	0
qqPsoOvis2_cnag1_qqPsoOvis1.1_s01_RagTag	8975758	8977095	452	0	0	0	0	0.01	0	0	0	0.01	0.02	0	0	0	0.03	0	0	0	0	0.01	0	0.01	PsoOvis1B008328	0	0.01	0.01
qqPsoOvis2_cnag1_qqPsoOvis1.1_s01_RagTag	8978847	8979434	169	0	0	0	0	0	0	0	0	0	0	0.01	0	0	0	0	0	0	0	0	0	0	PsoOvis1B000465	0	0	0
qqPsoOvis2_cnag1_qqPsoOvis1.1_s01_RagTag	8979557	8981687	832	0	0	0	0	0.25	0	0	0	0	0.22	0	0	0	0.19	0	0	0.27	0	0.24	0	0.2	PsoOvis1B010694	0.04	0.07	0.03
qqPsoOvis2_cnag1_qqPsoOvis1.1_s01_RagTag	8981949	8984090	799	0.01	0	0	0	0	0	0.01	0.03	0.03	0	0.01	0.03	0.02	0	0	0	0.01	0.01	0.01	0.02	0	PsoOvis1B002011	0	0.01	0.01
qqPsoOvis2_cnag1_qqPsoOvis1.1_s01_RagTag	8984314	8986511	664	0	0	0	0	0	0	0	0	0	0	0	0	0	0	0	0	0	0	0	0	0	PsoOvis1B004826	0	0	0
qqPsoOvis2_cnag1_qqPsoOvis1.1_s01_RagTag	8986551	8997465	4246	0	0.01	0	0	0.01	0	0.02	0	0	0.02	0	0.02	0.02	0.03	0.02	0	0.01	0	0.01	0	0.01	PsoOvis1B006457	0	0.01	0.01
qqPsoOvis2_cnag1_qqPsoOvis1.1_s01_RagTag	8998598	9002037	1244	0	0.01	0	0	0.01	0.02	0	0	0	0	0.02	0	0	0	0.03	0	0	0.02	0	0.01	0.04	PsoOvis1B013113	0.01	0.01	0
qqPsoOvis2_cnag1_qqPsoOvis1.1_s01_RagTag	9004604	9017320	4895	0	0.01	0	0	0	0	0.01	0	0	0	0	0.01	0.01	0.01	0	0	0	0	0	0	0	PsoOvis1B006273	0	0	0
qqPsoOvis2_cnag1_qqPsoOvis1.1_s01_RagTag	9019434	9022151	991	0	0	0	0	0.01	0	0	0	0	0.01	0	0	0	0	0	0	0	0	0.01	0	0.01	PsoOvis1B009074	0	0	0
qqPsoOvis2_cnag1_qqPsoOvis1.1_s01_RagTag	9022782	9023622	355	0	0.04	0	0	0	0	0.06	0	0	0	0	0.07	0.05	0.04	0.05	0	0	0	0	0	0	PsoOvis1B008667	0.01	0.02	0.01
qqPsoOvis2_cnag1_qqPsoOvis1.1_s01_RagTag	9023763	9036046	4951	0	0	0	0	0	0	0	0	0	0	0	0	0	0	0	0	0	0	0	0	0	PsoOvis1B000354	0	0	0
qqPsoOvis2_cnag1_qqPsoOvis1.1_s01_RagTag	9068979	9072902	977	0.01	0	0.01	0	0.17	0	0.02	0.03	0.01	0.18	0.01	0.02	0.01	0.21	0	0.02	0.17	0.01	0.15	0	0.14	PsoOvis1B014590	0.03	0.07	0.04
qqPsoOvis2_cnag1_qqPsoOvis1.1_s01_RagTag	9092749	9092987	92	0	0	0	0	0	0	0	0	0	0	0	0	0	0	0	0	0	0	0	0	0	PsoOvis1B010612	0	0	0
qqPsoOvis2_cnag1_qqPsoOvis1.1_s01_RagTag	9106433	9107705	405	0	0	0	0	0	0	0	0	0.01	0.01	0	0	0	0.01	0	0	0.01	0	0	0	0.01	PsoOvis1B012209	0	0	0
qqPsoOvis2_cnag1_qqPsoOvis1.1_s01_RagTag	9107856	9110193	780	0	0	0.05	0.12	0.24	0	0	0.06	0.14	0.26	0	0	0.09	0.2	0	0.11	0.17	0.04	0.19	0.11	0.27	PsoOvis1B005916	0.07	0.11	0.04
qqPsoOvis2_cnag1_qqPsoOvis1.1_s01_RagTag	9110566	9112293	507	0	0	0	0.01	0.08	0	0.01	0.01	0.02	0.1	0	0	0.01	0.19	0	0.01	0.05	0	0.12	0.01	0.13	PsoOvis1B007523	0.01	0.04	0.03
qqPsoOvis2_cnag1_qqPsoOvis1.1_s01_RagTag	9112577	9113466	331	0	0	0	0	0	0	0	0	0	0.01	0	0	0	0	0	0	0	0	0	0	0	PsoOvis1B001059	0	0	0
qqPsoOvis2_cnag1_qqPsoOvis1.1_s01_RagTag	9113518	9114847	441	0	0	0	0	0	0	0	0	0	0	0	0	0	0	0	0	0	0	0	0	0	PsoOvis1B013705	0	0	0
qqPsoOvis2_cnag1_qqPsoOvis1.1_s01_RagTag	9116310	9121433	1833	0	0	0	0.02	0	0	0	0.01	0.02	0	0	0.01	0.02	0	0.01	0.02	0.02	0	0	0.02	0.01	PsoOvis1B007107	0	0.01	0.01
qqPsoOvis2_cnag1_qqPsoOvis1.1_s01_RagTag	9135727	9137011	484	0	0	0	0.01	0.18	0	0	0	0.01	0.21	0	0	0.01	0.16	0	0.02	0.2	0	0.23	0.01	0.18	PsoOvis1B009303	0.03	0.07	0.04
qqPsoOvis2_cnag1_qqPsoOvis1.1_s01_RagTag	9137874	9139614	571	0	0.02	0.01	0	0.02	0	0.02	0.02	0.01	0.04	0	0.04	0.03	0.05	0.03	0.03	0.05	0.01	0.04	0.01	0.05	PsoOvis1B003416	0.01	0.03	0.02
qqPsoOvis2_cnag1_qqPsoOvis1.1_s01_RagTag	9147065	9147904	227	0	0	0	0	0	0	0	0	0.01	0	0	0	0.01	0	0	0.01	0	0	0	0	0	PsoOvis1B007874	0	0	0
qqPsoOvis2_cnag1_qqPsoOvis1.1_s01_RagTag	9148554	9152300	1202	0	0	0	0	0	0	0	0	0.02	0.01	0	0	0	0	0	0.01	0	0	0.02	0	0	PsoOvis1B001526	0	0	0
qqPsoOvis2_cnag1_qqPsoOvis1.1_s01_RagTag	9153284	9154653	492	0	0	0	0	0	0	0	0	0	0	0	0	0	0	0	0	0	0	0	0	0	PsoOvis1B001566	0	0	0
qqPsoOvis2_cnag1_qqPsoOvis1.1_s01_RagTag	9154812	9159667	1975	0	0	0	0	0.01	0	0	0	0	0.01	0	0	0	0	0	0	0.01	0	0.01	0	0	PsoOvis1B013398	0	0	0
qqPsoOvis2_cnag1_qqPsoOvis1.1_s01_RagTag	9170361	9172137	721	0.01	0.01	0	0	0	0	0.03	0.01	0.01	0.01	0	0.01	0	0.01	0	0	0	0	0	0	0	PsoOvis1B001368	0	0.01	0.01
qqPsoOvis2_cnag1_qqPsoOvis1.1_s01_RagTag	9172367	9174441	751	0	0	0	0	0	0	0.01	0.01	0.01	0	0	0	0	0	0	0	0	0	0	0	0	PsoOvis1B008112	0	0	0
qqPsoOvis2_cnag1_qqPsoOvis1.1_s01_RagTag	9174847	9180375	2043	0	0.01	0	0	0.02	0	0.01	0	0	0.03	0	0	0.01	0.03	0.01	0	0.02	0	0.03	0	0.03	PsoOvis1B014481	0	0.01	0.01
qqPsoOvis2_cnag1_qqPsoOvis1.1_s01_RagTag	9183915	9184130	75	0	0	0	0.01	0	0	0.01	0.01	0.02	0	0	0	0.03	0	0	0.01	0	0	0.01	0.02	0	PsoOvis1B005588	0	0.01	0.01
qqPsoOvis2_cnag1_qqPsoOvis1.1_s01_RagTag	9194225	9196651	777	0	0.01	0	0	0	0	0.02	0	0	0	0	0.02	0.02	0.03	0.01	0.01	0	0	0	0	0	PsoOvis1B006641	0	0.01	0.01
qqPsoOvis2_cnag1_qqPsoOvis1.1_s01_RagTag	9196957	9201857	1736	0	0	0	0	0	0	0	0	0	0	0	0	0	0	0	0	0.01	0	0	0	0.01	PsoOvis1B012942	0	0	0
qqPsoOvis2_cnag1_qqPsoOvis1.1_s01_RagTag	9202917	9206658	1420	0	0	0	0	0	0	0	0	0	0	0	0	0.01	0.01	0	0	0	0	0.01	0	0	PsoOvis1B003445	0	0	0
qqPsoOvis2_cnag1_qqPsoOvis1.1_s01_RagTag	9212048	9220503	3124	0	0	0	0.01	0.02	0	0.01	0	0.01	0.02	0	0	0.02	0.03	0	0.01	0.02	0	0.04	0.01	0.02	PsoOvis1B010050	0	0.01	0.01
qqPsoOvis2_cnag1_qqPsoOvis1.1_s01_RagTag	9221445	9224469	1090	0	0	0	0	0	0	0	0	0	0	0	0	0	0	0	0	0	0	0.01	0	0	PsoOvis1B008807	0	0	0
qqPsoOvis2_cnag1_qqPsoOvis1.1_s01_RagTag	9224759	9229385	1536	0	0	0	0	0.01	0	0	0	0	0.01	0	0	0.01	0.01	0	0.01	0.02	0	0.03	0	0	PsoOvis1B000686	0	0.01	0.01
qqPsoOvis2_cnag1_qqPsoOvis1.1_s01_RagTag	9230318	9232347	633	0	0	0	0	0	0.01	0	0	0	0	0	0	0	0	0	0	0	0	0	0.01	0	PsoOvis1B003836	0	0	0
qqPsoOvis2_cnag1_qqPsoOvis1.1_s01_RagTag	9233004	9233774	252	0	0.02	0	0.02	0	0	0	0	0.01	0	0	0	0.03	0	0	0.01	0	0	0.01	0.01	0	PsoOvis1B012311	0.01	0	0.01
qqPsoOvis2_cnag1_qqPsoOvis1.1_s01_RagTag	9233950	9235677	567	0	0	0	0	0.09	0	0	0	0	0.07	0	0	0	0.06	0	0	0.11	0	0.12	0	0.07	PsoOvis1B002312	0.01	0.03	0.02
qqPsoOvis2_cnag1_qqPsoOvis1.1_s01_RagTag	9235817	9237526	639	0	0	0	0	0	0.01	0	0.01	0.01	0	0.02	0	0	0	0.01	0.01	0	0.02	0	0.02	0.02	PsoOvis1B010664	0	0.01	0.01
qqPsoOvis2_cnag1_qqPsoOvis1.1_s01_RagTag	9237682	9240188	933	0	0	0	0	0	0	0	0	0	0	0	0.01	0.01	0	0	0.01	0	0	0	0	0	PsoOvis1B000820	0	0	0
qqPsoOvis2_cnag1_qqPsoOvis1.1_s01_RagTag	9242292	9248370	2744	0	0	0	0	0	0	0.01	0	0	0	0	0.01	0	0.01	0	0	0	0	0	0	0	PsoOvis1B009166	0	0	0
qqPsoOvis2_cnag1_qqPsoOvis1.1_s01_RagTag	9252537	9253049	170	0	0.05	0	0	0	0	0.01	0	0	0	0	0.05	0.06	0.13	0.02	0	0	0	0	0	0	PsoOvis1B008425	0.01	0.02	0.01
qqPsoOvis2_cnag1_qqPsoOvis1.1_s01_RagTag	9257632	9261674	1554	0	0	0	0	0.02	0	0.01	0	0	0.01	0	0.01	0	0.03	0	0	0.03	0	0.01	0	0.01	PsoOvis1B011819	0	0.01	0.01
qqPsoOvis2_cnag1_qqPsoOvis1.1_s01_RagTag	9263562	9266742	982	0	0	0	0.02	0.03	0	0.01	0	0.03	0.03	0	0	0.04	0	0	0.02	0.02	0	0.05	0.03	0.02	PsoOvis1B005436	0.01	0.02	0.01
qqPsoOvis2_cnag1_qqPsoOvis1.1_s01_RagTag	9266756	9268135	528	0	0	0	0	0.05	0	0	0	0	0.04	0	0	0	0.05	0	0	0.05	0	0.05	0	0.07	PsoOvis1B012008	0.01	0.02	0.01
qqPsoOvis2_cnag1_qqPsoOvis1.1_s01_RagTag	9268366	9269368	331	0	0	0.01	0.02	0.03	0	0	0	0	0.02	0	0	0.02	0.03	0	0.02	0.03	0.01	0.04	0.02	0.04	PsoOvis1B001874	0.01	0.02	0.01
qqPsoOvis2_cnag1_qqPsoOvis1.1_s01_RagTag	9270023	9272716	982	0	0	0	0	0	0	0	0.01	0	0.01	0	0	0	0	0	0	0.01	0	0.01	0	0.01	PsoOvis1B001657	0	0	0
qqPsoOvis2_cnag1_qqPsoOvis1.1_s01_RagTag	9273098	9274978	653	0	0.04	0.02	0	0	0	0.03	0.02	0	0	0.02	0.02	0.05	0	0.05	0.02	0	0.02	0	0.01	0	PsoOvis1B008144	0.01	0.02	0.01
qqPsoOvis2_cnag1_qqPsoOvis1.1_s01_RagTag	9274978	9275977	448	0	0	0	0	0	0	0	0	0	0	0	0	0	0	0	0	0	0	0	0	0	PsoOvis1B005519	0	0	0
qqPsoOvis2_cnag1_qqPsoOvis1.1_s01_RagTag	9276088	9276654	214	0	0	0	0	0	0	0	0	0	0	0	0	0	0	0	0	0	0	0	0	0	PsoOvis1B012130	0	0	0
qqPsoOvis2_cnag1_qqPsoOvis1.1_s01_RagTag	9277077	9279252	725	0	0	0.01	0.04	0	0	0	0.01	0.04	0	0	0	0.01	0	0	0	0.01	0.01	0.05	0.04	0	PsoOvis1B010699	0.01	0.01	0
qqPsoOvis2_cnag1_qqPsoOvis1.1_s01_RagTag	9284627	9285871	433	0	0	0	0	0.02	0	0	0	0	0.02	0	0	0	0.01	0	0	0.01	0	0.02	0	0.01	PsoOvis1B002058	0	0	0
qqPsoOvis2_cnag1_qqPsoOvis1.1_s01_RagTag	9285965	9287476	549	0.01	0.08	0	0	0	0	0.11	0.02	0.01	0	0	0.14	0.09	0	0.05	0	0	0	0	0	0	PsoOvis1B009027	0.01	0.03	0.02
qqPsoOvis2_cnag1_qqPsoOvis1.1_s01_RagTag	9287922	9292219	1687	0	0.03	0	0.01	0	0	0.03	0	0	0	0	0.04	0.05	0.04	0.02	0.01	0	0	0.02	0.01	0	PsoOvis1B000860	0.01	0.01	0
qqPsoOvis2_cnag1_qqPsoOvis1.1_s01_RagTag	9292251	9295014	852	0	0	0	0	0.13	0	0	0	0	0.13	0	0	0	0.14	0	0	0.13	0	0.1	0	0.12	PsoOvis1B013886	0.02	0.04	0.02
qqPsoOvis2_cnag1_qqPsoOvis1.1_s01_RagTag	9295307	9296766	469	0.01	0	0	0	0.14	0.01	0.01	0	0.02	0.17	0.03	0	0	0.17	0.03	0	0.06	0.01	0.16	0.02	0.13	PsoOvis1B005703	0.03	0.05	0.02
qqPsoOvis2_cnag1_qqPsoOvis1.1_s01_RagTag	9297645	9299048	477	0	0.02	0	0	0.02	0.01	0.04	0	0.01	0.02	0.03	0.04	0.03	0.05	0.04	0	0.02	0.02	0.03	0.02	0.03	PsoOvis1B013087	0.01	0.03	0.02
qqPsoOvis2_cnag1_qqPsoOvis1.1_s01_RagTag	9299242	9300296	342	0	0	0	0	0	0	0	0	0	0	0	0	0	0	0	0	0	0	0	0	0	PsoOvis1B007270	0	0	0
qqPsoOvis2_cnag1_qqPsoOvis1.1_s01_RagTag	9300614	9303095	841	0	0	0	0	0	0	0	0	0	0	0	0	0	0	0	0	0	0	0.01	0	0	PsoOvis1B013683	0	0	0
qqPsoOvis2_cnag1_qqPsoOvis1.1_s01_RagTag	9303195	9304185	401	0	0.01	0	0	0	0	0	0	0	0	0	0.01	0.01	0.02	0.01	0	0	0	0	0	0	PsoOvis1B006924	0	0	0
qqPsoOvis2_cnag1_qqPsoOvis1.1_s01_RagTag	9304557	9306632	757	0	0	0	0	0	0	0	0	0.01	0	0	0	0	0	0	0	0	0	0	0.01	0	PsoOvis1B011686	0	0	0
qqPsoOvis2_cnag1_qqPsoOvis1.1_s01_RagTag	9306957	9310190	1308	0	0	0	0	0.01	0	0	0	0.01	0.01	0	0	0	0	0	0	0	0	0.01	0	0	PsoOvis1B003820	0	0	0
qqPsoOvis2_cnag1_qqPsoOvis1.1_s01_RagTag	9316008	9319828	1485	0	0	0.06	0	0.08	0	0	0.06	0.01	0.07	0	0.07	0.02	0.02	0	0.07	0.14	0.05	0.08	0	0.07	PsoOvis1B001353	0.02	0.04	0.02
qqPsoOvis2_cnag1_qqPsoOvis1.1_s01_RagTag	9318852	9321147	744	0	0.02	0	0	0	0	0.03	0	0.01	0.01	0	0.02	0.04	0.04	0.02	0	0	0	0	0	0	PsoOvis1B009282	0	0.01	0.01
qqPsoOvis2_cnag1_qqPsoOvis1.1_s01_RagTag	9321999	9325902	1217	0	0.07	0	0.01	0.02	0	0.1	0	0.01	0.03	0	0.09	0.08	0	0.06	0.01	0.03	0	0.01	0	0.02	PsoOvis1B006664	0.02	0.03	0.01
qqPsoOvis2_cnag1_qqPsoOvis1.1_s01_RagTag	9325959	9327539	650	0	0	0	0	0	0	0.01	0	0.01	0.01	0.01	0	0	0	0	0	0.01	0.01	0	0	0	PsoOvis1B008027	0	0	0
qqPsoOvis2_cnag1_qqPsoOvis1.1_s01_RagTag	9329569	9338131	3397	0	0	0	0	0.05	0	0	0	0	0.07	0	0	0	0.01	0	0	0.06	0	0.07	0	0.06	PsoOvis1B003262	0.01	0.02	0.01
qqPsoOvis2_cnag1_qqPsoOvis1.1_s01_RagTag	9339041	9340892	637	0	0	0	0	0	0	0	0	0	0	0	0	0	0	0	0	0	0	0	0	0	PsoOvis1B009778	0	0	0
qqPsoOvis2_cnag1_qqPsoOvis1.1_s01_RagTag	9342033	9343843	586	0	0	0	0	0.04	0	0	0	0.01	0.06	0.01	0	0	0.04	0	0	0.05	0	0.05	0	0.06	PsoOvis1B001582	0.01	0.02	0.01
qqPsoOvis2_cnag1_qqPsoOvis1.1_s01_RagTag	9347045	9357827	3936	0	0	0	0	0	0	0	0	0	0.01	0	0	0	0	0	0	0.01	0	0.01	0	0	PsoOvis1B008143	0	0	0
qqPsoOvis2_cnag1_qqPsoOvis1.1_s01_RagTag	9358796	9359335	180	0	0	0.01	0	0	0	0	0.01	0	0	0	0.01	0	0	0	0.01	0.02	0.01	0	0	0	PsoOvis1B000096	0	0	0
qqPsoOvis2_cnag1_qqPsoOvis1.1_s01_RagTag	9359603	9361188	541	0	0.03	0	0.01	0	0	0.03	0	0.01	0	0	0.05	0.04	0.01	0.03	0.02	0.02	0	0.01	0.01	0	PsoOvis1B006706	0.01	0.02	0.01
qqPsoOvis2_cnag1_qqPsoOvis1.1_s01_RagTag	9361831	9419335	23970	0	0.01	0	0	0.01	0.04	0.01	0	0	0.01	0.05	0.01	0.01	0.02	0.04	0	0.01	0.04	0.01	0.04	0.06	PsoOvis1B013221	0.01	0.02	0.01
qqPsoOvis2_cnag1_qqPsoOvis1.1_s01_RagTag	9441895	9443940	629	0	0.03	0	0	0.05	0	0.03	0	0.01	0.07	0	0.03	0.03	0.08	0.03	0	0.03	0	0.05	0	0.03	PsoOvis1B013681	0.01	0.03	0.02
qqPsoOvis2_cnag1_qqPsoOvis1.1_s01_RagTag	9444863	9448476	1385	0	0	0	0.03	0	0	0	0.01	0.02	0.01	0	0	0.03	0.01	0	0.03	0.01	0	0.06	0.02	0	PsoOvis1B005412	0	0.01	0.01
qqPsoOvis2_cnag1_qqPsoOvis1.1_s01_RagTag	9449518	9451907	824	0	0	0	0	0	0	0	0	0	0	0	0	0	0	0	0	0.01	0	0	0	0	PsoOvis1B013345	0	0	0
qqPsoOvis2_cnag1_qqPsoOvis1.1_s01_RagTag	9452722	9452880	47	0	0	0	0	0	0	0	0	0	0	0	0	0	0	0	0	0	0	0	0	0	PsoOvis1B007085	0	0	0
qqPsoOvis2_cnag1_qqPsoOvis1.1_s01_RagTag	9455992	9458130	721	0	0	0	0.04	0.01	0.01	0.01	0.01	0.03	0.02	0.01	0.01	0.04	0.02	0.02	0.02	0.02	0.02	0.06	0.05	0.03	PsoOvis1B007301	0.01	0.02	0.01
qqPsoOvis2_cnag1_qqPsoOvis1.1_s01_RagTag	9458536	9461463	1121	0	0	0	0	0	0	0	0	0	0	0	0	0	0	0	0	0	0	0	0	0	PsoOvis1B004679	0	0	0
qqPsoOvis2_cnag1_qqPsoOvis1.1_s01_RagTag	9463020	9465416	825	0	0	0	0	0	0	0	0	0.01	0	0	0	0	0	0	0	0	0	0	0	0	PsoOvis1B009946	0	0	0
qqPsoOvis2_cnag1_qqPsoOvis1.1_s01_RagTag	9468291	9472263	1410	0	0	0.01	0.01	0.03	0	0	0.01	0	0.02	0	0.01	0.01	0.02	0	0.01	0.03	0	0.02	0	0.02	PsoOvis1B009193	0.01	0.01	0
qqPsoOvis2_cnag1_qqPsoOvis1.1_s01_RagTag	9476612	9480149	1275	0	0	0	0	0.01	0	0	0	0	0.01	0	0	0	0	0	0	0.01	0	0.01	0	0.01	PsoOvis1B002886	0	0	0
qqPsoOvis2_cnag1_qqPsoOvis1.1_s01_RagTag	9498183	9501607	1221	0	0.01	0	0	0	0	0.01	0	0	0	0	0.02	0.03	0.03	0.02	0	0	0	0.01	0	0	PsoOvis1B008884	0	0.01	0.01
qqPsoOvis2_cnag1_qqPsoOvis1.1_s01_RagTag	9501899	9503273	538	0	0	0	0	0.04	0	0	0	0	0.04	0	0	0	0.04	0	0	0.05	0	0.04	0	0.04	PsoOvis1B001271	0.01	0.01	0
qqPsoOvis2_cnag1_qqPsoOvis1.1_s01_RagTag	9503796	9505886	719	0	0.01	0	0	0.06	0	0.01	0	0	0.06	0	0.01	0.02	0.09	0.02	0	0.07	0	0.08	0	0.07	PsoOvis1B002653	0.01	0.03	0.02
qqPsoOvis2_cnag1_qqPsoOvis1.1_s01_RagTag	9506131	9508867	902	0	0	0	0	0.17	0	0	0	0	0.19	0	0	0	0.24	0	0.01	0.21	0	0.2	0.01	0.17	PsoOvis1B010549	0.03	0.07	0.04
qqPsoOvis2_cnag1_qqPsoOvis1.1_s01_RagTag	9510641	9514733	1431	0	0.01	0	0.01	0.16	0	0.01	0	0.01	0.14	0.01	0	0.01	0.15	0.01	0	0.12	0	0.15	0.01	0.19	PsoOvis1B001049	0.03	0.05	0.02
qqPsoOvis2_cnag1_qqPsoOvis1.1_s01_RagTag	9515280	9517621	911	0	0	0	0	0	0	0	0	0	0.01	0	0	0	0	0	0	0.01	0	0	0	0	PsoOvis1B014127	0	0	0
qqPsoOvis2_cnag1_qqPsoOvis1.1_s01_RagTag	9520689	9521000	123	0	0	0	0	0	0	0	0	0	0	0	0	0	0	0	0	NA	0	0	0	0	PsoOvis1B006000	0	0	0
qqPsoOvis2_cnag1_qqPsoOvis1.1_s01_RagTag	9524482	9526951	1119	0	0	0.01	0	0	0	0	0.01	0	0	0	0	0	0	0	0	0.01	0.01	0	0	0	PsoOvis1B009116	0	0	0
qqPsoOvis2_cnag1_qqPsoOvis1.1_s01_RagTag	9544524	9548849	1231	0	0	0	0.03	0.11	0	0	0	0.03	0.09	0	0	0.04	0.12	0	0.03	0.1	0	0.1	0.03	0.08	PsoOvis1B001716	0.02	0.04	0.02
qqPsoOvis2_cnag1_qqPsoOvis1.1_s01_RagTag	9550496	9550777	80	0.01	0	0	0	0	0	0.02	0.01	0.01	0.01	0	0	0	0	0	0	0	0	0	0	0	PsoOvis1B011736	0	0	0
qqPsoOvis2_cnag1_qqPsoOvis1.1_s01_RagTag	9569220	9571871	1018	0	0	0	0	0	0	0	0	0	0	0	0	0	0	0	0	0	0	0	0	0	PsoOvis1B008467	0	0	0
qqPsoOvis2_cnag1_qqPsoOvis1.1_s01_RagTag	9572131	9576568	1709	0.03	0.03	0.03	0.02	0.03	0.03	0	0.01	0	0	0	0	0	0	0	0	0	0	0	0	0	PsoOvis1B000318	0.03	0	0.03
qqPsoOvis2_cnag1_qqPsoOvis1.1_s01_RagTag	9576635	9577584	385	0	0	0	0	0.07	0	0.01	0.01	0	0.06	0	0.01	0	0	0	0	0.09	0	0	0	0.05	PsoOvis1B001375	0.01	0.02	0.01
qqPsoOvis2_cnag1_qqPsoOvis1.1_s01_RagTag	9579558	9592186	4342	0	0.01	0	0	0	0	0.02	0	0	0	0	0.01	0.01	0.02	0	0	0	0	0	0	0	PsoOvis1B007978	0	0	0
qqPsoOvis2_cnag1_qqPsoOvis1.1_s01_RagTag	9592520	9593098	257	0.01	0	0	0	0	0	0.01	0.01	0	0	0.02	0	0	0	0	0	0	0	0	0	0	PsoOvis1B003453	0	0	0
qqPsoOvis2_cnag1_qqPsoOvis1.1_s01_RagTag	9593023	9595383	892	0	0.02	0.02	0	0.05	0	0.06	0.04	0	0.02	0	0	0.03	0.15	0	0.02	0.13	0	0	0	0.06	PsoOvis1B010047	0.01	0.03	0.02
qqPsoOvis2_cnag1_qqPsoOvis1.1_s01_RagTag	9596042	9610184	6207	0	0	0	0	0	0	0	0	0	0	0	0.01	0	0	0	0	0.01	0	0	0	0	PsoOvis1B012698	0	0	0
qqPsoOvis2_cnag1_qqPsoOvis1.1_s01_RagTag	9614250	9619532	2038	0	0	0	0	0.01	0	0	0	0	0.01	0	0	0	0.01	0	0	0.01	0	0.01	0	0	PsoOvis1B004218	0	0	0
qqPsoOvis2_cnag1_qqPsoOvis1.1_s01_RagTag	9622602	9625005	819	0	0	0.01	0	0.02	0	0.01	0.02	0	0.03	0	0.02	0	0.03	0.01	0.01	0.03	0.02	0.02	0	0.03	PsoOvis1B004755	0	0.02	0.02
qqPsoOvis2_cnag1_qqPsoOvis1.1_s01_RagTag	9625677	9627084	513	0.01	0	0	0	0	0	0	0	0.01	0.01	0.01	0	0	0	0	0	0	0	0	0	0	PsoOvis1B008672	0	0	0
qqPsoOvis2_cnag1_qqPsoOvis1.1_s01_RagTag	9627469	9631877	1451	0.04	0	0.01	0	0.05	0.01	0.04	0.04	0.03	0.09	0.05	0.01	0	0.05	0.01	0.01	0.06	0	0.04	0.01	0.05	PsoOvis1B005355	0.02	0.03	0.01
qqPsoOvis2_cnag1_qqPsoOvis1.1_s01_RagTag	9629975	9641487	4787	0.01	0	0	0	0	0	0.01	0.01	0.01	0.01	0.01	0	0	0	0	0	0	0	0	0.01	0	PsoOvis1B011726	0	0	0
qqPsoOvis2_cnag1_qqPsoOvis1.1_s01_RagTag	9644058	9646855	984	0	0.01	0	0	0	0	0.01	0	0	0	0	0.02	0.02	0.02	0.01	0	0	0	0	0	0	PsoOvis1B009299	0	0.01	0.01
qqPsoOvis2_cnag1_qqPsoOvis1.1_s01_RagTag	9648876	9650309	446	0	0	0	0	0	0.01	0	0	0.01	0	0.01	0	0	0	0.01	0	0	0	0.01	0.02	0.02	PsoOvis1B000962	0	0.01	0.01
qqPsoOvis2_cnag1_qqPsoOvis1.1_s01_RagTag	9650482	9651390	338	0	0	0.02	0	0	0.01	0.01	0.01	0	0	0.01	0.04	0	0	0.02	0.01	0.01	0.05	0	0	0	PsoOvis1B001326	0	0.01	0.01
qqPsoOvis2_cnag1_qqPsoOvis1.1_s01_RagTag	9651432	9663207	4706	0	0	0	0	0.01	0	0.01	0.01	0.01	0.02	0.01	0.01	0.01	0.02	0.01	0	0.02	0.01	0.01	0	0.01	PsoOvis1B007646	0	0.01	0.01
qqPsoOvis2_cnag1_qqPsoOvis1.1_s01_RagTag	9664547	9666294	627	0	0.02	0	0	0	0.04	0.01	0	0	0	0.06	0.01	0.01	0.01	0.07	0	0	0.02	0	0.03	0.05	PsoOvis1B007333	0.01	0.02	0.01
qqPsoOvis2_cnag1_qqPsoOvis1.1_s01_RagTag	9666425	9669571	1220	0.05	0	0	0.01	0.02	0	0.05	0.05	0.06	0.06	0.05	0	0	0.02	0	0.02	0.02	0	0.04	0.01	0.02	PsoOvis1B013422	0.01	0.03	0.02
qqPsoOvis2_cnag1_qqPsoOvis1.1_s01_RagTag	9670039	9675183	1827	0	0	0	0	0	0	0.01	0	0	0.01	0	0	0	0	0	0	0	0.01	0.01	0	0	PsoOvis1B013481	0	0	0
qqPsoOvis2_cnag1_qqPsoOvis1.1_s01_RagTag	9689572	9694568	1911	0	0	0	0	0.05	0	0.01	0	0	0.06	0	0	0	0.05	0.01	0	0.06	0	0.06	0	0.05	PsoOvis1B005040	0.01	0.02	0.01
qqPsoOvis2_cnag1_qqPsoOvis1.1_s01_RagTag	9694647	9696107	542	0	0	0	0	0.09	0	0	0	0	0.06	0	0	0	0.13	0	0	0.06	0	0.1	0	0.08	PsoOvis1B005150	0.01	0.03	0.02
qqPsoOvis2_cnag1_qqPsoOvis1.1_s01_RagTag	9697209	9697787	193	0	0	0	0	0	0	0	0	0	0	0	0	0	0	0	0	0	0	0	0	0	PsoOvis1B004840	0	0	0
qqPsoOvis2_cnag1_qqPsoOvis1.1_s01_RagTag	9701238	9706475	2125	0	0	0	0	0	0	0	0	0	0	0	0	0	0	0	0	0	0	0	0	0	PsoOvis1B007477	0	0	0
qqPsoOvis2_cnag1_qqPsoOvis1.1_s01_RagTag	9709347	9710073	244	0	0	0	0	0	0.05	0	0	0	0	0.06	0	0	0	0.06	0	0	0.06	0	0.04	0	PsoOvis1B014517	0.01	0.01	0
qqPsoOvis2_cnag1_qqPsoOvis1.1_s01_RagTag	9710673	9719567	3515	0	0.02	0	0	0	0.08	0.03	0.01	0	0	0.09	0.02	0.02	0.02	0.09	0.01	0.01	0.04	0	0.09	0.09	PsoOvis1B009511	0.02	0.03	0.01
qqPsoOvis2_cnag1_qqPsoOvis1.1_s01_RagTag	9722574	9725526	932	0	0	0	0	0.1	0	0	0.01	0.01	0.09	0	0	0	0	0	0.01	0.1	0	0.13	0	0.07	PsoOvis1B001055	0.02	0.03	0.01
qqPsoOvis2_cnag1_qqPsoOvis1.1_s01_RagTag	9726642	9728165	534	0	0	0	0	0	0	0	0	0	0	0	0	0	0.01	0	0	0	0	0.01	0	0	PsoOvis1B005083	0	0	0
qqPsoOvis2_cnag1_qqPsoOvis1.1_s01_RagTag	9728883	9731939	1319	0	0	0	0	0	0	0	0	0	0	0	0	0	0	0	0	0	0	0	0	0	PsoOvis1B010334	0	0	0
qqPsoOvis2_cnag1_qqPsoOvis1.1_s01_RagTag	9732123	9733371	498	0	0	0	0	0	0	0	0	0	0	0	0	0	0	0	0	0	0	0	0	0	PsoOvis1B007155	0	0	0
qqPsoOvis2_cnag1_qqPsoOvis1.1_s01_RagTag	9736454	9736606	58	0	0	0	0	0	0	0	0	0	NA	0	0	0	0	0	0	NA	0	0	0	0	PsoOvis1B013515	0	0	0
qqPsoOvis2_cnag1_qqPsoOvis1.1_s01_RagTag	9737405	9747026	3830	0	0	0	0	0.02	0	0	0	0	0.02	0	0	0	0.02	0	0	0.02	0	0.02	0	0.02	PsoOvis1B000995	0	0.01	0.01
qqPsoOvis2_cnag1_qqPsoOvis1.1_s01_RagTag	9763200	9765384	955	0	0	0	0	0.01	0	0	0	0	0.01	0	0	0	0	0	0	0.02	0	0.02	0	0.01	PsoOvis1B009528	0	0	0
qqPsoOvis2_cnag1_qqPsoOvis1.1_s01_RagTag	9774280	9777534	1204	0.02	0	0	0	0.01	0	0.01	0.02	0.02	0.03	0.02	0	0	0.01	0	0	0.01	0	0	0	0	PsoOvis1B014778	0	0.01	0.01
qqPsoOvis2_cnag1_qqPsoOvis1.1_s01_RagTag	9778165	9779698	624	0	0	0	0	0	0	0	0	0	0	0	0	0	0	0	0	0	0	0	0	0	PsoOvis1B008238	0	0	0
qqPsoOvis2_cnag1_qqPsoOvis1.1_s01_RagTag	9779882	9780449	221	0.01	0	0	0	0.02	0	0.01	0.02	0	0.02	0	0	0	0.01	0	0	0.02	0	0	0	0.01	PsoOvis1B013057	0	0.01	0.01
qqPsoOvis2_cnag1_qqPsoOvis1.1_s01_RagTag	9784564	9787432	917	0	0	0	0	0.06	0	0	0	0	0.05	0	0	0	0.08	0	0	0.05	0	0.09	0	0.06	PsoOvis1B010783	0.01	0.02	0.01
qqPsoOvis2_cnag1_qqPsoOvis1.1_s01_RagTag	9789875	9790504	182	0.01	0	0	0	0	0	0.02	0	0	0.01	0	0	0	0	0	0	0	0	0	0	0	PsoOvis1B000852	0	0	0
qqPsoOvis2_cnag1_qqPsoOvis1.1_s01_RagTag	9793124	9795234	849	0	0	0	0	0	0	0	0	0	0.01	0	0	0	0.01	0	0	0.01	0	0.01	0	0.01	PsoOvis1B009506	0	0	0
qqPsoOvis2_cnag1_qqPsoOvis1.1_s01_RagTag	9795707	9797924	747	0	0	0	0	0	0	0	0	0	0	0	0	0	0	0	0.01	0.01	0	0	0	0	PsoOvis1B002294	0	0	0
qqPsoOvis2_cnag1_qqPsoOvis1.1_s01_RagTag	9798181	9800506	731	0	0.14	0.01	0	0	0	0.15	0.01	0	0	0	0.09	0.15	0.14	0.16	0.01	0	0	0	0	0	PsoOvis1B014376	0.03	0.05	0.02
qqPsoOvis2_cnag1_qqPsoOvis1.1_s01_RagTag	9805011	9806411	572	0.04	0	0	0.01	0.24	0	0.08	0.03	0.09	0.44	0.03	0	0.03	0.46	0	0.01	0.2	0	0.35	0.01	0.18	PsoOvis1B012253	0.05	0.13	0.08
qqPsoOvis2_cnag1_qqPsoOvis1.1_s01_RagTag	9807121	9812487	1798	0	0	0	0.01	0.01	0	0	0	0.01	0.02	0	0	0	0.01	0	0.01	0.01	0	0.03	0.01	0.02	PsoOvis1B004422	0	0.01	0.01
qqPsoOvis2_cnag1_qqPsoOvis1.1_s01_RagTag	9839662	9841889	912	0	0	0	0	0	0	0	0	0	0	0	0	0	0	0	0	0	0	0	0	0	PsoOvis1B013752	0	0	0
qqPsoOvis2_cnag1_qqPsoOvis1.1_s01_RagTag	9841901	9843440	553	0	0	0	0	0.05	0	0	0	0	0.11	0	0	0	0.08	0	0	0.04	0	0.07	0	0.03	PsoOvis1B008887	0.01	0.02	0.01
qqPsoOvis2_cnag1_qqPsoOvis1.1_s01_RagTag	9846068	9847198	357	0.02	0	0.05	0	0	0	0.03	0.06	0.03	0.05	0.02	0.06	0	0	0	0.08	0	0.04	0	0	0	PsoOvis1B000861	0.01	0.02	0.01
qqPsoOvis2_cnag1_qqPsoOvis1.1_s01_RagTag	9849426	9849867	136	0	0	0	0	0	0	0	0	0	0	0	0	0.01	0	0	0	0	0	0	0	0	PsoOvis1B007758	0	0	0
qqPsoOvis2_cnag1_qqPsoOvis1.1_s01_RagTag	9853888	9855279	476	0	0.02	0	0	0	0	0.03	0	0	0	0	0.02	0.02	0.02	0.02	0	0	0	0	0	0	PsoOvis1B002427	0	0.01	0.01
qqPsoOvis2_cnag1_qqPsoOvis1.1_s01_RagTag	9856527	9857918	437	0	0	0	0	0	0	0.01	0	0.01	0.01	0	0	0	0.01	0	0	0	0	0	0	0	PsoOvis1B009445	0	0	0
qqPsoOvis2_cnag1_qqPsoOvis1.1_s01_RagTag	9858874	9861149	797	0	0	0	0	0	0	0	0	0.01	0	0	0	0	0	0	0	0	0	0	0	0	PsoOvis1B012760	0	0	0
qqPsoOvis2_cnag1_qqPsoOvis1.1_s01_RagTag	9859908	9860840	294	0	0	0	0.02	0	0	0	0	0.02	0	0	0	0.01	0	0.01	0.01	0	0	0.01	0.01	0	PsoOvis1B002137	0	0	0
qqPsoOvis2_cnag1_qqPsoOvis1.1_s01_RagTag	9863300	9863792	200	0	0	0	0	0	0	0	0	0	0	0	0	0	0	0	0	0	0	0.01	0	0	PsoOvis1B005912	0	0	0
qqPsoOvis2_cnag1_qqPsoOvis1.1_s01_RagTag	9864156	9865705	609	0	0	0	0	0.03	0	0.01	0	0.01	0.04	0.01	0	0	0.04	0	0	0.02	0	0.04	0	0.03	PsoOvis1B002822	0	0.01	0.01
qqPsoOvis2_cnag1_qqPsoOvis1.1_s01_RagTag	9866738	9868163	471	0	0	0	0.01	0	0.01	0	0	0.02	0	0.02	0.01	0.01	0	0	0.02	0	0.02	0.01	0.03	0	PsoOvis1B014250	0	0.01	0.01
qqPsoOvis2_cnag1_qqPsoOvis1.1_s01_RagTag	9868777	9874076	1860	0	0	0	0	0	0	0	0	0.01	0	0	0	0	0	0	0	0	0	0	0	0	PsoOvis1B006182	0	0	0
qqPsoOvis2_cnag1_qqPsoOvis1.1_s01_RagTag	9874587	9875895	475	0	0	0	0	0.03	0	0	0	0.01	0.02	0	0	0.01	0.04	0	0	0.03	0	0.04	0	0.04	PsoOvis1B012954	0	0.01	0.01
qqPsoOvis2_cnag1_qqPsoOvis1.1_s01_RagTag	9876112	9876634	190	0	0	0	0.01	0	0	0	0	0.02	0	0	0	0.02	0	0	0.01	0	0	0	0.02	0	PsoOvis1B004503	0	0	0
qqPsoOvis2_cnag1_qqPsoOvis1.1_s01_RagTag	9876912	9878308	486	0	0	0	0	0	0	0	0	0	0	0	0	0	0	0	0	0	0	0	0	0	PsoOvis1B004031	0	0	0
qqPsoOvis2_cnag1_qqPsoOvis1.1_s01_RagTag	9878585	9879589	408	0	0	0	0	0.04	0	0	0	0	0.04	0.01	0	0	0.02	0	0	0.01	0	0.06	0	0.04	PsoOvis1B010107	0.01	0.01	0
qqPsoOvis2_cnag1_qqPsoOvis1.1_s01_RagTag	9880078	9880900	274	0	0.02	0	0	0	0	0.01	0	0	0	0	0.02	0.04	0.04	0.03	0	0	0	0	0	0	PsoOvis1B002508	0	0.01	0.01
qqPsoOvis2_cnag1_qqPsoOvis1.1_s01_RagTag	9888219	9891418	976	0	0.02	0.02	0	0	0	0.03	0.03	0	0	0	0.05	0.03	0.02	0.03	0.03	0	0.03	0	0	0	PsoOvis1B008517	0.01	0.02	0.01
qqPsoOvis2_cnag1_qqPsoOvis1.1_s01_RagTag	9891506	9895171	1310	0	0.01	0	0	0.01	0	0.01	0	0	0.01	0	0.01	0.02	0.01	0	0	0	0	0.01	0	0	PsoOvis1B000500	0	0	0
qqPsoOvis2_cnag1_qqPsoOvis1.1_s01_RagTag	9938685	9938837	51	0.16	0	0	0	0	0	0.24	0.13	0.24	0.24	0.24	0	NA	NA	NA	0	0	0	NA	NA	NA	PsoOvis1B003158	0.03	0.12	0.09
qqPsoOvis2_cnag1_qqPsoOvis1.1_s01_RagTag	10018487	10018838	55	0	0.28	0.21	0.08	0.01	0	0.29	0.24	0.1	0	0	0.3	0.3	0.33	0.33	0.07	0.27	0.07	0.19	0.01	NA	PsoOvis1B009407	0.1	0.18	0.08
qqPsoOvis2_cnag1_qqPsoOvis1.1_s01_RagTag	10065478	10098396	13643	0.07	0.27	0.08	0.07	0.05	0.06	0.25	0.01	0	0.02	0	0.24	0.26	0.28	0.25	0.02	0.03	0	0.02	0	0.02	PsoOvis1B012531	0.1	0.09	0.01
qqPsoOvis2_cnag1_qqPsoOvis1.1_s01_RagTag	10098537	10099580	311	0.31	0.14	0.47	0.24	0.5	0.49	0.06	0	0.01	0.02	0	0.11	0.05	0.14	0.11	0.02	0.04	0	0.01	0.01	0.04	PsoOvis1B005119	0.36	0.04	0.32
qqPsoOvis2_cnag1_qqPsoOvis1.1_s01_RagTag	10101174	10103621	854	0.79	0.2	0.85	0.83	0.84	0.75	0.36	0	0.01	0.06	0	0.4	0.39	0.42	0.37	0	0.07	0	0.06	0	0.04	PsoOvis1B011514	0.71	0.15	0.56
qqPsoOvis2_cnag1_qqPsoOvis1.1_s01_RagTag	10103945	10106431	859	0.87	0.37	0.9	0.87	0.85	0.87	0.56	0.01	0	0	0	0.59	0.56	0.24	0.56	0.01	0.03	0.02	0	0	0	PsoOvis1B007176	0.79	0.17	0.62
qqPsoOvis2_cnag1_qqPsoOvis1.1_s01_RagTag	10106559	10106891	113	0.88	0.27	0.88	0.9	0.77	0.91	0.6	0.02	0.03	0.11	0.03	0.59	0.61	0.63	0.62	0	0.44	0	0.37	0	0.39	PsoOvis1B008480	0.77	0.3	0.47
qqPsoOvis2_cnag1_qqPsoOvis1.1_s01_RagTag	10107059	10108918	617	0.68	0.33	0.76	0.67	0.82	0.73	0.36	0	0	0	0	0.42	0.35	0.5	0.4	0	0	0	0	0	0	PsoOvis1B001171	0.66	0.14	0.52
qqPsoOvis2_cnag1_qqPsoOvis1.1_s01_RagTag	10110059	10127610	7388	0	0.01	0	0	0.01	0	0.01	0	0.01	0.02	0	0.01	0.01	0	0	0	0.01	0	0.02	0	0	PsoOvis1B007445	0	0.01	0.01
qqPsoOvis2_cnag1_qqPsoOvis1.1_s01_RagTag	10128921	10132047	1293	0	0.02	0.07	0.2	0	0	0.04	0.05	0.17	0	0	0.12	0.25	0.04	0.02	0.08	0.07	0.08	0.17	0.19	0	PsoOvis1B011953	0.05	0.09	0.04
qqPsoOvis2_cnag1_qqPsoOvis1.1_s01_RagTag	10133282	10137424	1599	0	0.01	0	0	0	0	0.02	0	0.01	0	0	0.02	0.03	0.02	0.02	0	0	0	0.03	0.01	0	PsoOvis1B005832	0	0.01	0.01
qqPsoOvis2_cnag1_qqPsoOvis1.1_s01_RagTag	10151205	10154012	891	0.01	0	0.02	0	0.25	0	0.01	0.04	0.02	0.34	0.01	0.03	0	0.27	0	0.04	0.26	0.03	0.28	0	0.36	PsoOvis1B014357	0.05	0.11	0.06
qqPsoOvis2_cnag1_qqPsoOvis1.1_s01_RagTag	10159311	10160474	441	0	0	0.03	0	0	0	0	0.03	0	0	0	0.03	0	0	0	0.04	0	0.01	0	0	0	PsoOvis1B007255	0	0.01	0.01
qqPsoOvis2_cnag1_qqPsoOvis1.1_s01_RagTag	10161188	10169789	3414	0	0	0	0	0.02	0	0	0	0	0.01	0	0.01	0.01	0.01	0	0.01	0.02	0	0.02	0	0	PsoOvis1B000824	0	0.01	0.01
qqPsoOvis2_cnag1_qqPsoOvis1.1_s01_RagTag	10183948	10185321	529	0	0	0	0.02	0.04	0	0	0	0.03	0.05	0	0.01	0.03	0.05	0.01	0.02	0	0	0.07	0.03	0.05	PsoOvis1B007554	0.01	0.02	0.01
qqPsoOvis2_cnag1_qqPsoOvis1.1_s01_RagTag	10192190	10194211	617	0	0	0.02	0	0	0	0	0.03	0.01	0	0	0.03	0.01	0	0	0.04	0.06	0.01	0.03	0	0	PsoOvis1B001016	0	0.01	0.01
qqPsoOvis2_cnag1_qqPsoOvis1.1_s01_RagTag	10194372	10198816	1652	0.04	0.04	0.04	0.04	0.06	0.04	0	0	0	0	0	0	0	0	0	0	0	0	0	0	0	PsoOvis1B010160	0.04	0	0.04
qqPsoOvis2_cnag1_qqPsoOvis1.1_s01_RagTag	10196977	10198482	473	0	0	0	0	0	0	0	0	0.01	0	0	0	0	0	0	0.01	0	0	0	0	0	PsoOvis1B004831	0	0	0
qqPsoOvis2_cnag1_qqPsoOvis1.1_s01_RagTag	10200507	10210237	4040	0	0	0	0	0	0	0	0	0	0	0	0	0	0	0	0	0	0	0	0	0	PsoOvis1B002475	0	0	0
qqPsoOvis2_cnag1_qqPsoOvis1.1_s01_RagTag	10219950	10220863	346	0	0.03	0	0	0	0	0.03	0	0	0	0	0	0.05	0.03	0.05	0	0	0	0.01	0.01	0	PsoOvis1B010583	0	0.01	0.01
qqPsoOvis2_cnag1_qqPsoOvis1.1_s01_RagTag	10222078	10223441	442	0.01	0	0	0	0	0	0.02	0.02	0.01	0.01	0.01	0	0	0	0	0	0	0	0	0	0	PsoOvis1B000979	0	0	0
qqPsoOvis2_cnag1_qqPsoOvis1.1_s01_RagTag	10226601	10228107	550	0	0.04	0	0	0.01	0	0.01	0	0.01	0.02	0.01	0.04	0.05	0.06	0.05	0	0.01	0	0.01	0.01	0.02	PsoOvis1B009124	0.01	0.02	0.01
qqPsoOvis2_cnag1_qqPsoOvis1.1_s01_RagTag	10230463	10238011	3163	0	0	0	0	0	0	0	0	0	0.01	0	0	0	0	0	0	0.01	0	0	0	0	PsoOvis1B006713	0	0	0
qqPsoOvis2_cnag1_qqPsoOvis1.1_s01_RagTag	10238064	10239693	571	0.03	0.02	0	0.07	0	0	0.04	0.04	0.11	0.02	0.04	0.02	0.09	0.02	0.02	0.09	0	0	0.04	0.08	0	PsoOvis1B007468	0.02	0.04	0.02
qqPsoOvis2_cnag1_qqPsoOvis1.1_s01_RagTag	10245064	10247676	919	0	0	0.15	0.03	0	0.22	0.01	0.16	0.03	0	0.23	0.13	0.01	0.01	0.17	0.06	0.15	0	0.01	0.12	0.24	PsoOvis1B005048	0.07	0.09	0.02
qqPsoOvis2_cnag1_qqPsoOvis1.1_s01_RagTag	10247787	10248818	380	0	0	0	0	0	0	0	0	0	0	0	0	0	NA	0	0	0	0	0	0	0	PsoOvis1B013217	0	0	0
qqPsoOvis2_cnag1_qqPsoOvis1.1_s01_RagTag	10248940	10259260	4242	0	0	0	0	0.01	0.01	0	0	0	0.01	0.02	0	0.01	0.02	0.02	0.01	0.01	0.01	0.01	0.02	0.03	PsoOvis1B010951	0	0.01	0.01
qqPsoOvis2_cnag1_qqPsoOvis1.1_s01_RagTag	10265393	10268426	1106	0	0	0.01	0.02	0.02	0	0.01	0.02	0.02	0.03	0.01	0.01	0.02	0.02	0	0.03	0.03	0.01	0.03	0.01	0.02	PsoOvis1B012399	0.01	0.02	0.01
qqPsoOvis2_cnag1_qqPsoOvis1.1_s01_RagTag	10270928	10273046	693	0	0	0	0.01	0	0	0	0	0	0.01	0	0	0	0	0	0	0	0	0.01	0	0	PsoOvis1B004608	0	0	0
qqPsoOvis2_cnag1_qqPsoOvis1.1_s01_RagTag	10273763	10275335	494	0	0	0.01	0.02	0.12	0	0	0.01	0.02	0.11	0	0.01	0.02	0.14	0	0.02	0.14	0	0.11	0.01	0.09	PsoOvis1B011039	0.02	0.05	0.03
qqPsoOvis2_cnag1_qqPsoOvis1.1_s01_RagTag	10278066	10280868	1042	0	0	0.01	0.03	0	0	0.03	0.03	0.04	0	0.01	0.02	0.02	0	0	0.05	0.01	0	0.04	0.03	0	PsoOvis1B002434	0.01	0.02	0.01
qqPsoOvis2_cnag1_qqPsoOvis1.1_s01_RagTag	10284432	10298155	5119	0	0	0	0.01	0	0	0	0.01	0.01	0	0	0.01	0.01	0	0	0.02	0.01	0	0.02	0.01	0	PsoOvis1B009154	0	0.01	0.01
qqPsoOvis2_cnag1_qqPsoOvis1.1_s01_RagTag	10298258	10299138	281	0	0	0	0	0	0	0	0	0	0	0	0.01	0.01	0	0.01	0	0	0	0	0.01	0	PsoOvis1B001534	0	0	0
qqPsoOvis2_cnag1_qqPsoOvis1.1_s01_RagTag	10299577	10300563	365	0	0.01	0	0	0	0	0.01	0	0	0	0	0.01	0.01	0	0.01	0	0	0	0	0	0	PsoOvis1B007453	0	0	0
qqPsoOvis2_cnag1_qqPsoOvis1.1_s01_RagTag	10300923	10301995	313	0	0	0	0	0.05	0	0	0.01	0.01	0.06	0	0	0	0.04	0	0	0.07	0	0.06	0	0.05	PsoOvis1B014265	0.01	0.02	0.01
qqPsoOvis2_cnag1_qqPsoOvis1.1_s01_RagTag	10301957	10308399	2519	0	0.01	0.01	0.02	0.03	0	0.01	0	0.01	0.02	0	0.01	0.01	0.01	0.01	0.01	0.04	0	0.03	0.01	0.04	PsoOvis1B006077	0.01	0.01	0
qqPsoOvis2_cnag1_qqPsoOvis1.1_s01_RagTag	10309378	10309947	233	0	0	0	0	0.08	0	0	0.01	0	0.09	0	0	0	0.1	0	0	0.11	0	0.02	0	0.06	PsoOvis1B000915	0.01	0.03	0.02
qqPsoOvis2_cnag1_qqPsoOvis1.1_s01_RagTag	10310173	10313448	1008	0	0	0	0.01	0.09	0	0	0	0.01	0.09	0	0	0.01	0.1	0	0.01	0.09	0	0.11	0.01	0.11	PsoOvis1B007504	0.02	0.04	0.02
qqPsoOvis2_cnag1_qqPsoOvis1.1_s01_RagTag	10316967	10319838	1330	0.09	0	0	0	0.01	0.01	0.08	0	0.09	0.1	0.12	0	0	0	0.01	0	0.01	0.02	0.01	0.01	0.02	PsoOvis1B012090	0.02	0.03	0.01
qqPsoOvis2_cnag1_qqPsoOvis1.1_s01_RagTag	10322817	10323829	375	0	0.01	0	0	0.01	0	0.01	0	0	0	0	0.01	0.01	0.01	0.01	0	0.01	0	0.01	0	0.01	PsoOvis1B005547	0	0.01	0.01
qqPsoOvis2_cnag1_qqPsoOvis1.1_s01_RagTag	10324046	10325051	395	0	0	0.02	0.01	0.24	0	0	0.04	0.03	0.29	0.02	0.02	0.02	0.16	0	0	0.19	0.05	0.22	0.04	0.3	PsoOvis1B010372	0.05	0.09	0.04
qqPsoOvis2_cnag1_qqPsoOvis1.1_s01_RagTag	10327079	10328457	461	0.01	0	0.02	0.01	0	0	0	0.02	0.04	0	0.01	0.01	0.01	0	0	0.02	0.03	0.02	0	0.02	0	PsoOvis1B004269	0.01	0.01	0
qqPsoOvis2_cnag1_qqPsoOvis1.1_s01_RagTag	10330393	10331613	424	0	0	0	0.01	0.04	0	0	0.01	0.02	0.05	0	0	0.01	0	0	0.03	0.06	0	0.06	0.01	0.03	PsoOvis1B008982	0.01	0.02	0.01
qqPsoOvis2_cnag1_qqPsoOvis1.1_s01_RagTag	10334628	10340739	2293	0	0.01	0	0	0.02	0	0.03	0.01	0.01	0.04	0	0.02	0.01	0.02	0.02	0	0.04	0	0.02	0	0.01	PsoOvis1B002743	0	0.02	0.02
qqPsoOvis2_cnag1_qqPsoOvis1.1_s01_RagTag	10341183	10345425	1402	0	0	0	0	0	0	0	0	0.01	0.01	0	0	0	0	0	0	0	0	0.01	0	0	PsoOvis1B005476	0	0	0
qqPsoOvis2_cnag1_qqPsoOvis1.1_s01_RagTag	10344120	10345613	461	0	0	0	0	0	0	0	0	0	0.01	0	0	0	0.01	0	0	0.01	0	0.02	0	0	PsoOvis1B013922	0	0	0
qqPsoOvis2_cnag1_qqPsoOvis1.1_s01_RagTag	10346742	10349082	795	0	0.01	0	0.04	0	0	0.02	0	0.04	0	0	0	0.05	0.02	0.01	0.03	0	0	0.04	0.05	0	PsoOvis1B003905	0.01	0.02	0.01
qqPsoOvis2_cnag1_qqPsoOvis1.1_s01_RagTag	10349234	10349599	166	0.02	0	0	0	0	0	0.03	0.04	0.01	0.02	0.03	0	0	0	0	0	0	0	0	0	0	PsoOvis1B000676	0	0.01	0.01
qqPsoOvis2_cnag1_qqPsoOvis1.1_s01_RagTag	10349994	10350380	130	0	0	0	0.01	0	0	0	0	0.02	0	0	0	0.03	0	0	0.01	0	0	0.01	0.02	0	PsoOvis1B014228	0	0.01	0.01
qqPsoOvis2_cnag1_qqPsoOvis1.1_s01_RagTag	10350521	10350970	173	0	0	0.03	0	0	0	0	0.02	0	0	0	0.01	0	0	0	0.02	0.04	0.04	0	0	0	PsoOvis1B006402	0	0.01	0.01
qqPsoOvis2_cnag1_qqPsoOvis1.1_s01_RagTag	10351763	10354208	806	0.01	0	0	0	0	0	0.01	0.01	0.02	0	0.01	0	0	0	0	0	0	0	0	0	0	PsoOvis1B012706	0	0	0
qqPsoOvis2_cnag1_qqPsoOvis1.1_s01_RagTag	10355206	10358511	1063	0	0	0	0	0.03	0	0	0.02	0	0.02	0	0	0	0.03	0	0.01	0.04	0	0.03	0	0.02	PsoOvis1B006667	0	0.01	0.01
qqPsoOvis2_cnag1_qqPsoOvis1.1_s01_RagTag	10367974	10369814	675	0	0	0	0	0.02	0	0	0	0	0.02	0	0	0	0.02	0	0	0.03	0	0.02	0	0.02	PsoOvis1B001921	0	0.01	0.01
qqPsoOvis2_cnag1_qqPsoOvis1.1_s01_RagTag	10369934	10371439	576	0	0	0.01	0.01	0.02	0	0	0	0.02	0.02	0	0.01	0.01	0.02	0	0.01	0.02	0.01	0.04	0	0.01	PsoOvis1B004964	0.01	0.01	0
qqPsoOvis2_cnag1_qqPsoOvis1.1_s01_RagTag	10372345	10378079	2139	0	0	0	0	0.05	0	0	0	0.01	0.07	0	0	0	0.05	0	0	0.05	0	0.06	0	0.05	PsoOvis1B000594	0.01	0.02	0.01
qqPsoOvis2_cnag1_qqPsoOvis1.1_s01_RagTag	10380025	10380792	229	0	0	0	0	0.03	0	0	0	0	0.03	0	0.01	0	0.04	0	0.01	0.04	0.01	0.03	0	0.04	PsoOvis1B010084	0	0.01	0.01
qqPsoOvis2_cnag1_qqPsoOvis1.1_s01_RagTag	10381150	10382185	381	0.01	0	0	0	0	0	0.01	0	0.01	0.01	0.02	0	0	0	0	0	0	0	0	0.01	0	PsoOvis1B001427	0	0	0
qqPsoOvis2_cnag1_qqPsoOvis1.1_s01_RagTag	10382368	10383869	563	0	0	0	0	0	0	0	0.01	0	0	0	0	0	0	0	0	0.01	0	0	0	0	PsoOvis1B003816	0	0	0
qqPsoOvis2_cnag1_qqPsoOvis1.1_s01_RagTag	10383951	10386694	791	0	0.02	0	0	0.02	0	0.03	0	0	0.03	0	0.02	0.03	0.03	0.01	0	0.02	0	0.03	0	0.01	PsoOvis1B000694	0.01	0.01	0
qqPsoOvis2_cnag1_qqPsoOvis1.1_s01_RagTag	10387387	10391394	1483	0	0	0	0	0.05	0	0	0	0.01	0.05	0	0	0	0.02	0	0	0.04	0	0.04	0.01	0.05	PsoOvis1B008718	0.01	0.01	0
qqPsoOvis2_cnag1_qqPsoOvis1.1_s01_RagTag	10392970	10395923	1037	0	0.01	0	0	0	0	0.02	0	0	0	0	0.02	0.01	0.01	0.01	0	0	0	0	0	0	PsoOvis1B010925	0	0	0
qqPsoOvis2_cnag1_qqPsoOvis1.1_s01_RagTag	10396243	10396494	75	0	0	0	0	0.39	0.02	0	0	0	0.31	0.02	0	0	0.5	0.03	0	0.5	0.04	0.44	0.02	0.4	PsoOvis1B000736	0.07	0.15	0.08
qqPsoOvis2_cnag1_qqPsoOvis1.1_s01_RagTag	10400230	10405899	2370	0	0	0	0	0.02	0	0	0	0	0.03	0	0	0	0.02	0	0	0.02	0	0.03	0	0.02	PsoOvis1B012077	0	0.01	0.01
qqPsoOvis2_cnag1_qqPsoOvis1.1_s01_RagTag	10406040	10406644	230	0	0	0	0.02	0	0	0	0	0.02	0	0	0	0.02	0.02	0	0.01	0.01	0	0.03	0.02	0.01	PsoOvis1B001851	0	0.01	0.01
qqPsoOvis2_cnag1_qqPsoOvis1.1_s01_RagTag	10406782	10408185	578	0	0.02	0	0	0.01	0	0	0	0	0	0	0.03	0.03	0.04	0.02	0	0	0.01	0.02	0	0.01	PsoOvis1B003689	0	0.01	0.01
qqPsoOvis2_cnag1_qqPsoOvis1.1_s01_RagTag	10408971	10409951	339	0.01	0	0	0.04	0	0	0.01	0.02	0.03	0	0.01	0.01	0.04	0	0	0.04	0.01	0.01	0	0.05	0	PsoOvis1B012157	0.01	0.02	0.01
qqPsoOvis2_cnag1_qqPsoOvis1.1_s01_RagTag	10410654	10413928	985	0	0	0.01	0.01	0	0	0	0.02	0.02	0	0	0	0.01	0	0	0.02	0	0.01	0.02	0.01	0	PsoOvis1B006477	0	0.01	0.01
qqPsoOvis2_cnag1_qqPsoOvis1.1_s01_RagTag	10410694	10413878	947	0	0	0.01	0.02	0	0	0	0.02	0.03	0	0	0	0.01	0	0	0.02	0	0.01	0.02	0.01	0	PsoOvis1B005806	0	0.01	0.01
qqPsoOvis2_cnag1_qqPsoOvis1.1_s01_RagTag	10414752	10419158	1414	0.02	0	0	0	0.03	0	0	0.02	0.02	0.07	0.02	0	0	0.05	0	0	0.03	0	0.04	0	0.01	PsoOvis1B003305	0.01	0.02	0.01
qqPsoOvis2_cnag1_qqPsoOvis1.1_s01_RagTag	10419625	10423800	1451	0	0	0	0	0	0	0.01	0.01	0	0	0.01	0.02	0.01	0	0.01	0.01	0.01	0.01	0.01	0.01	0	PsoOvis1B005375	0	0.01	0.01
qqPsoOvis2_cnag1_qqPsoOvis1.1_s01_RagTag	10420409	10420828	137	0	0	0	0	0	0	0	0	0	0	0	0	0	0	0	0	0	0	0	0	0	PsoOvis1B007734	0	0	0
qqPsoOvis2_cnag1_qqPsoOvis1.1_s01_RagTag	10423952	10424800	279	0.01	0	0	0	0	0	0.01	0.01	0.01	0.02	0	0	0	0	0	0	0	0	0	0	0	PsoOvis1B009834	0	0	0
qqPsoOvis2_cnag1_qqPsoOvis1.1_s01_RagTag	10425563	10426556	324	0	0.01	0	0	0	0	0.02	0	0	0	0	0.03	0.02	0.06	0	0	0	0	0	0	0	PsoOvis1B006202	0	0.01	0.01
qqPsoOvis2_cnag1_qqPsoOvis1.1_s01_RagTag	10426835	10428337	484	0	0.01	0.01	0.01	0.02	0	0.02	0.01	0.01	0.02	0	0.02	0.04	0.06	0.02	0.03	0	0.01	0.04	0.01	0.02	PsoOvis1B014682	0.01	0.02	0.01
qqPsoOvis2_cnag1_qqPsoOvis1.1_s01_RagTag	10430529	10436498	1896	0	0	0.02	0	0.05	0	0	0.02	0	0.05	0	0	0	0.06	0	0.02	0.04	0.02	0.05	0	0.05	PsoOvis1B008354	0.01	0.02	0.01
qqPsoOvis2_cnag1_qqPsoOvis1.1_s01_RagTag	10434374	10437627	1063	0	0.01	0	0	0.12	0	0.01	0	0	0.15	0	0.01	0.01	0.15	0.01	0	0.19	0	0.12	0	0.12	PsoOvis1B013072	0.02	0.05	0.03
qqPsoOvis2_cnag1_qqPsoOvis1.1_s01_RagTag	10438546	10440491	594	0.01	0	0	0	0	0	0	0.01	0	0	0	0	0	0	0	0	0	0	0	0	0	PsoOvis1B010218	0	0	0
qqPsoOvis2_cnag1_qqPsoOvis1.1_s01_RagTag	10443335	10444387	380	0.02	0	0	0.02	0.01	0	0.03	0.02	0.05	0.03	0	0	0.03	0.01	0	0.03	0.01	0	0.02	0	0	PsoOvis1B004120	0.01	0.02	0.01
qqPsoOvis2_cnag1_qqPsoOvis1.1_s01_RagTag	10445745	10447132	571	0	0	0	0	0.02	0	0	0	0	0.02	0	0	0.02	0.02	0.02	0	0.02	0	0.03	0	0.02	PsoOvis1B012645	0	0.01	0.01
qqPsoOvis2_cnag1_qqPsoOvis1.1_s01_RagTag	10447321	10448079	313	0	0	0.01	0	0	0	0.01	0.02	0	0	0	0.02	0	0.01	0	0.01	0.01	0.02	0	0	0	PsoOvis1B006243	0	0.01	0.01
qqPsoOvis2_cnag1_qqPsoOvis1.1_s01_RagTag	10450089	10453325	1093	0	0	0	0	0	0	0	0	0	0	0	0	0	0	0	0	0	0	0	0	0	PsoOvis1B014690	0	0	0
qqPsoOvis2_cnag1_qqPsoOvis1.1_s01_RagTag	10453807	10454571	275	0	0.07	0	0	0	0	0.09	0	0	0	0	0.06	0.08	0.1	0.07	0	0	0	0	0	0	PsoOvis1B000072	0.01	0.03	0.02
qqPsoOvis2_cnag1_qqPsoOvis1.1_s01_RagTag	10455473	10458962	1209	0	0	0	0	0	0	0	0.01	0	0	0	0	0	0	0	0.01	0	0	0	0	0	PsoOvis1B002142	0	0	0
qqPsoOvis2_cnag1_qqPsoOvis1.1_s01_RagTag	10455508	10456638	370	0	0	0	0	0	0	0	0	0	0	0	0	0	0	0	0	0	0	0	0	0	PsoOvis1B008522	0	0	0
qqPsoOvis2_cnag1_qqPsoOvis1.1_s01_RagTag	10459158	10461532	765	0.01	0	0	0	0	0	0.02	0.02	0.01	0.01	0	0.01	0	0	0	0.01	0	0	0	0	0	PsoOvis1B009679	0	0.01	0.01
qqPsoOvis2_cnag1_qqPsoOvis1.1_s01_RagTag	10462736	10464447	545	0	0.01	0	0.03	0	0.05	0.01	0	0.03	0	0.05	0	0.04	0.01	0.05	0.03	0	0.05	0.02	0.1	0.04	PsoOvis1B001931	0.01	0.03	0.02
qqPsoOvis2_cnag1_qqPsoOvis1.1_s01_RagTag	10465225	10472917	2873	0	0	0	0	0.01	0	0	0	0	0.01	0	0	0	0.02	0	0	0.01	0	0.02	0	0	PsoOvis1B001229	0	0	0
qqPsoOvis2_cnag1_qqPsoOvis1.1_s01_RagTag	10466284	10467604	331	0	0.03	0	0	0.11	0	0.04	0	0	0.17	0	0.03	0.06	0.21	0.04	0	0.15	0	0.33	0	0.13	PsoOvis1B004329	0.02	0.08	0.06
qqPsoOvis2_cnag1_qqPsoOvis1.1_s01_RagTag	10468268	10469702	515	0	0	0	0	0.02	0	0	0.02	0.01	0.03	0	0	0	0.02	0	0	0.01	0	0.04	0.01	0.03	PsoOvis1B007811	0	0.01	0.01
qqPsoOvis2_cnag1_qqPsoOvis1.1_s01_RagTag	10472993	10474497	531	0	0.05	0	0	0	0	0.05	0	0	0	0	0.05	0.03	0.08	0.06	0	0	0.01	0	0	0	PsoOvis1B013308	0.01	0.02	0.01
qqPsoOvis2_cnag1_qqPsoOvis1.1_s01_RagTag	10474629	10486664	4852	0	0	0	0	0.02	0	0	0	0	0.03	0	0	0.01	0.03	0	0	0.02	0	0.03	0	0.02	PsoOvis1B006506	0	0.01	0.01
qqPsoOvis2_cnag1_qqPsoOvis1.1_s01_RagTag	10496566	10498222	560	0	0	0	0	0	0	0	0	0	0	0	0	0	0	0	0	0	0	0	0	0	PsoOvis1B011264	0	0	0
qqPsoOvis2_cnag1_qqPsoOvis1.1_s01_RagTag	10498647	10503841	1794	0.01	0	0	0	0.04	0	0.01	0.02	0.02	0.04	0.01	0	0	0.04	0	0	0.03	0	0.03	0	0.04	PsoOvis1B004361	0.01	0.02	0.01
qqPsoOvis2_cnag1_qqPsoOvis1.1_s01_RagTag	10499405	10499815	115	0.04	0	0.03	0	0.12	0	0.02	0.07	0.06	0.12	0.08	0.01	0	0.05	0	0.04	0.11	0.05	0.15	0	0.19	PsoOvis1B014024	0.03	0.06	0.03
qqPsoOvis2_cnag1_qqPsoOvis1.1_s01_RagTag	10507684	10511394	1293	0	0.01	0	0.02	0	0	0.01	0	0.01	0	0	0	0.02	0	0.01	0.02	0	0	0.01	0.02	0	PsoOvis1B003719	0	0.01	0.01
qqPsoOvis2_cnag1_qqPsoOvis1.1_s01_RagTag	10517033	10519211	756	0	0.05	0	0.01	0.01	0	0.05	0	0.01	0.01	0	0.06	0.08	0.05	0.05	0.01	0.02	0	0.02	0.01	0.01	PsoOvis1B012402	0.01	0.03	0.02
qqPsoOvis2_cnag1_qqPsoOvis1.1_s01_RagTag	10519268	10522029	890	0	0	0	0	0	0	0.01	0	0	0	0	0.01	0.01	0.01	0	0.01	0	0	0	0	0	PsoOvis1B009251	0	0	0
qqPsoOvis2_cnag1_qqPsoOvis1.1_s01_RagTag	10525897	10528446	1034	0	0.01	0	0	0	0	0.01	0	0	0	0	0.01	0.01	0.03	0.01	0	0	0	0	0	0	PsoOvis1B005473	0	0	0
qqPsoOvis2_cnag1_qqPsoOvis1.1_s01_RagTag	10531688	10544043	4558	0	0	0	0	0.02	0	0	0	0	0.02	0	0	0	0.02	0	0	0.02	0	0.03	0	0.02	PsoOvis1B011818	0	0.01	0.01
qqPsoOvis2_cnag1_qqPsoOvis1.1_s01_RagTag	10547376	10548375	344	0	0	0	0	0	0	0	0	0.01	0	0	0	0	0	0	0	0	0	0	0	0	PsoOvis1B003824	0	0	0
qqPsoOvis2_cnag1_qqPsoOvis1.1_s01_RagTag	10548764	10551130	726	0	0	0	0.01	0.02	0	0	0	0.02	0.02	0	0	0.01	0.01	0	0.01	0.02	0	0.03	0.01	0.01	PsoOvis1B012294	0	0.01	0.01
qqPsoOvis2_cnag1_qqPsoOvis1.1_s01_RagTag	10552980	10554823	655	0	0.04	0	0.01	0.04	0	0.04	0	0	0.04	0	0.04	0.05	0.08	0.06	0	0.03	0	0.05	0.01	0.05	PsoOvis1B000281	0.01	0.03	0.02
qqPsoOvis2_cnag1_qqPsoOvis1.1_s01_RagTag	10555805	10558240	837	0	0	0	0	0	0	0	0	0	0.01	0	0	0	0	0	0	0	0	0	0	0	PsoOvis1B008638	0	0	0
qqPsoOvis2_cnag1_qqPsoOvis1.1_s01_RagTag	10560413	10565538	1822	0	0	0	0	0.01	0	0.01	0.01	0.01	0.02	0	0.01	0.02	0.03	0	0.01	0.02	0	0.03	0	0.01	PsoOvis1B013377	0	0.01	0.01
qqPsoOvis2_cnag1_qqPsoOvis1.1_s01_RagTag	10567104	10572568	2012	0	0	0	0	0.01	0	0	0	0.01	0.03	0	0	0	0.02	0	0	0.01	0	0	0	0.01	PsoOvis1B007052	0	0.01	0.01
qqPsoOvis2_cnag1_qqPsoOvis1.1_s01_RagTag	10574656	10576552	694	0.01	0	0	0	0.01	0.08	0.02	0.01	0.02	0.02	0.1	0	0	0.01	0.08	0	0.01	0.08	0.01	0.08	0.02	PsoOvis1B014023	0.02	0.03	0.01
qqPsoOvis2_cnag1_qqPsoOvis1.1_s01_RagTag	10576657	10578560	730	0	0	0	0	0.43	0	0	0	0	0.41	0	0	0	0.51	0	0	0.47	0	0.41	0	0.49	PsoOvis1B005347	0.07	0.15	0.08
qqPsoOvis2_cnag1_qqPsoOvis1.1_s01_RagTag	10579047	10581437	784	0	0	0	0	0	0	0	0	0	0	0	0	0	0	0	0	0	0	0	0	0	PsoOvis1B010961	0	0	0
qqPsoOvis2_cnag1_qqPsoOvis1.1_s01_RagTag	10581312	10582081	305	0.03	0	0	0	0	0	0	0.04	0.04	0.04	0.01	0	0	0	0	0	0	0	0.02	0	0	PsoOvis1B002425	0	0.01	0.01
qqPsoOvis2_cnag1_qqPsoOvis1.1_s01_RagTag	10583310	10586507	1151	0.02	0	0	0	0.02	0.05	0.04	0.03	0.03	0.04	0.04	0	0	0.01	0.08	0	0.02	0.06	0.02	0.06	0.07	PsoOvis1B013770	0.01	0.03	0.02
qqPsoOvis2_cnag1_qqPsoOvis1.1_s01_RagTag	10586679	10588034	443	0.01	0.04	0.02	0	0.05	0.13	0.05	0.04	0.01	0	0.12	0.07	0.04	0.09	0.17	0.03	0.09	0.14	0.08	0.14	0.14	PsoOvis1B007177	0.04	0.08	0.04
qqPsoOvis2_cnag1_qqPsoOvis1.1_s01_RagTag	10588073	10589179	347	0	0	0	0	0	0	0	0	0	0	0	0	0	0	0	0	0	0	0	0	0	PsoOvis1B012227	0	0	0
qqPsoOvis2_cnag1_qqPsoOvis1.1_s01_RagTag	10589399	10590817	458	0	0	0	0	0	0	0.01	0	0	0.01	0	0	0.01	0	0	0	0	0	0.01	0	0	PsoOvis1B003945	0	0	0
qqPsoOvis2_cnag1_qqPsoOvis1.1_s01_RagTag	10592682	10597286	1579	0	0	0	0	0.01	0	0.01	0	0.01	0.01	0	0.01	0.01	0	0	0.01	0.01	0	0.02	0	0.01	PsoOvis1B011722	0	0.01	0.01
qqPsoOvis2_cnag1_qqPsoOvis1.1_s01_RagTag	10595383	10601070	2144	0.01	0	0	0.01	0	0	0.02	0.01	0.02	0.01	0.01	0.01	0.02	0	0	0.02	0	0	0.01	0.01	0	PsoOvis1B010347	0	0.01	0.01
qqPsoOvis2_cnag1_qqPsoOvis1.1_s01_RagTag	10601332	10607742	2390	0.33	0.31	0.25	0.28	0.04	0.26	0.03	0	0.01	0.29	0	0.02	0.03	0.27	0	0.01	0.2	0	0.25	0	0.23	PsoOvis1B002678	0.24	0.09	0.15
qqPsoOvis2_cnag1_qqPsoOvis1.1_s01_RagTag	10609307	10615751	2474	0.63	0.59	0.53	0.57	0.06	0.59	0.01	0.03	0	0.58	0	0.02	0	0.55	0.01	0.02	0.48	0.02	0.52	0	0.55	PsoOvis1B008712	0.49	0.19	0.3
qqPsoOvis2_cnag1_qqPsoOvis1.1_s01_RagTag	10619999	10621941	676	0.31	0.32	0.13	0.25	0	0.37	0.01	0.08	0	0.35	0.02	0.09	0.01	0.36	0.04	0.04	0.16	0.14	0.29	0.03	0.42	PsoOvis1B006671	0.23	0.14	0.09
qqPsoOvis2_cnag1_qqPsoOvis1.1_s01_RagTag	10624360	10628667	1766	0	0	0	0.01	0	0	0	0	0.01	0	0	0	0.01	0	0	0.01	0	0	0.02	0	0	PsoOvis1B013642	0	0	0
qqPsoOvis2_cnag1_qqPsoOvis1.1_s01_RagTag	10629096	10630196	376	0	0	0	0	0.08	0.06	0	0	0.01	0.07	0.05	0	0.01	0.06	0.07	0	0.11	0.05	0.11	0.08	0.06	PsoOvis1B005024	0.02	0.05	0.03
qqPsoOvis2_cnag1_qqPsoOvis1.1_s01_RagTag	10630200	10632896	845	0	0	0	0	0.05	0	0	0	0.01	0.05	0	0	0	0.05	0	0	0.05	0	0.05	0	0.03	PsoOvis1B011623	0.01	0.02	0.01
qqPsoOvis2_cnag1_qqPsoOvis1.1_s01_RagTag	10633051	10636373	1056	0	0	0	0	0	0	0	0	0	0.01	0	0	0	0	0	0	0	0	0.01	0	0	PsoOvis1B002539	0	0	0
qqPsoOvis2_cnag1_qqPsoOvis1.1_s01_RagTag	10635270	10635827	197	0	0	0	0	0	0	0	0	0	0	0	0	0	0	0	0	0	0	0	0	0	PsoOvis1B009486	0	0	0
qqPsoOvis2_cnag1_qqPsoOvis1.1_s01_RagTag	10637716	10642109	1509	0	0	0	0.01	0.1	0	0	0	0.01	0.1	0	0	0	0.09	0	0	0.09	0	0.11	0.01	0.11	PsoOvis1B001748	0.02	0.03	0.01
qqPsoOvis2_cnag1_qqPsoOvis1.1_s01_RagTag	10648821	10667467	7192	0.3	0.25	0.3	0.3	0.37	0.14	0.02	0.01	0.03	0.1	0.09	0.01	0.02	0.11	0.09	0.01	0.09	0.08	0.1	0.09	0.17	PsoOvis1B007984	0.28	0.07	0.21
qqPsoOvis2_cnag1_qqPsoOvis1.1_s01_RagTag	10686978	10688167	459	0.01	0	0	0	0.19	0	0.02	0	0.01	0.19	0.02	0.01	0	0.23	0	0	0.19	0	0.18	0	0.24	PsoOvis1B007308	0.03	0.07	0.04
qqPsoOvis2_cnag1_qqPsoOvis1.1_s01_RagTag	10687631	10690146	786	0.68	0.01	0.26	0.04	0.89	0	0.7	0.39	0.64	0.55	0.7	0.27	0.07	0.9	0.02	0.19	0.63	0.25	0.86	0.05	0.9	PsoOvis1B012955	0.31	0.47	0.16
qqPsoOvis2_cnag1_qqPsoOvis1.1_s01_RagTag	10690464	10691457	285	0.66	0.02	0.09	0.03	0.85	0	0.6	0.5	0.67	0.07	0.64	0.07	0.05	0.79	0.01	0.11	0.71	0.08	0.86	0.02	0.82	PsoOvis1B002479	0.27	0.4	0.13
qqPsoOvis2_cnag1_qqPsoOvis1.1_s01_RagTag	10691487	10693121	584	0.56	0	0.01	0.04	0.7	0	0.47	0.32	0.42	0.04	0.52	0	0.04	0.5	0	0	0.5	0.01	0.56	0.03	0.68	PsoOvis1B008957	0.22	0.27	0.05
qqPsoOvis2_cnag1_qqPsoOvis1.1_s01_RagTag	10692830	10705174	5037	0.28	0.39	0.3	0.39	0.11	0.33	0.31	0.27	0.33	0.28	0.29	0.1	0.1	0.39	0.09	0.01	0.31	0.02	0.41	0	0.34	PsoOvis1B000865	0.3	0.22	0.08
qqPsoOvis2_cnag1_qqPsoOvis1.1_s01_RagTag	10694717	10695193	156	0.2	0.68	0.39	0.54	0	0.61	0.26	0	0.13	0.28	0.21	0.09	0	0.82	0	0.02	0.49	0.07	0.65	0	0.72	PsoOvis1B008922	0.4	0.25	0.15
qqPsoOvis2_cnag1_qqPsoOvis1.1_s01_RagTag	10697087	10697793	223	0	0	0.01	0	0.01	0	0	0.01	0	0	0	0	0	NA	0	0.01	0.02	0	0	0	0	PsoOvis1B002465	0	0	0
qqPsoOvis2_cnag1_qqPsoOvis1.1_s01_RagTag	10706887	10707504	262	0.23	0	0	0.02	0	0	0.29	0.28	0.27	0.41	0.22	0	0.03	0	0	0.04	0.01	0	0.13	0	0	PsoOvis1B005535	0.04	0.11	0.07
qqPsoOvis2_cnag1_qqPsoOvis1.1_s01_RagTag	10718330	10719646	488	0	0	0	0	0	0.05	0	0	0	0	0.06	0	0	0	0.05	0	0	0.06	0	0.07	0	PsoOvis1B011954	0.01	0.02	0.01
qqPsoOvis2_cnag1_qqPsoOvis1.1_s01_RagTag	10738333	10739361	313	0	0	0.11	0.21	0	0.94	0	0.05	0.16	0	0.9	0.1	0.19	0	0.92	0.09	0.13	0.77	0.18	0.71	0.92	PsoOvis1B012338	0.21	0.34	0.13
qqPsoOvis2_cnag1_qqPsoOvis1.1_s01_RagTag	10748355	10749857	541	0.05	0	0	0.07	0.01	0	0.05	0.06	0.07	0.01	0.06	0	0.05	0.01	0	0.05	0.02	0	0.01	0.07	0.01	PsoOvis1B003775	0.02	0.03	0.01
qqPsoOvis2_cnag1_qqPsoOvis1.1_s01_RagTag	10755336	10757105	656	0	0	0.01	0	0	0	0	0.02	0	0	0	0.02	0	0	0	0.02	0.02	0.02	0	0	0	PsoOvis1B010737	0	0.01	0.01
qqPsoOvis2_cnag1_qqPsoOvis1.1_s01_RagTag	10757470	10763650	2083	0	0	0.02	0.01	0.53	0.25	0	0.01	0.01	0.48	0.2	0.03	0.01	0.55	0.25	0	0.46	0.17	0.43	0.15	0.23	PsoOvis1B002259	0.14	0.2	0.06
qqPsoOvis2_cnag1_qqPsoOvis1.1_s01_RagTag	10768284	10774482	2310	0.28	0	0	0.02	0.02	0	0.27	0.2	0.21	0.27	0.25	0.01	0.01	0.03	0	0	0.04	0	0.04	0.01	0.01	PsoOvis1B006761	0.05	0.09	0.04
qqPsoOvis2_cnag1_qqPsoOvis1.1_s01_RagTag	10787301	10794792	3129	0	0	0	0	0.01	0	0.01	0.01	0	0.01	0	0.01	0.01	0.02	0.01	0.01	0.01	0.01	0.01	0	0	PsoOvis1B011497	0	0.01	0.01
qqPsoOvis2_cnag1_qqPsoOvis1.1_s01_RagTag	10794950	10796890	700	0	0	0	0	0	0	0	0	0	0	0	0	0	0	0	0	0	0	0	0	0	PsoOvis1B010008	0	0	0
qqPsoOvis2_cnag1_qqPsoOvis1.1_s01_RagTag	10797131	10798133	378	0	0	0	0	0.01	0	0	0.01	0.01	0	0	0	0	0.01	0	0	0.03	0	0.02	0	0.02	PsoOvis1B003415	0	0.01	0.01
qqPsoOvis2_cnag1_qqPsoOvis1.1_s01_RagTag	10798442	10799983	538	0.02	0	0	0	0	0	0.01	0.02	0.02	0.03	0.02	0	0	0	0	0	0	0	0	0	0	PsoOvis1B003599	0	0.01	0.01
qqPsoOvis2_cnag1_qqPsoOvis1.1_s01_RagTag	10807857	10809857	702	0	0	0.02	0	0	0.01	0.01	0.02	0	0	0.01	0.02	0	0.01	0.02	0.02	0.01	0.03	0	0.01	0.01	PsoOvis1B007873	0	0.01	0.01
qqPsoOvis2_cnag1_qqPsoOvis1.1_s01_RagTag	10810697	10811965	393	0	0	0.01	0.01	0.01	0.01	0	0.01	0.02	0.02	0.02	0.01	0.01	0.02	0.01	0.02	0.02	0.02	0.03	0.03	0.03	PsoOvis1B001099	0.01	0.02	0.01
qqPsoOvis2_cnag1_qqPsoOvis1.1_s01_RagTag	10810871	10814767	1445	0	0	0	0	0.02	0	0.01	0.01	0	0.03	0.01	0.01	0	0.02	0	0	0.02	0.01	0.02	0	0.02	PsoOvis1B013607	0	0.01	0.01
qqPsoOvis2_cnag1_qqPsoOvis1.1_s01_RagTag	10815219	10817541	746	0	0	0	0	0	0	0	0	0	0	0	0	0	0	0	0	0	0	0.01	0	0	PsoOvis1B013225	0	0	0
qqPsoOvis2_cnag1_qqPsoOvis1.1_s01_RagTag	10817785	10818810	292	0	0	0	0	0	0	0	0.01	0	0.01	0	0	0	0	0	0	0	0	0	0	0	PsoOvis1B006726	0	0	0
qqPsoOvis2_cnag1_qqPsoOvis1.1_s01_RagTag	10820931	10822455	491	0	0	0	0.01	0	0	0	0	0.01	0	0.01	0	0.01	0	0	0.02	0	0	0.01	0.02	0	PsoOvis1B000099	0	0.01	0.01
qqPsoOvis2_cnag1_qqPsoOvis1.1_s01_RagTag	10822352	10829708	2375	0	0	0	0	0	0	0	0	0.01	0	0	0	0.01	0	0	0	0	0	0.01	0	0	PsoOvis1B010812	0	0	0
qqPsoOvis2_cnag1_qqPsoOvis1.1_s01_RagTag	10831842	10835604	1373	0	0	0	0	0.05	0	0	0	0	0.06	0	0	0	0.07	0	0	0.04	0	0.05	0	0.04	PsoOvis1B005792	0.01	0.02	0.01
qqPsoOvis2_cnag1_qqPsoOvis1.1_s01_RagTag	10843240	10843433	57	0	0	0	0	0	0	0	0	0	0	0	0	0	0	0	0	0	0	0	0	NA	PsoOvis1B000985	0	0	0
qqPsoOvis2_cnag1_qqPsoOvis1.1_s01_RagTag	10851725	10863843	4670	0	0	0	0	0	0	0	0	0	0	0	0	0	0	0	0	0	0	0	0	0	PsoOvis1B006907	0	0	0
qqPsoOvis2_cnag1_qqPsoOvis1.1_s01_RagTag	10864887	10867037	588	0	0	0	0	0	0	0	0	0	0	0	0	0	0	0	0	0	0	0	0	0	PsoOvis1B014002	0	0	0
qqPsoOvis2_cnag1_qqPsoOvis1.1_s01_RagTag	10870781	10875164	1710	0	0.01	0	0	0.06	0	0.01	0	0	0.07	0	0.01	0	0.08	0	0	0.06	0	0.06	0	0.05	PsoOvis1B004331	0.01	0.02	0.01
qqPsoOvis2_cnag1_qqPsoOvis1.1_s01_RagTag	10875339	10887227	4569	0	0	0	0	0.01	0	0.01	0.01	0	0.01	0	0	0.01	0.02	0	0	0.02	0	0.01	0	0.01	PsoOvis1B010242	0	0.01	0.01
qqPsoOvis2_cnag1_qqPsoOvis1.1_s01_RagTag	10894981	10899362	1583	0	0.01	0	0	0	0	0.01	0	0	0	0	0.01	0.02	0.02	0	0.01	0	0	0	0	0	PsoOvis1B001892	0	0	0
qqPsoOvis2_cnag1_qqPsoOvis1.1_s01_RagTag	10901402	10906235	1608	0	0	0	0	0.02	0	0.01	0	0.01	0.04	0	0	0.01	0.03	0	0	0.02	0	0.02	0	0.02	PsoOvis1B008690	0	0.01	0.01
qqPsoOvis2_cnag1_qqPsoOvis1.1_s01_RagTag	10906613	10908265	577	0	0	0	0.01	0	0	0	0	0.01	0	0	0.01	0	0	0	0.02	0	0	0	0.01	0	PsoOvis1B003203	0	0	0
qqPsoOvis2_cnag1_qqPsoOvis1.1_s01_RagTag	10912049	10913352	381	0	0	0	0	0	0	0	0	0	0	0	0	0	0.01	0	0	0	0	0	0	0	PsoOvis1B000324	0	0	0
qqPsoOvis2_cnag1_qqPsoOvis1.1_s01_RagTag	10913514	10918804	2253	0	0.01	0	0	0.01	0	0.01	0.01	0	0.01	0	0.03	0.01	0.03	0.01	0	0.03	0.01	0	0	0.01	PsoOvis1B008297	0	0.01	0.01
qqPsoOvis2_cnag1_qqPsoOvis1.1_s01_RagTag	10921417	10922193	238	0	0	0	0	0	0.02	0	0	0	0	0.03	0	0	0	0.04	0	0	0.02	0	0.02	0.03	PsoOvis1B006357	0	0.01	0.01
qqPsoOvis2_cnag1_qqPsoOvis1.1_s01_RagTag	10922243	10924327	808	0	0	0	0	0.02	0	0	0.01	0	0.02	0	0	0	0	0	0	0.03	0.01	0.03	0	0.03	PsoOvis1B014524	0	0.01	0.01
qqPsoOvis2_cnag1_qqPsoOvis1.1_s01_RagTag	10925884	10927046	368	0	0.06	0	0	0	0	0.08	0.02	0	0.01	0	0.07	0.07	0	0.07	0.01	0.01	0	0	0	0	PsoOvis1B004262	0.01	0.02	0.01
qqPsoOvis2_cnag1_qqPsoOvis1.1_s01_RagTag	10927515	10928902	480	0	0	0	0	0	0	0	0	0.01	0	0	0	0.01	0	0	0.01	0.01	0.01	0.01	0.01	0.01	PsoOvis1B012462	0	0.01	0.01
qqPsoOvis2_cnag1_qqPsoOvis1.1_s01_RagTag	10929219	10930410	451	0.04	0.15	0.4	0.05	0.06	0.03	0.04	0.14	0	0	0	0.13	0.07	0.05	0.02	0.27	0.17	0.09	0	0	0	PsoOvis1B001928	0.12	0.07	0.05
qqPsoOvis2_cnag1_qqPsoOvis1.1_s01_RagTag	10931728	10932930	453	0	0	0	0	0	0	0	0	0	0	0	0	0	0	0	0	0	0	0	0	0	PsoOvis1B010491	0	0	0
qqPsoOvis2_cnag1_qqPsoOvis1.1_s01_RagTag	10932954	10933685	274	0.06	0.08	0.04	0.04	0.09	0.04	0.08	0	0	0.06	0	0.08	0.08	0.12	0.08	0	0.04	0	0.05	0	0.05	PsoOvis1B002556	0.06	0.04	0.02
qqPsoOvis2_cnag1_qqPsoOvis1.1_s01_RagTag	10934198	10941819	2551	0	0	0.07	0	0	0	0	0.08	0	0	0	0.07	0	0	0	0.09	0	0.06	0	0	0	PsoOvis1B005190	0.01	0.02	0.01
qqPsoOvis2_cnag1_qqPsoOvis1.1_s01_RagTag	10944019	10945303	434	0.01	0.07	0	0	0	0	0.1	0.01	0	0	0.01	0.1	0.05	0.11	0.08	0	0	0	0	0	0	PsoOvis1B007489	0.01	0.03	0.02
qqPsoOvis2_cnag1_qqPsoOvis1.1_s01_RagTag	10953225	10956463	1030	0	0	0.04	0.01	0	0	0	0.04	0.01	0	0	0.04	0.02	0	0	0.04	0.03	0.04	0	0.01	0	PsoOvis1B002790	0.01	0.02	0.01
qqPsoOvis2_cnag1_qqPsoOvis1.1_s01_RagTag	10957564	10958031	162	0	0	0	0	0	0	0	0	0	0	0	0.01	0.01	0.01	0	0	0	0	0	0	0	PsoOvis1B007386	0	0	0
qqPsoOvis2_cnag1_qqPsoOvis1.1_s01_RagTag	10959228	10960547	438	0	0	0.08	0.01	0	0	0	0.06	0	0	0	0.06	0	0	0	0.06	0.09	0.1	0	0.01	0	PsoOvis1B014663	0.01	0.03	0.02
qqPsoOvis2_cnag1_qqPsoOvis1.1_s01_RagTag	10960893	10961906	320	0	0.02	0	0	0.4	0	0.03	0	0	0.46	0	0.01	0.02	0.43	0.03	0	0.4	0	0.42	0	0.48	PsoOvis1B006272	0.07	0.15	0.08
qqPsoOvis2_cnag1_qqPsoOvis1.1_s01_RagTag	10961873	10970139	3034	0	0	0	0	0	0	0	0	0	0	0	0	0	0	0	0	0	0	0	0	0	PsoOvis1B004728	0	0	0
qqPsoOvis2_cnag1_qqPsoOvis1.1_s01_RagTag	10970523	10971794	409	0	0	0	0	0	0	0	0	0.01	0	0	0	0.01	0	0.01	0	0	0	0	0.01	0	PsoOvis1B011833	0	0	0
qqPsoOvis2_cnag1_qqPsoOvis1.1_s01_RagTag	10971968	10974107	772	0.02	0.01	0	0	0	0	0.02	0.02	0.02	0.01	0.01	0.02	0.02	0.02	0.01	0.01	0	0	0	0	0	PsoOvis1B010142	0	0.01	0.01
qqPsoOvis2_cnag1_qqPsoOvis1.1_s01_RagTag	10974818	10975952	385	0.01	0	0	0	0	0	0	0.01	0	0	0	0	0	0	0	0	0	0	0	0	0	PsoOvis1B002081	0	0	0
qqPsoOvis2_cnag1_qqPsoOvis1.1_s01_RagTag	10976051	10978216	690	0	0.03	0	0	0	0	0.04	0	0	0	0	0.03	0.03	0.01	0.03	0	0	0	0	0	0	PsoOvis1B013978	0	0.01	0.01
qqPsoOvis2_cnag1_qqPsoOvis1.1_s01_RagTag	10980059	10981986	557	0	0	0	0	0.01	0	0	0	0	0	0	0	0	0.01	0	0	0	0	0.01	0	0.01	PsoOvis1B012169	0	0	0
qqPsoOvis2_cnag1_qqPsoOvis1.1_s01_RagTag	10982594	10984401	667	0	0	0.03	0.05	0	0	0	0.03	0.04	0	0	0.03	0.06	0	0	0.06	0.03	0.03	0.04	0	0	PsoOvis1B005297	0.01	0.02	0.01
qqPsoOvis2_cnag1_qqPsoOvis1.1_s01_RagTag	10984718	10985463	269	0	0.11	0	0	0	0	0.17	0	0	0	0	0.14	0.08	0.16	0.19	0	0	0	0	0	0	PsoOvis1B000896	0.02	0.05	0.03
qqPsoOvis2_cnag1_qqPsoOvis1.1_s01_RagTag	10985590	10989039	1453	0	0	0	0	0.01	0	0.01	0	0.01	0.02	0	0	0	0.02	0	0	0.01	0	0.03	0	0.01	PsoOvis1B010614	0	0.01	0.01
qqPsoOvis2_cnag1_qqPsoOvis1.1_s01_RagTag	10989110	10990555	504	0	0	0	0	0	0	0	0	0	0	0	0	0	0	0	0	0	0	0	0	0	PsoOvis1B008781	0	0	0
qqPsoOvis2_cnag1_qqPsoOvis1.1_s01_RagTag	10990633	10991648	369	0	0.01	0	0	0	0	0.01	0	0	0	0	0.02	0.02	0.02	0.01	0	0	0	0.01	0	0	PsoOvis1B000669	0	0.01	0.01
qqPsoOvis2_cnag1_qqPsoOvis1.1_s01_RagTag	10991761	10994300	810	0	0	0.02	0	0	0.01	0	0.03	0.01	0	0.01	0.04	0.01	0	0.01	0.03	0.04	0.03	0	0.02	0.03	PsoOvis1B014086	0	0.02	0.02
qqPsoOvis2_cnag1_qqPsoOvis1.1_s01_RagTag	10994691	10997090	904	0	0.01	0	0	0	0	0.02	0	0.01	0	0	0.01	0.03	0.01	0.01	0	0	0	0	0	0	PsoOvis1B005858	0	0.01	0.01
qqPsoOvis2_cnag1_qqPsoOvis1.1_s01_RagTag	10998151	10999647	499	0	0	0	0	0	0	0.01	0.01	0.01	0.01	0.01	0	0	0	0	0.01	0.01	0.01	0	0	0.01	PsoOvis1B004021	0	0.01	0.01
qqPsoOvis2_cnag1_qqPsoOvis1.1_s01_RagTag	10999704	11003842	1368	0	0	0	0	0.07	0	0.01	0.01	0	0.08	0	0	0	0.08	0	0	0.07	0	0.06	0	0.06	PsoOvis1B006320	0.01	0.02	0.01
qqPsoOvis2_cnag1_qqPsoOvis1.1_s01_RagTag	11006028	11007350	472	0	0	0	0	0.04	0	0.01	0	0	0.06	0	0.01	0	0.05	0	0	0	0	0.02	0	0.06	PsoOvis1B012442	0.01	0.01	0
qqPsoOvis2_cnag1_qqPsoOvis1.1_s01_RagTag	11006091	11009843	1297	0	0	0	0	0.05	0	0	0	0	0.06	0	0.01	0	0.06	0	0	0.11	0.01	0.04	0	0.06	PsoOvis1B004248	0.01	0.02	0.01
qqPsoOvis2_cnag1_qqPsoOvis1.1_s01_RagTag	11010640	11012998	742	0	0.07	0.02	0	0.02	0	0.06	0.01	0	0.01	0	0.1	0.06	0.16	0.07	0.02	0.03	0.02	0.02	0	0.02	PsoOvis1B000648	0.02	0.04	0.02
qqPsoOvis2_cnag1_qqPsoOvis1.1_s01_RagTag	11013122	11016059	892	0	0.02	0	0.01	0.16	0	0.01	0	0.01	0.16	0	0.03	0.04	0.03	0.01	0.02	0.17	0	0.22	0	0.1	PsoOvis1B010361	0.03	0.05	0.02
qqPsoOvis2_cnag1_qqPsoOvis1.1_s01_RagTag	11018936	11019955	421	0	0	0	0	0.01	0	0	0	0	0.02	0	0	0.01	0.02	0	0	0.01	0	0.02	0	0.01	PsoOvis1B012938	0	0.01	0.01
qqPsoOvis2_cnag1_qqPsoOvis1.1_s01_RagTag	11020157	11022446	822	0	0	0	0	0.34	0	0	0	0	0.4	0	0	0	0.28	0	0	0.4	0	0.25	0	0.36	PsoOvis1B008386	0.06	0.11	0.05
qqPsoOvis2_cnag1_qqPsoOvis1.1_s01_RagTag	11022710	11023889	436	0.01	0	0.09	0	0	0	0	0.16	0	0.01	0	0.05	0	0	0	0.09	0.13	0.05	0	0	0	PsoOvis1B005999	0.02	0.03	0.01
qqPsoOvis2_cnag1_qqPsoOvis1.1_s01_RagTag	11024377	11031015	2468	0	0	0	0	0.06	0	0	0	0	0.06	0	0	0	0.06	0	0	0.06	0	0.06	0	0.05	PsoOvis1B001730	0.01	0.02	0.01
qqPsoOvis2_cnag1_qqPsoOvis1.1_s01_RagTag	11031107	11035747	1538	0	0	0	0	0	0	0	0	0	0.02	0	0	0	0.01	0	0	0.01	0	0.01	0	0	PsoOvis1B004603	0	0	0
qqPsoOvis2_cnag1_qqPsoOvis1.1_s01_RagTag	11043542	11046165	843	0	0	0.01	0	0	0	0	0	0	0	0	0.01	0	0	0	0.01	0	0	0	0	0	PsoOvis1B005833	0	0	0
qqPsoOvis2_cnag1_qqPsoOvis1.1_s01_RagTag	11052542	11056616	1459	0	0	0	0	0.06	0	0	0	0	0.03	0	0.01	0	0.03	0	0	0.04	0	0.03	0	0.02	PsoOvis1B014053	0.01	0.01	0
qqPsoOvis2_cnag1_qqPsoOvis1.1_s01_RagTag	11060895	11068375	2587	0	0	0	0	0.01	0	0.01	0.01	0.01	0.02	0.01	0.01	0.01	0.01	0.01	0	0.02	0	0.02	0.01	0.01	PsoOvis1B007004	0	0.01	0.01
qqPsoOvis2_cnag1_qqPsoOvis1.1_s01_RagTag	11069040	11071133	735	0	0.02	0	0.02	0	0	0.01	0	0	0	0	0.03	0.01	0.01	0.02	0.02	0	0	0	0.02	0	PsoOvis1B000518	0.01	0.01	0
qqPsoOvis2_cnag1_qqPsoOvis1.1_s01_RagTag	11071313	11072129	286	0	0	0	0	0.11	0	0	0	0.01	0.13	0	0	0	0.06	0	0	0.19	0	0.14	0	0.07	PsoOvis1B007380	0.02	0.04	0.02
qqPsoOvis2_cnag1_qqPsoOvis1.1_s01_RagTag	11072477	11076067	1140	0	0	0	0	0	0	0	0	0	0	0	0	0	0	0	0	0	0	0	0	0	PsoOvis1B001644	0	0	0
qqPsoOvis2_cnag1_qqPsoOvis1.1_s01_RagTag	11077260	11077793	191	0	0	0	0	0.79	0	0.01	0.01	0.02	0.61	0	0	0	0.75	0	0	1	0	0.88	0	0.53	PsoOvis1B009434	0.13	0.25	0.12
qqPsoOvis2_cnag1_qqPsoOvis1.1_s01_RagTag	11078019	11078992	309	0.01	0	0	0	0	0	0.02	0.02	0.02	0.02	0.02	0	0	0	0	0	0	0	0	0	0	PsoOvis1B002859	0	0.01	0.01
qqPsoOvis2_cnag1_qqPsoOvis1.1_s01_RagTag	11079061	11081048	707	0	0	0	0	0.02	0	0.01	0.01	0.01	0.02	0	0	0	0.01	0	0.01	0.02	0	0.03	0	0.02	PsoOvis1B011637	0	0.01	0.01
qqPsoOvis2_cnag1_qqPsoOvis1.1_s01_RagTag	11082737	11083976	419	0	0.01	0	0.01	0	0	0.01	0	0.01	0	0	0.01	0.02	0.01	0.01	0.02	0	0	0	0.01	0	PsoOvis1B005727	0	0.01	0.01
qqPsoOvis2_cnag1_qqPsoOvis1.1_s01_RagTag	11083994	11087162	1000	0	0.01	0	0	0.09	0	0.01	0	0	0.09	0	0.01	0.01	0.12	0.01	0	0.09	0	0.1	0	0.08	PsoOvis1B013256	0.02	0.03	0.01
qqPsoOvis2_cnag1_qqPsoOvis1.1_s01_RagTag	11087650	11095488	2726	0	0	0	0	0	0	0	0	0	0	0	0	0	0	0	0	0	0	0	0	0	PsoOvis1B006695	0	0	0
qqPsoOvis2_cnag1_qqPsoOvis1.1_s01_RagTag	11096012	11097747	569	0	0	0	0	0	0	0.01	0.01	0	0	0	0.01	0	0	0	0	0	0	0	0	0	PsoOvis1B014563	0	0	0
qqPsoOvis2_cnag1_qqPsoOvis1.1_s01_RagTag	11097940	11099535	599	0	0.02	0	0	0	0	0.03	0	0	0	0	0.03	0.02	0.03	0.02	0.01	0	0	0	0	0	PsoOvis1B000655	0	0.01	0.01
qqPsoOvis2_cnag1_qqPsoOvis1.1_s01_RagTag	11105407	11114303	3123	0	0	0.01	0.01	0.08	0	0.01	0.02	0.02	0.1	0	0.01	0.02	0.07	0	0.01	0.1	0.01	0.09	0.02	0.07	PsoOvis1B008255	0.02	0.04	0.02
qqPsoOvis2_cnag1_qqPsoOvis1.1_s01_RagTag	11114799	11115975	472	0	0	0	0.13	0.02	0	0.01	0	0.01	0.03	0	0	0.01	0.04	0	0	0.03	0	0.04	0	0.01	PsoOvis1B002759	0.02	0.01	0.01
qqPsoOvis2_cnag1_qqPsoOvis1.1_s01_RagTag	11116547	11119068	915	0	0.02	0	0.01	0	0	0.03	0	0.02	0.01	0	0.01	0	0.01	0.02	0.01	0.01	0	0.01	0.02	0.01	PsoOvis1B010341	0	0.01	0.01
qqPsoOvis2_cnag1_qqPsoOvis1.1_s01_RagTag	11119167	11121610	899	0	0	0	0.01	0.24	0	0	0	0.01	0.17	0	0	0.01	0.28	0	0	0.19	0	0.19	0.01	0.26	PsoOvis1B011913	0.04	0.07	0.03
qqPsoOvis2_cnag1_qqPsoOvis1.1_s01_RagTag	11120893	11122154	409	0	0	0	0.02	0	0	0	0	0.01	0	0	0.01	0.04	0	0	0	0	0.01	0.05	0.02	0.01	PsoOvis1B007887	0	0.01	0.01
qqPsoOvis2_cnag1_qqPsoOvis1.1_s01_RagTag	11123415	11124236	292	0	0	0	0	0	0	0	0	0	0	0	0	0	0	0	0	NA	0	0	0	0	PsoOvis1B003196	0	0	0
qqPsoOvis2_cnag1_qqPsoOvis1.1_s01_RagTag	11129878	11131951	734	0.03	0.06	0	0	0.08	0	0.08	0.01	0.02	0.1	0.04	0.05	0.05	0.07	0.08	0	0.06	0	0.07	0	0.12	PsoOvis1B000082	0.03	0.05	0.02
qqPsoOvis2_cnag1_qqPsoOvis1.1_s01_RagTag	11139197	11140637	419	0	0	0	0	0.05	0	0	0	0	0.03	0	0	0	0.18	0	0	0.09	0.01	0.07	0.01	0.06	PsoOvis1B008482	0.01	0.03	0.02
qqPsoOvis2_cnag1_qqPsoOvis1.1_s01_RagTag	11145118	11146681	517	0	0.01	0	0	0	0.02	0.01	0	0	0	0.03	0.01	0.01	0.03	0.06	0	0	0.02	0	0.02	0	PsoOvis1B013561	0	0.01	0.01
qqPsoOvis2_cnag1_qqPsoOvis1.1_s01_RagTag	11147008	11151402	1532	0	0.04	0	0	0.04	0	0.04	0.01	0	0.05	0	0.05	0.04	0.2	0.04	0	0.06	0	0.05	0	0.04	PsoOvis1B007339	0.01	0.04	0.03
qqPsoOvis2_cnag1_qqPsoOvis1.1_s01_RagTag	11151554	11153876	863	0	0	0	0	0.07	0	0	0	0	0.09	0	0	0	0.06	0	0	0.07	0	0.1	0	0.06	PsoOvis1B009867	0.01	0.03	0.02
qqPsoOvis2_cnag1_qqPsoOvis1.1_s01_RagTag	11153925	11156175	755	0	0	0	0.04	0	0	0	0	0.05	0	0	0	0.02	0	0	0.04	0	0	0.06	0.03	0	PsoOvis1B003303	0.01	0.01	0
qqPsoOvis2_cnag1_qqPsoOvis1.1_s01_RagTag	11156293	11159180	887	0.01	0	0	0	0	0	0	0	0.01	0.01	0	0	0	0	0	0.01	0.01	0	0	0	0	PsoOvis1B007979	0	0	0
qqPsoOvis2_cnag1_qqPsoOvis1.1_s01_RagTag	11159557	11163521	1266	0	0	0	0	0.03	0	0	0	0	0.03	0	0	0	0.06	0	0	0.03	0.01	0.05	0.01	0.04	PsoOvis1B000327	0	0.02	0.02
qqPsoOvis2_cnag1_qqPsoOvis1.1_s01_RagTag	11163994	11165963	650	0	0	0	0	0.02	0	0	0	0	0.02	0	0	0	0.05	0	0	0.03	0	0.03	0	0.02	PsoOvis1B008606	0	0.01	0.01
qqPsoOvis2_cnag1_qqPsoOvis1.1_s01_RagTag	11168262	11170409	731	0	0.01	0	0.01	0	0	0.01	0	0.01	0	0	0.01	0.02	0.04	0.01	0.01	0	0	0	0.01	0	PsoOvis1B013164	0	0.01	0.01
qqPsoOvis2_cnag1_qqPsoOvis1.1_s01_RagTag	11170529	11172042	481	0	0	0	0	0.22	0	0	0	0	0.18	0	0	0	0.24	0	0	0.25	0	0.18	0	0.25	PsoOvis1B005170	0.04	0.07	0.03
qqPsoOvis2_cnag1_qqPsoOvis1.1_s01_RagTag	11172788	11174882	708	0	0.02	0	0	0.05	0	0.03	0	0	0.07	0	0.02	0.03	0.11	0.02	0	0.06	0	0.06	0	0.05	PsoOvis1B011534	0.01	0.03	0.02
qqPsoOvis2_cnag1_qqPsoOvis1.1_s01_RagTag	11176331	11177414	419	0	0.03	0	0	0.18	0	0.02	0	0	0.18	0	0	0	0.01	0.01	0	0.07	0	0.07	0	0.14	PsoOvis1B007297	0.03	0.03	0
qqPsoOvis2_cnag1_qqPsoOvis1.1_s01_RagTag	11181794	11182395	207	0	0	0	0	0	0	0	0	0	0	0	0	0	0	0.01	0	0	0	0	0	0	PsoOvis1B013586	0	0	0
qqPsoOvis2_cnag1_qqPsoOvis1.1_s01_RagTag	11185632	11186654	349	0	0	0	0	0	0	0.02	0.02	0.02	0.03	0	0	0	0	0	0	0	0	0	0	0	PsoOvis1B001929	0	0.01	0.01
qqPsoOvis2_cnag1_qqPsoOvis1.1_s01_RagTag	11187432	11188391	337	0	0	0	0	0	0	0	0.01	0	0	0	0	0	0	0	0.01	0	0	0	0	0	PsoOvis1B009885	0	0	0
qqPsoOvis2_cnag1_qqPsoOvis1.1_s01_RagTag	11188663	11193613	1556	0	0	0	0	0	0	0	0.01	0	0	0	0	0	0.01	0	0	0.02	0	0	0	0	PsoOvis1B005391	0	0	0
qqPsoOvis2_cnag1_qqPsoOvis1.1_s01_RagTag	11193532	11195001	560	0	0	0	0	0	0	0	0	0.01	0	0	0	0	0	0	0	0	0	0	0	0	PsoOvis1B009180	0	0	0
qqPsoOvis2_cnag1_qqPsoOvis1.1_s01_RagTag	11195010	11196306	359	0	0.07	0	0.01	0	0	0.06	0	0.01	0	0	0.06	0.08	0.12	0.07	0.02	0	0	0.01	0.02	0	PsoOvis1B004782	0.01	0.03	0.02
qqPsoOvis2_cnag1_qqPsoOvis1.1_s01_RagTag	11196569	11199678	1030	0.01	0.03	0	0	0.01	0	0.04	0.02	0.01	0.01	0.01	0.04	0.06	0.03	0.02	0.01	0.01	0	0.01	0	0.01	PsoOvis1B007324	0.01	0.02	0.01
qqPsoOvis2_cnag1_qqPsoOvis1.1_s01_RagTag	11199869	11204338	1627	0	0	0	0	0	0	0	0	0	0.01	0	0	0	0.01	0	0	0.01	0	0.02	0	0	PsoOvis1B012979	0	0	0
qqPsoOvis2_cnag1_qqPsoOvis1.1_s01_RagTag	11204895	11208792	1422	0	0	0	0.03	0.01	0	0	0	0.02	0.01	0	0	0.03	0	0	0.04	0.01	0	0.03	0.04	0.02	PsoOvis1B005035	0.01	0.01	0
qqPsoOvis2_cnag1_qqPsoOvis1.1_s01_RagTag	11209126	11210872	551	0	0	0	0	0.17	0	0	0	0	0.18	0	0	0	0.16	0	0	0.17	0	0.19	0	0.16	PsoOvis1B011636	0.03	0.06	0.03
qqPsoOvis2_cnag1_qqPsoOvis1.1_s01_RagTag	11212073	11213826	572	0	0	0	0	0	0	0.01	0	0	0.01	0	0	0	0	0	0	0	0	0	0	0	PsoOvis1B005230	0	0	0
qqPsoOvis2_cnag1_qqPsoOvis1.1_s01_RagTag	11213863	11218082	1405	0	0	0	0.01	0	0	0	0	0.02	0	0	0	0.02	0	0	0.02	0	0	0.01	0.02	0.01	PsoOvis1B011589	0	0.01	0.01
qqPsoOvis2_cnag1_qqPsoOvis1.1_s01_RagTag	11219642	11226029	2133	0	0	0.01	0	0.01	0	0	0.02	0.01	0.01	0	0.01	0	0.02	0	0.02	0.03	0	0.02	0	0.02	PsoOvis1B009563	0	0.01	0.01
qqPsoOvis2_cnag1_qqPsoOvis1.1_s01_RagTag	11226667	11228328	640	0	0	0	0	0	0	0	0	0	0	0	0.01	0	0	0	0	0	0	0	0	0	PsoOvis1B001015	0	0	0
qqPsoOvis2_cnag1_qqPsoOvis1.1_s01_RagTag	11233450	11235064	532	0	0	0	0	0	0	0.01	0	0.01	0.01	0.01	0	0.01	0	0	0	0	0	0	0	0	PsoOvis1B007147	0	0	0
qqPsoOvis2_cnag1_qqPsoOvis1.1_s01_RagTag	11235177	11238061	874	0	0	0	0.01	0	0	0	0	0.02	0	0	0	0.01	0	0	0.02	0	0	0	0.01	0	PsoOvis1B002942	0	0	0
qqPsoOvis2_cnag1_qqPsoOvis1.1_s01_RagTag	11238562	11239563	366	0	0.01	0	0.01	0	0	0	0	0.01	0	0	0.01	0.01	0	0	0.01	0	0	0	0	0	PsoOvis1B009185	0	0	0
qqPsoOvis2_cnag1_qqPsoOvis1.1_s01_RagTag	11239903	11243560	1077	0.01	0	0.01	0	0.01	0	0.01	0.01	0.01	0.04	0.01	0.01	0	0.02	0	0.01	0.01	0.01	0.03	0	0.02	PsoOvis1B001311	0	0.01	0.01
qqPsoOvis2_cnag1_qqPsoOvis1.1_s01_RagTag	11245147	11246730	548	0	0	0	0	0	0	0	0	0.01	0	0	0	0	0	0	0.01	0	0	0	0.01	0	PsoOvis1B007357	0	0	0
qqPsoOvis2_cnag1_qqPsoOvis1.1_s01_RagTag	11246484	11250853	1763	0.03	0	0.03	0	0	0	0.04	0.07	0.04	0.04	0.03	0.04	0	0	0	0.04	0.03	0.03	0	0	0	PsoOvis1B007084	0.01	0.02	0.01
qqPsoOvis2_cnag1_qqPsoOvis1.1_s01_RagTag	11248009	11250702	1190	0	0	0.04	0	0	0	0	0.05	0	0	0	0.04	0	0	0	0.05	0.04	0.04	0	0	0	PsoOvis1B013541	0.01	0.01	0
qqPsoOvis2_cnag1_qqPsoOvis1.1_s01_RagTag	11251319	11255284	1276	0	0	0	0	0	0	0	0	0.01	0	0	0	0	0	0	0	0	0	0	0	0	PsoOvis1B009537	0	0	0
qqPsoOvis2_cnag1_qqPsoOvis1.1_s01_RagTag	11254999	11256623	540	0	0	0	0	0	0	0	0	0	0	0	0	0	0	0	0	0	0	0	0	0	PsoOvis1B011592	0	0	0
qqPsoOvis2_cnag1_qqPsoOvis1.1_s01_RagTag	11256711	11257702	330	0	0	0	0	0	0	0	0	0	0	0.01	0	0	0	0	0	0	0.01	0	0	0	PsoOvis1B009601	0	0	0
qqPsoOvis2_cnag1_qqPsoOvis1.1_s01_RagTag	11260125	11267273	3034	0	0	0	0	0	0	0	0.01	0	0	0	0.01	0	0	0	0	0.01	0	0	0	0	PsoOvis1B002383	0	0	0
qqPsoOvis2_cnag1_qqPsoOvis1.1_s01_RagTag	11263411	11273602	3997	0	0	0	0	0.01	0	0	0	0	0.01	0	0.01	0	0.02	0	0	0.02	0	0.01	0	0.01	PsoOvis1B004993	0	0.01	0.01
qqPsoOvis2_cnag1_qqPsoOvis1.1_s01_RagTag	11277242	11280911	1296	0	0.03	0	0	0.11	0	0.02	0	0.01	0.08	0	0.02	0.05	0.18	0.03	0	0.12	0	0.17	0	0.12	PsoOvis1B011387	0.02	0.05	0.03
qqPsoOvis2_cnag1_qqPsoOvis1.1_s01_RagTag	11280950	11281500	170	0	0	0.02	0	0	0	0	0.01	0	0.01	0	0.01	0	0	0	0	0.04	0.01	0	0	0	PsoOvis1B006646	0	0.01	0.01
qqPsoOvis2_cnag1_qqPsoOvis1.1_s01_RagTag	11281245	11282467	430	0	0	0.01	0	0	0	0	0.01	0	0	0	0.01	0	0	0	0	0.01	0	0	0	0	PsoOvis1B012718	0	0	0
qqPsoOvis2_cnag1_qqPsoOvis1.1_s01_RagTag	11282663	11286528	1306	0	0	0	0	0.01	0	0	0	0	0.02	0	0	0	0.02	0	0	0.01	0	0.01	0	0	PsoOvis1B013645	0	0	0
qqPsoOvis2_cnag1_qqPsoOvis1.1_s01_RagTag	11282691	11283638	315	0.01	0	0	0	0	0	0	0.01	0.01	0.01	0	0	0	0	0	0	0	0	0	0	0	PsoOvis1B007076	0	0	0
qqPsoOvis2_cnag1_qqPsoOvis1.1_s01_RagTag	11284984	11286576	564	0	0	0	0	0.05	0	0.01	0	0	0.05	0	0	0	0.06	0	0	0.05	0	0.05	0	0.02	PsoOvis1B001220	0.01	0.02	0.01
qqPsoOvis2_cnag1_qqPsoOvis1.1_s01_RagTag	11286763	11287625	346	0	0	0	0	0	0	0	0	0	0	0	0.01	0	0.01	0	0	0	0	0	0	0	PsoOvis1B007840	0	0	0
qqPsoOvis2_cnag1_qqPsoOvis1.1_s01_RagTag	11287748	11292577	1663	0	0	0	0	0.04	0	0	0	0	0.07	0.01	0	0	0	0	0	0.03	0	0.05	0	0	PsoOvis1B011185	0.01	0.01	0
qqPsoOvis2_cnag1_qqPsoOvis1.1_s01_RagTag	11296873	11301144	1536	0	0	0	0.03	0.14	0	0	0	0.03	0.16	0	0	0.03	0.14	0	0.02	0.14	0	0.17	0.03	0.1	PsoOvis1B000497	0.03	0.05	0.02
qqPsoOvis2_cnag1_qqPsoOvis1.1_s01_RagTag	11299841	11300530	256	0	0	0	0.01	0	0	0	0.01	0.02	0	0	0.01	0.02	0	0	0.03	0.02	0.01	0	0.03	0	PsoOvis1B010318	0	0.01	0.01
qqPsoOvis2_cnag1_qqPsoOvis1.1_s01_RagTag	11301337	11306572	1676	0	0	0.01	0.01	0	0	0.01	0.02	0.02	0.01	0.01	0.01	0.01	0	0	0.03	0.01	0.01	0.02	0.01	0	PsoOvis1B009582	0	0.01	0.01
qqPsoOvis2_cnag1_qqPsoOvis1.1_s01_RagTag	11310037	11333331	8701	0	0	0	0	0.02	0	0	0	0	0.03	0	0	0	0.02	0	0	0.03	0	0.03	0	0.03	PsoOvis1B001240	0	0.01	0.01
qqPsoOvis2_cnag1_qqPsoOvis1.1_s01_RagTag	11335201	11338568	1228	0	0.04	0.01	0.01	0	0	0.03	0.01	0.01	0.01	0	0.06	0.05	0	0.04	0.03	0	0.01	0.03	0.01	0	PsoOvis1B011054	0.01	0.02	0.01
qqPsoOvis2_cnag1_qqPsoOvis1.1_s01_RagTag	11335291	11336265	323	0	0.15	0	0	0	0	0.09	0.01	0	0.01	0	0.24	0.19	0	0.13	0	0	0	0	0	0	PsoOvis1B007401	0.02	0.04	0.02
qqPsoOvis2_cnag1_qqPsoOvis1.1_s01_RagTag	11339511	11347124	2794	0	0	0	0	0	0	0.02	0.02	0.02	0.02	0.01	0	0.01	0.01	0	0.01	0.01	0	0.01	0	0	PsoOvis1B007248	0	0.01	0.01
qqPsoOvis2_cnag1_qqPsoOvis1.1_s01_RagTag	11350615	11355936	1872	0	0.01	0	0	0	0	0	0	0	0	0	0.01	0.01	0.01	0.01	0	0	0	0	0	0	PsoOvis1B009926	0	0	0
qqPsoOvis2_cnag1_qqPsoOvis1.1_s01_RagTag	11359978	11360469	160	0	0	0	0.03	0	0	0	0	0.03	0	0	0	0.02	0	0	0.02	0	0	0.06	0.01	0	PsoOvis1B005196	0	0.01	0.01
qqPsoOvis2_cnag1_qqPsoOvis1.1_s01_RagTag	11360707	11365286	1456	0.01	0	0.02	0	0	0	0.01	0.04	0.01	0.04	0.02	0.03	0	0	0	0.03	0.07	0.03	0	0	0.01	PsoOvis1B009359	0	0.02	0.02
qqPsoOvis2_cnag1_qqPsoOvis1.1_s01_RagTag	11365484	11366629	397	0	0	0	0	0	0	0	0	0	0	0	0	0	0	0	0	0	0	0	0	0	PsoOvis1B004971	0	0	0
qqPsoOvis2_cnag1_qqPsoOvis1.1_s01_RagTag	11366739	11370114	1176	0.02	0.04	0	0	0.03	0	0.08	0.04	0.04	0.05	0.03	0.07	0.08	0.04	0.06	0.02	0.05	0.01	0.05	0.01	0.04	PsoOvis1B008864	0.01	0.04	0.03
qqPsoOvis2_cnag1_qqPsoOvis1.1_s01_RagTag	11371063	11374405	1203	0	0	0	0.02	0.06	0	0	0	0.02	0.04	0.01	0	0.01	0.05	0	0.01	0.04	0	0.08	0.02	0.07	PsoOvis1B000646	0.01	0.02	0.01
qqPsoOvis2_cnag1_qqPsoOvis1.1_s01_RagTag	11378193	11382518	1575	0	0	0	0	0.04	0	0	0	0	0.05	0	0	0	0.07	0	0	0.05	0	0.04	0	0.05	PsoOvis1B010900	0.01	0.02	0.01
qqPsoOvis2_cnag1_qqPsoOvis1.1_s01_RagTag	11382966	11385276	766	0	0	0	0	0	0	0	0.01	0.01	0.01	0.01	0	0	0	0	0	0	0	0	0	0	PsoOvis1B002458	0	0	0
qqPsoOvis2_cnag1_qqPsoOvis1.1_s01_RagTag	11385752	11391191	1862	0	0	0	0.01	0.01	0	0.01	0	0.01	0.01	0.01	0.01	0	0.01	0.01	0.01	0.01	0	0.02	0.01	0.01	PsoOvis1B012060	0	0.01	0.01
qqPsoOvis2_cnag1_qqPsoOvis1.1_s01_RagTag	11392930	11398876	1996	0	0.02	0	0	0	0	0.03	0.01	0	0	0	0.03	0.02	0.04	0.02	0.01	0	0.01	0	0	0	PsoOvis1B005431	0	0.01	0.01
qqPsoOvis2_cnag1_qqPsoOvis1.1_s01_RagTag	11399016	11399924	306	0	0	0	0	0	0	0	0	0	0	0	0	0	0	0	0.01	0.01	0	0	0	0	PsoOvis1B014072	0	0	0
qqPsoOvis2_cnag1_qqPsoOvis1.1_s01_RagTag	11401004	11402772	590	0	0.02	0	0.01	0	0	0.02	0	0.02	0	0	0.02	0.04	0.04	0.03	0.01	0	0	0.01	0.02	0.01	PsoOvis1B005626	0	0.01	0.01
qqPsoOvis2_cnag1_qqPsoOvis1.1_s01_RagTag	11403480	11405826	745	0.01	0.08	0	0.03	0	0	0.1	0.01	0.05	0.01	0.01	0.1	0.12	0.05	0.09	0.03	0	0	0.03	0.03	0	PsoOvis1B000709	0.02	0.04	0.02
qqPsoOvis2_cnag1_qqPsoOvis1.1_s01_RagTag	11403544	11414950	4178	0	0.01	0	0	0.01	0	0.02	0.01	0.01	0.02	0	0.03	0.03	0.03	0.01	0.01	0.02	0	0.02	0	0.01	PsoOvis1B009037	0	0.01	0.01
qqPsoOvis2_cnag1_qqPsoOvis1.1_s01_RagTag	11405985	11409697	1447	0	0	0	0	0.04	0	0	0	0	0.05	0	0	0	0.07	0	0	0.04	0	0.04	0	0.04	PsoOvis1B003492	0.01	0.02	0.01
qqPsoOvis2_cnag1_qqPsoOvis1.1_s01_RagTag	11415413	11416561	396	0	0	0.01	0	0.08	0	0.01	0.01	0	0.11	0	0.02	0	0.22	0	0.01	0.13	0.01	0.07	0	0.11	PsoOvis1B010065	0.01	0.05	0.04
qqPsoOvis2_cnag1_qqPsoOvis1.1_s01_RagTag	11416752	11418069	377	0	0	0	0	0.02	0	0	0	0	0.03	0	0	0	0	0	0	0.01	0	0.02	0	0.03	PsoOvis1B003503	0	0.01	0.01
qqPsoOvis2_cnag1_qqPsoOvis1.1_s01_RagTag	11418149	11421250	990	0.01	0.01	0	0	0.09	0	0.02	0.01	0.01	0.1	0.01	0.02	0	0.13	0.01	0	0.1	0	0.09	0	0.09	PsoOvis1B010089	0.02	0.04	0.02
qqPsoOvis2_cnag1_qqPsoOvis1.1_s01_RagTag	11421609	11423057	478	0	0.03	0	0	0	0	0.03	0	0	0	0	0.04	0.03	0.05	0.04	0	0	0	0	0	0	PsoOvis1B013277	0	0.01	0.01
qqPsoOvis2_cnag1_qqPsoOvis1.1_s01_RagTag	11423526	11424086	197	0	0	0	0	0	0	0	0	0	0	0	0	0	0	0	0	0	0	0	0	0	PsoOvis1B004583	0	0	0
qqPsoOvis2_cnag1_qqPsoOvis1.1_s01_RagTag	11424351	11431364	2496	0	0	0	0	0.04	0	0	0	0.01	0.03	0	0	0	0	0	0.01	0.05	0	0.06	0	0.04	PsoOvis1B008066	0.01	0.01	0
qqPsoOvis2_cnag1_qqPsoOvis1.1_s01_RagTag	11431431	11433336	736	0	0	0	0	0	0	0	0	0	0.01	0	0	0.01	0.01	0.02	0	0.01	0	0.01	0.01	0.01	PsoOvis1B006608	0	0.01	0.01
qqPsoOvis2_cnag1_qqPsoOvis1.1_s01_RagTag	11441708	11442982	402	0	0	0	0.03	0.08	0	0	0	0.03	0.1	0	0	0.04	0.15	0	0	0.09	0	0.1	0.03	0.1	PsoOvis1B009711	0.02	0.04	0.02
qqPsoOvis2_cnag1_qqPsoOvis1.1_s01_RagTag	11450471	11461178	3935	0	0	0	0	0.12	0	0.01	0	0.01	0.13	0	0	0.01	0.15	0	0	0.13	0	0.13	0	0.12	PsoOvis1B001753	0.02	0.05	0.03
qqPsoOvis2_cnag1_qqPsoOvis1.1_s01_RagTag	11467233	11478507	4606	0	0	0	0.02	0.02	0	0	0.01	0.02	0.02	0	0	0.02	0.01	0	0.01	0.03	0.01	0.05	0.03	0.03	PsoOvis1B011863	0.01	0.02	0.01
qqPsoOvis2_cnag1_qqPsoOvis1.1_s01_RagTag	11482231	11484424	879	0	0	0.03	0.06	0	0	0	0.03	0.06	0	0	0.03	0.04	0	0	0.02	0.03	0.02	0.06	0.04	0	PsoOvis1B005272	0.01	0.02	0.01
qqPsoOvis2_cnag1_qqPsoOvis1.1_s01_RagTag	11485120	11486676	537	0	0.11	0	0	0	0	0.15	0	0	0	0	0.12	0.11	0.19	0.1	0	0	0	0	0	0	PsoOvis1B013400	0.02	0.04	0.02
qqPsoOvis2_cnag1_qqPsoOvis1.1_s01_RagTag	11487074	11487776	229	0	0	0	0	0	0	0	0.02	0	0.01	0.01	0	0	0	0	0.01	0.06	0.01	0	0	0.01	PsoOvis1B004027	0	0.01	0.01
qqPsoOvis2_cnag1_qqPsoOvis1.1_s01_RagTag	11487959	11489950	788	0.02	0	0	0	0.01	0	0	0.02	0	0.04	0.01	0	0	0.01	0	0	0.01	0	0.01	0	0.02	PsoOvis1B000870	0	0.01	0.01
qqPsoOvis2_cnag1_qqPsoOvis1.1_s01_RagTag	11490009	11494674	1455	0	0	0	0	0.02	0	0	0	0	0.03	0	0	0	0.04	0	0	0.02	0	0.03	0	0.02	PsoOvis1B013216	0	0.01	0.01
qqPsoOvis2_cnag1_qqPsoOvis1.1_s01_RagTag	11493757	11500309	2136	0	0	0	0.01	0.04	0	0.01	0	0.01	0.07	0	0	0.01	0.06	0.01	0.01	0.04	0	0.06	0.01	0.04	PsoOvis1B003194	0.01	0.02	0.01
qqPsoOvis2_cnag1_qqPsoOvis1.1_s01_RagTag	11508943	11520001	3806	0.02	0.01	0	0	0.01	0.01	0	0.02	0.03	0.03	0	0.01	0.01	0.01	0	0.01	0.01	0.01	0.02	0.02	0.02	PsoOvis1B007795	0.01	0.01	0
qqPsoOvis2_cnag1_qqPsoOvis1.1_s01_RagTag	11521788	11526014	1888	0	0.02	0	0.01	0	0	0.01	0	0.01	0	0	0.02	0.03	0.02	0.02	0.02	0	0	0.01	0	0	PsoOvis1B011521	0	0.01	0.01
qqPsoOvis2_cnag1_qqPsoOvis1.1_s01_RagTag	11533712	11534730	332	0.01	0	0	0	0.05	0	0.01	0.02	0.02	0.07	0.01	0	0	0.07	0	0	0.07	0	0.07	0	0.06	PsoOvis1B005298	0.01	0.03	0.02
qqPsoOvis2_cnag1_qqPsoOvis1.1_s01_RagTag	11535306	11536502	340	0	0	0	0	0	0	0	0	0	0	0	0	0	0	0	0.01	0.01	0	0	0	0	PsoOvis1B011021	0	0	0
qqPsoOvis2_cnag1_qqPsoOvis1.1_s01_RagTag	11551383	11553240	721	0	0	0	0	0	0	0	0	0	0	0	0	0	0	0	0	0.01	0	0	0	0	PsoOvis1B005337	0	0	0
qqPsoOvis2_cnag1_qqPsoOvis1.1_s01_RagTag	11553866	11560003	2467	0	0	0	0	0.05	0	0	0	0	0.05	0	0	0	0.06	0	0	0.07	0	0.07	0	0.06	PsoOvis1B001680	0.01	0.02	0.01
qqPsoOvis2_cnag1_qqPsoOvis1.1_s01_RagTag	11603799	11605453	568	0	0	0	0	0.01	0	0	0	0	0.03	0	0	0	0.02	0	0	0	0	0.03	0	0.02	PsoOvis1B006134	0	0.01	0.01
qqPsoOvis2_cnag1_qqPsoOvis1.1_s01_RagTag	11608434	11609923	616	0	0	0	0.01	0	0	0	0	0.01	0.01	0	0	0	0	0	0.01	0.01	0	0.02	0	0.01	PsoOvis1B003211	0	0	0
qqPsoOvis2_cnag1_qqPsoOvis1.1_s01_RagTag	11610670	11615587	1700	0	0	0	0	0.03	0	0.01	0	0	0.03	0	0.01	0.01	0.02	0.01	0	0.03	0	0.04	0	0.03	PsoOvis1B008643	0	0.01	0.01
qqPsoOvis2_cnag1_qqPsoOvis1.1_s01_RagTag	11619171	11621617	917	0	0	0	0	0.05	0	0	0	0.01	0.06	0	0	0	0.02	0	0.01	0.06	0	0.07	0	0.03	PsoOvis1B002868	0.01	0.02	0.01
qqPsoOvis2_cnag1_qqPsoOvis1.1_s01_RagTag	11624400	11628433	1356	0	0.06	0.01	0.01	0	0.01	0.09	0.02	0.01	0	0.02	0.14	0.12	0.05	0.1	0.01	0	0.03	0	0.03	0	PsoOvis1B008213	0.01	0.04	0.03
qqPsoOvis2_cnag1_qqPsoOvis1.1_s01_RagTag	11630137	11633164	1144	0	0	0	0.01	0	0	0	0	0.01	0	0	0	0.01	0	0	0.01	0	0	0	0.01	0	PsoOvis1B004731	0	0	0
qqPsoOvis2_cnag1_qqPsoOvis1.1_s01_RagTag	11633559	11636113	772	0	0	0	0	0	0.01	0	0	0	0	0.01	0	0	0	0.01	0	0	0.01	0	0.01	0.01	PsoOvis1B009386	0	0	0
qqPsoOvis2_cnag1_qqPsoOvis1.1_s01_RagTag	11636664	11638767	774	0	0	0	0	0	0	0.01	0	0	0.01	0	0	0	0.01	0	0	0	0	0	0	0	PsoOvis1B005345	0	0	0
qqPsoOvis2_cnag1_qqPsoOvis1.1_s01_RagTag	11641854	11644481	872	0	0	0	0	0.09	0	0	0	0	0.09	0	0	0	0.12	0	0	0.09	0	0.09	0	0.08	PsoOvis1B008520	0.01	0.03	0.02
qqPsoOvis2_cnag1_qqPsoOvis1.1_s01_RagTag	11660284	11674368	5402	0	0	0	0	0.04	0	0	0	0	0.05	0	0	0	0.04	0	0	0.04	0	0.04	0	0.04	PsoOvis1B000403	0.01	0.01	0
qqPsoOvis2_cnag1_qqPsoOvis1.1_s01_RagTag	11674836	11676221	500	0	0	0	0	0	0	0	0	0	0	0	0	0	0	0	0	0	0	0	0	0	PsoOvis1B014263	0	0	0
qqPsoOvis2_cnag1_qqPsoOvis1.1_s01_RagTag	11676721	11677652	345	0	0	0.01	0.02	0.01	0	0	0.01	0.03	0	0	0	0.02	0	0	0	0	0	0	0.02	0	PsoOvis1B006091	0.01	0.01	0
qqPsoOvis2_cnag1_qqPsoOvis1.1_s01_RagTag	11679398	11680742	441	0.01	0	0	0	0	0	0.01	0.01	0.01	0	0	0.01	0.01	0	0	0	0	0	0	0	0	PsoOvis1B012748	0	0	0
qqPsoOvis2_cnag1_qqPsoOvis1.1_s01_RagTag	11681122	11682210	378	0	0	0	0	0.01	0	0	0.01	0	0	0.01	0	0	0	0	0	0.02	0	0	0	0.01	PsoOvis1B004513	0	0	0
qqPsoOvis2_cnag1_qqPsoOvis1.1_s01_RagTag	11682244	11683089	318	0	0	0	0	0.11	0	0	0	0.01	0.12	0	0	0	0.24	0	0.01	0.12	0	0.13	0	0.12	PsoOvis1B000194	0.02	0.05	0.03
qqPsoOvis2_cnag1_qqPsoOvis1.1_s01_RagTag	11683955	11685373	466	0	0	0	0	0	0	0	0	0	0	0	0	0	0	0	0	0	0	0	0	0	PsoOvis1B008332	0	0	0
qqPsoOvis2_cnag1_qqPsoOvis1.1_s01_RagTag	11685684	11695809	3825	0	0	0	0	0	0	0.01	0	0	0	0.01	0.01	0.01	0	0.02	0	0	0.01	0.01	0.01	0	PsoOvis1B001082	0	0.01	0.01
qqPsoOvis2_cnag1_qqPsoOvis1.1_s01_RagTag	11685790	11686602	262	0	0	0	0	0	0	0	0	0.01	0	0	0	0	0	0	0	0	0	0	0.01	0	PsoOvis1B002298	0	0	0
qqPsoOvis2_cnag1_qqPsoOvis1.1_s01_RagTag	11696656	11703129	2384	0	0	0	0	0.02	0	0	0	0	0.03	0	0	0	0.03	0	0	0.03	0	0.02	0	0.02	PsoOvis1B006937	0	0.01	0.01
qqPsoOvis2_cnag1_qqPsoOvis1.1_s01_RagTag	11703320	11705059	616	0.01	0	0	0	0.32	0	0.01	0	0.01	0.58	0	0	0	0.43	0	0	0.3	0	0.32	0	0.22	PsoOvis1B000312	0.06	0.12	0.06
qqPsoOvis2_cnag1_qqPsoOvis1.1_s01_RagTag	11705673	11709069	1132	0	0	0	0	0.01	0	0	0	0	0.01	0	0	0	0.02	0	0	0.02	0	0.01	0	0.01	PsoOvis1B005319	0	0	0
qqPsoOvis2_cnag1_qqPsoOvis1.1_s01_RagTag	11708990	11711201	900	0	0	0	0	0	0	0	0	0	0	0	0	0	0	0	0	0	0	0	0	0	PsoOvis1B013491	0	0	0
qqPsoOvis2_cnag1_qqPsoOvis1.1_s01_RagTag	11711521	11714658	1104	0	0	0.01	0	0	0	0	0.01	0	0	0	0	0	0	0	0.01	0.02	0	0	0	0	PsoOvis1B004486	0	0	0
qqPsoOvis2_cnag1_qqPsoOvis1.1_s01_RagTag	11717559	11718692	388	0	0	0	0	0	0.01	0	0	0	0	0.01	0	0	0	0.01	0	0	0.01	0	0	0	PsoOvis1B012719	0	0	0
qqPsoOvis2_cnag1_qqPsoOvis1.1_s01_RagTag	11719448	11720082	163	0	0	0	0	0	0	0	0	0	0	0	0	0	0	0	0	0	0	0	0	0	PsoOvis1B001155	0	0	0
qqPsoOvis2_cnag1_qqPsoOvis1.1_s01_RagTag	11720222	11721649	518	0.01	0.02	0	0	0	0	0.03	0.01	0	0.01	0	0.03	0.01	0	0.01	0	0	0	0	0	0	PsoOvis1B009487	0	0.01	0.01
qqPsoOvis2_cnag1_qqPsoOvis1.1_s01_RagTag	11722024	11723334	426	0	0	0.01	0.08	0	0	0.01	0.02	0.09	0	0	0.02	0.06	0	0	0.05	0.02	0.01	0.08	0.06	0	PsoOvis1B000454	0.01	0.03	0.02
qqPsoOvis2_cnag1_qqPsoOvis1.1_s01_RagTag	11723491	11725119	568	0	0	0	0	0.02	0	0	0	0	0.01	0	0	0.01	0.02	0.01	0	0.01	0	0	0	0	PsoOvis1B008035	0	0	0
qqPsoOvis2_cnag1_qqPsoOvis1.1_s01_RagTag	11725290	11725700	175	0	0	0	0	0	0	0	0.01	0.01	0	0	0	0	0	0	0	0	0	0	0	0	PsoOvis1B009295	0	0	0
qqPsoOvis2_cnag1_qqPsoOvis1.1_s01_RagTag	11726201	11728196	710	0	0.01	0	0.01	0.03	0	0.02	0	0.02	0.03	0	0.02	0.03	0.03	0.02	0.03	0.04	0	0.04	0.02	0.03	PsoOvis1B003188	0.01	0.02	0.01
qqPsoOvis2_cnag1_qqPsoOvis1.1_s01_RagTag	11728208	11729727	512	0.04	0	0.03	0.05	0.29	0.02	0	0.02	0.04	0.4	0	0.01	0.03	0.18	0	0.04	0.16	0.01	0.18	0.03	0.24	PsoOvis1B011687	0.07	0.09	0.02
qqPsoOvis2_cnag1_qqPsoOvis1.1_s01_RagTag	11730612	11762045	13595	0	0	0	0	0	0	0.01	0.01	0	0.01	0	0	0	0	0	0	0	0	0	0	0	PsoOvis1B005087	0	0	0
qqPsoOvis2_cnag1_qqPsoOvis1.1_s01_RagTag	11773079	11779083	2412	0.01	0	0	0	0	0	0	0.01	0.01	0	0.02	0	0	0	0	0	0.01	0.01	0	0	0	PsoOvis1B013655	0	0	0
qqPsoOvis2_cnag1_qqPsoOvis1.1_s01_RagTag	11780217	11796173	5979	0	0	0	0	0.03	0	0	0	0.01	0.04	0	0	0.01	0.03	0	0.01	0.04	0.01	0.03	0.01	0.03	PsoOvis1B007113	0	0.01	0.01
qqPsoOvis2_cnag1_qqPsoOvis1.1_s01_RagTag	11800420	11806307	2013	0.01	0.01	0.03	0	0.19	0	0.02	0.04	0.01	0.21	0.01	0.01	0	0.13	0	0.02	0.13	0.02	0.19	0	0.15	PsoOvis1B002922	0.04	0.06	0.02
qqPsoOvis2_cnag1_qqPsoOvis1.1_s01_RagTag	11806812	11808128	494	0	0	0	0	0	0	0	0	0	0	0.01	0	0	0	0	0	0	0	0	0	0	PsoOvis1B007731	0	0	0
qqPsoOvis2_cnag1_qqPsoOvis1.1_s01_RagTag	11814058	11814447	119	0	0	0	0	0	0	0	0	0	0	0	0	0	0	0	0	0	0	0	0	0	PsoOvis1B012269	0	0	0
qqPsoOvis2_cnag1_qqPsoOvis1.1_s01_RagTag	11819992	11821606	595	0	0	0	0	0	0	0	0	0	0	0	0	0	0	0	0	0	0	0	0	0	PsoOvis1B001145	0	0	0
qqPsoOvis2_cnag1_qqPsoOvis1.1_s01_RagTag	11821729	11822220	146	0.01	0	0	0	0	0	0	0	0.01	0.01	0.01	0	0	0	0	0	0	0	0	0	0	PsoOvis1B002174	0	0	0
qqPsoOvis2_cnag1_qqPsoOvis1.1_s01_RagTag	11823549	11829658	2261	0	0	0	0	0.06	0	0	0	0	0.07	0	0	0	0.06	0	0	0.07	0	0.05	0	0.06	PsoOvis1B010307	0.01	0.02	0.01
qqPsoOvis2_cnag1_qqPsoOvis1.1_s01_RagTag	11823662	11851387	10478	0.02	0.01	0	0	0.01	0	0.04	0.03	0.03	0.04	0.03	0.01	0.01	0.02	0.01	0.01	0.02	0.01	0.02	0.01	0.02	PsoOvis1B004929	0.01	0.02	0.01
qqPsoOvis2_cnag1_qqPsoOvis1.1_s01_RagTag	11831166	11832494	424	0	0	0	0.11	0	0	0	0	0.13	0	0	0	0.22	0	0	0.06	0	0	0.04	0.18	0	PsoOvis1B011551	0.02	0.04	0.02
qqPsoOvis2_cnag1_qqPsoOvis1.1_s01_RagTag	11852804	11855953	1101	0	0	0	0	0	0	0	0	0	0	0	0	0	0	0	0.01	0	0.01	0	0	0	PsoOvis1B006533	0	0	0
qqPsoOvis2_cnag1_qqPsoOvis1.1_s01_RagTag	11858109	11860071	717	0	0	0	0	0	0.01	0.01	0	0.01	0.01	0.01	0	0	0	0.01	0	0	0.01	0	0.01	0.01	PsoOvis1B013104	0	0.01	0.01
qqPsoOvis2_cnag1_qqPsoOvis1.1_s01_RagTag	11860767	11862996	864	0	0.01	0	0	0	0	0	0	0	0	0	0.03	0	0	0.01	0.01	0.03	0.01	0	0	0	PsoOvis1B002607	0	0.01	0.01
qqPsoOvis2_cnag1_qqPsoOvis1.1_s01_RagTag	11863263	11863625	112	0	0	0	0	0	0	0.01	0.02	0	0	0	0	0	0	0	0	0	0	0	0	0	PsoOvis1B009051	0	0	0
qqPsoOvis2_cnag1_qqPsoOvis1.1_s01_RagTag	11863801	11864486	245	0	0	0	0	0	0	0	0	0	0	0	0	0	0	0	0	0	0	0	0	0	PsoOvis1B004013	0	0	0
qqPsoOvis2_cnag1_qqPsoOvis1.1_s01_RagTag	11864572	11875920	4440	0	0.01	0	0	0	0	0.01	0	0	0	0.01	0.01	0	0.01	0	0	0	0	0	0	0	PsoOvis1B004911	0	0	0
qqPsoOvis2_cnag1_qqPsoOvis1.1_s01_RagTag	11876208	11877845	550	0	0	0	0	0	0	0	0	0	0	0	0	0	0	0	0	0	0	0	0	0	PsoOvis1B006566	0	0	0
qqPsoOvis2_cnag1_qqPsoOvis1.1_s01_RagTag	11876404	11876859	154	0	0	0	0	0	0	0	0	0	0	0	0	0	0	0	0	0	0	0	0	0	PsoOvis1B011314	0	0	0
qqPsoOvis2_cnag1_qqPsoOvis1.1_s01_RagTag	11877752	11878693	276	0	0	0	0	0	0	0	0	0	0	0	0	0	0	0	0	0	0	0	0	0	PsoOvis1B012934	0	0	0
qqPsoOvis2_cnag1_qqPsoOvis1.1_s01_RagTag	11879827	11886511	2307	0	0.01	0	0	0	0	0.01	0	0	0.01	0	0.01	0	0.01	0.01	0.01	0.01	0	0.01	0.01	0	PsoOvis1B001532	0	0.01	0.01
qqPsoOvis2_cnag1_qqPsoOvis1.1_s01_RagTag	11887754	11889165	597	0.01	0.01	0	0	0	0	0.03	0	0	0	0	0	0.01	0.01	0.01	0	0	0	0	0	0	PsoOvis1B007657	0	0	0
qqPsoOvis2_cnag1_qqPsoOvis1.1_s01_RagTag	11892061	11901593	3592	0	0	0	0	0.03	0	0.01	0	0	0.05	0	0.01	0	0.04	0	0	0.05	0	0.04	0	0.03	PsoOvis1B003449	0	0.02	0.02
qqPsoOvis2_cnag1_qqPsoOvis1.1_s01_RagTag	11900497	11901403	329	0	0	0	0	0.04	0	0	0.01	0	0.1	0	0	0	0.02	0	0	0.07	0.01	0.04	0	0.09	PsoOvis1B010002	0.01	0.02	0.01
qqPsoOvis2_cnag1_qqPsoOvis1.1_s01_RagTag	11901697	11906053	1829	0	0.01	0	0	0	0	0	0	0.01	0	0	0.01	0.03	0.01	0	0	0	0	0	0	0	PsoOvis1B011345	0	0	0
qqPsoOvis2_cnag1_qqPsoOvis1.1_s01_RagTag	11906289	11907836	553	0	0	0.02	0	0.11	0	0	0.03	0.01	0.12	0	0.02	0	0.1	0	0.02	0.12	0.02	0.1	0	0.09	PsoOvis1B004882	0.02	0.04	0.02
qqPsoOvis2_cnag1_qqPsoOvis1.1_s01_RagTag	11907992	11910130	781	0.02	0	0.05	0.02	0.1	0.02	0.01	0.01	0	0.06	0	0.02	0.01	0	0	0.01	0.04	0.01	0.05	0	0.04	PsoOvis1B013647	0.03	0.02	0.01
qqPsoOvis2_cnag1_qqPsoOvis1.1_s01_RagTag	11910508	11912511	608	0.01	0	0	0	0	0	0.02	0.03	0.02	0	0.01	0	0	0	0	0	0	0	0	0	0	PsoOvis1B005528	0	0.01	0.01
qqPsoOvis2_cnag1_qqPsoOvis1.1_s01_RagTag	11912753	11913630	320	0	0	0	0	0	0	0.01	0.01	0	0.01	0.02	0	0	0	0.01	0	0	0.01	0	0.01	0	PsoOvis1B000519	0	0.01	0.01
qqPsoOvis2_cnag1_qqPsoOvis1.1_s01_RagTag	11913647	11915721	700	0	0	0.01	0	0	0	0	0.02	0	0.02	0	0	0	0	0	0.02	0	0.02	0.02	0	0.02	PsoOvis1B014416	0	0.01	0.01
qqPsoOvis2_cnag1_qqPsoOvis1.1_s01_RagTag	11926560	11928791	765	0	0	0	0.01	0.02	0	0	0	0.01	0.03	0	0	0.02	0.02	0.01	0	0.01	0	0.03	0.01	0.01	PsoOvis1B002333	0	0.01	0.01
qqPsoOvis2_cnag1_qqPsoOvis1.1_s01_RagTag	11929082	11932004	1012	0	0	0	0	0	0	0	0	0.01	0	0	0	0	0	0	0	0	0	0	0	0	PsoOvis1B008696	0	0	0
qqPsoOvis2_cnag1_qqPsoOvis1.1_s01_RagTag	11932093	11934926	1074	0	0.01	0	0	0	0	0.02	0	0	0	0	0.01	0.02	0.03	0.02	0	0	0	0	0	0.01	PsoOvis1B003819	0	0.01	0.01
qqPsoOvis2_cnag1_qqPsoOvis1.1_s01_RagTag	11935309	11936550	454	0	0	0.01	0	0.19	0	0	0.01	0	0.16	0	0.01	0	0.03	0	0	0.21	0.01	0.15	0	0.17	PsoOvis1B002899	0.03	0.05	0.02
qqPsoOvis2_cnag1_qqPsoOvis1.1_s01_RagTag	11937365	11938165	301	0	0	0	0.01	0	0	0	0	0.01	0	0	0	0.01	0	0	0.02	0	0	0.03	0.02	0	PsoOvis1B005418	0	0.01	0.01
qqPsoOvis2_cnag1_qqPsoOvis1.1_s01_RagTag	11940394	11942634	748	0	0.01	0.01	0.01	0	0	0.02	0.01	0.01	0	0	0.03	0.02	0	0	0.02	0.01	0	0	0	0	PsoOvis1B011811	0	0.01	0.01
qqPsoOvis2_cnag1_qqPsoOvis1.1_s01_RagTag	11943052	11946975	1241	0.05	0	0	0	0	0	0.08	0.05	0.07	0.12	0.06	0	0.01	0.03	0.01	0	0	0	0	0	0	PsoOvis1B002712	0.01	0.03	0.02
qqPsoOvis2_cnag1_qqPsoOvis1.1_s01_RagTag	11950250	11951197	380	0	0.02	0.01	0	0	0	0.03	0	0	0	0	0.03	0.03	0	0	0.02	0.03	0	0	0	0	PsoOvis1B004998	0	0.01	0.01
qqPsoOvis2_cnag1_qqPsoOvis1.1_s01_RagTag	11963186	11994846	13011	0	0	0.01	0	0.01	0	0.01	0.01	0.01	0.01	0	0.01	0.01	0.01	0	0.01	0.01	0	0.01	0	0.01	PsoOvis1B011357	0	0.01	0.01
qqPsoOvis2_cnag1_qqPsoOvis1.1_s01_RagTag	12030441	12063774	14273	0	0	0	0	0	0	0.01	0	0.01	0.01	0	0.01	0.01	0.01	0	0	0.01	0	0	0	0	PsoOvis1B012002	0	0	0
qqPsoOvis2_cnag1_qqPsoOvis1.1_s01_RagTag	12065126	12067394	774	0	0	0.01	0.02	0	0	0.02	0.02	0.03	0.02	0	0.01	0.03	0.01	0	0.04	0.01	0.01	0.04	0.02	0.01	PsoOvis1B003840	0	0.02	0.02
qqPsoOvis2_cnag1_qqPsoOvis1.1_s01_RagTag	12068512	12072269	1360	0	0	0	0	0	0	0	0	0	0	0	0	0	0	0	0	0	0	0	0	0	PsoOvis1B014009	0	0	0
qqPsoOvis2_cnag1_qqPsoOvis1.1_s01_RagTag	12070998	12073097	827	0	0	0	0	0	0	0	0	0	0	0	0	0	0	0	0	0	0	0	0	0	PsoOvis1B005482	0	0	0
qqPsoOvis2_cnag1_qqPsoOvis1.1_s01_RagTag	12074370	12077808	1183	0	0	0.01	0	0.02	0	0.02	0.02	0.01	0.02	0.01	0.02	0	0.01	0	0	0.02	0.02	0.02	0	0.03	PsoOvis1B000953	0	0.01	0.01
qqPsoOvis2_cnag1_qqPsoOvis1.1_s01_RagTag	12078424	12080103	539	0	0	0	0.01	0	0	0.01	0	0.01	0	0	0	0.02	0	0	0.01	0	0	0.01	0.01	0	PsoOvis1B010856	0	0	0
qqPsoOvis2_cnag1_qqPsoOvis1.1_s01_RagTag	12081207	12106715	9692	0	0	0	0	0.02	0	0	0	0	0.03	0	0	0	0.02	0	0	0.02	0	0.02	0	0.02	PsoOvis1B002066	0	0.01	0.01
qqPsoOvis2_cnag1_qqPsoOvis1.1_s01_RagTag	12107625	12108329	213	0	0	0	0.01	0	0	0	0	0	0	0	0	0.02	0	0.02	0.01	0	0.02	0.02	0.03	0.03	PsoOvis1B006567	0	0.01	0.01
qqPsoOvis2_cnag1_qqPsoOvis1.1_s01_RagTag	12109560	12111249	521	0	0.08	0	0	0.11	0	0.1	0.01	0	0.13	0	0.11	0.07	0.24	0.11	0	0.14	0	0.11	0	0.16	PsoOvis1B003143	0.03	0.08	0.05
qqPsoOvis2_cnag1_qqPsoOvis1.1_s01_RagTag	12118149	12122370	1304	0	0	0	0	0.13	0	0	0.01	0	0.11	0	0	0	0.12	0	0.01	0.14	0.01	0.11	0	0.16	PsoOvis1B005014	0.02	0.04	0.02
qqPsoOvis2_cnag1_qqPsoOvis1.1_s01_RagTag	12129235	12132259	1141	0.05	0.07	0	0.02	0.19	0	0.05	0	0.02	0.11	0.02	0.04	0.04	0.08	0.04	0	0.13	0	0.11	0	0.13	PsoOvis1B009437	0.06	0.05	0.01
qqPsoOvis2_cnag1_qqPsoOvis1.1_s01_RagTag	12129598	12143246	5648	0.01	0.03	0	0	0.05	0	0.03	0.01	0.01	0.03	0.01	0.02	0.03	0.04	0.02	0	0.04	0	0.03	0.01	0.04	PsoOvis1B002376	0.01	0.02	0.01
qqPsoOvis2_cnag1_qqPsoOvis1.1_s01_RagTag	12144876	12162353	7603	0	0	0	0	0	0	0.01	0	0	0	0	0	0	0.02	0	0	0	0	0	0	0.01	PsoOvis1B014788	0	0	0
qqPsoOvis2_cnag1_qqPsoOvis1.1_s01_RagTag	12163551	12165236	660	0	0	0	0	0.01	0	0	0	0	0.01	0	0	0	0.01	0	0	0.02	0	0.02	0	0	PsoOvis1B009994	0	0	0
qqPsoOvis2_cnag1_qqPsoOvis1.1_s01_RagTag	12165333	12173412	3287	0	0	0	0	0.03	0.02	0	0	0	0.03	0.01	0	0	0	0	0	0.02	0.02	0.02	0.02	0.06	PsoOvis1B002025	0.01	0.01	0
qqPsoOvis2_cnag1_qqPsoOvis1.1_s01_RagTag	12184076	12186952	989	0	0	0	0	0.01	0	0	0	0	0.01	0	0	0	0.01	0	0	0	0	0.02	0	0.02	PsoOvis1B000662	0	0	0
qqPsoOvis2_cnag1_qqPsoOvis1.1_s01_RagTag	12186971	12190021	1115	0	0	0	0	0.01	0	0.01	0	0	0.01	0	0	0	0.03	0	0	0.03	0	0.01	0	0.01	PsoOvis1B001232	0	0.01	0.01
qqPsoOvis2_cnag1_qqPsoOvis1.1_s01_RagTag	12189597	12190034	156	0.01	0	0	0	0	0	0	0	0.01	0.01	0.01	0	0	0	0	0	0	0	0	0	0	PsoOvis1B011441	0	0	0
qqPsoOvis2_cnag1_qqPsoOvis1.1_s01_RagTag	12191270	12194839	1398	0	0	0	0	0	0	0.01	0.01	0.01	0.01	0	0	0.01	0	0	0	0	0	0.01	0	0	PsoOvis1B006459	0	0	0
qqPsoOvis2_cnag1_qqPsoOvis1.1_s01_RagTag	12195171	12197395	772	0	0	0	0	0	0	0.01	0.01	0	0	0	0.02	0.01	0	0	0.01	0	0	0	0	0	PsoOvis1B002040	0	0	0
qqPsoOvis2_cnag1_qqPsoOvis1.1_s01_RagTag	12197499	12201989	1355	0	0.02	0	0	0.09	0	0.03	0	0	0.1	0	0.02	0.04	0.13	0.02	0	0.08	0	0.12	0	0.08	PsoOvis1B009911	0.02	0.04	0.02
qqPsoOvis2_cnag1_qqPsoOvis1.1_s01_RagTag	12202969	12204901	646	0	0	0	0	0	0	0	0	0	0	0	0	0	0	0	0	0	0	0	0	0	PsoOvis1B001767	0	0	0
qqPsoOvis2_cnag1_qqPsoOvis1.1_s01_RagTag	12205084	12206970	665	0.02	0	0.02	0.07	0	0.01	0.02	0.04	0.09	0	0.04	0.02	0.06	0	0.01	0.03	0.01	0.04	0.16	0.09	0	PsoOvis1B007867	0.02	0.04	0.02
qqPsoOvis2_cnag1_qqPsoOvis1.1_s01_RagTag	12210450	12210656	69	0	0	0	0	0	0	0	0	0	0	0	0	0	0	0	0	0	0	0	0	0	PsoOvis1B003544	0	0	0
qqPsoOvis2_cnag1_qqPsoOvis1.1_s01_RagTag	12215828	12217129	467	0	0.01	0	0	0.01	0	0.01	0	0	0.01	0	0.01	0.01	0.03	0.01	0	0	0	0.02	0.01	0.02	PsoOvis1B009848	0	0.01	0.01
qqPsoOvis2_cnag1_qqPsoOvis1.1_s01_RagTag	12220982	12233245	4549	0.02	0.03	0.02	0	0.04	0.02	0.01	0.02	0.02	0.01	0	0.03	0.04	0.03	0.01	0.03	0.04	0.02	0.05	0.02	0.02	PsoOvis1B001087	0.02	0.02	0
qqPsoOvis2_cnag1_qqPsoOvis1.1_s01_RagTag	12237045	12269781	11182	0	0	0	0	0.01	0	0.01	0.01	0.01	0.02	0	0	0	0.02	0	0	0.01	0	0.02	0	0.01	PsoOvis1B002311	0	0.01	0.01
qqPsoOvis2_cnag1_qqPsoOvis1.1_s01_RagTag	12269844	12273222	1225	0	0	0	0	0	0	0	0	0	0	0	0	0	0	0	0	0	0	0.01	0	0	PsoOvis1B007191	0	0	0
qqPsoOvis2_cnag1_qqPsoOvis1.1_s01_RagTag	12275141	12281886	2696	0	0	0	0	0.03	0	0.01	0	0	0.04	0.01	0	0	0.02	0	0	0.03	0	0.02	0	0.01	PsoOvis1B000950	0	0.01	0.01
qqPsoOvis2_cnag1_qqPsoOvis1.1_s01_RagTag	12283053	12285632	838	0	0	0	0	0	0	0	0	0	0	0	0	0	0	0	0	0	0	0	0	0	PsoOvis1B005383	0	0	0
qqPsoOvis2_cnag1_qqPsoOvis1.1_s01_RagTag	12285752	12286851	409	0	0	0.1	0	0	0	0	0.07	0	0	0	0.18	0	0	0.03	0.08	0	0.05	0	0	0	PsoOvis1B013089	0.02	0.03	0.01
qqPsoOvis2_cnag1_qqPsoOvis1.1_s01_RagTag	12287528	12289309	635	0	0	0	0	0.05	0	0.01	0	0	0.06	0.01	0	0	0.06	0.01	0	0.05	0	0.05	0	0.08	PsoOvis1B003074	0.01	0.02	0.01
qqPsoOvis2_cnag1_qqPsoOvis1.1_s01_RagTag	12289557	12296569	2315	0	0	0.02	0	0.02	0	0.01	0.03	0	0.02	0	0.02	0	0.03	0	0.03	0.04	0.02	0.02	0	0.02	PsoOvis1B011484	0.01	0.02	0.01
qqPsoOvis2_cnag1_qqPsoOvis1.1_s01_RagTag	12297600	12299205	549	0	0	0	0	0.19	0	0	0.01	0.01	0.26	0	0	0	0.38	0	0.01	0.36	0	0.16	0	0.3	PsoOvis1B002766	0.03	0.1	0.07
qqPsoOvis2_cnag1_qqPsoOvis1.1_s01_RagTag	12301936	12304954	1060	0	0	0	0	0	0	0	0	0	0	0	0	0	0	0	0	0	0	0	0	0	PsoOvis1B010857	0	0	0
qqPsoOvis2_cnag1_qqPsoOvis1.1_s01_RagTag	12308275	12309030	333	0	0	0	0	0	0	0	0.01	0	0	0	0.01	0.01	0	0	0.01	0	0	0.01	0	0	PsoOvis1B004026	0	0	0
qqPsoOvis2_cnag1_qqPsoOvis1.1_s01_RagTag	12309435	12313312	1332	0	0	0.03	0	0.03	0	0	0.03	0.01	0.03	0	0.03	0	0.02	0	0.04	0.07	0.03	0.04	0	0.01	PsoOvis1B004346	0.01	0.02	0.01
qqPsoOvis2_cnag1_qqPsoOvis1.1_s01_RagTag	12317038	12317799	226	0.01	0	0	0.01	0	0	0.02	0.01	0.03	0	0	0	0.03	0	0	0.01	0	0	0.03	0.01	0	PsoOvis1B008587	0	0.01	0.01
qqPsoOvis2_cnag1_qqPsoOvis1.1_s01_RagTag	12324665	12333366	2830	0	0	0	0.01	0.03	0	0	0	0.01	0.04	0	0	0	0.03	0	0.01	0.03	0	0.04	0.01	0.03	PsoOvis1B005978	0.01	0.01	0
qqPsoOvis2_cnag1_qqPsoOvis1.1_s01_RagTag	12334180	12337042	991	0	0	0.01	0	0	0	0	0.02	0.01	0	0	0.01	0	0	0	0.02	0.02	0.01	0	0	0	PsoOvis1B000221	0	0.01	0.01
qqPsoOvis2_cnag1_qqPsoOvis1.1_s01_RagTag	12338647	12340449	576	0.07	0	0	0.02	0	0	0.08	0.07	0.1	0.09	0.05	0	0.03	0	0	0.02	0	0	0	0	0	PsoOvis1B008494	0.02	0.03	0.01
qqPsoOvis2_cnag1_qqPsoOvis1.1_s01_RagTag	12341061	12342167	361	0	0	0	0	0	0	0	0	0	0	0	0	0	0	0	0	0	0	0	0	0	PsoOvis1B012802	0	0	0
qqPsoOvis2_cnag1_qqPsoOvis1.1_s01_RagTag	12342278	12343162	316	0	0	0	0	0.1	0.01	0	0	0	0.19	0.02	0	0	0.24	0.01	0	0.17	0.02	0.07	0.01	0.17	PsoOvis1B010115	0.02	0.06	0.04
qqPsoOvis2_cnag1_qqPsoOvis1.1_s01_RagTag	12344325	12345482	429	0	0	0	0	0.01	0	0	0.01	0	0.01	0	0.01	0	0	0	0	0.02	0.01	0.02	0	0.02	PsoOvis1B004214	0	0.01	0.01
qqPsoOvis2_cnag1_qqPsoOvis1.1_s01_RagTag	12346197	12347117	306	0	0	0.04	0	0	0	0.02	0.07	0.01	0.04	0.01	0.03	0.01	0	0.01	0.04	0.13	0.06	0	0	0	PsoOvis1B012650	0.01	0.03	0.02
qqPsoOvis2_cnag1_qqPsoOvis1.1_s01_RagTag	12347255	12348088	295	0	0.03	0	0	0.08	0	0.03	0	0	0.1	0	0.02	0.05	0.08	0.03	0	0.05	0	0.07	0	0.09	PsoOvis1B006063	0.02	0.03	0.01
qqPsoOvis2_cnag1_qqPsoOvis1.1_s01_RagTag	12349671	12350873	460	0	0	0	0	0.01	0.01	0	0	0	0.01	0	0	0	0.03	0.02	0	0.02	0.01	0.01	0.01	0.04	PsoOvis1B011972	0	0.01	0.01
qqPsoOvis2_cnag1_qqPsoOvis1.1_s01_RagTag	12350979	12352233	490	0	0	0	0	0	0	0	0	0	0	0	0	0	0	0	0	0	0	0	0	0	PsoOvis1B001364	0	0	0
qqPsoOvis2_cnag1_qqPsoOvis1.1_s01_RagTag	12354991	12356508	456	0	0	0	0	0	0	0	0	0.01	0	0	0	0	0	0	0	0	0	0.01	0.01	0	PsoOvis1B007628	0	0	0
qqPsoOvis2_cnag1_qqPsoOvis1.1_s01_RagTag	12356770	12360279	1269	0	0	0	0.01	0	0	0	0	0.01	0	0	0	0.01	0	0	0.01	0	0	0.01	0.01	0	PsoOvis1B013431	0	0	0
qqPsoOvis2_cnag1_qqPsoOvis1.1_s01_RagTag	12360340	12361167	325	0	0	0	0	0	0	0	0	0	0	0	0	0	0	0	0	0	0	0	0	0.01	PsoOvis1B008788	0	0	0
qqPsoOvis2_cnag1_qqPsoOvis1.1_s01_RagTag	12362402	12366122	1342	0	0.01	0	0	0	0	0	0	0	0	0	0.02	0.03	0.02	0.01	0	0.01	0	0	0	0	PsoOvis1B014164	0	0.01	0.01
qqPsoOvis2_cnag1_qqPsoOvis1.1_s01_RagTag	12374749	12376024	446	0	0	0.02	0	0.09	0	0	0.02	0	0.12	0	0.01	0	0.08	0	0.02	0.08	0.01	0.09	0	0.06	PsoOvis1B003774	0.02	0.03	0.01
qqPsoOvis2_cnag1_qqPsoOvis1.1_s01_RagTag	12379081	12385985	2737	0.01	0	0	0	0.01	0	0.01	0.01	0.01	0.02	0.01	0	0	0.02	0	0.01	0.01	0	0.02	0.01	0.02	PsoOvis1B000603	0	0.01	0.01
qqPsoOvis2_cnag1_qqPsoOvis1.1_s01_RagTag	12386237	12387881	541	0	0	0	0	0	0	0	0	0	0	0	0	0	0	0	0	0	0	0	0	0	PsoOvis1B008749	0	0	0
qqPsoOvis2_cnag1_qqPsoOvis1.1_s01_RagTag	12391068	12394537	1149	0.02	0	0	0	0.11	0	0.01	0.03	0.02	0.12	0.02	0	0	0.08	0	0	0.13	0	0.12	0	0.1	PsoOvis1B010852	0.02	0.04	0.02
qqPsoOvis2_cnag1_qqPsoOvis1.1_s01_RagTag	12394678	12400741	2275	0	0	0	0	0	0	0	0	0	0	0	0	0	0	0	0	0.01	0.01	0	0	0.01	PsoOvis1B006259	0	0	0
qqPsoOvis2_cnag1_qqPsoOvis1.1_s01_RagTag	12395249	12395647	140	0	0	0.04	0	0	0	0	0.04	0	0	0	0.04	0	0	0	0.04	0.04	0.04	0	0	0	PsoOvis1B012443	0.01	0.01	0
qqPsoOvis2_cnag1_qqPsoOvis1.1_s01_RagTag	12406762	12408088	412	0	0	0	0	0.02	0	0	0	0	0.03	0	0	0	0.05	0	0	0.02	0	0.04	0	0.04	PsoOvis1B014504	0	0.01	0.01
qqPsoOvis2_cnag1_qqPsoOvis1.1_s01_RagTag	12410752	12421182	3980	0	0	0	0	0	0	0	0	0	0.01	0	0	0	0	0	0	0.01	0	0	0	0	PsoOvis1B000049	0	0	0
qqPsoOvis2_cnag1_qqPsoOvis1.1_s01_RagTag	12426139	12427022	348	0.01	0	0	0.01	0.29	0	0	0.01	0.02	0.39	0	0	0	0.39	0	0.01	0.3	0	0.35	0	0.23	PsoOvis1B008420	0.05	0.11	0.06
qqPsoOvis2_cnag1_qqPsoOvis1.1_s01_RagTag	12427371	12428422	324	0	0	0.01	0	0.01	0	0	0.01	0	0	0	0.01	0	0	0	0	0.02	0.01	0	0	0	PsoOvis1B002079	0	0	0
qqPsoOvis2_cnag1_qqPsoOvis1.1_s01_RagTag	12428910	12430488	499	0	0	0.03	0	0	0	0	0.02	0	0	0	0.03	0	0	0	0.04	0.06	0.02	0	0	0.02	PsoOvis1B006299	0	0.01	0.01
qqPsoOvis2_cnag1_qqPsoOvis1.1_s01_RagTag	12430725	12431333	168	0.04	0	0	0	0	0.01	0.03	0.04	0.05	0.07	0.05	0	0	0	0.01	0	0	0.02	0	0.02	0.05	PsoOvis1B000226	0.01	0.02	0.01
qqPsoOvis2_cnag1_qqPsoOvis1.1_s01_RagTag	12431463	12433368	513	0	0.02	0	0	0	0	0.03	0	0	0	0	0.03	0.03	0	0.03	0	0.02	0	0	0	0	PsoOvis1B013867	0	0.01	0.01
qqPsoOvis2_cnag1_qqPsoOvis1.1_s01_RagTag	12434061	12435650	579	0	0	0.01	0	0.02	0	0	0.02	0	0.02	0	0.02	0	0.03	0	0.01	0.03	0	0.01	0	0.01	PsoOvis1B010364	0	0.01	0.01
qqPsoOvis2_cnag1_qqPsoOvis1.1_s01_RagTag	12435998	12436927	313	0	0	0	0	0	0	0	0	0	0.02	0	0.01	0	0	0	0	0.01	0	0.01	0	0	PsoOvis1B007487	0	0	0
qqPsoOvis2_cnag1_qqPsoOvis1.1_s01_RagTag	12437725	12441337	1193	0	0	0.03	0.01	0	0	0	0.02	0.01	0	0	0	0.01	0	0	0.04	0.02	0.03	0.01	0.01	0	PsoOvis1B001020	0.01	0.01	0
qqPsoOvis2_cnag1_qqPsoOvis1.1_s01_RagTag	12463411	12468934	2204	0	0.01	0	0	0.01	0	0.01	0	0	0.01	0	0.01	0.01	0	0.01	0	0.01	0	0.01	0	0	PsoOvis1B009549	0	0	0
qqPsoOvis2_cnag1_qqPsoOvis1.1_s01_RagTag	12482089	12483087	385	0	0	0	0	0.01	0	0	0	0	0.02	0	0	0	0	0	0	0.01	0	0.01	0	0.01	PsoOvis1B007013	0	0	0
qqPsoOvis2_cnag1_qqPsoOvis1.1_s01_RagTag	12483180	12486408	1161	0	0.01	0	0	0.01	0	0.01	0	0.01	0.01	0	0.01	0.02	0.02	0.01	0	0.01	0	0.01	0	0.01	PsoOvis1B014596	0	0.01	0.01
qqPsoOvis2_cnag1_qqPsoOvis1.1_s01_RagTag	12485983	12487935	665	0	0.01	0	0	0	0	0.01	0	0	0	0	0.01	0.01	0	0	0.01	0	0	0	0	0	PsoOvis1B008043	0	0	0
qqPsoOvis2_cnag1_qqPsoOvis1.1_s01_RagTag	12488576	12491881	1148	0	0	0.01	0	0.14	0	0.01	0.02	0.01	0.12	0.01	0.02	0.01	0.16	0.01	0.01	0.16	0.02	0.13	0.01	0.13	PsoOvis1B001298	0.03	0.06	0.03
qqPsoOvis2_cnag1_qqPsoOvis1.1_s01_RagTag	12492236	12494083	641	0	0	0	0	0	0	0	0	0	0	0	0	0	0	0	0	0	0	0	0	0	PsoOvis1B009200	0	0	0
qqPsoOvis2_cnag1_qqPsoOvis1.1_s01_RagTag	12497450	12500724	1290	0	0	0	0	0	0	0.01	0	0	0	0	0.01	0	0	0	0	0	0	0	0	0	PsoOvis1B001837	0	0	0
qqPsoOvis2_cnag1_qqPsoOvis1.1_s01_RagTag	12505025	12506214	471	0	0	0	0	0	0	0	0	0	0	0	0	0	0	0	0	0	0	0	0	0	PsoOvis1B010238	0	0	0
qqPsoOvis2_cnag1_qqPsoOvis1.1_s01_RagTag	12506270	12507683	481	0	0	0	0	0	0	0	0	0	0.01	0	0	0	0	0.01	0	0	0	0	0	0	PsoOvis1B005427	0	0	0
qqPsoOvis2_cnag1_qqPsoOvis1.1_s01_RagTag	12507848	12508307	149	0	0.02	0	0	0	0	0.02	0	0	0	0	0.04	0.04	0.07	0.03	0.01	0.01	0	0	0	0	PsoOvis1B013399	0	0.01	0.01
qqPsoOvis2_cnag1_qqPsoOvis1.1_s01_RagTag	12508382	12508913	181	0.01	0.01	0.08	0	0	0	0.02	0.06	0	0.02	0	0.11	0.01	NA	0	0.05	0.16	0.05	0	0	0	PsoOvis1B001244	0.02	0.03	0.01
qqPsoOvis2_cnag1_qqPsoOvis1.1_s01_RagTag	12508943	12509414	118	0	0.06	0	0	0	0.01	0.1	0	0	NA	0.01	0.06	0.06	NA	0.08	0	0	0	NA	0	0	PsoOvis1B008225	0.01	0.03	0.02
qqPsoOvis2_cnag1_qqPsoOvis1.1_s01_RagTag	12533606	12545506	4540	0	0	0.01	0	0	0	0.01	0.01	0	0	0	0.01	0	0.01	0	0.01	0.01	0.01	0.01	0	0.01	PsoOvis1B005753	0	0.01	0.01
qqPsoOvis2_cnag1_qqPsoOvis1.1_s01_RagTag	12547227	12548650	449	0	0.02	0	0	0.01	0	0.03	0	0	0.02	0	0.02	0.04	0.04	0.02	0	0.02	0	0.02	0	0.01	PsoOvis1B008399	0	0.01	0.01
qqPsoOvis2_cnag1_qqPsoOvis1.1_s01_RagTag	12549039	12550481	475	0	0.01	0	0	0	0	0.01	0	0	0	0	0.02	0.03	0.01	0.01	0.01	0	0	0	0	0	PsoOvis1B004110	0	0.01	0.01
qqPsoOvis2_cnag1_qqPsoOvis1.1_s01_RagTag	12552080	12552745	226	0	0	0	0	0.12	0	0.01	0	0.01	0.17	0	0	0.01	0.19	0	0	0.15	0	0.13	0	0.06	PsoOvis1B014339	0.02	0.05	0.03
qqPsoOvis2_cnag1_qqPsoOvis1.1_s01_RagTag	12553884	12557416	1150	0	0	0	0	0	0	0	0	0	0	0.01	0	0	0	0	0	0	0	0	0	0	PsoOvis1B009775	0	0	0
qqPsoOvis2_cnag1_qqPsoOvis1.1_s01_RagTag	12557635	12561403	1388	0.01	0.01	0.01	0.02	0.02	0	0	0	0	0.03	0	0	0.01	0.03	0	0	0.03	0	0.04	0	0.01	PsoOvis1B012682	0.01	0.01	0
qqPsoOvis2_cnag1_qqPsoOvis1.1_s01_RagTag	12566224	12566835	232	0.11	0.1	0.14	0.14	0.17	0.1	0	0	0	0.05	0	0	0	0.19	0.01	0	0.12	0	0.11	0	0.07	PsoOvis1B010147	0.13	0.04	0.09
qqPsoOvis2_cnag1_qqPsoOvis1.1_s01_RagTag	12566879	12568244	372	0.02	0	0.02	0.01	0	0	0.04	0.04	0.02	0.04	0.02	0.04	0.02	0	0	0	0.1	0.01	0.03	0	0	PsoOvis1B001902	0.01	0.02	0.01
qqPsoOvis2_cnag1_qqPsoOvis1.1_s01_RagTag	12568569	12569663	351	0	0	0	0	0	0	0	0	0	0	0	0	0	0	0	0	0	0	0	0	0	PsoOvis1B008434	0	0	0
qqPsoOvis2_cnag1_qqPsoOvis1.1_s01_RagTag	12569770	12572386	1159	0	0	0	0	0	0	0	0	0.01	0	0.01	0	0	0	0	0	0	0	0	0	0	PsoOvis1B012382	0	0	0
qqPsoOvis2_cnag1_qqPsoOvis1.1_s01_RagTag	12573247	12574918	516	0	0.07	0	0	0.09	0	0.05	0	0	0.06	0	0.09	0.07	0.2	0.1	0	0.11	0	0.11	0.01	0.12	PsoOvis1B004822	0.03	0.06	0.03
qqPsoOvis2_cnag1_qqPsoOvis1.1_s01_RagTag	12574959	12575611	199	0	0	0	0	0.02	0	0	0	0	0.04	0	0	0	0.03	0	0.01	0.02	0	0.03	0	0.02	PsoOvis1B010760	0	0.01	0.01
qqPsoOvis2_cnag1_qqPsoOvis1.1_s01_RagTag	12575807	12577820	780	0	0	0	0	0.01	0	0	0.01	0	0.03	0	0	0	0.02	0	0	0.01	0.01	0.01	0	0.02	PsoOvis1B002440	0	0.01	0.01
qqPsoOvis2_cnag1_qqPsoOvis1.1_s01_RagTag	12577878	12578975	422	0	0	0	0	0	0	0	0	0	0	0	0	0	0.01	0	0	0	0	0	0	0.01	PsoOvis1B009162	0	0	0
qqPsoOvis2_cnag1_qqPsoOvis1.1_s01_RagTag	12579806	12590475	3516	0	0.01	0	0	0.04	0	0.01	0	0	0.05	0	0.01	0.01	0.05	0.01	0	0.03	0	0.05	0	0.04	PsoOvis1B005516	0.01	0.02	0.01
qqPsoOvis2_cnag1_qqPsoOvis1.1_s01_RagTag	12590802	12592979	773	0	0	0	0	0.04	0	0	0	0	0.04	0	0	0	0.04	0.02	0	0.03	0	0.04	0	0.07	PsoOvis1B012302	0.01	0.02	0.01
qqPsoOvis2_cnag1_qqPsoOvis1.1_s01_RagTag	12599326	12613331	6364	0.15	0.13	0.15	0.14	0.16	0.14	0	0	0	0	0	0	0	0	0	0	0	0	0	0	0	PsoOvis1B002713	0.15	0	0.15
qqPsoOvis2_cnag1_qqPsoOvis1.1_s01_RagTag	12616828	12641571	10368	0.28	0.27	0.28	0.27	0.28	0.03	0	0	0	0.01	0.24	0	0	0.01	0.23	0	0.01	0.24	0.01	0.23	0.24	PsoOvis1B004491	0.24	0.08	0.16
qqPsoOvis2_cnag1_qqPsoOvis1.1_s01_RagTag	12643266	12645028	626	0	0	0	0	0	0	0	0.02	0	0	0	0	0	0	0	0	0.01	0.01	0	0	0	PsoOvis1B012765	0	0	0
qqPsoOvis2_cnag1_qqPsoOvis1.1_s01_RagTag	12655377	12702184	19796	0	0	0	0	0	0.02	0	0	0	0	0.03	0	0	0	0.03	0	0	0.03	0	0.03	0.03	PsoOvis1B008501	0	0.01	0.01
qqPsoOvis2_cnag1_qqPsoOvis1.1_s01_RagTag	12693716	12694714	301	0	0.01	0	0	0	0	0.01	0	0	0	0	0.01	0.01	0.01	0	0	0	0	0	0	0	PsoOvis1B000611	0	0	0
qqPsoOvis2_cnag1_qqPsoOvis1.1_s01_RagTag	12699735	12700584	322	0	0	0	0	0	0	0	0	0	0	0	0	0	0	0	0	0	0	0	0	0	PsoOvis1B010593	0	0	0
qqPsoOvis2_cnag1_qqPsoOvis1.1_s01_RagTag	12702658	12703152	147	0	0	0.02	0	0.03	0	0	0.03	0	0.03	0	0.03	0	0	0	0.03	0.05	0	0.02	0	0.03	PsoOvis1B002021	0.01	0.01	0
qqPsoOvis2_cnag1_qqPsoOvis1.1_s01_RagTag	12708081	12710082	732	0	0	0	0	0	0	0	0	0	0	0	0	0	0	0	0	0	0	0	0	0	PsoOvis1B012676	0	0	0
qqPsoOvis2_cnag1_qqPsoOvis1.1_s01_RagTag	12731745	12739162	2956	0	0	0	0	0.02	0.01	0	0	0	0.02	0.01	0	0	0.03	0.01	0	0	0.02	0.04	0.01	0.04	PsoOvis1B004416	0	0.01	0.01
qqPsoOvis2_cnag1_qqPsoOvis1.1_s01_RagTag	12732199	12732904	211	0	0	0	0	0	0	0	0	0	0	0	0	0	0	0	0	0	0	0	0	0	PsoOvis1B014267	0	0	0
qqPsoOvis2_cnag1_qqPsoOvis1.1_s01_RagTag	12791761	12800437	3487	0	0	0	0	0	0	0	0	0.01	0	0	0	0	0	0	0	0	0	0	0	0	PsoOvis1B012619	0	0	0
qqPsoOvis2_cnag1_qqPsoOvis1.1_s01_RagTag	12801048	12809194	3333	0	0.01	0	0	0	0	0.01	0	0.01	0.01	0	0.01	0.01	0.01	0.01	0	0.01	0	0	0	0	PsoOvis1B006038	0	0.01	0.01
qqPsoOvis2_cnag1_qqPsoOvis1.1_s01_RagTag	12823965	12824550	227	0	0.01	0	0	0	0	0.01	0	0	0	0	0.01	0.01	0.01	0.01	0	0	0	0	0	0	PsoOvis1B003165	0	0	0
qqPsoOvis2_cnag1_qqPsoOvis1.1_s01_RagTag	12826022	12830141	1649	0	0	0.02	0	0	0	0	0.03	0	0.01	0	0.02	0	0	0	0.03	0.01	0.03	0	0	0	PsoOvis1B003886	0	0.01	0.01
qqPsoOvis2_cnag1_qqPsoOvis1.1_s01_RagTag	12830168	12831266	304	0	0	0	0	0	0.01	0.01	0.01	0.01	0.01	0.02	0	0.01	0.01	0.02	0	0	0	0	0	0	PsoOvis1B000138	0	0.01	0.01
qqPsoOvis2_cnag1_qqPsoOvis1.1_s01_RagTag	12831359	12832520	333	0.01	0	0	0	0	0	0.02	0.02	0.01	0	0.01	0.02	0	0	0	0.01	0.01	0	0	0	0	PsoOvis1B008290	0	0.01	0.01
qqPsoOvis2_cnag1_qqPsoOvis1.1_s01_RagTag	12833016	12834087	394	0	0	0	0.01	0.01	0.04	0	0	0.01	0.02	0.04	0	0.01	0	0.04	0.01	0.02	0.04	0.02	0.04	0.04	PsoOvis1B006365	0.01	0.02	0.01
qqPsoOvis2_cnag1_qqPsoOvis1.1_s01_RagTag	12835392	12839898	1640	0	0	0	0	0.02	0	0	0	0.01	0.03	0.01	0	0	0.02	0	0.01	0.02	0.01	0.02	0.01	0.04	PsoOvis1B014546	0	0.01	0.01
qqPsoOvis2_cnag1_qqPsoOvis1.1_s01_RagTag	12840962	12841701	268	0	0.23	0.01	0	0	0	0.25	0.02	0	0	0	0.23	0.23	0.21	0.23	0	0.01	0	0	0	0	PsoOvis1B010094	0.04	0.08	0.04
qqPsoOvis2_cnag1_qqPsoOvis1.1_s01_RagTag	12842451	12844153	609	0.01	0	0	0	0.02	0	0.01	0.01	0.01	0.04	0	0	0	0.03	0	0.01	0.02	0	0.02	0	0.01	PsoOvis1B000835	0	0.01	0.01
qqPsoOvis2_cnag1_qqPsoOvis1.1_s01_RagTag	12843543	12843923	109	0	0.01	0	0	0	0	0.01	0	0	0	0	0.03	0.02	0.01	0.02	0	0	0	0	0	0	PsoOvis1B012400	0	0.01	0.01
qqPsoOvis2_cnag1_qqPsoOvis1.1_s01_RagTag	12844600	12844767	98	0	0.01	0	0	0.02	0.02	0.03	0	0	0.02	0	0.02	0.01	0.03	0.05	0	0.03	0	0.01	0	0.05	PsoOvis1B002127	0.01	0.02	0.01
qqPsoOvis2_cnag1_qqPsoOvis1.1_s01_RagTag	12845115	12845823	234	0.01	0	0.01	0	0	0	0.01	0.02	0	0.02	0.02	0.01	0	0	0	0	0.02	0.02	0	0	0.01	PsoOvis1B012519	0	0.01	0.01
qqPsoOvis2_cnag1_qqPsoOvis1.1_s01_RagTag	12846030	12847277	507	0	0	0	0	0	0	0	0	0	0	0	0	0	0	0	0	0	0	0	0	0	PsoOvis1B002509	0	0	0
qqPsoOvis2_cnag1_qqPsoOvis1.1_s01_RagTag	12847395	12848537	389	0	0	0	0.01	0	0	0	0	0.02	0	0	0	0	0	0	0.01	0	0	0	0.01	0	PsoOvis1B014577	0	0	0
qqPsoOvis2_cnag1_qqPsoOvis1.1_s01_RagTag	12848743	12850614	721	0	0.02	0	0	0.05	0	0.02	0	0	0.04	0	0.02	0.03	0.07	0.03	0	0.05	0	0.05	0	0.05	PsoOvis1B004485	0.01	0.02	0.01
qqPsoOvis2_cnag1_qqPsoOvis1.1_s01_RagTag	12850695	12852467	577	0.01	0	0	0	0	0	0.02	0.01	0.02	0.01	0.01	0	0.01	0.01	0	0	0	0	0	0	0	PsoOvis1B014510	0	0.01	0.01
qqPsoOvis2_cnag1_qqPsoOvis1.1_s01_RagTag	12852517	12858256	2062	0	0	0	0	0	0	0	0	0.01	0	0	0	0	0.01	0	0.01	0	0	0.01	0	0	PsoOvis1B006349	0	0	0
qqPsoOvis2_cnag1_qqPsoOvis1.1_s01_RagTag	12854692	12857956	1191	0	0	0	0.01	0.01	0	0	0	0.01	0.01	0	0	0.01	0.02	0	0.01	0.01	0	0.02	0.01	0	PsoOvis1B000173	0	0.01	0.01
qqPsoOvis2_cnag1_qqPsoOvis1.1_s01_RagTag	12854707	12856515	651	0	0.01	0	0	0	0	0	0	0.01	0	0	0.01	0.01	0.01	0.01	0.01	0	0	0	0.01	0	PsoOvis1B008277	0	0	0
qqPsoOvis2_cnag1_qqPsoOvis1.1_s01_RagTag	12861679	12863667	598	0	0	0.02	0	0	0	0	0.03	0	0.01	0	0.02	0	0	0	0	0.07	0.01	0	0	0	PsoOvis1B010331	0	0.01	0.01
qqPsoOvis2_cnag1_qqPsoOvis1.1_s01_RagTag	12871211	12874078	943	0	0	0	0	0	0	0	0	0	0	0	0	0	0	0	0	0	0	0	0	0	PsoOvis1B002220	0	0	0
qqPsoOvis2_cnag1_qqPsoOvis1.1_s01_RagTag	12875537	12880251	1635	0	0	0	0	0	0	0	0	0	0.01	0	0	0	0.01	0	0	0	0	0	0	0	PsoOvis1B006405	0	0	0
qqPsoOvis2_cnag1_qqPsoOvis1.1_s01_RagTag	12881024	12885374	1361	0	0	0	0	0	0	0.01	0	0	0	0.01	0	0	0	0	0	0	0	0	0	0	PsoOvis1B006375	0	0	0
qqPsoOvis2_cnag1_qqPsoOvis1.1_s01_RagTag	12881215	12883098	643	0	0	0	0	0	0	0.01	0.01	0	0	0.01	0	0	0	0	0	0	0	0	0	0	PsoOvis1B012758	0	0	0
qqPsoOvis2_cnag1_qqPsoOvis1.1_s01_RagTag	12885663	12887734	702	0	0	0	0	0	0	0	0	0	0	0	0	0	0.01	0	0	0	0	0	0	0	PsoOvis1B012724	0	0	0
qqPsoOvis2_cnag1_qqPsoOvis1.1_s01_RagTag	12887890	12889158	392	0	0	0	0	0	0	0	0	0	0.01	0.01	0	0	0.01	0.01	0	0	0	0	0	0.01	PsoOvis1B009045	0	0	0
qqPsoOvis2_cnag1_qqPsoOvis1.1_s01_RagTag	12892680	12894211	591	0	0	0	0	0.03	0	0	0	0	0.03	0	0	0.01	0.05	0	0	0.04	0	0.03	0.01	0.04	PsoOvis1B007545	0	0.01	0.01
qqPsoOvis2_cnag1_qqPsoOvis1.1_s01_RagTag	12896336	12900180	1432	0	0	0	0	0	0	0	0	0	0	0	0.01	0.01	0.01	0	0	0	0	0	0	0	PsoOvis1B007119	0	0	0
qqPsoOvis2_cnag1_qqPsoOvis1.1_s01_RagTag	12901932	12906887	1818	0	0	0	0	0	0	0	0	0	0	0	0	0	0	0	0	0	0	0	0	0	PsoOvis1B013702	0	0	0
qqPsoOvis2_cnag1_qqPsoOvis1.1_s01_RagTag	12921926	12924216	863	0	0	0	0	0	0	0	0	0	0	0	0	0.01	0.01	0	0	0	0	0.01	0	0	PsoOvis1B005187	0	0	0
qqPsoOvis2_cnag1_qqPsoOvis1.1_s01_RagTag	12936201	12939173	1171	0	0.06	0	0.01	0	0	0.05	0	0.01	0	0	0.05	0.06	0.06	0.05	0.01	0	0	0.01	0.01	0	PsoOvis1B011353	0.01	0.02	0.01
qqPsoOvis2_cnag1_qqPsoOvis1.1_s01_RagTag	12939864	12940298	227	0	0	0	0	0.13	0	0	0	0	0.12	0	0	0	0.11	0	0.01	0.15	0	0.11	0.01	0.14	PsoOvis1B009909	0.02	0.04	0.02
qqPsoOvis2_cnag1_qqPsoOvis1.1_s01_RagTag	12943706	12954085	3746	0	0	0	0	0	0	0.01	0	0.01	0.01	0	0	0.01	0.01	0	0.01	0.01	0	0.01	0	0	PsoOvis1B003099	0	0.01	0.01
qqPsoOvis2_cnag1_qqPsoOvis1.1_s01_RagTag	12982771	12988835	2250	0	0.04	0	0	0.07	0	0.04	0	0	0.07	0	0.04	0.04	0.11	0.04	0	0.08	0	0.06	0	0.06	PsoOvis1B009269	0.02	0.04	0.02
qqPsoOvis2_cnag1_qqPsoOvis1.1_s01_RagTag	12992378	13006483	5437	0	0	0	0	0	0	0	0	0	0.01	0	0	0	0.01	0	0	0.01	0	0.01	0	0	PsoOvis1B001140	0	0	0
qqPsoOvis2_cnag1_qqPsoOvis1.1_s01_RagTag	13014233	13015430	490	0	0	0	0	0.04	0	0.01	0.01	0.01	0.06	0	0.01	0	0.05	0	0	0.02	0	0.04	0	0.02	PsoOvis1B007512	0.01	0.02	0.01
qqPsoOvis2_cnag1_qqPsoOvis1.1_s01_RagTag	13015996	13017195	448	0	0	0	0	0.1	0	0	0	0	0.07	0	0	0	0.1	0	0	0.06	0	0.19	0	0.11	PsoOvis1B012456	0.02	0.04	0.02
qqPsoOvis2_cnag1_qqPsoOvis1.1_s01_RagTag	13022766	13024646	617	0	0.09	0	0	0	0	0.09	0	0	0	0	0.1	0.09	0.1	0.06	0	0	0	0	0	0	PsoOvis1B006252	0.01	0.03	0.02
qqPsoOvis2_cnag1_qqPsoOvis1.1_s01_RagTag	13025500	13027984	910	0	0.04	0	0	0	0	0.06	0	0	0	0	0.06	0.05	0.06	0.03	0	0	0	0	0	0	PsoOvis1B009289	0.01	0.02	0.01
qqPsoOvis2_cnag1_qqPsoOvis1.1_s01_RagTag	13052180	13057063	1892	0	0.01	0	0	0	0	0.01	0.01	0.01	0.01	0.01	0.01	0.01	0	0.02	0.01	0.01	0.01	0.01	0	0	PsoOvis1B008345	0	0.01	0.01
qqPsoOvis2_cnag1_qqPsoOvis1.1_s01_RagTag	13059180	13060670	634	0	0	0	0	0	0	0	0	0	0	0	0	0	0.01	0	0	0.01	0	0	0	0.01	PsoOvis1B013396	0	0	0
qqPsoOvis2_cnag1_qqPsoOvis1.1_s01_RagTag	13061572	13064181	775	0	0	0	0	0	0	0	0	0	0	0	0	0	0	0	0	0	0	0	0	0	PsoOvis1B007315	0	0	0
qqPsoOvis2_cnag1_qqPsoOvis1.1_s01_RagTag	13064926	13066193	414	0	0	0	0	0.09	0	0	0	0	0.1	0	0	0	0.14	0	0	0.08	0	0.09	0	0.12	PsoOvis1B003090	0.01	0.04	0.03
qqPsoOvis2_cnag1_qqPsoOvis1.1_s01_RagTag	13066298	13067722	511	0	0	0	0	0	0.01	0.01	0.01	0	0	0.03	0	0	0	0	0	0.01	0.02	0	0.01	0.03	PsoOvis1B012637	0	0.01	0.01
qqPsoOvis2_cnag1_qqPsoOvis1.1_s01_RagTag	13068072	13069427	419	0	0.01	0	0	0	0	0.02	0	0	0	0	0.02	0.02	0.04	0	0	0.01	0	0.01	0	0	PsoOvis1B010137	0	0.01	0.01
qqPsoOvis2_cnag1_qqPsoOvis1.1_s01_RagTag	13069596	13070742	374	0.02	0	0	0	0	0	0	0.02	0.02	0.03	0.02	0	0	0	0	0	0	0	0	0	0	PsoOvis1B000416	0	0.01	0.01
qqPsoOvis2_cnag1_qqPsoOvis1.1_s01_RagTag	13071027	13071839	269	0	0	0	0	0	0	0	0	0	0	0	0	0	0	0	0	0	0	0	0	0	PsoOvis1B004484	0	0	0
qqPsoOvis2_cnag1_qqPsoOvis1.1_s01_RagTag	13072175	13074010	702	0.06	0	0.02	0	0	0	0.07	0.08	0.08	0	0.07	0.03	0.01	0.02	0.01	0.04	0.05	0.03	0	0.01	0	PsoOvis1B012638	0.01	0.03	0.02
qqPsoOvis2_cnag1_qqPsoOvis1.1_s01_RagTag	13074421	13077515	993	0	0	0	0	0.01	0	0	0	0.01	0.01	0	0.01	0.01	0	0	0.01	0.03	0	0.01	0.01	0.01	PsoOvis1B006251	0	0.01	0.01
qqPsoOvis2_cnag1_qqPsoOvis1.1_s01_RagTag	13077896	13083898	2243	0	0	0	0	0.02	0	0	0	0	0	0	0	0	0.01	0	0.01	0.03	0.01	0.01	0	0.03	PsoOvis1B014695	0	0.01	0.01
qqPsoOvis2_cnag1_qqPsoOvis1.1_s01_RagTag	13088241	13089453	421	0.01	0.01	0	0	0.1	0	0.03	0.03	0	0.14	0.02	0.02	0.02	0.15	0.01	0.01	0.14	0	0.14	0	0.13	PsoOvis1B010439	0.02	0.06	0.04
qqPsoOvis2_cnag1_qqPsoOvis1.1_s01_RagTag	13089039	13089350	83	0	0	0	0	0.35	0	0	0	NA	0.52	0	0	0	0.46	0	0	0.46	0	0.52	0	0.36	PsoOvis1B005044	0.06	0.17	0.11
qqPsoOvis2_cnag1_qqPsoOvis1.1_s01_RagTag	13091235	13092029	344	0	0.01	0	0	0	0	0.01	0	0	0	0	0	0.02	0.02	0.01	0	0	0	0	0	0	PsoOvis1B008330	0	0	0
qqPsoOvis2_cnag1_qqPsoOvis1.1_s01_RagTag	13092783	13096202	1067	0	0.01	0	0	0.02	0	0.01	0.01	0	0.03	0	0.01	0.01	0.04	0.01	0	0.04	0	0.02	0	0.01	PsoOvis1B000282	0	0.01	0.01
qqPsoOvis2_cnag1_qqPsoOvis1.1_s01_RagTag	13096637	13100157	1360	0	0	0	0	0	0	0	0	0	0.01	0	0	0.01	0.02	0	0	0.01	0	0.01	0	0	PsoOvis1B005597	0	0	0
qqPsoOvis2_cnag1_qqPsoOvis1.1_s01_RagTag	13101222	13102848	714	0	0	0	0	0	0	0	0.01	0	0.01	0	0	0	0	0	0	0	0	0	0	0.01	PsoOvis1B003806	0	0	0
qqPsoOvis2_cnag1_qqPsoOvis1.1_s01_RagTag	13107387	13122348	5805	0	0	0	0	0.03	0	0	0	0	0.04	0	0.01	0	0.04	0	0	0.04	0	0.04	0	0.03	PsoOvis1B014029	0	0.01	0.01
qqPsoOvis2_cnag1_qqPsoOvis1.1_s01_RagTag	13132002	13135204	1104	0	0	0	0	0	0	0	0	0.01	0	0	0.01	0.01	0	0	0	0.01	0	0	0	0	PsoOvis1B004747	0	0	0
qqPsoOvis2_cnag1_qqPsoOvis1.1_s01_RagTag	13144232	13145101	308	0.01	0	0.01	0	0	0	0	0.04	0.01	0	0	0.01	0	0	0	0.01	0.03	0.02	0	0	0	PsoOvis1B011392	0	0.01	0.01
qqPsoOvis2_cnag1_qqPsoOvis1.1_s01_RagTag	13145338	13146132	231	0.03	0	0	0.03	0	0.02	0.03	0.03	0.05	0.01	0.05	0	0.02	0	0.01	0.01	0	0.01	0	0.05	0	PsoOvis1B010541	0.01	0.02	0.01
qqPsoOvis2_cnag1_qqPsoOvis1.1_s01_RagTag	13146052	13147163	438	0	0	0	0	0	0	0.01	0	0	0	0	0	0	0	0	0	0	0	0	0	0	PsoOvis1B002445	0	0	0
qqPsoOvis2_cnag1_qqPsoOvis1.1_s01_RagTag	13147278	13152645	1974	0	0	0	0.01	0	0	0	0	0.01	0	0	0	0	0	0	0.02	0.02	0	0	0	0	PsoOvis1B010357	0	0	0
qqPsoOvis2_cnag1_qqPsoOvis1.1_s01_RagTag	13152992	13154984	784	0	0	0	0	0.06	0	0	0	0	0.07	0	0	0	0.09	0	0	0.06	0	0.08	0	0.07	PsoOvis1B000187	0.01	0.02	0.01
qqPsoOvis2_cnag1_qqPsoOvis1.1_s01_RagTag	13155158	13158389	1001	0	0	0	0	0	0	0	0	0	0	0	0	0	0	0	0	0	0	0	0	0	PsoOvis1B005971	0	0	0
qqPsoOvis2_cnag1_qqPsoOvis1.1_s01_RagTag	13158485	13160018	607	0	0	0	0	0	0	0	0.01	0	0	0	0	0	0	0	0	0	0	0	0	0	PsoOvis1B014378	0	0	0
qqPsoOvis2_cnag1_qqPsoOvis1.1_s01_RagTag	13170516	13193476	10357	0	0.01	0	0	0	0	0.01	0	0	0	0	0.01	0.01	0.02	0	0	0	0	0	0	0	PsoOvis1B008510	0	0	0
qqPsoOvis2_cnag1_qqPsoOvis1.1_s01_RagTag	13191410	13195780	1576	0	0	0	0	0.02	0	0	0	0	0.02	0	0	0	0.02	0	0	0.02	0	0.01	0	0.02	PsoOvis1B002239	0	0.01	0.01
qqPsoOvis2_cnag1_qqPsoOvis1.1_s01_RagTag	13195890	13198873	953	0	0	0.02	0.03	0	0	0	0.02	0.02	0	0	0	0.01	0	0	0.05	0.05	0.02	0	0.02	0	PsoOvis1B010250	0.01	0.01	0
qqPsoOvis2_cnag1_qqPsoOvis1.1_s01_RagTag	13199450	13200199	281	0	0	0	0	0	0	0	0	0	0	0	0	0	NA	0	0	0	0	0	0	NA	PsoOvis1B010282	0	0	0
qqPsoOvis2_cnag1_qqPsoOvis1.1_s01_RagTag	13200869	13201423	223	0	0	0	0.01	0	0	0	0	0.01	0	0	0.01	0.02	0	0	0.02	0.01	0	0.02	0.01	0	PsoOvis1B012814	0	0.01	0.01
qqPsoOvis2_cnag1_qqPsoOvis1.1_s01_RagTag	13201672	13204120	916	0	0	0	0	0	0	0	0	0	0	0	0	0.02	0.01	0	0	0	0	0	0	0	PsoOvis1B005996	0	0	0
qqPsoOvis2_cnag1_qqPsoOvis1.1_s01_RagTag	13204820	13219364	5624	0	0	0	0	0.02	0	0	0	0	0.01	0	0	0	0.02	0	0	0.02	0	0.02	0	0.01	PsoOvis1B014412	0	0.01	0.01
qqPsoOvis2_cnag1_qqPsoOvis1.1_s01_RagTag	13227380	13229627	843	0	0	0	0	0	0	0.01	0	0	0.01	0	0	0	0.01	0.01	0	0	0	0	0.01	0	PsoOvis1B009226	0	0	0
qqPsoOvis2_cnag1_qqPsoOvis1.1_s01_RagTag	13230449	13232156	589	0.01	0.01	0	0.01	0	0	0.01	0.01	0.02	0	0	0.01	0.01	0	0	0.02	0	0	0	0	0	PsoOvis1B004967	0	0.01	0.01
qqPsoOvis2_cnag1_qqPsoOvis1.1_s01_RagTag	13232186	13232779	223	0	0	0.01	0	0	0	0	0.01	0	0	0	0.01	0	0	0	0	0	0	0	0	0	PsoOvis1B012582	0	0	0
qqPsoOvis2_cnag1_qqPsoOvis1.1_s01_RagTag	13232877	13233914	346	0	0	0	0	0	0	0	0	0.01	0	0	0	0.01	0	0	0	0	0	0	0	0	PsoOvis1B004058	0	0	0
qqPsoOvis2_cnag1_qqPsoOvis1.1_s01_RagTag	13235234	13238925	1182	0	0.01	0.02	0	0.01	0	0	0.02	0	0.01	0.01	0.01	0.01	0.02	0.01	0.02	0.01	0.02	0	0	0	PsoOvis1B004512	0.01	0.01	0
qqPsoOvis2_cnag1_qqPsoOvis1.1_s01_RagTag	13242329	13247744	2157	0	0	0	0	0	0	0	0	0	0	0	0.01	0	0	0	0	0	0	0	0	0	PsoOvis1B013881	0	0	0
qqPsoOvis2_cnag1_qqPsoOvis1.1_s01_RagTag	13254606	13275537	8297	0.01	0.02	0.01	0.01	0.02	0.01	0.01	0	0	0.01	0	0.01	0.01	0.01	0.01	0	0	0	0.01	0	0.01	PsoOvis1B005572	0.01	0.01	0
qqPsoOvis2_cnag1_qqPsoOvis1.1_s01_RagTag	13278103	13280914	949	0	0	0	0	0.15	0	0	0	0.01	0.15	0	0	0	0.13	0	0.01	0.14	0	0.19	0	0.13	PsoOvis1B001132	0.02	0.05	0.03
qqPsoOvis2_cnag1_qqPsoOvis1.1_s01_RagTag	13283802	13284450	249	0	0	0	0	0.52	0	0	0	0	0.41	0	0	0	0.28	0	0	0.42	0	0.58	0	0.4	PsoOvis1B003066	0.09	0.14	0.05
qqPsoOvis2_cnag1_qqPsoOvis1.1_s01_RagTag	13284678	13285694	384	0	0	0	0.02	0	0	0	0	0.02	0	0	0	0.01	0	0	0.01	0	0	0.01	0.02	0	PsoOvis1B009513	0	0	0
qqPsoOvis2_cnag1_qqPsoOvis1.1_s01_RagTag	13285976	13287760	639	0	0	0	0.02	0.04	0	0	0.01	0.02	0.05	0	0.01	0.02	0.05	0	0.03	0.06	0.01	0.08	0.02	0.06	PsoOvis1B005937	0.01	0.03	0.02
qqPsoOvis2_cnag1_qqPsoOvis1.1_s01_RagTag	13289777	13291954	790	0	0	0	0.01	0.02	0	0	0	0.01	0.02	0	0	0.01	0.02	0	0.02	0.03	0	0.03	0.01	0.01	PsoOvis1B011957	0	0.01	0.01
qqPsoOvis2_cnag1_qqPsoOvis1.1_s01_RagTag	13294646	13296130	518	0	0	0	0	0	0	0	0	0	0	0	0	0	0	0	0	0	0	0	0	0	PsoOvis1B002725	0	0	0
qqPsoOvis2_cnag1_qqPsoOvis1.1_s01_RagTag	13306463	13311633	2160	0	0	0	0	0	0	0	0	0	0	0	0	0	0	0	0	0	0	0	0	0	PsoOvis1B008813	0	0	0
qqPsoOvis2_cnag1_qqPsoOvis1.1_s01_RagTag	13309729	13312785	1154	0	0.01	0	0	0	0	0.01	0	0	0	0	0.01	0	0.01	0	0	0	0	0	0	0	PsoOvis1B000656	0	0	0
qqPsoOvis2_cnag1_qqPsoOvis1.1_s01_RagTag	13312964	13313755	241	0	0	0	0.04	0	0.04	0	0	0.05	0	0.07	0	0.05	0	0.08	0.05	0	0.07	0	0.07	0.23	PsoOvis1B000456	0.01	0.04	0.03
qqPsoOvis2_cnag1_qqPsoOvis1.1_s01_RagTag	13312974	13314389	439	0	0.01	0	0.02	0	0.02	0.02	0.01	0.04	0	0.04	0.03	0.05	0.02	0.06	0.04	0	0.04	0	0.05	0.06	PsoOvis1B014294	0.01	0.03	0.02
qqPsoOvis2_cnag1_qqPsoOvis1.1_s01_RagTag	13314486	13316590	768	0	0	0.06	0	0	0	0	0.05	0	0	0	0.04	0	0	0.01	0.05	0.02	0.06	0	0	0	PsoOvis1B005891	0.01	0.02	0.01
qqPsoOvis2_cnag1_qqPsoOvis1.1_s01_RagTag	13317306	13323271	2457	0	0	0	0	0.04	0	0	0	0	0.05	0	0	0	0.04	0	0	0.05	0	0.05	0.02	0.03	PsoOvis1B010799	0.01	0.02	0.01
qqPsoOvis2_cnag1_qqPsoOvis1.1_s01_RagTag	13330484	13332480	760	0	0	0	0.01	0	0	0	0	0.01	0	0	0	0.01	0	0	0.01	0	0	0.01	0.01	0	PsoOvis1B013234	0	0	0
qqPsoOvis2_cnag1_qqPsoOvis1.1_s01_RagTag	13345452	13345784	113	0	0	0	0	0	0.04	0	0	0	0	0.01	0	0	0	0.02	0	0	0.03	0.01	0.04	0.09	PsoOvis1B007557	0.01	0.01	0
qqPsoOvis2_cnag1_qqPsoOvis1.1_s01_RagTag	13348055	13349969	695	0	0.01	0	0	0	0	0.02	0	0	0	0	0.01	0	0	0	0	0	0	0	0	0	PsoOvis1B006771	0	0	0
qqPsoOvis2_cnag1_qqPsoOvis1.1_s01_RagTag	13354430	13357059	842	0.01	0.01	0	0.02	0.02	0	0.02	0.03	0.04	0.03	0	0.02	0.04	0.04	0	0.05	0.05	0	0.07	0.02	0	PsoOvis1B009404	0.01	0.03	0.02
qqPsoOvis2_cnag1_qqPsoOvis1.1_s01_RagTag	13363829	13364038	78	0	0	0.01	0.02	0	0	0	0.01	0.01	0	0	0.02	0.03	0	0	0.02	0.01	0.01	0.02	0.05	0	PsoOvis1B014540	0	0.01	0.01
qqPsoOvis2_cnag1_qqPsoOvis1.1_s01_RagTag	13376587	13380067	1315	0	0	0	0	0.01	0	0	0	0	0.01	0	0	0	0.01	0	0	0.02	0	0.02	0	0.01	PsoOvis1B007841	0	0	0
qqPsoOvis2_cnag1_qqPsoOvis1.1_s01_RagTag	13380237	13382435	776	0	0	0.01	0	0	0	0.01	0.01	0	0.01	0	0.01	0	0.01	0	0	0	0	0	0	0	PsoOvis1B008564	0	0	0
qqPsoOvis2_cnag1_qqPsoOvis1.1_s01_RagTag	13384109	13385548	515	0	0	0	0	0	0	0	0	0	0	0.01	0	0	0	0	0	0	0	0.01	0.01	0.01	PsoOvis1B002295	0	0	0
qqPsoOvis2_cnag1_qqPsoOvis1.1_s01_RagTag	13385664	13386828	402	0	0	0	0.01	0.06	0	0	0	0.01	0.08	0	0	0.01	0.09	0	0.02	0.15	0	0.09	0	0.03	PsoOvis1B010916	0.01	0.03	0.02
qqPsoOvis2_cnag1_qqPsoOvis1.1_s01_RagTag	13386998	13387642	229	0	0	0	0	0.04	0	0	0	0	0.04	0	0	0	0.03	0	0	0.05	0	0.03	0	0.05	PsoOvis1B006915	0.01	0.01	0
qqPsoOvis2_cnag1_qqPsoOvis1.1_s01_RagTag	13387740	13388553	312	0	0.02	0	0	0.01	0	0.03	0	0.01	0.02	0	0	0.03	0	0.02	0	0	0	0.04	0	0.02	PsoOvis1B013440	0	0.01	0.01
qqPsoOvis2_cnag1_qqPsoOvis1.1_s01_RagTag	13390036	13402103	4732	0	0	0	0	0	0	0	0	0	0	0	0	0	0	0	0	0	0	0	0	0	PsoOvis1B005211	0	0	0
qqPsoOvis2_cnag1_qqPsoOvis1.1_s01_RagTag	13412703	13412966	86	0	0	0	0	0	0	0	0.02	0.01	0	0.03	0	0	0	0	0	0	0	0	0	NA	PsoOvis1B003992	0	0	0
qqPsoOvis2_cnag1_qqPsoOvis1.1_s01_RagTag	13420620	13438552	4264	0	0	0.01	0.04	0.04	0	0	0.01	0.02	0	0	0	0	0.01	0	0	0.02	0	0.03	0	0	PsoOvis1B002783	0.01	0.01	0
qqPsoOvis2_cnag1_qqPsoOvis1.1_s01_RagTag	13430731	13432457	0	NA	NA	NA	NA	NA	NA	NA	NA	NA	NA	NA	NA	NA	NA	NA	NA	NA	NA	NA	NA	NA	PsoOvis1B006332	NA	NA	NA
qqPsoOvis2_cnag1_qqPsoOvis1.1_s01_RagTag	13436155	13439806	1398	0	0.01	0	0	0	0	0.01	0	0	0	0	0.02	0.01	0.02	0.01	0	0	0	0	0	0	PsoOvis1B009308	0	0	0
qqPsoOvis2_cnag1_qqPsoOvis1.1_s01_RagTag	13440526	13475676	13540	0	0	0	0	0	0	0.01	0	0	0	0	0	0.01	0.01	0	0	0	0	0.01	0	0	PsoOvis1B002594	0	0	0
qqPsoOvis2_cnag1_qqPsoOvis1.1_s01_RagTag	13441870	13442276	140	0	0	0.01	0	0	0.01	0	0	0	0	0.02	0.01	0	0	0.01	0	0.02	0.04	0	0	0.03	PsoOvis1B001462	0	0.01	0.01
qqPsoOvis2_cnag1_qqPsoOvis1.1_s01_RagTag	13446977	13448323	561	0.01	0.01	0	0.02	0	0	0.03	0.01	0.04	0.01	0	0.01	0.03	0	0	0.01	0	0	0.01	0	0	PsoOvis1B010539	0.01	0.01	0
qqPsoOvis2_cnag1_qqPsoOvis1.1_s01_RagTag	13497794	13500197	795	0	0	0.03	0	0	0	0	0.04	0	0.01	0	0.02	0	0	0	0.02	0.03	0.03	0	0	0	PsoOvis1B009707	0	0.01	0.01
qqPsoOvis2_cnag1_qqPsoOvis1.1_s01_RagTag	13501399	13503181	568	0	0.05	0	0	0	0	0.05	0	0.01	0	0	0.04	0.06	0.1	0.06	0	0	0	0	0	0	PsoOvis1B003367	0.01	0.02	0.01
qqPsoOvis2_cnag1_qqPsoOvis1.1_s01_RagTag	13503353	13504820	514	0	0.01	0	0	0	0	0	0	0	0	0	0.01	0.01	0.02	0	0	0	0	0	0	0	PsoOvis1B006831	0	0	0
qqPsoOvis2_cnag1_qqPsoOvis1.1_s01_RagTag	13506241	13514477	2033	0	0	0	0	0	0.01	0	0.02	0.01	0	0.01	0.01	0	0	0.01	0.01	0.01	0.02	0	0.01	0.01	PsoOvis1B007884	0	0.01	0.01
qqPsoOvis2_cnag1_qqPsoOvis1.1_s01_RagTag	13526306	13527150	185	0	0	0.18	0.43	0	0	0	0.19	0.43	0	0	0.22	0.01	0	0	0.21	0.16	0.22	0	0.21	0	PsoOvis1B013404	0.1	0.11	0.01
qqPsoOvis2_cnag1_qqPsoOvis1.1_s01_RagTag	13528121	13528902	239	0	0	0	0	0	0	0	0	0	0	0	0	0	NA	0	0	0	0	0	0	0	PsoOvis1B001327	0	0	0
qqPsoOvis2_cnag1_qqPsoOvis1.1_s01_RagTag	13529286	13534494	1477	0	0	0	0.01	0.14	0	0	0	0.01	0.14	0	0.01	0.01	0.22	0	0.01	0.19	0	0.11	0	0	PsoOvis1B000741	0.03	0.05	0.02
qqPsoOvis2_cnag1_qqPsoOvis1.1_s01_RagTag	13535010	13536885	508	0	0	0.03	0	0.03	0	0	0.02	0	0.02	0	0.01	0	0	0	0.04	0	0	0.06	0	0	PsoOvis1B001721	0.01	0.01	0
qqPsoOvis2_cnag1_qqPsoOvis1.1_s01_RagTag	13545390	13546459	233	0.07	0	0	0.07	0	0	0.02	0.06	0.08	0.1	0.09	0	0.04	0	0	0.03	0	0	0.09	0.07	0	PsoOvis1B011817	0.02	0.04	0.02
qqPsoOvis2_cnag1_qqPsoOvis1.1_s01_RagTag	13546918	13547307	108	0	0	0	0	0	0	0	0	0	NA	NA	0	0	0	0	0	NA	0	0	0	NA	PsoOvis1B007399	0	0	0
qqPsoOvis2_cnag1_qqPsoOvis1.1_s01_RagTag	13547297	13547504	127	0.01	0	0	0.13	0	0	0	0.01	0.15	0.02	0.02	0	0.06	0	0	0.13	0	0	0.12	0.16	0	PsoOvis1B009272	0.02	0.04	0.02
qqPsoOvis2_cnag1_qqPsoOvis1.1_s01_RagTag	13547947	13549567	487	0	0	0	0	0	0	0	0	0	0	0	0	0	0	0	0	0	0	0	0	0	PsoOvis1B006591	0	0	0
qqPsoOvis2_cnag1_qqPsoOvis1.1_s01_RagTag	13549588	13550792	451	0.01	0	0	0.02	0	0	0.04	0.02	0.03	0	0.01	0	0.03	0	0	0.03	0	0	0.02	0.02	0	PsoOvis1B000978	0	0.01	0.01
qqPsoOvis2_cnag1_qqPsoOvis1.1_s01_RagTag	13556436	13557676	497	0	0	0	0	0	0	0	0	0	0	0	0	0	0	0	0	0	0	0	0	0	PsoOvis1B007469	0	0	0
qqPsoOvis2_cnag1_qqPsoOvis1.1_s01_RagTag	13559023	13559244	64	0	0	0.01	0	0.01	0	0	0.02	0	0.01	0	0.02	0	0.01	0	0.02	0.03	0.02	0.01	0	0.01	PsoOvis1B007215	0	0.01	0.01
qqPsoOvis2_cnag1_qqPsoOvis1.1_s01_RagTag	13559490	13561568	741	0	0	0	0	0	0	0	0	0	0	0	0	0	0	0	0.01	0	0	0	0	0	PsoOvis1B013652	0	0	0
qqPsoOvis2_cnag1_qqPsoOvis1.1_s01_RagTag	13562563	13563710	361	0	0	0.01	0	0	0	0	0	0	0	0	0.01	0	0	0	0.01	0.01	0.01	0	0	0	PsoOvis1B005020	0	0	0
qqPsoOvis2_cnag1_qqPsoOvis1.1_s01_RagTag	13565520	13580854	5187	0	0	0	0	0.05	0	0	0	0.01	0.06	0	0	0.01	0.04	0	0.01	0.05	0	0.06	0	0.06	PsoOvis1B002074	0.01	0.02	0.01
qqPsoOvis2_cnag1_qqPsoOvis1.1_s01_RagTag	13581601	13582708	311	0.01	0	0	0	0.08	0	0	0	0	0.07	0.01	0	0	0.05	0	0	0.08	0	0.06	0	0.09	PsoOvis1B014427	0.01	0.02	0.01
qqPsoOvis2_cnag1_qqPsoOvis1.1_s01_RagTag	13583358	13586236	1038	0	0.03	0	0	0	0	0.03	0	0	0	0	0.04	0.03	0.04	0.03	0	0	0	0	0	0	PsoOvis1B004079	0	0.01	0.01
qqPsoOvis2_cnag1_qqPsoOvis1.1_s01_RagTag	13588408	13588704	125	0	0	0	0	0	0	0.01	0	0	0	0	0	0	0	0	0	0	0	0	0	0	PsoOvis1B009115	0	0	0
qqPsoOvis2_cnag1_qqPsoOvis1.1_s01_RagTag	13589126	13591841	1019	0.09	0	0	0	0	0	0.11	0.09	0.11	0.12	0.08	0	0	0	0	0	0	0	0	0	0	PsoOvis1B013604	0.01	0.03	0.02
qqPsoOvis2_cnag1_qqPsoOvis1.1_s01_RagTag	13596939	13599338	842	0	0	0	0.01	0	0	0	0	0.02	0	0	0	0.01	0	0	0.01	0	0	0.02	0.02	0	PsoOvis1B007365	0	0.01	0.01
qqPsoOvis2_cnag1_qqPsoOvis1.1_s01_RagTag	13602969	13609807	3159	0	0	0	0	0	0.02	0	0	0	0	0.01	0	0	0	0.01	0	0	0	0	0.01	0	PsoOvis1B001041	0	0	0
qqPsoOvis2_cnag1_qqPsoOvis1.1_s01_RagTag	13609896	13611622	570	0	0	0	0	0.03	0	0	0	0	0.03	0	0	0	0	0	0.01	0.02	0	0.05	0	0.04	PsoOvis1B007337	0	0.01	0.01
qqPsoOvis2_cnag1_qqPsoOvis1.1_s01_RagTag	13612025	13620019	2844	0	0	0	0	0.01	0	0	0.01	0	0.01	0	0	0	0.01	0	0	0.01	0	0	0	0.01	PsoOvis1B013569	0	0	0
qqPsoOvis2_cnag1_qqPsoOvis1.1_s01_RagTag	13625403	13630727	1748	0	0	0	0.01	0	0	0	0	0.01	0	0	0	0.01	0	0	0.01	0	0	0.01	0	0	PsoOvis1B005113	0	0	0
qqPsoOvis2_cnag1_qqPsoOvis1.1_s01_RagTag	13630769	13632832	766	0.01	0.02	0	0	0	0	0.03	0	0.01	0	0	0.01	0.02	0.01	0.01	0	0	0	0	0	0	PsoOvis1B002449	0	0.01	0.01
qqPsoOvis2_cnag1_qqPsoOvis1.1_s01_RagTag	13630838	13631944	374	0.01	0	0	0	0	0	0.01	0.01	0.01	0.01	0	0	0	0	0	0	0	0	0.01	0	0	PsoOvis1B007400	0	0	0
qqPsoOvis2_cnag1_qqPsoOvis1.1_s01_RagTag	13634069	13635208	433	0	0	0	0	0	0.01	0	0	0	0	0	0	0	0	0.02	0.01	0.01	0.02	0.01	0.02	0.02	PsoOvis1B009593	0	0.01	0.01
qqPsoOvis2_cnag1_qqPsoOvis1.1_s01_RagTag	13635473	13638748	1105	0	0	0	0	0.03	0	0	0	0	0.05	0	0	0	0	0	0	0.04	0	0.04	0	0.03	PsoOvis1B005450	0	0.01	0.01
qqPsoOvis2_cnag1_qqPsoOvis1.1_s01_RagTag	13644169	13653653	3996	0	0	0	0.01	0	0	0.01	0.01	0.02	0.02	0.01	0	0.02	0	0.01	0.01	0	0	0.02	0.01	0.01	PsoOvis1B011131	0	0.01	0.01
qqPsoOvis2_cnag1_qqPsoOvis1.1_s01_RagTag	13654879	13656539	471	0	0.01	0	0	0	0	0.01	0.01	0	0	0.01	0.02	0.01	0	0.01	0	0	0.01	0	0	0	PsoOvis1B007093	0	0.01	0.01
qqPsoOvis2_cnag1_qqPsoOvis1.1_s01_RagTag	13656689	13657441	229	0	0.06	0.01	0	0.05	0.02	0.05	0.01	0.01	0.04	0.03	0.08	0.08	0.08	0.09	0.02	0.05	0.04	0.03	0.02	0.05	PsoOvis1B013641	0.02	0.05	0.03
qqPsoOvis2_cnag1_qqPsoOvis1.1_s01_RagTag	13657593	13660205	911	0	0	0.01	0	0.12	0	0	0.02	0	0.12	0	0.02	0	0.15	0	0.02	0.13	0.02	0.14	0	0.13	PsoOvis1B010698	0.02	0.05	0.03
[truncated: 8,217 more rows]
