# Supplementary material for: Over-expression and increased copy numbers of a cytochrome P450 and two UDP-glucuronosyltransferase genes in macrocyclic lactone resistant Psoroptes ovis of cattle
Source: PLoS Pathog. 2025 Jul 29;21(7):e1012963. doi: 10.1371/journal.ppat.1012963 (PMC12364353; doi:10.1371/journal.ppat.1012963)
Supplement: S12 Table — (XLSX) [file ppat.1012963.s014.xlsx]

## Sheet: Mod.Table_S12
Chromosome	Position	Reference	Alternative	Gene	Type	Exon	Position in Gene	Protein Change	cDNA position	Coding Sequence Position	Amino Acid	D03	D05	D06	D07	D08	D09	D10
qqPsoOvis2_cnag1_qqPsoOvis1.1_s01_RagTag	5846228	C	T	PsoOvis1B010291	Non-Synonymous	2 of 2	c.1130C>T	p.Ser377Leu	1130/1599	1130/1599	377/532	1	0	NA	NA	NA	NA	NA
qqPsoOvis2_cnag1_qqPsoOvis1.1_s01_RagTag	10098862	C	G	PsoOvis1B005119	Non-Synonymous	1 of 1	c.326C>G	p.Ala109Gly	326/1044	326/1044	109/347	1	0	NA	NA	NA	NA	0
qqPsoOvis2_cnag1_qqPsoOvis1.1_s01_RagTag	10099491	G	A	PsoOvis1B005119	Non-Synonymous	1 of 1	c.955G>A	p.Ala319Thr	955/1044	955/1044	319/347	1	NA	NA	0	0	NA	0
qqPsoOvis2_cnag1_qqPsoOvis1.1_s01_RagTag	10101253	A	G	PsoOvis1B011514	Non-Synonymous	3 of 3	c.2039T>C	p.Leu680Ser	2039/2118	2039/2118	680/705	1	0	NA	0	0	NA	NA
qqPsoOvis2_cnag1_qqPsoOvis1.1_s01_RagTag	10101323	C	T	PsoOvis1B011514	Non-Synonymous	3 of 3	c.1969G>A	p.Ala657Thr	1969/2118	1969/2118	657/705	1	0	NA	0	0	NA	NA
qqPsoOvis2_cnag1_qqPsoOvis1.1_s01_RagTag	10101706	C	T	PsoOvis1B011514	Non-Synonymous	2 of 3	c.1769G>A	p.Ser590Asn	1769/2118	1769/2118	590/705	1	0	NA	0	NA	NA	NA
qqPsoOvis2_cnag1_qqPsoOvis1.1_s01_RagTag	10101709	T	C	PsoOvis1B011514	Non-Synonymous	2 of 3	c.1766A>G	p.Gln589Arg	1766/2118	1766/2118	589/705	1	0	NA	0	NA	NA	NA
qqPsoOvis2_cnag1_qqPsoOvis1.1_s01_RagTag	10101721	A	G	PsoOvis1B011514	Non-Synonymous	2 of 3	c.1754T>C	p.Ile585Thr	1754/2118	1754/2118	585/705	1	0	NA	0	NA	NA	NA
qqPsoOvis2_cnag1_qqPsoOvis1.1_s01_RagTag	10101722	T	C	PsoOvis1B011514	Non-Synonymous	2 of 3	c.1753A>G	p.Ile585Val	1753/2118	1753/2118	585/705	1	0	NA	0	NA	NA	NA
qqPsoOvis2_cnag1_qqPsoOvis1.1_s01_RagTag	10101811	A	T	PsoOvis1B011514	Non-Synonymous	2 of 3	c.1664T>A	p.Ile555Lys	1664/2118	1664/2118	555/705	1	0	NA	0	NA	NA	NA
qqPsoOvis2_cnag1_qqPsoOvis1.1_s01_RagTag	10101824	C	T	PsoOvis1B011514	Non-Synonymous	2 of 3	c.1651G>A	p.Glu551Lys	1651/2118	1651/2118	551/705	1	NA	NA	0	NA	NA	NA
qqPsoOvis2_cnag1_qqPsoOvis1.1_s01_RagTag	10102535	C	T	PsoOvis1B011514	Non-Synonymous	2 of 3	c.940G>A	p.Glu314Lys	940/2118	940/2118	314/705	1	0	0.5	0	0	NA	NA
qqPsoOvis2_cnag1_qqPsoOvis1.1_s01_RagTag	10102654	T	G	PsoOvis1B011514	Non-Synonymous	2 of 3	c.821A>C	p.Lys274Thr	821/2118	821/2118	274/705	1	0	NA	0	0	NA	NA
qqPsoOvis2_cnag1_qqPsoOvis1.1_s01_RagTag	10102676	G	A	PsoOvis1B011514	Non-Synonymous	2 of 3	c.799C>T	p.Pro267Ser	799/2118	799/2118	267/705	1	NA	NA	0	0	NA	NA
qqPsoOvis2_cnag1_qqPsoOvis1.1_s01_RagTag	10102733	C	T	PsoOvis1B011514	Non-Synonymous	2 of 3	c.742G>A	p.Val248Ile	742/2118	742/2118	248/705	1	0	NA	0	0	NA	NA
qqPsoOvis2_cnag1_qqPsoOvis1.1_s01_RagTag	10103506	C	T	PsoOvis1B011514	Non-Synonymous	1 of 3	c.116G>A	p.Gly39Glu	116/2118	116/2118	39/705	1	0	NA	0	NA	NA	NA
qqPsoOvis2_cnag1_qqPsoOvis1.1_s01_RagTag	10103521	A	T	PsoOvis1B011514	Non-Synonymous	1 of 3	c.101T>A	p.Val34Glu	101/2118	101/2118	34/705	1	0	NA	NA	NA	NA	0
qqPsoOvis2_cnag1_qqPsoOvis1.1_s01_RagTag	10104420	G	A	PsoOvis1B007176	Non-Synonymous	2 of 4	c.353G>A	p.Ser118Asn	353/1979	353/1979	118/658	1	0	NA	0	0	NA	NA
qqPsoOvis2_cnag1_qqPsoOvis1.1_s01_RagTag	10104478	G	T	PsoOvis1B007176	Non-Synonymous	2 of 4	c.411G>T	p.Gln137His	411/1979	411/1979	137/658	1	0	NA	0	0	NA	NA
qqPsoOvis2_cnag1_qqPsoOvis1.1_s01_RagTag	10104528	A	C	PsoOvis1B007176	Non-Synonymous	2 of 4	c.461A>C	p.Asn154Thr	461/1979	461/1979	154/658	1	0	NA	NA	NA	NA	NA
qqPsoOvis2_cnag1_qqPsoOvis1.1_s01_RagTag	10104529	T	G	PsoOvis1B007176	Non-Synonymous	2 of 4	c.462T>G	p.Asn154Lys	462/1979	462/1979	154/658	1	0	NA	NA	NA	NA	NA
qqPsoOvis2_cnag1_qqPsoOvis1.1_s01_RagTag	10104539	A	T	PsoOvis1B007176	Non-Synonymous	2 of 4	c.472A>T	p.Ile158Phe	472/1979	472/1979	158/658	1	0	NA	0	NA	NA	NA
qqPsoOvis2_cnag1_qqPsoOvis1.1_s01_RagTag	10104540	T	C	PsoOvis1B007176	Non-Synonymous	2 of 4	c.473T>C	p.Ile158Thr	473/1979	473/1979	158/658	1	0	NA	0	NA	NA	NA
qqPsoOvis2_cnag1_qqPsoOvis1.1_s01_RagTag	10104543	A	G	PsoOvis1B007176	Non-Synonymous	2 of 4	c.476A>G	p.Lys159Arg	476/1979	476/1979	159/658	1	0	NA	0	NA	NA	NA
qqPsoOvis2_cnag1_qqPsoOvis1.1_s01_RagTag	10106412	A	G	PsoOvis1B007176	Non-Synonymous	4 of 4	c.1960A>G	p.Ile654Val	1960/1979	1960/1979	654/658	1	NA	NA	0	NA	NA	NA
qqPsoOvis2_cnag1_qqPsoOvis1.1_s01_RagTag	10106685	A	T	PsoOvis1B008480	Non-Synonymous	1 of 1	c.127A>T	p.Ile43Leu	127/333	127/333	43/110	1	0	NA	0	NA	NA	NA
qqPsoOvis2_cnag1_qqPsoOvis1.1_s01_RagTag	10106751	C	A	PsoOvis1B008480	Non-Synonymous	1 of 1	c.193C>A	p.His65Asn	193/333	193/333	65/110	1	0	NA	0	NA	NA	NA
qqPsoOvis2_cnag1_qqPsoOvis1.1_s01_RagTag	10106797	G	A	PsoOvis1B008480	Non-Synonymous	1 of 1	c.239G>A	p.Ser80Asn	239/333	239/333	80/110	1	0	NA	0	NA	NA	0
qqPsoOvis2_cnag1_qqPsoOvis1.1_s01_RagTag	10108462	C	T	PsoOvis1B001171	Non-Synonymous	2 of 3	c.301G>A	p.Asp101Asn	386/1720	301/1635	101/544	1	NA	NA	NA	0	NA	0
qqPsoOvis2_cnag1_qqPsoOvis1.1_s01_RagTag	10108474	C	T	PsoOvis1B001171	Non-Synonymous	2 of 3	c.289G>A	p.Asp97Asn	374/1720	289/1635	97/544	1	NA	NA	NA	0	NA	0
qqPsoOvis2_cnag1_qqPsoOvis1.1_s01_RagTag	10108703	C	A	PsoOvis1B001171	Non-Synonymous	1 of 3	c.131G>T	p.Arg44Leu	216/1720	131/1635	44/544	1	NA	NA	0	0	NA	0
qqPsoOvis2_cnag1_qqPsoOvis1.1_s01_RagTag	10108743	G	A	PsoOvis1B001171	Non-Synonymous	1 of 3	c.91C>T	p.His31Tyr	176/1720	91/1635	31/544	1	NA	NA	0	0	NA	0
qqPsoOvis2_cnag1_qqPsoOvis1.1_s01_RagTag	10666474	T	C	PsoOvis1B007984	Non-Synonymous	1 of 5	c.589A>G	p.Lys197Glu	994/3669	589/2898	197/965	1	0	NA	0	NA	NA	NA
qqPsoOvis2_cnag1_qqPsoOvis1.1_s01_RagTag	10666619	T	A	PsoOvis1B007984	Non-Synonymous	1 of 5	c.444A>T	p.Gln148His	849/3669	444/2898	148/965	1	0	NA	0	0	0	NA
qqPsoOvis2_cnag1_qqPsoOvis1.1_s01_RagTag	10666627	T	G	PsoOvis1B007984	Non-Synonymous	1 of 5	c.436A>C	p.Asn146His	841/3669	436/2898	146/965	1	0	NA	0	0	0	NA
qqPsoOvis2_cnag1_qqPsoOvis1.1_s01_RagTag	10666630	G	C	PsoOvis1B007984	Non-Synonymous	1 of 5	c.433C>G	p.His145Asp	838/3669	433/2898	145/965	0.975	0	NA	0	0	0	NA
qqPsoOvis2_cnag1_qqPsoOvis1.1_s01_RagTag	10666633	C	T	PsoOvis1B007984	Non-Synonymous	1 of 5	c.430G>A	p.Asp144Asn	835/3669	430/2898	144/965	0.9744	0	NA	0	0	0	NA
qqPsoOvis2_cnag1_qqPsoOvis1.1_s01_RagTag	10666645	T	A	PsoOvis1B007984	Non-Synonymous	1 of 5	c.418A>T	p.Asn140Tyr	823/3669	418/2898	140/965	1	0	NA	0	0	0	NA
qqPsoOvis2_cnag1_qqPsoOvis1.1_s01_RagTag	10666699	A	G	PsoOvis1B007984	Non-Synonymous	1 of 5	c.364T>C	p.Tyr122His	769/3669	364/2898	122/965	1	0	NA	0	0	0	NA
qqPsoOvis2_cnag1_qqPsoOvis1.1_s02_RagTag	911793	A	G	PsoOvis1B014082	Non-Synonymous	7 of 8	c.2978T>C	p.Val993Ala	2978/3195	2978/3195	993/1064	1	0	0	0	0	NA	NA
qqPsoOvis2_cnag1_qqPsoOvis1.1_s02_RagTag	912449	T	G	PsoOvis1B014082	Non-Synonymous	6 of 8	c.2627A>C	p.Asn876Thr	2627/3195	2627/3195	876/1064	1	NA	NA	NA	0	NA	0.9091
qqPsoOvis2_cnag1_qqPsoOvis1.1_s02_RagTag	1398406	G	A	PsoOvis1B006766	Non-Synonymous	1 of 1	c.74C>T	p.Thr25Ile	74/480	74/480	25/159	1	0	NA	40	NA	NA	NA
qqPsoOvis2_cnag1_qqPsoOvis1.1_s02_RagTag	1398430	G	A	PsoOvis1B006766	Non-Synonymous	1 of 1	c.50C>T	p.Thr17Ile	50/480	50/480	17/159	1	0	NA	42	43	NA	NA
qqPsoOvis2_cnag1_qqPsoOvis1.1_s02_RagTag	1398442	G	A	PsoOvis1B006766	Non-Synonymous	1 of 1	c.38C>T	p.Thr13Met	38/480	38/480	13/159	1	0	NA	NA	47	NA	NA
qqPsoOvis2_cnag1_qqPsoOvis1.1_s02_RagTag	1405755	T	A	PsoOvis1B011249	Non-Synonymous	4 of 9	c.497A>T	p.Asp166Val	585/3367	497/3279	166/1092	1	NA	NA	0.5	NA	NA	0
qqPsoOvis2_cnag1_qqPsoOvis1.1_s02_RagTag	1405761	G	A	PsoOvis1B011249	Non-Synonymous	4 of 9	c.491C>T	p.Thr164Ile	579/3367	491/3279	164/1092	1	51	NA	NA	NA	NA	0
qqPsoOvis2_cnag1_qqPsoOvis1.1_s02_RagTag	1405922	G	T	PsoOvis1B011249	Non-Synonymous	4 of 9	c.330C>A	p.Asp110Glu	418/3367	330/3279	110/1092	1	0.0909	NA	0.6923	NA	NA	NA
qqPsoOvis2_cnag1_qqPsoOvis1.1_s02_RagTag	1647594	C	G	PsoOvis1B004517	Non-Synonymous	3 of 9	c.667C>G	p.Pro223Ala	667/4849	667/4842	223/1613	0.3111	NA	NA	NA	0	NA	0
qqPsoOvis2_cnag1_qqPsoOvis1.1_s02_RagTag	1649974	T	G	PsoOvis1B004517	Non-Synonymous	7 of 9	c.2528T>G	p.Ile843Arg	2528/4849	2528/4842	843/1613	1	0.0769	NA	0	NA	NA	0.0909
qqPsoOvis2_cnag1_qqPsoOvis1.1_s02_RagTag	1650094	A	G	PsoOvis1B004517	Non-Synonymous	7 of 9	c.2648A>G	p.Asp883Gly	2648/4849	2648/4842	883/1613	1	0.1176	NA	NA	NA	NA	NA
qqPsoOvis2_cnag1_qqPsoOvis1.1_s02_RagTag	3606008	A	G	PsoOvis1B009478	Non-Synonymous	2 of 2	c.1070A>G	p.Lys357Arg	1119/1262	1070/1104	357/367	0	1	NA	NA	NA	NA	NA
qqPsoOvis2_cnag1_qqPsoOvis1.1_s02_RagTag	3606382	G	A	PsoOvis1B003189	Non-Synonymous	1 of 3	c.16G>A	p.Asp6Asn	73/928	16/798	6/265	0	0.0708	0.0172	0.0468	0.0429	0.1	0.0571
qqPsoOvis2_cnag1_qqPsoOvis1.1_s02_RagTag	3606757	C	T	PsoOvis1B003189	Stop_gained	1 of 3	c.391C>T	p.Gln131*	448/928	391/798	131/265	0	1	1	0.9939	0.9104	1	0.9796
qqPsoOvis2_cnag1_qqPsoOvis1.1_s02_RagTag	3607303	T	G	PsoOvis1B003189	3' UTR variant	NA	NA	NA	NA	NA	NA	0	1	1	0.9843	0.8816	1	0.988
qqPsoOvis2_cnag1_qqPsoOvis1.1_s02_RagTag	3608071	G	A	PsoOvis1B011549	Splice region variant & intron variant	NA	NA	NA	NA	NA	NA	0	0.9013	1	0.9865	0.9787	0.9583	0.9186
qqPsoOvis2_cnag1_qqPsoOvis1.1_s02_RagTag	3608346	T	C	PsoOvis1B011549	Synonymous	1 of 3	c.711A>G	p.Ala237Ala	711/1614	711/1614	237/537	0	0.8761	0.988	0.9698	0.9175	0.9167	0.8831
qqPsoOvis2_cnag1_qqPsoOvis1.1_s02_RagTag	3608922	A	G	PsoOvis1B011549	Synonymous	1 of 3	c.201T>C	p.Asp67Asp	201/1614	201/1614	67/537	0	0.9179	0.9758	0.9679	0.9103	1	0.9239
qqPsoOvis2_cnag1_qqPsoOvis1.1_s02_RagTag	3609000	C	T	PsoOvis1B011549	Synonymous	1 of 3	c.123G>A	p.Arg41Arg	123/1614	123/1614	41/537	0	1	1	0.9914	0.8846	1	0.988
qqPsoOvis2_cnag1_qqPsoOvis1.1_s02_RagTag	3609291	A	C	PsoOvis1B011549	Upstream gene variant	NA	NA	NA	NA	NA	NA	0	0.9252	0.9865	0.9732	0.954	0.8846	0.9221
qqPsoOvis2_cnag1_qqPsoOvis1.1_s02_RagTag	3609492	C	G	PsoOvis1B011549	Upstream gene variant	NA	NA	NA	NA	NA	NA	0	1	1	0.9914	0.8846	1	0.988
qqPsoOvis2_cnag1_qqPsoOvis1.1_s02_RagTag	3606816	A	G	PsoOvis1B003189	Non-Synonymous	1 of 3	c.450A>G	p.Ile150Met	507/928	450/798	150/265	0	0	0	0	0	0	0
qqPsoOvis2_cnag1_qqPsoOvis1.1_s02_RagTag	3698406	A	G	PsoOvis1B008664	Non-Synonymous	6 of 7	c.3166T>C	p.Ser1056Pro	3258/4496	3166/4005	1056/1334	0	0.875	NA	NA	1	NA	NA
qqPsoOvis2_cnag1_qqPsoOvis1.1_s02_RagTag	3699753	C	T	PsoOvis1B008664	Non-Synonymous	6 of 7	c.1819G>A	p.Ala607Thr	1911/4496	1819/4005	607/1334	0	1	NA	NA	1	NA	NA
qqPsoOvis2_cnag1_qqPsoOvis1.1_s02_RagTag	6575947	G	A	PsoOvis1B014298	Non-Synonymous	5 of 5	c.1565G>A	p.Ser522Asn	1648/1815	1565/1638	522/545	1	0.0909	NA	0	NA	NA	NA
qqPsoOvis2_cnag1_qqPsoOvis1.1_s02_RagTag	6575999	G	T	PsoOvis1B014298	Non-Synonymous	5 of 5	c.1617G>T	p.Met539Ile	1700/1815	1617/1638	539/545	1	0.0769	NA	0	NA	NA	NA
qqPsoOvis2_cnag1_qqPsoOvis1.1_s03_RagTag	1458215	A	C	PsoOvis1B012747	Non-Synonymous	3 of 7	c.530A>C	p.Asp177Ala	530/3312	530/2538	177/845	0.5111	0	NA	NA	NA	NA	NA
qqPsoOvis2_cnag1_qqPsoOvis1.1_s03_RagTag	1463447	G	T	PsoOvis1B006034	Non-Synonymous	1 of 1	c.90G>T	p.Gln30His	90/562	90/562	30/186	0.4651	0	NA	0	NA	0	0
qqPsoOvis2_cnag1_qqPsoOvis1.1_s03_RagTag	1463479	C	A	PsoOvis1B006034	Non-Synonymous	1 of 1	c.122C>A	p.Pro41His	122/562	122/562	41/186	0.5641	0	NA	NA	NA	0	NA
qqPsoOvis2_cnag1_qqPsoOvis1.1_s03_RagTag	1479890	T	C	PsoOvis1B008847	Non-Synonymous	2 of 4	c.29T>C	p.Phe10Ser	647/3658	29/3039	10/1012	0.4828	0	NA	0	0	NA	0
qqPsoOvis2_cnag1_qqPsoOvis1.1_s03_RagTag	1479891	T	G	PsoOvis1B008847	Non-Synonymous	2 of 4	c.30T>G	p.Phe10Leu	648/3658	30/3039	10/1012	0.4828	0	NA	0	0	NA	0
qqPsoOvis2_cnag1_qqPsoOvis1.1_s03_RagTag	1479910	A	G	PsoOvis1B008847	Non-Synonymous	2 of 4	c.49A>G	p.Thr17Ala	667/3658	49/3039	17/1012	0.4815	0	NA	0	NA	NA	0
qqPsoOvis2_cnag1_qqPsoOvis1.1_s03_RagTag	1479956	G	A	PsoOvis1B008847	Non-Synonymous	2 of 4	c.95G>A	p.Ser32Asn	713/3658	95/3039	32/1012	0.4828	0	NA	NA	0	NA	0
qqPsoOvis2_cnag1_qqPsoOvis1.1_s03_RagTag	1480304	G	A	PsoOvis1B008847	Non-Synonymous	2 of 4	c.443G>A	p.Ser148Asn	1061/3658	443/3039	148/1012	0.5778	NA	0	0	NA	NA	0
qqPsoOvis2_cnag1_qqPsoOvis1.1_s03_RagTag	1491511	C	T	PsoOvis1B011207	Non-Synonymous	1 of 5	c.212C>T	p.Ser71Leu	212/1575	212/1494	71/497	0.4667	0	NA	NA	NA	NA	NA
qqPsoOvis2_cnag1_qqPsoOvis1.1_s03_RagTag	1492307	A	G	PsoOvis1B011207	Non-Synonymous	3 of 5	c.889A>G	p.Asn297Asp	889/1575	889/1494	297/497	0.449	NA	NA	NA	NA	NA	NA
qqPsoOvis2_cnag1_qqPsoOvis1.1_s03_RagTag	1492308	A	C	PsoOvis1B011207	Non-Synonymous	3 of 5	c.890A>C	p.Asn297Thr	890/1575	890/1494	297/497	0.4468	NA	NA	NA	NA	NA	NA
qqPsoOvis2_cnag1_qqPsoOvis1.1_s03_RagTag	1492314	A	G	PsoOvis1B011207	Non-Synonymous	3 of 5	c.896A>G	p.His299Arg	896/1575	896/1494	299/497	0.449	NA	NA	NA	NA	NA	NA
qqPsoOvis2_cnag1_qqPsoOvis1.1_s03_RagTag	1492326	T	C	PsoOvis1B011207	Non-Synonymous	3 of 5	c.908T>C	p.Phe303Ser	908/1575	908/1494	303/497	0.451	0	NA	NA	NA	NA	NA
qqPsoOvis2_cnag1_qqPsoOvis1.1_s03_RagTag	1492343	T	C	PsoOvis1B011207	Non-Synonymous	3 of 5	c.925T>C	p.Ser309Pro	925/1575	925/1494	309/497	0.48	NA	NA	NA	NA	NA	NA
qqPsoOvis2_cnag1_qqPsoOvis1.1_s03_RagTag	1493578	C	G	PsoOvis1B013013	Non-Synonymous	2 of 2	c.234C>G	p.Ile78Met	263/1082	234/1053	78/350	0.5745	0	NA	NA	NA	NA	0
qqPsoOvis2_cnag1_qqPsoOvis1.1_s03_RagTag	1493709	T	C	PsoOvis1B013013	Non-Synonymous	2 of 2	c.365T>C	p.Leu122Ser	394/1082	365/1053	122/350	0.5652	NA	0	NA	NA	NA	NA
qqPsoOvis2_cnag1_qqPsoOvis1.1_s03_RagTag	1494913	T	C	PsoOvis1B010570	Non-Synonymous	21 of 22	c.2407A>G	p.Asn803Asp	2407/2793	2407/2793	803/930	0.4898	NA	NA	0	NA	NA	0
qqPsoOvis2_cnag1_qqPsoOvis1.1_s03_RagTag	1495289	C	T	PsoOvis1B010570	Non-Synonymous	19 of 22	c.2161G>A	p.Asp721Asn	2161/2793	2161/2793	721/930	0.4242	0	NA	NA	NA	NA	NA
qqPsoOvis2_cnag1_qqPsoOvis1.1_s03_RagTag	1495304	G	A	PsoOvis1B010570	Non-Synonymous	19 of 22	c.2146C>T	p.His716Tyr	2146/2793	2146/2793	716/930	0.4595	0	NA	NA	NA	NA	NA
qqPsoOvis2_cnag1_qqPsoOvis1.1_s03_RagTag	1495605	C	T	PsoOvis1B010570	Non-Synonymous	17 of 22	c.2000G>A	p.Gly667Glu	2000/2793	2000/2793	667/930	0.4762	0	NA	0	NA	NA	NA
qqPsoOvis2_cnag1_qqPsoOvis1.1_s03_RagTag	1495618	A	G	PsoOvis1B010570	Non-Synonymous	17 of 22	c.1987T>C	p.Ser663Pro	1987/2793	1987/2793	663/930	0.45	0	NA	0	NA	NA	NA
qqPsoOvis2_cnag1_qqPsoOvis1.1_s03_RagTag	1505173	C	T	PsoOvis1B010570	Non-Synonymous	3 of 22	c.276G>A	p.Met92Ile	276/2793	276/2793	92/930	0.5682	NA	NA	0	0	NA	NA
qqPsoOvis2_cnag1_qqPsoOvis1.1_s03_RagTag	1505183	T	G	PsoOvis1B010570	Non-Synonymous	3 of 22	c.266A>C	p.Gln89Pro	266/2793	266/2793	89/930	0.5556	NA	NA	0	0	NA	NA
qqPsoOvis2_cnag1_qqPsoOvis1.1_s03_RagTag	1505191	T	A	PsoOvis1B010570	Non-Synonymous	3 of 22	c.258A>T	p.Gln86His	258/2793	258/2793	86/930	0.5778	NA	NA	0	NA	NA	NA
qqPsoOvis2_cnag1_qqPsoOvis1.1_s03_RagTag	1505228	A	G	PsoOvis1B010570	Non-Synonymous	3 of 22	c.221T>C	p.Ile74Thr	221/2793	221/2793	74/930	0.4848	0	NA	0	0	NA	NA
qqPsoOvis2_cnag1_qqPsoOvis1.1_s03_RagTag	1505229	T	C	PsoOvis1B010570	Non-Synonymous	3 of 22	c.220A>G	p.Ile74Val	220/2793	220/2793	74/930	0.5	0	NA	0	0	NA	NA
qqPsoOvis2_cnag1_qqPsoOvis1.1_s03_RagTag	1510847	T	C	PsoOvis1B002818	Non-Synonymous	4 of 14	c.1387T>C	p.Tyr463His	1387/4512	1387/4512	463/1503	0.5833	0	NA	0	NA	NA	0
qqPsoOvis2_cnag1_qqPsoOvis1.1_s03_RagTag	1511020	A	C	PsoOvis1B002818	Non-Synonymous	5 of 14	c.1499A>C	p.Asn500Thr	1499/4512	1499/4512	500/1503	0.5818	0	NA	0	NA	NA	0
qqPsoOvis2_cnag1_qqPsoOvis1.1_s03_RagTag	1511141	G	T	PsoOvis1B002818	Non-Synonymous	6 of 14	c.1563G>T	p.Met521Ile	1563/4512	1563/4512	521/1503	0.4364	0	NA	0	NA	NA	0
qqPsoOvis2_cnag1_qqPsoOvis1.1_s03_RagTag	1511401	T	C	PsoOvis1B002818	Non-Synonymous	6 of 14	c.1823T>C	p.Leu608Ser	1823/4512	1823/4512	608/1503	0.3846	0	NA	NA	0	NA	NA
qqPsoOvis2_cnag1_qqPsoOvis1.1_s03_RagTag	1511655	G	C	PsoOvis1B002818	Non-Synonymous	6 of 14	c.2077G>C	p.Ala693Pro	2077/4512	2077/4512	693/1503	0.7111	0	NA	NA	NA	NA	NA
qqPsoOvis2_cnag1_qqPsoOvis1.1_s03_RagTag	1512616	T	C	PsoOvis1B002818	Non-Synonymous	6 of 14	c.3038T>C	p.Ile1013Thr	3038/4512	3038/4512	1013/1503	0.6042	NA	NA	0	0	NA	NA
qqPsoOvis2_cnag1_qqPsoOvis1.1_s03_RagTag	1512859	T	C	PsoOvis1B002818	Non-Synonymous	6 of 14	c.3281T>C	p.Ile1094Thr	3281/4512	3281/4512	1094/1503	0.5435	0	NA	0	0	NA	NA
qqPsoOvis2_cnag1_qqPsoOvis1.1_s03_RagTag	1513184	G	A	PsoOvis1B002818	Non-Synonymous	8 of 14	c.3472G>A	p.Gly1158Ser	3472/4512	3472/4512	1158/1503	0.5	0	NA	NA	NA	NA	NA
qqPsoOvis2_cnag1_qqPsoOvis1.1_s03_RagTag	1513848	T	A	PsoOvis1B002818	Non-Synonymous	11 of 14	c.3948T>A	p.His1316Gln	3948/4512	3948/4512	1316/1503	0.625	0	NA	NA	NA	NA	0
qqPsoOvis2_cnag1_qqPsoOvis1.1_s04_RagTag	99905	A	G	PsoOvis1B000599	Non-Synonymous	3 of 3	c.646T>C	p.Tyr216His	646/1176	646/1176	216/391	1	NA	NA	NA	NA	NA	NA
qqPsoOvis2_cnag1_qqPsoOvis1.1_s05_RagTag	448784	G	T	PsoOvis1B002746	Non-Synonymous	1 of 9	c.31G>T	p.Ala11Ser	425/2246	31/1734	11/577	0.6667	NA	NA	0	0	NA	NA
qqPsoOvis2_cnag1_qqPsoOvis1.1_s05_RagTag	452334	G	C	PsoOvis1B009031	Non-Synonymous	3 of 3	c.1121C>G	p.Thr374Ser	1468/1920	1121/1188	374/395	0.7353	46	NA	NA	NA	NA	NA
qqPsoOvis2_cnag1_qqPsoOvis1.1_s05_RagTag	452336	T	A	PsoOvis1B009031	Non-Synonymous	3 of 3	c.1119A>T	p.Glu373Asp	1466/1920	1119/1188	373/395	0.7273	48	NA	NA	NA	NA	NA
qqPsoOvis2_cnag1_qqPsoOvis1.1_s05_RagTag	452353	C	T	PsoOvis1B009031	Non-Synonymous	3 of 3	c.1102G>A	p.Val368Ile	1449/1920	1102/1188	368/395	0.7619	44	NA	NA	NA	NA	NA
qqPsoOvis2_cnag1_qqPsoOvis1.1_s05_RagTag	452419	T	G	PsoOvis1B009031	Non-Synonymous	3 of 3	c.1036A>C	p.Asn346His	1383/1920	1036/1188	346/395	0.8039	42	NA	0	0	NA	NA
qqPsoOvis2_cnag1_qqPsoOvis1.1_s05_RagTag	453291	T	G	PsoOvis1B009031	Non-Synonymous	2 of 3	c.475A>C	p.Asn159His	822/1920	475/1188	159/395	0.7609	0	NA	NA	NA	NA	0.8
qqPsoOvis2_cnag1_qqPsoOvis1.1_s05_RagTag	453381	G	T	PsoOvis1B009031	Non-Synonymous	2 of 3	c.385C>A	p.Pro129Thr	732/1920	385/1188	129/395	0.4643	0	NA	NA	0	NA	NA
qqPsoOvis2_cnag1_qqPsoOvis1.1_s05_RagTag	453387	A	T	PsoOvis1B009031	Non-Synonymous	2 of 3	c.379T>A	p.Ser127Thr	726/1920	379/1188	127/395	0.6939	0	NA	NA	0	NA	NA
qqPsoOvis2_cnag1_qqPsoOvis1.1_s05_RagTag	453689	C	T	PsoOvis1B009031	Non-Synonymous	1 of 3	c.244G>A	p.Val82Ile	591/1920	244/1188	82/395	0	NA	0	0	NA	NA	NA
qqPsoOvis2_cnag1_qqPsoOvis1.1_s05_RagTag	453744	A	T	PsoOvis1B009031	Non-Synonymous	1 of 3	c.189T>A	p.Asp63Glu	536/1920	189/1188	63/395	0.75	NA	0	0	NA	NA	NA
qqPsoOvis2_cnag1_qqPsoOvis1.1_s05_RagTag	453750	T	A	PsoOvis1B009031	Non-Synonymous	1 of 3	c.183A>T	p.Glu61Asp	530/1920	183/1188	61/395	0.7647	0	0	0	NA	NA	1
qqPsoOvis2_cnag1_qqPsoOvis1.1_s05_RagTag	469741	A	G	PsoOvis1B005398	Non-Synonymous	6 of 6	c.1709T>C	p.Leu570Ser	2074/3304	1709/2733	570/910	0.8621	0	NA	NA	NA	NA	0
qqPsoOvis2_cnag1_qqPsoOvis1.1_s05_RagTag	470024	T	A	PsoOvis1B005398	Non-Synonymous	6 of 6	c.1426A>T	p.Ile476Leu	1791/3304	1426/2733	476/910	0.8205	NA	0	NA	0	NA	0
qqPsoOvis2_cnag1_qqPsoOvis1.1_s05_RagTag	471300	A	G	PsoOvis1B005398	Non-Synonymous	2 of 6	c.398T>C	p.Leu133Ser	763/3304	398/2733	133/910	0.6818	0	NA	0	0	NA	NA
qqPsoOvis2_cnag1_qqPsoOvis1.1_s05_RagTag	497345	A	G	PsoOvis1B002403	Non-Synonymous	2 of 3	c.241A>G	p.Thr81Ala	280/679	241/561	81/186	1	61	NA	0	NA	NA	NA
qqPsoOvis2_cnag1_qqPsoOvis1.1_s05_RagTag	497387	C	G	PsoOvis1B002403	Non-Synonymous	2 of 3	c.283C>G	p.Pro95Ala	322/679	283/561	95/186	1	NA	NA	0	NA	NA	NA
qqPsoOvis2_cnag1_qqPsoOvis1.1_s05_RagTag	498544	G	A	PsoOvis1B012579	Non-Synonymous	4 of 5	c.352G>A	p.Asp118Asn	413/2569	352/2007	118/668	1	0.4706	NA	NA	0.1111	NA	NA
qqPsoOvis2_cnag1_qqPsoOvis1.1_s05_RagTag	498912	G	C	PsoOvis1B012579	Non-Synonymous	4 of 5	c.720G>C	p.Leu240Phe	781/2569	720/2007	240/668	1	0.4444	NA	NA	0	NA	0
qqPsoOvis2_cnag1_qqPsoOvis1.1_s05_RagTag	498932	C	A	PsoOvis1B012579	Non-Synonymous	4 of 5	c.740C>A	p.Thr247Lys	801/2569	740/2007	247/668	1	0.4545	NA	NA	0	NA	0
qqPsoOvis2_cnag1_qqPsoOvis1.1_s05_RagTag	498941	C	G	PsoOvis1B012579	Non-Synonymous	4 of 5	c.749C>G	p.Ala250Gly	810/2569	749/2007	250/668	1	0.4545	NA	NA	NA	NA	0
qqPsoOvis2_cnag1_qqPsoOvis1.1_s05_RagTag	498958	T	G	PsoOvis1B012579	Non-Synonymous	4 of 5	c.766T>G	p.Tyr256Asp	827/2569	766/2007	256/668	1	0.6364	NA	0	NA	NA	0
qqPsoOvis2_cnag1_qqPsoOvis1.1_s05_RagTag	499162	T	C	PsoOvis1B012579	Non-Synonymous	4 of 5	c.970T>C	p.Trp324Arg	1031/2569	970/2007	324/668	1	NA	NA	NA	0	NA	0
qqPsoOvis2_cnag1_qqPsoOvis1.1_s05_RagTag	499237	A	G	PsoOvis1B012579	Non-Synonymous	4 of 5	c.1045A>G	p.Thr349Ala	1106/2569	1045/2007	349/668	1	51	NA	NA	NA	NA	0
qqPsoOvis2_cnag1_qqPsoOvis1.1_s05_RagTag	499282	A	T	PsoOvis1B012579	Non-Synonymous	4 of 5	c.1090A>T	p.Ser364Cys	1151/2569	1090/2007	364/668	1	52	NA	NA	NA	NA	0
qqPsoOvis2_cnag1_qqPsoOvis1.1_s05_RagTag	499339	A	G	PsoOvis1B012579	Non-Synonymous	4 of 5	c.1147A>G	p.Thr383Ala	1208/2569	1147/2007	383/668	1	46	NA	NA	NA	NA	0
qqPsoOvis2_cnag1_qqPsoOvis1.1_s05_RagTag	499889	T	C	PsoOvis1B012579	Non-Synonymous	4 of 5	c.1697T>C	p.Val566Ala	1758/2569	1697/2007	566/668	1	0.2857	NA	NA	NA	NA	0
qqPsoOvis2_cnag1_qqPsoOvis1.1_s05_RagTag	499985	C	A	PsoOvis1B012579	Non-Synonymous	4 of 5	c.1793C>A	p.Thr598Asn	1854/2569	1793/2007	598/668	1	0.3333	NA	NA	0	NA	0
qqPsoOvis2_cnag1_qqPsoOvis1.1_s05_RagTag	500250	C	T	PsoOvis1B012579	Non-Synonymous	5 of 5	c.1972C>T	p.Pro658Ser	2033/2569	1972/2007	658/668	1	0.375	NA	NA	0	NA	0
qqPsoOvis2_cnag1_qqPsoOvis1.1_s05_RagTag	656757	A	G	PsoOvis1B009216	Non-Synonymous	1 of 2	c.169A>G	p.Asn57Asp	208/3099	169/3060	57/1019	0.7188	0	NA	NA	NA	NA	0
qqPsoOvis2_cnag1_qqPsoOvis1.1_s05_RagTag	657007	G	A	PsoOvis1B009216	Non-Synonymous	2 of 2	c.351G>A	p.Met117Ile	390/3099	351/3060	117/1019	0.7857	0	0	0	NA	NA	0
qqPsoOvis2_cnag1_qqPsoOvis1.1_s05_RagTag	657017	A	G	PsoOvis1B009216	Non-Synonymous	2 of 2	c.361A>G	p.Met121Val	400/3099	361/3060	121/1019	0	0	0	0	NA	NA	0
qqPsoOvis2_cnag1_qqPsoOvis1.1_s05_RagTag	657018	T	A	PsoOvis1B009216	Non-Synonymous	2 of 2	c.362T>A	p.Met121Lys	401/3099	362/3060	121/1019	0.6923	0	NA	0	NA	NA	0
qqPsoOvis2_cnag1_qqPsoOvis1.1_s05_RagTag	657019	G	T	PsoOvis1B009216	Non-Synonymous	2 of 2	c.363G>T	p.Met121Ile	402/3099	363/3060	121/1019	0.7143	0	0	0	NA	NA	0
qqPsoOvis2_cnag1_qqPsoOvis1.1_s05_RagTag	657022	G	T	PsoOvis1B009216	Non-Synonymous	2 of 2	c.366G>T	p.Glu122Asp	405/3099	366/3060	122/1019	0.7073	0	0	0	NA	NA	0
qqPsoOvis2_cnag1_qqPsoOvis1.1_s05_RagTag	657023	A	G	PsoOvis1B009216	Non-Synonymous	2 of 2	c.367A>G	p.Asn123Asp	406/3099	367/3060	123/1019	0.7073	0	0	0	NA	NA	0
qqPsoOvis2_cnag1_qqPsoOvis1.1_s05_RagTag	657279	C	A	PsoOvis1B009216	Non-Synonymous	2 of 2	c.623C>A	p.Pro208Gln	662/3099	623/3060	208/1019	0.7273	NA	NA	0	NA	NA	0
qqPsoOvis2_cnag1_qqPsoOvis1.1_s05_RagTag	657411	A	G	PsoOvis1B009216	Non-Synonymous	2 of 2	c.755A>G	p.Asp252Gly	794/3099	755/3060	252/1019	0.6667	0	NA	NA	NA	NA	0
qqPsoOvis2_cnag1_qqPsoOvis1.1_s05_RagTag	657548	G	C	PsoOvis1B009216	Non-Synonymous	2 of 2	c.892G>C	p.Glu298Gln	931/3099	892/3060	298/1019	0.7222	0	NA	0	NA	NA	0
qqPsoOvis2_cnag1_qqPsoOvis1.1_s05_RagTag	657602	A	C	PsoOvis1B009216	Non-Synonymous	2 of 2	c.946A>C	p.Lys316Gln	985/3099	946/3060	316/1019	0.7234	0	NA	0	NA	NA	0
qqPsoOvis2_cnag1_qqPsoOvis1.1_s05_RagTag	657672	G	A	PsoOvis1B009216	Non-Synonymous	2 of 2	c.1016G>A	p.Gly339Glu	1055/3099	1016/3060	339/1019	0.7778	0	NA	0	NA	NA	0
qqPsoOvis2_cnag1_qqPsoOvis1.1_s05_RagTag	657683	A	T	PsoOvis1B009216	Non-Synonymous	2 of 2	c.1027A>T	p.Ile343Phe	1066/3099	1027/3060	343/1019	0.7667	0	NA	0	NA	NA	0
qqPsoOvis2_cnag1_qqPsoOvis1.1_s05_RagTag	657686	G	C	PsoOvis1B009216	Non-Synonymous	2 of 2	c.1030G>C	p.Glu344Gln	1069/3099	1030/3060	344/1019	0.7586	0	NA	0	NA	NA	0
qqPsoOvis2_cnag1_qqPsoOvis1.1_s05_RagTag	657779	A	C	PsoOvis1B009216	Non-Synonymous	2 of 2	c.1123A>C	p.Asn375His	1162/3099	1123/3060	375/1019	0.7609	0	NA	0	0	NA	0
qqPsoOvis2_cnag1_qqPsoOvis1.1_s05_RagTag	657791	G	A	PsoOvis1B009216	Non-Synonymous	2 of 2	c.1135G>A	p.Glu379Lys	1174/3099	1135/3060	379/1019	0.2449	0	NA	0	0	NA	0
qqPsoOvis2_cnag1_qqPsoOvis1.1_s05_RagTag	657839	A	T	PsoOvis1B009216	Non-Synonymous	2 of 2	c.1183A>T	p.Ile395Phe	1222/3099	1183/3060	395/1019	0.7	0	NA	0	0	NA	0
qqPsoOvis2_cnag1_qqPsoOvis1.1_s05_RagTag	657841	C	G	PsoOvis1B009216	Non-Synonymous	2 of 2	c.1185C>G	p.Ile395Met	1224/3099	1185/3060	395/1019	0.7	0	NA	0	0	NA	0
qqPsoOvis2_cnag1_qqPsoOvis1.1_s05_RagTag	657963	A	G	PsoOvis1B009216	Non-Synonymous	2 of 2	c.1307A>G	p.Glu436Gly	1346/3099	1307/3060	436/1019	0.7436	0	NA	0	0	NA	NA
qqPsoOvis2_cnag1_qqPsoOvis1.1_s05_RagTag	657965	C	G	PsoOvis1B009216	Non-Synonymous	2 of 2	c.1309C>G	p.Gln437Glu	1348/3099	1309/3060	437/1019	0.7179	0	NA	0	0	NA	NA
qqPsoOvis2_cnag1_qqPsoOvis1.1_s05_RagTag	657967	A	T	PsoOvis1B009216	Non-Synonymous	2 of 2	c.1311A>T	p.Gln437His	1350/3099	1311/3060	437/1019	0.725	0	NA	0	0	NA	NA
qqPsoOvis2_cnag1_qqPsoOvis1.1_s05_RagTag	658037	T	A	PsoOvis1B009216	Non-Synonymous	2 of 2	c.1381T>A	p.Leu461Ile	1420/3099	1381/3060	461/1019	0.8478	0	NA	0	0	NA	NA
qqPsoOvis2_cnag1_qqPsoOvis1.1_s05_RagTag	658047	G	C	PsoOvis1B009216	Non-Synonymous	2 of 2	c.1391G>C	p.Ser464Thr	1430/3099	1391/3060	464/1019	0.8222	0	NA	0	0	NA	NA
qqPsoOvis2_cnag1_qqPsoOvis1.1_s05_RagTag	658216	A	T	PsoOvis1B009216	Non-Synonymous	2 of 2	c.1560A>T	p.Leu520Phe	1599/3099	1560/3060	520/1019	0.6	0	NA	0	0	NA	NA
qqPsoOvis2_cnag1_qqPsoOvis1.1_s05_RagTag	658504	G	A	PsoOvis1B009216	Non-Synonymous	2 of 2	c.1848G>A	p.Met616Ile	1887/3099	1848/3060	616/1019	0.6727	0.1429	NA	0.3684	NA	NA	0
qqPsoOvis2_cnag1_qqPsoOvis1.1_s05_RagTag	658541	G	C	PsoOvis1B009216	Non-Synonymous	2 of 2	c.1885G>C	p.Glu629Gln	1924/3099	1885/3060	629/1019	0.3636	0	NA	0	NA	NA	NA
qqPsoOvis2_cnag1_qqPsoOvis1.1_s05_RagTag	658559	G	A	PsoOvis1B009216	Non-Synonymous	2 of 2	c.1903G>A	p.Ala635Thr	1942/3099	1903/3060	635/1019	0.6786	0.1	NA	41	NA	NA	NA
qqPsoOvis2_cnag1_qqPsoOvis1.1_s05_RagTag	659367	C	T	PsoOvis1B009216	Non-Synonymous	2 of 2	c.2711C>T	p.Ala904Val	2750/3099	2711/3060	904/1019	0.6875	0.1333	NA	52	NA	NA	NA
qqPsoOvis2_cnag1_qqPsoOvis1.1_s05_RagTag	659544	G	A	PsoOvis1B009216	Non-Synonymous	2 of 2	c.2888G>A	p.Arg963Lys	2927/3099	2888/3060	963/1019	0.6571	0	NA	NA	0	NA	0
qqPsoOvis2_cnag1_qqPsoOvis1.1_s07_RagTag	159664	T	TTA	PsoOvis1B010992	frameshift variant	2 of 2	c.1102_1103insTA	p.Asn368fs	1102/1204	1102/1204	368/400	0.3875	0.5	0.1818	0.5556	0.3333	0.3333	0.2857
qqPsoOvis2_cnag1_qqPsoOvis1.1_s07_RagTag	159667	ACG	A	PsoOvis1B010992	frameshift variant	2 of 2	c.1098_1099delCG	p.Val367fs	1099/1204	1098/1204	366/400	0.3666	0.0221	0.0543	0.0277	0.0111	0.0403	0.0148
qqPsoOvis2_cnag1_qqPsoOvis1.1_s07_RagTag	159674	T	A	PsoOvis1B010992	Non-Synonymous	2 of 2	c.1093A>T	p.Thr365Ser	1093/1204	1093/1204	365/400	0.5446	0.6471	0.4167	0.68	0.6538	0.7	0.6154
qqPsoOvis2_cnag1_qqPsoOvis1.1_s07_RagTag	159729	A	T	PsoOvis1B010992	Non-Synonymous	2 of 2	c.1038T>A	p.His346Gln	1038/1204	1038/1204	346/400	0.3743	0.0228	0.0565	0.0298	0.0037	0.0427	0.0158
qqPsoOvis2_cnag1_qqPsoOvis1.1_s07_RagTag	159731	G	T	PsoOvis1B010992	Non-Synonymous	2 of 2	c.1036C>A	p.His346Asn	1036/1204	1036/1204	346/400	0.3732	0.0243	0.0568	0.0296	0.0037	0.0429	0.0159
qqPsoOvis2_cnag1_qqPsoOvis1.1_s07_RagTag	161136	C	T	PsoOvis1B004414	Non-Synonymous	1 of 1	c.161G>A	p.Arg54His	163/275	161/273	54/90	0.1277	0.0085	0.0177	0.0098	0.002	0.0052	0.0052
qqPsoOvis2_cnag1_qqPsoOvis1.1_s07_RagTag	161155	T	A	PsoOvis1B004414	Non-Synonymous	1 of 1	c.142A>T	p.Asn48Tyr	144/275	142/273	48/90	0.1387	0.0103	0.0209	0.0089	0.0021	0.0105	0.0044
qqPsoOvis2_cnag1_qqPsoOvis1.1_s07_RagTag	161200	C	T	PsoOvis1B004414	Non-Synonymous	1 of 1	c.97G>A	p.Asp33Asn	99/275	97/273	33/90	0.1514	0.0128	0.0242	0.01	0.0025	0.0062	0.0049
qqPsoOvis2_cnag1_qqPsoOvis1.1_s07_RagTag	161209	T	C	PsoOvis1B004414	Non-Synonymous	1 of 1	c.88A>G	p.Lys30Glu	90/275	88/273	30/90	0.1504	0.013	0.0196	0.0103	0.0026	0.0064	0.0051
