# Supplementary material for: Over-expression and increased copy numbers of a cytochrome P450 and two UDP-glucuronosyltransferase genes in macrocyclic lactone resistant Psoroptes ovis of cattle
Source: PLoS Pathog. 2025 Jul 29;21(7):e1012963. doi: 10.1371/journal.ppat.1012963 (PMC12364353; doi:10.1371/journal.ppat.1012963)
Supplement: S13 Table — (XLSX) [file ppat.1012963.s015.xlsx]

## Sheet: RNASeq_Psovi_correlation
Contrast	Gene	Old Gene	log2 fc RNASeq	fc RNASeq	log2fc qPCR	fc qPCR
Before_After	PsoOvis1B000159	PSOVI294g01660	-0.488838	0.712599	-0.538263	0.6886
Susceptible_After	PsoOvis1B000159	PSOVI294g01660	1.50291	2.83413	1.37846	2.59991
Susceptible_Before	PsoOvis1B000159	PSOVI294g01660	1.99174	3.97717	1.91673	3.77566
Before_After	PsoOvis1B004414	PSOVI22g08320	-0.212059	0.863304	0.0328297	1.02302
Susceptible_After	PsoOvis1B004414	PSOVI22g08320	2.59699	6.05023	0.263174	1.20012
Susceptible_Before	PsoOvis1B004414	PSOVI22g08320	2.80905	7.00822	0.230344	1.17311
Before_After	PsoOvis1B005763	PSOVI301g00700	0.153217	1.11205	0.214361	1.16019
Susceptible_After	PsoOvis1B005763	PSOVI301g00700	0.124462	1.0901	0.587554	1.5027
Susceptible_Before	PsoOvis1B005763	PSOVI301g00700	-0.0287557	0.980265	0.373193	1.29522
Before_After	PsoOvis1B008730	PSOVI92g00130	0.746252	1.67743	0.560446	1.47473
Susceptible_After	PsoOvis1B008730	PSOVI92g00130	0.616264	1.5329	0.941106	1.92
Susceptible_Before	PsoOvis1B008730	PSOVI92g00130	-0.129988	0.913839	0.378462	1.29996
Before_After	PsoOvis1B010992	PSOVI22g08330	0.172199	1.12677	0.0385503	1.02708
Susceptible_After	PsoOvis1B010992	PSOVI22g08330	1.40003	2.63907	1.32959	2.51331
Susceptible_Before	PsoOvis1B010992	PSOVI22g08330	1.22783	2.34215	1.32959	2.51331
Before_After	PsoOvis1B011549	PSOVI280g02700	0.554591	1.46875	0.254675	1.19307
Susceptible_After	PsoOvis1B011549	PSOVI280g02700	2.28202	4.86357	1.24088	2.36343
Susceptible_Before	PsoOvis1B011549	PSOVI280g02700	1.72742	3.31136	0.986209	1.98097
