# Supplementary material for: Over-expression and increased copy numbers of a cytochrome P450 and two UDP-glucuronosyltransferase genes in macrocyclic lactone resistant Psoroptes ovis of cattle
Source: PLoS Pathog. 2025 Jul 29;21(7):e1012963. doi: 10.1371/journal.ppat.1012963 (PMC12364353; doi:10.1371/journal.ppat.1012963)
Supplement: S1 File — Ranked by adjusted p-value. (CSV) [file ppat.1012963.s019.csv]

GeneID	baseMean	log2FoldChange	lfcSE	stat	pvalue	padj	FC	absolute_diff	GeneName	GeneDescription
PsoOvis1B011549	12288.642673221	2.28201590175989	0.125382474464018	18.2004375931724	5.11971737372347e-74	5.05316104786506e-70	4.86357073997834	49187	PsoOvis1B011549	cytochrome P450 3A4-like
PsoOvis1B007058	835.181707048382	2.13024679572986	0.124323380013436	17.1347239392916	8.17399701839517e-66	4.03386752857802e-62	4.37792365384594	2944	PsoOvis1B007058	repeat 39b,repeat 39b
PsoOvis1B004414	9832.75488447891	2.59699000737868	0.186782907120126	13.9037883466953	6.00755926103298e-44	1.97648699687985e-40	6.05023008293543	33300	PsoOvis1B004414	udp-glucuronosyl/udp-glucosyltransferase-like udp-glucuronosyl/udp-glucosyltransferase-like
PsoOvis1B002032	7119.40445123638	15.6382956646956	1.18011218065423	13.2515331347788	4.42078873128818e-40	1.09082961944536e-36	51003.0415797396	31801	PsoOvis1B002032	KAH7640537.1hypothetical protein HUG17_8004
PsoOvis1B006733	1215.02548863172	1.05954651020477	0.0959807934857748	11.0391513939901	2.47358195874228e-28	4.88285078655727e-25	2.08427625736344	2670	PsoOvis1B006733	transport 172 homolog
PsoOvis1B011113	1517.92496448788	-0.961749711928456	0.0873394856039724	-11.0116255583341	3.35887945481646e-28	5.52535670317307e-25	0.513433838958768	-2592	PsoOvis1B011113	voltage-dependent T-type calcium channel subunit alpha-1G isoform X2,voltage-dependent T-type calcium channel subunit alpha-1G isoform X2
PsoOvis1B001963	410.113606223101	-1.50595042142006	0.143005410461891	-10.5307233940032	6.23534417114027e-26	8.79183528130778e-23	0.352098156462307	-1239	PsoOvis1B001963	protein_coding,protein_coding
PsoOvis1B013124	878.271100467011	-0.91800098749403	0.0898041299878735	-10.2222580143919	1.57625672282449e-24	1.94470673178472e-21	0.529241835182678	-1409	PsoOvis1B013124	repair rhp42
PsoOvis1B008896	3782.71257579229	1.25630848463561	0.136882323732872	9.17801839109133	4.39097045110622e-20	4.81543092804649e-17	2.38883711324868	8412	PsoOvis1B008896	complex BMI-1-A-like,complex BMI-1-A-like
PsoOvis1B013814	6571.69353572541	1.78908714115989	0.19880233264494	8.99932670485907	2.27106147972228e-19	2.24153768048589e-16	3.45596148907075	22085	PsoOvis1B013814	protein_coding
PsoOvis1B003297	4484.7749836364	-1.24874647194605	0.141331356612353	-8.83559389705108	9.95678621128323e-19	8.93395271866959e-16	0.420813685183487	-9994	PsoOvis1B003297	KAH7636815.1hypothetical protein HUG17_7021
PsoOvis1B000815	3554.72640450629	0.946765900968071	0.109862256489129	8.61775400600618	6.8280174225901e-18	5.61604433008035e-15	1.92754681655779	6924	PsoOvis1B000815	protein_coding
PsoOvis1B013404	493.478538000198	-1.77076542020277	0.207398840866	-8.5379716338283	1.36598442558282e-17	1.0370974061925e-14	0.293053217007176	-1462	PsoOvis1B013404	protein_coding
PsoOvis1B004609	196.913866521162	-2.12219773340316	0.257584008693192	-8.23885669055997	1.73864042821598e-16	1.14402540176611e-13	0.229696736856277	-821	PsoOvis1B004609	protein_coding
PsoOvis1B005653	196.402106771005	-2.16534500814499	0.262582133305124	-8.24635317296638	1.63301567575278e-16	1.14402540176611e-13	0.222928811966704	-726	PsoOvis1B005653	---NA---
PsoOvis1B004212	1774.93773644398	-0.791173950486777	0.0973952247003507	-8.12333410514662	4.53548543810031e-16	2.79782757962813e-13	0.577873672947047	-2200	PsoOvis1B004212	disintegrin and metalloproteinase with thrombospondin motifs family
PsoOvis1B009656	1589.57692991929	-0.571811288865264	0.0723986314067504	-7.89809527824789	2.83197642594498e-15	1.64421219553394e-12	0.672771600119635	-1358	PsoOvis1B009656	Protoporphyrinogen oxidase
PsoOvis1B012192	3589.19447678151	-0.5254017860173	0.0676778605430363	-7.76327416087861	8.27644342605141e-15	4.53824981195152e-12	0.69476559294978	-2505	PsoOvis1B012192	protein_coding,protein_coding
PsoOvis1B009851	139.25607403876	-1.86098142099202	0.240010049159208	-7.75376459240486	8.9207631811356e-15	4.63410171567412e-12	0.275288944669115	-485	PsoOvis1B009851	non_sense_mediated_decay
PsoOvis1B008471	1308.54082940431	-0.803004717622522	0.104173891513826	-7.7083106520596	1.27494101104509e-14	6.29183388950754e-12	0.573154218642961	-1693	PsoOvis1B008471	ribosomal S31, mitochondrial-like isoform X2
PsoOvis1B014725	965.884485355054	-0.762143874200397	0.102517091614168	-7.43431033986794	1.05114925636144e-13	4.94040150489879e-11	0.589619492807153	-1112	PsoOvis1B014725	protein_coding
PsoOvis1B000371	1822.09873890544	-1.98881722891532	0.274981949917882	-7.23253737021371	4.74052133584905e-13	2.12677025385591e-10	0.251945356348271	-5118	PsoOvis1B000371	protein_coding
PsoOvis1B001993	178.526656504652	-2.4342123288159	0.338107305653735	-7.19952597329809	6.04222464807856e-13	2.59290249028415e-10	0.18502442925345	-703	PsoOvis1B001993	protein_coding
PsoOvis1B010992	6188.9105965386	1.40002984710624	0.195103019720446	7.17584919552898	7.18597307633673e-13	2.95523142764348e-10	2.63907041922454	16768	PsoOvis1B010992	udp-glucuronosyl/udp-glucosyltransferase-like udp-glucuronosyl/udp-glucosyltransferase-like
PsoOvis1B002070	62.4216861987925	3.37845453303179	0.486843646676885	6.93950625851353	3.93472690961275e-12	1.55343018391512e-09	10.3995884601085	408	PsoOvis1B002070	protein_coding
PsoOvis1B012210	275.803660607615	1.84362533221285	0.273376603937133	6.74390311994958	1.54187370259887e-11	5.85318978640417e-09	3.58910799056744	749	PsoOvis1B012210	DNA double-strand break repair Rad50 ATPase
PsoOvis1B013111	392.004012027773	1.30023624971378	0.193199690087922	6.73001208812528	1.69648992639542e-11	6.20161317537882e-09	2.46269207383927	1117	PsoOvis1B013111	protein_coding,protein_coding,protein_coding
PsoOvis1B006699	2214.67855315859	1.1289897224839	0.169542125184912	6.65905137883908	2.756005871562e-11	9.71492069725606e-09	2.1870553347005	6364	PsoOvis1B006699	protein_coding
PsoOvis1B002099	4628.26797190313	-1.15834574510146	0.174466600273398	-6.63935528798219	3.1505814625782e-11	1.05601431249555e-08	0.448025966490428	-6487	PsoOvis1B002099	Pancreatic triacylglycerol lipase
PsoOvis1B011817	72.6168614763836	-2.00425362499474	0.301999558193839	-6.63661111619343	3.20976994679498e-11	1.05601431249555e-08	0.249263988513893	-256	PsoOvis1B011817	protein_coding
PsoOvis1B005527	101.032810518202	-2.18348683844579	0.33262445909032	-6.56442056130601	5.22355820408255e-11	1.66311353142886e-08	0.220143043572872	-383	PsoOvis1B005527	KAH7636944.1hypothetical protein HUG17_7150
PsoOvis1B000892	956.603188467162	-0.993421250727683	0.152830628926349	-6.50014501482178	8.0242623100936e-11	2.4749834062695e-08	0.502285227160301	-1385	PsoOvis1B000892	protein_coding
PsoOvis1B005609	25860.3759625626	-0.955485951455142	0.151294348269048	-6.31541073666539	2.69444876335279e-10	8.05885130130062e-08	0.515667864954361	-33794	PsoOvis1B005609	pancreatic triacylglycerol lipase-like
PsoOvis1B003189	2239.41369661915	0.593237858352375	0.0952897397098022	6.22562156386445	4.79650573404559e-10	1.39239739985382e-07	1.50862878508822	3338	PsoOvis1B003189	protein_coding
PsoOvis1B013986	1490.43683689585	-0.526747679812815	0.0849936056239669	-6.19749775228126	5.73678576987589e-10	1.617773587105e-07	0.694117746634069	-1038	PsoOvis1B013986	protein_coding
PsoOvis1B010721	822.327881520199	-1.00882170302747	0.164260476823724	-6.141597312603	8.16957514634355e-10	2.23982518595586e-07	0.496951959192934	-1411	PsoOvis1B010721	serine/threonine-protein kinase PLK1
PsoOvis1B004220	18933.2515687458	-1.03532606119357	0.168792540190393	-6.13371929841066	8.58479391434141e-10	2.29005178201486e-07	0.487905597164207	-28813	PsoOvis1B004220	Trypsin-1, partial
PsoOvis1B011720	376.616861078074	1.54929693307796	0.253697650819128	6.10686353647996	1.01608041821317e-09	2.63913519151684e-07	2.92674475712868	1376	PsoOvis1B011720	protein_coding
PsoOvis1B000026	54.1949239504718	-3.99009793744699	0.660638183483162	-6.03976281905099	1.54340928020903e-09	3.9060127168367e-07	0.0629304496958538	-362	PsoOvis1B000026	Retrovirus-related Polpolyprotein from transposon TNT1-94
PsoOvis1B011157	85.3538575113109	2.60544232417942	0.432486024382806	6.024338770016	1.69802375213005e-09	4.18987360838089e-07	6.08578060147434	348	PsoOvis1B011157	protein_coding
PsoOvis1B000687	112.352369613761	-1.40277527718628	0.234516239713012	-5.9815698857483	2.20997201420421e-09	5.32010336102332e-07	0.37820090556956	-286	PsoOvis1B000687	Purine nucleoside phosphorylase
PsoOvis1B005447	82.9493997527654	2.2756304534285	0.38325802399915	5.93759376433446	2.89235633014267e-09	6.79703737583528e-07	4.84209187430851	253	PsoOvis1B005447	rna methyltransferase nop2
PsoOvis1B006725	4747.48355229595	-0.27938428310215	0.0474891382691624	-5.8831196624086	4.02604622085646e-09	9.24118051159377e-07	0.823942586461146	-1071	PsoOvis1B006725	Signal recognition particle subunit SRP72
PsoOvis1B002402	147.39601437551	-1.45441292246613	0.247768858492327	-5.87003924268865	4.35691999017804e-09	9.77336370524028e-07	0.364903546466609	-357	PsoOvis1B002402	KAH7636944.1hypothetical protein HUG17_7150
PsoOvis1B001452	2019.51354647424	-0.790252362863687	0.136699749813781	-5.78093496103841	7.42866079269148e-09	1.62935293386367e-06	0.578242934187141	-2497	PsoOvis1B001452	dual oxidase-like isoform X1,dual oxidase-like isoform X1
PsoOvis1B007926	3021.7389800334	-1.00092601528056	0.17571478949309	-5.6963105847156	1.22427765882644e-08	2.62687402013413e-06	0.49967917053516	-4710	PsoOvis1B007926	cytochrome P450 4V2-like isoform X2
PsoOvis1B002335	243.71620336919	1.42734327131197	0.252052239254893	5.66288669178827	1.48847452676974e-08	3.12579650621646e-06	2.68950984754143	859	PsoOvis1B002335	protein_coding,protein_coding
PsoOvis1B013682	20.4920576386664	3.29183491356143	0.581804717212417	5.65797219612363	1.53171941435787e-08	3.14959804577337e-06	9.79357040465936	120	PsoOvis1B013682	protein_coding
PsoOvis1B004075	504.966601288611	1.32208235376862	0.235217021229126	5.62069167809406	1.90194440743405e-08	3.83105944926002e-06	2.50026732456302	1553	PsoOvis1B004075	protein_coding,protein_coding
PsoOvis1B007469	197.634277124784	2.51269656741557	0.44794158028262	5.6094291711661	2.02995054179036e-08	4.00712236949417e-06	5.70685761071204	1020	PsoOvis1B007469	protein_coding
PsoOvis1B013426	3222.62955378588	-0.466083495075886	0.083565946502202	-5.57743332762472	2.44093290918891e-08	4.72392310072441e-06	0.723927188142777	-2426	PsoOvis1B013426	Sugar phosphate exchanger 2
PsoOvis1B002251	2551.75434669566	-0.948827693628278	0.170502723205437	-5.56488292849755	2.62328466478189e-08	4.97919608488408e-06	0.518053251089309	-3750	PsoOvis1B002251	protein_coding
PsoOvis1B008456	387.59711194577	-0.793537850867956	0.142962114859512	-5.55068628949539	2.84550307788941e-08	5.29907837335255e-06	0.576927584396002	-515	PsoOvis1B008456	enoylhydratase-likecoa hydratase domain-containing 3, mitochondrial-like
PsoOvis1B002221	56.4484861473222	2.80527088472945	0.506156762650909	5.54229656053063	2.9853014705098e-08	5.45646768776514e-06	6.98989548777903	159	PsoOvis1B002221	catalytic domain-containing
PsoOvis1B008852	78.4874794620803	-21.587195766237	3.90786607756024	-5.52403673457366	3.31298148293096e-08	5.94529586118701e-06	3.17399729350382e-07	-279	PsoOvis1B008852	protein_coding
PsoOvis1B010985	1148888.04330488	-0.926872972349771	0.167958550584522	-5.51846255593483	3.41978316937046e-08	6.02736783601543e-06	0.525997201015728	-1533644	PsoOvis1B010985	protein_coding
PsoOvis1B006698	1840.21307929087	-0.872608953793902	0.159582308302495	-5.46808078587154	4.54934539856968e-08	7.87755071647066e-06	0.546158290422751	-2553	PsoOvis1B006698	Golgin subfamily A member 4
PsoOvis1B002511	3113.13278495108	-0.387048302912362	0.0711951128747709	-5.43644482442445	5.43541601772734e-08	9.2495786370636e-06	0.764692535820943	-1383	PsoOvis1B002511	SEC23-interacting isoform X2
PsoOvis1B009583	719.186282846236	-1.08058445716448	0.200334937093468	-5.39388921793667	6.89487373209872e-08	1.15343057179346e-05	0.47283723117977	-1209	PsoOvis1B009583	protein_coding
PsoOvis1B008107	233.486725477136	1.65016892913538	0.30877323695264	5.34427447605663	9.07799220292381e-08	1.49332971738097e-05	3.13870388955302	547	PsoOvis1B008107	Doublesexmab-3-related and mab-3-related transcription factor A2-like
PsoOvis1B002435	621055.885750306	-0.961975953611641	0.180348690264608	-5.33397804109488	9.6084147806449e-08	1.52959764330589e-05	0.513353329200941	-845074	PsoOvis1B002435	protein_coding
PsoOvis1B011007	333.974952669587	-0.705495420730832	0.132203564674016	-5.33643266329789	9.47930525608174e-08	1.52959764330589e-05	0.613231868959012	-345	PsoOvis1B011007	box pox-neuro
PsoOvis1B007399	287.282255759401	-1.71692802785897	0.32217535368489	-5.32917247772543	9.86612678250014e-08	1.54569319592502e-05	0.304195764781301	-838	PsoOvis1B007399	protein_coding
PsoOvis1B003502	401187.865805432	-1.07393006082515	0.202540174253978	-5.30230639319227	1.14348711126485e-07	1.76347152940376e-05	0.475023219122273	-625177	PsoOvis1B003502	protein_coding
PsoOvis1B004016	42.0257402849046	1.98743983362405	0.375603517179763	5.29132381013586	1.21434142286357e-07	1.84393074517899e-05	3.96532697579601	131	PsoOvis1B004016	protein_coding
PsoOvis1B011706	1379.05508232203	-0.930035659385907	0.178560086406583	-5.20853051822683	1.90342048090825e-07	2.84647881008552e-05	0.524845368941784	-1886	PsoOvis1B011706	protein_coding
PsoOvis1B005563	4815.79915545892	-0.416157159057592	0.0802007621476922	-5.18894269721809	2.11491459718033e-07	3.11555329465221e-05	0.749418159045273	-2412	PsoOvis1B005563	protein argonaute 4A-like,protein argonaute 4A-like
PsoOvis1B012680	8937.87301422712	0.802272065095052	0.155636056742701	5.15479562953317	2.53907693957789e-07	3.6853954990638e-05	1.74384530442716	18359	PsoOvis1B012680	delta3,5-Delta2,4-dienoyl-CoA isomerase, mitochondrial
PsoOvis1B000017	820.05108558231	0.974357183585862	0.189958262909774	5.12932245568419	2.90786875944023e-07	4.1595166167645e-05	1.96476556853777	1960	PsoOvis1B000017	neprilysin-1-like isoform X2
PsoOvis1B003178	4250.11541898613	0.34468767102801	0.0676053848972286	5.09852390533671	3.42312308576467e-07	4.7948961416702e-05	1.26987603738324	4122	PsoOvis1B003178	stress-induced-phosphoprotein 1
PsoOvis1B005277	105.727632896265	-1.33003768297224	0.260940795502981	-5.09708602830194	3.4492160694892e-07	4.7948961416702e-05	0.397757852367939	-232	PsoOvis1B005277	ABC transporter G family member 20
PsoOvis1B014175	3230.38345729347	-0.542393560766366	0.108373156437864	-5.0048700120435	5.58997396515554e-07	7.66292264390072e-05	0.686630781352099	-2391	PsoOvis1B014175	X mental retardation syndrome-related 1-like
PsoOvis1B004608	105.844561263507	1.78459970622324	0.356978184600249	4.99918421687778	5.7573377867163e-07	7.78423615820409e-05	3.44522858447397	383	PsoOvis1B004608	partial
PsoOvis1B004627	132.425535986422	0.926678818387367	0.186483425811933	4.969228843543	6.72196997645211e-07	8.96565454967329e-05	1.90089496646121	306	PsoOvis1B004627	protein_coding
PsoOvis1B000911	108.272944256931	-1.29621848727292	0.26146028096754	-4.95761146770069	7.13650989777269e-07	9.39164702546886e-05	0.407192110129708	-217	PsoOvis1B000911	protein_coding
PsoOvis1B002026	146.108790550007	4.02003610644094	0.814835780839722	4.93355373066476	8.07468158629393e-07	0.000104864614811475	16.2237577048049	1042	PsoOvis1B002026	threonine-kinase mark2
PsoOvis1B009494	9042.40348794023	-0.87581088722264	0.180457274767508	-4.85328667603447	1.21431954127177e-06	0.000155653686653927	0.544947484769864	-13072	PsoOvis1B009494	protein_coding
PsoOvis1B013697	1280.06948889634	1.85143576616777	0.382490358453067	4.84047695647979	1.2952787581352e-06	0.000163902581317877	3.60859132426832	4764	PsoOvis1B013697	protein_coding
PsoOvis1B007848	671.177550670233	-0.701574863017435	0.14548925137471	-4.82217659647253	1.42000140727225e-06	0.000177410302402241	0.614900607380349	-627	PsoOvis1B007848	acetylcholinesterase-like isoform X1
PsoOvis1B012311	6197.12518990112	-0.384981326603813	0.0799462718239871	-4.81550068340151	1.46831261294306e-06	0.000181153068621849	0.765788910404355	-2709	PsoOvis1B012311	ubiquitin-60S ribosomal protein L40
PsoOvis1B003783	10443.9848701104	-0.348572836926613	0.072850874798015	-4.78474469789223	1.71204806930431e-06	0.000206072127366262	0.785360619227081	-3700	PsoOvis1B003783	ribosomal l6
PsoOvis1B011553	990.924845031003	-0.71036331154562	0.148391370831549	-4.78709312788823	1.6921432607843e-06	0.000206072127366262	0.611166210472354	-1112	PsoOvis1B011553	protein_coding
PsoOvis1B000576	116.971551039028	-1.0460429910638	0.220462423976227	-4.74476771232723	2.08745738755669e-06	0.0002482313784962	0.484294662836413	-198	PsoOvis1B000576	XP_027205759.1uncharacterized protein LOC113799343
PsoOvis1B001332	758.660187365583	0.499213203234929	0.105343389793587	4.73891341652385	2.14867283912988e-06	0.000252469058597761	1.4134425087092	1091	PsoOvis1B001332	down syndrome cell adhesion molecule,down syndrome cell adhesion molecule
PsoOvis1B013100	103.242557312985	3.79788429929707	0.805983569453126	4.71211131744783	2.45163387206026e-06	0.00028467795667335	13.9083974963902	741	PsoOvis1B013100	protein_coding
PsoOvis1B002426	2501.11688312246	1.6499620962594	0.351874153521143	4.68906874730217	2.7445118040281e-06	0.000312857954478455	3.13825393956318	10449	PsoOvis1B002426	protein_coding
PsoOvis1B013048	50.993366409757	2.44661131605072	0.521878449191253	4.68808650719759	2.75771449236328e-06	0.000312857954478455	5.45134155708436	223	PsoOvis1B013048	protein_coding
PsoOvis1B003955	8867.87516567677	-0.293546238922615	0.0626680542447954	-4.68414477615593	2.81131255101163e-06	0.000312879512121635	0.815894070610422	-2355	PsoOvis1B003955	Eukaryotic translation initiation factor 5A,protein_coding
PsoOvis1B008250	4830.90432563384	-0.764805436144466	0.16330070249676	-4.683417918301	2.82130461791546e-06	0.000312879512121635	0.588532733598906	-6108	PsoOvis1B008250	importin-7 isoform X1,importin-7 isoform X1
PsoOvis1B011352	151.154560908956	1.40933783946492	0.303591372864841	4.64221965916127	3.44686133534037e-06	0.000378005793108994	2.65615224168121	465	PsoOvis1B011352	protein_coding
PsoOvis1B001887	1729.8333048623	0.905968416004793	0.195390608944754	4.63670398949907	3.54008813995876e-06	0.000383963405949373	1.87380187135587	3880	PsoOvis1B001887	solute carrier family 13 member 5-like isoform X2
PsoOvis1B013829	2777.44961872162	-0.425631700855251	0.0918496857083993	-4.63400280112584	3.58662137076054e-06	0.000384782097058767	0.74451266662375	-1412	PsoOvis1B013829	neprilysin-2-like
PsoOvis1B013468	30.6161145532807	2.21051195644962	0.480465512540232	4.6007713327073	4.2092931853748e-06	0.000446728212254293	4.6283948818582	123	PsoOvis1B013468	protein_coding
PsoOvis1B006541	5539.61317545695	-0.492075371317309	0.107253728663861	-4.58795584496181	4.47607278047706e-06	0.000465040403613775	0.711001559173031	-3455	PsoOvis1B006541	kinesin-II 85 kDa subunit-like
PsoOvis1B012826	461.239261372474	0.573931167010703	0.125069565908934	4.58889549059916	4.45597433580907e-06	0.000465040403613775	1.48857423152287	702	PsoOvis1B012826	protein dead ringer homolog,protein dead ringer homolog
PsoOvis1B000063	1442.40046375712	0.492685868303526	0.107890661546973	4.56652931068571	4.9586573014067e-06	0.000509811953800876	1.407061968999	2138	PsoOvis1B000063	protein_coding
PsoOvis1B009846	149.452944832539	3.94267607736132	0.866710324796306	4.54901247229047	5.38982489047298e-06	0.00054842857390689	15.3767219917442	1035	PsoOvis1B009846	protein_coding
PsoOvis1B002669	613.818950944882	1.06171607193386	0.234861294304337	4.52060896231831	6.16619966409058e-06	0.000621024394740551	2.08741300331578	1645	PsoOvis1B002669	protein_coding
PsoOvis1B000071	2752.40022752457	0.280760832720147	0.062636368781358	4.48239318757744	7.38105888544334e-06	0.000735869204033594	1.21483538207812	2661	PsoOvis1B000071	kinase-activated kinase 2,kinase-activated kinase 2,kinase-activated kinase 2,protein_coding
PsoOvis1B007996	3600.69601628024	1.33934475206183	0.300110179234366	4.46284346461935	8.08791391030498e-06	0.000775026313540875	2.53036367808965	12234	PsoOvis1B007996	protein_coding
PsoOvis1B010745	7825.469717844	1.28612248870682	0.288033131734331	4.46518940707517	7.99979480250013e-06	0.000775026313540875	2.43871723304512	26923	PsoOvis1B010745	protein_coding,protein_coding,protein_coding
PsoOvis1B012641	2720.2721455915	1.27881436192699	0.286525810989978	4.4631733438204	8.07546704841558e-06	0.000775026313540875	2.42639488524403	8507	PsoOvis1B012641	protein_coding
PsoOvis1B012934	1718.8986282786	0.905000488569859	0.202552890366193	4.46797123918458	7.89649193166355e-06	0.000775026313540875	1.87254512900782	3849	PsoOvis1B012934	calcium-independent protein kinase C-like
PsoOvis1B008030	1097.55747249658	0.573938228523551	0.128896986942931	4.45268925314494	8.48014389652804e-06	0.000804798271718575	1.48858151761694	1893	PsoOvis1B008030	Laminin subunit alpha
PsoOvis1B013885	10105.1033111754	-0.363622850662499	0.0819210404399782	-4.43869912673921	9.05042284978599e-06	0.000845279236888611	0.777210420577021	-3850	PsoOvis1B013885	ribosomal s7
PsoOvis1B014392	1443.53516619981	0.407807553894075	0.0918890128633929	4.43804478017783	9.07797356739541e-06	0.000845279236888611	1.3266681599164	1717	PsoOvis1B014392	protein_coding
PsoOvis1B009893	8724.23255001233	-0.387690300129086	0.0878441831688781	-4.41338613603774	1.01766251903941e-05	0.000938722342328878	0.764352324445526	-3772	PsoOvis1B009893	acidic ribosomal P2
PsoOvis1B003177	1642.74775969331	0.955428208291123	0.217469808318913	4.39338322720189	1.1160014558547e-05	0.00101990133048944	1.93915511174646	3812	PsoOvis1B003177	protein_coding
PsoOvis1B010885	83.6961966801647	1.90015074858366	0.432729660239507	4.39108044392418	1.12788799288036e-05	0.0010213077513513	3.73252196055839	392	PsoOvis1B010885	protein_coding
PsoOvis1B005708	1354.30439148406	0.322525754207547	0.0736011457181834	4.38207518456966	1.17554225485434e-05	0.00104527946445156	1.25051793961585	1338	PsoOvis1B005708	of irre 1,of irre 1,of irre 1,of irre 1
PsoOvis1B005846	2485.20715632821	-0.520114074163916	0.118661945256925	-4.38315816446269	1.16971126398666e-05	0.00104527946445156	0.697316694035235	-1578	PsoOvis1B005846	Chorion peroxidase, partial,protein_coding
PsoOvis1B007155	292.877858481612	0.992489570629108	0.228135529342938	4.35043841477746	1.35865611137172e-05	0.00117631015958235	1.98961538784408	719	PsoOvis1B007155	protein_coding
PsoOvis1B008730	920.767009598752	0.616264133166717	0.141592748424415	4.35237072536728	1.34673283461023e-05	0.00117631015958235	1.53290058280073	1608	PsoOvis1B008730	Der f 8 allergen
PsoOvis1B013709	2004.39379546434	-0.618002164620152	0.142038646939496	-4.35094376028098	1.35552820179276e-05	0.00117631015958235	0.651572597061158	-1794	PsoOvis1B013709	phospholipase c 1
PsoOvis1B012788	146.036396163271	0.827301525940473	0.190259813525549	4.34827255745932	1.37214015880273e-05	0.00117765420585939	1.77436341679978	275	PsoOvis1B012788	KIF3B,kinesin KIF3B isoform X2,protein_coding
PsoOvis1B010102	316.381482243789	0.885558688918017	0.204422552956752	4.33200092704726	1.47760319576892e-05	0.00125723651226201	1.84747992628933	697	PsoOvis1B010102	protein dachsous,protein dachsous
PsoOvis1B007656	547.977914854745	3.19596568135011	0.738453606871044	4.32791667832997	1.50526389569921e-05	0.00126982518380779	9.16392519093456	3155	PsoOvis1B007656	protein_coding
PsoOvis1B001247	182.049050993911	0.710167048902392	0.164494111907308	4.3172794495074	1.57964117262496e-05	0.00132127613337359	1.63599353698285	327	PsoOvis1B001247	protein_coding
PsoOvis1B008353	1516.2851113792	-0.753469860741731	0.174617847792753	-4.31496476600717	1.59628361138063e-05	0.00132397640708629	0.593175180502303	-1616	PsoOvis1B008353	and EF-hand domain-containing homolog
PsoOvis1B012049	1328695.5405106	-0.943250675206249	0.218939317806708	-4.30827447831459	1.64533124354633e-05	0.00135328494781686	0.520059762523546	-1675016	PsoOvis1B012049	protein_coding
PsoOvis1B008167	6381.66243537323	-0.360876132973656	0.0840339954176413	-4.29440646229106	1.7516131029939e-05	0.00142879515095453	0.778691545152676	-2417	PsoOvis1B008167	translation initiation factor 3 subunit c
PsoOvis1B002252	1146.64364888741	0.442627692298007	0.103311922178373	4.28438154053303	1.83248211313456e-05	0.00145859664972888	1.35907746763384	1444	PsoOvis1B002252	glutathione S-transferase kappa 1-like
PsoOvis1B008962	1549.5083395798	0.760986380139712	0.177521051936312	4.2867387942965	1.81315280615195e-05	0.00145859664972888	1.69464887136922	2912	PsoOvis1B008962	protein_coding
PsoOvis1B012655	165.68995566017	1.07833263227142	0.251689115027047	4.28438326447109	1.83246790550561e-05	0.00145859664972888	2.11159423491205	438	PsoOvis1B012655	Cytochrome P450 18a1,Cytochrome P450 18a1
PsoOvis1B010585	581360.610744099	-0.784491213531129	0.183524596696585	-4.2745835035295	1.91494926869676e-05	0.00151204394256296	0.580556662474134	-625791	PsoOvis1B010585	protein_coding
PsoOvis1B000313	3002.53372488294	0.842589542116158	0.197229592416356	4.27212535296141	1.93618677299084e-05	0.00151667963884282	1.79326604869581	5628	PsoOvis1B000313	4-coumarate--CoA ligase-like 7
PsoOvis1B000689	197.00174142509	2.89370649593508	0.681274147182329	4.24749200876492	2.16176873282795e-05	0.00165400444907069	7.43177330898036	1031	PsoOvis1B000689	protein_coding
PsoOvis1B002211	858.908310915765	-0.39306198371372	0.0925075042631796	-4.2489740356142	2.14751805588038e-05	0.00165400444907069	0.761511651686763	-403	PsoOvis1B002211	protein_coding
PsoOvis1B014697	3953.17648582183	0.456069243642685	0.107306524269489	4.25015390953599	2.13623676465186e-05	0.00165400444907069	1.37179912793049	5119	PsoOvis1B014697
PsoOvis1B006790	159.722277702275	-1.72401655807389	0.40944649357092	-4.21060281415079	2.54690180501393e-05	0.00193368621657596	0.302704796769586	-369	PsoOvis1B006790	protein_coding
PsoOvis1B007144	788.968143131202	-0.780535865934224	0.185822503288338	-4.20043779478676	2.66399355174088e-05	0.00200714628669332	0.582150522596807	-923	PsoOvis1B007144	protein_coding
PsoOvis1B011609	45006.0823124216	-0.927561869108887	0.221152700030639	-4.19421453584053	2.73818739522616e-05	0.00204741739324865	0.52574609370862	-57048	PsoOvis1B011609	protein_coding
PsoOvis1B008429	30824.2385175653	0.899373245804716	0.214578764122287	4.19134320902403	2.77307796897187e-05	0.00205791575592123	1.86525547867835	71330	PsoOvis1B008429	titin-like isoform X2
PsoOvis1B008027	79.9616420407457	2.74397655030025	0.658126863194679	4.1693732679144	3.05438399393798e-05	0.00224975895672894	6.69914301068718	471	PsoOvis1B008027	non_sense_mediated_decay,corticotropin-releasing factor-binding protein
PsoOvis1B010980	2153.40352719632	0.387541615898338	0.0931965900316891	4.15832398767556	3.20591114298206e-05	0.0023438772578691	1.30816236606661	2490	PsoOvis1B010980	protein slit-like
PsoOvis1B002374	204.439820563766	2.60444772845932	0.628490801113055	4.14397111914263	3.41342751752785e-05	0.00247543372012963	6.08158650278246	1125	PsoOvis1B002374	pyrroline-5-carboxylate reductase 3-like
PsoOvis1B005383	230.275628524428	0.951586004923552	0.229715228855761	4.1424593818334	3.43601235722147e-05	0.00247543372012963	1.93399760056884	523	PsoOvis1B005383	and LDL-receptor class A domain-containing 1,MAM and LDL-receptor class A domain-containing 2-like,MAM and LDL-receptor class A domain-containing 2-like
PsoOvis1B007139	383.861486308154	-0.485625915601929	0.117358676688354	-4.13796345788313	3.50402159895498e-05	0.00248810742314285	0.714187151382945	-251	PsoOvis1B007139	protein_coding,abdominal-A homolog,non_sense_mediated_decay,non_sense_mediated_decay
PsoOvis1B011039	1674.09365097534	-0.556850425580184	0.134550094195365	-4.13861044773142	3.49415652864512e-05	0.00248810742314285	0.679784595386909	-1345	PsoOvis1B011039	protein_coding
PsoOvis1B002297	112.30240652808	1.04450381102871	0.253341054904975	4.12291569331505	3.74106648991184e-05	0.00263745187538785	2.06265682293518	270	PsoOvis1B002297	protein_coding
PsoOvis1B004598	2538.90844625257	-0.246988465323517	0.0599980480813886	-4.11660834346597	3.844886283294e-05	0.0026914203983058	0.842653566684017	-436	PsoOvis1B004598	minor histocompatibility antigen h13-like,minor histocompatibility antigen H13 isoform X2
PsoOvis1B003154	79.4953225914507	2.72432106555407	0.663886645514921	4.10359371431706	4.06781567308896e-05	0.0028274183586893	6.60849184718545	438	PsoOvis1B003154	protein_coding
PsoOvis1B010538	4095.8387531933	-0.718731294348878	0.175449506577229	-4.09651362588762	4.19418812109715e-05	0.00289486970316286	0.607631558349787	-3829	PsoOvis1B010538	ribosomal L23a
PsoOvis1B005668	4079.67773194427	0.827603184377165	0.20395697075926	4.05773424314104	4.95511078070689e-05	0.00339631551427618	1.77473446379311	9142	PsoOvis1B005668	protein_coding
PsoOvis1B004107	771.864589810871	1.83777421133043	0.453461745075027	4.0527657102064	5.06156855539023e-05	0.00344535735460011	3.57458116660936	3714	PsoOvis1B004107	14 isoform a
PsoOvis1B007651	71.3245680242252	2.16804850736582	0.536825707662372	4.03864508800569	5.37608362496662e-05	0.00363437982043976	4.49415071526464	346	PsoOvis1B007651	protein_coding
PsoOvis1B009285	414.079542635897	-0.665931273802493	0.165760340515604	-4.01743427728906	5.88352370973692e-05	0.00395036591939479	0.630281720039871	-477	PsoOvis1B009285	Alkylglycerol monooxygenase,Alkylglycerol monooxygenase
PsoOvis1B000468	23874.313596527	0.619062241218814	0.154625560578007	4.00362164511929	6.23801022481517e-05	0.00411496220144183	1.5358765295577	42181	PsoOvis1B000468	fructose-bisphosphate aldolase
PsoOvis1B003877	14544.3330737022	-0.417890482532114	0.104424640304492	-4.00183789298758	6.28523564858052e-05	0.00411496220144183	0.748518312555315	-6937	PsoOvis1B003877	argonaute-2-like protein, partial
PsoOvis1B012437	6019.66290545255	0.432162045951842	0.107895980177418	4.00535817220641	6.1923579481025e-05	0.00411496220144183	1.34925407633317	7827	PsoOvis1B012437	very long-chain specific acyl-CoA dehydrogenase, mitochondrial-like
PsoOvis1B014662	1528.73802342706	-0.28305230657988	0.0707373570072753	-4.00145437368784	6.29543356046318e-05	0.00411496220144183	0.821850389616798	-340	PsoOvis1B014662	tachykinin-like peptides receptor 86C isoform X1,tachykinin-like peptides receptor 86C isoform X1,protein_coding
PsoOvis1B007990	79.923660188244	2.5416037871977	0.635613607229646	3.99866169995228	6.37016540519916e-05	0.00413641661508656	5.82235895991488	415	PsoOvis1B007990	XP_027204566.1uncharacterized protein LOC113798255
PsoOvis1B000928	321.036635877493	0.50258724341442	0.126145443584661	3.9841886407662	6.77110705965561e-05	0.00433966407005201	1.4167520042642	431	PsoOvis1B000928	Cytochrome P450 3A11
PsoOvis1B007086	3336.66146966004	-0.289434833197256	0.0726288817215182	-3.98512033142737	6.74459381157531e-05	0.00433966407005201	0.818222529365615	-773	PsoOvis1B007086	A-like, protease CTRL-1
PsoOvis1B000887	1014.9808487499	4.4971176046808	1.13193881164655	3.97293348227822	7.09928792578713e-05	0.0044916648607384	22.5822542651012	7507	PsoOvis1B000887	protein_coding
PsoOvis1B005005	342.013248031875	-0.604434817916827	0.152086185494306	-3.97429139242536	7.05890996105142e-05	0.0044916648607384	0.65772899784531	-286	PsoOvis1B005005	protein_coding
PsoOvis1B007537	97.298818041619	0.884604710223688	0.223282462436972	3.96181903660882	7.43809080517039e-05	0.00467604816860075	1.84625868835874	203	PsoOvis1B007537	stearoyl-coa desaturase
PsoOvis1B012033	266.37926645844	-1.49832172952555	0.378797381985246	-3.95547012936829	7.63842921685087e-05	0.00477160103609608	0.35396491448224	-598	PsoOvis1B012033	transcription initiation factor TFIID subunit 13
PsoOvis1B006664	261.587410637103	2.02173412481901	0.511876854462817	3.94964942679562	7.8265739129192e-05	0.00485838267424607	4.06071598260121	1096	PsoOvis1B006664	corticotropin-releasing factor-binding protein-like,corticotropin-releasing factor-binding protein-like
PsoOvis1B004372	199.427080177318	-2.24718523694819	0.571569079940392	-3.93160742212043	8.43797769520495e-05	0.00517284719575608	0.210634660892913	-844	PsoOvis1B004372	KAH7638143.1hypothetical protein HUG17_9248,KAH7638143.1hypothetical protein HUG17_9248,KAH7638143.1hypothetical protein HUG17_9248
PsoOvis1B010364	3389.64767853522	-0.527523031780092	0.134166341160687	-3.93185822328041	8.42917746561827e-05	0.00517284719575608	0.693744805054815	-2385	PsoOvis1B010364	protein_coding
PsoOvis1B002141	8714.07967147232	0.303526921596268	0.0773852405321952	3.92228439827605	8.77133712298936e-05	0.00534401835826574	1.23415784417977	8579	PsoOvis1B002141	protein_coding
PsoOvis1B000159	800.099853771432	1.50290610678124	0.383415332493977	3.91978614158536	8.86275784963919e-05	0.00536659018257293	2.83413033665409	1874	PsoOvis1B000159	Inositol oxygenase
PsoOvis1B002358	18968.0602034746	-0.76522479411085	0.196020900140182	-3.90379185874368	9.46972295199276e-05	0.00569915643513223	0.588361685652929	-19029	PsoOvis1B002358	protein_coding
PsoOvis1B003146	1441.16073403853	0.528460944672153	0.135507093203254	3.8998766203293	9.62417199240195e-05	0.00575700470090953	1.44238964494455	1979	PsoOvis1B003146	domain-containing 2,domain-containing 2,domain-containing 2
PsoOvis1B010281	1352.33405729659	-0.671865552318822	0.172383862633436	-3.89749679613286	9.71921077599661e-05	0.00577883194934256	0.62769448904009	-1410	PsoOvis1B010281	resistance-associated 1
PsoOvis1B007808	494.809511535936	0.480687398302677	0.123576528670908	3.88979528291152	0.000100328822569662	0.00592961364528482	1.39540837569204	661	PsoOvis1B007808	netrin-1-like isoform X2,netrin-1-like isoform X2
PsoOvis1B002657	314.761580074752	-0.570069322707124	0.146822785145028	-3.88270337021615	0.000103301555310143	0.00606896637447089	0.673584421358641	-254	PsoOvis1B002657	protein_coding
PsoOvis1B005549	2201.27723217122	-0.273867712349534	0.0705904120189642	-3.87967295439442	0.000104597005636495	0.00610871269604857	0.827099205672395	-476	PsoOvis1B005549	rhomboid-related protein 2
PsoOvis1B001210	5887.3951850136	-0.310663867971384	0.0807693445644001	-3.8463091367998	0.000119910457558733	0.0069618600947335	0.806270661780287	-1746	PsoOvis1B001210	ribosomal l21
PsoOvis1B003850	122.644525388318	-0.935272777829633	0.243511147097539	-3.84078014077527	0.000122643922523923	0.00707892114217028	0.52294358489392	-204	PsoOvis1B003850	non_sense_mediated_decay
PsoOvis1B001912	42.8946805259126	2.7282923771051	0.710907380535653	3.83776065884897	0.000124161409730948	0.00712484368630495	6.62670812569658	240	PsoOvis1B001912	protein_coding
PsoOvis1B002077	6846.24877902904	-0.305120545444734	0.079796845774292	-3.82371687106252	0.000131454859860064	0.00749372959105801	0.809374585833452	-1865	PsoOvis1B002077	protein_coding,protein_coding,protein_coding
PsoOvis1B006746	368.289144106212	-0.467541135095052	0.122313088206131	-3.82249473013972	0.000132108302821083	0.00749372959105801	0.723196131119776	-236	PsoOvis1B006746	sialin-like isoform X2
PsoOvis1B012525	477.455767847976	-0.525495803375837	0.137587077230547	-3.81936889679903	0.00013379354691809	0.00754595604618029	0.694720318033277	-392	PsoOvis1B012525	protein_coding
PsoOvis1B001007	929.510813384786	-0.448890793828495	0.117678260392327	-3.81456007534392	0.000136425747161952	0.00765069388913902	0.732605890505619	-544	PsoOvis1B001007	tyrosineITK/TSK-likeprotein kinase Btk29A,tyrosineITK/TSK-likeprotein kinase Btk29A,protein_coding
PsoOvis1B010363	7147.56140542653	-0.273455151352485	0.0718649900940418	-3.80512334301646	0.000141733544400629	0.00790344679793337	0.827335761325371	-1427	PsoOvis1B010363	protein_coding
PsoOvis1B001375	12694.6991765801	-0.45447882553213	0.119511407170256	-3.80280708170962	0.000143065762969249	0.00793291618262071	0.729773755723947	-6900	PsoOvis1B001375	ribosomal l18,protein_coding
PsoOvis1B004850	4727.6316632984	0.363635345938982	0.0961560224751561	3.7817220032467	0.000155747237293837	0.0085878504586043	1.28666399037823	4743	PsoOvis1B004850	CLIP-associating protein 1,CLIP-associating protein 1,protein_coding,protein_coding,CLIP-associating protein 1,CLIP-associating protein 1-like
PsoOvis1B005681	1048.07121861017	0.680772300497308	0.18063967305753	3.76867544639818	0.000164116112239387	0.00899903348779307	1.6029976388879	1622	PsoOvis1B005681	splicing regulatory 2-like isoform X2,protein_coding,protein_coding
PsoOvis1B014354	8.42691136525321	3.93750649639124	1.04556795609803	3.76590203766925	0.000165948853995818	0.00904925518750676	15.3217214840484	49	PsoOvis1B014354	finger 239-like,finger 239-like
PsoOvis1B013719	36.7840309608686	1.28695017903536	0.342373818700057	3.75890359818317	0.000170659572688777	0.00925499990350678	2.44011675390029	111	PsoOvis1B013719	calcitonin gene-related peptide type 1 receptor-like isoform X1,calcitonin gene-related peptide type 1 receptor-like isoform X1
PsoOvis1B002596	3236.18602858459	-0.242894099983273	0.064797598689384	-3.74850464980375	0.000177892040197099	0.00959450511882713	0.845048412321424	-464	PsoOvis1B002596	kinase receptor cad96ca
PsoOvis1B011543	1000.96793880234	0.6100137383432	0.162996383438691	3.74249860931821	0.000182199541494575	0.00977342105734489	1.52627374312895	1332	PsoOvis1B011543	protein_coding,protein_coding
PsoOvis1B011205	185.353800905075	-1.00134834892641	0.268200653299537	-3.73357908195722	0.000188777883133231	0.0100715551704053	0.499532916174888	-331	PsoOvis1B011205	protein_coding,protein_coding,protein_coding
PsoOvis1B001802	22882.5740019692	0.583845793774328	0.156506514659925	3.73048875980003	0.000191108669765112	0.0101410890891487	1.4988393858326	37022	PsoOvis1B001802	phosphoenolpyruvate carboxykinase, mitochondrial,carboxykinase, cytosolic [GTP]-like isoform X2,phosphoenolpyruvate carboxykinase, mitochondrial
PsoOvis1B000964	21.9801675992489	3.25483459413223	0.872909521035333	3.7287193182081	0.000192455368853632	0.0101579384523281	9.54559147362031	121	PsoOvis1B000964	N9Q proDer p 3, partial
PsoOvis1B014543	81.592265780432	2.06246757449809	0.5533993031374	3.72690670697505	0.00019384416770695	0.0101768188046148	4.17700124785649	333	PsoOvis1B014543	protein_coding
PsoOvis1B007997	1945.20638590559	-0.317526191392457	0.0853509148328715	-3.72024356170307	0.000199030742262438	0.0103938276514829	0.80244466123554	-579	PsoOvis1B007997	repeat-containing 75
PsoOvis1B002617	8552.79067816383	-0.501227139367854	0.134826889714598	-3.71756064705529	0.000201155706774598	0.0104495096098173	0.706505580230757	-5563	PsoOvis1B002617	protein_coding,non_sense_mediated_decay,protein_coding
PsoOvis1B009247	1687.95723496069	0.540349526412227	0.145426803642816	3.71561165395194	0.00020271272489251	0.010475259658058	1.45432481863824	2600	PsoOvis1B009247	UDP-glucose 4-epimerase,protein_coding
PsoOvis1B008426	188.148508268844	-0.839724713064116	0.226567325143349	-3.70629221372863	0.00021031563117496	0.0108115379150878	0.55875017642392	-287	PsoOvis1B008426	and metalloproteinase domain-containing 10
PsoOvis1B004287	565.819445829672	0.375176646819559	0.101568789484731	3.69381823612223	0.000220911736905038	0.0112733853951944	1.29699835231897	584	PsoOvis1B004287	protein_coding,protein_coding
PsoOvis1B009018	98.5229873581976	1.57229833828248	0.42574571483267	3.69304559859268	0.000221584272205442	0.0112733853951944	2.97378086038327	380	PsoOvis1B009018	pyrroline-5-carboxylate reductase 3-like
PsoOvis1B003266	114.804178734926	2.06079248696366	0.559055657410767	3.6862027235501	0.00022762505304372	0.0115213296079052	4.17215422049432	516	PsoOvis1B003266	protein_coding,protein_coding
PsoOvis1B011022	170.038882572929	0.916725579132573	0.248859179782053	3.6837121296286	0.000229861822827597	0.0115751846495326	1.88782571317064	341	PsoOvis1B011022	phosphotriesterase-related protein-like
PsoOvis1B005690	342.048564833775	0.514631586551635	0.139898250417724	3.67861345667289	0.000234505367755269	0.0117490760393122	1.42862927160904	492	PsoOvis1B005690	integrin alpha-4-like isoform X1
PsoOvis1B011759	34.5002458883964	-2.14236725884185	0.583190783063413	-3.67352729339843	0.00023922511138504	0.0119250093402543	0.226507816393668	-140	PsoOvis1B011759	---NA---
PsoOvis1B009801	276.041729869035	-0.744967269480392	0.202936165586722	-3.67094385235164	0.000241656427195029	0.0119856730473112	0.596681408313623	-307	PsoOvis1B009801	mitochondrial sodium calcium exchanger protein-like isoform X1,mitochondrial sodium calcium exchanger protein-like isoform X1
PsoOvis1B007062	1339.188246616	0.586979551923284	0.160028561368892	3.66796743595164	0.000244486312526183	0.0120653995231671	1.50209863675488	2103	PsoOvis1B007062	ABC transporter G family member 20
PsoOvis1B006843	1424.6556271833	-0.351949897096457	0.0961410145529271	-3.66076745427627	0.000251460911729047	0.0123478567102771	0.783524397249872	-490	PsoOvis1B006843	domain-containing, partial
PsoOvis1B013156	365.27448360605	-0.465298607474077	0.127204485645959	-3.65787892707742	0.000254311119459411	0.0124259938072494	0.724321142547154	-204	PsoOvis1B013156	gata-binding factor A
PsoOvis1B008802	260.743914537183	1.35826013305465	0.371820195684564	3.65300257710299	0.00025919162892217	0.0126020757510434	2.56375807913081	816	PsoOvis1B008802	junction zo-1,junction zo-1,junction zo-1
PsoOvis1B001347	85.7647881925663	2.93309264439881	0.805705239226493	3.64040408526409	0.000272210498066294	0.0130423185238559	7.63745854596542	534	PsoOvis1B001347	1 mite allergen
PsoOvis1B007634	35.411137963387	3.70785329572868	1.01828672787763	3.64126644708096	0.000271300175948815	0.0130423185238559	13.0669750401882	213	PsoOvis1B007634	protein_coding
PsoOvis1B009269	18.3782219903214	3.15324920841835	0.866069815903705	3.64087184487324	0.000271716369296906	0.0130423185238559	8.89656990410798	102	PsoOvis1B009269	argonaute-2-like
PsoOvis1B000049	2636.01544004205	-0.535931030955211	0.147637701800225	-3.63004181466062	0.000283375309655882	0.0135116633154761	0.689713432358115	-1779	PsoOvis1B000049	neprilysin-2-like isoform X2
PsoOvis1B011814	263.426052865659	0.647786723725033	0.178577282158022	3.62748674353668	0.000286193464048543	0.0135804302411496	1.56676273934543	403	PsoOvis1B011814	alcohol dehydrogenase 1-like
PsoOvis1B009196	266.133304577008	-1.02494877930327	0.282649780298084	-3.62621466828083	0.000287606289196672	0.0135821726046467	0.491427746358822	-439	PsoOvis1B009196	histamine H1 receptor-like
PsoOvis1B001391	2715.29453488055	-0.468377119051898	0.129460718211438	-3.61790916598296	0.000296992584852055	0.0139543969968455	0.722777189337262	-1698	PsoOvis1B001391	eIF-2-alpha kinase activator GCN1,eIF-2-alpha kinase activator GCN1
PsoOvis1B005870	128.661403161797	1.61826762800528	0.447651101042506	3.61501987649891	0.000300324578872349	0.0139543969968455	3.07006165280171	515	PsoOvis1B005870	protein_coding
PsoOvis1B006563	758.522991423445	0.601239015782039	0.166239970478204	3.61669347060471	0.000298390310666691	0.0139543969968455	1.51701885379602	1214	PsoOvis1B006563	protein_coding,L-serine dehydratase/L-threonine deaminase-like
PsoOvis1B014231	3521.86434043054	-0.295012486112577	0.0816233615595152	-3.61431433937538	0.000301143521816422	0.0139543969968455	0.815065278215446	-834	PsoOvis1B014231	Signal recognition particle subunit SRP68
PsoOvis1B004072	2403.01307725209	0.502040672660422	0.138977201951272	3.61239588660338	0.000303380927912778	0.0139923820490613	1.41621536379341	3036	PsoOvis1B004072	protein patched homolog 1-like
PsoOvis1B001327	22.9819396973309	-5.81273296146416	1.61096498342314	-3.60823048376427	0.000308292553529798	0.0141527790852982	0.017790699404785	-103	PsoOvis1B001327	protein_coding
PsoOvis1B007401	24.435106191394	2.14886244010986	0.596020298779934	3.60535110047197	0.000311731187539737	0.0142443834306352	4.43477970133382	100	PsoOvis1B007401	protein_coding
PsoOvis1B010654	650.696539436043	0.36593958890153	0.101704786762662	3.59805669476981	0.000320603741594817	0.0145806751185677	1.28872066574621	640	PsoOvis1B010654	secernin-3-like isoform X1,secernin-3-like isoform X1,protein_coding
PsoOvis1B011386	126.976717059943	0.764042615603534	0.212417599256824	3.59688942101151	0.000322045306570188	0.0145806751185677	1.69824265634806	245	PsoOvis1B011386	protein_coding
PsoOvis1B011451	745689.283028386	-0.976569735774103	0.273029169347764	-3.57679634782987	0.000347830945736405	0.0156762165955174	0.508186608661297	-971248	PsoOvis1B011451	protein_coding
PsoOvis1B012643	4014.25143378467	0.519897567309702	0.145455020343645	3.57428410570785	0.000351187445516347	0.0157555458511197	1.43385343947325	6159	PsoOvis1B012643	1 mite allergen,1 mite allergen
PsoOvis1B006130	137.526142011325	2.0322089368185	0.572794412515324	3.54788540602974	0.000388337138925245	0.0173433826298288	4.09030645395225	633	PsoOvis1B006130	pyrroline-5-carboxylate reductase 3-like
PsoOvis1B004423	1536.0902041977	0.478773909569822	0.13502043282795	3.54593671151906	0.000391220153274736	0.0173934365442416	1.39355883147319	2017	PsoOvis1B004423	probable nuclear hormone receptor HR38
PsoOvis1B005835	5069.3169237784	0.65318215429137	0.184482683581132	3.54061498679421	0.000399195643658571	0.0176684349906282	1.57263313198623	9077	PsoOvis1B005835	XP_027194156.1uncharacterized protein LOC113788893
PsoOvis1B013040	3472.34738080839	-0.21445260398879	0.060600968853713	-3.53876527133527	0.00040200314331808	0.0177132635024529	0.861873114750479	-371	PsoOvis1B013040	protein_coding,protein_coding
PsoOvis1B004376	2206.66955830669	-0.243400695308739	0.0690333836215015	-3.52584043458256	0.000422141229928505	0.0185179286195304	0.84475172978634	-348	PsoOvis1B004376	finger FYVE domain-containing 26
PsoOvis1B002724	157.726943211274	0.808939342918769	0.229679457691215	3.52203610653905	0.000428245812448689	0.0186364162494158	1.7519229702374	313	PsoOvis1B002724	protein_coding
PsoOvis1B004142	4797.96073061941	0.606033459726161	0.1721890550797	3.5195817727535	0.000432227773187251	0.0186364162494158	1.5220686810305	7099	PsoOvis1B004142	channel nompc
PsoOvis1B007448	16375.3293054755	0.581814924589218	0.165329255632483	3.51912867667267	0.000432966654739384	0.0186364162494158	1.49673096709387	25470	PsoOvis1B007448	protein_coding
PsoOvis1B009258	5158.57980119332	0.59394898387812	0.168655531649354	3.52166915647319	0.00042883897399841	0.0186364162494158	1.50937259362462	8697	PsoOvis1B009258	amino acid transporter,amino acid transporter
PsoOvis1B010389	4296.67004464638	-0.417850378003725	0.118764072071679	-3.51832309818019	0.000434283256065414	0.0186364162494158	0.748539120411659	-2222	PsoOvis1B010389	prolyl endopeptidase isoform X1
PsoOvis1B010933	432.501893866453	0.546608723659438	0.15579348627954	3.5085467095759	0.000450562108089877	0.0192512900729311	1.46064817937229	620	PsoOvis1B010933	partial
PsoOvis1B003212	1570.56902039514	-0.492016128777931	0.140330456442819	-3.5061250511817	0.000454681546275205	0.0193435640592081	0.71103075619771	-1086	PsoOvis1B003212	chain-associated membrane 1
PsoOvis1B011391	4562.52450246479	1.00924920220782	0.288630431382773	3.49668327546996	0.000471080774267361	0.0199552242146732	2.01286330651182	11011	PsoOvis1B011391	protein_coding
PsoOvis1B003807	2099.95489773434	0.301376090872468	0.0862825410080467	3.49289772127089	0.000477809478601602	0.0200679981012673	1.23231928036479	2155	PsoOvis1B003807	aldo-keto reductase family 1 member b10
PsoOvis1B009214	57.1340258201914	1.40961757198931	0.403485027263797	3.4936056526026	0.000476544377163697	0.0200679981012673	2.65666730840619	179	PsoOvis1B009214	protein_coding
PsoOvis1B000933	21250.8217372052	-0.616148589995717	0.176758943317215	-3.48581281621471	0.000490644194465767	0.0203473033587274	0.652410275559523	-20129	PsoOvis1B000933	protein_coding,protein_coding
PsoOvis1B002570	3996.90950209081	0.67614677981811	0.193863978500598	3.48773807825276	0.000487125020750856	0.0203473033587274	1.59786639158277	7564	PsoOvis1B002570	phosphoribosylformylglycinamidine synthase-like protein
PsoOvis1B009396	52.2623753877777	4.00164338886315	1.14789927935945	3.48605793279714	0.000490194834091709	0.0203473033587274	16.0182361502348	347	PsoOvis1B009396	protein_coding,protein_coding
PsoOvis1B006154	1660.60919045375	0.680398587926497	0.195340463596379	3.48314207614644	0.000495565290684156	0.0204653950587976	1.60258245565879	3128	PsoOvis1B006154	protein_coding
PsoOvis1B007905	130.576043273513	-0.958745213597638	0.275540130611367	-3.47951208221604	0.000502327717969539	0.020572508615599	0.514504209670364	-219	PsoOvis1B007905	protein_coding
PsoOvis1B011188	2012.10989680531	0.559660349445878	0.160833352154757	3.47975306084127	0.00050187613876881	0.020572508615599	1.47392217415074	3082	PsoOvis1B011188	UDP-glucuronosyltransferase 2B7-like
PsoOvis1B007312	4801.70239788388	0.497480215284478	0.143250549938657	3.47279794386485	0.000515062963805578	0.0210069068295911	1.41174567869348	6689	PsoOvis1B007312	phosphate transporter
PsoOvis1B002600	626.592276283253	0.822849832971471	0.237247489866973	3.46831839372821	0.000523726377056817	0.0212723429693448	1.76889674041749	1368	PsoOvis1B002600	isovaleryl-coa dehydrogenase, mitochondrial
PsoOvis1B000437	50.0898903379281	2.10451888380475	0.608134765460797	3.46061268543019	0.000538947616760216	0.0217118897037687	4.30054315889506	244	PsoOvis1B000437	protein_coding
PsoOvis1B001627	2565.65624735361	-0.227591118018465	0.0657633771648228	-3.4607577626078	0.000538657275007661	0.0217118897037687	0.854059733768437	-303	PsoOvis1B001627	dnaJ homolog shv-like
PsoOvis1B009519	3317.41888891581	1.7506869558092	0.506093209386091	3.45921842723961	0.000541745377880121	0.0217358816247024	3.36518765232212	14161	PsoOvis1B009519	protein_coding
PsoOvis1B013661	231.186461932535	0.785937662937314	0.227303725366811	3.45765412189795	0.000544900465178905	0.0217739578595781	1.72421258733905	510	PsoOvis1B013661	lambda-crystallin-like homolog
PsoOvis1B012354	2271.41815473692	0.467038641440727	0.13540721283301	3.44914153145372	0.000562371859562251	0.0223611703815448	1.38226922901612	3143	PsoOvis1B012354	putative intracellular cystatin
PsoOvis1B014081	8796.32733765956	-0.312342324515824	0.0905786364121666	-3.44830013883792	0.000564126790780613	0.0223611703815448	0.805333177894237	-2455	PsoOvis1B014081	ribosomal l10a
PsoOvis1B008532	5623.45107600792	1.02115330158852	0.296685240734953	3.44187428757462	0.000577698654241932	0.0228075428694715	2.02954074184769	17077	PsoOvis1B008532	protein_coding
PsoOvis1B000972	207.844529987209	1.87217465063109	0.544298635016762	3.43960930670611	0.000582554486443056	0.022907620642203	3.66083982180393	926	PsoOvis1B000972	protein_coding
PsoOvis1B002331	463.457839459032	-0.757501944956656	0.221088142553241	-3.42624410431347	0.000611990115275935	0.0238787403540885	0.591519672521862	-573	PsoOvis1B002331	protein_coding
PsoOvis1B005816	33.5776688744713	1.96166209227796	0.572700531687102	3.42528421703951	0.000614156576083514	0.0238787403540885	3.89510465674948	133	PsoOvis1B005816	phosphatase 2C
PsoOvis1B013127	3617.13877900966	0.293963170988392	0.0858254421149205	3.42512853699926	0.000614508617015043	0.0238787403540885	1.226003562326	3605	PsoOvis1B013127	peptidase B homolog
PsoOvis1B011518	175.938330662554	0.751508886698389	0.219862423734589	3.4180869742689	0.000630629513601937	0.0244090717617691	1.68355270508499	333	PsoOvis1B011518	protein_coding
PsoOvis1B000335	84.2247574829526	2.21139151022005	0.647428499786759	3.415653637349	0.000636291239360406	0.0245320098925281	4.63121749041082	423	PsoOvis1B000335	protein_coding
PsoOvis1B011826	127.597994294287	-1.57885535181025	0.464024640719452	-3.40252480851512	0.000667662933685035	0.0255419889746949	0.334747375165779	-483	PsoOvis1B011826	protein_coding,protein_coding
PsoOvis1B012251	6234.97363357573	-0.497924444616128	0.146312031760028	-3.40316813748299	0.000666092765123067	0.0255419889746949	0.708124803341196	-5162	PsoOvis1B012251	sodium-dependent glucose transporter 1A-like
PsoOvis1B002840	670.831072673266	-0.532744651346421	0.156779994542322	-3.39803973652142	0.000678705611421079	0.0258641868136141	0.691238437631521	-462	PsoOvis1B002840	hydrogen exchanger 9B2-like
PsoOvis1B007841	1320.10989796751	-0.475638854397185	0.140087921618621	-3.39528810836437	0.00068556416892477	0.0260250705664903	0.719148266161693	-869	PsoOvis1B007841	differentiation factor 8
PsoOvis1B000021	280.470429535722	1.09907320793076	0.323994407220949	3.39225981509379	0.000693186759461301	0.0262136142370998	2.14217034564022	773	PsoOvis1B000021	angiotensin-converting enzyme,angiotensin-converting enzyme
PsoOvis1B014780	2512.73944139786	-0.349282090915334	0.103043962736146	-3.38964148544738	0.000699840840416383	0.0263642331866783	0.784974617169804	-913	PsoOvis1B014780	protein_coding,,
PsoOvis1B007206	619.947657730476	-0.299374078373327	0.0883579033577563	-3.388198078458	0.000703534369810197	0.0264026016350823	0.812604873234757	-166	PsoOvis1B007206	Atrial natriuretic peptide receptor 1
PsoOvis1B000917	1399.58057900561	-0.635449525533372	0.188175638077067	-3.37689581938936	0.00073308810664335	0.0273362380720282	0.643740202194785	-1354	PsoOvis1B000917	protein_coding
PsoOvis1B008149	465.182798237674	-0.520084794145581	0.15402745711346	-3.3765719689995	0.000733951680758609	0.0273362380720282	0.697330846473691	-338	PsoOvis1B008149	RNA-dependent RNA polymerase 1-like
PsoOvis1B002786	232.392085664377	-0.566092335756153	0.167868566618915	-3.37223547658724	0.000745606708397752	0.0276659331273903	0.675443810947871	-173	PsoOvis1B002786	ABC transporter G family member 20
PsoOvis1B000612	5439.16000112575	0.388724003352723	0.115369130682586	3.36939353753316	0.000753337867328766	0.0278481076799061	1.30923493423593	6280	PsoOvis1B000612	transporter g family member 20
PsoOvis1B008433	3170.54561943618	0.347071213402756	0.103302104499124	3.35976904909715	0.000780076537756845	0.0287289381629107	1.27197579166083	3241	PsoOvis1B008433	reticulon-4-interacting protein 1 homolog, mitochondrial-like,protein_coding,protein_coding
PsoOvis1B014778	566.01178068042	0.374019535129701	0.111381188669144	3.35801349939549	0.00078504779104417	0.0288045416267879	1.29595851352599	661	PsoOvis1B014778	,
PsoOvis1B003985	1964.39020951837	0.320845138641699	0.0957932910372421	3.34934874005907	0.000810017703639994	0.0296106471663953	1.24906204199679	2065	PsoOvis1B003985	protein_coding
PsoOvis1B006342	62.7237358242706	1.70772292739319	0.510063108514126	3.3480620317121	0.000813787941297137	0.0296386973453976	3.26644857590019	236	PsoOvis1B006342	ATP-dependent 6-phosphofructokinase isoform X1
PsoOvis1B012712	212.195767644243	0.783367298548925	0.234173222648821	3.34524711958081	0.000822092876295649	0.0298310907685223	1.72114339470719	435	PsoOvis1B012712	frizzledfrizzled-4-like
PsoOvis1B011788	103.270159586286	-0.883206824234887	0.264166188753899	-3.34337573025931	0.000827657542861915	0.0299230034727	0.542160974850404	-123	PsoOvis1B011788	protein_coding
PsoOvis1B004713	504.980035764795	-0.457788315627232	0.137454856329887	-3.3304630178257	0.000867016798829132	0.0312315905271662	0.72810159986402	-287	PsoOvis1B004713	inactive dipeptidyl peptidase 10,protein_coding,inactive dipeptidyl peptidase 10
PsoOvis1B003915	3788.06798847317	-0.236478805574804	0.0710538880340791	-3.32816137325776	0.00087421211441737	0.0313762675247252	0.848814492820128	-515	PsoOvis1B003915	eukaryotic translation initiation factor 1A, X-chromosomal
PsoOvis1B010937	440.669930016022	-0.567102878818254	0.170572020148244	-3.3247122143795	0.000885098450602545	0.0316518902443736	0.674970858563354	-329	PsoOvis1B010937	protein_coding
PsoOvis1B007201	1015.95122177051	0.410803499022584	0.123785110249495	3.31868266057677	0.000904431483927856	0.0322264936691983	1.3294260225768	1198	PsoOvis1B007201	metalloproteinase-2-like,metalloproteinase-16,protein_coding,metalloproteinase-17
PsoOvis1B008134	1647.23186958975	0.400559546271057	0.121003283813288	3.31031963470622	0.000931894889327925	0.033085620711031	1.32001977842873	1922	PsoOvis1B008134	glutathione S-transferase Mu 1-like
PsoOvis1B001024	352.464729915044	-0.667009502268389	0.201651669913712	-3.30773111154401	0.000940550690480037	0.0332732448567669	0.629810841729482	-387	PsoOvis1B001024	protein_coding
PsoOvis1B002111	1343.17246657691	0.421355402967066	0.127617038226044	3.30171745735653	0.000960948145913647	0.0338550636364663	1.33918512000012	1770	PsoOvis1B002111	Diaminopimelate decarboxylase,Diaminopimelate decarboxylase
PsoOvis1B012260	1082.33041873583	1.06840338045036	0.323673328640544	3.30086938252759	0.000963857434837592	0.0338550636364663	2.09711122560701	3136	PsoOvis1B012260	protein_coding,protein_coding,protein_coding
PsoOvis1B008939	1256.37060874971	0.311120222516474	0.0943845223311904	3.29630552586545	0.000979654132827993	0.0342878946489797	1.24067068085082	1330	PsoOvis1B008939	protein_coding
PsoOvis1B001532	63.0460301866761	0.964423469295733	0.292670856347842	3.29524941885401	0.000983343589957122	0.0342954107168791	1.95128359254217	152	PsoOvis1B001532	domain zinc finger 10,domain zinc finger 10
PsoOvis1B001865	357.453796503282	0.669542084144873	0.204173558136452	3.27927911065452	0.00104072648257634	0.0357202313028351	1.59056803618084	578	PsoOvis1B001865	sodium-coupled monocarboxylate transporter 1 2,sodium-coupled monocarboxylate transporter 1 2
PsoOvis1B003820	31.927774566769	-1.48383245672638	0.45252147960906	-3.27903209811893	0.00104163787384531	0.0357202313028351	0.357537765808157	-87	PsoOvis1B003820	pleckstrin homology domain-containing family H member 1-like
PsoOvis1B008121	55.5452274149063	1.74559951668394	0.53221394495786	3.27988308690812	0.00103850112505641	0.0357202313028351	3.35334174140063	206	PsoOvis1B008121	testis-specific serine Serine/threonine-protein kinase 3-like isoform X2
PsoOvis1B011579	1138.48916371377	-0.312387334916489	0.0952126738812344	-3.28094277980421	0.00103460731151646	0.0357202313028351	0.805308052831399	-348	PsoOvis1B011579	protein_coding
PsoOvis1B012739	104.556678596797	0.767959769860092	0.234285756385795	3.27787647745645	0.00104591153460176	0.0357202313028351	1.70285992989182	187	PsoOvis1B012739	specificity phosphatase
PsoOvis1B013369	73.0674363623415	1.44724276627361	0.441459575463235	3.27831322891791	0.00104429445778242	0.0357202313028351	2.72686403289236	255	PsoOvis1B013369	protein_coding
PsoOvis1B003033	3393.58565049372	1.84844474355817	0.565161236255432	3.27065025868607	0.00107300521980184	0.0365191776532557	3.60111767450566	15415	PsoOvis1B003033	14 isoform a
PsoOvis1B000531	426.312694098064	0.416517251821889	0.127617552005818	3.26379283472622	0.00109931514941831	0.0370315376271627	1.33470161666563	481	PsoOvis1B000531	protein_coding
PsoOvis1B013072	135.411914728215	1.18232272592922	0.362170073321869	3.26455114053131	0.00109637668764712	0.0370315376271627	2.26941857424137	365	PsoOvis1B013072	threonine kinase 5
PsoOvis1B014786	187.877472371444	1.73840876949596	0.532362160631283	3.26546268321273	0.00109285404192454	0.0370315376271627	3.33666944470237	759	PsoOvis1B014786	protein_coding
PsoOvis1B013562	412.843144597422	0.806240991795327	0.247615407051902	3.25602110706436	0.00112985351907499	0.0379307967118033	1.74864931567457	848	PsoOvis1B013562	protein_coding
PsoOvis1B007324	2963.95261499165	0.638291272029441	0.196738951688282	3.24435637453616	0.00117716366132847	0.0393851028383457	1.55648456688669	5330	PsoOvis1B007324	purine biosynthetic adenosine-3
PsoOvis1B007388	58.8686518272535	1.76257723245321	0.545564630383354	3.23073955731825	0.00123470389107567	0.0411707006922869	3.3930371650626	242	PsoOvis1B007388	protein_coding
PsoOvis1B008603	37.5469471125578	2.29511613059516	0.710790534120412	3.22896271182805	0.00124240092913268	0.0412878692610759	4.90793496025799	189	PsoOvis1B008603	pyrroline-5-carboxylate reductase 3-like
PsoOvis1B007746	431.221361927625	-0.528586841213079	0.163996339249447	-3.22316244150469	0.00126783632554136	0.0418513195086729	0.69323344248878	-311	PsoOvis1B007746	fatty acid-binding protein-like
PsoOvis1B012201	6283.70386603152	-0.300223065734368	0.0931439410722598	-3.22321626375524	0.00126759810995547	0.0418513195086729	0.812126817723438	-1475	PsoOvis1B012201	d precursor
PsoOvis1B001559	387.382060123445	-0.503969460833524	0.156631812438292	-3.2175421645719	0.0012929402131915	0.0423407748669272	0.705163907090499	-285	PsoOvis1B001559	Alkaline phosphatase, tissue-nonspecific isozyme
PsoOvis1B010114	10877.7218636042	-0.597217573940281	0.18557120585357	-3.21826638563491	0.00128967980770061	0.0423407748669272	0.661027604976093	-9498	PsoOvis1B010114	protein_coding
PsoOvis1B012640	1742.35970162851	-0.503249154401199	0.156482031397853	-3.21601879721063	0.00129982317980536	0.0423407748669272	0.70551606808439	-1209	PsoOvis1B012640	protein_coding
PsoOvis1B013700	92.6257534768482	1.32821163517355	0.412926308469092	3.21658273627041	0.0012972712250002	0.0423407748669272	2.51091229213112	278	PsoOvis1B013700	Der f 9 allergen
PsoOvis1B009807	67.2862069930655	1.96852236192444	0.612908167099979	3.21177374946504	0.00131918221741583	0.0428300279141259	3.91367067448712	302	PsoOvis1B009807	acetyl-coenzyme A synthetase, cytoplasmic isoform X2
PsoOvis1B013027	469.700490078133	0.848629852612787	0.264342833204334	3.21033803839428	0.00132578958280739	0.0429034202698654	1.80078987785261	1145	PsoOvis1B013027	protein_coding
PsoOvis1B000997	475.963391841521	0.373195983960384	0.116455016192177	3.20463640093034	0.00135233196498578	0.0436193349490512	1.29521893686538	517	PsoOvis1B000997	poz domain containing 4
PsoOvis1B012637	78.3761887365108	2.21612250044226	0.693850415845418	3.19394850796774	0.00140341147203543	0.0451194502572953	4.64642944316257	387	PsoOvis1B012637	K-dependent C isoform X3,K-dependent C isoform X3
PsoOvis1B003773	387.471779831382	0.37282279067762	0.116877584482631	3.18985708275845	0.00142343167633867	0.045614515082671	1.2948839357179	399	PsoOvis1B003773	Dual oxidase 2,dual oxidase 2-like,non_sense_mediated_decay,non_sense_mediated_decay,non_sense_mediated_decay,non_sense_mediated_decay,dual oxidase 2-like,dual oxidase 2-like
PsoOvis1B010677	9.90150528248977	4.86778137864391	1.52655438336165	3.1887376117741	0.00142895517712084	0.0456433255604617	29.1976707772213	65	PsoOvis1B010677	protein_coding
PsoOvis1B012575	88.7670281389455	1.33382716011122	0.418435781078984	3.18765081865561	0.00143433633982605	0.045667418303494	2.52070477586735	279	PsoOvis1B012575	protein_coding
PsoOvis1B001163	1314.88691088268	-0.531644818353264	0.166979349538026	-3.18389561238645	0.00145307403027187	0.0461152433401395	0.691765601500228	-1040	PsoOvis1B001163	protein_coding
PsoOvis1B001053	18.4408387463572	1.85286845866842	0.582788832743114	3.17931359450936	0.00147624285158567	0.0467003748242004	3.61217667634208	72	PsoOvis1B001053	finger ZIC 4-like
PsoOvis1B004495	1707.38064163442	-0.32366231520411	0.102182559643933	-3.16749077662518	0.00153760587446956	0.0484131410568775	0.799038921818897	-535	PsoOvis1B004495	GTP cyclohydrolase 1-like,protein_coding
PsoOvis1B011748	103.562765329431	-0.678291314888507	0.214174610251175	-3.16700151382573	0.00154019516634848	0.0484131410568775	0.624904955185339	-110	PsoOvis1B011748	pre-mRNA polyadenylation factor FIP1-like
PsoOvis1B003780	128.83114587999	1.1189728061132	0.354342215357899	3.15788736880532	0.00158916944634942	0.0497939759856152	2.17192277289156	374	PsoOvis1B003780	phosphoesterase
PsoOvis1B004702	129.564762090507	0.898446427342069	0.284726172082219	3.15547538454817	0.00160236786725956	0.0500296558454958	1.86405758307956	330	PsoOvis1B004702	protein_coding
PsoOvis1B005387	28.5753962185194	2.17283786763842	0.688769921148329	3.15466428036786	0.00160682886555442	0.0500296558454958	4.5090948808575	129	PsoOvis1B005387	potassium voltage-gated channel subfamily KQT member 2-like
PsoOvis1B007262	6731.64804619035	0.688224896837958	0.218291317766912	3.15278181412984	0.00161722634549881	0.0501950441197273	1.6112997425739	12293	PsoOvis1B007262	actin-related protein 2/3 complex subunit 3
PsoOvis1B004041	310.799969076253	-0.658139861406204	0.209065237259542	-3.14801193174531	0.00164384983275877	0.0508614352643544	0.633694824786411	-305	PsoOvis1B004041	protein_coding
PsoOvis1B008428	10042.3713245681	0.217368092319482	0.0690823806154514	3.14650552547497	0.0016523413940133	0.0509644048715979	1.16261070067758	7561	PsoOvis1B008428	protein_coding,protein_coding
PsoOvis1B013191	6892.9015374035	0.991004480221098	0.315063503224048	3.14541186167277	0.00165853160805714	0.0509959718739066	1.9875683589349	17528	PsoOvis1B013191	protein_coding
PsoOvis1B009064	486.99450872822	-0.470748166579771	0.150061327594139	-3.13703853035988	0.00170663697627656	0.0523121334032597	0.721590291525552	-305	PsoOvis1B009064	leukocyte surface antigen CD53-like
PsoOvis1B003335	7015.91864213918	-0.597739401671775	0.190860282971202	-3.13181659571345	0.00173728364086729	0.0530866549082357	0.660788552265812	-6230	PsoOvis1B003335	protein_coding
PsoOvis1B000195	1723.92980997247	0.246848603518507	0.0788598716001261	3.13021817699881	0.00174676516203253	0.0532116424359908	1.18661226797861	1482	PsoOvis1B000195	-AMP-activated protein kinase subunit beta-1
PsoOvis1B001198	9.12370914856181	-2.6778720429953	0.855921372697397	-3.12864256976796	0.00175615791420472	0.0533331649636942	0.15627164741553	-34	PsoOvis1B001198	KAH7636944.1hypothetical protein HUG17_7150
PsoOvis1B001842	27.8615755457885	2.51170700575631	0.803042797225029	3.12773741877231	0.00176157481803367	0.0533335688772772	5.70294455147333	139	PsoOvis1B001842	protein_coding
PsoOvis1B005704	16016.5425954188	-0.329475161742295	0.10553287962394	-3.12201432308452	0.00179618199705992	0.0540015341993675	0.795825944746837	-4919	PsoOvis1B005704	ribosomal l26
PsoOvis1B011654	1278.81606480355	0.386389869517311	0.123803924330384	3.1209824050988	0.00180248803443791	0.0540015341993675	1.30711843787805	1323	PsoOvis1B011654	cation transporter
PsoOvis1B012638	2925.33578699365	-0.207074261781268	0.0663595967724373	-3.12048704110386	0.00180552242003964	0.0540015341993675	0.86629226342616	-215	PsoOvis1B012638	ATP-binding cassette sub-family E member 1
PsoOvis1B014170	178.397438863188	-0.559631573104014	0.17923746493908	-3.12229127595742	0.00179449299647977	0.0540015341993675	0.678475406624069	-138	PsoOvis1B014170	protein_coding
PsoOvis1B004812	285.189518072121	-0.482915563664251	0.154868306500885	-3.11823364363768	0.00181938510039644	0.0542517551084981	0.715530136480956	-184	PsoOvis1B004812	protein_coding
PsoOvis1B003596	7.40306383234631	3.45619571093162	1.11232096168603	3.10719282471564	0.00188873158362876	0.056149941959084	10.9753550857841	35	PsoOvis1B003596	retrovirus-related Pol poly from transposon TNT 1-94
PsoOvis1B000018	127.584700944349	0.657702147669407	0.212732505443494	3.09168618259943	0.00199023129855375	0.0588131225051663	1.57756795049658	225	PsoOvis1B000018	glutamine synthetase-like isoform X2
PsoOvis1B002725	3731.39550738275	-0.513442399435717	0.166071174028171	-3.09170090739903	0.00199013258595766	0.0588131225051663	0.700548869744818	-2588	PsoOvis1B002725	probable G-protein coupled receptor 83
PsoOvis1B007551	100.111041759888	1.350352421786	0.437013685898806	3.08995453771368	0.00200187134582496	0.0589805080098278	2.54974403046795	334	PsoOvis1B007551	protein_coding
PsoOvis1B012653	8.71424896465796	5.83978129974237	1.89159500387384	3.08722601179584	0.00202033922826743	0.0593474648303558	57.2729217950596	35	PsoOvis1B012653	protein_coding
PsoOvis1B007685	3469.94310539903	0.237805759878851	0.0772740461360081	3.07743377977511	0.00208791222971597	0.0608085557718452	1.17919781792544	3034	PsoOvis1B007685	sodium hyperpolarization-activated cyclic nucleotide-gated channel 2-like,sodium hyperpolarization-activated cyclic nucleotide-gated channel 2-like
PsoOvis1B013889	1151.83188338088	-0.323653076133457	0.105172960074737	-3.07734113315309	0.00208856133806034	0.0608085557718452	0.799044038909122	-328	PsoOvis1B013889	protein_coding
PsoOvis1B014232	116.283630499547	1.26826848998827	0.411970816852407	3.078539639478	0.00208017853816668	0.0608085557718452	2.40872299151681	342	PsoOvis1B014232	protein_coding
PsoOvis1B008529	16.794384006431	-2.72412837391582	0.88562818892295	-3.07592780806667	0.00209848646824699	0.0608751112438425	0.151340668296617	-90	PsoOvis1B008529	protein_coding
PsoOvis1B009441	2287.1485257258	-0.297182368458115	0.0966364637209874	-3.07526121109059	0.00210318266810034	0.0608751112438425	0.813840302494435	-615	PsoOvis1B009441	protein_coding
PsoOvis1B004837	1024.05243123175	-0.379582293752802	0.123760442877995	-3.06707284594157	0.00216166170151947	0.062384798228062	0.768660110057137	-431	PsoOvis1B004837	protein_coding
PsoOvis1B001969	23.280991758156	1.22924725242381	0.401101887258816	3.06467581298271	0.00217906056593528	0.0627035795503825	2.34444632957271	72	PsoOvis1B001969	sphingomyelin phosphodiesterase-like
PsoOvis1B003423	189.196677308222	-0.638956944273222	0.208657524959515	-3.06222813865542	0.00219695939570832	0.0627579853686526	0.642177069312693	-179	PsoOvis1B003423	Ty3-I Gag-Pol poly,Ty3-I Gag-Pol poly
PsoOvis1B004143	2002.98631880568	0.385638203238359	0.125947711048831	3.06189132003236	0.00219943293087479	0.0627579853686526	1.30643758647442	2348	PsoOvis1B004143	flavin-containing monooxygenase FMO GS-OX-like 2
PsoOvis1B010433	1738.8581601094	0.315539553325208	0.103056525068101	3.06181052695787	0.00220002664007637	0.0627579853686526	1.24447698805997	1570	PsoOvis1B010433	ubiquitine3c-likeprotein ligase e3c
PsoOvis1B010611	358.293832865819	0.538457614693289	0.175943472639796	3.06040119939918	0.00221040676329213	0.0628723768117963	1.45241890589423	492	PsoOvis1B010611	long-chain-fatty-acid--CoA ligase 4
PsoOvis1B008638	330.561001581953	0.60194572161021	0.197424929390569	3.04898537114009	0.00229615662444261	0.0651237525380706	1.51776214926679	522	PsoOvis1B008638	protein_coding
PsoOvis1B008752	3007.79492561696	-0.228789739757576	0.0751357177989945	-3.04501968517345	0.00232665080905774	0.0653588998660735	0.853350457449794	-378	PsoOvis1B008752	golgi-specific brefeldin a-resistance guanine nucleotide exchange factor 1
PsoOvis1B009119	9232.02352949125	-0.367208197454787	0.120648786221258	-3.04361286139558	0.0023375574116235	0.0653588998660735	0.775281316280462	-3555	PsoOvis1B009119	ribosomal l12
PsoOvis1B009590	6206.47895251669	-0.30326734792022	0.0996241261938811	-3.04411551203996	0.00233365517639059	0.0653588998660735	0.810414926798525	-1558	PsoOvis1B009590	ribosomal protein L44
PsoOvis1B011473	783.360450308085	0.614471089202517	0.201864691669768	3.04397507122114	0.00233474486172122	0.0653588998660735	1.53099661089148	1208	PsoOvis1B011473	protein obstructor-E-like
PsoOvis1B013625	811.971366382232	-0.290505668633583	0.0954455899765823	-3.04367827476219	0.00233704924907398	0.0653588998660735	0.817615431840885	-205	PsoOvis1B013625	protein_coding
PsoOvis1B012960	734.393260684477	-0.493401112667875	0.162205352452579	-3.04183003339622	0.00235144629806886	0.06556151119192	0.710348495859032	-465	PsoOvis1B012960	box D3-like
PsoOvis1B006466	199.366697911568	0.765185734724199	0.252854914255979	3.02618494473696	0.00247660767604112	0.068856669753594	1.69958879180423	378	PsoOvis1B006466	retrovirus-related Pol poly from transposon RE1
PsoOvis1B002847	6404.85300173984	-0.325889867150557	0.107755946549132	-3.02433301907813	0.00249181983640417	0.0690850050149135	0.797806140628296	-2065	PsoOvis1B002847	ribosomal protein S18
PsoOvis1B006141	4240.93124876535	-0.272193322456344	0.0900510800286923	-3.02265472407013	0.00250567954110948	0.069274669665968	0.828059693142778	-841	PsoOvis1B006141	ribosomal l36,protein_coding,protein_coding
PsoOvis1B007742	22.2750221455587	-1.34696325531203	0.446430457854808	-3.01718494249803	0.00255134101099497	0.0703400440740793	0.393118658469239	-46	PsoOvis1B007742	histone-lysine N-methyltransferase SETMAR-like
PsoOvis1B001751	94.8215392168086	1.4831628757943	0.491758361119109	3.01603997625789	0.00256099493201091	0.0704095264037541	2.79560954153092	330	PsoOvis1B001751	protein_coding
PsoOvis1B002664	4366.36599331122	-0.204077848555617	0.0677713692547821	-3.01126937229791	0.00260157947403313	0.0707371609055288	0.868093383578231	-319	PsoOvis1B002664	pore complex Nup133-like,pore complex nup133,pore complex Nup133-like
PsoOvis1B008375	1793.84126472093	-0.554702953373463	0.184193652759803	-3.01152045720501	0.0025994288669651	0.0707371609055288	0.680797217946359	-1372	PsoOvis1B008375	protein_coding
PsoOvis1B009318	4538.6915695461	-0.160397189829535	0.0532418135137007	-3.0126169498013	0.00259005616020064	0.0707371609055288	0.894778694587898	70	PsoOvis1B009318	Eukaryotic translation initiation factor 2 subunit 2
PsoOvis1B012581	27.817346462708	1.69769947266505	0.563364221245724	3.01350247076582	0.00258250938282311	0.0707371609055288	3.2438328301613	107	PsoOvis1B012581	protein_coding
PsoOvis1B004985	362.791511775839	0.512841647850716	0.170362158043831	3.01030260322701	0.00260987529994799	0.0707677725562819	1.42685788328094	452	PsoOvis1B004985	protein_coding
PsoOvis1B010015	7805.52473807474	-0.335501416426246	0.11156584509433	-3.00720544125827	0.00263661509640891	0.0712969616480985	0.792508648093263	-2763	PsoOvis1B010015	ribosomal S27
PsoOvis1B004026	990.890245331325	0.751794040225168	0.250363548957797	3.00280948786157	0.00267499829764866	0.0721372491742959	1.68388549782684	2235	PsoOvis1B004026	protein_coding
PsoOvis1B003116	740.71602742174	-0.572210637560707	0.190969934533293	-2.99633886851938	0.00273242601583698	0.0734851356302752	0.672585397719497	-533	PsoOvis1B003116	ribonuclease H2 subunit B-like isoform X3
PsoOvis1B012801	3707.00228744484	-0.273838244151511	0.0915064888471747	-2.9925554744959	0.00276652382868701	0.0741999733400565	0.827116100006546	-701	PsoOvis1B012801	N-acetyltransferase 9,N-acetyltransferase 9,protein_coding
PsoOvis1B011338	932.282395001412	-0.525872941033986	0.17609116080219	-2.98636762139765	0.00282313037331977	0.0755129994164393	0.694538733607094	-646	PsoOvis1B011338	putative leucine--tRNA ligase, mitochondrial
PsoOvis1B006520	96.578345930921	1.41750627321729	0.475289262474568	2.98240752555006	0.00285991031844816	0.0762900401164416	2.67123383646308	343	PsoOvis1B006520	protein white isoform X1
PsoOvis1B004862	12067.4661470474	-0.298371820368458	0.100118067563324	-2.98019955468817	0.00288060660025383	0.0766350057803377	0.813169595980786	-2936	PsoOvis1B004862	ribosomal l9
PsoOvis1B005282	10045.7205003036	-0.209349739359766	0.0702868737792419	-2.97850406631109	0.00289659186096013	0.0767800351844638	0.864926988831159	-780	PsoOvis1B005282	atp-dependent rna helicase ddx3y
PsoOvis1B009499	875.358016301723	-0.505258290338478	0.169665173638804	-2.97797290688607	0.0029016163246003	0.0767800351844638	0.704534231247218	-598	PsoOvis1B009499	protein_coding,protein_coding
PsoOvis1B000699	623.401867325413	-0.398382432475859	0.134099880443953	-2.97078887137683	0.0029703590719264	0.0777902810538098	0.75870847987254	-285	PsoOvis1B000699	protein_coding
PsoOvis1B004855	251.407078177613	-0.429123381608646	0.144370378387744	-2.97237831195625	0.00295502323538906	0.0777902810538098	0.742712939604799	-133	PsoOvis1B004855	Dual oxidase maturation factor 1,Dual oxidase maturation factor 1
PsoOvis1B012283	675.867086714323	0.567216859630608	0.190937783762978	2.97068944895018	0.0029713207656825	0.0777902810538098	1.4816624983312	1158	PsoOvis1B012283	protein_coding
PsoOvis1B013918	633.653501551992	-0.392959922001836	0.132272672724094	-2.97083225060028	0.00296993956214745	0.0777902810538098	0.761565525811091	-289	PsoOvis1B013918	transporter 17
PsoOvis1B003793	8844.4675488651	0.335675838948827	0.113071822703982	2.96869574507182	0.00299066553986907	0.0780896002076924	1.26196844689929	9444	PsoOvis1B003793	decarboxylase 2,protein_coding
PsoOvis1B000980	6809.88251833664	-0.346219896590763	0.116945075913511	-2.96053419852254	0.00307106024019064	0.0799772152260729	0.786642535608011	-2364	PsoOvis1B000980	ribosomal s15a
PsoOvis1B000097	5749.06797674116	0.597904345195132	0.202145926766457	2.95778576773353	0.00309857389971834	0.0804813799742632	1.51351643917674	9992	PsoOvis1B000097	protein_coding
PsoOvis1B006366	173.422455158373	0.646763732073319	0.219011476374544	2.95310429745357	0.00314595652195672	0.0814976138365165	1.56565216709215	278	PsoOvis1B006366	protein_coding
PsoOvis1B007336	1083.04084650089	-0.519331170899982	0.176087806757081	-2.94927389047679	0.00318521553945634	0.0820837529358592	0.697695207620322	-802	PsoOvis1B007336	guanylate-binding protein 2-like,guanylate-binding protein 2-like
PsoOvis1B010862	31.1081997515616	2.02229869195336	0.685613170448741	2.94962054277595	0.00318164430435773	0.0820837529358592	4.06230536590692	147	PsoOvis1B010862	protein_coding
PsoOvis1B011909	863.334219712738	0.513499422282871	0.174316636819858	2.94578550648341	0.00322135700197533	0.0827989416913971	1.42750858533415	1317	PsoOvis1B011909	long-chain-fatty-acid--CoA ligase 4
PsoOvis1B007722	2125.17649059653	-0.338086376886677	0.114945475061823	-2.94127608507283	0.00326863062571614	0.0835787157404618	0.791089935713599	-672	PsoOvis1B007722	protein_coding
PsoOvis1B013704	1587.31256490284	-0.21882470921457	0.0743832962962595	-2.94185280984346	0.00326254960108761	0.0835787157404618	0.859265151308822	-182	PsoOvis1B013704	protein_coding
PsoOvis1B002649	37.2494540808639	1.93916277314568	0.6596186968853	2.9398238441426	0.00328398891556679	0.0837544459861608	3.83483039716897	166	PsoOvis1B002649	eukaryotic translation initiation factor 4E1
PsoOvis1B007301	252.845059776877	0.856900584882588	0.291787464738845	2.93672857279708	0.00331694279560895	0.0843768695687122	1.81114315711319	485	PsoOvis1B007301	long-chain fatty acid transport
PsoOvis1B013023	219.132138234283	0.530807469657782	0.181035529314042	2.93206240603187	0.00336719077324826	0.0854348918559392	1.44473758213484	301	PsoOvis1B013023	XP_027203493.1uncharacterized protein LOC113797336
PsoOvis1B000473	9.20958195980369	5.84554726748467	1.99610448935323	2.92847759156071	0.00340626384692192	0.0862046773567164	57.5022804655271	35	PsoOvis1B000473	Retrovirus-related Pol polyprotein from transposon TNT 1-94
PsoOvis1B004801	4760.52372679804	-0.162943727451791	0.0556930151541548	-2.92574799552104	0.00343629169589494	0.0867421970293685	0.893200691107512	26	PsoOvis1B004801	probable isoleucine--tRNA ligase, cytoplasmic
PsoOvis1B001689	5708.20341725632	0.467132468186316	0.159846523664008	2.92238115336316	0.00347366160961055	0.0873808205331362	1.38235912884739	7094	PsoOvis1B001689	juvenile hormone acid O-methyltransferase-like
PsoOvis1B012539	1141.00111358131	-0.520301386463381	0.178070984356903	-2.92187628625984	0.00347929710937412	0.0873808205331362	0.697226163804786	-878	PsoOvis1B012539	methionine-R-sulfoxide reductase B1 isoform X8
PsoOvis1B013238	174.540663491249	-0.750096692279877	0.257063488478727	-2.91794333267188	0.00352348376443497	0.0882659511547542	0.594563707328355	-182	PsoOvis1B013238	Runt-like
PsoOvis1B003867	42.6303596151527	1.78424947150439	0.611977349848277	2.91554821750633	0.00355064237320986	0.0887211144900792	3.44439230779873	163	PsoOvis1B003867	protein_coding
PsoOvis1B007430	60.003712939499	-1.06802140353401	0.366647155959743	-2.91294064654158	0.00358042647837467	0.0892394175291868	0.476972698950078	-109	PsoOvis1B007430	protein_coding
PsoOvis1B007075	206.830963591776	0.527117928833587	0.181027493248557	2.91181145678152	0.00359339464378651	0.0893370406402338	1.44104753818704	295	PsoOvis1B007075	protein_coding,protein_coding,protein_coding,protein_coding
PsoOvis1B012531	590.293393356971	0.337548042403185	0.115968556111174	2.91068591109811	0.00360636346153026	0.0894341893600595	1.263607182259	636	PsoOvis1B012531	semaphorin-1A-like isoform X2
PsoOvis1B000445	3878.47991538885	-0.159170280089873	0.0547442587498949	-2.9075246194685	0.0036430166711474	0.0901167281810147	0.89553996401931	68	PsoOvis1B000445	protein_coding
PsoOvis1B009321	27.3691079597139	2.1688355524819	0.746975459136931	2.90348970097065	0.00369029108181017	0.0909350938482745	4.49660311459911	127	PsoOvis1B009321	protein_coding
PsoOvis1B013315	7529.25937511799	-0.329450799306043	0.113481221504	-2.90313053507651	0.00369452610265026	0.0909350938482745	0.795839383777263	-2297	PsoOvis1B013315	ribosomal S20
PsoOvis1B013953	1866.71422868436	-0.264860521198258	0.0912656948157674	-2.90208190199961	0.00370691611039993	0.0910130895762371	0.832279195023789	-407	PsoOvis1B013953	cysteine-rich motor neuron 1b1b-like isoform X2,cysteine-rich motor neuron 1b1b-like-like,protein_coding,protein_coding,protein_coding,protein_coding,protein_coding,protein_coding,protein_coding,protein_coding,protein_coding
PsoOvis1B004991	426.998692607531	-0.768763930201113	0.264992278414548	-2.90108049487569	0.00371878337393261	0.0910778955352726	0.58692011967757	-494	PsoOvis1B004991	KRAB-A domain-containing protein 2-like,KRAB-A domain-containing protein 2-like
PsoOvis1B003425	134.001906839737	-0.613389811367133	0.211551253130704	-2.89948559646753	0.00373775517798367	0.0913159495215316	0.65365903392438	-128	PsoOvis1B003425	protein_coding
PsoOvis1B006971	191.591989415933	0.548007497485477	0.189065973517115	2.89849880066266	0.00374953742840562	0.0913259149955815	1.46206504652899	298	PsoOvis1B006971	protein_coding,protein_coding,protein_coding
PsoOvis1B011333	727.777712475869	-0.366582552532004	0.126499253431173	-2.89790289340687	0.00375666884378988	0.0913259149955815	0.775617600800237	-306	PsoOvis1B011333	adenylate cyclase type 8,adenylate cyclase type 8
PsoOvis1B009164	1057.47774979583	0.358950974975474	0.12390907602211	2.896890094729	0.00376881762056123	0.0913961422971482	1.28249302091139	1080	PsoOvis1B009164	protein_coding
PsoOvis1B013896	253.729531161502	0.396521892604583	0.137187302368728	2.89036875686077	0.003847901647064	0.0930852677855923	1.31633061938951	275	PsoOvis1B013896	ras-related protein Rab-27A-like,ras-related protein Rab-27A isoform X1
PsoOvis1B007298	2054.48414340194	-0.386891348468586	0.134015305045771	-2.8869191346201	0.00389034203161644	0.0936528679318397	0.764775733182268	-920	PsoOvis1B007298	Vacuolar sorting-associated 13C
PsoOvis1B010134	1770.48065196562	-0.269178139752134	0.0932246965053507	-2.88741234718511	0.00388424814568964	0.0936528679318397	0.829792118966956	-354	PsoOvis1B010134	protein_coding
PsoOvis1B002330	34.1865568138988	1.77089886975237	0.614158706978847	2.8834547969917	0.00393339095098953	0.0937115673254862	3.41266516256273	123	PsoOvis1B002330	protein_coding
PsoOvis1B004336	914.022371432963	0.529610962918901	0.18365799090354	2.88368047757345	0.00393057345611445	0.0937115673254862	1.44353987813333	1403	PsoOvis1B004336	abc transporter sub-family b,abc transporter sub-family b,multidrug resistance protein 1-like isoform X1
PsoOvis1B005274	3987.3073824532	-0.281976780901923	0.0977694207083546	-2.88409994514601	0.00392534150877976	0.0937115673254862	0.822463305537948	-858	PsoOvis1B005274	ribosomal l22
PsoOvis1B008021	526.457916706473	0.677452875983273	0.23498960360699	2.88290573533748	0.0039402533373938	0.0937115673254862	1.59931362199236	1019	PsoOvis1B008021	acid desaturase,protein_coding,protein_coding
PsoOvis1B012805	8747.26331227135	0.407889425851278	0.141397476026476	2.88470089646368	0.00391785696703559	0.0937115673254862	1.32674344956373	11490	PsoOvis1B012805	inosine-5&apos monophosphate dehydrogenase 1b,protein_coding,protein_coding
PsoOvis1B000774	167.604007681592	2.21644372316795	0.769213423232852	2.8814418160472	0.0039586031438406	0.0939216659367951	4.64746410735756	881	PsoOvis1B000774	protein_coding
PsoOvis1B013756	1521.43802481699	-0.33475704793558	0.116451373563937	-2.87465091815154	0.00404474415741193	0.0957353113516925	0.792917653920504	-578	PsoOvis1B013756	resistance-associated 1,protein_coding,resistance-associated 1,resistance-associated 1
PsoOvis1B003117	585.942740125577	0.50060473720359	0.174477466380015	2.8691655581086	0.00411556315426804	0.0969465592664094	1.41480648520118	868	PsoOvis1B003117	protein_coding
PsoOvis1B003839	463.944190567397	-0.497877866008479	0.173514836307377	-2.86936769560443	0.00411293360799916	0.0969465592664094	0.708147666107686	-286	PsoOvis1B003839	monocarboxylate transporter 12-like,monocarboxylate transporter 12-like,protein_coding
PsoOvis1B006616	40.9509225773951	0.919044378354044	0.320522668745962	2.86733035747451	0.00413950662293647	0.097278405639007	1.89086239691643	92	PsoOvis1B006616	protein_coding,protein_coding
PsoOvis1B011383	1769.05116501549	0.402651036091094	0.140471667985656	2.86642169104314	0.00415140852103081	0.0973263707899622	1.32193481244751	2149	PsoOvis1B011383	protein_coding,protein_coding
PsoOvis1B005682	1074.93044311261	-0.231970012043019	0.0809746978499199	-2.86472216880583	0.00417375258577249	0.0976183365440154	0.851471406307411	-136	PsoOvis1B005682	protein_coding
PsoOvis1B005673	155.036973399354	0.6867810981098	0.240064761339618	2.86081594931884	0.00422552281099655	0.0984176315713566	1.60968801677239	261	PsoOvis1B005673	protein_coding,protein_coding
PsoOvis1B013085	4125.82642452786	-0.139650469746078	0.0488179132335355	-2.86063988597827	0.00422786988715858	0.0984176315713566	0.907739051983139	229	PsoOvis1B013085	eukaryotic peptide chain release factor subunit 1
PsoOvis1B002763	9555.36453248715	-0.321199470168137	0.112390859016754	-2.85787895010445	0.0042648305323272	0.0990398177988525	0.800404137380878	-2651	PsoOvis1B002763	ribosomal l34
PsoOvis1B013521	509.524949654702	0.393098285553119	0.137584160202394	2.85714783573087	0.00427466690803558	0.0990398177988525	1.31321058662613	633	PsoOvis1B013521	dimethylaniline monooxygenase [N-oxide-forming] 5-like
PsoOvis1B000019	630.357817274898	-0.360796804000029	0.126379227450417	-2.85487426437689	0.00430538702720936	0.0995179624322164	0.77873436397278	-246	PsoOvis1B000019	protein_coding
PsoOvis1B000381	25762.2206039754	-0.345493891334448	0.121113300262766	-2.8526502917918	0.00433563051489439	0.0998292424721768	0.78703849616944	-8784	PsoOvis1B000381	ribosomal l3
PsoOvis1B002093	157.632913810593	-1.27558392650215	0.447313200453065	-2.85165723973753	0.00434919698713638	0.0998292424721768	0.413057941272819	-361	PsoOvis1B002093	protein_coding
PsoOvis1B013094	413.231647969251	0.5371549454438	0.188335783179805	2.85211305241435	0.00434296518103592	0.0998292424721768	1.45110804846618	650	PsoOvis1B013094	protein_coding,protein_coding,protein_coding,protein_coding
PsoOvis1B001372	247.502584934883	0.810347802757408	0.285014135512464	2.84318460661742	0.00446651913663158	0.102284324544208	1.75363415516945	443	PsoOvis1B001372	protein_coding
PsoOvis1B007545	133.728485734479	0.763850621838589	0.26914872878029	2.83802426004446	0.00453937323137723	0.103712068966883	1.69801666936009	274	PsoOvis1B007545	Transcription factor HES-1-A
PsoOvis1B005216	195.844437894188	1.55441670624712	0.548255763407916	2.835203585613	0.00457964912050039	0.104189282204401	2.93714951218395	717	PsoOvis1B005216	chitin-binding type-2 domain-containing protein
PsoOvis1B011994	73.3422331527263	1.70806097159122	0.602629224250111	2.83434805823874	0.00459192885095385	0.104189282204401	3.26721404145838	320	PsoOvis1B011994	threonine kinase 3
PsoOvis1B012579	1522.78680729764	-0.210301071021468	0.0741800457297823	-2.83500864622729	0.00458244454502435	0.104189282204401	0.864356832857303	-142	PsoOvis1B012579	protein_coding
PsoOvis1B002614	1131.6288616924	0.319684360443347	0.113172746799341	2.82474685367632	0.00473179837266331	0.107116628298594	1.24805746319053	1149	PsoOvis1B002614	transducer and activator of transcription 5a,transducer and activator of transcription 5a,non_sense_mediated_decay,transducer and activator of transcription 5a,transducer and activator of transcription 5a
PsoOvis1B001302	25.9289000179303	1.42563337683041	0.506517448266447	2.81457900751422	0.00488411702901998	0.109809191518057	2.68632410576165	76	PsoOvis1B001302	protein_coding
PsoOvis1B001728	651.181015868759	0.303099207872905	0.107680811310108	2.81479312966928	0.00488086419540374	0.109809191518057	1.23379200941105	648	PsoOvis1B001728	protein_coding
PsoOvis1B012673	2020.12977619185	-0.268769722794803	0.0954558613361868	-2.8156439953773	0.00486795763952284	0.109809191518057	0.830027060612731	-445	PsoOvis1B012673	methionine--tRNA ligase, cytoplasmic-like
PsoOvis1B004062	798.399948347375	-0.453797999349298	0.161318878187299	-2.81304956027785	0.0049074086941108	0.109832480296766	0.730118226536909	-453	PsoOvis1B004062	calcitonin gene-related peptide type 1 receptor-like,calcitonin gene-related peptide type 1 receptor-like,non_sense_mediated_decay,calcitonin gene-related peptide type 1 receptor-like
PsoOvis1B005076	1030.53808081449	1.83433063921446	0.65196979419884	2.81352089550182	0.00490022013037174	0.109832480296766	3.56605916522806	4598	PsoOvis1B005076	protein_coding
PsoOvis1B002539	1713.73298352578	-0.247431031971367	0.0881954464771851	-2.80548533801429	0.00502408670432351	0.11184049639706	0.842395110697953	-298	PsoOvis1B002539	transporter 6,ATP-binding cassette sub-family D member 4-like
PsoOvis1B007257	58.2741172763127	2.0863440381309	0.743977918396462	2.80430908840375	0.00504245399155945	0.11184049639706	4.2467054229112	276	PsoOvis1B007257	protein_coding
PsoOvis1B010588	6880.50195539268	-0.270062776300812	0.0962621900765684	-2.80549171056673	0.0050239873610678	0.11184049639706	0.829283460239089	-1520	PsoOvis1B010588	Zinc finger, CCCH-type
PsoOvis1B013685	100.166507370884	0.581735322052829	0.207412631500318	2.80472465849766	0.00503595788798016	0.11184049639706	1.49664838533472	165	PsoOvis1B013685	pseudouridine-metabolizing bifunctional protein c1861.05-like
PsoOvis1B002327	363.10661783147	0.813223870243622	0.291065934823721	2.79395069277391	0.00520684170997292	0.114969860575912	1.75713357857512	801	PsoOvis1B002327	tyrosine10d-likeprotein phosphatase 10d
PsoOvis1B013565	2258.38432823564	-0.177527699012323	0.0635242867671572	-2.79464293181339	0.0051957067158329	0.114969860575912	0.884216953413942	-38	PsoOvis1B013565	finger 76-like isoform X2,finger domain-containing, partial,protein_coding
PsoOvis1B004760	5.73691029928817	3.29134785407584	1.17918574447129	2.79120390448036	0.00525123793371948	0.115610007188864	9.79026461506089	31	PsoOvis1B004760	protein_coding
PsoOvis1B011482	45.0580560702193	1.33690590360121	0.479055860754239	2.79070983808934	0.00525925969886522	0.115610007188864	2.52608976004132	150	PsoOvis1B011482	protein_coding
PsoOvis1B010631	552.010451388765	0.349358711164741	0.125303639235056	2.78809708399117	0.00530186526460147	0.116216366446203	1.27399420139955	620	PsoOvis1B010631	Ceramide kinase
PsoOvis1B011512	2012.01924807961	-0.408065538670271	0.146387212898971	-2.78757639133342	0.00531039323882854	0.116216366446203	0.753633217993531	-1074	PsoOvis1B011512	elongation of very long chain fatty acids protein 6
PsoOvis1B012301	2512.01889807051	-0.254036031387749	0.091191279256619	-2.78574917973103	0.00534041766384568	0.1166148724384	0.838547241416074	-417	PsoOvis1B012301	large neutral amino acids transporter small subunit 2
PsoOvis1B007602	3500.8267695832	-0.382170912077443	0.137351663946805	-2.78242651814872	0.00539540817246299	0.117296649035704	0.767282144829841	-1489	PsoOvis1B007602	Group XV phospholipase A2
PsoOvis1B008385	137.477982653526	0.645661447899722	0.232005244989643	2.7829605659499	0.00538653526611328	0.117296649035704	1.56445639499063	232	PsoOvis1B008385	guanylate cyclase soluble subunit beta-1-like
PsoOvis1B010115	218.490512745737	0.510928833020421	0.184151465492507	2.77450321480722	0.00552860876468816	0.119928282434005	1.42496731992958	311	PsoOvis1B010115	protein_coding
PsoOvis1B003957	1850.3407790206	-0.206783781075225	0.0745972571495288	-2.77200247002019	0.00557126138067224	0.120588486463235	0.86646670536735	-141	PsoOvis1B003957	protein_coding
PsoOvis1B000701	100.823927650079	1.39767549363361	0.504618006981235	2.76976935879654	0.00560959996141323	0.120630241458643	2.6347671968532	334	PsoOvis1B000701	protein_coding
PsoOvis1B007478	884.899815319563	0.253509681605377	0.0915512874462611	2.76904551183054	0.0056220781226926	0.120630241458643	1.19210365177458	807	PsoOvis1B007478	syndrome cell adhesion molecule Dscam2
PsoOvis1B010765	849.54965590389	-0.335071149778656	0.120972102260253	-2.76982166564156	0.00560869922958106	0.120630241458643	0.792745039626264	-292	PsoOvis1B010765	facilitator superfamily domain-containing 4B-like,facilitator superfamily domain-containing 4B-like,facilitator superfamily domain-containing 4B-like,protein_coding
PsoOvis1B011726	884.364605146407	0.32015036144678	0.115589043965876	2.7697292966736	0.0056102899255224	0.120630241458643	1.24846065995332	869	PsoOvis1B011726	ras-related protein Ral-a isoform X1,protein_coding,protein_coding,non_sense_mediated_decay
PsoOvis1B004651	524.300176267954	-0.364135800624555	0.131684185591151	-2.76522043243	0.0056884341612523	0.121525638899481	0.776934132671877	-213	PsoOvis1B004651	single-minded homolog 2-like isoform X1,single-minded homolog 2-like isoform X1
PsoOvis1B009249	47.0080276069193	1.42599463653058	0.515558818901677	2.76592036495167	0.00567623944333009	0.121525638899481	2.68699686204644	169	PsoOvis1B009249	protein_coding
PsoOvis1B005700	672.864559979525	0.330840565773042	0.11967991910167	2.76437825373185	0.0057031385111624	0.12157662441722	1.25774596890658	723	PsoOvis1B005700	pyrophosphate synthase-associated 2
PsoOvis1B000999	455.124413262821	0.499656803026898	0.180944869656948	2.7613759040209	0.00575583857992729	0.122435618068712	1.41387718075723	624	PsoOvis1B000999	unconventional myosin-XV-like isoform X1,unconventional myosin-XV-like isoform X1
PsoOvis1B002811	1190.99187045822	0.276359235207008	0.100121531523308	2.76023779303328	0.00577593028236731	0.122488185311112	1.21113462240505	1081	PsoOvis1B002811	calcium load-activated calcium channel
PsoOvis1B014789	7711.70346421279	1.60095903441356	0.580093179069584	2.75983082059567	0.00578313012715076	0.122488185311112	3.03344895419463	31804	PsoOvis1B014789	protein_coding
PsoOvis1B006745	7681.11531971003	-0.352403557411107	0.127780096421178	-2.7578908396621	0.00581756213415761	0.122953615126629	0.783278054097969	-2875	PsoOvis1B006745	ribosomal S11-like
PsoOvis1B001377	420.731117421695	-0.364934518372456	0.132483111181658	-2.75457388581452	0.00587686190121189	0.12341409992545	0.776504118485021	-146	PsoOvis1B001377	repeat domain containing 30
PsoOvis1B001797	1316.1073705772	0.242575948623253	0.0880354941859248	2.75543348585004	0.00586144208573068	0.12341409992545	1.1831032210916	1136	PsoOvis1B001797	protein_coding
PsoOvis1B013345	12195.5254106702	0.654594023710701	0.237614975800571	2.75485171549161	0.00587187409779854	0.12341409992545	1.5741729164687	19968	PsoOvis1B013345	multifunctional ADE2,ade2
PsoOvis1B005961	203.696483545727	-0.408544735636064	0.148431848661667	-2.75240616700324	0.00591590971648409	0.123707688351055	0.753382937254397	-105	PsoOvis1B005961	protein_coding,protein_coding
PsoOvis1B012927	8005.73681466335	-0.537800915450406	0.195371849536155	-2.75270422390551	0.00591052689306717	0.123707688351055	0.688820070286163	-5863	PsoOvis1B012927	protein_coding
PsoOvis1B002078	35933.9036405144	-0.415971039016312	0.151569916931736	-2.74441688322398	0.00606185029123021	0.126004324289907	0.749514846655822	-16501	PsoOvis1B002078	acidic ribosomal p0
PsoOvis1B004781	64.1941204421884	1.7611063663433	0.641786479702262	2.74406897315804	0.00606827864235723	0.126004324289907	3.38957963590981	263	PsoOvis1B004781	protein_coding
PsoOvis1B006822	1036.78090690629	-0.524714509356792	0.191168922574662	-2.74476887921917	0.00605535268759461	0.126004324289907	0.695096646926417	-749	PsoOvis1B006822	protein_coding
PsoOvis1B007011	251.069689955784	-1.13507421291035	0.413715875364246	-2.74360806655292	0.0060768042919955	0.126004324289907	0.455311494756484	-500	PsoOvis1B007011	f-box domain-containing protein
PsoOvis1B013604	34.8395146316846	1.65731685985063	0.605182308422143	2.73854148871545	0.00617123733386927	0.127694156153647	3.15429339922754	126	PsoOvis1B013604	non_sense_mediated_decay
PsoOvis1B002023	3651.14098357159	-0.621325511928172	0.227075911797971	-2.73620177062623	0.00621529036386368	0.127950720393114	0.650073382180113	-3498	PsoOvis1B002023	protein_coding
PsoOvis1B003869	1258.4531203908	0.469220662729984	0.171575570983821	2.73477546972133	0.00624228396365903	0.127950720393114	1.38436144036301	1823	PsoOvis1B003869	alpha-L-fucosidase-like isoform X1,alpha-L-fucosidase-like isoform X1
PsoOvis1B009166	1665.07908049956	-0.228368339963521	0.083515267492626	-2.73445020078137	0.00624845463317942	0.127950720393114	0.853599750765673	-223	PsoOvis1B009166	brain tumor protein isoform X2,protein_coding
PsoOvis1B011835	1812.85751372289	-0.35071221507878	0.128248830577338	-2.73462310338409	0.00624517381856206	0.127950720393114	0.784196867953892	-680	PsoOvis1B011835	protein_coding
PsoOvis1B014767	1420.26094811015	0.186466441912621	0.0681835891949702	2.73477011278215	0.0062423855455803	0.127950720393114	1.13797308977799	1002	PsoOvis1B014767
PsoOvis1B012233	30.1880871318001	1.82917446534218	0.669724843894746	2.73123280705062	0.00630978818338793	0.128939149834449	3.553336862984	133	PsoOvis1B012233	protein_coding
PsoOvis1B010750	11484.0841671923	-0.329286764495973	0.120831727354246	-2.72516806393567	0.00642687634612114	0.13106047424838	0.795929876071383	-3466	PsoOvis1B010750	ribosomal l17
PsoOvis1B007928	47.1021738566053	1.3209688395305	0.485169409638607	2.72269605891778	0.00647515995743369	0.131751696561648	2.49833828963599	143	PsoOvis1B007928	protein_coding
PsoOvis1B011917	24.3694664847885	2.59581527573611	0.953618648888625	2.72206849012585	0.00648746955713892	0.131751696561648	6.04530561611063	134	PsoOvis1B011917	serine/threonine-protein phosphatase BSL1
PsoOvis1B001284	30166.0400724291	-0.410460236933425	0.150955947366252	-2.71907297522739	0.00654651633058626	0.132405975784603	0.752383316161069	-13773	PsoOvis1B001284	ribosomal L4,ribosomal L4,ribosomal L4
PsoOvis1B005989	12.0653455954346	1.97054914652669	0.724580738003273	2.71957153036793	0.00653665554191346	0.132405975784603	3.91917269788012	38	PsoOvis1B005989	protein_coding
PsoOvis1B006841	209.81223629859	0.610337357061023	0.224612626810698	2.71728871937111	0.00658191636015874	0.132708257453778	1.52661614823889	351	PsoOvis1B006841	finger basonuclin-2,finger basonuclin-2
PsoOvis1B007927	137.197961263993	0.591645694526705	0.217759760688404	2.71696521274791	0.00658835320692513	0.132708257453778	1.50696477490043	224	PsoOvis1B007927	cytochrome p450 4v2-like
PsoOvis1B004665	2296.57900475458	-0.172041864744425	0.0634827102317941	-2.71005859888858	0.00672713219095386	0.134952834806331	0.887585580556139	-37	PsoOvis1B004665	Maternal embryonic leucine zipper kinase,Maternal embryonic leucine zipper kinase
PsoOvis1B007051	32.3695908341565	1.45152982285613	0.535531311023894	2.71044809701401	0.00671923638967118	0.134952834806331	2.7349791274826	103	PsoOvis1B007051	protein_coding
PsoOvis1B001569	1282.02637249477	0.485366773886157	0.179182313446081	2.70878729351942	0.00675296181946586	0.135196213302491	1.39994172514251	1884	PsoOvis1B001569	fibrillin-2 like,fibrillin-2 like
PsoOvis1B005573	11.8745747163054	2.68811512734583	0.993040443759326	2.70695432823411	0.00679035983635212	0.135669740050193	6.4447085968742	51	PsoOvis1B005573	protein_coding
PsoOvis1B005311	1344.55145182784	-0.416914123217565	0.154121695331477	-2.70509691916434	0.00682844634213749	0.13588057539697	0.749025051788304	-649	PsoOvis1B005311	box Pax-6-like
PsoOvis1B009033	4851.1004384781	-0.594927284375061	0.219915090314815	-2.70525903212647	0.00682511455744656	0.13588057539697	0.66207782482064	-3963	PsoOvis1B009033	ribosomal L13a
PsoOvis1B009407	40.7654366435648	-0.935823557279652	0.3462680348626	-2.70259874738651	0.00687997448852126	0.136356120886958	0.522743978186485	-70	PsoOvis1B009407	Tf2-6 poly
PsoOvis1B011921	41050.437082582	-0.481349676683121	0.178070567482169	-2.70314001628214	0.00686878053837881	0.136356120886958	0.716307187465747	-24250	PsoOvis1B011921	ribosomal s2
PsoOvis1B004749	5.38360118731346	3.88604549021172	1.43846324108972	2.70152575276641	0.00690221348790688	0.136522739730743	14.7848273382816	33	PsoOvis1B004749	4, partial
PsoOvis1B006691	1060.74814265267	-0.677502481969451	0.251041539104175	-2.69876644473689	0.00695970005927384	0.137384479170066	0.625246732467618	-954	PsoOvis1B006691	protein_coding
PsoOvis1B009827	5129.65138896265	-0.328644207673544	0.12183734890155	-2.6974011716153	0.006988302463947	0.13767374315201	0.796284451408853	-1643	PsoOvis1B009827	DNA-binding rfx2,protein_coding,DNA-binding rfx2
PsoOvis1B003166	12228.9958246512	-0.340909572014776	0.126574615651252	-2.69334866442792	0.00707382509120689	0.139080983366956	0.789543373651696	-3950	PsoOvis1B003166	protein_coding
PsoOvis1B010714	152.969817476162	-0.511067778665292	0.190213298694772	-2.68681413009604	0.00721370820147366	0.140994091087444	0.701702895828558	-107	PsoOvis1B010714	kif28p,kif28p
PsoOvis1B012543	2106.41309011815	0.262151466990084	0.0975642224439753	2.68696311437955	0.0072104914749351	0.140994091087444	1.19926581680124	1901	PsoOvis1B012543	Solute carrier family 13 member 5,Solute carrier family 13 member 5,Solute carrier family 13 member 5
PsoOvis1B013070	403.179165422722	0.341479620073736	0.127095222461491	2.68680138765405	0.00721398338390672	0.140994091087444	1.26705541286603	428	PsoOvis1B013070	deacetylase 2,deacetylase 2
PsoOvis1B003952	60.7667858255921	0.853754991852333	0.317933464322725	2.6853259806137	0.00724590965907381	0.14133819829063	1.80719851686729	99	PsoOvis1B003952	catalytic domain-containing
PsoOvis1B007778	27.450569286518	1.74039444646803	0.64879816172588	2.68248979287854	0.00730763817759975	0.142261121918954	3.34126508631412	112	PsoOvis1B007778	Casein kinase I isoform gamma-1
PsoOvis1B001813	595.916992655999	0.586938972826227	0.218876941477394	2.68159345093393	0.00732724460024713	0.142362016150471	1.50205638739003	886	PsoOvis1B001813	cystathionine beta-synthase
PsoOvis1B005482	454.995489326523	-0.690730423436767	0.257686253356962	-2.68050939636244	0.00735102006379846	0.142543355657546	0.619540103007853	-458	PsoOvis1B005482	protein_coding,protein_coding
PsoOvis1B006740	392.450738347629	-0.385627303991543	0.143910356424368	-2.67963552848408	0.00737023607479239	0.142635745212159	0.765446099502834	-177	PsoOvis1B006740	protein_coding
PsoOvis1B014207	874.006237137072	0.316120496908242	0.118085809947196	2.67704051019848	0.0074275653812051	0.143463934075331	1.24497821422506	880	PsoOvis1B014207	Nucleotide exchange factor SIL1
PsoOvis1B002448	2149.45327171031	0.322633425730473	0.120716428846763	2.67265548536085	0.00752534911498041	0.145053138902791	1.25061127201926	2321	PsoOvis1B002448	protein_coding,protein_coding
PsoOvis1B002499	602.197990746656	0.600022341554142	0.22455615976105	2.67203688463779	0.00753923609494751	0.145053138902791	1.51574003905656	996	PsoOvis1B002499	probable chitinase 10,probable chitinase 10,probable chitinase 10,probable chitinase 10
PsoOvis1B001204	63.1006726051581	1.29094216036681	0.483515285245767	2.66990972107663	0.00758716435551363	0.145691268850038	2.44687798158553	182	PsoOvis1B001204	protein_coding
PsoOvis1B000573	18418.9922034558	-0.367902121423933	0.138099261457481	-2.66404119429128	0.00772081072540026	0.147969712348933	0.774908502268979	-6849	PsoOvis1B000573	ribosomal S3
PsoOvis1B003937	51.0123463556337	0.915323216540495	0.343846624899365	2.66201018203505	0.00776755287799017	0.148577028887138	1.88599155570821	107	PsoOvis1B003937	disintegrin and metalloproteinase with thrombospondin motifs 16-like
PsoOvis1B004874	42.8166707732604	1.45732585094841	0.547716304689266	2.66073118231379	0.00779711800992028	0.148787738292067	2.74598900887206	146	PsoOvis1B004874	protein_coding
PsoOvis1B012868	11.06280903005	2.21577512265685	0.832925977147131	2.66023054082926	0.00780871817986735	0.148787738292067	4.64531079229092	53	PsoOvis1B012868	basic helix-loop-helix transcription factor amos-like
PsoOvis1B009897	3722.86964827252	-0.283519335797506	0.106662436779833	-2.65809918052718	0.00785827632417452	0.149443520847018	0.821584383278747	-934	PsoOvis1B009897	protein_coding,protein_coding,protein_coding
PsoOvis1B004480	9663.36202065358	0.408875149234619	0.1539770921255	2.65542843802611	0.00792077374454409	0.150342378574327	1.32765025861582	12380	PsoOvis1B004480	partial
PsoOvis1B009297	3099.35930902005	-0.280101416671721	0.105523827222091	-2.65439023626583	0.00794518837456596	0.15051633254696	0.823533123588218	-735	PsoOvis1B009297	serine/threonine-protein kinase 17A-like isoform X1
PsoOvis1B003510	47.7042258488175	1.12674090596459	0.424683277639901	2.65313226418108	0.00797486147440355	0.15078904741832	2.18364889411464	132	PsoOvis1B003510	protein_coding
PsoOvis1B012079	2584.5681814139	-0.225764086983317	0.085157251457205	-2.65114342137701	0.00802197689347846	0.151389888984001	0.855142001368161	-285	PsoOvis1B012079	translocon-associated protein subunit gamma-like
PsoOvis1B010160	2407.75836742697	-0.177896091153186	0.0671190842269014	-2.65045468367527	0.0080383510040275	0.151409397728533	0.883991197462687	-43	PsoOvis1B010160	acylsynthetase-likecoa synthetase family member 2, mitochondrial,acylsynthetase-likecoa synthetase family member 2, mitochondrial,acylsynthetase-likecoa synthetase family member 2, mitochondrial,acylsynthetase-likecoa synthetase family member 2, mitochondrial
PsoOvis1B011757	67.5598425497885	1.28237442683378	0.485169854989387	2.6431453101344	0.00821397753453997	0.154422777649351	2.43238976963461	212	PsoOvis1B011757	1 mite allergen
PsoOvis1B010066	23.9336078217499	1.4792642756469	0.561205502533922	2.63586915838817	0.00839220844963338	0.157473569197493	2.78806515372684	79	PsoOvis1B010066	88 kDa calcium-independent phospholipase A2-like
PsoOvis1B013164	1578.09800065015	-0.235973261137914	0.089557897511246	-2.63486825501104	0.00841699455016727	0.157638968140704	0.849111983714374	-230	PsoOvis1B013164	Protein arginine N-methyltransferase 5
PsoOvis1B004006	371.434486092337	0.306431330405837	0.116370166058948	2.63324648218353	0.00845729470679298	0.158093747644028	1.23664493213777	338	PsoOvis1B004006	protein_coding
PsoOvis1B008771	251.195683352343	0.473845551024268	0.180128028219352	2.63060421916815	0.00852332316786888	0.159026842470446	1.38880644792088	344	PsoOvis1B008771	receptor potential-gamma
PsoOvis1B007872	107.096283153504	-0.516699420979951	0.196570305875556	-2.62857311371871	0.00857439212739128	0.159677830749721	0.698969097822583	-84	PsoOvis1B007872	p450 9,p450 9,p450 9
PsoOvis1B002856	16.2025206680307	1.73963539301463	0.662008233508243	2.627815342712	0.00859351504663593	0.159732567816001	3.33950758964628	57	PsoOvis1B002856	1 mite allergen
PsoOvis1B008641	63.2363559553026	2.30511999692537	0.877897255820396	2.62572867342117	0.00864637090523833	0.160111971547284	4.94208559200397	312	PsoOvis1B008641	XP_015783129.2L-cystatin-like
PsoOvis1B013146	2075.91535967793	-0.198987742481344	0.0757793747291852	-2.6258826124189	0.00864246168697521	0.160111971547284	0.871161593730134	-171	PsoOvis1B013146	helicase SKI2W-like isoform X1,helicase SKI2W-like isoform X1
PsoOvis1B014406	24701.3724642183	0.730075549540128	0.278197850952779	2.62430334037357	0.00868264179232178	0.160482536498532	1.65872595177476	45955	PsoOvis1B014406	protein_coding
PsoOvis1B008587	19.9020232131607	2.226687888307	0.84873095363078	2.62354975835566	0.00870187332732501	0.160537364001304	4.68058186236747	97	PsoOvis1B008587	protein_coding
PsoOvis1B001558	12885.1036635916	-0.357214688330035	0.136215841839319	-2.62241662575053	0.00873086271562024	0.160771669782037	0.780670311937302	-4501	PsoOvis1B001558	ribosomal s4,ribosomal s4
PsoOvis1B006214	50759.6685413872	-0.178204641360047	0.0680841349555574	-2.6174180148778	0.0088597768679439	0.162841708913606	0.883802157856972	-699	PsoOvis1B006214	shock HSP 90-alpha
PsoOvis1B002723	4348.50996387953	-0.184724058019927	0.0705979848063855	-2.61656276063022	0.00888200343463329	0.162946791635373	0.879817341089967	-202	PsoOvis1B002723	neurobeachin isoform X13
PsoOvis1B013909	46.4709173415943	1.23375315945023	0.471936458520523	2.61423574546016	0.00894273083612391	0.163756499726425	2.35178008403694	136	PsoOvis1B013909	protein_coding,protein_coding
PsoOvis1B009503	1203.32190076295	-0.303966913356316	0.116331937256071	-2.6129274602143	0.00897703536051654	0.164080257422775	0.810022050394893	-367	PsoOvis1B009503	selenocysteine 1-associated 1
PsoOvis1B001923	85.0789239571718	-9.57687306693431	3.66657835216573	-2.61193738333113	0.00900307421708995	0.164252019450421	0.00130940484090171	-391	PsoOvis1B001923	putative tRNA N6-adenosine threonylcarbamoyltransferase, mitochondrial
PsoOvis1B014784	475.676291273614	-0.411854738472968	0.157819458820898	-2.60965752607454	0.00906329071373875	0.165045533846128	0.751656417716948	-243	PsoOvis1B014784
PsoOvis1B012188	23.9865566161384	1.95878879619097	0.751110018850554	2.6078586985014	0.00911105558074049	0.165305365040273	3.88735481969602	110	PsoOvis1B012188	arginine kinase isoform X2
PsoOvis1B014214	3477.87390182839	-0.367147819375817	0.140753028765452	-2.60845413129706	0.00909522003221328	0.165305365040273	0.775313763176545	-1497	PsoOvis1B014214	equilibrative nucleoside transporter 1
PsoOvis1B000416	22.8837915738226	1.68339474684203	0.645949784700926	2.60607679840228	0.00915859239932227	0.165862948589561	3.21182824757672	95	PsoOvis1B000416	brain-specific serine protease 4
PsoOvis1B003090	28.2325835275979	2.21607789342072	0.850718634129516	2.60494810447909	0.0091888176536324	0.166105549892586	4.64628578135726	122	PsoOvis1B003090	FA11 factor
PsoOvis1B000694	106.225387697916	1.26710395965112	0.488180766393192	2.59556305139347	0.00944360744591181	0.170038468850456	2.40677947668886	319	PsoOvis1B000694	phosphoesterase
PsoOvis1B003719	2236.77447596497	0.25073219329756	0.0966113807613728	2.59526560247453	0.00945178475728415	0.170038468850456	1.1898108118666	1918	PsoOvis1B003719	amidophosphoribosyltransferaseamidophosphoribosyltransferase-like
PsoOvis1B003782	97.3508819715352	0.746575493349573	0.287725740929023	2.59474696611778	0.00946605794625172	0.170038468850456	1.67780551470336	191	PsoOvis1B003782	protein_coding
PsoOvis1B008291	1735.11850763856	-0.200167916026756	0.0771534892591551	-2.59441171032979	0.00947529461679342	0.170038468850456	0.870449245359264	-112	PsoOvis1B008291	pre-mRNA-splicing factor ATP-dependent RNA helicase DHX15
PsoOvis1B011245	208.552433063021	0.657906029476186	0.253690619252733	2.5933399958347	0.00950487548854521	0.170199664046962	1.57779090831021	363	PsoOvis1B011245	probable chitinase 10,probable chitinase 10
PsoOvis1B013004	1224.27515568173	-0.338630235451086	0.130619281386343	-2.59249807422759	0.00952817147666366	0.170199664046962	0.790791771555614	-445	PsoOvis1B013004	protein_coding
PsoOvis1B013217	21.0445424820865	1.8864214286981	0.727725620902095	2.59221521754268	0.00953600954589364	0.170199664046962	3.6971701202431	85	PsoOvis1B013217	protein_coding
PsoOvis1B009124	24.059934459422	1.55957198001963	0.602038649187781	2.59048481708553	0.00958408491855396	0.170748949722252	2.94766378946658	81	PsoOvis1B009124	protein_coding,protein_coding
PsoOvis1B003775	9.64165812512004	1.92710850203419	0.744234448106256	2.58938363702166	0.009614791191205	0.170987367670619	3.80292240389276	40	PsoOvis1B003775	threonine kinase 2
PsoOvis1B000758	32.7980067910863	1.8739391026172	0.725719308504145	2.58218167913951	0.00981778858794502	0.173658733625479	3.66531985917218	132	PsoOvis1B000758	protein_coding
PsoOvis1B007237	14382.3971144658	-0.570294586025978	0.220817102819364	-2.58265586652723	0.00980430642002282	0.173658733625479	0.673479255670336	-11597	PsoOvis1B007237	protein_coding
PsoOvis1B008036	2730.20078101274	-0.265539899343239	0.102834982139221	-2.58219424770982	0.00981743102340947	0.173658733625479	0.831887359488971	-568	PsoOvis1B008036	allergen-like elastase family member 2A
PsoOvis1B002120	549.233873861131	-0.326897417705911	0.126707784370864	-2.57993160664152	0.00988198843708395	0.174170046203605	0.797249162630261	-180	PsoOvis1B002120	non_sense_mediated_decay
PsoOvis1B013962	972.595015152987	0.23165545477438	0.0897749546540262	2.58040180211877	0.00986854182606364	0.174170046203605	1.17418151904792	846	PsoOvis1B013962	7 AGAP004871-like isoform X2
PsoOvis1B011571	38.7003268771267	-1.16475222829897	0.452005836975494	-2.57685218423875	0.00997045775685007	0.175103946726175	0.446040857195426	-72	PsoOvis1B011571	protein_coding
PsoOvis1B012158	38.7003268771267	-1.16475222829897	0.452005836975494	-2.57685218423875	0.00997045775685007	0.175103946726175	0.446040857195426	-72	PsoOvis1B012158	protein_coding
PsoOvis1B000216	521.526269068126	-0.420691686295081	0.163660245216034	-2.57051848932379	0.0101546406043929	0.177470515737168	0.747066364641624	-276	PsoOvis1B000216	protein_coding
PsoOvis1B000903	247.826547820495	0.73605021564122	0.28648487636406	2.56924632456291	0.0101919982090832	0.177470515737168	1.66560951533962	526	PsoOvis1B000903	protein_coding
PsoOvis1B007979	643.81689478672	0.480199791390386	0.18691068598559	2.56914038305657	0.0101951147338373	0.177470515737168	1.39493683057726	872	PsoOvis1B007979	partial
PsoOvis1B011202	39.7061053391486	-0.996802146049205	0.387989400704369	-2.56914787939974	0.0101948941829462	0.177470515737168	0.50110952094352	-65	PsoOvis1B011202	protein_coding
PsoOvis1B013511	666.732778918972	1.03250200944191	0.401599045329753	2.57097725069073	0.0101411988405057	0.177470515737168	2.04556872664047	1893	PsoOvis1B013511	protein_coding
PsoOvis1B013741	55.4365369092236	1.68063425538417	0.654587426677773	2.56747103120189	0.0102443348750329	0.178013354254533	3.20568852493123	240	PsoOvis1B013741	protein_coding,protein_coding
PsoOvis1B001013	197.765355680877	0.6931931438843	0.270358449105851	2.56397810453817	0.0103480072261318	0.179343500757612	1.61685818346976	376	PsoOvis1B001013	ABC transporter G family member 20
PsoOvis1B005345	159.965683956108	0.646958017524939	0.252356287804375	2.56366910114978	0.010357223448008	0.179343500757612	1.56586302518246	254	PsoOvis1B005345	protein_coding,DBH-like monooxygenase protein 1 homolog,DBH-like monooxygenase protein 1 homolog
PsoOvis1B002257	3376.60447398031	-0.610558033742103	0.238522780089263	-2.55974726402909	0.0104748310036363	0.180698589253586	0.654943321169585	-2438	PsoOvis1B002257	protein_coding
PsoOvis1B003794	1486.96984391647	-1.87735298921489	0.73356140050007	-2.55923088092571	0.0104904044217128	0.180698589253586	0.272182649810369	-4468	PsoOvis1B003794	protein_coding
PsoOvis1B007627	1830.80685497591	0.461458158724628	0.180268443575419	2.55983881356122	0.0104720721407168	0.180698589253586	1.37693280668309	2886	PsoOvis1B007627	protein_coding,protein_coding
PsoOvis1B004223	7351.41495802702	-0.316576005291568	0.12379215523742	-2.55731879523715	0.0105482498444318	0.181378442446937	0.802973340468837	-1948	PsoOvis1B004223	CAD
PsoOvis1B000835	656.712381885727	-0.292818703658705	0.114536131230627	-2.55656185094197	0.0105712275985606	0.181457419822249	0.816305620790611	-165	PsoOvis1B000835	hydroxyacylglutathione hydrolase, mitochondrial
PsoOvis1B014682	534.562279543739	-0.302848333797808	0.118707831759115	-2.55120769463935	0.0107350331306761	0.183949265624605	0.810650336644233	-136	PsoOvis1B014682	hydrogen exchanger 9b2-like
PsoOvis1B000789	318.716529685528	0.370301093221382	0.145209187998512	2.55012164399113	0.0107685338505413	0.18396929927509	1.29262257529845	335	PsoOvis1B000789	protein_coding
PsoOvis1B003359	316.205996857328	-0.626101390141501	0.245646746583174	-2.54878763448026	0.0108098103753763	0.18396929927509	0.647924946058844	-291	PsoOvis1B003359	protein_coding
PsoOvis1B008414	127.776729416413	0.491971904842987	0.19294045042645	2.54986398008089	0.0107764954749787	0.18396929927509	1.4063658119677	184	PsoOvis1B008414	differentiation-associated AHNAK
PsoOvis1B013660	607.546167054883	-0.363228378173812	0.142511967616684	-2.54875702194213	0.0108107592279182	0.18396929927509	0.777422960329901	-259	PsoOvis1B013660	A 70 kDa DNA-binding subunit,A 70 kDa DNA-binding subunit-like
PsoOvis1B012390	2770.51813820453	0.54207127204106	0.213120070007102	2.54350175477605	0.0109747505722302	0.186438533817404	1.45606147959237	4584	PsoOvis1B012390	protein_coding
PsoOvis1B002005	1250.47888034098	0.248929206939022	0.0979513394868036	2.54135582262822	0.011042347796943	0.187264557999704	1.18832479251606	1045	PsoOvis1B002005	roundabout homolog 1-like
PsoOvis1B009330	100.864727550601	0.778578789568974	0.306493573597212	2.54027769793361	0.0110764483097969	0.187520660064657	1.71544014642082	210	PsoOvis1B009330	receptor kainate
PsoOvis1B002648	2481.03107972589	-0.281945719519178	0.111099812969403	-2.53776952438998	0.0111561427417997	0.187761533174211	0.822481013453909	-611	PsoOvis1B002648	finger 423
PsoOvis1B002934	861.932368655081	0.219043092506337	0.0863245693059966	2.53743626255337	0.0111667700074227	0.187761533174211	1.16396130076593	695	PsoOvis1B002934	fructose-2,6-bisphosphatase TIGAR
PsoOvis1B007601	3444.65411306398	0.192754083218277	0.0759465169027706	2.53802400793505	0.0111480336583883	0.187761533174211	1.14294349663328	2581	PsoOvis1B007601	solute carrier family 35 member G1-like
PsoOvis1B014346	1440.25929864588	0.455199034744696	0.179282242313564	2.53900792889769	0.0111167303817402	0.187761533174211	1.37097193173127	1934	PsoOvis1B014346	-fructosefructose-1,6-bisphosphatase,6-bisphosphatase 1
PsoOvis1B002781	1052.69358740177	0.494208740436233	0.194889230303718	2.53584428275514	0.0112176602374961	0.187849502255795	1.40854801194532	1592	PsoOvis1B002781	probable D-lactate dehydrogenase, mitochondrial,probable D-lactate dehydrogenase, mitochondrial isoform X2
PsoOvis1B007004	228.256410529426	0.491291233192782	0.193725232477272	2.53602087301881	0.0112120051035866	0.187849502255795	1.40570243715672	298	PsoOvis1B007004	protein_coding
PsoOvis1B008390	1109.91788939074	-0.262971559034594	0.103716376541093	-2.53548733386768	0.0112290989190394	0.187849502255795	0.833369635858762	-233	PsoOvis1B008390	protein_coding
PsoOvis1B007795	1561.72772016826	0.292456695650599	0.115534407582653	2.5313385143848	0.0113628126424277	0.189764739053741	1.22472402637699	1341	PsoOvis1B007795	channel para-like isoform x1,channel para-like isoform x1,channel para-like isoform x1,non_sense_mediated_decay,channel para-like isoform x1,channel para-like isoform x1
PsoOvis1B005535	66.1393178169361	1.02373950054986	0.4045372176749	2.53064354976745	0.0113853485941402	0.189819916594871	2.03318219299392	180	PsoOvis1B005535	XP_027196808.1uncharacterized protein LOC113791256
PsoOvis1B002637	470.953474148115	0.360608918121397	0.142622374404618	2.52841757562074	0.0114577986359352	0.190705687245667	1.28396770730899	556	PsoOvis1B002637	cytochrome P450 3A41-like isoform X3
PsoOvis1B012602	3018.100164638	-0.184426355719963	0.0729732445790515	-2.5273147272515	0.0114938450295142	0.190983586601524	0.879998911459723	-128	PsoOvis1B012602	serine/threonine-protein kinase SMG1
PsoOvis1B000401	111.854791307043	-0.636570380101778	0.25199619472564	-2.52611108193456	0.011533300784473	0.19131710713067	0.643240263600316	-96	PsoOvis1B000401	ceramide-1-phosphate transfer protein-like
PsoOvis1B006271	288.497945717905	0.515600363672013	0.204313300939095	2.52357708138498	0.0116167589792225	0.192378206585447	1.42958892566344	394	PsoOvis1B006271	cadherincadherin-23-like-like
PsoOvis1B011653	14321.764318846	-0.359933125173405	0.142740694059303	-2.52158732690391	0.0116826673580203	0.193145606069782	0.779200697968507	-5026	PsoOvis1B011653	ribosomal l8
PsoOvis1B003394	2611.03177334809	0.263653525756983	0.10460565473871	2.52045194321044	0.011720424130519	0.193352204086724	1.20051507998815	2186	PsoOvis1B003394	long-chain-fatty-acid--CoA ligase 4-like
PsoOvis1B012497	1613.84038898693	0.186973035688754	0.074194642372159	2.52003419264292	0.0117343434901669	0.193352204086724	1.13837275242029	1160	PsoOvis1B012497	Alanine aminotransferase 2
PsoOvis1B012707	1454.6546494196	0.233183288138949	0.0925595454752651	2.51927866479491	0.0117595547611709	0.193444675821262	1.175425651658	1161	PsoOvis1B012707	maleylacetoacetate isomerase isoform X1
PsoOvis1B000099	325.039014614876	0.393116600921911	0.156243372926398	2.51605295993641	0.0118677348315114	0.194899405635637	1.31322725826372	390	PsoOvis1B000099	Xgalectin-iva protein, partial,partial
PsoOvis1B000464	45.78764721957	1.12487769600197	0.447678514936548	2.5126908227021	0.0119814287921254	0.196113933960659	2.18083057829809	112	PsoOvis1B000464	protein_coding
PsoOvis1B001485	432.943798172884	0.322711070221497	0.128409020026604	2.51314954474879	0.0119658599871223	0.196113933960659	1.25067858055362	443	PsoOvis1B001485	protein_coding
PsoOvis1B002476	62.5283354760125	-0.861108786457081	0.343971810768918	-2.50342836098152	0.0122996577883359	0.200657227059298	0.550529284808771	-88	PsoOvis1B002476	protein_coding
PsoOvis1B003436	2030.47297431091	-0.170025811332826	0.0679128850013259	-2.50358693095583	0.0122941474316225	0.200657227059298	0.888826778977685	-31	PsoOvis1B003436	Protein HIRA,Protein HIRA
PsoOvis1B006459	13934.81487963	-0.155431434737978	0.0621722514700421	-2.50001296499409	0.0124188761502934	0.202267834329036	0.897863828554453	422	PsoOvis1B006459	importin subunit alpha-7-like
PsoOvis1B000659	51.7193102813167	0.808008133972284	0.32328873689783	2.49933895540456	0.0124425237858223	0.202319126467983	1.75079253039894	106	PsoOvis1B000659	protein_coding
PsoOvis1B008061	20084.9289748018	-0.139356780135383	0.0558186518754023	-2.4965988151497	0.0125390727612229	0.20355369762051	0.907923859345966	1120	PsoOvis1B008061	ATP-binding cassette sub-family A member 3
PsoOvis1B009162	1518.07373673289	-0.269111780472998	0.10787647470317	-2.49462898387696	0.0126088891162198	0.204350961538735	0.829830287583121	-330	PsoOvis1B009162	protein_coding
PsoOvis1B014723	1136.84403463111	-0.19761012448731	0.0792485174469453	-2.49354979567415	0.012647284311621	0.204637206812622	0.871993856288683	-72	PsoOvis1B014723
PsoOvis1B006631	2790.04145500067	-0.197560285535652	0.0793315339722918	-2.49031218285347	0.0127630933308759	0.206173046114149	0.872023980472306	-199	PsoOvis1B006631	protein_coding
PsoOvis1B001796	951.115809443792	-0.811964851918605	0.326429254266733	-2.48741447436304	0.0128675388574151	0.207520602161254	0.569605565624799	-1426	PsoOvis1B001796	protein_coding
PsoOvis1B009925	865.438338562726	-0.33594339451411	0.135233638841536	-2.4841703395097	0.0129853676850171	0.208817441613486	0.792265895606705	-288	PsoOvis1B009925	ras-related protein Rab-3,protein_coding
PsoOvis1B013338	56.2881500043074	2.53247962805266	1.01950194781834	2.48403608592605	0.0129902643516393	0.208817441613486	5.78565231498865	322	PsoOvis1B013338	protein_coding
PsoOvis1B003234	36.1831801571102	1.28868179195304	0.519082947696141	2.48261245658835	0.0130422893388841	0.208973045088939	2.44304729316475	108	PsoOvis1B003234	sodium/potassium-transporting ATPase alpha-1 subunit,sodium/potassium-transporting ATPase alpha-1 subunit
PsoOvis1B005685	1981.65158438555	0.246800808093344	0.0994093036266184	2.48267314114108	0.0130400679331813	0.208973045088939	1.18657295703846	1713	PsoOvis1B005685	protein_coding
PsoOvis1B007002	227.781019893882	0.540959717311797	0.218351003461677	2.47747758762529	0.0132314718570648	0.211660660014958	1.45494005847607	326	PsoOvis1B007002	protein_coding
PsoOvis1B014184	7543.47584553086	-0.298875578626164	0.12082800213513	-2.47356219870218	0.0133773515845118	0.21364799375264	0.812885704114047	-1819	PsoOvis1B014184	ribosomal S24,ribosomal S24
PsoOvis1B009439	14564.3481120004	0.451139786892765	0.182455384461237	2.47260330641879	0.013413294012638	0.213875948149818	1.36711990972445	18473	PsoOvis1B009439	protein_coding
PsoOvis1B012695	1417.72427366041	-0.173624995729369	0.0702454787064439	-2.47168926636472	0.0134476346559176	0.214077667828883	0.886612129131492	-21	PsoOvis1B012695	protein diaphanous-like isoform X2
PsoOvis1B002868	50.6551080518923	0.857713316339155	0.347315990378773	2.46954744411208	0.0135284077858532	0.215016722779986	1.81216373850063	106	PsoOvis1B002868	Stearoyl-CoA desaturase 5
PsoOvis1B001011	13.3216568505197	2.08108062841991	0.843294571193545	2.46779796705495	0.0135947024246509	0.215228260201362	4.23124032072513	61	PsoOvis1B001011	family kinase,family kinase
PsoOvis1B002184	922.231237615682	-0.899354082435522	0.364730141936997	-2.46580685012558	0.0136705028161216	0.215228260201362	0.536126710016216	-1364	PsoOvis1B002184	N-acetylglucosamine-1-phosphotransferase subunits alpha/beta
PsoOvis1B003470	770.014322965025	0.298020256956004	0.120883942434065	2.46534197144137	0.0136882540776052	0.215228260201362	1.22945612999077	726	PsoOvis1B003470	latrophilin Cirl-like isoform X1,latrophilin Cirl-like isoform X1,latrophilin Cirl-like isoform X1
PsoOvis1B005978	1404.96018208299	0.550538226217802	0.22317835293042	2.46680835748189	0.0136323296137112	0.215228260201362	1.46463200427408	2183	PsoOvis1B005978	fatty acid synthase-like,fatty acid synthase-like,fatty acid synthase-like
PsoOvis1B006947	8408.07123249627	-0.228263777219666	0.0925950956749548	-2.46518215198958	0.0136943614393572	0.215228260201362	0.853661619673596	-984	PsoOvis1B006947	histone H4
PsoOvis1B010608	3385.23161472982	-0.466421762720537	0.189008295445162	-2.46773170257949	0.0135972190804261	0.215228260201362	0.723757469365361	-2197	PsoOvis1B010608	kDa integral membrane,23 kDa integral membrane protein-like,protein_coding
PsoOvis1B012307	1398.84299265837	-0.233422807257667	0.0946428219060355	-2.46635510814985	0.0136495938715675	0.215228260201362	0.85061440540177	-189	PsoOvis1B012307	vitellogenin receptor isoform X2
PsoOvis1B008868	1269.79208694811	-0.474087737596482	0.192415563618852	-2.46387417254658	0.0137444352581878	0.215671821936905	0.719921875828443	-778	PsoOvis1B008868	transmembrane receptor
PsoOvis1B007255	28.6485248323703	1.67691436838	0.681045117961994	2.46226619081877	0.0138062157049913	0.216297379378197	3.19743353109988	116	PsoOvis1B007255	protein_coding
PsoOvis1B001608	47.5003886708382	-0.997406354673286	0.405548005330578	-2.45940392151667	0.013916794222884	0.21768424560993	0.500899697458597	-75	PsoOvis1B001608	domain containing
PsoOvis1B006905	162.590612878005	0.573263489636161	0.233259389758385	2.45762235007972	0.0139860161015666	0.217935972507195	1.4878854807078	249	PsoOvis1B006905	cyclin-dependent kinase 4,cyclin-dependent kinase 4
PsoOvis1B011477	1155.9648332936	0.477258119744375	0.194221662477058	2.45728573042541	0.0139991293383548	0.217935972507195	1.39209543626903	1675	PsoOvis1B011477	S-adenosylmethionine synthase,s-adenosylmethionine synthase isoform X1,s-adenosylmethionine synthase-like protein
PsoOvis1B011719	171.266497955585	0.433805631694155	0.176487897668948	2.45799081650277	0.0139716746842765	0.217935972507195	1.35079208567323	215	PsoOvis1B011719	Large neutral amino acids transporter small subunit 2
PsoOvis1B001972	4827.19872959991	-0.2848892915278	0.116051660176963	-2.45484891033339	0.0140943813162101	0.218385468745674	0.820804592693708	-1253	PsoOvis1B001972	Spectrin beta chain, non-erythrocytic 5
PsoOvis1B007187	8118.48399509402	-0.314066319810878	0.127886230304647	-2.45582592482959	0.0140561226761127	0.218385468745674	0.804371393629771	-2189	PsoOvis1B007187	60S ribosomal protein L11,60S ribosomal protein L11
PsoOvis1B011716	286.564749049255	-0.678117840255046	0.276235567181078	-2.4548534686358	0.0140942026057384	0.218385468745674	0.62498010043277	-298	PsoOvis1B011716	4-coumarate--CoA ligase 1-like,protein_coding
PsoOvis1B002473	624.538921324315	0.578165270511694	0.235667024616572	2.45331425324508	0.014154662087875	0.218772719798471	1.49294940099098	1108	PsoOvis1B002473	partial
PsoOvis1B005616	624.208850067398	0.427529800668401	0.174322513865406	2.45252200182528	0.014185870382069	0.218772719798471	1.34492880146467	693	PsoOvis1B005616	protein_coding,protein_coding
PsoOvis1B013728	1581.63004736354	-0.250529612531056	0.102150964604625	-2.45254279781626	0.0141850504130427	0.218772719798471	0.840587779310229	-250	PsoOvis1B013728	domain only 3-like,protein_coding,protein_coding,protein_coding,protein_coding
PsoOvis1B003672	316.396958002893	0.312335982650347	0.127386352514439	2.4518794712718	0.0142112254563054	0.218821833469164	1.24171663556473	297	PsoOvis1B003672	non_sense_mediated_decay
PsoOvis1B005225	146.738272324997	0.76972655288009	0.314217158709219	2.44966428963355	0.0142989461602807	0.21982959283796	1.70494659886458	288	PsoOvis1B005225	protein_coding
PsoOvis1B001495	4733.72726477247	-0.208670759970801	0.0852878503782667	-2.44666454888134	0.0144184964545916	0.221322799388521	0.865334147514777	-468	PsoOvis1B001495	tubulin polyglutamylase TTLL4-like,protein_coding
PsoOvis1B010486	2795.54679825102	-0.239655335645271	0.0979913468339291	-2.44567855620381	0.0144579837958126	0.221584316870607	0.846947626630133	-400	PsoOvis1B010486	exoribonuclease 2
PsoOvis1B011449	84.3090096075831	1.20507601402963	0.493023265376224	2.44425790557783	0.0145150461426314	0.221770132241134	2.30549416437289	224	PsoOvis1B011449	protein_coding
PsoOvis1B013394	2027.69378528093	-0.263357612879059	0.107739746930531	-2.44438677815783	0.0145098616242025	0.221770132241134	0.833146662533913	-364	PsoOvis1B013394	translocon-associated protein subunit delta-like
PsoOvis1B009448	607.597144511612	0.437295854737416	0.178964338240859	2.44348041087874	0.0145463592685315	0.221905047883162	1.35406392966016	818	PsoOvis1B009448	solute carrier family 35 member G1-like
PsoOvis1B010282	882.269391411874	0.23467010118535	0.0961475270361554	2.44072945419703	0.0146576310818096	0.223257436384971	1.17663764656653	700	PsoOvis1B010282	protein_coding
PsoOvis1B001287	16.7212775942017	1.82621416981136	0.749033609813404	2.43809375959285	0.0147649438480432	0.223484106774628	3.54605317355997	77	PsoOvis1B001287	KAH7641686.1hypothetical protein HUG17_4731,KAH7641686.1hypothetical protein HUG17_4731
PsoOvis1B002938	1425.05290115148	0.162547713448598	0.0666839086628986	2.43758526918857	0.0147857266184227	0.223484106774628	1.11926194374212	959	PsoOvis1B002938	solute carrier organic anion transporter family member 3A1
PsoOvis1B006240	701.580774406051	-0.338525510514674	0.138770615147017	-2.43946104984858	0.0147091882642805	0.223484106774628	0.790849177051232	-259	PsoOvis1B006240	CD151 antigen-like,CD151 antigen-like,protein_coding,protein_coding
PsoOvis1B014133	2363.26382892902	0.449603035158368	0.184442341736274	2.43763460670671	0.0147837089908512	0.223484106774628	1.36566443557147	3242	PsoOvis1B014133	succinylmitochondrial-likeCoA:3-ketoacid:3-ketoacid coenzyme A transferase 1, mitochondrial
PsoOvis1B014405	22.759491859747	1.44525134601947	0.59253322808576	2.43910599020499	0.0147236490769056	0.223484106774628	2.72310261002537	64	PsoOvis1B014405	protein_coding
PsoOvis1B000929	1599.18227703871	-0.207056165219404	0.0849727614329403	-2.43673574599327	0.01482050543114	0.223667260864452	0.866303129901344	-150	PsoOvis1B000929	Cationic amino acid transporter 2
PsoOvis1B013655	1138.11793733552	0.401115321505514	0.164808872026702	2.43382116856262	0.0149403744856795	0.225132055226957	1.32052839293813	1427	PsoOvis1B013655	lipoamide acyltransferase component of branched-chain alpha-keto acid dehydrogenase complex, mitochondrial,lipoamide acyltransferase component of branched-chain alpha-keto acid dehydrogenase complex, mitochondrial
PsoOvis1B005950	81.6290739805414	0.665192044372722	0.273382019161431	2.4331960324718	0.0149661956904439	0.225177365037624	1.58577935021427	131	PsoOvis1B005950	and mynd domain-containing 4-like
PsoOvis1B012086	11492.030678258	-0.246627161487715	0.101427616711877	-2.43155828247748	0.0150340293484718	0.225853682906267	0.842864624519302	-1509	PsoOvis1B012086	shock 90
PsoOvis1B005497	609.965833658053	0.248092840640217	0.102074234054261	2.43051386021995	0.0150774293652771	0.226161440479157	1.18763609064283	516	PsoOvis1B005497	delta-aminolevulinic acid dehydratase,protein_coding,protein_coding
PsoOvis1B014539	25.8420742588206	1.01025369916867	0.41574963955513	2.4299568852295	0.0151006190386379	0.226165568909493	2.01426527925979	62	PsoOvis1B014539	Retrovirus-related Pol polyprotein from transposon TNT 1-94
PsoOvis1B001193	7619.57232789499	-0.213298916029075	0.0879142879712421	-2.42621445218152	0.0152572516054184	0.226790773110662	0.862562609262379	-691	PsoOvis1B001193	pore complex Nup98-Nup96
PsoOvis1B006686	129.570230101403	0.644304471281614	0.265523181880847	2.42654696557058	0.0152432772048527	0.226790773110662	1.56298558334786	215	PsoOvis1B006686	Retrovirus-related Pol polyprotein from transposon TNT 1-94
PsoOvis1B009411	88.2487467179069	0.555882312700774	0.228991646964888	2.42752222654658	0.0152023553004845	0.226790773110662	1.47006741130775	121	PsoOvis1B009411	protein_coding,protein_coding,protein_coding
PsoOvis1B010383	1919.09202418302	0.213594960342504	0.0880155729636775	2.42678600104837	0.0152332383250767	0.226790773110662	1.15957405595395	1475	PsoOvis1B010383	putative E3 ubiquitin-protein ligase UBR7
PsoOvis1B011124	164.019800477872	1.32793307292036	0.547166496762209	2.42692686920388	0.0152273249487505	0.226790773110662	2.51042752033659	474	PsoOvis1B011124	repeat 39B,repeat 39B,non_sense_mediated_decay,bound o-acyl transferase
PsoOvis1B001758	117.423122340726	0.700939238906465	0.288996202363347	2.42542716192925	0.0152903837010275	0.22680046299851	1.62556273970777	192	PsoOvis1B001758	XP_027193698.1uncharacterized protein LOC113788446
PsoOvis1B011282	402.634669881159	0.608727073449653	0.251010362768061	2.42510734113448	0.0153038610290788	0.22680046299851	1.52491314553839	685	PsoOvis1B011282	and MYND domain-containing 4-like,and MYND domain-containing 4-like,protein_coding
PsoOvis1B009299	505.324633352555	0.289266949335537	0.119368471222323	2.42331116729123	0.0153797467159377	0.227583358450232	1.22201919729629	468	PsoOvis1B009299	synaptotagmin-1-like isoform X1,synaptotagmin 1-like protein
PsoOvis1B003852	3409.95657518292	0.196013976643442	0.0811697632314603	2.41486446233059	0.0157410659390339	0.232581318590216	1.14552899566313	2501	PsoOvis1B003852	tyrosinekinase-likeprotein kinase hopscotch
PsoOvis1B007245	10315.1033148189	-0.331168830914446	0.137255387098203	-2.41279295418476	0.0158308095814056	0.233557683958853	0.794892223503827	-3087	PsoOvis1B007245	40S ribosomal protein S5,40S ribosomal protein S5
PsoOvis1B008238	35.4887024623494	1.37509182862026	0.570503794269814	2.41031145179365	0.0159389074846111	0.234801517721063	2.59384420417473	113	PsoOvis1B008238	protein_coding
PsoOvis1B006231	5108.01372600038	0.60651898985966	0.251703337685401	2.40965811354371	0.0159674755756052	0.234871809137442	1.52258101007965	8458	PsoOvis1B006231	ABC transporter G family member 20
PsoOvis1B004161	4135.47037726265	-0.148299141487825	0.061563305419999	-2.40888854937359	0.0160011835390974	0.235017383230493	0.902313614167462	157	PsoOvis1B004161	NPC intracellular cholesterol transporter 1,protein_coding,NPC intracellular cholesterol transporter 1
PsoOvis1B007633	32.7618648553144	1.75939971416898	0.731018044722883	2.4067801429388	0.0160938553293221	0.236027269094219	3.38557226565898	136	PsoOvis1B007633	protein_coding
PsoOvis1B014734	6009.92798707244	-0.151043814777074	0.0628347647443901	-2.40382557954208	0.0162245123371953	0.23759041063519	0.900598628171928	246	PsoOvis1B014734	,
PsoOvis1B007434	1454.78426783788	0.58430777616254	0.243206394469346	2.40251814693214	0.0162826266591542	0.238088185371632	1.49931942371864	2393	PsoOvis1B007434	urocanate hydratase-like isoform X1
PsoOvis1B010581	932.750423331977	-0.210907212188246	0.0878283094661749	-2.4013579843464	0.0163343480328422	0.23849114657419	0.863993753898773	-84	PsoOvis1B010581	phospholipase A2 inhibitor beta
PsoOvis1B000733	470.635315591324	-0.376353561852988	0.15691265758511	-2.39849077598378	0.0164627911196337	0.240011445126712	0.770382287325626	-207	PsoOvis1B000733	sodium-dependent nutrient amino acid transporter 1,sodium-dependent nutrient amino acid transporter 1,sodium-dependent nutrient amino acid transporter 1
PsoOvis1B012306	127.578381343295	0.583765641955642	0.243528282711934	2.39711640658252	0.0165246730535317	0.2405582935669	1.49875611711525	192	PsoOvis1B012306	Solute carrier family 13 member 5,Solute carrier family 13 member 5
PsoOvis1B000500	3816.72074584395	-0.248497229654255	0.103873009756702	-2.39231760239066	0.0167423474743042	0.241704111690213	0.841772783811778	-688	PsoOvis1B000500	protein_coding
PsoOvis1B002018	2051.21042381234	-0.375432354216941	0.1570142905109	-2.39107123940976	0.0167992928692489	0.241704111690213	0.770874358519738	-916	PsoOvis1B002018	protein_coding
PsoOvis1B003274	1168.62479850965	-0.65915442558765	0.275490429694419	-2.39265816354783	0.0167268169988103	0.241704111690213	0.633249340439226	-1217	PsoOvis1B003274	KAH7643552.1hypothetical protein HUG17_5914,protein_coding
PsoOvis1B008700	367.580463832688	-0.346143356240967	0.144601190931603	-2.39377942886165	0.016675773720722	0.241704111690213	0.786684271033961	-133	PsoOvis1B008700	KRAB-A domain-containing protein
PsoOvis1B010071	1577.65987150232	0.497700414867158	0.208099760486896	2.39164338153334	0.0167731310453031	0.241704111690213	1.41196117089768	2474	PsoOvis1B010071	Collagen alpha-1(IV) chain,Collagen alpha-1(IV) chain
PsoOvis1B011250	29.1062336789994	-1.54442092094245	0.645367702659719	-2.39308678537447	0.0167072887055347	0.241704111690213	0.342833282459675	-81	PsoOvis1B011250	XP_027199583.1uncharacterized protein LOC113793719, partial
PsoOvis1B011358	74.6687813429796	1.25499239224338	0.524128219741948	2.39443774437726	0.0166458690376105	0.241704111690213	2.38665890047368	234	PsoOvis1B011358	hormone receptor 4-like
PsoOvis1B013610	1946.83241296472	-0.187608133269695	0.0784541579890504	-2.391308989587	0.016788417135743	0.241704111690213	0.878060265109229	-81	PsoOvis1B013610	transmembrane protein 94,94
PsoOvis1B000442	68.1887918088799	1.11503514304341	0.466726872613233	2.38905280255295	0.016891874418792	0.241717789957354	2.16600285272568	177	PsoOvis1B000442	protein_coding
PsoOvis1B003354	2459.90401975404	0.179321590740184	0.0750230815978472	2.39021894223723	0.0168383315151096	0.241717789957354	1.1323512860825	1745	PsoOvis1B003354	alpha-ps1,protein_coding,integrin alpha-PS1-like isoform X2
PsoOvis1B005493	1185.90768891699	-0.517641371738889	0.216759905432286	-2.38808635160895	0.0169363618657796	0.241717789957354	0.6985128825006	-732	PsoOvis1B005493	protein_coding,protein gooseberry isoform X3,protein_coding,protein_coding
PsoOvis1B008080	175.91477700442	-0.915104577305693	0.383106496848465	-2.38864280515623	0.016910734782762	0.241717789957354	0.530305428794855	-287	PsoOvis1B008080	protein_coding
PsoOvis1B008487	1419.18240018756	-0.207329782572762	0.0868136480632621	-2.38821645211451	0.0169303671261098	0.241717789957354	0.866138844943974	-122	PsoOvis1B008487	protein_coding
PsoOvis1B012428	408.679744686067	-0.339921637446552	0.142354592180911	-2.38785157709955	0.0169471844630688	0.241717789957354	0.790084225531318	-135	PsoOvis1B012428	protein_coding
PsoOvis1B001716	126.506270565055	1.10823778291364	0.464874255432415	2.38395172449974	0.0171278490703429	0.24324010118602	2.15582158020755	249	PsoOvis1B001716	Integrase catalytic core
PsoOvis1B004032	365.270156620141	0.39044101922579	0.163752477575609	2.3843365609263	0.017109946301093	0.24324010118602	1.3107940408661	437	PsoOvis1B004032	domain containing
PsoOvis1B010929	720.73721757306	0.363710008973317	0.152560699624925	2.38403474726786	0.0171239854229442	0.24324010118602	1.28673058014311	856	PsoOvis1B010929	serine--pyruvate aminotransferase,serine--pyruvate aminotransferase
PsoOvis1B002779	1226.54895839128	0.190994394099036	0.0802389343144006	2.38032067263832	0.017297577966454	0.245290255365579	1.14155027137977	888	PsoOvis1B002779	protein_coding
PsoOvis1B014220	915.303913569729	0.330446177382024	0.138854449954	2.37980257378496	0.0173219157031214	0.245290255365579	1.2574021868875	944	PsoOvis1B014220	domain containing,domain containing
PsoOvis1B010237	3607.03691373151	0.289080702814196	0.12151688688194	2.37893440353728	0.0173627654009686	0.245516467775875	1.22186144938163	3397	PsoOvis1B010237	protein_coding
PsoOvis1B000745	10551.9172211627	-0.332889928562595	0.140137556153639	-2.37545121878417	0.0175275090265313	0.247137877274091	0.793944503177712	-3263	PsoOvis1B000745	ribosomal L15,protein_coding
PsoOvis1B009740	9686.70675869545	0.754547439511427	0.317578274108611	2.37594162141385	0.0175042319578171	0.247137877274091	1.68710228039772	18466	PsoOvis1B009740	protein_coding,protein_coding
PsoOvis1B000916	51.7264692430008	1.60855659994261	0.677797754142486	2.3732102830256	0.0176342211919873	0.247678303787792	3.04946593503979	193	PsoOvis1B000916	protein_coding
PsoOvis1B001520	3973.34825421568	0.250828938795689	0.105698263941329	2.37306583327536	0.0176411193072764	0.247678303787792	1.18989060190956	3734	PsoOvis1B001520	nadp-dependent malic enzyme,nadp-dependent malic enzyme
PsoOvis1B010174	652.62398948703	0.274192757192203	0.115516756024312	2.37361891580902	0.0176147199693701	0.247678303787792	1.20931724083322	617	PsoOvis1B010174	protein_coding,protein_coding
PsoOvis1B002347	309.648197367038	0.374001926081464	0.157714119964849	2.37139151627528	0.017721248107685	0.24844988469155	1.29594269559076	366	PsoOvis1B002347	protein phosphatase 1 regulatory subunit 12A isoform X1,repeat domain containing
PsoOvis1B000609	20.337884663739	2.26654510137744	0.956078722916222	2.37066786139121	0.0177559791005624	0.248583707407874	4.8116946811614	88	PsoOvis1B000609	trehalose transporter tret1
PsoOvis1B011133	6.9514785172078	3.20004799709321	1.35070075234857	2.36917614173905	0.0178277607447259	0.249235125425559	9.18989257388451	38	PsoOvis1B011133	protein_coding
PsoOvis1B003047	4509.94777487159	-0.246547083172924	0.104219773979291	-2.36564592072435	0.0179986489036868	0.249353500490752	0.842911409910563	-847	PsoOvis1B003047	casein kinase II subunit alpha,casein kinase II subunit alpha
PsoOvis1B003853	194.304687842937	0.484027397147544	0.20452113821157	2.36663750935531	0.0179505045501745	0.249353500490752	1.39864264306752	278	PsoOvis1B003853	protein_coding
PsoOvis1B005864	203.627841442009	0.693069423133298	0.292775458174097	2.36723879609188	0.0179213654031952	0.249353500490752	1.61671953300936	407	PsoOvis1B005864	binding Peritrophin-A domain containing 8
PsoOvis1B007184	41.9841573271439	2.95268380334202	1.24786314257868	2.36619201464702	0.0179721205687638	0.249353500490752	7.74187923515678	165	PsoOvis1B007184	protein_coding
PsoOvis1B009680	232.005465745543	0.373681937130378	0.157822666251315	2.36773301330072	0.0178974460221119	0.249353500490752	1.29565528810216	300	PsoOvis1B009680	Mitochondrial 10-formyltetrahydrofolate dehydrogenase
PsoOvis1B010780	6653.61609387926	-0.508684589746811	0.214819363685456	-2.36796432602621	0.0178862604406281	0.249353500490752	0.702862997241397	-4486	PsoOvis1B010780	protein_coding
PsoOvis1B011425	505.09158066657	0.360606869097839	0.152453963215707	2.36534926014102	0.0180130745541951	0.249353500490752	1.28396588372317	582	PsoOvis1B011425	protein_coding
PsoOvis1B006639	1083.12268243517	0.312077807470241	0.132037503248509	2.36355429171419	0.0181005742987986	0.249863871789011	1.2414944460346	1106	PsoOvis1B006639	protein_coding,death specification 2-like
PsoOvis1B007859	62.5517306703266	-2.16664414991799	0.916501935046524	-2.36403663436674	0.0180770249314678	0.249863871789011	0.222728155720021	-248	PsoOvis1B007859	transposable element Tc1 transposase
PsoOvis1B003055	537.138629053745	0.271988525522167	0.115179541372436	2.36143087809913	0.0182045652793241	0.25074472216044	1.20747098782544	523	PsoOvis1B003055	partial,partial
PsoOvis1B011974	715.797330028926	0.500606015915173	0.212012092781991	2.36121444463991	0.0182151941022325	0.25074472216044	1.41480773919471	1017	PsoOvis1B011974	protein_coding
PsoOvis1B010625	2527.95468902922	0.418461288940116	0.177355421944494	2.35945021782914	0.0183020363031389	0.251589273415015	1.33650134452701	2966	PsoOvis1B010625	non_sense_mediated_decay
PsoOvis1B003050	30.0717233246171	1.7988863079092	0.762632260754363	2.35878601061253	0.0183348249973362	0.251689461368162	3.47951519560948	101	PsoOvis1B003050	CBL-interacting serine serine/threonine-protein kinase 25-like
PsoOvis1B004802	2068.83266934659	-0.170715242705853	0.0724329622804591	-2.35687230414306	0.0184295831018356	0.25263886835433	0.888402130209581	-12	PsoOvis1B004802	partial
PsoOvis1B002891	525.988761433985	0.377801156514371	0.160406459429571	2.35527395753193	0.0185090542340375	0.253376373495076	1.29935996218636	636	PsoOvis1B002891	protein_coding,protein_coding,protein_coding
PsoOvis1B005593	597.164868243527	0.376225215420569	0.159844604053692	2.3536935616181	0.0185879275449709	0.254103663253273	1.29794136942128	675	PsoOvis1B005593	choline O-acetyltransferase-like isoform X1
PsoOvis1B004347	4946.27450616594	-0.358514145891333	0.152471483054212	-2.35135212637672	0.0187053228820911	0.255354822747219	0.779967466787278	-1956	PsoOvis1B004347	ribosomal s12
PsoOvis1B012882	213.595331614078	0.472051220100112	0.200987091528105	2.3486643670054	0.0188408814533218	0.256850138044594	1.38708021386034	298	PsoOvis1B012882	l-xylulose reductase
PsoOvis1B003515	8.50322255425609	2.40152793451253	1.02299102275359	2.34755523860641	0.0188970708920029	0.257099707181471	5.28362448043238	36	PsoOvis1B003515	protein_coding,protein_coding
PsoOvis1B013516	757.990339100133	-0.296220616211645	0.126197655544354	-2.34727511326495	0.0189112854522541	0.257099707181471	0.814383018499671	-185	PsoOvis1B013516	adenine phosphoribosyltransferase
PsoOvis1B004739	10.7567887028315	1.81763087806047	0.774972098887104	2.34541460353304	0.0190059318651632	0.257403034611262	3.5250186196705	42	PsoOvis1B004739	protein_coding
PsoOvis1B010419	217.174236657903	0.41504974902852	0.177009518701075	2.34478773838957	0.0190379144140042	0.257403034611262	1.333344654554	274	PsoOvis1B010419	partial,partial
PsoOvis1B010675	19.2804295143263	1.57083817078708	0.66988474572326	2.34493796256113	0.0190302457193426	0.257403034611262	2.97077258672488	66	PsoOvis1B010675	transcription initiation factor tfiid subunit 11
PsoOvis1B013585	322.588092082266	-0.608946090533739	0.259544361619529	-2.346211979848	0.0189653177569748	0.257403034611262	0.65567550740431	-275	PsoOvis1B013585	protein_coding,protein_coding
PsoOvis1B013088	1037.04316223098	0.488635279577938	0.208439925667664	2.34424992243097	0.0190653911819519	0.257421902826082	1.40311696630886	1421	PsoOvis1B013088	protein_coding
PsoOvis1B012312	35.8412528682497	1.06712907233337	0.455385809896283	2.34335161338562	0.0191113626956033	0.257690095362847	2.09525970057853	98	PsoOvis1B012312	peptide peptidase
PsoOvis1B006006	3317.83471384548	-0.174507269845448	0.0745121736800091	-2.34199676679499	0.0191808810854595	0.258274619800116	0.886070090950954	-31	PsoOvis1B006006	protein_coding,protein_coding
PsoOvis1B004353	5122.72922294496	-0.311337567915817	0.133015694068083	-2.34060777637608	0.0192523807879741	0.25888419397453	0.805894242871175	-1315	PsoOvis1B004353	protein_coding
PsoOvis1B000196	3628.44768650694	-0.171754220598951	0.0734953553266627	-2.33693979484228	0.0194423147687035	0.259628006986621	0.887762564771104	21	PsoOvis1B000196	polyadenylation element-binding 1-like isoform X2
PsoOvis1B001458	1098.8416569687	0.468512216070011	0.200543907833244	2.3362076720854	0.0194804206464406	0.259628006986621	1.38368180575647	1560	PsoOvis1B001458	protein_coding
PsoOvis1B002161	3494.16869369485	-0.220680441922022	0.0944562491736186	-2.33632442376991	0.0194743395291051	0.259628006986621	0.858160592619748	-469	PsoOvis1B002161	comb on midleg 2,protein_coding,protein_coding,protein_coding,protein_coding
PsoOvis1B008299	32.9442802215443	1.95711135502084	0.837734238759321	2.33619597298459	0.0194810300961495	0.259628006986621	3.88283756595571	129	PsoOvis1B008299	protein_coding
PsoOvis1B008954	55.0397521678121	0.696549245982884	0.298067584932085	2.33688358343827	0.0194452381770602	0.259628006986621	1.62062381477806	95	PsoOvis1B008954	Retrovirus-related Pol polyprotein from transposon TNT 1-94
PsoOvis1B009533	7748.40527005492	-0.263133362084943	0.112567329070602	-2.3375642316245	0.0194098652591803	0.259628006986621	0.833276175921536	-1297	PsoOvis1B009533	ribosomal L18a
PsoOvis1B010230	323.522432587471	0.504208655869947	0.215843788173977	2.33598872654857	0.0194918290959561	0.259628006986621	1.41834515501073	518	PsoOvis1B010230	protein_coding,protein_coding,protein_coding
PsoOvis1B006794	2257.55200271589	-0.179586210728485	0.0769047558172611	-2.33517691877487	0.0195341803820637	0.259841456025564	0.882956206709224	-52	PsoOvis1B006794	ATP-binding cassette sub-family B member 7, mitochondrial,non_sense_mediated_decay
PsoOvis1B002526	333.644079313599	-0.310540246334812	0.133020228896619	-2.33453399464647	0.0195677781771763	0.259938049271507	0.806339752451839	-101	PsoOvis1B002526	cubilin-like, partial
PsoOvis1B001695	249.965960921836	0.558260639320561	0.239347325077848	2.33242898845428	0.0196781345873084	0.260352799432619	1.47249286077633	365	PsoOvis1B001695	anhydrase 2
PsoOvis1B009465	401.929177151075	0.414363031059716	0.17763201130827	2.33270471919958	0.0196636483445074	0.260352799432619	1.33271013802576	469	PsoOvis1B009465	protein_coding
PsoOvis1B011248	1113.12186235395	0.22481995550317	0.0963695386893885	2.33289438302485	0.0196536892620412	0.260352799432619	1.16863139737611	883	PsoOvis1B011248	neural-cadherin like
PsoOvis1B002711	3630.95021430277	-0.305071129936162	0.130844765456367	-2.33155013020291	0.0197243699421259	0.260615169114837	0.809402309184978	-844	PsoOvis1B002711	angiotensin-converting enzyme-like
PsoOvis1B001251	3022.6862520369	-0.164578807126142	0.0706372373435588	-2.32991568350386	0.0198106079334212	0.261404679549288	0.892188954764922	-12	PsoOvis1B001251	protein_coding
PsoOvis1B002152	769.160093855042	-0.258176677140452	0.110877707171723	-2.32848138481614	0.0198865565800974	0.262056493251751	0.836143996722725	-150	PsoOvis1B002152	protein_coding,putative myosin-2 heavy chain non muscle
PsoOvis1B010955	3122.89307268684	0.118785381001596	0.0510366817866513	2.32745109680434	0.0199412689102906	0.262427098859424	1.0858203149041	1780	PsoOvis1B010955	tubulin beta-4B chain-like
PsoOvis1B005619	26.6136681322512	1.72140949553705	0.740429194587685	2.3248806342592	0.0200783437682545	0.263879165103424	3.29758419552009	99	PsoOvis1B005619	Adult-specific rigid cuticular,Adult-specific rigid cuticular
PsoOvis1B009645	231.251170728182	-0.364492265519761	0.156829399849651	-2.32413224732857	0.0201184071917038	0.264054094391112	0.776742189451433	-80	PsoOvis1B009645	2,2
PsoOvis1B000035	538.406447069205	0.306874857385666	0.132254436778937	2.32033695700211	0.0203226563676725	0.264623507056633	1.23702517168615	547	PsoOvis1B000035	neural cell adhesion molecule 2-like,protein_coding,protein_coding,neural cell adhesion molecule 2-like
PsoOvis1B000593	1178.0966128897	0.194961247190109	0.0840220925893747	2.32035695829317	0.0203215752445058	0.264623507056633	1.14469341211705	866	PsoOvis1B000593	xp-g dna excision repair
PsoOvis1B001309	5176.55478885532	-0.291712031382927	0.125672593082535	-2.3212064319493	0.0202757052187264	0.264623507056633	0.816932038258326	-1180	PsoOvis1B001309	protein_coding,protein_coding,protein_coding
PsoOvis1B002338	277.699383552434	0.364258403650842	0.15692663136822	2.32120195581163	0.0202759466850503	0.264623507056633	1.28721978285826	300	PsoOvis1B002338	hemicentin-1-like isoform X1
PsoOvis1B006097	98.3184162189286	0.500296196042991	0.215433181742772	2.32228012414702	0.0202178570629713	0.264623507056633	1.4145039407637	121	PsoOvis1B006097	protein_coding,protein_coding
PsoOvis1B009877	1158.39846108825	-0.482892978252095	0.207989552045568	-2.32171747812746	0.0202481531989753	0.264623507056633	0.715541338203484	-742	PsoOvis1B009877	protein fem-1 homolog B-like
PsoOvis1B013717	77.2855199470273	1.13919964903431	0.491441514028972	2.31807777022099	0.0204450948081526	0.2658670431574	2.20258798281084	215	PsoOvis1B013717	protein_coding
PsoOvis1B005385	24.0113546562823	-2.14713105767584	0.926742829621831	-2.31685748089576	0.0205114966026861	0.266029528867952	0.225761117956564	-100	PsoOvis1B005385	protein_coding
PsoOvis1B012504	26.466823045522	1.52613455012674	0.658659914294073	2.31702964915117	0.0205021167211004	0.266029528867952	2.88013123430145	101	PsoOvis1B012504	protein_coding
PsoOvis1B011612	5128.26412001459	-0.187916217887283	0.0811396466421433	-2.31596051577677	0.0205604246327857	0.266314161582146	0.877872777129289	-182	PsoOvis1B011612	translation initiation factor 2a,protein_coding
PsoOvis1B003817	3694.04535371013	-0.410838830637321	0.177573633042621	-2.31362519084527	0.0206882906503893	0.266919514665807	0.752185900763778	-1822	PsoOvis1B003817	protein_coding
PsoOvis1B005287	3694.04535371013	-0.410838830637321	0.177573633042621	-2.31362519084527	0.0206882906503893	0.266919514665807	0.752185900763778	-1822	PsoOvis1B005287	protein_coding
PsoOvis1B012568	3694.04535371013	-0.410838830637321	0.177573633042621	-2.31362519084527	0.0206882906503893	0.266919514665807	0.752185900763778	-1822	PsoOvis1B012568	protein_coding
PsoOvis1B002046	3678.61372292601	-0.20538981223806	0.0888722310296043	-2.31106848403122	0.0208290724528648	0.267017154212735	0.867304312246424	-271	PsoOvis1B002046	serine protease,non_sense_mediated_decay
PsoOvis1B007279	399.002874913436	0.567263145176423	0.245458874824642	2.31103131056752	0.0208311255059581	0.267017154212735	1.48171003482064	655	PsoOvis1B007279	and sea domain containing
PsoOvis1B007842	645.164748801846	-0.242125182720714	0.104722099704394	-2.31207341529798	0.0207736378982227	0.267017154212735	0.845498920211014	-109	PsoOvis1B007842	glutamate receptor ionotropic, kainate 2-like
PsoOvis1B012409	348.222634490157	0.337931130279456	0.146194639004704	2.31151520042115	0.0208044145460509	0.267017154212735	1.26394276036337	379	PsoOvis1B012409	ATP-dependent translocase ABCB1
PsoOvis1B013906	33.3110578737181	1.94528413659399	0.841195307732738	2.31252376078641	0.0207488374594808	0.267017154212735	3.85113617313341	149	PsoOvis1B013906	protein_coding
PsoOvis1B005775	2815.81555068142	0.196294336002966	0.0849638910248683	2.31032658268336	0.0208700803016227	0.267169510476025	1.14575162828749	2127	PsoOvis1B005775	-AMP-activated protein kinase catalytic subunit alpha-2
PsoOvis1B006995	288.539961574789	0.481045078689795	0.208297452610411	2.30941412226254	0.0209206121089066	0.267456549353035	1.39575437541476	401	PsoOvis1B006995	Retrovirus-related Pol polyprotein from transposon TNT 1-94
PsoOvis1B013216	5610.40031223575	-0.17481707899716	0.0757130063853385	-2.30894383069978	0.0209466983434545	0.267456549353035	0.885879833729097	19	PsoOvis1B013216	RRP12
PsoOvis1B011855	15.5385796752049	1.79050604474887	0.777671959056212	2.30239244696676	0.0213130505362558	0.271782698698766	3.45936213038218	55	PsoOvis1B011855	protein_coding
PsoOvis1B000554	42.2069081298899	1.5115251230111	0.657032471096672	2.30053336707724	0.021418021153075	0.272417356676353	2.85111280897508	143	PsoOvis1B000554	protein kinase
PsoOvis1B004485	1522.65215604986	-0.192713149647679	0.0837582807190845	-2.30082504073855	0.0214015224489163	0.272417356676353	0.874958715227223	-84	PsoOvis1B004485	RNA-binding protein 28-like
PsoOvis1B003339	1581.4639413398	-0.290090269483945	0.126154828680385	-2.29947812952046	0.0214778038827699	0.272683819321397	0.817850883995676	-432	PsoOvis1B003339	protein_coding,protein_coding,protein_coding
PsoOvis1B003381	1895.09385795162	0.314945384531483	0.136981094141801	2.29918870559945	0.0214942260822743	0.272683819321397	1.24396456019054	1767	PsoOvis1B003381	Protein henna
PsoOvis1B002337	510.438977912396	0.364178641949244	0.158465513086295	2.29815708703082	0.0215528501057131	0.273076547552488	1.28714861882207	598	PsoOvis1B002337	factor c subunit 2
PsoOvis1B006651	88.9649226936036	0.771687503602824	0.33597139157712	2.29688456502312	0.0216253557206418	0.273643924311198	1.70726558476521	184	PsoOvis1B006651	protein_coding,probable insulin-like peptide 7
PsoOvis1B005500	244.154565459613	0.393247027949582	0.171400070221452	2.29432244363435	0.0217719843343351	0.274461282988389	1.31334598610684	282	PsoOvis1B005500	aromatic-L-amino-acid decarboxylase,aromatic-L-amino-acid decarboxylase
PsoOvis1B007814	781.07791303233	0.276599272212209	0.120543859636018	2.29459445754766	0.0217563762019269	0.274461282988389	1.21133614892705	689	PsoOvis1B007814	growth regulator with RING finger domain 1-like isoform X1
PsoOvis1B013891	662.514125864115	0.259584478914766	0.113143300990907	2.2942982628342	0.0217733722978631	0.274461282988389	1.19713385973613	631	PsoOvis1B013891	protein_coding
PsoOvis1B001966	457.539737473421	0.385029226835006	0.16795265931665	2.29248663523148	0.0218775778816862	0.275423078689086	1.30588624211514	529	PsoOvis1B001966	dehydrogenase 2
PsoOvis1B003500	312.381394710525	-0.480938383731125	0.209922531092994	-2.29102793886413	0.0219617978216368	0.27613113948988	0.716511426122069	-213	PsoOvis1B003500	protein_coding
PsoOvis1B001232	2949.01452155599	0.135639845531115	0.059273208882419	2.28838370806254	0.0221151855662663	0.27770595615655	1.09857993378746	1820	PsoOvis1B001232	complex subunit ssrp1
PsoOvis1B000808	1866.52612963705	-0.39368620400893	0.17226097721224	-2.28540561176473	0.0222890552660448	0.278825063974477	0.761182234732546	-866	PsoOvis1B000808	protein-associating with the carboxyl-terminal domain of ezrin-like
PsoOvis1B000866	2665.01001316456	0.398770428628543	0.174479312500743	2.28548830754273	0.0222842112540855	0.278825063974477	1.3183838076708	3444	PsoOvis1B000866	C-1-tetrahydrofolate synthase, cytoplasmic isoform X3
PsoOvis1B010434	524.344293884504	0.346409918608854	0.151569535782526	2.28548511955522	0.0222843979776039	0.278825063974477	1.27139288384353	540	PsoOvis1B010434	KAH7637157.1hypothetical protein HUG17_7363
PsoOvis1B013961	28.7811606663601	1.14707012261529	0.502469515409799	2.28286510412433	0.0224383155737508	0.280336930016354	2.2146368094238	84	PsoOvis1B013961	protein_coding
PsoOvis1B000328	1254.30908834511	-0.397858495128495	0.174638787653927	-2.27817943810347	0.0227158888399238	0.283015539793214	0.758984066803853	-605	PsoOvis1B000328	protein_coding
PsoOvis1B005112	633.390831713599	0.27471201793528	0.120629774273139	2.27731519511308	0.0227674101920782	0.283015539793214	1.2097525816171	590	PsoOvis1B005112	protein_coding
PsoOvis1B009130	1600.33717435037	-0.709805598296917	0.311623361328156	-2.27776760789591	0.0227404272129456	0.283015539793214	0.611402519168979	-1688	PsoOvis1B009130	protein_coding,protein_coding
PsoOvis1B011378	128.576510499587	0.504512613416496	0.221475125293887	2.27796513376855	0.022728655015191	0.283015539793214	1.41864401382694	175	PsoOvis1B011378	protein_coding
PsoOvis1B000676	99.3819564367654	0.904388022972704	0.397496806922007	2.2752082714218	0.0228934389197011	0.28391405533059	1.87175034838335	225	PsoOvis1B000676	protein_coding
PsoOvis1B007734	27.1810958096915	1.34454630576885	0.5911043900662	2.27463427503603	0.022927878221442	0.28391405533059	2.53950322444787	96	PsoOvis1B007734	protein_coding
PsoOvis1B010176	31.1417312680295	2.11273403772179	0.929006347947297	2.27418686900259	0.0229547534097073	0.28391405533059	4.32510164360777	169	PsoOvis1B010176	protein_coding
PsoOvis1B013509	937.849383136283	0.273934416041653	0.12040432819933	2.27512100385754	0.0228986720018988	0.28391405533059	1.20910070966881	900	PsoOvis1B013509	protein_coding
PsoOvis1B000656	1329.05808625989	-0.265091784403642	0.11680110491154	-2.26959997171611	0.0232318653499163	0.285020898469588	0.832145791828433	-277	PsoOvis1B000656	snRNA-activating protein complex subunit 4
PsoOvis1B005480	146.357764103249	0.54641139936694	0.240777652100835	2.26936094192874	0.023246385336172	0.285020898469588	1.46044841320508	163	PsoOvis1B005480	Transcriptional repressor scratch 1
PsoOvis1B007163	464.155388473557	-0.362944477868236	0.159823473939938	-2.27090845243816	0.0231525204763959	0.285020898469588	0.777575960324636	-178	PsoOvis1B007163	KAH7639414.1hypothetical protein HUG17_3447,KAH7639414.1hypothetical protein HUG17_3447,protein_coding
PsoOvis1B007308	5262.01434931149	-0.270363986225218	0.118991103831856	-2.27213613050656	0.0230782894607601	0.285020898469588	0.829110338181174	-1086	PsoOvis1B007308	protein_coding
PsoOvis1B008268	15671.2193056194	-0.105581363211207	0.0464784042115329	-2.27162195007136	0.0231093539627275	0.285020898469588	0.929430334346778	2055	PsoOvis1B008268	protein disulfide-isomerase-like isoform X2,Protein disulfide-isomerase,Protein disulfide-isomerase
PsoOvis1B012519	6533.96608769798	-0.244134297701835	0.107574537119908	-2.2694431622765	0.0232413899305093	0.285020898469588	0.844322287430427	-820	PsoOvis1B012519	ribosomal S17,ribosomal protein S17
PsoOvis1B013402	39.8202722031269	1.08352573489893	0.477340268765259	2.26992316760055	0.0232122451730903	0.285020898469588	2.11920879307412	103	PsoOvis1B013402	serine/threonine-protein kinase brsk sad1
PsoOvis1B001082	3099.62280112622	-0.130034932160564	0.0573224929213632	-2.26848005963296	0.0232999630222065	0.285323368522554	0.913809323778849	260	PsoOvis1B001082	channel 2-like,channel 2-like,channel 2-like,protein_coding
PsoOvis1B001737	1860.09359564543	-0.135598570483337	0.0598366036374433	-2.26614751239799	0.0234423530357956	0.285649412917657	0.910292077377166	117	PsoOvis1B001737	family domain-containing 1
PsoOvis1B005524	95.9552448025986	-0.516432462424799	0.227810205752889	-2.26694173212321	0.0233937854354653	0.285649412917657	0.699098448128929	-62	PsoOvis1B005524	protein_coding
PsoOvis1B008492	1862.90877610904	-0.324897197724985	0.14333313467025	-2.26672777702405	0.0234068604736313	0.285649412917657	0.798355272817008	-617	PsoOvis1B008492	protein_coding
PsoOvis1B012313	2181.16233506367	-0.196108324164332	0.0865230563950706	-2.26654411361622	0.0234180894114047	0.285649412917657	0.872902047181592	-156	PsoOvis1B012313	ras-related Rab-11A,
PsoOvis1B003361	527.647893140581	0.457641972940834	0.202141096689319	2.26397293987282	0.0235757791577735	0.286477340597436	1.3732953866752	780	PsoOvis1B003361	binding domain-containing
PsoOvis1B009172	654.057361705592	0.232995094444465	0.102951646334855	2.26315073861604	0.0236263987078331	0.286477340597436	1.17527233216739	535	PsoOvis1B009172	28S ribosomal protein S15, mitochondrial-like,28S ribosomal protein S15, mitochondrial-like
PsoOvis1B009202	1029.47371764092	-0.465377539944035	0.205632492885144	-2.26315176854843	0.0236263352401859	0.286477340597436	0.724281514703966	-629	PsoOvis1B009202	midasin-like, partial
PsoOvis1B014060	949.490905215182	-0.16882716263361	0.074575874761581	-2.26383080551654	0.0235845230514179	0.286477340597436	0.889565558650157	-3	PsoOvis1B014060	complex 2
PsoOvis1B001222	71.2973937120392	1.16012433454142	0.513124422978705	2.26090258539412	0.0237652900022217	0.287349366531576	2.2347668648292	212	PsoOvis1B001222	resistant to fluoxetine 6-like,resistant to fluoxetine 6-like
PsoOvis1B003560	1182.425676444	0.59901014223803	0.264908731023248	2.2611944118424	0.0237472210019863	0.287349366531576	1.51467696411508	2161	PsoOvis1B003560	protein_coding,protein_coding
PsoOvis1B013910	339.802370901291	0.433440119659371	0.191738975533917	2.26057387890183	0.0237856567838194	0.287349366531576	1.35044990093504	413	PsoOvis1B013910	morphogenetic 4-like isoform X1
PsoOvis1B013720	420.761766878157	-0.338862910410172	0.149953276226217	-2.25978997550523	0.0238342888628083	0.287584879065915	0.790664244530632	-166	PsoOvis1B013720	5&apos nucleotidase-like
PsoOvis1B008073	9919.67675615536	-0.25450016136557	0.112674593734827	-2.25871825164527	0.0239009164013732	0.288036684837062	0.838277515448894	-1800	PsoOvis1B008073	low-density lipoprotein receptor,Atrial natriuretic peptide-converting enzyme,protein_coding
PsoOvis1B012599	2742.78210347518	-0.248144396959428	0.109935368180499	-2.25718438994091	0.0239965554112409	0.288836587693839	0.84197867713836	-490	PsoOvis1B012599	casein kinase I-like,protein_coding
PsoOvis1B007995	2038.87525453222	0.322288964584871	0.142831139491958	2.25643347613996	0.0240434971076416	0.289049106519395	1.25031270887494	2188	PsoOvis1B007995	factor interleukin-3-regulated DDB_G0288805-like isoform X3,protein_coding,protein_coding
PsoOvis1B013225	2451.20548596445	0.22102717933249	0.0979923913214839	2.25555450124047	0.0240985453911466	0.289358446484936	1.16556315629568	1950	PsoOvis1B013225	protein_coding
PsoOvis1B004925	1276.13178258319	-0.280124026001952	0.124315261129664	-2.25333578079183	0.0242379853313005	0.290679119343786	0.823520217612997	-292	PsoOvis1B004925	histone-lysine n-methyltransferase suv420h1
PsoOvis1B006951	1518.95643109139	0.192187029388771	0.0853918495120948	2.25064839896166	0.0244078154078395	0.292360604460408	1.14249434895168	1155	PsoOvis1B006951	Ephrin type-B receptor 2,Ephrin type-B receptor 2
PsoOvis1B006153	411.956116936004	0.449184455967033	0.19968238011851	2.24949470103695	0.0244810395759365	0.292527676288733	1.36526826328271	561	PsoOvis1B006153	protein_coding,protein_coding,protein_coding,protein_coding
PsoOvis1B012358	958.591724201084	0.332028297112811	0.147588452978929	2.24969020550825	0.0244686177037948	0.292527676288733	1.2587818630907	972	PsoOvis1B012358	XP_027196063.1uncharacterized protein LOC113790577,XP_027196063.1uncharacterized protein LOC113790577
PsoOvis1B003745	1145.27231195541	0.47261282445047	0.210158114307183	2.24884404777093	0.0245224198445801	0.292667816041119	1.38762027388724	1656	PsoOvis1B003745	Insulin-like growth factor-binding protein-related 1
PsoOvis1B008915	804.05515593649	-0.192265798232605	0.0855504724066874	-2.24739610225199	0.024614723893995	0.293384162214742	0.875230064819111	-34	PsoOvis1B008915	valine--tRNA ligase
PsoOvis1B010150	2680.25201551573	0.27234921181333	0.121207275429794	2.246970826195	0.0246418916389079	0.293384162214742	1.20777290379947	2562	PsoOvis1B010150	XII-like protease CTRL-1,histone H2B-like
PsoOvis1B007280	520.872468122192	-0.390418696492579	0.174041832339215	-2.24324630030116	0.0248809361081244	0.295224337225116	0.762908162443688	-237	PsoOvis1B007280	dopamine receptor 2-like
PsoOvis1B008682	13686.5182103266	0.611517076953993	0.272613523548091	2.24316486209136	0.0248861852655823	0.295224337225116	1.52786500259598	26090	PsoOvis1B008682	cysteine proteinase-1 preproenzyme, partial
PsoOvis1B009863	1415.12298253967	0.303315151150469	0.13518732917505	2.2436655343469	0.0248539292511415	0.295224337225116	1.23397669780562	1354	PsoOvis1B009863	2-amino-3-carboxymuconate-6-semialdehyde decarboxylase-like
PsoOvis1B013503	24.0702290762429	1.91923285319861	0.856428463886585	2.24097275385836	0.0250278399373781	0.29654835556053	3.782218873685	103	PsoOvis1B013503	protein_coding
PsoOvis1B001938	388.988266928445	0.554872230450295	0.247761864649954	2.23953848278563	0.025120900306229	0.29673895824838	1.4690385249066	576	PsoOvis1B001938	POU domain, class 6, transcription factor 1-like
PsoOvis1B004497	16.8275582360532	1.21919314658802	0.544579461195346	2.23877915614355	0.0251702891556097	0.29673895824838	2.32816474033803	44	PsoOvis1B004497	non_sense_mediated_decay,protein_coding
PsoOvis1B012275	1262.29212373942	0.310851889623063	0.138871662432655	2.23841123651709	0.0251942499505716	0.29673895824838	1.24043994477276	1307	PsoOvis1B012275	mitochondrial,mitochondrial
PsoOvis1B013290	1146.23909932474	-0.331925362570296	0.148270334670994	-2.23864985067191	0.0251787079357266	0.29673895824838	0.794475501003664	-426	PsoOvis1B013290	serine ase
PsoOvis1B014757	2956.68117389496	0.318265250924749	0.14212388938634	2.23935083889801	0.02513309740857	0.29673895824838	1.24683041286218	3257	PsoOvis1B014757
PsoOvis1B003658	3312.36502287833	-0.156721154651667	0.0700821543504723	-2.23624910084704	0.0253354585229458	0.297749688878616	0.897061527736951	114	PsoOvis1B003658	(+) Cl(-) exchange transporter 3-like isoform X1,H(+)/Cl(-) exchange transporter 5 isoform X1
PsoOvis1B004572	951.163700829442	-0.35626646841455	0.15935249395667	-2.23571316374517	0.0253705661952296	0.297749688878616	0.78118358080941	-402	PsoOvis1B004572	long-chain-fatty-acid--coa ligase 5-like
PsoOvis1B014147	235.595677688916	0.546214186714317	0.244276039943369	2.23605306046777	0.0253482956751239	0.297749688878616	1.4602487873572	384	PsoOvis1B014147	ribosomal S24,protein_coding,ribosomal S24
PsoOvis1B010671	11.1022379770542	2.09288600741997	0.936489896350301	2.23481963401462	0.0254291923222974	0.298083287673486	4.26600603736417	44	PsoOvis1B010671	protein_coding
PsoOvis1B002974	16.5206531676909	1.28213449626973	0.574291228250429	2.23255107025704	0.0255785638356662	0.298941569676077	2.43198527935305	34	PsoOvis1B002974	serine serine/threonine-protein kinase haspin
PsoOvis1B008450	2364.44344647993	-0.399465674728388	0.179019237850542	-2.23141199529567	0.0256538510147555	0.298941569676077	0.758139020222724	-1200	PsoOvis1B008450	repeat-containing 43,repeat-containing 43
PsoOvis1B009955	711.884207626691	0.298167966390444	0.133553485584607	2.23257345239075	0.0255770864049739	0.298941569676077	1.22958201353609	762	PsoOvis1B009955	protein_coding
PsoOvis1B010286	77.5426435279485	0.650629103653293	0.291517963640972	2.23186624771637	0.0256238042457821	0.298941569676077	1.56985259872078	126	PsoOvis1B010286	protein_coding,protein_coding
PsoOvis1B011532	9917.8057367017	0.313368059277871	0.140406282195113	2.23186636935807	0.0256237962038055	0.298941569676077	1.24260525387121	9065	PsoOvis1B011532	Cysteine dioxygenase type 1
PsoOvis1B001358	41.9617184476231	1.38179221994761	0.61996156457297	2.22883530029703	0.0258248652590129	0.299841681014535	2.60591896162771	147	PsoOvis1B001358	and MYND domain-containing 4-like
PsoOvis1B005832	7454.83221760429	-0.16594968286447	0.0744266325038451	-2.2297083353314	0.02576681216298	0.299841681014535	0.89134158283624	-104	PsoOvis1B005832	sodiumchloridetransporter-likedependent and chloride-dependent glycine transporter 2
PsoOvis1B006242	261.998120847638	-0.505363450000333	0.226781198163433	-2.22841864357792	0.0258526109973019	0.299841681014535	0.704482878827414	-167	PsoOvis1B006242	box Pax-6,box Pax-6
PsoOvis1B008186	4366.94260243773	-0.158027891669005	0.0709031778002188	-2.22878433057365	0.0258282580193484	0.299841681014535	0.896249372184358	75	PsoOvis1B008186	Ubiquitin carboxyl-terminal hydrolase 36
PsoOvis1B009213	2315.29949580407	0.147664786211308	0.0663461927954733	2.22567083338929	0.026036237779098	0.301526429514142	1.10777492369484	1461	PsoOvis1B009213	E3 ubiquitin-protein ligase NRDP1-like
PsoOvis1B012400	4375.07332863212	-0.26397945021276	0.118624758894715	-2.22533181666616	0.0260589710613539	0.301526429514142	0.832787633045669	-886	PsoOvis1B012400	60S ribosomal protein L31
PsoOvis1B002149	1443.79019752351	0.727658436620568	0.327158940657953	2.22417408235021	0.0261367340989414	0.301879527941941	1.65594922416058	3067	PsoOvis1B002149	protein_coding
PsoOvis1B004329	334.162991662948	1.17543713371116	0.528747636713811	2.22305888876696	0.0262118293258605	0.301879527941941	2.2586130611826	894	PsoOvis1B004329	protein_coding
PsoOvis1B011029	1511.46437768041	-0.171155443399591	0.0769606328226485	-2.22393497977088	0.0261528191774293	0.301879527941941	0.888131098864891	-8	PsoOvis1B011029	Protoheme IX farnesyltransferase, mitochondrial
PsoOvis1B013899	15.7398385084103	2.35577432788549	1.05953107087434	2.22341221757799	0.0261880166126924	0.301879527941941	5.11868890700884	73	PsoOvis1B013899	protein_coding
PsoOvis1B009302	7936.68988628379	-0.330877275512538	0.14887894341153	-2.22245851515703	0.0262523346217234	0.301993639529616	0.79505288014608	-2368	PsoOvis1B009302	ribosomal L27a
PsoOvis1B011390	68.5076258545634	-1.50418717773782	0.677429720762231	-2.2204328089493	0.0263894019933568	0.302934139206165	0.352528749467185	-135	PsoOvis1B011390	protein_coding
PsoOvis1B014775	1668.46494371893	0.197809326911228	0.0890895262473953	2.22034323498282	0.0263954771750052	0.302934139206165	1.14695542740201	1301	PsoOvis1B014775
PsoOvis1B008605	157.187948862183	0.793233509082588	0.357445927857263	2.21917064166233	0.0264751175770872	0.303495250273927	1.73295417941474	334	PsoOvis1B008605	OTF74721.1hypothetical protein BLA29_010557,OTF74721.1hypothetical protein BLA29_010557
PsoOvis1B005432	7594.1386747788	-0.226060809007233	0.102009839095885	-2.21606867544164	0.0266867991640362	0.304430760019373	0.85496614065857	-736	PsoOvis1B005432	protein_coding
PsoOvis1B006018	8493.21802730393	0.361207416703153	0.163020616109762	2.21571617947972	0.0267109461172014	0.304430760019373	1.2845004687364	10198	PsoOvis1B006018	glutamine synthetase-like isoform X2,glutamine synthetase-like isoform X2
PsoOvis1B012128	39.4888004858319	1.06155835265111	0.479065792578712	2.21589261662153	0.0266988573249508	0.304430760019373	2.08718481421336	111	PsoOvis1B012128	and MYND domain-containing 4-like
PsoOvis1B012178	520.04656740275	0.455983860438371	0.205739371446914	2.21631794260646	0.0266697350521441	0.304430760019373	1.37171794297043	674	PsoOvis1B012178	protein_coding
PsoOvis1B012590	1627.58595916834	0.256609606236242	0.115785735965895	2.21624541309498	0.026674699241162	0.304430760019373	1.19466788358184	1481	PsoOvis1B012590	protein_coding
PsoOvis1B014009	734.102676590608	0.262454793537971	0.118490486592555	2.21498620763079	0.0267610112217297	0.304649574115885	1.19951798887766	621	PsoOvis1B014009	zinc transporter 1-like,zinc transporter 1
PsoOvis1B010990	674.748932367618	-0.23711328808245	0.107113407059343	-2.21366582010676	0.0268517758482887	0.305330676984573	0.848441274971662	-96	PsoOvis1B010990	protein_coding,protein_coding
PsoOvis1B001428	338.505965091854	0.420214827992456	0.189901019062499	2.21280975777259	0.0269107642713277	0.305399757913154	1.33812679695675	416	PsoOvis1B001428	---NA---
PsoOvis1B014588	5073.23843824432	-0.173420098425805	0.0783755994894448	-2.21267970587147	0.0269197354999437	0.305399757913154	0.886738058264387	-129	PsoOvis1B014588	microsomal triglyceride transfer protein
PsoOvis1B001414	372.036285614582	-0.605165447010365	0.273717913324611	-2.21090917894248	0.0270421269247979	0.305642308700693	0.657395986180613	-318	PsoOvis1B001414	and MYND domain-containing 5
PsoOvis1B002805	426.673516439952	-0.308849240904073	0.139636203230744	-2.21181351081073	0.0269795531858149	0.305642308700693	0.807285430005646	-120	PsoOvis1B002805	Voltage-dependent calcium channel gamma-5 subunit-like,Voltage-dependent calcium channel gamma-5 subunit-like,protein_coding,Voltage-dependent calcium channel gamma-5 subunit-like,protein_coding
PsoOvis1B006881	100.869791030925	0.668919667221078	0.302480584615498	2.21144662250433	0.0270049243269625	0.305642308700693	1.58988197092695	153	PsoOvis1B006881	UDP-glucuronosyltransferase 2B7-like
PsoOvis1B014480	1732.4148781036	0.171485838714478	0.0775750671516966	2.21057931382954	0.0270649825536379	0.305642308700693	1.12621778483464	1258	PsoOvis1B014480	leishmanolysin-like peptidase
PsoOvis1B008467	193.84428486257	-0.537265969813876	0.243180597470795	-2.20932909698274	0.0271517587542866	0.305705797820717	0.689075529412769	-142	PsoOvis1B008467	repeat 30A,repeat 30A
PsoOvis1B013812	176.714037308868	0.780390690801234	0.353246061517906	2.20919856104801	0.0271608329419986	0.305705797820717	1.7175959455785	413	PsoOvis1B013812	adult-specific rigid cuticular,adult-specific rigid cuticular
PsoOvis1B014573	12314.6939455675	-0.320168808949725	0.144927859624644	-2.20915985221162	0.0271635242845764	0.305705797820717	0.800976150329386	-3407	PsoOvis1B014573	ribosomal l13
PsoOvis1B005207	1475.20389114516	0.794001543572672	0.359779949580381	2.20690881884533	0.0273204301929251	0.307121464697234	1.73387698214332	3495	PsoOvis1B005207	protein_coding,protein_coding
PsoOvis1B009478	52.1663356064554	0.814162914057597	0.369050350712249	2.20610253448155	0.0273768213067907	0.307405263137684	1.75827766133978	103	PsoOvis1B009478	tyrosine kinase
PsoOvis1B003504	116.371925470422	0.552313130315703	0.250462359604486	2.20517418740237	0.0274418737762758	0.307785561558911	1.46643500561652	194	PsoOvis1B003504	protein_coding
PsoOvis1B008731	7837.28168986739	-0.311001155315586	0.141070363616894	-2.20458179409089	0.0274834544721696	0.307902038184238	0.806082185979079	-1990	PsoOvis1B008731	ribosomal L35a
PsoOvis1B008356	4582.54574519748	-0.145973522694343	0.0662377328017619	-2.20378199131931	0.0275396796692967	0.308182129632606	0.903769313178631	157	PsoOvis1B008356	leucine-rich repeat-containing protein 47-like
PsoOvis1B001145	754.822518187263	0.293631635737451	0.133273923195584	2.20321896959945	0.0275793189165922	0.308276192193392	1.22572185573691	804	PsoOvis1B001145	protein_coding,protein_coding
PsoOvis1B000375	1538.43196050493	-0.284252823232708	0.129206337461428	-2.19999133802215	0.0278075095931282	0.309774401449407	0.821166783827674	-409	PsoOvis1B000375	transmembrane protein 68,68 1
PsoOvis1B008119	2953.45812457516	0.232132065634505	0.105490400339605	2.20050416803049	0.0277711445476358	0.309774401449407	1.17456948746659	2454	PsoOvis1B008119	solute carrier family 26 member 10-like isoform X1
PsoOvis1B012211	8.84528747500208	-6.42160397421319	2.91861314038954	-2.20022444405089	0.0277909748353216	0.309774401449407	0.0116655329173198	-49	PsoOvis1B012211	XP_027196382.1uncharacterized protein LOC113790878
PsoOvis1B010500	7752.32105733321	0.279369082584686	0.127039748646315	2.19906828816596	0.0278730670087249	0.310154646421776	1.21366401044357	7172	PsoOvis1B010500	sodiumchloride-dependent and chloride-dependent glycine transporter 2,protein_coding
PsoOvis1B003411	711.460008138089	-0.337037023555626	0.153327040046329	-2.19815776430424	0.0279378653021079	0.310525597445727	0.791665549277144	-205	PsoOvis1B003411	protein_coding
PsoOvis1B013590	1291.03798810034	-0.28128846665768	0.128014399079685	-2.19731896317841	0.0279976742597525	0.310840320521662	0.822855798934804	-320	PsoOvis1B013590	protein_coding
PsoOvis1B000674	1010.9327667889	0.199699998470692	0.0909276565086238	2.19625146120149	0.0280739498364836	0.310917710866733	1.14845951350538	767	PsoOvis1B000674	follistatin-related 5,follistatin-related 5,follistatin-related 5,follistatin-related 5
PsoOvis1B005894	10555.1397154558	-0.107182356854148	0.0488102322047539	-2.19589934349275	0.0280991487429713	0.310917710866733	0.928399495064389	1223	PsoOvis1B005894	bromodomain-containing 2,protein_coding
PsoOvis1B011119	139.87054313558	-0.578360095854011	0.263381814381226	-2.19589988478429	0.0280991099910972	0.310917710866733	0.669724617470247	-121	PsoOvis1B011119	protein_coding
PsoOvis1B001378	345.986779180674	-0.541599344428223	0.246910301193764	-2.19350647506279	0.028270908584875	0.311812005255253	0.687008881714496	-240	PsoOvis1B001378	protein_coding
PsoOvis1B004098	2093.28608678063	0.269365876664984	0.122804481164424	2.19345315505489	0.0282747461705624	0.311812005255253	1.205277942413	1911	PsoOvis1B004098	down syndrome cell adhesion molecule
PsoOvis1B008903	485.580956718561	0.346798823796493	0.158072254817831	2.19392596250467	0.028240732586863	0.311812005255253	1.27173565755819	552	PsoOvis1B008903	protein_coding
PsoOvis1B007059	1416.15910432127	-0.267996403963291	0.122282281141999	-2.19162090746479	0.0284068910043488	0.31258391131728	0.830472094108694	-317	PsoOvis1B007059	glycosylphosphatidylinositol anchor attachment 1 protein-like
PsoOvis1B010005	904.049795642487	0.2723228723707	0.124257310688483	2.1916044284382	0.0284080819099899	0.31258391131728	1.20775085355751	724	PsoOvis1B010005	glutamate decarboxylase-like,glutamate decarboxylase-like,glutamate decarboxylase-like
PsoOvis1B000805	2127.13070247804	0.453319723553537	0.206923514276932	2.19075983286677	0.0284691767306649	0.312907321082029	1.36918721255249	2846	PsoOvis1B000805	pleckstrin homology domain-containing family G member 5-like
PsoOvis1B003396	11634.2409847448	-0.443466582621089	0.202565330811201	-2.1892521333496	0.0285785193417309	0.313411095447649	0.735365509591782	-6282	PsoOvis1B003396	protein_coding
PsoOvis1B014538	514.156178037168	-0.409962165339823	0.18723824765669	-2.18952148116397	0.0285589589850907	0.313411095447649	0.75264311150331	-250	PsoOvis1B014538	putative g-protein coupled receptor no18
PsoOvis1B010309	15.6222259269875	1.76959507537887	0.808662005292528	2.18830001137339	0.0286477560782227	0.313821700879088	3.40958245720788	71	PsoOvis1B010309	kinase i isoform gamma-2
PsoOvis1B012029	11312.4172656269	0.349888020242204	0.159959814917599	2.18734949413666	0.0287170201627916	0.314231695129438	1.27446170173389	13026	PsoOvis1B012029	8 mite allergen (mu class glutathione transferase)
PsoOvis1B004119	1207.01829368462	-0.428107667998273	0.195760982321688	-2.1868896596298	0.0287505799760089	0.314250525319167	0.743236022612685	-639	PsoOvis1B004119	reticulum resident 29
PsoOvis1B009834	975.122348501634	0.286177826658829	0.130901332118836	2.18621019378954	0.0288002308200192	0.314444998001758	1.21940538877922	914	PsoOvis1B009834	factor a 3
PsoOvis1B001016	46.2304796567228	0.985008851938082	0.450783382531408	2.18510462033159	0.0288811765666037	0.31498034553854	1.9793254573323	102	PsoOvis1B001016	protein_coding
PsoOvis1B011392	7.4215979594991	2.11092006760734	0.966391810311435	2.18433149482823	0.0289378980843239	0.31525061158088	4.31966690193415	36	PsoOvis1B011392	protein_coding
PsoOvis1B005317	1576.01050403451	0.231356779806146	0.106016749040474	2.18226631074889	0.0290898838563308	0.316556950013214	1.17393845844353	1353	PsoOvis1B005317	non_sense_mediated_decay,non_sense_mediated_decay,non_sense_mediated_decay,non_sense_mediated_decay,non_sense_mediated_decay,non_sense_mediated_decay
PsoOvis1B004506	10.9175106599485	-1.30642541951126	0.598887881643405	-2.18141902608933	0.0291524376423468	0.316626342048467	0.404321430970331	-23	PsoOvis1B004506	protein_coding,protein_coding
PsoOvis1B012232	752.174447879716	-0.796319647584613	0.36506469760867	-2.18131101911757	0.0291604199515761	0.316626342048467	0.57581622757184	-1027	PsoOvis1B012232	protein_coding
PsoOvis1B013123	59.3939023405077	0.905110973563148	0.415312596697869	2.17934871410028	0.029305772938475	0.317854921871152	1.87268853842723	130	PsoOvis1B013123	adenosine kinase 2
PsoOvis1B000184	154.662480609036	0.366016514625711	0.168027776202539	2.17830958010489	0.0293829964171208	0.318342672488455	1.28878938325803	157	PsoOvis1B000184	XP_027197681.1uncharacterized protein LOC113792012 isoform X1
PsoOvis1B009788	9.89854542078398	2.41830187889145	1.11074329885579	2.17719240924759	0.029466214435615	0.318894228595965	5.345414705878	53	PsoOvis1B009788	Golgi-associated PDZ and coiled-coil motif-containing protein-like
PsoOvis1B001855	1259.28603726443	0.247776393159558	0.113875102269199	2.1758609935104	0.0295656562607943	0.319411639406285	1.18737561755348	1110	PsoOvis1B001855	semaphorin-2A-like semaphorin-2A-like,protein_coding,semaphorin-2A-like semaphorin-2A-like,semaphorinsemaphorin-2A-like-like
PsoOvis1B011487	229.699263484849	0.564824098860309	0.259607359793191	2.17568600254731	0.0295787475600146	0.319411639406285	1.47920714536173	357	PsoOvis1B011487	protein_coding
PsoOvis1B005172	155.81204319044	0.514235326017116	0.236478424305372	2.1745549410168	0.0296634840387957	0.319627278889643	1.42823692835969	200	PsoOvis1B005172	protein_coding,protein_coding
PsoOvis1B011334	72.5545016368438	-1.74510948397766	0.802427011783751	-2.17478905663753	0.029645927532617	0.319627278889643	0.298311296498976	-204	PsoOvis1B011334	protein_coding
PsoOvis1B012526	85.2113523536131	0.814499844594939	0.374656484540571	2.17399105101232	0.0297058072799358	0.319734261562667	1.7586883417699	175	PsoOvis1B012526	kda calcium-independent phospholipase a2
PsoOvis1B006194	66.017975309938	0.567127151439713	0.261005360229451	2.17285633881675	0.0297911314607434	0.320303341522372	1.48157036996998	107	PsoOvis1B006194	protein_coding
PsoOvis1B006048	740.203227125897	0.299405170351985	0.137894641098979	2.17126037651511	0.0299114956966253	0.321208372494377	1.23063691160104	718	PsoOvis1B006048	protein_coding
PsoOvis1B012296	317.450420551093	0.411525932485432	0.189566586243932	2.17087800460724	0.0299403954098102	0.321208372494377	1.33009190297767	377	PsoOvis1B012296	transcription factor collier-like isoform x2
PsoOvis1B010894	1192.49327916818	-0.298203445845792	0.137479450375231	-2.16907650584788	0.0300768760461568	0.322322222123309	0.813264505181054	-283	PsoOvis1B010894	mesoderm homeobox 2b-like
PsoOvis1B002086	37.7631337789805	1.08903667323866	0.502383846739375	2.16773823503054	0.0301786085936619	0.323061677678355	2.12731942145661	105	PsoOvis1B002086	protein_coding
PsoOvis1B013796	365.749116345267	-0.510789662910046	0.235703080758851	-2.16708946385235	0.0302280331500408	0.323240181138573	0.701838179749963	-260	PsoOvis1B013796	protein_coding
PsoOvis1B000348	526.060226329723	-0.331928024010658	0.153300405185058	-2.16521295954808	0.0303713803365554	0.324421562685932	0.794474035380539	-189	PsoOvis1B000348	muscle-specific protein 20
PsoOvis1B001219	109373.696834031	-0.31189701735805	0.144089897750128	-2.16460017133834	0.0304183178804526	0.324571672951424	0.805581793139018	-28139	PsoOvis1B001219	elongation factor 1-alpha
PsoOvis1B006031	7259.64343011742	-0.209725998525122	0.0969210240245507	-2.16388549993031	0.0304731380436495	0.324805477851858	0.864701442708141	-789	PsoOvis1B006031	homolog serine serine/threonine-protein kinase Raf-like isoform X2,non_sense_mediated_decay,non_sense_mediated_decay,homolog serine serine/threonine-protein kinase Raf-like isoform X2
PsoOvis1B000183	13.609583368143	2.01297106118497	0.931010800459106	2.16213502592271	0.030607769933193	0.325888553657621	4.03612557449678	63	PsoOvis1B000183	protein_coding
PsoOvis1B001312	3394.93616698942	0.163021073606426	0.0754951658992568	2.15935777694649	0.0308224209347404	0.326129312020036	1.11962924308329	2273	PsoOvis1B001312	PP2C-like domain-containing protein CG9801
PsoOvis1B004039	1800.17052033884	0.281100569731086	0.13022541563037	2.15856918843675	0.0308836053028165	0.326129312020036	1.21512149461707	1783	PsoOvis1B004039	protein_coding
PsoOvis1B006023	316.902869825736	0.318836135619289	0.147548937854785	2.16088397690182	0.0307043029332644	0.326129312020036	1.24732389015935	327	PsoOvis1B006023	pterin-4-alpha-carbinolamine dehydratase
PsoOvis1B006246	793.003220774851	0.31683922459544	0.146590902806523	2.16138395036435	0.0306656928408709	0.326129312020036	1.24559859705844	785	PsoOvis1B006246	transcriptional regulator ovo-like isoform x1,transcriptional regulator ovo-like isoform x1,transcriptional regulator ovo-like isoform x1
PsoOvis1B006559	5943.70254956248	-0.446908104820258	0.206938600604365	-2.15961692750922	0.0308023369029411	0.326129312020036	0.733613399483606	-3472	PsoOvis1B006559	protein_coding
PsoOvis1B010112	236.221244446636	-0.394083482013071	0.182567789073923	-2.15855975477418	0.0308843378648719	0.326129312020036	0.760972655217918	-117	PsoOvis1B010112	cytochrome P450 302a1, mitochondrial-like
PsoOvis1B013474	1901.58486501475	-0.215046119419065	0.0996309877092805	-2.15842605160717	0.030894722060662	0.326129312020036	0.861518618636347	-220	PsoOvis1B013474	transmembrane receptor,transmembrane receptor
PsoOvis1B013746	11.9597053475744	2.16155609959039	1.00090329806525	2.15960533227205	0.0308032352875175	0.326129312020036	4.47397160354631	63	PsoOvis1B013746	protein_coding
PsoOvis1B001224	2580.42173431025	-0.289224702830907	0.134057050972503	-2.15747475222494	0.0309686922849312	0.326560889799434	0.818341713196393	-605	PsoOvis1B001224	Ras-responsive element-binding protein 1,Ras-responsive element-binding protein 1
PsoOvis1B001634	64.0052939404044	-0.557535592261424	0.258646114448734	-2.15559237551173	0.0311155084383193	0.327409454462912	0.679461827817578	-46	PsoOvis1B001634	protein_coding
PsoOvis1B012877	1830.9606597169	-0.211753260160138	0.0982163246135816	-2.15598843668048	0.0310845680870114	0.327409454462912	0.863487225597268	-176	PsoOvis1B012877	hemicentin-2-like isoform X2,hemicentin-2-like isoform X2
PsoOvis1B006372	55876.7134476697	-0.264217026964106	0.122630324563797	-2.1545814862999	0.0311945990827763	0.327543290369151	0.832650504487597	-9460	PsoOvis1B006372	translation elongation factor 2-like,translation elongation factor 2-like
PsoOvis1B009126	8885.5772809347	-0.315840324744864	0.146578752290844	-2.15474835068979	0.031181531956365	0.327543290369151	0.803382909014066	-2427	PsoOvis1B009126	nuclease domain-containing protein 1-like,nuclease domain-containing protein 1-like
PsoOvis1B000273	269.81265991589	-0.513632096227163	0.238534149235446	-2.15328538020014	0.0312962570611152	0.327913011882385	0.700456762173482	-189	PsoOvis1B000273	ectonucleoside triphosphate diphosphohydrolase 1 isoform X2
PsoOvis1B008156	1986.65295849761	-0.302837259397976	0.140632677899709	-2.15339182841944	0.031287897267498	0.327913011882385	0.81065655937333	-588	PsoOvis1B008156	protein_coding,protein_coding,protein_coding,protein_coding,protein_coding
PsoOvis1B002568	331.00362884243	0.503306231225333	0.234047989354219	2.15044031189521	0.0315204025562252	0.329911318377458	1.41745823895639	444	PsoOvis1B002568	protein_coding
PsoOvis1B009633	10467.5433824951	-0.26791978475344	0.124722052989595	-2.14813481923514	0.0317030468656608	0.331471475173805	0.830516200315153	-1766	PsoOvis1B009633	60S ribosomal protein L35
PsoOvis1B006004	486.927605531592	-0.306161265680049	0.142601277651523	-2.14697421174738	0.0317953347154824	0.331528696847024	0.808790935969181	-141	PsoOvis1B006004	EOG090X03S1
PsoOvis1B007986	293.066214975731	-0.316731206717482	0.147582781452772	-2.14612574447812	0.0318629478228623	0.331528696847024	0.802886963306075	-83	PsoOvis1B007986	POZ domain-containing 6
PsoOvis1B010197	65.0033941338515	-0.639493087469336	0.297946521871271	-2.14633513240215	0.0318462505611959	0.331528696847024	0.641938463862927	-80	PsoOvis1B010197	partial
PsoOvis1B012217	6879.60824327297	0.180624955411346	0.0841864216112235	2.14553549081204	0.0319100569406963	0.331528696847024	1.13337474113498	4986	PsoOvis1B012217	NADPH oxidase 5-like
PsoOvis1B012227	12735.9251016681	-0.328849090212369	0.153257100950849	-2.14573476969158	0.0318941454927689	0.331528696847024	0.796171376093867	-3681	PsoOvis1B012227	ribosomal L10-like
PsoOvis1B014418	826.94230644284	0.250495723039156	0.11671811540365	2.14615976425645	0.0318602344665572	0.331528696847024	1.18961580751352	698	PsoOvis1B014418	Protein turtle
PsoOvis1B011353	796.482124806619	-0.294366524347002	0.13736452216434	-2.14295889294346	0.0321163993117835	0.333321620617563	0.815430302616553	-195	PsoOvis1B011353	protein_coding
PsoOvis1B013799	525.813432383532	0.285019494543622	0.133101108741617	2.14137581000109	0.0322437440643113	0.334291758313816	1.21842672766227	451	PsoOvis1B013799	proteinase stubble,proteinase stubble
PsoOvis1B010809	20.607976267948	0.983977450403682	0.459739707100128	2.14029250727603	0.0323311351346696	0.334846069023283	1.97791091739857	47	PsoOvis1B010809	protein_coding
PsoOvis1B003841	515.949466213724	0.375602890212732	0.175759123124317	2.13703211267766	0.0325953798172155	0.337228929555468	1.29738160632532	503	PsoOvis1B003841	XP_027205511.1uncharacterized protein LOC113799121
PsoOvis1B008054	12184.662748614	-0.274718437186782	0.12858605721329	-2.13645587352521	0.0326422740181527	0.337348721823292	0.826611627633073	-2291	PsoOvis1B008054	nucleotide-binding subunit beta-2-like 1
PsoOvis1B013817	655.783864248981	0.248878394499066	0.116513360430676	2.13605026564439	0.0326753169263493	0.337348721823292	1.18828293986034	590	PsoOvis1B013817	branched-chain-amino-acid aminotransferase, cytosolic-like,branched-chain-amino-acid aminotransferase, cytosolic
PsoOvis1B004660	436.75226653401	0.269555338777764	0.126380643296885	2.13288468665681	0.0329341868424354	0.338957689400248	1.20543623608837	380	PsoOvis1B004660	protein_coding,protein_coding,protein_coding,protein_coding
PsoOvis1B004922	51.5901762055055	-1.04494410993933	0.48985444679923	-2.13317265315672	0.0329105655822957	0.338957689400248	0.484663683993372	-111	PsoOvis1B004922	protein_coding
PsoOvis1B005792	23.5861088637515	1.65622535967169	0.776296426153051	2.13349605108855	0.0328840552518307	0.338957689400248	3.15190785714264	82	PsoOvis1B005792	threonine phosphatase
PsoOvis1B005024	21587.1301603602	-0.333913690716807	0.156628487316116	-2.13188351901071	0.0330164234095374	0.339450103179306	0.793381305836824	-6392	PsoOvis1B005024	ribosomal SA
PsoOvis1B006521	3955.52550162856	0.479089658508903	0.225104084326413	2.12830282463554	0.0333119840700998	0.341776801218176	1.39386385981566	5160	PsoOvis1B006521	cysteine-rich secretory
PsoOvis1B008138	2399.66160253292	-0.338515023240529	0.159053863768608	-2.12830430660271	0.0333118612775595	0.341776801218176	0.790854925932345	-709	PsoOvis1B008138	MULTISPECIES: histone H3
PsoOvis1B007496	1623.81006663377	-0.248004732195844	0.116566737930253	-2.12757718539088	0.0333721554832816	0.342038602928338	0.842060191555341	-315	PsoOvis1B007496	E3 ubiquitin-protein ligase arkadia-like isoform X1,E3 ubiquitin-protein ligase arkadia-like isoform X1,protein_coding,protein_coding
PsoOvis1B008934	340.220435464701	0.36560081191735	0.171948420909551	2.1262237244369	0.0334846355930781	0.342835428738258	1.28841808090892	365	PsoOvis1B008934	probable cation-transporting ATPase 13A3
PsoOvis1B008355	8500.8328870127	-0.305170726005728	0.143658266706437	-2.12428238904858	0.0336465374421586	0.344136087620834	0.809346434239883	-2215	PsoOvis1B008355	ribosomal S23
PsoOvis1B006956	176.857922039776	0.374284374639915	0.17625342858712	2.1235579792135	0.0337071224551809	0.344398859868152	1.29619643804447	207	PsoOvis1B006956	Hydroxyacid oxidase 1
PsoOvis1B003302	775.191187354376	0.297822871117915	0.140341576051066	2.12212859152691	0.0338269410128502	0.345265675074283	1.22928793046055	753	PsoOvis1B003302	myocyte-specific enhancer factor 2c-like
PsoOvis1B010904	2130.00552072296	-0.162970496523399	0.0768537461148198	-2.12052768748476	0.0339615691258086	0.346281701726994	0.89318411800595	29	PsoOvis1B010904	Threonylcarbamoyladenosine tRNA methylthiotransferase
PsoOvis1B014352	1461.17819682615	-0.206271123715984	0.0972955761785445	-2.12004627360921	0.0340021431307605	0.346337618886075	0.866774656425935	-148	PsoOvis1B014352	1-phosphatidylinositol 4,5-bisphosphate phosphodiesterase gamma-1-like isoform X2
PsoOvis1B009053	6.88245318362955	2.05856865089847	0.971874305236219	2.11814289132598	0.0341629679962918	0.347617004250928	4.16572802540499	27	PsoOvis1B009053	protein_coding
PsoOvis1B001701	33.1629375055684	-0.710217555507246	0.335647786228143	-2.11596079178221	0.0343481423574625	0.349141261656184	0.611227959950383	-34	PsoOvis1B001701	cytochrome P450 4c3-like
PsoOvis1B000158	1629.26145675182	-0.172734535729095	0.0816712266335967	-2.11499867026655	0.0344300606479953	0.34961388744415	0.887159532643503	-40	PsoOvis1B000158	poz domain-containing kctd9
PsoOvis1B000255	267.238268750502	0.308648102364382	0.146012202712976	2.11385142220687	0.0345279593764856	0.350247645473703	1.23854655855692	258	PsoOvis1B000255	protein_coding
PsoOvis1B012582	89.2512213631424	1.63496897271182	0.774292604682981	2.11156475319976	0.0347237984220175	0.351872577438719	3.10580870428141	307	PsoOvis1B012582	putative phage-related lysozyme
PsoOvis1B002712	1603.33352909892	0.439395564731467	0.208169033171898	2.11076334475085	0.0347926582293434	0.352208755613968	1.35603608001399	2202	PsoOvis1B002712	kainate-selective ionotropic glutamate receptor 3
PsoOvis1B014370	379.466198373729	-0.417539179030488	0.197890093782102	-2.10995493028693	0.0348622381322398	0.352551527013532	0.748700602724108	-196	PsoOvis1B014370	protein_coding
PsoOvis1B002112	689.618370406167	-0.22427606298027	0.106365455588969	-2.10854230575523	0.0349841073752026	0.352699836356741	0.856024466643119	-63	PsoOvis1B002112	protein_coding
PsoOvis1B005355	1497.14450919231	-0.161931699574179	0.076771198480197	-2.109276692039	0.0349207054485452	0.352699836356741	0.893827477156865	6	PsoOvis1B005355	dynamin-binding 38-like,dynamin-binding 38-like isoform X2
PsoOvis1B009279	549.36701451602	0.481908515648915	0.228519960345122	2.10882460736083	0.0349597237521248	0.352699836356741	1.3965899689287	691	PsoOvis1B009279	DNA N6-methyl adenine demethylase-like,DNA N6-methyl adenine demethylase-like
PsoOvis1B014537	16582.6711793961	-0.264213240044725	0.125352577795562	-2.10776072332258	0.0350516918271106	0.353020610544471	0.832652690108523	-2773	PsoOvis1B014537	protein_coding
PsoOvis1B011450	36749.3921854837	0.358118691264886	0.170007141755122	2.10649204243855	0.0351616336174515	0.353766894805552	1.28175337033324	42492	PsoOvis1B011450	acid-binding allergen-like
PsoOvis1B001512	482.251691274605	-0.315534956468991	0.149865433315683	-2.10545520396511	0.0352517027741656	0.354311920958263	0.803552975183511	-148	PsoOvis1B001512	transporter 17,transporter 17
PsoOvis1B005856	189.710689280132	0.451841733429225	0.214774194263266	2.10379899214226	0.0353959847668981	0.355139210443392	1.36778524685736	223	PsoOvis1B005856	binding peritrophin-a domain containing 7
PsoOvis1B011918	258.383913264986	0.450608928059106	0.214241821926144	2.10327247970494	0.0354419576784946	0.355139210443392	1.36661695230635	327	PsoOvis1B011918	clotting factor B-like
PsoOvis1B013255	1976.04736288502	-0.225722730868684	0.107300011852485	-2.10365988755907	0.0354081258611709	0.355139210443392	0.855166515112596	-211	PsoOvis1B013255	protein_coding,protein_coding
PsoOvis1B011972	173.15353667204	0.400055692060915	0.190316547496958	2.1020541688174	0.0355485309763648	0.355845842532171	1.31955884844944	208	PsoOvis1B011972	phosphatase 2c
PsoOvis1B001878	1982.72248222935	0.315565066426546	0.150236635250074	2.10045350058112	0.0356889669444527	0.356546565267444	1.2444989960016	2231	PsoOvis1B001878	sulfotransferase family cytosolic 1B member 1-like
PsoOvis1B004082	13825.9868864039	-0.334736625953187	0.15936554414812	-2.10043286171113	0.035690780798808	0.356546565267444	0.792928878097838	-4107	PsoOvis1B004082	acidic ribosomal P1
PsoOvis1B001359	54.3244760446869	-0.71780604949715	0.341917750222215	-2.09935298483522	0.0357857959132419	0.357134282774214	0.6080213762076	-64	PsoOvis1B001359	protein_coding
PsoOvis1B014053	605.8577708605	-0.398695931592678	0.189953158626403	-2.09891709343368	0.0358242097547791	0.35715651543401	0.758543629650915	-274	PsoOvis1B014053	pyrokinin-1 receptor-like,pyrokinin-1 receptor
PsoOvis1B008899	16.693329554333	1.56720298797759	0.746871340163337	2.09835737924399	0.0358735873036611	0.357287897767039	2.96329650414156	57	PsoOvis1B008899	protein_coding
PsoOvis1B000865	4639.31615290912	0.183759545811968	0.0876262811174948	2.09708255866265	0.0359862676560921	0.358048852586319	1.13583993840522	3344	PsoOvis1B000865	protein_coding
PsoOvis1B003391	2935.25585204225	-0.181870136363242	0.0867527368348922	-2.09641958281244	0.03604498673792	0.358271922561199	0.881559507574309	-126	PsoOvis1B003391	protein_coding
PsoOvis1B008247	16912.3089379726	0.142552979427396	0.0681211442511604	2.0926392384398	0.036381371061524	0.361251642230626	1.10385676299169	10723	PsoOvis1B008247	GTP-binding protein 2
PsoOvis1B000386	202.248724731249	0.368842084062029	0.176377432046126	2.09120906106384	0.0365093274339795	0.361794238728291	1.29131599642516	186	PsoOvis1B000386	membrane proteolipid 3
PsoOvis1B014248	4876.19453234516	-0.142490123943013	0.0681248392681212	-2.09160308448157	0.036474036386053	0.361794238728291	0.905954107977335	306	PsoOvis1B014248	manganese-transporting atpase 13a1
PsoOvis1B005176	475.346511352305	-0.224619688900536	0.107486828922636	-2.08974151672301	0.0366410254111815	0.362735126186922	0.85582060015818	-57	PsoOvis1B005176	protein_coding
PsoOvis1B001587	2837.17756821831	0.265878822295715	0.127272955214197	2.08904414805366	0.036703749258782	0.362854161683829	1.20236825295682	2649	PsoOvis1B001587	cyclic AMP-dependent transcription factor ATF-4-like,cyclic AMP-dependent transcription factor ATF-4-like
PsoOvis1B002816	2281.22072624745	-0.16215798329442	0.0776324743558557	-2.08879060779528	0.0367265762433785	0.362854161683829	0.8936872931679	22	PsoOvis1B002816	Activating signal cointegrator 1 complex subunit 3
PsoOvis1B000220	116.45612888932	-0.567612735495715	0.272264639361499	-2.08478316107024	0.0370889878976368	0.365702607941733	0.674732362147617	-93	PsoOvis1B000220	protein_coding
PsoOvis1B012835	1363.11359428082	0.386907615621778	0.185578583814556	2.08487212084992	0.0370809099336731	0.365702607941733	1.30758761321289	1696	PsoOvis1B012835	Retrovirus-related Pol polyprotein from transposon TNT 1-94
PsoOvis1B001502	287.255302443053	-0.695251566039031	0.333655030914113	-2.08374369220285	0.0371834876240458	0.36623798615708	0.617601616565008	-313	PsoOvis1B001502	CAMK/CAMKL/AMPK protein kinase,CAMK/CAMKL/AMPK protein kinase
PsoOvis1B006608	103.860233451374	0.497508905801367	0.238800055368846	2.08337014425279	0.0372174974787793	0.36623798615708	1.41177375400728	134	PsoOvis1B006608	-AquaporinAquaporin-100 1
PsoOvis1B004380	1770.13462313032	-0.229213616027053	0.110188162467	-2.08020181928072	0.0375070254559797	0.368449773100675	0.853099772540013	-203	PsoOvis1B004380	1 homolog
PsoOvis1B013106	419.826745261216	-0.5172563783784	0.24866972668379	-2.08009388708641	0.0375169221850231	0.368449773100675	0.698699310470146	-306	PsoOvis1B013106	protein_coding
PsoOvis1B002168	445.595550763396	-0.435054333113335	0.20926205750578	-2.07899290630514	0.0376180024725193	0.368871446131103	0.739665897657643	-255	PsoOvis1B002168	domain containing,protein_coding,protein_coding,protein_coding
PsoOvis1B002457	50.0714516605228	1.04210445992675	0.501298001801846	2.07881231559083	0.03763460448369	0.368871446131103	2.05922926223774	130	PsoOvis1B002457	protein_coding
PsoOvis1B010349	122.458062502623	0.584961935534952	0.281711061641601	2.07646065485051	0.037851366441927	0.370627963077202	1.49999941236428	198	PsoOvis1B010349	partial
PsoOvis1B003210	160.388243268743	0.374490092577045	0.18054352301291	2.07423720512127	0.0380572864820783	0.371970462380239	1.29638127951265	167	PsoOvis1B003210	XP_027197835.1uncharacterized protein LOC113792132,XP_027197835.1uncharacterized protein LOC113792132
PsoOvis1B009841	1074.49208521879	-0.39284334461035	0.189398169006393	-2.07416653852176	0.038063846707603	0.371970462380239	0.761627066820816	-510	PsoOvis1B009841	protein_coding
PsoOvis1B001240	7594.4844114091	-0.123778575705966	0.0597816858976737	-2.07050995379812	0.0384046148919078	0.374512016910079	0.917780732145008	539	PsoOvis1B001240	death-associated protein kinase dapk-1,death-associated kinase 1,protein_coding,protein_coding
PsoOvis1B004049	4446.19146478745	0.186017195637073	0.0899093618585732	2.06894134038763	0.0385515916089808	0.374512016910079	1.13761878719215	3230	PsoOvis1B004049	peroxisomal biogenesis factor 3
PsoOvis1B004262	90.2961956117816	-0.50983334488128	0.246352368153401	-2.06952889758223	0.0384964824845818	0.374512016910079	0.702303560850699	-65	PsoOvis1B004262	protein_coding
PsoOvis1B006525	28.9975264418503	1.64290690061542	0.794056810737946	2.06900423042604	0.0385456897213697	0.374512016910079	3.12294443540098	109	PsoOvis1B006525	88 kDa calcium-independent phospholipase A2
PsoOvis1B009511	5173.33877856371	-0.176695209109616	0.0853540555838675	-2.07014427025085	0.0384388362455499	0.374512016910079	0.88472732746032	-130	PsoOvis1B009511	protein_coding,protein_coding,protein_coding
PsoOvis1B013276	1588.6314702742	0.249921620591216	0.120717009579922	2.07030990463488	0.0384233326586859	0.374512016910079	1.18914250895914	1443	PsoOvis1B013276	beta-ureidopropionase-like
PsoOvis1B004123	1186.87687954783	-0.163104898096665	0.0789060876210214	-2.06707622965724	0.0387269715405207	0.375845829995024	0.893100912785352	13	PsoOvis1B004123	n6-adenosine-methyltransferase subunit METTL3
PsoOvis1B006701	252.781997394928	0.306321458564811	0.148235642698539	2.0664494246351	0.038786063208449	0.376049551932605	1.23655075611455	247	PsoOvis1B006701	protein_coding
PsoOvis1B008363	7129.68468171387	0.187332460933259	0.090716110438677	2.06504070806578	0.0389191487262101	0.376969575983997	1.13865639578597	5425	PsoOvis1B008363	UTP--glucose-1-phosphate uridylyltransferase,UTP--glucose-1-phosphate uridylyltransferase
PsoOvis1B009951	113.001564572469	0.427069306961777	0.207046696732822	2.06267143451643	0.0391438556823382	0.377754644431934	1.3444995822605	147	PsoOvis1B009951	protein_coding
PsoOvis1B010119	885.681983848698	0.263056768438062	0.127535529798219	2.06261556175176	0.0391491680445307	0.377754644431934	1.20001860083548	797	PsoOvis1B010119	tolloid 1
PsoOvis1B011158	280.49644897374	0.402139091244177	0.194896683670517	2.06334496652603	0.0390798646590008	0.377754644431934	1.32146580296497	348	PsoOvis1B011158	BET1 homolog
PsoOvis1B012174	1332.84960495699	0.193278690312725	0.0937076006047808	2.06257218267591	0.0391532929335226	0.377754644431934	1.14335918066815	985	PsoOvis1B012174	protein mono-ADP-ribosyltransferase PARP16 isoform X1,protein mono-ADP-ribosyltransferase PARP16 isoform X1
PsoOvis1B007197	1195.750835533	-0.148731830129087	0.0721942642324837	-2.06016131212493	0.0393831220788196	0.37960099113081	0.902043035632438	43	PsoOvis1B007197	transmembrane protein 47-like isoform X2
PsoOvis1B013928	1978.46638835898	-0.206834918595808	0.100441547817625	-2.05925658345454	0.0394696652493013	0.380063996107906	0.866435993281671	-176	PsoOvis1B013928	translation initiation factor 3 subunit f
PsoOvis1B003192	332.800052889372	0.393423874839894	0.191143309915048	2.05826651748757	0.0395645564323028	0.380606405445252	1.3135069871382	391	PsoOvis1B003192	ABC transporter G family member 20 isoform X7,ABC transporter G family member 20 isoform X7,ABC transporter G family member 20 isoform X7
PsoOvis1B006110	1681.63113901749	-0.220481771712081	0.107143716148828	-2.05781337102234	0.0396080520358447	0.380653820441857	0.858278776074853	-219	PsoOvis1B006110	plexin-B-like isoform X1,plexin-b-like protein 3,plexin-b-like protein 3
PsoOvis1B001004	558.061907319025	-0.326067820030992	0.15850512855933	-2.05714365834505	0.0396724092199639	0.380752896664656	0.797707739274477	-171	PsoOvis1B001004	p mrp subunit pop1
PsoOvis1B003175	599.347892378571	0.271774143995281	0.1321278084041	2.05690344279447	0.0396955147586556	0.380752896664656	1.20729157344148	580	PsoOvis1B003175	pellucida-like domain containing 1
PsoOvis1B003969	548.580969151033	-0.464512326786198	0.225889482950366	-2.05636987043024	0.0397468781772767	0.380875424863807	0.724716011133191	-340	PsoOvis1B003969	KAH7638683.1hypothetical protein HUG17_2716,protein_coding
PsoOvis1B012836	21.081409365801	1.06584978834624	0.518609526605365	2.05520672811954	0.0398590415589994	0.381579767397987	2.09340259006905	54	PsoOvis1B012836	finger SNAI2
PsoOvis1B006193	188.962293236237	0.466210098621341	0.227488001408651	2.04938324542163	0.0404246542729355	0.386245244602008	1.38147561677696	290	PsoOvis1B006193	protein_coding
PsoOvis1B008303	846.400634814396	-0.403801474381273	0.197024539999135	-2.04949837407587	0.0404134066696083	0.386245244602008	0.755863969532686	-442	PsoOvis1B008303	emp24 domain-containing 6,emp24 domain-containing 6
PsoOvis1B002513	897.565803360535	0.15931306258364	0.0777779393249997	2.04830655024095	0.0405299715736513	0.386877001384853	1.11675526985085	582	PsoOvis1B002513	protein_coding
PsoOvis1B004362	514.330605507884	-0.22933311742434	0.112170595937092	-2.0445029778834	0.0409038835221754	0.389316615587147	0.853029111457908	-70	PsoOvis1B004362	rRNA methyltransferase 2, mitochondrial-like
PsoOvis1B007017	7.88417432481134	2.05896753342174	1.00703117880288	2.04459164399393	0.0408951339960401	0.389316615587147	4.16687994302321	35	PsoOvis1B007017	protein_coding
PsoOvis1B012991	1511.97244791196	0.237289176972315	0.11602059408977	2.04523325219931	0.040831867677995	0.389316615587147	1.17877566052367	1347	PsoOvis1B012991	latrophilin Cirl-like isoform X3,latrophilin Cirl-like isoform X3,latrophilin Cirl-like isoform X2,latrophilin Cirl-like isoform X2
PsoOvis1B005337	93.0764969597785	1.09700276454513	0.536686609245721	2.04402857393237	0.0409507244137035	0.389386946014695	2.1390982747851	250	PsoOvis1B005337	serine serine/threonine-protein kinase SRK2A-like,serine serine/threonine-protein kinase SRK2A-like
PsoOvis1B007982	3926.51008619806	-0.157182241767246	0.076918278283529	-2.04349662102232	0.0410033015249617	0.389511632388231	0.896774871575843	12	PsoOvis1B007982	Coatomer subunit beta
PsoOvis1B001658	529.350032771704	-0.216634552607274	0.106046075523587	-2.04283422595011	0.0410688512093443	0.389759193688681	0.860570593134361	-57	PsoOvis1B001658	protein_coding
PsoOvis1B012550	81.0018345351427	0.526076320706224	0.25785486775226	2.04020317821444	0.0413300933397563	0.391861691895672	1.44000749503081	116	PsoOvis1B012550	protein_coding
PsoOvis1B003034	1162.40882874439	0.202044915551678	0.0990916615082802	2.0389699039893	0.0414530313321697	0.392273652203754	1.15032770604683	933	PsoOvis1B003034	hemicentin-1-like isoform X2
PsoOvis1B006894	1866.79564272655	-0.177435108356429	0.0870213018526445	-2.03898476095985	0.0414515484857185	0.392273652203754	0.884273703352479	-75	PsoOvis1B006894	Proton myo-inositol cotransporter,Proton myo-inositol cotransporter
PsoOvis1B002122	255.33320101406	-0.34306079778775	0.168434363093116	-2.03676251976027	0.0416738459299693	0.392946518412749	0.788366950141931	-82	PsoOvis1B002122	amiloride-sensitive cation channel 4,amiloride-sensitive cation channel 4
PsoOvis1B004793	205.654450033913	0.37428711814893	0.183752245498453	2.03691180553263	0.0416588808686153	0.392946518412749	1.29619890296595	218	PsoOvis1B004793	protein_coding
PsoOvis1B005905	224.172797632369	0.329682562198603	0.161885080585699	2.03652221073006	0.0416979451219914	0.392946518412749	1.25673682289099	232	PsoOvis1B005905	WRKY transcription factor 1
PsoOvis1B007750	907.893909505677	0.241845209783525	0.118765831633588	2.03631976012812	0.0417182568682785	0.392946518412749	1.18250411973008	767	PsoOvis1B007750	protein_coding,protein_coding
PsoOvis1B009405	9792.58840692875	-0.238817180842039	0.117281656112509	-2.03627053674054	0.0417231966865817	0.392946518412749	0.847439816210591	-1151	PsoOvis1B009405	valine--tRNA ligase
PsoOvis1B002783	2265.37203854454	-0.180899731921354	0.0888817149684742	-2.0352862451576	0.0418220793691663	0.393253339334639	0.882152673150314	-57	PsoOvis1B002783	protein_coding,protein_coding
PsoOvis1B009111	13359.9514444209	0.385046697571696	0.189197894242262	2.03515318769169	0.0418354616313445	0.393253339334639	1.3059020562215	17529	PsoOvis1B009111	protein_coding
PsoOvis1B000488	594.526026811741	0.315226367573863	0.154925457965609	2.03469701954239	0.0418813682854392	0.393310280663449	1.24420686156194	563	PsoOvis1B000488	protein_coding,protein_coding
PsoOvis1B007194	610.838878122309	0.246841208442885	0.121343959224041	2.03422741454426	0.0419286716928766	0.393380218259213	1.18660618556707	524	PsoOvis1B007194	Phosphatidylinositol N-acetylglucosaminyltransferase subunit A
PsoOvis1B003215	1449.27696920053	0.211267013403279	0.103916410056328	2.0330476513648	0.0420477090088335	0.394122400681089	1.15770446462802	1164	PsoOvis1B003215	fidgetin 1
PsoOvis1B004236	1491.17190041233	-0.15576892272217	0.0766359267075398	-2.03258353378592	0.0420946164808893	0.394187727387455	0.897653816871181	19	PsoOvis1B004236	domain-containing 2,domain-containing 2
PsoOvis1B010050	4734.03153887472	-0.138631982566158	0.0682251263519875	-2.03197839240233	0.0421558434559421	0.39438689564943	0.908380107074985	312	PsoOvis1B010050	furin-like protease 2,furin-like protease 2
PsoOvis1B005566	596.597480818549	-0.261512838085456	0.128816363152466	-2.03012126476457	0.0423442145055189	0.395409051558571	0.834212688962656	-119	PsoOvis1B005566	dorsal-ventral patterning protein Sog-like isoform X1,dorsal-ventral patterning protein Sog-like isoform X1
PsoOvis1B009844	658.795705051209	-0.390043598974707	0.192138375310495	-2.03001403724996	0.0423551124500553	0.395409051558571	0.76310654266566	-280	PsoOvis1B009844	and mynd domain-containing
PsoOvis1B011340	393.135933891252	0.385875347200097	0.190112856026813	2.02971727038635	0.0423852863778083	0.395409051558571	1.30665235067652	470	PsoOvis1B011340	proteasome non-atpase regulatory subunit 5
PsoOvis1B008480	465.631790067859	0.23445116162802	0.115557561718075	2.02886906007942	0.0424716288803205	0.395840393813752	1.17645909671929	384	PsoOvis1B008480	protein_coding
PsoOvis1B011161	213.280731210556	0.334145211914091	0.164804907899159	2.02751978793342	0.0426092828606777	0.396748699844235	1.26063027170465	245	PsoOvis1B011161	innexin unc-9-like protein
PsoOvis1B007166	1682.32803719219	-0.185394200361306	0.0915101438580498	-2.025941524569	0.0427707773109582	0.397877070743786	0.879408754437881	-66	PsoOvis1B007166	solute carrier family 35 member F5
PsoOvis1B002972	60.3996117321469	-0.823524623667824	0.406919130600894	-2.02380414617453	0.0429903074532193	0.399542687912687	0.565059767063469	-86	PsoOvis1B002972	protein_coding
PsoOvis1B009452	55.9901605222326	-0.643004676100099	0.31782642564558	-2.02313157187608	0.0430595842622222	0.399810062716965	0.640377855052424	-53	PsoOvis1B009452	Retrovirus-related Pol polyprotein from transposon TNT 1-94
PsoOvis1B013866	682.153260570249	-0.285187977037794	0.141041830576606	-2.02200989502114	0.0431753296284998	0.400507991948584	0.820634676630495	-142	PsoOvis1B013866	protein_coding
PsoOvis1B006481	162.285709753924	0.344448278928453	0.17046325026874	2.02066004482151	0.0433149685911349	0.401426046943194	1.26966533930656	175	PsoOvis1B006481	protein_coding
PsoOvis1B013744	2227.63202008974	0.177826756845368	0.0880908578026527	2.0186743696349	0.0435210756256552	0.402860640141496	1.13117861936293	1619	PsoOvis1B013744	protein_coding,protein_coding,protein_coding
PsoOvis1B013977	513.262219882479	-0.276479289311268	0.136980594099455	-2.0183829040085	0.0435513984833816	0.402860640141496	0.825603339051434	-117	PsoOvis1B013977	FMRFamide receptor
PsoOvis1B010760	21.3465423770692	0.960955710075435	0.476345390875979	2.01735070493341	0.043658927678489	0.403477168714126	1.94659898790747	45	PsoOvis1B010760	protein_coding
PsoOvis1B009254	18.64080849135	1.00911540077011	0.50052943594178	2.01609601415626	0.0437899367701215	0.403984258735998	2.01267663399408	49	PsoOvis1B009254	coagulation factor IX-like
PsoOvis1B012603	3971.59921450781	-0.266947068532084	0.132411509121492	-2.01604128148069	0.0437956592550676	0.403984258735998	0.831076352642051	-890	PsoOvis1B012603	XP_027198081.1putative uncharacterized protein DDB_G0267840
PsoOvis1B013413	2865.1703578595	-0.161264425950187	0.0800156719087266	-2.01541050775829	0.0438616543522173	0.404215245991022	0.894240984817002	-4	PsoOvis1B013413	LIM domain kinase 1
PsoOvis1B000723	1356.02226076529	-0.198981406546015	0.0988825003405713	-2.01230152818429	0.0441881614500043	0.406158128280432	0.871165419650014	-104	PsoOvis1B000723	protein_coding,protein_coding,protein_coding
PsoOvis1B003305	6694.70579046279	0.0983081687837233	0.0488437174522599	2.01270857157443	0.0441452971132135	0.406158128280432	1.07051734327978	3634	PsoOvis1B003305	cullin-1
PsoOvis1B008902	1474.58740535321	-0.414463892877107	0.206012620315848	-2.01183739249407	0.0442370808410805	0.406158128280432	0.750298254533213	-703	PsoOvis1B008902	protein_coding
PsoOvis1B012003	246.000993047712	0.502024006921007	0.249532809723396	2.01185570537796	0.044235149817473	0.406158128280432	1.41619900403669	298	PsoOvis1B012003	chitin deacetylase 1-like
PsoOvis1B001604	3229.81404557586	-0.304954137399164	0.15176155688763	-2.00942942108168	0.0444916126893302	0.408115443535027	0.809467948746033	-878	PsoOvis1B001604	protein_coding,protein_coding
PsoOvis1B007165	122.661680500112	0.443320082065853	0.220912417641916	2.00676850490336	0.0447743178698889	0.410327314183662	1.35972988352951	158	PsoOvis1B007165	long-chain-fatty-acid--CoA ligase 4
PsoOvis1B001298	3037.10009541979	-0.318442960330215	0.158741996251906	-2.0060410467869	0.0448518688150499	0.410656720968964	0.801934905098724	-1046	PsoOvis1B001298	protein_coding,protein_coding
PsoOvis1B001348	2006.11779185479	-0.196641282838618	0.0980573765757224	-2.00536960813719	0.0449235482884832	0.410931808718563	0.872579640307925	-156	PsoOvis1B001348	acetyl-coenzyme a transporter 1
PsoOvis1B013032	673.692686267674	0.204146925769745	0.101830772934396	2.00476653458445	0.0449880117693304	0.411140440891936	1.15200495792327	535	PsoOvis1B013032	i-set domain containing 7
PsoOvis1B008106	222.984667846907	0.367923726322166	0.183596662959109	2.00397828801557	0.0450723862749174	0.41153048337968	1.29049426165583	253	PsoOvis1B008106	protein_coding
PsoOvis1B014620	1433.34223528995	-0.17021070016893	0.0849959643102589	-2.00257390512817	0.0452230431038967	0.412524432010592	0.888712878524491	-28	PsoOvis1B014620	succinate dehydrogenase cytochrome b560 subunit, mitochondrial-like
PsoOvis1B003921	375.062071556685	-0.220218648273866	0.110014350517842	-2.00172656782764	0.0453141473850994	0.412973808578884	0.85843532603965	-38	PsoOvis1B003921	repeat 21b-like,repeat 21b-like
PsoOvis1B013253	81.0821619874806	0.773648690093745	0.386599581555245	2.00116277152046	0.0453748514906822	0.413145557392097	1.70958800422265	161	PsoOvis1B013253	Protein obstructor-E,Protein obstructor-E
PsoOvis1B005276	1012.71205243425	0.186606277566003	0.0933032207271738	1.99999824348674	0.045500453568389	0.413907351815667	1.1380833950873	738	PsoOvis1B005276	aca ribonucleoprotein complex non-core subunit naf1
PsoOvis1B002702	43.7683208759843	-0.603827537851376	0.302612551376325	-1.99538166908505	0.0460012686628739	0.414046594328569	0.658005916927554	-36	PsoOvis1B002702	gastric triacylglycerol lipase
PsoOvis1B003367	61.8969060749041	0.637146428384586	0.319103681274734	1.99667526817415	0.0458604704662269	0.414046594328569	1.55524991605635	97	PsoOvis1B003367	1 mite allergen
PsoOvis1B006967	2586.7820642597	0.3990660222195	0.200024432072028	1.99508639062551	0.0460334584130054	0.414046594328569	1.31865395882474	3471	PsoOvis1B006967	protein_coding,Collagen alpha-2(IV) chain
PsoOvis1B008202	1150.31367798634	0.241880644252458	0.121003267361346	1.99895961098425	0.0456127240548391	0.414046594328569	1.18253316392783	933	PsoOvis1B008202	protein_coding,protein_coding
PsoOvis1B008361	644.270504301661	-0.405919007430093	0.203147135518319	-1.99815274970239	0.0457001023650965	0.414046594328569	0.754755354864074	-323	PsoOvis1B008361	protein_coding
PsoOvis1B008533	8.33659468299568	2.26896492317695	1.13742105981651	1.99483287529684	0.0460611104936949	0.414046594328569	4.8197720735034	44	PsoOvis1B008533	protein_coding
PsoOvis1B008712	702.584145208562	0.596637569718942	0.298420139079133	1.99932072801806	0.045573662838933	0.414046594328569	1.51218806141683	1209	PsoOvis1B008712	protein_coding,protein_coding,protein_coding,protein_coding,protein_coding
PsoOvis1B008933	2557.46352605156	0.123444973521849	0.0618561611706118	1.99567789506631	0.0459689946705093	0.414046594328569	1.08933294882196	1477	PsoOvis1B008933	sulfide:quinone oxidoreductase, mitochondrial
PsoOvis1B012534	335.750822277213	0.481110220029854	0.240820870139406	1.99779288128703	0.0457391194423861	0.414046594328569	1.39581739868754	468	PsoOvis1B012534	domain containing
PsoOvis1B013105	560.22766609881	1.36951336583606	0.686027223447225	1.99629594719927	0.0459017189361978	0.414046594328569	2.58383396356204	1926	PsoOvis1B013105	cuticular 9
PsoOvis1B014101	2957.00498821378	0.120974544470183	0.0605606899619227	1.99757539992106	0.0457627124613959	0.414046594328569	1.08746920291276	1736	PsoOvis1B014101	huntingtin-interacting protein 1 isoform X1,huntingtin-interacting protein 1 isoform X1
PsoOvis1B014167	73.9658546613016	0.677734813923761	0.33946154558674	1.99649952324448	0.0458795775991618	0.414046594328569	1.59962619758042	108	PsoOvis1B014167	protein_coding
PsoOvis1B014681	73.2166573742517	0.564213231684921	0.282688966328283	1.99587992065352	0.0459469948061762	0.414046594328569	1.47858095078093	107	PsoOvis1B014681	protein_coding
PsoOvis1B007866	3414.85491185948	0.504335909887848	0.252880578907863	1.99436394865104	0.0461122953448699	0.414129531441188	1.41847026674606	5685	PsoOvis1B007866	protein_coding,protein_coding
PsoOvis1B010305	393.674641336302	0.361554508680277	0.181464801987536	1.99242224784237	0.0463247483190492	0.41565933264456	1.28480953851923	445	PsoOvis1B010305	complexin-like isoform X1
PsoOvis1B006124	1054.30235754056	-0.275601448348843	0.138412867672371	-1.99115481807084	0.0464638693656194	0.416528965157732	0.826105849248556	-252	PsoOvis1B006124	transcriptional repressor scratch 2-like
PsoOvis1B007887	389.099593749907	0.262427491049285	0.131837916728211	1.99053123382016	0.0465324468729693	0.416765200214344	1.19949528864268	356	PsoOvis1B007887	domain-containing 4-like
PsoOvis1B008602	1546.75757483574	-0.149960750408937	0.0753707455409714	-1.98964133010226	0.04663045989179	0.416886448489101	0.901274982133175	39	PsoOvis1B008602	protein_coding
PsoOvis1B009178	25640.6953775613	-0.297517498174954	0.149531101939778	-1.98966966948973	0.046627335946359	0.416886448489101	0.813651274053463	-5746	PsoOvis1B009178	ribosomal s8
PsoOvis1B010812	815.927404404313	0.439605943001086	0.221211944985138	1.98726132547056	0.0468934450810002	0.418858192714455	1.35623383582324	1084	PsoOvis1B010812	Protein sidekick
PsoOvis1B001306	362.327497196454	-0.281979413457717	0.14194858131967	-1.98648983199554	0.0469789607525406	0.41924262443723	0.82246180475053	-87	PsoOvis1B001306	polyglutamylase ttll4,protein_coding
PsoOvis1B013275	20.62575402742	-1.0246490990999	0.516490753869259	-1.98386726465828	0.0472706390787531	0.421464505607311	0.491529837555935	-37	PsoOvis1B013275	filamin-A-like
PsoOvis1B001281	1117.56885184429	-0.142136449462025	0.0716695775190404	-1.98321874332611	0.0473430011418938	0.421728719558205	0.906176228465329	57	PsoOvis1B001281	Protein arginine N-methyltransferase 7
PsoOvis1B011568	1034.50212010613	-0.645599107655902	0.32590730011093	-1.9809286488402	0.0475992757544627	0.42362926212493	0.639227283738922	-1044	PsoOvis1B011568	small subunit processome component 20 homolog,non_sense_mediated_decay
PsoOvis1B012965	70.6823170856176	0.600926227045445	0.304017619076287	1.97661645029413	0.0480850012602199	0.427566632827361	1.51668998666721	115	PsoOvis1B012965	ras-related C3 botulinum toxin substrate 1
PsoOvis1B011847	12287.605238173	-0.188540441398926	0.0954757063745094	-1.97474780295801	0.0482967751685555	0.429063160138292	0.877493022380212	-807	PsoOvis1B011847	protein_coding,protein_coding
PsoOvis1B011804	2614.08800418977	0.141244469272404	0.0715835173744617	1.97314234411726	0.0484793471033363	0.430039494335266	1.10285602970482	1723	PsoOvis1B011804	B homologous 1
PsoOvis1B012073	1308.73783803996	0.362908434810286	0.183935942376967	1.97301533414565	0.0484938153186577	0.430039494335266	1.28601585978892	1464	PsoOvis1B012073	metalloproteinase-14-like,metalloproteinase-14-like,metalloproteinase-14-like,metalloproteinase-14-like,metalloproteinase-16,metalloproteinase-14-like
PsoOvis1B003023	919.375522435727	0.230501935479928	0.11691676431001	1.97150457284929	0.0486661904731944	0.431180700152988	1.17324306728522	700	PsoOvis1B003023	protein_coding
PsoOvis1B005892	853.762508394559	-0.180371050805948	0.0915219408381628	-1.97079573656437	0.0487472445730823	0.431511483350962	0.882476000609909	-20	PsoOvis1B005892	protein_coding
PsoOvis1B012864	53.5595923284164	0.753479920958951	0.38295709329125	1.96753091706258	0.0491220352139195	0.43443950498332	1.68585437507467	111	PsoOvis1B012864	Myelin regulatory factor,Myelin regulatory factor
PsoOvis1B000610	38.6133364101968	-0.744044033998549	0.378265773609649	-1.96698746201226	0.0491846562538203	0.434591244957281	0.59706336966597	-46	PsoOvis1B000610	protein_coding
PsoOvis1B013567	9.31917630331732	-1.98396871759705	1.00890480926654	-1.9664577860813	0.0492457540080247	0.434591244957281	0.252793501553109	-33	PsoOvis1B013567	Retrovirus-related Pol polyprotein from transposon TNT 1-94
PsoOvis1B013633	13016.9345119318	-0.302169957060041	0.153679347523164	-1.96623659541822	0.0492712870422692	0.434591244957281	0.811031606162256	-3015	PsoOvis1B013633	ribosomal l27
PsoOvis1B008727	290.265790552357	0.264233358166791	0.134485752241444	1.96476841422137	0.0494410475199876	0.435310561126028	1.2009976750168	259	PsoOvis1B008727	Phosphatidylglycerophosphatase and protein-tyrosine phosphatase 1
PsoOvis1B012782	99.3135245402985	-0.884810231042321	0.45032217235605	-1.96483825438366	0.0494329610538907	0.435310561126028	0.541558753534834	-135	PsoOvis1B012782	protein_coding
PsoOvis1B002830	434.379233364385	0.476534534226746	0.24275253861708	1.96304655325742	0.0496407649741747	0.43549554754332	1.39139740411101	612	PsoOvis1B002830	potassium-transporting ATPase subunit alpha-like isoform X1,protein_coding
PsoOvis1B003637	56.8138136209642	0.532072987288637	0.271228839652632	1.96171243430482	0.0497959733559138	0.43549554754332	1.44600544746049	81	PsoOvis1B003637	protein Fer3-like isoform X2
PsoOvis1B008670	511.275599317943	0.286727890026772	0.146003923109895	1.96383688821126	0.0495490107180528	0.43549554754332	1.21987040605757	450	PsoOvis1B008670	putative ribonuclease ZC3H12B,probable ribonuclease ZC3H12B isoform X2,probable ribonuclease ZC3H12B isoform X2
PsoOvis1B008690	1887.97403908904	0.22304378771053	0.113685609423988	1.96193510190628	0.0497700404544907	0.43549554754332	1.16719352715456	1464	PsoOvis1B008690	inactive dipeptidyl peptidase 10,protein_coding,inactive dipeptidyl peptidase 10
PsoOvis1B011021	31.6684288277935	1.22681604338074	0.625205543066114	1.96226034299732	0.0497321817226356	0.43549554754332	2.34049882922854	84	PsoOvis1B011021	protein_coding
PsoOvis1B011283	1085.18828915537	0.165437484551325	0.0843402356053984	1.96154875978004	0.0498150428750161	0.43549554754332	1.12150611331042	713	PsoOvis1B011283	nucleoporin Nup37-like
PsoOvis1B012172	57.3702582987853	0.605923642030036	0.308841264443308	1.96192579097947	0.0497711246212694	0.43549554754332	1.52195282583615	84	PsoOvis1B012172	protein_coding
PsoOvis1B012359	69323.3881532918	-0.272567402977871	0.138844315857211	-1.96311531584903	0.0496327762973626	0.43549554754332	0.827845011011661	-12031	PsoOvis1B012359	polyadenylate-binding protein 4-like
PsoOvis1B008196	767.587461626384	0.265559598690249	0.13540923138124	1.96116317906403	0.0498599906201929	0.435502749930358	1.20210223563725	706	PsoOvis1B008196	protein_coding
PsoOvis1B004602	21.4432230078866	-0.999986330368895	0.510483457912565	-1.95890055763604	0.0501244337280553	0.437425429616186	0.500004737555574	-37	PsoOvis1B004602	GNAT family N-acetyltransferase
PsoOvis1B010664	592.693530201702	-0.208100361062998	0.106480825611402	-1.95434586338063	0.0506603283724547	0.441711520349937	0.865676342660718	-42	PsoOvis1B010664	17, mitochondrial
PsoOvis1B011966	277.208663066998	0.352669125301527	0.180563181840221	1.95316188885949	0.0508004154208408	0.442542012536362	1.27692087036658	310	PsoOvis1B011966	and ldl receptor domain containing
PsoOvis1B009946	101.832760739628	0.655608162125367	0.335848232718462	1.95209650745715	0.0509267478205127	0.443251323622981	1.57527986590352	187	PsoOvis1B009946	long-chain fatty acid transport
PsoOvis1B012771	1866.93947435852	0.22878717843969	0.117229652822008	1.95161525204772	0.0509839010622949	0.443357800427181	1.17184940360818	1548	PsoOvis1B012771	l-asparaginase-like isoform X1,l-asparaginase-like isoform X1
PsoOvis1B008333	604.774337793298	-0.357561594314829	0.183312494965589	-1.95055767683457	0.0511096860011579	0.444060388055835	0.780482616937234	-253	PsoOvis1B008333	protein_coding
PsoOvis1B011731	1747.30561535045	-0.160225390177908	0.0821880296959546	-1.94949788637887	0.0512359949762152	0.444766288843662	0.894885253366334	27	PsoOvis1B011731	non_sense_mediated_decay,non_sense_mediated_decay,protein_coding
PsoOvis1B007590	1591.28562578745	-0.251048044554954	0.128875026625042	-1.94799606354589	0.0514154341696596	0.445488277515801	0.84028576861452	-298	PsoOvis1B007590	protein_coding
PsoOvis1B008330	5709.03171583985	-0.357223668348945	0.183410864553487	-1.94766907194186	0.0514545730869314	0.445488277515801	0.78066545268975	-1923	PsoOvis1B008330	histone H1-like
PsoOvis1B011357	638.68677743956	0.44466381140813	0.228304713844161	1.94767687412558	0.0514536389224013	0.445488277515801	1.36099692891412	856	PsoOvis1B011357	serine/threonine-protein and mab-3-related transcription factor 1 isoform X2
PsoOvis1B010559	293.696825339795	-0.376345243754575	0.193351790460191	-1.9464275084231	0.0516034079025587	0.446385307623361	0.770386729105749	-120	PsoOvis1B010559	visual system homeobox 2-like
PsoOvis1B006960	203.929952387075	0.445185479923213	0.228819062968145	1.94557863382733	0.0517053756153442	0.446452110585674	1.36148914494445	261	PsoOvis1B006960	DLL homolog
PsoOvis1B012604	2889.86722557556	-0.120343425138536	0.0618562180921929	-1.94553480394115	0.0517106450816752	0.446452110585674	0.919968631391709	299	PsoOvis1B012604	of cytokinesis 9
PsoOvis1B014515	50.5945271485829	-1.60809516246514	0.826684718981672	-1.94523392720508	0.0517468302441753	0.446452110585674	0.328031175475004	-139	PsoOvis1B014515	protein_coding
PsoOvis1B013358	5089.569431919	0.287917307489146	0.148050056239058	1.94472947058016	0.0518075466313806	0.446585576639063	1.22087653236391	5054	PsoOvis1B013358	DNA topoisomerase 2-beta,DNA topoisomerase 2-beta
PsoOvis1B013597	9.21804520525271	-1.3105253769519	0.67481259497524	-1.94205826433928	0.052130047244008	0.448973443541325	0.403174031586541	-18	PsoOvis1B013597	protein_coding,protein_coding
PsoOvis1B005610	62.6049528096077	0.651725350897119	0.335982335306573	1.93976076242949	0.052408771251526	0.450980446602059	1.5710459213158	122	PsoOvis1B005610	Mariner Mos1 transposase
PsoOvis1B000852	529.063107239603	0.931508378832593	0.480957957931291	1.93677714126869	0.0527725913103454	0.451762504387843	1.907269058229	1447	PsoOvis1B000852	92a-like isoform X2
PsoOvis1B005204	16.672062586892	1.5872253237527	0.819089576159789	1.9377921169431	0.0526485899143548	0.451762504387843	3.00470910028773	70	PsoOvis1B005204	protein_coding
PsoOvis1B006065	421.484212192699	-0.217089734706581	0.112060825256523	-1.93724911635829	0.0527148989391252	0.451762504387843	0.860299118893633	-46	PsoOvis1B006065	protein_coding
PsoOvis1B007688	1355.18701610913	0.141527638514061	0.0731166499735524	1.93564172545179	0.0529115962585964	0.451762504387843	1.10307251728331	843	PsoOvis1B007688	exonuclease 1 isoform X1
PsoOvis1B011841	1871.67796636848	0.229773703711254	0.118587732472823	1.93758409002308	0.0526739850730582	0.451762504387843	1.17265099671636	1573	PsoOvis1B011841	protein_coding,protein_coding,protein_coding,protein_coding
PsoOvis1B012234	10631.7132081539	-0.259070700016814	0.133832868679144	-1.93577782927093	0.0528949174252884	0.451762504387843	0.835626007633652	-1661	PsoOvis1B012234	ribosomal s15
PsoOvis1B013649	1322.30331030304	0.206545748630592	0.106683804119791	1.93605533974652	0.0528609235344438	0.451762504387843	1.15392203289402	1001	PsoOvis1B013649	protein_coding
PsoOvis1B013992	2482.2430522075	-0.230867754736727	0.11923444995796	-1.93625042777592	0.0528370369842628	0.451762504387843	0.852122201644177	-376	PsoOvis1B013992	guanine nucleotide-binding protein-like 3 homolog
PsoOvis1B014578	3996.64635907546	-0.160481121906563	0.0828582367706255	-1.93681555583689	0.0527678936933056	0.451762504387843	0.894726640309165	42	PsoOvis1B014578	protein_coding
PsoOvis1B007296	673.26808534834	0.516194649931107	0.266918960933128	1.93390026743147	0.0531253912504166	0.453195861401566	1.43017793445497	960	PsoOvis1B007296	OTF72736.1cystatin-like protein
PsoOvis1B006056	171.810671113453	0.631172822408462	0.326578319860015	1.93268439460099	0.053275088762848	0.453345278554177	1.54882358028518	302	PsoOvis1B006056	allergen (Chitinase-like), partial
PsoOvis1B011828	180.417506269307	0.437280215985936	0.226230700712045	1.93289511374728	0.0532491199393553	0.453345278554177	1.35404925174562	207	PsoOvis1B011828	catalase isoform X1
PsoOvis1B014092	19.5722308752038	1.12853018495273	0.583932263081291	1.93263886293541	0.053280701430886	0.453345278554177	2.1863588091478	52	PsoOvis1B014092	protein_coding
PsoOvis1B009894	17052.4165686392	-0.273009037657868	0.141360545371301	-1.93129587142421	0.0534464736669849	0.454364078460931	0.827591631674546	-3119	PsoOvis1B009894	ribosomal S3a
PsoOvis1B002560	9357.21437000276	-0.240731889775726	0.124894360164412	-1.92748407100868	0.0539193313074249	0.457989500864271	0.846315861196165	-1129	PsoOvis1B002560	40S ribosomal protein S13,40S ribosomal protein S13
PsoOvis1B001597	175.988224086244	-1.00766166971106	0.523555641395437	-1.9246505815988	0.0542730868508313	0.45941283637882	0.497351705945836	-313	PsoOvis1B001597	KAH7644663.1hypothetical protein HUG17_0201
PsoOvis1B005872	9.06004785395968	2.15405848810367	1.11916804241034	1.92469620868061	0.0542673750963098	0.45941283637882	4.45078091718638	47	PsoOvis1B005872	eukaryotic translation initiation factor 4E
PsoOvis1B008816	849.78121133282	0.443325704244579	0.230210095997985	1.92574397018826	0.0541363506597122	0.45941283637882	1.35973518240357	1089	PsoOvis1B008816	zinc-finger double domain containing protein
PsoOvis1B009804	3377.11267540518	0.120722591952912	0.0627182933852119	1.92483859870741	0.0542495534495148	0.45941283637882	1.08727930368121	2057	PsoOvis1B009804	calcium-binding mitochondrial carrier S scamc-2-like,calcium-binding mitochondrial carrier S scamc-2-like,calcium-binding mitochondrial carrier S scamc-2-like
PsoOvis1B003459	54.2169571009824	-0.941421968818437	0.489720813388285	-1.92236462711257	0.0545598932490791	0.459976828210385	0.520719388838748	-83	PsoOvis1B003459	protein_coding
PsoOvis1B004870	286.895787369926	-0.367337737266621	0.191096549659659	-1.92226253127461	0.0545727321007458	0.459976828210385	0.775211706775809	-147	PsoOvis1B004870	protein_coding
PsoOvis1B005105	90.6275365095701	0.577908638960924	0.300599976475921	1.92251724612898	0.0545407056574711	0.459976828210385	1.4926838536409	119	PsoOvis1B005105	protein_coding
PsoOvis1B006860	29.0518485824063	-1.63942752999513	0.85284016878339	-1.92231509490675	0.054566121754837	0.459976828210385	0.320983817418789	-68	PsoOvis1B006860	calumenin-like isoform X2
PsoOvis1B010100	2361.39186884421	0.148336953465429	0.0771328794102145	1.9231351739967	0.0544630759559937	0.459976828210385	1.10829116828945	1477	PsoOvis1B010100	Spectrin beta chain, non-erythrocytic 1
PsoOvis1B004344	3772.15044940943	-0.134433050727152	0.0699971484316377	-1.92055039011261	0.0547884146377089	0.46133109459045	0.911027778304426	214	PsoOvis1B004344	protein_coding,protein_coding
PsoOvis1B009784	772.847398443127	0.175601740379709	0.0914475431375181	1.92024557855688	0.0548268869254911	0.46133109459045	1.1294353880322	548	PsoOvis1B009784	protein_coding
PsoOvis1B002898	2460.22383308926	-0.323684003087986	0.168599940058639	-1.91983462731605	0.0548787914643267	0.461374507455626	0.799026910040522	-850	PsoOvis1B002898	AMPN Aminopeptidase, partial,AMPN Aminopeptidase, partial,protein_coding
PsoOvis1B004346	339.492139766096	-0.285020371988888	0.148636808209235	-1.91756251646407	0.055166506833045	0.463398657397578	0.820730019375164	-72	PsoOvis1B004346	protein_coding,protein_coding
PsoOvis1B002973	122.48658613615	1.10152222869778	0.574687440217161	1.91673273437391	0.0552718943653349	0.463889113423346	2.14580983620981	362	PsoOvis1B002973	protein_coding
PsoOvis1B004803	303.422488558219	-0.236041022407757	0.12326833130755	-1.9148553395993	0.0555109547032628	0.465499679627191	0.8490721031066	-44	PsoOvis1B004803	pseudouridine(38 39) synthase
PsoOvis1B009122	3398.37909918789	-0.216040264443027	0.112942668336402	-1.91283124106424	0.0557696603055491	0.46687578220167	0.860925160283896	-437	PsoOvis1B009122	dolichyl-diphosphooligosaccharide--protein glycosyltransferase subunit 2,dolichyl-diphosphooligosaccharide--protein glycosyltransferase subunit 2
PsoOvis1B011438	12322.0461117192	-0.258791749879021	0.135290127373341	-1.91286500281628	0.0557653369007316	0.46687578220167	0.835787594469383	-1839	PsoOvis1B011438	ribosomal s14
PsoOvis1B007721	270.372978297999	-0.420023869626123	0.219742913121729	-1.91143306357028	0.0559489511035096	0.467979785925118	0.747412258156747	-133	PsoOvis1B007721	protein_coding
PsoOvis1B007526	4017.36866775706	0.455845020061638	0.238739782086581	1.9093802301299	0.0562130592376492	0.46924182239836	1.37158593955548	5780	PsoOvis1B007526	tubulin alpha-3 chain,tubulin alpha-3 chain-like
PsoOvis1B009313	70.8567708362592	-1.01673232771278	0.532556976776986	-1.90915220727368	0.0562424595640588	0.46924182239836	0.494234515683221	-141	PsoOvis1B009313	protein_coding
PsoOvis1B014173	7219.54202329538	-0.288845186838769	0.151242761111575	-1.90981164794844	0.0561574690124641	0.46924182239836	0.818557014844909	-1542	PsoOvis1B014173	60S ribosomal L37-A
PsoOvis1B012650	251.466479483718	-0.281576337508705	0.147575073099782	-1.90802099293774	0.0563885030390783	0.470062943408533	0.822691625245146	-64	PsoOvis1B012650	protein_coding
PsoOvis1B000123	29.1973533087631	1.04166887580026	0.546459312263074	1.90621488631305	0.0566223316369749	0.47161385084974	2.05860762553722	66	PsoOvis1B000123	protein_coding,protein_coding
PsoOvis1B005067	104.092041221448	-0.556602133167536	0.292068466781812	-1.90572484356328	0.0566859142938432	0.471745340708459	0.67990159854944	-75	PsoOvis1B005067	protein_coding
PsoOvis1B001413	170.441916423269	0.472792245819642	0.248340821245001	1.90380398779952	0.0569357169892227	0.472628702004733	1.38779285659153	233	PsoOvis1B001413	excitatory amino acid transporter 3-like,excitatory amino acid transporter 3-like
PsoOvis1B008539	1008.27926474282	0.189039549171195	0.0992600290650807	1.90448815048452	0.0568466384623474	0.472628702004733	1.14000452366114	754	PsoOvis1B008539	serine/threonine-protein kinase PINK1, mitochondrial,protein_coding,protein_coding
PsoOvis1B013921	26.1053703881093	0.757334934060457	0.397763556884406	1.90398270769825	0.0569124363174259	0.472628702004733	1.69036515608281	47	PsoOvis1B013921	protein_coding
PsoOvis1B010442	592.856187579709	0.291916686490552	0.153463369801691	1.90219129729638	0.057146150155077	0.473578926977842	1.22426569082192	485	PsoOvis1B010442	netrin receptor UNC5C-like isoform X2,protein_coding,netrin receptor UNC5C-like isoform X2
PsoOvis1B011993	786.790850681615	0.314132839082609	0.165138834369116	1.9022348091695	0.0571404639945562	0.473578926977842	1.24326413971022	804	PsoOvis1B011993	protein_coding,protein_coding,protein_coding,protein_coding
PsoOvis1B010857	20.815795252215	1.49938504940705	0.788576203523996	1.90138257115367	0.0572519207228677	0.474057430817705	2.82722176100522	71	PsoOvis1B010857	KIF23 isoform X3
PsoOvis1B001196	31.2702568263394	1.10661358896729	0.582653988239373	1.89926373337147	0.0575298087064396	0.47436859810573	2.15339591018589	91	PsoOvis1B001196	testis-specific serine serine/threonine-protein kinase 1
PsoOvis1B001345	24332.3544111156	-0.178835334600038	0.0941050174319864	-1.90038044176858	0.0573832116798576	0.47436859810573	0.883415876481315	-972	PsoOvis1B001345	synthase lipid-binding, mitochondrial,synthase lipid-binding, mitochondrial
PsoOvis1B002767	1896.4556996316	-0.32750110775843	0.172420451580595	-1.89943307047508	0.0575075587978876	0.47436859810573	0.796915626649321	-553	PsoOvis1B002767	Abl interactor 2
PsoOvis1B002832	831.029891240248	-0.327276571853467	0.172295953632312	-1.89950236760575	0.0574984556220939	0.47436859810573	0.797039665404258	-291	PsoOvis1B002832	tafazzin-like isoform X2
PsoOvis1B008025	990.662039835217	0.340629161340946	0.179284167453736	1.89994000127671	0.0574409938110368	0.47436859810573	1.26630871258622	1113	PsoOvis1B008025	cytochrome P450 4V2-like isoform X2
PsoOvis1B001491	185.329326595486	0.389832619514436	0.20539505740506	1.8979649483271	0.0577006995734237	0.47538055491627	1.31024138173658	214	PsoOvis1B001491	carboxypeptidase B isoform X2
PsoOvis1B009690	241.928212901378	0.389115470966508	0.205069107496192	1.89748458808567	0.0577640109697587	0.475505244596763	1.30959023636323	260	PsoOvis1B009690	protein_coding,protein_coding
PsoOvis1B003480	10.1190503054924	1.82798759343881	0.963872000390126	1.89650450754761	0.0578933645185871	0.476172923165379	3.55041481689563	41	PsoOvis1B003480	protein_coding
PsoOvis1B004267	88.7242946618718	0.61136385256071	0.322455711615927	1.89596223771932	0.0579650380765995	0.476365466957567	1.5277027411686	151	PsoOvis1B004267	protein_coding
PsoOvis1B010729	2915.26479829904	-0.15089191995073	0.0796184047989978	-1.89518893692567	0.0580673752932861	0.476809479321742	0.900693453114093	111	PsoOvis1B010729	Mediator of RNA polymerase II transcription subunit 13,Mediator of RNA polymerase II transcription subunit 13
PsoOvis1B002419	593.669258793009	-0.20334549811708	0.107346352798122	-1.89429349779118	0.0581860636070034	0.477386905902846	0.868534162773345	-37	PsoOvis1B002419	protein_coding
PsoOvis1B012243	344.123000604038	0.306058397313614	0.161654814876307	1.89328352234853	0.0583201752476416	0.478089808716132	1.23632530380129	325	PsoOvis1B012243	protein_coding
PsoOvis1B003006	16.7082972350455	-1.34712067144809	0.711778046802711	-1.8926134031519	0.058409300022835	0.478423063257578	0.393075766629673	-36	PsoOvis1B003006	serine protease 52
PsoOvis1B000539	27.1609326644654	1.06081164565645	0.561145555883797	1.89043936022211	0.0586992234787795	0.478749415166201	2.08610481310516	64	PsoOvis1B000539	protein_coding
PsoOvis1B001325	388.479517222632	-0.433092745361756	0.22911315609005	-1.89030063900623	0.0587177633860714	0.478749415166201	0.740672282483509	-228	PsoOvis1B001325	plexin A
PsoOvis1B001353	783.523580431495	0.52516052463669	0.277789903586716	1.89049536306403	0.0586917401504048	0.478749415166201	1.4390936950279	1076	PsoOvis1B001353	probable chitinase 2,chitinase-3-like protein 1,non_sense_mediated_decay
PsoOvis1B005819	93.5190229476135	1.18232651508586	0.625645608936008	1.88977033994781	0.0587886819839347	0.478749415166201	2.26942453474827	232	PsoOvis1B005819	protein_coding,protein_coding
PsoOvis1B006805	222.057605842642	0.328871452827157	0.173849361557246	1.8917035408201	0.0585304913119581	0.478749415166201	1.2560304611926	217	PsoOvis1B006805	tetraspanin-9-like tetraspanin-9-like
PsoOvis1B013833	1973.29662535944	-0.195383013000998	0.103384170165364	-1.88987359175472	0.0587748682149229	0.478749415166201	0.87334100673934	-87	PsoOvis1B013833	translocon-associated protein subunit beta
PsoOvis1B014455	7614.55810635796	-0.280812081985049	0.148575897779494	-1.89002446683385	0.0587546879087476	0.478749415166201	0.823127554646061	-2031	PsoOvis1B014455	protein_coding,protein_coding
PsoOvis1B007104	97.3169927579741	0.586075552630706	0.310200562395444	1.88934393962696	0.0588457574409631	0.47881914752045	1.50115770972357	139	PsoOvis1B007104	domain containing 3,protein_coding,domain containing 3
PsoOvis1B007304	2532.38702679566	-0.131969392896283	0.0698631815293866	-1.8889691251861	0.0588959659010208	0.478832935290837	0.912584849033401	170	PsoOvis1B007304	translation initiation factor 3 subunit i
PsoOvis1B009502	5699.20743478553	-0.163307679170872	0.0864992251775474	-1.88796695965389	0.0590303862000242	0.479326661032551	0.892975389906152	-54	PsoOvis1B009502	gamma-tubulin complex component
PsoOvis1B011031	6623.38827734371	-0.170288046996979	0.0902059614049788	-1.88776932638046	0.0590569247594421	0.479326661032551	0.888665233472946	-182	PsoOvis1B011031	Eukaryotic translation initiation factor 4 gamma 2,Eukaryotic translation initiation factor 4 gamma 2
PsoOvis1B013139	45.0627085049028	0.920009559619381	0.487533424462499	1.88706971349438	0.059150949659336	0.479326661032551	1.89212783107102	105	PsoOvis1B013139	threonine kinase haspin,serine serine/threonine-protein kinase haspin homolog
PsoOvis1B014039	709.633807436917	0.201304047474705	0.106673579828292	1.88710314024087	0.059146454426664	0.479326661032551	1.14973712920084	525	PsoOvis1B014039	KAH7646263.1hypothetical protein HUG17_1801
PsoOvis1B010227	951.894323191871	0.174523401566226	0.0925163932851284	1.88640515879557	0.0592403779254949	0.479657530865164	1.12859150978232	685	PsoOvis1B010227	repair and recombination RAD54-like
PsoOvis1B004011	28.4303650522096	0.75837188223008	0.402231113485424	1.88541327809929	0.0593740627262936	0.479952497222374	1.69158055579145	47	PsoOvis1B004011	protein_coding
PsoOvis1B009989	526.54951633059	0.245166868302209	0.130028761546525	1.88548183791235	0.0593648142487459	0.479952497222374	1.18522985178684	476	PsoOvis1B009989	protein_coding
PsoOvis1B001585	90.5577454167221	0.708388301530659	0.37581264552155	1.88495067947371	0.05943649690757	0.480064013484219	1.63397770832309	178	PsoOvis1B001585	aristaless-like isoform X2,aristaless-like isoform X2
PsoOvis1B000719	4663.1373036377	-0.240401450351741	0.127687007234015	-1.88274011239962	0.0597355965543344	0.480513722894279	0.846509726252093	-506	PsoOvis1B000719	laminin subunit alpha-1
PsoOvis1B007291	83.5476335320974	0.470089767473395	0.24958397108367	1.88349342080066	0.059633530618282	0.480513722894279	1.38519565517206	105	PsoOvis1B007291	protein_coding
PsoOvis1B009120	695.317155900409	0.222388661913025	0.118115865303443	1.88280093738214	0.0597273499887211	0.480513722894279	1.16666362653126	594	PsoOvis1B009120	alanine--glyoxylate aminotransferase 2, mitochondrial
PsoOvis1B012418	367.953348099765	-0.680904382030383	0.361457319766625	-1.88377533057017	0.0595953718152646	0.480513722894279	0.623774126668207	-391	PsoOvis1B012418	pancreatic triacylglycerol lipase-like
PsoOvis1B012919	166.873767444447	0.432801337890957	0.229816993969368	1.88324340343884	0.0596673894789846	0.480513722894279	1.34985209488211	199	PsoOvis1B012919	bone morphogenetic protein 2-like
PsoOvis1B008514	54.3505089878883	-0.933136735456529	0.495834836285555	-1.88195073675527	0.0598427046831684	0.480983302298756	0.523718424319514	-83	PsoOvis1B008514	protein_coding
PsoOvis1B008348	356.660861262779	0.514079081560442	0.273310358408663	1.88093522892306	0.0599807302591673	0.481308786713806	1.42808225809803	492	PsoOvis1B008348	mannosyl-oligosaccharide glucosidase-like protein
PsoOvis1B011266	519.298022311672	0.187476131841404	0.0996596682187776	1.88116351571478	0.0599496790428882	0.481308786713806	1.13876979462615	375	PsoOvis1B011266	protein_coding
PsoOvis1B002875	1753.39122941769	-0.386593140642407	0.20582708216854	-1.87824234094641	0.0603480203251514	0.481515732101248	0.764933830128958	-831	PsoOvis1B002875	myotubularin-related 14
PsoOvis1B006313	1954.13479268425	-0.299563705889148	0.159456744680579	-1.87865183432177	0.0602920485437444	0.481515732101248	0.812498071649801	-553	PsoOvis1B006313	protein_coding
PsoOvis1B006409	385.421658577661	0.411851011304921	0.21916638449207	1.87917053182863	0.0602212119354333	0.481515732101248	1.33039164298586	464	PsoOvis1B006409	protein_coding,protein_coding
PsoOvis1B007694	508.029096940703	0.22949382095734	0.122163360830987	1.87858142896743	0.0603016688657801	0.481515732101248	1.1724235245568	425	PsoOvis1B007694	chiasm C-roughest,irregular chiasm C-roughest protein-like isoform X1,irregular chiasm C-roughest protein-like isoform X1
PsoOvis1B010324	376.21802594673	0.429837042438951	0.228831515848097	1.87839966381329	0.0603265114870187	0.481515732101248	1.3470814106122	497	PsoOvis1B010324	irregular chiasm C-roughest protein-like isoform X1,irregular chiasm C-roughest protein-like isoform X1
PsoOvis1B010544	189.118268965089	0.363814692257963	0.193565477537942	1.87954327850973	0.0601703499130328	0.481515732101248	1.28682394988989	200	PsoOvis1B010544	protein_coding
PsoOvis1B012488	820.9501475295	-0.45597436232689	0.242620446568595	-1.87937318876369	0.060193554575805	0.481515732101248	0.72901764443306	-466	PsoOvis1B012488	protein_coding
PsoOvis1B013462	1544.67635757699	-0.205448107942862	0.109473995288412	-1.87668411481287	0.060561401085295	0.48282797149585	0.867269267352501	-135	PsoOvis1B013462	sorting-associated 16 homolog
PsoOvis1B011307	4411.64412806739	-0.355034903741201	0.189286198086794	-1.87565130120267	0.0607031770562568	0.483362264503577	0.781850727249087	-1575	PsoOvis1B011307	protein_coding
PsoOvis1B013478	1022.2779119972	-0.470399488262753	0.250815173001054	-1.87548258199186	0.0607263635242589	0.483362264503577	0.721764710434687	-661	PsoOvis1B013478	repeat domain containing,repeat domain containing
PsoOvis1B006895	626.800592577199	-0.544263713764091	0.290260934880385	-1.87508427197886	0.0607811309352685	0.48340834998477	0.685741284507366	-475	PsoOvis1B006895	protein_coding
PsoOvis1B007691	1203.69709707077	-0.31312427385358	0.167104314709732	-1.87382518756318	0.0609545235769598	0.484063653951281	0.804896800767076	-385	PsoOvis1B007691	transporter sub-family g
PsoOvis1B009434	426.757251346732	0.201190483188268	0.10737181105263	1.87377377000422	0.0609616131571877	0.484063653951281	1.14964662917546	316	PsoOvis1B009434	protein_coding
PsoOvis1B007840	1835.20571014235	-0.25693953711239	0.137171542893878	-1.87312566215844	0.0610510344548876	0.484384011310081	0.836861314538421	-392	PsoOvis1B007840	probable signal peptidase complex subunit 2
PsoOvis1B002154	979.841850943408	0.354941852875042	0.189560159894474	1.87244963853498	0.0611444231149102	0.484735306139891	1.27893403342177	1133	PsoOvis1B002154	retrovirus-related Pol poly from transposon TNT 1-94
PsoOvis1B000900	171.288553201012	0.457426164687841	0.244611718544412	1.8700092023792	0.061482539966604	0.485831862516952	1.37308997506392	242	PsoOvis1B000900	protein_coding
PsoOvis1B007702	2724.96533786804	0.206534646428504	0.110452882563926	1.86988914760979	0.06149921315161	0.485831862516952	1.15391315296725	2183	PsoOvis1B007702	upstream element-binding 1,non_sense_mediated_decay
PsoOvis1B008633	22.0433594118193	0.836880422250747	0.447358114709496	1.87071698206301	0.0613843197058557	0.485831862516952	1.78618365077415	44	PsoOvis1B008633	syndrome type-1G homolog,protein_coding
PsoOvis1B011302	58.606585629325	0.576940800348686	0.308577997026968	1.86967575753064	0.0615288579682057	0.485831862516952	1.49168281561644	96	PsoOvis1B011302	peptidyl-prolyl cis-trans isomerase B
PsoOvis1B013199	757.218983264365	-0.192291561060367	0.102804608821248	-1.87045661926222	0.0614204357502994	0.485831862516952	0.875214435597796	-46	PsoOvis1B013199	protein_coding
PsoOvis1B000927	3429.14189289937	0.104839414705815	0.0561023752191004	1.86871615143527	0.0616623157074628	0.486496447667992	1.07537468465226	1833	PsoOvis1B000927	POZ domain-containing 2-like
PsoOvis1B006144	60.0046652106604	-1.03050441874397	0.551786599899286	-1.86757782615971	0.0618209395454784	0.487358365266671	0.48953895821418	-88	PsoOvis1B006144	xiia secretory phospholipase a2
PsoOvis1B003744	12282.618077635	0.166393855321673	0.0891656395172799	1.86612080867122	0.0620244652867083	0.487974245327984	1.12224981258293	8317	PsoOvis1B003744	protein_coding,protein_coding
PsoOvis1B005664	215.669693570455	-1.11751057022065	0.598828801248528	-1.8661603581703	0.0620189334420235	0.487974245327984	0.460888421536068	-355	PsoOvis1B005664	protein_coding
PsoOvis1B007892	2265.21993359183	-0.216211397152601	0.115871586966751	-1.86595698576772	0.062047383777773	0.487974245327984	0.860823043264505	-279	PsoOvis1B007892	anoctaminanoctamin-1-like-like,anoctaminanoctamin-1-like-like
PsoOvis1B010028	1005.60240181738	-0.152241467535238	0.0817025178612663	-1.86336322943865	0.0624111797182451	0.490444541257229	0.899851306788824	36	PsoOvis1B010028	Mitochondrial ribosome-associated GTPase 2
PsoOvis1B004221	1420.71262439808	-0.247917644300986	0.133234008546404	-1.8607684855075	0.062776877706355	0.492107399584807	0.842111023824645	-280	PsoOvis1B004221	Coatomer subunit epsilon
PsoOvis1B007065	380.46914388436	-0.839034534337135	0.450988803274167	-1.86043318203416	0.0628242637117328	0.492107399584807	0.559017543908281	-465	PsoOvis1B007065	protein_coding
PsoOvis1B009530	1934.44776263478	0.120396877936076	0.0647062035804147	1.86066978549361	0.0627908231925406	0.492107399584807	1.08703385878436	1108	PsoOvis1B009530	Translation initiation factor eIF-2B subunit epsilon
PsoOvis1B010169	24.5595317886674	1.36586523001533	0.734298622962321	1.860095044854	0.0628720801293253	0.492107399584807	2.57730848933091	71	PsoOvis1B010169	protein_coding
PsoOvis1B011640	1929.07389431164	0.354751448465135	0.190594353831792	1.861290438741	0.0627031726548171	0.492107399584807	1.27876525304586	2192	PsoOvis1B011640	formimidoyltransferaseformimidoyltransferase-cyclodeaminase-like-like
PsoOvis1B014565	3204.24992787519	-0.116957784741621	0.0628951789538649	-1.85956676945641	0.0629468444599855	0.492302182900204	0.922130100323885	289	PsoOvis1B014565	protein_coding
PsoOvis1B001988	132.872963082831	-0.502144330482842	0.270228516868645	-1.85822109487774	0.063137623560873	0.492671828185418	0.706056563159606	-94	PsoOvis1B001988	protein_coding
PsoOvis1B003802	855.660246026825	-0.212923356400932	0.114630573219351	-1.8574744103695	0.0632436885826672	0.492671828185418	0.862787179148228	-94	PsoOvis1B003802	domain and NUDIX domain hydrolase,domain and NUDIX domain hydrolase
PsoOvis1B006949	3595.54952093574	-0.104364770733799	0.0561576198560528	-1.85842582006349	0.0631085684576608	0.492671828185418	0.930214432730735	474	PsoOvis1B006949	aspartate--tRNA ligase, cytoplasmic-like,aspartate--tRNA ligase, cytoplasmic-like
PsoOvis1B009103	95.8581003408816	-0.998978095918614	0.537813101034404	-1.85748189100866	0.063242625243256	0.492671828185418	0.500354290428852	-167	PsoOvis1B009103	protein_coding
PsoOvis1B011191	2177.79298587481	-0.175633850935952	0.0945446784230862	-1.8576809807316	0.0632143309580485	0.492671828185418	0.885378440858327	-89	PsoOvis1B011191	protein_coding
PsoOvis1B005284	4252.59734460833	-0.554131313762956	0.298454231538484	-1.85667099074621	0.0633579771282969	0.493172897678463	0.681067023938806	-3384	PsoOvis1B005284	protein_coding,protein_coding
PsoOvis1B010609	432.072194357794	0.23530187430462	0.126880908184341	1.85450969473483	0.0636662744627387	0.49440293386879	1.17715302286139	356	PsoOvis1B010609	GTPase-activating 3 isoform X2
PsoOvis1B012054	22.7049846160662	0.893486841359932	0.481714382049201	1.85480623924713	0.0636239007620935	0.49440293386879	1.85766047142695	47	PsoOvis1B012054	and LDL-receptor class A domain-containing 1-like
PsoOvis1B012978	182.585303154505	0.397888538957879	0.214526403125611	1.8547299221015	0.063634803609203	0.49440293386879	1.31757815315365	181	PsoOvis1B012978	finger ZIC 1,finger ZIC 1
PsoOvis1B001180	68.8669195086015	0.907097652866225	0.489643109845799	1.85256901327968	0.0639441572557902	0.49442312205283	1.87526912147634	161	PsoOvis1B001180	protein_coding
PsoOvis1B003935	57.6982430597325	1.30966645547678	0.707371869900492	1.85145396813844	0.0641042711916396	0.49442312205283	2.47884223658804	192	PsoOvis1B003935	protein_coding
PsoOvis1B004046	411.741075214775	0.566631646230436	0.306237341438017	1.85030226415129	0.0642699965140608	0.49442312205283	1.48106160009197	659	PsoOvis1B004046	KAH7646792.1hypothetical protein HUG17_2330
PsoOvis1B005058	1504.637590814	-0.163869235432575	0.0885154816867369	-1.85130592196878	0.0641255546247405	0.49442312205283	0.892627874785795	-10	PsoOvis1B005058	protein_coding,protein_coding
PsoOvis1B005116	8.42976154670675	1.7765799950129	0.959965472877892	1.85067072223636	0.064216938522766	0.49442312205283	3.42613024077078	29	PsoOvis1B005116	protein_coding
PsoOvis1B005605	170.337956810879	-1.35064718511761	0.729151904829952	-1.85235364012742	0.0639750578150948	0.49442312205283	0.392116108343249	-343	PsoOvis1B005605	DNA-directed rna polymerases i and iii subunit rpac2
PsoOvis1B005990	1501.28795412238	0.14375216063336	0.0776510938875747	1.8512573801148	0.0641325343752065	0.49442312205283	1.10477468018486	949	PsoOvis1B005990	COP9 signalosome complex subunit 7b-like
PsoOvis1B009157	80.6685201449521	-0.568461392978812	0.307181167535311	-1.850573710426	0.0642309047221668	0.49442312205283	0.674335571234982	-69	PsoOvis1B009157	protein_coding
PsoOvis1B011601	260.564776514038	0.675114303362885	0.364118431518641	1.85410637013667	0.0637239435463074	0.49442312205283	1.59672327457601	415	PsoOvis1B011601	protein_coding
PsoOvis1B012062	2821.6551554603	0.164907207780528	0.089036082931184	1.85213906937017	0.0640058555124901	0.49442312205283	1.12109396844181	1880	PsoOvis1B012062	general transcription and DNA repair factor IIH helicase subunit XPB,general transcription and DNA repair factor IIH helicase subunit XPB
PsoOvis1B012656	339.455243642422	-0.314786511709945	0.169818555551012	-1.85366381599793	0.0637872714787404	0.49442312205283	0.803969952454921	-99	PsoOvis1B012656	protein_coding
PsoOvis1B013639	14435.9717627687	-0.262170978142166	0.141468000021309	-1.85321753401953	0.0638511854826241	0.49442312205283	0.83383221799703	-3313	PsoOvis1B013639	inositol-3-phosphate synthase 1-A,protein_coding,inositol-3-phosphate synthase 1-A,inositol-3-phosphate synthase 1-A-like protein,protein_coding
PsoOvis1B002119	524.777063005654	0.430357148695656	0.232751142805606	1.84900122726826	0.0644576355049963	0.495025820054515	1.34756713473031	686	PsoOvis1B002119	i 2
PsoOvis1B004798	13.2469101580055	1.73859730830081	0.940611519807558	1.84836914250903	0.0645489595147073	0.495025820054515	3.33710552631333	49	PsoOvis1B004798	protein_coding
PsoOvis1B008400	985.162140302781	-0.223958412882778	0.121145743334011	-1.84866926991649	0.0645055836096205	0.495025820054515	0.85621296537972	-120	PsoOvis1B008400	tRNA uracil-5-methyltransferase
PsoOvis1B012858	870.16678273683	-0.703632575775178	0.380587090150148	-1.8488083121726	0.064485496687184	0.495025820054515	0.614024201155726	-954	PsoOvis1B012858	protein_coding
PsoOvis1B006911	12807.8500093137	-0.294863381962758	0.159587875579503	-1.84765528641845	0.0646522262717459	0.495432820886749	0.815149520478875	-2703	PsoOvis1B006911	ribosomal l19
PsoOvis1B003676	1128.77108745956	0.351755639552312	0.190458566399752	1.84688799354929	0.0647633752020331	0.495899544797569	1.27611260543415	1093	PsoOvis1B003676	4-coumarate--CoA ligase-like 7,4-coumarate--CoA ligase-like 7
PsoOvis1B012763	1423.15839207098	0.134179987012103	0.0727040815472213	1.84556333230003	0.0649556347495282	0.496986135641739	1.09746884649748	875	PsoOvis1B012763	beta-arrestin-1-like isoform X2
PsoOvis1B000666	779.639687172734	-0.190178546435722	0.103154445214256	-1.84362919155557	0.0652371987520655	0.498367764460438	0.876497240217825	-30	PsoOvis1B000666	protein_coding
PsoOvis1B011466	3316.35849697578	-0.172844385838981	0.093741226514849	-1.84384600314144	0.0652055862335837	0.498367764460438	0.887091984853241	-27	PsoOvis1B011466	long-chain-fatty-acid--CoA ligase 4-like
PsoOvis1B005727	138.279573040834	0.390269479689179	0.211762866811189	1.84295521479292	0.0653355496085299	0.498733081698523	1.31063819390693	144	PsoOvis1B005727	---NA---,---NA---
PsoOvis1B011337	340.918310983692	-0.48099569142359	0.261050234697104	-1.84254073543235	0.0653960936945599	0.498799307940232	0.716482964943674	-205	PsoOvis1B011337	protein_coding
PsoOvis1B011593	298.76896108339	-0.38544287365247	0.209229189774758	-1.84220411151719	0.0654452992687538	0.498799307940232	0.765543958373594	-141	PsoOvis1B011593	protein_coding
PsoOvis1B010861	372.933594029331	0.383287393468566	0.208124300885593	1.84162729598434	0.0655296855180781	0.499057095727956	1.30431053582945	423	PsoOvis1B010861	protein_coding
PsoOvis1B002329	137.738208914274	-0.546240064610004	0.29687240961962	-1.83998258817617	0.0657707936522538	0.500121520298725	0.684802529286968	-104	PsoOvis1B002329	protein_coding
PsoOvis1B003171	1291.07157116142	-0.390169586942492	0.212022278997942	-1.84022919094403	0.0657345960592232	0.500121520298725	0.763039904851051	-608	PsoOvis1B003171	protein_coding
PsoOvis1B000120	167.163238244799	0.327765182583355	0.178221943869285	1.83908432074869	0.0659027848042303	0.500739404170711	1.25506769603581	178	PsoOvis1B000120	tumor necrosis factor receptor superfamily member 16-like
PsoOvis1B003344	392.536722168073	0.40021887826805	0.217883159374476	1.83685090402142	0.0662319087866765	0.502080598866741	1.31970811491002	458	PsoOvis1B003344	protein_coding
PsoOvis1B003752	1427.84819035479	-0.271278417012932	0.147679009597791	-1.83694634567071	0.0662178165306606	0.502080598866741	0.828584985439653	-337	PsoOvis1B003752	protein_coding
PsoOvis1B010683	1017.14717794321	0.158376067307826	0.0862118362063881	1.83705711740878	0.0662014638369289	0.502080598866741	1.11603019999745	651	PsoOvis1B010683	protein_coding
PsoOvis1B004281	637.155923349082	-0.562383786169167	0.306324535499224	-1.83590839451576	0.0663712059660339	0.502364879512849	0.677182320534741	-523	PsoOvis1B004281	protein_coding,protein_coding
PsoOvis1B005767	4328.89056790046	-0.443450210015455	0.241512901261228	-1.83613466485505	0.0663377425896131	0.502364879512849	0.735373855026861	-2613	PsoOvis1B005767	protein_coding,non_sense_mediated_decay
PsoOvis1B000142	60.7412818771719	0.601423060482568	0.327879103520507	1.83428298426146	0.0666119986523329	0.50279592735648	1.51721239233481	82	PsoOvis1B000142	protein_coding
PsoOvis1B003140	1853.23218790713	-0.184287693710316	0.100498361490263	-1.8337382916255	0.0666928516636763	0.50279592735648	0.880083495019145	-104	PsoOvis1B003140	length regulation TEL2 homolog,non_sense_mediated_decay
PsoOvis1B006286	358.175691121408	0.379207516935134	0.206828777829779	1.83343691779305	0.0667376216679021	0.50279592735648	1.30062721502474	400	PsoOvis1B006286	protein_coding,protein_coding
PsoOvis1B008140	827.497672445043	0.203279568427975	0.110841341915754	1.83396885056191	0.066658618128935	0.50279592735648	1.15131257344337	642	PsoOvis1B008140	malonyl-coa decarboxylase, mitochondrial
PsoOvis1B009311	857.225274531697	0.245891151370584	0.134078654363152	1.83393212393517	0.066664070352227	0.50279592735648	1.18582502776607	714	PsoOvis1B009311	protein_coding
PsoOvis1B011190	632.794167452237	-0.460098425352094	0.251038909177806	-1.83277734459169	0.0668356896344176	0.50279592735648	0.72693666298284	-362	PsoOvis1B011190	protein_coding
PsoOvis1B011620	1303.30371164185	0.255663191439286	0.139433938664923	1.83357935583873	0.0667164589775228	0.50279592735648	1.19388443277957	1230	PsoOvis1B011620	non_sense_mediated_decay
PsoOvis1B012440	25.7660386680151	-0.745028454267074	0.40642934248385	-1.83310695461581	0.0667866670839103	0.50279592735648	0.596656103554466	-32	PsoOvis1B012440	4 isoform x1
PsoOvis1B008658	2687.33381269952	-0.192553783965447	0.105082087960194	-1.83241299923911	0.0668899128049124	0.502820593590621	0.875055371894337	-215	PsoOvis1B008658	atp-dependent rna helicase ddx54
PsoOvis1B009700	391.35925688536	-0.365190186630945	0.199460419528832	-1.8308904969397	0.0671168890401767	0.503759463746422	0.776366521931348	-164	PsoOvis1B009700	LARGE xylosyl- and glucuronyltransferase 1-like
PsoOvis1B011590	84.5330158740019	-1.08276959159873	0.591302534425293	-1.83116007214668	0.0670766543617692	0.503759463746422	0.472121604648226	-133	PsoOvis1B011590	globin 2
PsoOvis1B004322	1725.52792633256	-0.180670076142723	0.0987183788957095	-1.83015643250778	0.0672265504393788	0.50414650905561	0.882293110026385	-76	PsoOvis1B004322	low-density lipoprotein receptor-related protein 12
PsoOvis1B008610	3377.37743535259	-0.15051834108763	0.0822566734761666	-1.82986175743226	0.0672706132144112	0.50414650905561	0.900926713502029	33	PsoOvis1B008610	trna n6-adenosine threonylcarbamoyltransferase,trna n6-adenosine threonylcarbamoyltransferase
PsoOvis1B000790	81.970733472495	0.492523477929952	0.269239778308968	1.82931170506594	0.067352926157176	0.5043804106004	1.4069035984126	115	PsoOvis1B000790	frizzled-5
PsoOvis1B008542	374.833210074218	0.230043358631911	0.125836689862635	1.82811037768897	0.0675329877768459	0.505345405123176	1.17287019804163	290	PsoOvis1B008542	cyclin-dependent kinase 10-like
PsoOvis1B003164	268.592401602744	0.343760676937956	0.188173783596131	1.8268255565066	0.0677260020331136	0.505925346116188	1.26906034907851	291	PsoOvis1B003164	beta-hexosaminidase subunit beta-hexosaminidase
PsoOvis1B006468	1814.30060660754	0.258443580452043	0.141444076214815	1.82717853846023	0.0676729296154732	0.505925346116188	1.19618752788073	1646	PsoOvis1B006468	protein_coding
PsoOvis1B010409	1815.48196184375	-0.193059170103648	0.105694850344669	-1.82657120450132	0.067764266217386	0.505925346116188	0.874748887577417	-131	PsoOvis1B010409	repeat and FYVE domain-containing 3,repeat and FYVE domain-containing 3,non_sense_mediated_decay,non_sense_mediated_decay
PsoOvis1B000352	7690.36612132955	-0.258498586434518	0.14158114272951	-1.82579813562021	0.0678806742607929	0.506411379405916	0.835957448291392	-1110	PsoOvis1B000352	ribosomal protein S26
PsoOvis1B005187	1237.88166985115	-0.205115390597117	0.112439728783305	-1.82422523441351	0.0681180281326708	0.507798291291134	0.867469301868943	-126	PsoOvis1B005187	finger 728
PsoOvis1B012199	1116.68162525987	0.236146439928326	0.129545433567082	1.82288509464166	0.0683207958951984	0.508925475838195	1.17784233973504	1002	PsoOvis1B012199	protein_coding
PsoOvis1B000491	7323.52744283919	-0.20299791758708	0.111404533068204	-1.82216927800237	0.0684293045641831	0.509349348452856	0.868743439110195	-510	PsoOvis1B000491	protein_coding
PsoOvis1B003700	1560.38049015405	0.288578491089494	0.158515959385822	1.82050117986609	0.0686827167418521	0.509725781377929	1.22143618531961	1363	PsoOvis1B003700	polarity dorsal
PsoOvis1B004315	717.402349152419	-0.187708597751845	0.103109589646248	-1.82047662487885	0.0686864528097918	0.509725781377929	0.877999122042994	-48	PsoOvis1B004315	UDP-N-acetylhexosamine pyrophosphorylase-like isoform X1,UDP-N-acetylhexosamine pyrophosphorylase-like isoform X1
PsoOvis1B004754	44.267825702154	0.796819495384761	0.437552364963182	1.82108373577597	0.0685941291982499	0.509725781377929	1.7372669963449	89	PsoOvis1B004754	protein_coding
PsoOvis1B009592	811.726755407979	0.821494833920597	0.451226369087835	1.82058250625128	0.0686703440366645	0.509725781377929	1.76723614818566	1588	PsoOvis1B009592	partial
PsoOvis1B000186	7753.94204357592	-0.174842042693117	0.0960704199630875	-1.81993627966126	0.0687687092048572	0.509935879967387	0.885864505026312	-353	PsoOvis1B000186	chain fatty acid coa ligase
PsoOvis1B005572	150.899620513303	0.475986130002304	0.261635321994894	1.81927320200134	0.0688697596754333	0.509935879967387	1.39086859990482	211	PsoOvis1B005572	protein_coding,protein_coding,protein_coding,protein_coding
PsoOvis1B007740	495.161553006555	0.278275915153449	0.152941057606625	1.81949778240186	0.0688355208364632	0.509935879967387	1.21274473408498	498	PsoOvis1B007740	protein_coding
PsoOvis1B014650	431.980604570813	0.390875402182214	0.215104996494133	1.81713771670978	0.0691960288540557	0.511967619782256	1.31118876899774	425	PsoOvis1B014650	kynurenine 3-monooxygenase-like isoform X1,kynurenine 3-monooxygenase-like isoform X1,Kynurenine 3-monooxygenase
PsoOvis1B000265	2035.93816065439	-0.424563849710329	0.234019413674404	-1.81422490999415	0.0696431066170301	0.513735024148047	0.745063942524	-1160	PsoOvis1B000265	RNA-dependent rna polymerase 1,RNA-dependent rna polymerase 1,non_sense_mediated_decay
PsoOvis1B001407	13.1946195615561	1.8645798058103	1.02761031312481	1.81448140603064	0.0696036428415438	0.513735024148047	3.64161853512329	54	PsoOvis1B001407	protein_coding
PsoOvis1B007307	4056.53506176175	0.209745711955281	0.115579238375272	1.81473519728743	0.0695646132890754	0.513735024148047	1.15648432512148	2812	PsoOvis1B007307	very-long-chain 3-oxoacyl-CoA reductase
PsoOvis1B007580	261.936996812922	0.373834614785541	0.206021991493513	1.81453742911379	0.0695950257274275	0.513735024148047	1.29579241207734	288	PsoOvis1B007580	homeobox protein Hox-C5-like
PsoOvis1B001592	5351.7733456303	0.174994128204138	0.0965037358578586	1.8133404541135	0.0697793274778239	0.514355460945573	1.12895980990919	3332	PsoOvis1B001592	protein_coding,protein_coding
PsoOvis1B004291	2337.31337905432	-0.151454868929683	0.083644017742523	-1.81070772324566	0.0701861067042626	0.51619737196056	0.900342065237753	62	PsoOvis1B004291	alpha-mannosidase 2
PsoOvis1B013476	14.7584116884509	1.30147498435624	0.718716877403552	1.81083125396745	0.0701669767486538	0.51619737196056	2.46480751192204	49	PsoOvis1B013476	solute carrier family 41 member 1-like
PsoOvis1B013508	42.5514593341796	1.38344901793717	0.763903312456945	1.81102633720435	0.0701367748913378	0.51619737196056	2.60891333066043	127	PsoOvis1B013508	threonine phosphatase
PsoOvis1B002246	7.20355701298346	-1.64793410676477	0.910619157701312	-1.8096853034859	0.0703446028773226	0.516593177380338	0.319096766207641	-21	PsoOvis1B002246	protein_coding
PsoOvis1B002995	12768.7007305934	-0.187099684994866	0.103383306466041	-1.80976688974757	0.0703319445502977	0.516593177380338	0.878369773975856	-224	PsoOvis1B002995	60 kDa heat shock protein, mitochondrial-like
PsoOvis1B013362	8.67055397725208	1.34488320650501	0.74342904986785	1.80902697674253	0.0704468124404508	0.516959136644795	2.5400963230483	23	PsoOvis1B013362	protein_coding
PsoOvis1B005035	2453.32852001773	0.217431027895136	0.120320343539953	1.80710112270364	0.0707465136466408	0.517619043508039	1.16266141906755	1821	PsoOvis1B005035	finger rotund isoform x1
PsoOvis1B008629	1855.05390319609	-0.198601123455592	0.109888207700136	-1.80730150770625	0.070715281094666	0.517619043508039	0.871395082284981	-120	PsoOvis1B008629	YY1-associated factor 2
PsoOvis1B010814	60.1700810168628	-0.652539721860548	0.361059559470619	-1.80729108188492	0.0707169058126419	0.517619043508039	0.636159431618632	-58	PsoOvis1B010814	protein_coding
PsoOvis1B014236	1670.33079822498	-0.117316309328083	0.0648840080892062	-1.80809282260723	0.070592055080899	0.517619043508039	0.921900969962042	156	PsoOvis1B014236	putative ATP-dependent RNA helicase DDX56
PsoOvis1B000440	1658.62036441735	0.240695226988414	0.133310405416938	1.80552467930483	0.0709926171785373	0.517708705532077	1.18156191259597	1442	PsoOvis1B000440	protein_coding
PsoOvis1B001596	2408.88693858928	-0.165591399880993	0.0917399989183367	-1.80500765024421	0.0710734849033399	0.517708705532077	0.891562968624839	58	PsoOvis1B001596	protein unc-45 homolog B-like
PsoOvis1B003859	1854.80984075908	-0.157118430501043	0.0870002457479234	-1.80595387001873	0.0709255454330003	0.517708705532077	0.896814537343026	33	PsoOvis1B003859	protein_coding,protein_coding
PsoOvis1B007959	56.9385710369512	0.607069049519728	0.33612436345763	1.80608463865861	0.0709051199042175	0.517708705532077	1.5231616387289	81	PsoOvis1B007959	cation carnitine transporter
PsoOvis1B009568	1075.51442195723	0.339967088674912	0.188286698957576	1.80558207540466	0.0709836445963645	0.517708705532077	1.26572771936379	1145	PsoOvis1B009568	protein_coding
PsoOvis1B010655	554.444802446698	0.321087025991237	0.177885785715619	1.80501789223648	0.0710718822361202	0.517708705532077	1.24927148171057	544	PsoOvis1B010655	activated RNA polymerase II transcriptional coactivator p15
PsoOvis1B003077	463.676433494396	0.276570352693303	0.153329877174169	1.80376034854019	0.0712688843377828	0.518096171333514	1.21131186735224	447	PsoOvis1B003077	oxidoreductase 2,oxidoreductase 2
PsoOvis1B003733	88.283450288416	-0.538560138213116	0.29883218617964	-1.80221596976628	0.0715114330924644	0.518096171333514	0.688457671941848	-62	PsoOvis1B003733	protein_coding
PsoOvis1B003987	2754.35052484033	-0.164922367721455	0.0915222368249986	-1.80199231840024	0.0715466141365329	0.518096171333514	0.891976515915763	-48	PsoOvis1B003987	ubiquitin carboxyl-terminal hydrolase MINDY-2,protein_coding
PsoOvis1B007738	981.93243477831	-0.570751728320032	0.316616298172432	-1.80266060722242	0.071441532367629	0.518096171333514	0.67326588619825	-736	PsoOvis1B007738	exocytosis transmembrane
PsoOvis1B008325	5290.50950796909	-0.254166731684458	0.14098782452634	-1.8027566035461	0.0714264482951274	0.518096171333514	0.838471277053687	-746	PsoOvis1B008325	DNA-binding protein HEXBP-like,protein_coding
PsoOvis1B009753	24.0725913059192	0.796814054906586	0.442167781301833	1.80206267530529	0.0715355452514143	0.518096171333514	1.73726044503289	55	PsoOvis1B009753	protein_coding,protein_coding
PsoOvis1B013068	33.7253035054175	-0.709702773531139	0.393656999434367	-1.80284555984242	0.0714124727646881	0.518096171333514	0.611446097028098	-30	PsoOvis1B013068	protein_coding
PsoOvis1B014781	986.260654077837	0.213723054249275	0.118523567077362	1.80321145844163	0.0713550116184848	0.518096171333514	1.15967701670521	808	PsoOvis1B014781	,,
PsoOvis1B002280	365.225140284086	-0.255666978726683	0.141992149483891	-1.80057122633874	0.0717704877656453	0.519336300767536	0.837599810668189	-70	PsoOvis1B002280	protein_coding
PsoOvis1B002607	2750.61537974455	0.16905162780951	0.0939287162195571	1.79978641903669	0.071894369210773	0.51985159275482	1.12431915757374	1951	PsoOvis1B002607	protein_coding
PsoOvis1B008636	1776.28461490284	-0.208385058143256	0.115822882935833	-1.79917001598641	0.0719917908940812	0.519916671540582	0.865505529561328	-203	PsoOvis1B008636	Serine/threonine-protein kinase pelle, partial,Serine/threonine-protein kinase pelle, partial
PsoOvis1B013118	6354.12113521406	-0.158143973331848	0.0879035237142626	-1.79906295731565	0.0720087223906764	0.519916671540582	0.896177261357698	-35	PsoOvis1B013118	udp-glucuronosyltransferase-like protein 3,udp-glucuronosyltransferase-like protein 3
PsoOvis1B000117	6.6193200757318	-1.66005374085205	0.922952778386369	-1.79863345094901	0.0720766822888495	0.520026940198059	0.316427361252543	-15	PsoOvis1B000117	protein_coding
PsoOvis1B003796	588.727386196925	-0.2789732935477	0.155383170104152	-1.79538938072061	0.0725916832022554	0.523261181097662	0.82417734157263	-152	PsoOvis1B003796	fatsuppressor-like cadherin-related tumor suppressor homolog isoform X1,fatsuppressor-like cadherin-related tumor suppressor homolog isoform X1
PsoOvis1B009978	1264.95625600042	-0.235684680013838	0.131290228062381	-1.79514258975813	0.0726309846103138	0.523261181097662	0.849281847887163	-215	PsoOvis1B009978	exoribonuclease 1
PsoOvis1B001935	25.6515847864674	-1.25784731450051	0.701236443702156	-1.79375633682092	0.0728520689031722	0.523718371180703	0.41816745375026	-58	PsoOvis1B001935	KAH7637364.1hypothetical protein HUG17_7570
PsoOvis1B006379	121.887508289705	-1.14525465110831	0.63829987627608	-1.79422665376322	0.0727769995242699	0.523718371180703	0.452109879506864	-192	PsoOvis1B006379	protein_coding
PsoOvis1B011586	1832.65638512886	0.189180032942541	0.105466422513637	1.79374656344374	0.0728536295472244	0.523718371180703	1.14011553806684	1403	PsoOvis1B011586	enoylmitochondrial-likeCoA delta isomerase 2, mitochondrial
PsoOvis1B008490	25.7243574027458	1.29557907404064	0.722545575477588	1.79307592214413	0.0729607850594049	0.524106949444197	2.45475505506321	71	PsoOvis1B008490	protein_coding
PsoOvis1B013427	4243.79687159581	-0.102034075460211	0.056952262556989	-1.79157193900965	0.0732015614373729	0.52545411737227	0.931718422499399	588	PsoOvis1B013427	sodium-dependent glucose transporter 1
PsoOvis1B009159	1147.15663450531	-0.168769097069601	0.0942683652416479	-1.79030469698904	0.0734049415992584	0.526531085453983	0.889601362589245	9	PsoOvis1B009159	1-phosphatidylinositol 4,5-bisphosphate phosphodiesterase delta-1 isoform X2
PsoOvis1B000752	3674.79249665932	-0.0989064714319607	0.0554601607683681	-1.78337873640591	0.0745246722037392	0.527156873717956	0.933740476473587	478	PsoOvis1B000752	Retinoic acid receptor RXR-alpha-A,Retinoic acid receptor RXR-alpha-A,retinoic acid receptor RXR-beta-A isoform X4,protein_coding
PsoOvis1B001040	1979.0902305142	-0.163702694580919	0.0915344060493021	-1.78842799824085	0.0737069825282799	0.527156873717956	0.892730923304709	-18	PsoOvis1B001040	oxysterol-binding protein-related 9,oxysterol-binding protein-related 9,protein_coding,protein_coding
PsoOvis1B001423	357.765358968263	-0.292293491591645	0.164002014708402	-1.78225549308859	0.0747075770273652	0.527156873717956	0.816602850350452	-97	PsoOvis1B001423	XP_027196361.1uncharacterized protein LOC113790851
PsoOvis1B001448	765.036651485183	-0.204991256610741	0.114995518042346	-1.78260214050477	0.0746510911535199	0.527156873717956	0.867543944847706	-76	PsoOvis1B001448	solute carrier family 13 member 5-like
PsoOvis1B001910	656.422787276404	0.165136593176028	0.0926094654540879	1.78315026834807	0.0745618454352523	0.527156873717956	1.12127223413295	418	PsoOvis1B001910	protein_coding
PsoOvis1B002915	109.353342745259	-0.419478479935888	0.234686365023169	-1.78740030292972	0.073872812708039	0.527156873717956	0.747694859806822	-55	PsoOvis1B002915	protein_coding
PsoOvis1B003143	2083.24962123416	-0.132637363652563	0.0742531828962775	-1.78628522682779	0.074053087653844	0.527156873717956	0.912162418181495	113	PsoOvis1B003143	domain-binding 5-like
PsoOvis1B003289	2984.60339448809	0.202784428293106	0.113686846979928	1.78371054946144	0.0744707110379784	0.527156873717956	1.15091750502349	2219	PsoOvis1B003289	protein_coding
PsoOvis1B004126	180.027029339765	-0.398992011103272	0.223544983564626	-1.78483992233235	0.0742872857415199	0.527156873717956	0.758387972234765	-87	PsoOvis1B004126	protein_coding
PsoOvis1B004730	28.9136631360444	1.58278437101232	0.885575398983116	1.78729487385241	0.073889842110752	0.527156873717956	2.99547412396338	110	PsoOvis1B004730	protein_coding
PsoOvis1B005122	36.325073103387	0.667863028161041	0.374396496566984	1.78383888280202	0.0744498493653054	0.527156873717956	1.58871795753697	60	PsoOvis1B005122	box Pax-6-like
PsoOvis1B005643	1732.20643566931	0.18807502759607	0.105526382673384	1.78225598974792	0.0747074960722204	0.527156873717956	1.13924262218404	1200	PsoOvis1B005643	roadkill-like, partial,roadkill-like, partial,protein_coding,roadkill-like, partial
PsoOvis1B005702	1007.117036765	-0.178037554661779	0.0997855952299796	-1.78420095857974	0.074391016617156	0.527156873717956	0.88390452192697	-29	PsoOvis1B005702	protein_coding
PsoOvis1B005942	827.101626345946	-0.193316330471954	0.108293271296864	-1.78511857806951	0.0742420851444816	0.527156873717956	0.874592977497887	-60	PsoOvis1B005942	protein_coding,protein_coding,protein_coding,protein_coding,protein_coding
PsoOvis1B006335	2473.51897622875	-0.1661593359567	0.0929553184628032	-1.78751833358723	0.073853751645543	0.527156873717956	0.891212062087754	-3	PsoOvis1B006335	Macrophage erythroblast attacher
PsoOvis1B006412	585.089566286372	-0.207463761035998	0.116403764484795	-1.78227707629763	0.0747040590446055	0.527156873717956	0.866058413141023	-55	PsoOvis1B006412	alpha motif-containing,alpha motif-containing,protein_coding
PsoOvis1B007833	7491.69019620532	0.530517860671152	0.297001377075153	1.78624714099191	0.0740592513563864	0.527156873717956	1.44444759223261	10676	PsoOvis1B007833	protein_coding
PsoOvis1B008256	820.705459371584	-0.317633457501897	0.178227932737404	-1.78217551325071	0.0747206146232443	0.527156873717956	0.802385000728921	-274	PsoOvis1B008256	protein_coding
PsoOvis1B008340	391.534314288832	-0.264239275321233	0.147913879923685	-1.7864400248142	0.0740280399067417	0.527156873717956	0.832637663961761	-75	PsoOvis1B008340	homeobox Lhx3-like,protein_coding,homeobox Lhx3, partial,homeobox Lhx3-like isoform X2,homeobox lhx3-like,homeobox lhx3-like
PsoOvis1B008737	187.625964617066	0.333297116326395	0.186818254550211	1.78407146094396	0.0744120539847525	0.527156873717956	1.25988942159134	193	PsoOvis1B008737	protein_coding
PsoOvis1B010290	52.9456082399123	0.893010516391032	0.500429607867777	1.78448777280777	0.0743444398916255	0.527156873717956	1.8570472413369	107	PsoOvis1B010290	protein_coding
PsoOvis1B012316	13.1865251972576	1.3458477126844	0.752732289319242	1.78795002125066	0.0737840715819426	0.527156873717956	2.54179505885848	45	PsoOvis1B012316	gtp-binding ras
PsoOvis1B012361	24.170708050526	-1.12542820632497	0.62919179030835	-1.78868863780538	0.0736649738299823	0.527156873717956	0.458365953808303	-38	PsoOvis1B012361	protein_coding
PsoOvis1B008242	166.506024227469	0.468071230989546	0.262721193456283	1.7816272255456	0.0748100416176981	0.527227169547708	1.38325892374185	217	PsoOvis1B008242	guanylate cyclase soluble subunit beta-1-like,guanylate cyclase soluble subunit beta-1-like
PsoOvis1B013131	589.750446628503	0.293912575991244	0.164984145463585	1.78145951640011	0.0748374128202978	0.527227169547708	1.22596056740517	533	PsoOvis1B013131	protein_coding,protein_coding
PsoOvis1B011600	551.816392702972	0.456756499897119	0.256561633262664	1.78029931478297	0.0750269892184197	0.528185722957063	1.37245276719227	840	PsoOvis1B011600	membrane 2
PsoOvis1B006998	1094.37038089595	-0.214650957653066	0.12061470955186	-1.779641624563	0.0751346295364167	0.528566495740865	0.861754625441274	-91	PsoOvis1B006998	dismutase [Cu-Zn]-like
PsoOvis1B000156	1874.35378092398	0.165614500911161	0.0930975959647131	1.77893423772117	0.0752505441230093	0.528710441956792	1.12164372874814	1298	PsoOvis1B000156	glutamine--fructose-6-phosphate aminotransferase 2,glutamine--fructose-6-phosphate aminotransferase isomerizing 2-like isoform X1,glutamine--fructose-6-phosphate aminotransferase isomerizing 2-like isoform X2,glutamine--fructose-6-phosphate aminotransferase isomerizing 2-like isoform X2,glutamine--fructose-6-phosphate aminotransferase isomerizing 2-like isoform X2,protein_coding
PsoOvis1B001693	491.687808013665	0.40861777905535	0.229852116670178	1.77774207597004	0.0754462257548125	0.528710441956792	1.32741343302305	595	PsoOvis1B001693	protein_coding,protein_coding,protein_coding,protein_coding
PsoOvis1B003589	428.628437268288	0.291061077893411	0.16364752100956	1.77858531615892	0.0753077732300477	0.528710441956792	1.22353983978086	401	PsoOvis1B003589	protein_coding,protein_coding,protein_coding
PsoOvis1B004642	37.5398520123598	-0.644455675001665	0.362415215831519	-1.77822466289953	0.0753669638748323	0.528710441956792	0.639734115088905	-36	PsoOvis1B004642	Retrovirus-related Pol polyprotein from transposon TNT 1-94
PsoOvis1B006339	3570.67715205903	0.096563444308262	0.0543435719445092	1.77690646479521	0.0755836305573489	0.528710441956792	1.06922349473576	1937	PsoOvis1B006339	unconventional myosin-Va-like isoform X2,protein_coding,unconventional myosin-Va-like isoform X2
PsoOvis1B010838	9766.14554876667	0.269310189478472	0.151493071511921	1.77770631218128	0.0754521024401607	0.528710441956792	1.20523142028578	9469	PsoOvis1B010838	protein_coding
PsoOvis1B012331	9.94606543685895	1.38609091662248	0.780010640631649	1.77701539494388	0.0755657069191	0.528710441956792	2.61369521401113	27	PsoOvis1B012331	stearoyl-coa desaturase
PsoOvis1B013880	153.720986859769	0.646390739922849	0.363643802414431	1.77753817232991	0.0754797360923869	0.528710441956792	1.56524743811719	253	PsoOvis1B013880	plasma membrane calcium-transporting ATPase 2 isoform X1
PsoOvis1B007091	468.903464229481	-0.428877948344518	0.241431456813159	-1.77639630728162	0.0756676193295128	0.528923089789158	0.74283930169949	-264	PsoOvis1B007091	methylated-DNA--protein-cysteine methylated-dna--protein-cysteine methyltransferase isoform X1
PsoOvis1B000735	968.296881829615	-0.198535906895474	0.111846150551618	-1.77508037528611	0.0758846168462288	0.530064521070261	0.871434474306619	-70	PsoOvis1B000735	glutamate-gated chloride channel,latrophilin Cirl isoform X1
PsoOvis1B011186	1911.30125038071	0.184987184315121	0.104346799332964	1.77281129366352	0.0762599813834971	0.532309771043222	1.13680687475853	1234	PsoOvis1B011186	calcium-independent phospholipase a2-gamma
PsoOvis1B009928	1466.50050147893	-0.277069348345211	0.15634130819111	-1.77220819980938	0.0763600029780937	0.532630218390907	0.825265738182335	-364	PsoOvis1B009928	nardilysinnardilysin-like
PsoOvis1B014291	363.180640844675	0.227200538470911	0.128225403753237	1.77188397790617	0.076413818565504	0.532630218390907	1.17056134132499	294	PsoOvis1B014291	hemicentin-1-like isoform X2
PsoOvis1B005875	482.346496687646	0.334011303408925	0.188566904171789	1.77131456273277	0.0765084071229472	0.532913181583267	1.2605132675725	480	PsoOvis1B005875	protein_coding
PsoOvis1B002577	2908.71129093885	0.979218254997848	0.552954055263865	1.77088538491787	0.0765797631937482	0.533034035770307	1.97139688983386	8668	PsoOvis1B002577	cuticle A3A-like
PsoOvis1B005156	315.534426640451	0.323278196575487	0.182661756456906	1.76981872312037	0.0767573438285277	0.533893575466927	1.25117032149248	321	PsoOvis1B005156	protein_coding
PsoOvis1B007821	330.556078520698	-0.350004012623426	0.197803741394666	-1.76945092219001	0.0768186540637454	0.533943743386737	0.784581915705738	-110	PsoOvis1B007821	chitin-binding type-2 domain-containing protein,chitin-binding type-2 domain-containing protein
PsoOvis1B014424	72.0279294567132	0.546863558907859	0.309206351509456	1.76860389910566	0.076959999623389	0.534549751078711	1.46090620862144	99	PsoOvis1B014424	pore glycoprotein p62
PsoOvis1B010789	2130.26508649709	-0.216793187401312	0.122689994070373	-1.76699973819351	0.0772282721469762	0.53603589739146	0.860475972351925	-136	PsoOvis1B010789	dipeptidyl peptidase 3-like
PsoOvis1B004591	2659.77207633262	-0.166596336290707	0.0943204939412756	-1.76627930293103	0.0773490021480203	0.536496592551623	0.890942149889452	-42	PsoOvis1B004591	factor
PsoOvis1B004198	295.052607157466	0.271877484371804	0.15400029753116	1.76543479935027	0.0774907191498391	0.537102105343337	1.2073780549436	250	PsoOvis1B004198	protein_coding
PsoOvis1B001256	164.747803221462	-0.825664873537458	0.468008045288073	-1.76421085460024	0.0776964859104373	0.537773012577851	0.56422211776995	-205	PsoOvis1B001256	Receptor-type guanylate cyclase gcy-11
PsoOvis1B010294	131.48129910506	0.667936548755921	0.378561361878569	1.76440761265587	0.0776633774138215	0.537773012577851	1.58879892160925	210	PsoOvis1B010294	protein_coding
PsoOvis1B003434	816.866032260393	0.338153975349991	0.191722733050928	1.76376567331828	0.0777714390371872	0.537914578344105	1.26413800964351	778	PsoOvis1B003434	Nuclear hormone receptor HR96
PsoOvis1B005214	5.02320516356931	2.33034598817092	1.32341052423805	1.76086402933255	0.0782614194005181	0.540924516444757	5.0292594741267	19	PsoOvis1B005214	protein_coding
PsoOvis1B003044	285.062493628774	0.392453666259765	0.22292644855817	1.7604625597279	0.0783294102322861	0.54101559061768	1.31262395413278	383	PsoOvis1B003044	protein_coding
PsoOvis1B009761	16.3023309310727	1.03672793209983	0.589208665482242	1.75952594188566	0.0784882179565623	0.541733364497392	2.05156936288535	40	PsoOvis1B009761	transcription factor 15
PsoOvis1B004735	21.9590465121488	-0.943502515734035	0.536352280385228	-1.75910973111996	0.0785588723870708	0.541842117722144	0.51996898748751	-36	PsoOvis1B004735	protein_coding
PsoOvis1B000778	32.0556171726411	0.719886722126871	0.409384366269682	1.75846168403179	0.0786689855358119	0.541844303725376	1.6470527057809	52	PsoOvis1B000778	achaete-scute homolog 1b-like,non_sense_mediated_decay,protein_coding,Achaete-scute homolog 1
PsoOvis1B011136	1190.47802912075	-0.2216581771896	0.126049880778393	-1.75849573058538	0.0786631973797194	0.541844303725376	0.857579201821534	-125	PsoOvis1B011136	muscle calcium channel subunit alpha-1-like,muscle calcium channel subunit alpha-1-like,muscle calcium channel subunit alpha-1-like
PsoOvis1B003490	56601.8189885388	1.0911414741728	0.620979247781093	1.75713033579095	0.0788955960660558	0.542055671437844	2.130425311214	162005	PsoOvis1B003490	protein_coding
PsoOvis1B005281	319.217244862914	0.277930759638774	0.15812975274648	1.75761205473055	0.0788135408210754	0.542055671437844	1.21245462740752	304	PsoOvis1B005281	KAH7644401.1hypothetical protein HUG17_6763
PsoOvis1B005548	1067.91104790903	-0.182991522989576	0.104150521009551	-1.7569909513251	0.0789193515558441	0.542055671437844	0.880874549968438	-21	PsoOvis1B005548	mfs-type transporter
PsoOvis1B014705	7417.59987090479	-0.17211415490311	0.0979361338941333	-1.75741218342519	0.0788475781527501	0.542055671437844	0.88754110678093	118	PsoOvis1B014705
PsoOvis1B001236	350.687013056265	-0.923840120567521	0.526031800211739	-1.75624386243504	0.0790467781558893	0.542248948600657	0.527104122075922	-491	PsoOvis1B001236	KAH7646045.1hypothetical protein HUG17_1583
PsoOvis1B001311	3768.67980211985	0.215803003870664	0.122881926332526	1.75618181055112	0.0790573695072285	0.542248948600657	1.16135014185871	3051	PsoOvis1B001311	unconventional myosin-Id-like,unconventional myosin ID, partial
PsoOvis1B013370	3381.40816616616	0.163767487188151	0.0932749154698628	1.75575058270693	0.0791310056969367	0.542377101547754	1.12020866054417	2171	PsoOvis1B013370	transmembrane protein 165
PsoOvis1B013667	13.3636766602856	1.37038066784309	0.781679351801455	1.75312379006164	0.0795807607818042	0.54508126919945	2.58538774870156	31	PsoOvis1B013667	protein_coding
PsoOvis1B004810	1737.2313174121	0.387430780396016	0.221106084744764	1.75223934177682	0.0797326613914026	0.545742973601348	1.3080618699399	2166	PsoOvis1B004810	protein_coding
PsoOvis1B009702	77.6750300646844	0.438181321278608	0.250163156595122	1.75158215639158	0.0798456830191301	0.545759620082281	1.35489525318127	113	PsoOvis1B009702	protein_coding
PsoOvis1B011910	1128.15666066567	-0.23753155660304	0.135601975865874	-1.75168212031059	0.0798284830019063	0.545759620082281	0.848195329135121	-200	PsoOvis1B011910	ADP-ribosylation factor 6
PsoOvis1B007902	2436.06709407554	0.213047882308432	0.121706549599592	1.75050466067231	0.0800312706338618	0.546271536069305	1.15913442234299	1997	PsoOvis1B007902	replication licensing factor mcm4-a
PsoOvis1B008229	895.099987422001	-0.282353245148244	0.161286521598251	-1.75063137545714	0.0800094271374984	0.546271536069305	0.822248715742307	-250	PsoOvis1B008229	adenylate cyclase type 2,adenylate cyclase type 2
PsoOvis1B001957	1597.04254449933	-0.487045558081619	0.278417382694671	-1.7493360269669	0.0802329519345457	0.546470106945574	0.713484721757424	-1088	PsoOvis1B001957	tetraspanintetraspanin-7,protein_coding,protein_coding,protein_coding
PsoOvis1B003078	33.6470488598543	0.727772424740779	0.415951941684266	1.74965507263626	0.0801778505097946	0.546470106945574	1.65608006677875	65	PsoOvis1B003078	leucine-rich repeat-containing 15
PsoOvis1B004822	7.44859549601651	1.26252008274581	0.721962779627981	1.74873292414931	0.0803371960666695	0.546470106945574	2.39914454865794	24	PsoOvis1B004822	protein_coding
PsoOvis1B009074	5296.80875790266	-0.165490228501288	0.0946302172249059	-1.74880955950857	0.0803239438239616	0.546470106945574	0.891625493147265	106	PsoOvis1B009074	threonine--tRNA ligase, cytoplasmic
PsoOvis1B011934	2778.1957160717	-0.109150565109141	0.0623971192355171	-1.74928853200985	0.0802411572769931	0.546470106945574	0.927133782199307	318	PsoOvis1B011934	resistance-associated 1 isoform X1
PsoOvis1B002319	1306.56164743501	-0.600767093552795	0.343691593193101	-1.74798309138524	0.0804669553457166	0.546727657507894	0.65940325169088	-1187	PsoOvis1B002319	Phosphoinositide 3-kinase regulatory subunit 4,Phosphoinositide 3-kinase regulatory subunit 4
PsoOvis1B006138	848.443253499897	0.310359126329567	0.177563784901387	1.74787401891625	0.0804858446159038	0.546727657507894	1.24001633556931	887	PsoOvis1B006138	sodium-dependent glucose transporter 1
PsoOvis1B009444	1451.90622801599	0.182967353360238	0.10470154972866	1.74751332558504	0.0805483354675115	0.546775839796657	1.13521641312685	1079	PsoOvis1B009444	mitochondrial manganese superoxide dismutase
PsoOvis1B004027	646.111565892974	0.310734489582192	0.177872098021286	1.74695465471491	0.080645204112202	0.547057157792051	1.24033900744991	654	PsoOvis1B004027	transcription initiation factor TFIID subunit 13-like isoform X2
PsoOvis1B001460	577.055504727417	0.782372992785704	0.447962020170493	1.74651635084585	0.0807212683821587	0.54719705970598	1.71995759094775	1195	PsoOvis1B001460	protein_coding
PsoOvis1B002884	227.504350469287	-0.928044041146341	0.531595369276913	-1.74577149234518	0.0808506664778643	0.547698063237146	0.525570410212934	-319	PsoOvis1B002884	protein_coding
PsoOvis1B000896	29.4126920533881	-0.718171163221254	0.411608185012561	-1.74479320230072	0.0810208725152894	0.547998486456534	0.607867519118015	-33	PsoOvis1B000896	Beta-1,3-galactosyltransferase 5-like
PsoOvis1B003409	122.37553575524	0.40415556426751	0.231651899964037	1.74466759966248	0.0810427463207129	0.547998486456534	1.3233141237658	149	PsoOvis1B003409	partial
PsoOvis1B006475	2795.80930721118	-0.229801633406536	0.131724734090445	-1.74455947847083	0.0810615795568935	0.547998486456534	0.852752134776656	-454	PsoOvis1B006475	rna-binding squid
PsoOvis1B007261	117.327283292401	-0.425580143433837	0.244005971797788	-1.74413822865993	0.0811349894150397	0.5481193330092	0.744539273659959	-58	PsoOvis1B007261	Pro-Pol polyprotein
PsoOvis1B004152	420.252104101358	-0.251722713478938	0.144400351510872	-1.74322784428946	0.0812938235287234	0.548358156875897	0.839892905159268	-79	PsoOvis1B004152	protein_coding
PsoOvis1B004356	2220.88781708312	0.147230513814958	0.084485956338311	1.74266257016013	0.0813925734369998	0.548358156875897	1.1074415173554	1340	PsoOvis1B004356	repeat-containing 8
PsoOvis1B005625	853.430706120737	-0.154958871305354	0.0888913304364727	-1.7432394199128	0.0812918023550884	0.548358156875897	0.898157977421004	19	PsoOvis1B005625	reticulocalbinreticulocalbin-2-like-like
PsoOvis1B006259	1272.20235797117	0.155617073456763	0.0892909545424455	1.74280893573367	0.0813669949379612	0.548358156875897	1.11389795582221	769	PsoOvis1B006259	nt-3 growth factors receptor,BDNF/NT-3 growth factors receptor isoform X1
PsoOvis1B007404	6.9887285264043	2.06729335593892	1.1872452055386	1.74125222514677	0.0816393764924232	0.549645733956492	4.19099661416134	29	PsoOvis1B007404	protein_coding,protein_coding
PsoOvis1B002137	14.7974716502641	-6.80496819838952	3.91163881975087	-1.73967191552284	0.0819166434591098	0.550354963744634	0.00894335464262945	-64	PsoOvis1B002137	protein_coding
PsoOvis1B012249	13.1678041950105	-1.30954458375797	0.752879646096934	-1.7393810425702	0.0819677605577115	0.550354963744634	0.403448216205541	-26	PsoOvis1B012249	histamine H1 receptor-like
PsoOvis1B013187	30.7169375011764	0.751399660267628	0.43176840112303	1.7402840465241	0.0818091539443452	0.550354963744634	1.68342524814721	57	PsoOvis1B013187	protein_coding
PsoOvis1B014542	404.733343979598	-0.601244120481552	0.345587252304097	-1.73977516957857	0.0818985041354834	0.550354963744634	0.659185256133045	-319	PsoOvis1B014542	protein_coding
PsoOvis1B009602	1476.74512954617	-0.429142966432371	0.246839316779159	-1.73855191317157	0.0821136111464234	0.550959443926036	0.742702857222273	-855	PsoOvis1B009602	protein_coding
PsoOvis1B008065	280.711877893403	0.404258113750187	0.23262063362211	1.73784288803417	0.082238501298629	0.551422559658606	1.32340819077107	336	PsoOvis1B008065	10
PsoOvis1B003781	4391.0315051302	-0.159001815780235	0.0915196741427235	-1.7373512009262	0.0823251991826711	0.551629135052928	0.895644542829276	161	PsoOvis1B003781	Methionine aminopeptidase 2
PsoOvis1B004721	909.675368964633	0.183277852459251	0.105760894846021	1.73294536440987	0.0831053801593264	0.55353700135428	1.13546076248499	579	PsoOvis1B004721	1-phosphatidylinositol 4,5-bisphosphate phosphodiesterase epsilon-1-like
PsoOvis1B004965	8.92100784980866	1.25218274110424	0.722402494271455	1.73335882840087	0.0830319106122975	0.55353700135428	2.3820154011307	22	PsoOvis1B004965	protein_coding
PsoOvis1B005324	10.3108712453697	1.68426899135814	0.97211744057532	1.73257769180785	0.0831707571437079	0.55353700135428	3.21377514147823	30	PsoOvis1B005324	protein_coding
PsoOvis1B006724	5188.97096109556	-0.159603568847813	0.0920757240508099	-1.7333946650231	0.0830255451840439	0.55353700135428	0.895271044306662	-38	PsoOvis1B006724	acetylmitochondrial-likeCoA acetyltransferase, mitochondrial isoform X4
PsoOvis1B008707	555.605801379876	-0.689265560851001	0.397305646889139	-1.7348496459788	0.0827674400263202	0.55353700135428	0.620169482045304	-566	PsoOvis1B008707	protein_coding
PsoOvis1B010022	24.376886050004	0.882273866150234	0.509215375453288	1.7326143488202	0.0831642371793741	0.55353700135428	1.84327824786811	55	PsoOvis1B010022	protein_coding
PsoOvis1B010444	4213.71856289819	0.318511569511398	0.183789782382359	1.73302109280897	0.0830919198345111	0.55353700135428	1.2470433086688	4382	PsoOvis1B010444	Nuclear hormone receptor E75
PsoOvis1B011225	416.733522598739	-0.282961838014187	0.163152148246894	-1.73434331729417	0.0828571859156112	0.55353700135428	0.821901927852618	-95	PsoOvis1B011225	tubby-related protein 4,tubby-related protein 4
PsoOvis1B011628	209.153138812343	0.38331030845777	0.220982252011034	1.73457508451235	0.0828160957920438	0.55353700135428	1.30433125295841	250	PsoOvis1B011628	cysteine and glycine-rich protein 1-like
PsoOvis1B014748	822.904043615662	-0.380374432260116	0.21925209275197	-1.73487252726211	0.0827633862194567	0.55353700135428	0.768238178792617	-376	PsoOvis1B014748	,
PsoOvis1B000422	33.9673963476	0.912817288662018	0.527006433401443	1.7320799724786	0.0832593245042822	0.553753054486028	1.88271847550381	74	PsoOvis1B000422	nicastrin isoform X2
PsoOvis1B009765	1279.39444855438	0.210057738392715	0.121385829940777	1.73049637256012	0.0835416287716749	0.555027451096502	1.15673447688554	993	PsoOvis1B009765	endophilin-B1-like isoform X1
PsoOvis1B011192	10.4084642007253	1.38348100097326	0.799526967033469	1.7303744063899	0.0835634034781563	0.555027451096502	2.60897116817407	23	PsoOvis1B011192	protein_coding
PsoOvis1B007906	7498.72385084014	-0.2471948381274	0.142954223556148	-1.72918877090966	0.0837753154098649	0.555360074069684	0.842533036470108	-912	PsoOvis1B007906	60S ribosomal protein L32
PsoOvis1B009066	3128.58186043306	-0.13406275306593	0.0775310222262435	-1.72914981921328	0.0837822847304721	0.555360074069684	0.911261642526516	236	PsoOvis1B009066	protein_coding,protein_coding
PsoOvis1B010977	1582.36634286403	-0.277237653432737	0.160295529752981	-1.72954076673234	0.0837123568510131	0.555360074069684	0.82516946813438	-407	PsoOvis1B010977	Sulfhydryl oxidase 1
PsoOvis1B001034	11105.9306561991	-0.260406303302911	0.150822709362579	-1.72657224103362	0.0842445148560176	0.557674957497581	0.834852768411204	-1672	PsoOvis1B001034	protein_coding
PsoOvis1B014458	844.030927362807	-0.24177874489831	0.14001489297305	-1.72680734002238	0.0842022698354791	0.557674957497581	0.845701976274979	-143	PsoOvis1B014458	protein_coding,protein_coding,protein_coding
PsoOvis1B002574	116.369518724996	-0.460687815705111	0.266948065912372	-1.72575820742727	0.0843909213798069	0.557895776301871	0.726639745104805	-67	PsoOvis1B002574	Cytoplasmic dynein 2 heavy chain 1
PsoOvis1B004237	371.813417295145	-0.460003246684178	0.266549401302275	-1.7257710744678	0.0843886056013581	0.557895776301871	0.726984622630322	-232	PsoOvis1B004237	protein_coding
PsoOvis1B002831	895.550304010451	0.146039174610014	0.0848307835756437	1.72153513682673	0.0851537618748576	0.559020091440558	1.10652739907536	573	PsoOvis1B002831	probable galactose-1-phosphate uridylyltransferase
PsoOvis1B002975	111.610995924972	-0.65368924452917	0.379687048380587	-1.72165273300008	0.0851324445033192	0.559020091440558	0.63565274905124	-111	PsoOvis1B002975	protein_coding
PsoOvis1B004412	1359.30719535371	0.176493471583062	0.102514158631322	1.72164971101987	0.0851329922619715	0.559020091440558	1.13013370893462	901	PsoOvis1B004412	protein_coding
PsoOvis1B006262	998.97843638798	0.161941395218097	0.0940771337571161	1.72136829376828	0.0851840139337994	0.559020091440558	1.11879165284972	653	PsoOvis1B006262	syndrome cell adhesion molecule Dscam2,syndrome cell adhesion molecule Dscam2
PsoOvis1B006661	2413.00180759455	0.234996664974508	0.136366365254704	1.72327439054039	0.0848389166368232	0.559020091440558	1.17690401660954	2249	PsoOvis1B006661	protein_coding
PsoOvis1B007109	321.317347177177	-0.469084638387878	0.272450858474599	-1.72172200526067	0.0851198891203526	0.559020091440558	0.722422815440401	-201	PsoOvis1B007109	protein_coding
PsoOvis1B010739	6583.79521014043	0.174219868824681	0.10111603370299	1.72296976497734	0.0848939928085632	0.559020091440558	1.12835408715916	4997	PsoOvis1B010739	synthase [glutamine-hydrolyzing]-like,protein_coding
PsoOvis1B012013	2058.36703026914	0.227514537558533	0.132149568394243	1.72164419697374	0.0851339917353199	0.559020091440558	1.17081613889788	1771	PsoOvis1B012013	7B2 precursor
PsoOvis1B012238	726.794515784129	-0.206259119645153	0.119619766790319	-1.72428959844658	0.0846555761048805	0.559020091440558	0.866781868530617	-70	PsoOvis1B012238	probable palmitoyltransferase ZDHHC24
PsoOvis1B013465	1574.43549165193	-0.324052296661666	0.187947844337695	-1.72416075216816	0.0846788272056242	0.559020091440558	0.798822959164329	-559	PsoOvis1B013465	protein_coding
PsoOvis1B014271	661.056013332753	-0.298609448345154	0.173229477051825	-1.7237796559059	0.0847476286010544	0.559020091440558	0.813035668901619	-153	PsoOvis1B014271	protein Optix-like isoform X1
PsoOvis1B000210	42.9948528188484	0.576159786434433	0.335051211237981	1.71961708273067	0.0855020688949759	0.559059168432256	1.49087550034124	66	PsoOvis1B000210	protein_coding
PsoOvis1B000229	500.382978807544	0.263589670342756	0.153297533481482	1.71946452337798	0.0855298221208416	0.559059168432256	1.20046194492561	439	PsoOvis1B000229	Solute carrier family 12 member 2
PsoOvis1B005238	975.78133930578	-0.417889976551485	0.243008752342009	-1.71964989953674	0.085496099893001	0.559059168432256	0.74851857507499	-542	PsoOvis1B005238	protein_coding
PsoOvis1B007648	2845.77840624645	0.201646469357423	0.117184045329401	1.72076726648751	0.0852930645181067	0.559059168432256	1.15001005027319	2253	PsoOvis1B007648	proliferating cell nuclear antigen-like
PsoOvis1B011811	140.328513740689	0.532934342359398	0.309735700646921	1.72060999505804	0.0853216185209248	0.559059168432256	1.44686903677127	227	PsoOvis1B011811	protein_coding
PsoOvis1B012735	1359.12735192138	1.28713376661926	0.748420059227723	1.71980126768305	0.0854685721169715	0.559059168432256	2.44042728636276	4308	PsoOvis1B012735	cuticle 57A 1
PsoOvis1B009776	67.2922687489958	0.716800119186101	0.417241934015862	1.71794841493293	0.0858060248075286	0.560493358603777	1.64353265258813	119	PsoOvis1B009776	protein_coding
PsoOvis1B000219	39.8103006438111	-0.813227830876792	0.473514928501342	-1.71742807233265	0.0859009861283577	0.560626586416045	0.56910713385431	-51	PsoOvis1B000219	of very long chain fatty acids
PsoOvis1B014130	338.412324684469	0.303028457393167	0.176465136912508	1.71721430473493	0.0859400228214262	0.560626586416045	1.23373150512309	335	PsoOvis1B014130	Fructose-bisphosphate aldolase
PsoOvis1B006935	888.707428423094	-0.224533639657877	0.130834859188114	-1.71616067041463	0.0861326393852132	0.561511988594488	0.855871646920423	-91	PsoOvis1B006935	protein_coding
PsoOvis1B009487	770.219875887705	0.284395701469718	0.165921907360448	1.71403346305499	0.086522580343618	0.563553143397857	1.21790001769143	770	PsoOvis1B009487	spliceosome-associated protein CWC27 homolog
PsoOvis1B011078	452.778415991552	-0.453273237800049	0.264479682560881	-1.7138300886145	0.0865599357032574	0.563553143397857	0.730383845846608	-228	PsoOvis1B011078	serine protease 27-like
PsoOvis1B002403	1497.41534550856	0.217940272647493	0.127225543114033	1.71302293009	0.0867083211983826	0.564147086504968	1.16307188955401	1201	PsoOvis1B002403	ribosomal L12, mitochondrial
PsoOvis1B011760	40.6035387696161	-0.972897480432663	0.568229179628134	-1.71215684676622	0.0868677675904064	0.564812164767662	0.509481801384257	-68	PsoOvis1B011760	protein_coding
PsoOvis1B010288	458.156469035326	-0.398120783224353	0.232716924978564	-1.7107513055229	0.0871270321518013	0.565752504827815	0.758846092814194	-228	PsoOvis1B010288	potassium voltage-gated channel kqt,protein_coding
PsoOvis1B012984	1636.61141716901	-0.488099673387739	0.285268270575153	-1.71101984950391	0.0870774486265366	0.565752504827815	0.71296359951768	-1134	PsoOvis1B012984	protein_coding
PsoOvis1B003625	4149.65053010324	-0.181426464553924	0.106144861222926	-1.70923455420882	0.0874075106186249	0.566262799864874	0.881830655140386	-144	PsoOvis1B003625	motif and sec7 domain-containing 1
PsoOvis1B004138	96.7656577044938	0.55294324334834	0.32353163893737	1.70908553229745	0.0874351070915976	0.566262799864874	1.46707562723071	152	PsoOvis1B004138	fumarate hydratase, mitochondrial-like
PsoOvis1B008860	25.3441332284977	1.031639319718	0.603569077195283	1.70923156718351	0.0874080636988747	0.566262799864874	2.04434590160943	71	PsoOvis1B008860	protein_coding
PsoOvis1B008967	5793.57677869676	-0.173165554407416	0.101319114269212	-1.70911042458684	0.0874304969489936	0.566262799864874	0.886894524998839	34	PsoOvis1B008967	protein_coding
PsoOvis1B008591	4221.50004384447	-0.167489712214182	0.0980523725917754	-1.70816582798559	0.0876055772190485	0.566994785017711	0.890390612764178	8	PsoOvis1B008591	serine/threonine-protein kinase unc-51-like isoform x2,serine/threonine-protein kinase unc-51-like isoform x2
PsoOvis1B003682	30.1333034365273	1.21293257960278	0.710258643923581	1.70773364038536	0.0876857771191142	0.567141952926381	2.31808357199752	104	PsoOvis1B003682	protein_coding
PsoOvis1B006999	204.806404707112	-0.415234272384667	0.243271251705613	-1.70687769094537	0.0878447881691313	0.567798336103029	0.749897712433165	-111	PsoOvis1B006999	proteinase stubble-like
PsoOvis1B013080	187.483851428092	-0.420984411213034	0.246708428603709	-1.70640465587525	0.087932764353666	0.56799501581851	0.746914799168775	-85	PsoOvis1B013080	protein_coding
PsoOvis1B005684	235.282027431914	0.431922632009588	0.253199039065766	1.70586205067469	0.0880337668412325	0.5680280074652	1.34903018741239	338	PsoOvis1B005684	L-serine dehydratase L-threonine deaminase-like,protein_coding
PsoOvis1B006009	2117.01350217126	0.189929334409117	0.111347763670037	1.70573101918729	0.0880581715329083	0.5680280074652	1.140707840742	1693	PsoOvis1B006009	cytochrome c
PsoOvis1B010800	709.89367061519	-0.251984065652977	0.147752242262714	-1.70545002765461	0.0881105247648654	0.5680280074652	0.839740767701819	-117	PsoOvis1B010800	protein_coding
PsoOvis1B000567	372.739712713897	0.188302166425884	0.110454701636724	1.70479086571792	0.0882334357073517	0.568449092970993	1.13942199939126	260	PsoOvis1B000567	calmodulin-dependent kinase type 1,calmodulin-dependent kinase type 1,calmodulin-dependent kinase type 1
PsoOvis1B010454	3599.25178713216	-0.229481801642313	0.1347066130592	-1.70356745248625	0.0884619263881357	0.569178105248305	0.852941202768046	-356	PsoOvis1B010454	ribosomal S30
PsoOvis1B013854	1544.75608333713	-0.194645842542698	0.114252338540973	-1.70364865199582	0.0884467464050552	0.569178105248305	0.873787369747972	-128	PsoOvis1B013854	DNA polymerase zeta catalytic subunit-like
PsoOvis1B001177	1354.97070706652	0.148326219421002	0.0871195212380215	1.70256008427498	0.088650425275769	0.569817315111938	1.10828292233168	862	PsoOvis1B001177	domain-containing jub
PsoOvis1B008436	101.80740979359	0.789466561658175	0.463732066180389	1.70241960656453	0.0886767371845934	0.569817315111938	1.72843525329692	226	PsoOvis1B008436	protein_coding
PsoOvis1B006908	5.54487896877921	1.86060785428487	1.0936804036962	1.70123543221288	0.0888987869147137	0.570473768608601	3.63160641272046	23	PsoOvis1B006908	protein_coding
PsoOvis1B011806	2698.52329107219	-0.132877614813003	0.078097573246833	-1.70143077804779	0.0888621259343857	0.570473768608601	0.912010528955443	215	PsoOvis1B011806	protein_coding
PsoOvis1B012560	116.175573403878	-0.332890635813944	0.195708603172905	-1.70095044580049	0.0889522927952014	0.570473768608601	0.793944113962966	-38	PsoOvis1B012560	protein_coding
PsoOvis1B000966	15430.1045594148	-0.321187063176509	0.188867775581885	-1.70059218512507	0.0890195926439201	0.570534661945124	0.800411020783018	-3986	PsoOvis1B000966	ribosomal s6
PsoOvis1B008871	27444.3736058885	-0.251567028338937	0.147958130655517	-1.70025822321753	0.0890823648662371	0.570566477112109	0.839983545174201	-3743	PsoOvis1B008871	dipeptidyl peptidase 1
PsoOvis1B005425	9.13861989525097	1.81873711101748	1.07002727711829	1.69971097925237	0.0891853031433719	0.570666083956548	3.52772257793843	34	PsoOvis1B005425	protein_coding
PsoOvis1B011322	729.87571588437	0.168199709551455	0.0989665689342508	1.69956088568858	0.089213552942751	0.570666083956548	1.12365543776758	522	PsoOvis1B011322	3-like 1 isoform X2,putative adenosylhomocysteinase 3 isoform X2,putative adenosylhomocysteinase 3 isoform X2,protein_coding,putative adenosylhomocysteinase 3 isoform X2
PsoOvis1B009556	3375.54441819579	-0.19438566264105	0.114460445678182	-1.698278051333	0.089455295257954	0.571841816189123	0.873944965363448	-298	PsoOvis1B009556	protein_coding,protein_coding
PsoOvis1B005932	394.673050613721	-0.264198613827108	0.155665250914241	-1.69722280518894	0.0896545451561948	0.572744570026953	0.832661131685456	-80	PsoOvis1B005932	protein_coding
PsoOvis1B005306	2994.90177992143	0.13183432469416	0.0777016384457503	1.69667367807442	0.089758371730928	0.57303695277119	1.09568593353048	1882	PsoOvis1B005306	Dipeptidyl peptidase 9
PsoOvis1B014787	28.7627317131327	2.3773519985885	1.40164389323472	1.69611697383566	0.0898637297472762	0.573338728251853	5.19582196840664	140	PsoOvis1B014787	protein_coding
PsoOvis1B009493	23.5430402019271	-0.851587008003359	0.502231728817976	-1.69560575156732	0.0899605678219212	0.573585790957598	0.554174791652577	-36	PsoOvis1B009493	transposable element Tc1 transposase
PsoOvis1B005243	1080.40236241544	-0.454703488763783	0.268302679531684	-1.69474076650094	0.0901246085533201	0.573890249304045	0.729660120783393	-698	PsoOvis1B005243	protein_coding,protein_coding
PsoOvis1B012742	403.993423164597	0.217317962769738	0.128213346836183	1.6949714529128	0.0900808363364089	0.573890249304045	1.16257030396395	340	PsoOvis1B012742	specific protease 2
PsoOvis1B007510	559.303770643103	0.422384487367531	0.249399163419127	1.69360827669536	0.090339744243916	0.574889281552193	1.34014071082881	742	PsoOvis1B007510	protein_coding
PsoOvis1B005004	63.8214933792905	-0.497262529338823	0.293895426699761	-1.69197096709783	0.0906515093964581	0.576501544937527	0.708449768877144	-42	PsoOvis1B005004	protein_coding
PsoOvis1B008869	1428.119541924	-0.285309346751967	0.168707473037693	-1.69114824384941	0.0908084930406607	0.576758565222204	0.820565641939239	-399	PsoOvis1B008869	FAS-associated factor 2
PsoOvis1B013242	183.788076136738	0.608130786458918	0.359596716638126	1.69114666047104	0.0908087953754108	0.576758565222204	1.52428300683255	352	PsoOvis1B013242	cuticle 57A 2,protein_coding
PsoOvis1B006111	266.779036217939	-0.589251735129032	0.348628602650221	-1.69019905610048	0.0909898789104829	0.577400724138101	0.664687562974382	-212	PsoOvis1B006111	protein_coding
PsoOvis1B008782	119.608180830653	0.703163249091077	0.416222117542301	1.68939424277379	0.0911439035670882	0.577400724138101	1.62807058509895	233	PsoOvis1B008782	protein_coding
PsoOvis1B008867	103.182702392422	-0.607400913700532	0.359485025989899	-1.68964176471039	0.0910965106722083	0.577400724138101	0.656378135000895	-86	PsoOvis1B008867	protein_coding
PsoOvis1B013077	387.187621111667	0.313445466992794	0.18547040021097	1.69000264536149	0.091027448550621	0.577400724138101	1.24267192756941	370	PsoOvis1B013077	protein_coding
PsoOvis1B009892	2091.58270498483	0.19509328188667	0.115509661258909	1.68897804530288	0.0912236373668658	0.577535151257836	1.14479817865422	1711	PsoOvis1B009892	Protein mesh
PsoOvis1B003131	1221.05371944155	0.122619040583885	0.0726560600584883	1.68766432538698	0.0914756836138602	0.578436586759796	1.08870949171848	693	PsoOvis1B003131	protein_coding
PsoOvis1B008703	2562.68069087684	-0.260820433614638	0.154548807058565	-1.68762502007409	0.0914832332251309	0.578436586759796	0.834613155596581	-365	PsoOvis1B008703	dna-directed rna polymerase iii subunit rpc1
PsoOvis1B012076	5867.70015542818	-0.130782215231673	0.0775188631594696	-1.68710182143192	0.0915837748899075	0.578701573728161	0.913336113992693	303	PsoOvis1B012076	EF-hand and zinc finger domain containing protein,EF-hand and zinc finger domain containing protein,solute carrier family 41 member 1,protein_coding,protein_coding
PsoOvis1B012592	248.628874910228	0.357397370612345	0.211976934434568	1.68602009254297	0.0917919294059994	0.579645773024449	1.28111267769924	281	PsoOvis1B012592	protein_coding
PsoOvis1B001208	1400.22541835397	0.208965210640116	0.124048203944429	1.6845484577409	0.0920757227869374	0.579862041998612	1.15585883366924	1109	PsoOvis1B001208	histone chaperone asf1-like
PsoOvis1B004500	428.726819660082	0.1857839471211	0.110239825354385	1.68527069526703	0.09193635691947	0.579862041998612	1.13743487691496	307	PsoOvis1B004500	S6 kinase alpha-2-like isoform X1,S6 kinase alpha-2-like isoform X1
PsoOvis1B006494	5.36788675864943	-1.5204749304939	0.902991952767837	-1.68381891536615	0.0922166704724389	0.579862041998612	0.348571149214642	-16	PsoOvis1B006494	protein_coding
PsoOvis1B009549	3009.74134889488	-0.331917297507798	0.197125177909953	-1.68378946325881	0.092222364260903	0.579862041998612	0.794479942352873	-875	PsoOvis1B009549	serine serine/threonine-protein kinase tsuA
PsoOvis1B010106	1373.60809327945	0.205658161490997	0.122068618834884	1.68477503435326	0.0920319833919058	0.579862041998612	1.15321232548421	1072	PsoOvis1B010106	factor c subunit 4
PsoOvis1B010986	6051.74791902685	-0.128520159858156	0.076362145756815	-1.68303494597238	0.0923683265879641	0.579862041998612	0.914769291029556	599	PsoOvis1B010986	puromycin-sensitive aminopeptidase
PsoOvis1B011563	2511.40909780119	-0.395877614376332	0.235248185921991	-1.68280836183624	0.092412195781968	0.579862041998612	0.760026899498037	-1302	PsoOvis1B011563	protein_coding
PsoOvis1B012332	161.709521239833	0.43146694768513	0.256311555107066	1.68336908378906	0.0923036643309817	0.579862041998612	1.34860415500849	204	PsoOvis1B012332	protein_coding
PsoOvis1B012823	790.162116461465	-0.163497431636054	0.0970917355311986	-1.68394797705018	0.092191723128048	0.579862041998612	0.892857947803649	-9	PsoOvis1B012823	repair RAD51 3
PsoOvis1B014440	437.909004297986	0.232438370235324	0.138125904311894	1.68280071282262	0.0924136770074789	0.579862041998612	1.17481889168804	387	PsoOvis1B014440	udp-glucuronosyl/udp-glucosyltransferase-like udp-glucuronosyl/udp-glucosyltransferase-like
PsoOvis1B000305	2252.13696429	-0.495816221535991	0.294928285348143	-1.68114164075756	0.0927354058431288	0.580404854579379	0.709160348848939	-1546	PsoOvis1B000305	protein_coding,protein_coding
PsoOvis1B003557	1753.27693781105	-0.109590897727121	0.0651686619633109	-1.6816502660254	0.0926366773070576	0.580404854579379	0.926850849951918	212	PsoOvis1B003557	receptor-type guanylate cyclase Gyc76C-like
PsoOvis1B011233	1608.46158817875	-0.271872570462268	0.161712850275507	-1.68120572978019	0.0927229609635061	0.580404854579379	0.828243814747034	-400	PsoOvis1B011233	locus 4 homolog
PsoOvis1B013159	1748.63067870678	-0.332971708234792	0.198019318591996	-1.68151123134028	0.0926636567492802	0.580404854579379	0.793899499431834	-631	PsoOvis1B013159	macoilin-1-like isoform x2,macoilin-1-like isoform x2
PsoOvis1B004057	2674.81572175964	-0.223589594887177	0.133085524786862	-1.68004443191893	0.0929486711742772	0.581002776751182	0.856431880055978	-217	PsoOvis1B004057	tRNA (cytosine(34)-C(5))-methyltransferase,tRNA (cytosine(34)-C(5))-methyltransferase,tRNA (cytosine(34)-C(5))-methyltransferase
PsoOvis1B007876	37.0153964784696	0.610742638164331	0.363508204944539	1.680134395474	0.0929311700858723	0.581002776751182	1.52704506465652	58	PsoOvis1B007876	pdgf-and vegf-related factor 3
PsoOvis1B002520	137.859024318934	-0.778843148334599	0.463735431694894	-1.67949890196664	0.0930548526807679	0.581125637858544	0.582833962082766	-188	PsoOvis1B002520	unconventional myosin ID
PsoOvis1B014770	107.078752279143	2.43441824479826	1.44962922941923	1.67933854767372	0.0930860824168549	0.581125637858544	5.40546318291305	474	PsoOvis1B014770	protein_coding
PsoOvis1B007406	147.748548315921	-0.907476574259461	0.541241223891657	-1.67665827028932	0.0936093251275259	0.584022780662883	0.5331167536138	-203	PsoOvis1B007406	protein_coding
PsoOvis1B003640	10.8865379888368	1.05963906195043	0.632133878739979	1.6762889912855	0.0936816001939209	0.58410448131017	2.08440997210445	30	PsoOvis1B003640	protein_coding
PsoOvis1B013066	112.108316005897	-0.794089776030761	0.474048621673728	-1.67512305642206	0.0939100900721264	0.58515946276003	0.576706914094038	-137	PsoOvis1B013066	beta-1,4-galactosyltransferase, partial
PsoOvis1B001839	638.947965280122	0.349970374777465	0.209092748294569	1.67375663494761	0.0941784381479673	0.585982138463768	1.27453445494501	691	PsoOvis1B001839	protein_coding,protein_coding
PsoOvis1B002440	19.792282717137	0.934315578138563	0.558285596541923	1.67354412137051	0.0942202283426544	0.585982138463768	1.91098383966213	44	PsoOvis1B002440	serine serine/threonine-protein kinase haspin
PsoOvis1B011845	873.282525192761	0.204886024927195	0.122384845992566	1.67411269970172	0.094108452329407	0.585982138463768	1.15259528644501	650	PsoOvis1B011845	protein_coding,protein_coding,protein_coding
PsoOvis1B008364	1313.6418602793	0.168745096765317	0.100889073231149	1.67258050213923	0.0944099079166301	0.586644078835585	1.12408029758926	926	PsoOvis1B008364	adp-ribosylation factor 4c
PsoOvis1B008588	285.583595976303	0.308070023813805	0.18420837336939	1.67239967531789	0.0944455360962255	0.586644078835585	1.23805038039414	283	PsoOvis1B008588	resistance-associated 4-like
PsoOvis1B000497	759.327818078316	-0.264220122912253	0.158128891402708	-1.67091617836846	0.0947382354784587	0.587722428769571	0.832648717665055	-164	PsoOvis1B000497	non_sense_mediated_decay,non_sense_mediated_decay,non_sense_mediated_decay,non_sense_mediated_decay,non_sense_mediated_decay
PsoOvis1B007888	1213.4610662189	-0.173144875067162	0.103606993260637	-1.67116976970457	0.0946881495349508	0.587722428769571	0.8869072376821	-35	PsoOvis1B007888	repeat-containing 2
PsoOvis1B001171	850.623669074289	0.17115089442785	0.102499004485754	1.6697810411577	0.0949626927400516	0.588006133842101	1.1259563460576	586	PsoOvis1B001171	degradation-enhancing alpha-mannosidase 1,degradation-enhancing alpha-mannosidase 1
PsoOvis1B002239	1796.65295967613	-0.234052985720998	0.14014431083198	-1.67008553063282	0.0949024424981897	0.588006133842101	0.85024293270094	-290	PsoOvis1B002239	enhancer-binding zeta
PsoOvis1B011766	989.466235419426	0.28312291336579	0.169528900788096	1.67005691684206	0.0949081030902852	0.588006133842101	1.21682602420922	987	PsoOvis1B011766	[NMDA] receptor subunit 1 like,nmda-type glutamate receptor 1,[NMDA] receptor subunit 1 like,[NMDA] receptor subunit 1 like
PsoOvis1B004732	206.822005027963	-0.676935155133431	0.405510680730411	-1.6693398899238	0.0950500390104508	0.588177984346802	0.625492653465907	-220	PsoOvis1B004732	protein_coding
PsoOvis1B012447	3951.76359467177	-0.198090689992775	0.118744935514832	-1.66820327228215	0.0952753815401127	0.588834073763878	0.871703441217702	-322	PsoOvis1B012447	helix-loop-helix domain containing protein 2,protein_coding
PsoOvis1B014737	233.433099512615	-0.34164256183575	0.204776708023669	-1.6683663153539	0.0952430308296502	0.588834073763878	0.789142332372928	-83	PsoOvis1B014737
PsoOvis1B012280	824.341720091206	-0.197301423116414	0.118297354895126	-1.66784306624038	0.0953468841689775	0.588907225749567	0.872180461560652	-68	PsoOvis1B012280	hemicentin-2-like isoform X2
PsoOvis1B009032	3017.02416140591	-0.205477928583763	0.123244016653765	-1.66724465951984	0.0954657657718589	0.589272738066446	0.867251341001218	-163	PsoOvis1B009032	maintenance of chromosomes 1A
PsoOvis1B010880	616.668372449805	0.172458260544026	0.103484547535193	1.6665121957979	0.0956114411420309	0.589803077544903	1.12697714692878	412	PsoOvis1B010880	zinc-finger double domain containing protein,zinc-finger double domain containing protein
PsoOvis1B007981	437261.44274783	-0.125712138111845	0.0754512304683623	-1.66613768034648	0.0956859950394446	0.589894297963347	0.916551506554982	38603	PsoOvis1B007981	NADH dehydrogenase subunit 4
PsoOvis1B003025	11041.9230711206	-0.256613665342681	0.154045193850751	-1.66583363575306	0.0957465546953545	0.589899185295349	0.837050363694044	-1475	PsoOvis1B003025	ribosomal s19
PsoOvis1B002923	944.405999211532	-0.347768690503562	0.208861192674727	-1.66507088296275	0.0958986149809628	0.590467454686277	0.785798494839425	-375	PsoOvis1B002923	spindle assembly checkpoint MAD1
PsoOvis1B006364	505.719050101712	-0.358425086670496	0.215356556732898	-1.66433329037223	0.0960458431856163	0.591005281946405	0.780015616560424	-215	PsoOvis1B006364	protein_coding,protein_coding,protein_coding
PsoOvis1B005532	1325.16451484361	-0.147258150955773	0.0885814280306225	-1.66240434625717	0.0964317280514559	0.59301006596129	0.902964922215695	42	PsoOvis1B005532	partial
PsoOvis1B004331	123.700258630381	-0.637688707801541	0.383764758935817	-1.66166562445665	0.0965798372659291	0.593181701191488	0.642741839022013	-125	PsoOvis1B004331	domain-containing gipc3,non_sense_mediated_decay
PsoOvis1B013331	196.573029853768	-0.416715135230896	0.25078104149091	-1.66166921053321	0.096579117840164	0.593181701191488	0.749128370412227	-90	PsoOvis1B013331	protein_coding
PsoOvis1B009770	540.863239756982	0.203127675651108	0.12227721489014	1.66120626670806	0.0966720274145915	0.593378675735086	1.15119136497356	410	PsoOvis1B009770	protein_coding
PsoOvis1B000269	158.405034635471	0.537891694585523	0.324173939760517	1.65926877090394	0.0970616451949737	0.594353941460669	1.45184928317464	267	PsoOvis1B000269	KAH7638017.1udp-glucuronosyltransferase-like protein
PsoOvis1B001487	189.439413835764	0.316740607855598	0.190897476443456	1.65921841271389	0.0970717886154609	0.594353941460669	1.24551345593638	196	PsoOvis1B001487	voltage-dependent L-type calcium channel subunit beta-2,voltage-dependent L-type calcium channel subunit beta-1-like
PsoOvis1B003734	513.09921437472	-0.30198567880486	0.181928635059707	-1.65991284827566	0.0969319863526259	0.594353941460669	0.811135207429725	-160	PsoOvis1B003734	Neuronal cell adhesion molecule
PsoOvis1B009363	37.5424630313229	-1.30884035297133	0.788583334445	-1.65973625842915	0.0969675217627587	0.594353941460669	0.403645201710167	-86	PsoOvis1B009363	protein_coding
PsoOvis1B004191	127.728567700787	0.654695875945016	0.394774520700638	1.65840458696036	0.0972358313845216	0.594989247219608	1.57428405477858	195	PsoOvis1B004191	ras-related Ral-a
PsoOvis1B007231	126.571372056325	-0.493881716744238	0.297875510646946	-1.65801383158888	0.0973146746171172	0.595102749981999	0.710111897330024	-71	PsoOvis1B007231	protein_coding
PsoOvis1B005594	822.70979402083	0.144207071600669	0.0870387288094305	1.65681500147374	0.0975568831192117	0.596214511694501	1.10512309294598	491	PsoOvis1B005594	protein_coding
PsoOvis1B004788	3752.13269588293	0.189418823066748	0.114353635727799	1.65643026442665	0.0976347164293522	0.596320947498581	1.14030426184788	2963	PsoOvis1B004788	glutamate dehydrogenase, mitochondrial-like
PsoOvis1B001644	1436.08091109882	-0.266822345348514	0.16111346035837	-1.65611454657489	0.0976986240398596	0.596342250632909	0.831148203564267	-329	PsoOvis1B001644	sn1-specific diacylglycerol lipase alpha
PsoOvis1B003081	974.157238016224	-0.185401768427471	0.112081626440607	-1.65416736279891	0.0980935121749323	0.597778121141301	0.87940414126185	-55	PsoOvis1B003081	beta-galactosidase-1 2,beta-galactosidase-1-like protein 2
PsoOvis1B006600	32.2205394727974	0.8761067436411	0.529677851040143	1.65403696212833	0.0981200028677958	0.597778121141301	1.83541556025974	75	PsoOvis1B006600	krueppel-like factor 2
PsoOvis1B010318	19.8496076299637	2.11226741622595	1.27665922545231	1.65452720202417	0.0980204410320568	0.597778121141301	4.32370297029268	101	PsoOvis1B010318	protein_coding
PsoOvis1B010573	914.898167189527	0.292642335773971	0.17695566084808	1.65376080296866	0.098176123036479	0.597778121141301	1.22488162901738	892	PsoOvis1B010573	histidine ammonia-lyase-like isoform X4
PsoOvis1B005064	8.12615527305925	1.39472195041636	0.843883635883402	1.65274202640074	0.0983833772957955	0.598670736072442	2.62937871329413	20	PsoOvis1B005064	protein_coding
PsoOvis1B007361	195.033355915691	0.341523127953614	0.206793799749939	1.65151531799596	0.0986333955541456	0.599452964359247	1.26709362449384	189	PsoOvis1B007361	protein_coding
PsoOvis1B008714	21.518365583523	0.964818399585053	0.584113607931922	1.65176497599676	0.0985824711099057	0.599452964359247	1.95181781942885	54	PsoOvis1B008714	protein_coding,protein_coding
PsoOvis1B009982	7181.91778112148	0.194976244518022	0.118084464235537	1.65115915781362	0.0987060803262078	0.599525546350567	1.14470531167392	5601	PsoOvis1B009982	growth factor beta-1-induced transcript 1,growth factor beta-1-induced transcript 1,protein_coding
PsoOvis1B008677	273.268690350028	-0.327689936661394	0.198612485854136	-1.64989595317816	0.0989642185748401	0.600383948795652	0.796811328199701	-97	PsoOvis1B008677	protein_coding
PsoOvis1B014372	1610.35719834377	0.193628417540834	0.117359642157136	1.64987225575875	0.0989690663313602	0.600383948795652	1.14363637875614	1308	PsoOvis1B014372	protein_coding
PsoOvis1B010042	6.61870203227377	-1.72093323879634	1.04345054916725	-1.64927148696196	0.0990920283058207	0.600760638438851	0.303352427474126	-15	PsoOvis1B010042	HI domain-containing, partial
PsoOvis1B002838	2454.21298138296	-0.175262719937504	0.10639580037648	-1.64727103247816	0.099502349205799	0.602877953751526	0.885606232348473	-108	PsoOvis1B002838	regulator atrx
PsoOvis1B013337	2144.74552570007	-0.183776226186566	0.111612296285456	-1.64655895723664	0.0996487323947719	0.603394471617423	0.880395559533021	-18	PsoOvis1B013337	propionylmitochondrial-likeCoA carboxylase beta chain, mitochondrial
PsoOvis1B009423	111.040525877717	0.655652482542617	0.398346482291979	1.64593516370515	0.0997771083896015	0.60380138553364	1.57532826014581	192	PsoOvis1B009423	chondroitin proteoglycan 2
PsoOvis1B006170	671.983022532982	-0.560370408012394	0.340685748687813	-1.64483078664347	0.100004711388085	0.604128049236519	0.678128033850081	-549	PsoOvis1B006170	tRNA (guanine-N(7)-)-methyltransferase non-catalytic subunit wuho,tRNA (guanine-N(7)-)-methyltransferase non-catalytic subunit wuho
PsoOvis1B008743	549.316589800899	-0.194963104260051	0.118539355800966	-1.64471202785517	0.100029211228509	0.604128049236519	0.873595237111213	-43	PsoOvis1B008743	sodium bile acid cotransporter,sodium bile acid cotransporter
PsoOvis1B010982	2568.60981644802	-0.267122946323632	0.162380368485784	-1.64504458768376	0.0999606164709737	0.604128049236519	0.830975042968054	-585	PsoOvis1B010982	glutathione peroxidase-like
PsoOvis1B012955	132.119648927706	-0.596966577426514	0.363011116666344	-1.64448566454015	0.100075923049819	0.604128049236519	0.661142618927955	-150	PsoOvis1B012955	Sulfate transporter
PsoOvis1B003372	1100.79772785984	0.202618349121492	0.123240586324426	1.64408783797984	0.100158059782524	0.604254309323665	1.15078502212247	868	PsoOvis1B003372	N-fatty-acyl-amino acid synthase/hydrolase PM20D1-like
PsoOvis1B005617	9.10734945231487	1.1632299635677	0.708048771774255	1.64286700286596	0.100410453480105	0.60540694920503	2.23958273520783	25	PsoOvis1B005617	protein_coding
PsoOvis1B001370	6436.28122762036	-0.245520872992814	0.149513740559763	-1.64212915865532	0.100563239964337	0.60595798440049	0.843511198475254	-824	PsoOvis1B001370	protein_coding
PsoOvis1B005150	1085.35153556058	-0.33743974771019	0.205635547191712	-1.64096019544519	0.100805678149228	0.606627291611466	0.791444588966823	-396	PsoOvis1B005150	protein_coding,protein_coding
PsoOvis1B005863	13734.4569391193	-0.250843792182659	0.152832849648934	-1.64129500142713	0.100736193214417	0.606627291611466	0.840404742137549	-1809	PsoOvis1B005863	ribosomal L5-A-like,ribosomal l5
PsoOvis1B009457	191.366067629291	-0.244296958052079	0.148900626552388	-1.64067112213344	0.100865702538649	0.606627291611466	0.844227097516313	-28	PsoOvis1B009457	protein_coding
PsoOvis1B013707	1267.51057877881	0.28479153144067	0.173610080305258	1.64040896093085	0.100920163406892	0.606627291611466	1.21823421684992	1300	PsoOvis1B013707	Estradiol 17-beta-dehydrogenase 8
PsoOvis1B003042	540.000277305654	-0.489569266569116	0.298557970532522	-1.63977959019449	0.101051003321226	0.606627925928198	0.712237712933752	-347	PsoOvis1B003042	protein_coding
PsoOvis1B007512	206.847092039939	-0.343575366444508	0.209558291065673	-1.63952170394841	0.101104654321366	0.606627925928198	0.788085812012017	-68	PsoOvis1B007512	RuvB-like 2
PsoOvis1B014340	54.9835864363279	-0.52879011429891	0.322490647908825	-1.63970681856303	0.101066140531379	0.606627925928198	0.69313577404871	-37	PsoOvis1B014340	Retrovirus-related Pol polyprotein from transposon TNT 1-94
PsoOvis1B013839	5179.90783488647	-0.135412727210384	0.0826092475254718	-1.63919574704552	0.101172499295632	0.60666620173019	0.910409345788539	423	PsoOvis1B013839	fatty-acid amide hydrolase 2
PsoOvis1B003564	1519.87156568462	0.204445263854211	0.124746976922258	1.63887950552598	0.101238356755543	0.606692520447606	1.15224320819865	1140	PsoOvis1B003564	protein_coding
PsoOvis1B007355	111.368352624346	0.503025891009908	0.306996415206746	1.6385399506087	0.101309107252614	0.606748112004429	1.41718282944061	127	PsoOvis1B007355	homeobox Nkx-3.2-like-like
PsoOvis1B002143	90.9762391504851	0.687864285260077	0.420200475816145	1.63699073382545	0.101632405718186	0.608315248295023	1.61089703741928	177	PsoOvis1B002143	protein_coding
PsoOvis1B002628	695.041280539104	-0.33534678407667	0.204904379585211	-1.63660134915376	0.101713793547557	0.608433419584476	0.792593596081976	-255	PsoOvis1B002628	protein_coding
PsoOvis1B011781	1957.44069143247	-0.508843435788735	0.311088976880764	-1.63568455845277	0.101905622869114	0.609211688502822	0.70278561369476	-1408	PsoOvis1B011781	partial,protein_coding
PsoOvis1B005435	1280.17754691655	0.244703633944834	0.149685069707492	1.63478985862133	0.102093107451968	0.609963057234218	1.18484934791233	1175	PsoOvis1B005435	retinoblastoma-binding protein 5
PsoOvis1B001296	3901.92391323977	0.196460008235954	0.120219319099512	1.63418001122876	0.102221058393576	0.610127290142441	1.14588320850695	3132	PsoOvis1B001296	MULTISPECIES: histone H3
PsoOvis1B004696	18.8397931003044	1.14457652997248	0.700445379934037	1.63406964020559	0.102244228763485	0.610127290142441	2.21081227817293	51	PsoOvis1B004696	beta-1,3-galactosyltransferase 1-like
PsoOvis1B013745	339.781518147386	-0.504308483759116	0.308757399082305	-1.63334865903791	0.102395688361246	0.610661899773715	0.704998218128694	-295	PsoOvis1B013745	protein_coding
PsoOvis1B012436	16.0894000941842	-6.39032955491914	3.91326794687854	-1.63299054439051	0.102470985366379	0.610741923651063	0.0119211766038323	-48	PsoOvis1B012436	protein_coding
PsoOvis1B000110	315.248718229876	-0.383840471039224	0.235350023452441	-1.63093449241482	0.102904142698595	0.611845715924778	0.766394721085519	-156	PsoOvis1B000110	protein_coding
PsoOvis1B001803	511.874963945219	-0.420181762990795	0.257526884272108	-1.63160348939268	0.102763042684225	0.611845715924778	0.747330463338475	-282	PsoOvis1B001803	d-2-hydroxyglutarate dehydrogenase, mitochondrial
PsoOvis1B003611	1326.43138288483	0.388243625269366	0.238019790647048	1.63114010063592	0.102860760905567	0.611845715924778	1.30879906729643	1599	PsoOvis1B003611	protein_coding
PsoOvis1B012058	5.01071547900605	-1.45808896153082	0.893782270552946	-1.63136930499725	0.102812417650428	0.611845715924778	0.363974942612823	-13	PsoOvis1B012058	protein_coding
PsoOvis1B000556	1549.47837627751	0.155103727729983	0.0951652961004009	1.62983497226075	0.103136380228385	0.612488611825608	1.1135016745439	990	PsoOvis1B000556	probable proline--tRNA ligase, mitochondrial,probable proline--tRNA ligase, mitochondrial
PsoOvis1B010312	33.33571045508	0.790599448479546	0.485021513701408	1.6300296505327	0.103095230501557	0.612488611825608	1.72979305274893	64	PsoOvis1B010312	protein_coding
PsoOvis1B006188	4553.27979098381	-0.160266689338635	0.0983509636540403	-1.62953857678903	0.10319905529943	0.612492288517962	0.894859636392627	56	PsoOvis1B006188	protein_coding
PsoOvis1B006221	177.180489369979	-0.96953597989175	0.595207209942673	-1.62890496569275	0.103333138732158	0.61255139897081	0.510670285486303	-271	PsoOvis1B006221	KAH7646107.1hypothetical protein HUG17_1645
PsoOvis1B014464	1659.37113692536	0.118135170499441	0.0725197736561987	1.62900633225216	0.103311678455203	0.61255139897081	1.08533105509567	989	PsoOvis1B014464	syndrome cell adhesion molecule 1
PsoOvis1B000293	224.664214300101	0.361610969084731	0.223102382205756	1.6208297083589	0.105054165221539	0.612998953870454	1.28485982100001	267	PsoOvis1B000293	acyl1-likeCoA desaturase 5
PsoOvis1B000382	6.6780198871607	1.63894354098317	1.01164517318386	1.62007745840873	0.105215638945098	0.612998953870454	3.11437688256516	17	PsoOvis1B000382	protein_coding
PsoOvis1B000725	1067.70688079301	0.128171489596119	0.0792370084304006	1.61757103322119	0.10575507588464	0.612998953870454	1.09290764261219	620	PsoOvis1B000725	sorting-associated 33a
PsoOvis1B000786	2863.49390290455	-0.112244577235425	0.0693122662482851	-1.619404231184	0.105360317060082	0.612998953870454	0.92514757630495	277	PsoOvis1B000786	ethanolaminephosphotransferase 1,ethanolaminephosphotransferase 1
PsoOvis1B001333	28.0137050607157	-0.78361559606425	0.482157984042939	-1.62522580149676	0.104114454655945	0.612998953870454	0.580909127712118	-37	PsoOvis1B001333	intracellular ribonuclease LX-like
PsoOvis1B001757	1140.53043118663	0.250614062129561	0.154408449638034	1.62305924783944	0.104576740081784	0.612998953870454	1.18971339142594	980	PsoOvis1B001757	protein_coding
PsoOvis1B002961	1622.21930998114	-0.251253588230059	0.155080417527856	-1.62015032094512	0.105199990074583	0.612998953870454	0.8401660599324	-335	PsoOvis1B002961	non_sense_mediated_decay
PsoOvis1B003020	175.94435970655	0.30584983930935	0.18897629401399	1.61845611855796	0.105564336350766	0.612998953870454	1.23614659181136	159	PsoOvis1B003020	protein_coding,protein_coding,protein_coding
PsoOvis1B003219	819.492981781777	-0.351926309602101	0.21621836987626	-1.62764296948268	0.103600612297461	0.612998953870454	0.783537207669161	-328	PsoOvis1B003219	protein_coding
PsoOvis1B003383	50.4301574711204	-0.471912076028014	0.290456423250154	-1.62472590809804	0.104220974390956	0.612998953870454	0.721008375708224	-30	PsoOvis1B003383	protein_coding
PsoOvis1B003760	95.5382500160759	-0.67980875595966	0.418823769163048	-1.62313795446268	0.104559917680244	0.612998953870454	0.624248019450693	-100	PsoOvis1B003760	protein_coding
PsoOvis1B004067	2706.17144419786	0.134709616269583	0.0829822856246207	1.62335389120224	0.104513775362705	0.612998953870454	1.0978718133746	1743	PsoOvis1B004067	Proteasome subunit alpha type-4
PsoOvis1B004167	74.4311730849099	0.64328467293474	0.39541497743645	1.62685965287728	0.103766908780562	0.612998953870454	1.56188114557641	124	PsoOvis1B004167	protein_coding
PsoOvis1B004458	1288.88789312791	0.190993154196003	0.117782659855177	1.62157277166982	0.104894856620934	0.612998953870454	1.14154929029161	1011	PsoOvis1B004458	epidermal growth factor receptor kinase substrate 8 1,Epidermal growth factor receptor kinase substrate 8
PsoOvis1B004474	1852.7000522185	0.229403806533751	0.141590998770992	1.62018637148528	0.105192248092331	0.612998953870454	1.17235037553188	1493	PsoOvis1B004474	domain-containing 1
PsoOvis1B004655	466.9226413485	0.256043394726208	0.157415279498931	1.62654728017013	0.103833283988949	0.612998953870454	1.19419910676825	415	PsoOvis1B004655	protein_coding,protein_coding
PsoOvis1B005473	41.2233668415775	0.539694315743966	0.333292676503182	1.61928045166277	0.105386934743031	0.612998953870454	1.4536644761811	60	PsoOvis1B005473	KAH7643951.1hypothetical protein HUG17_6313
PsoOvis1B005553	2522.20592892343	-0.170094760634161	0.104985226536397	-1.62017805976912	0.105194033022952	0.612998953870454	0.888784301171036	-77	PsoOvis1B005553	protein_coding,protein_coding
PsoOvis1B005877	4422.15364856103	-0.202223801492158	0.12501265157827	-1.61762668769206	0.105743074068008	0.612998953870454	0.869209711411558	-218	PsoOvis1B005877	fh2 domain-containing 3-like
PsoOvis1B006461	1753.798127222	-0.21171329100566	0.130028499351048	-1.62820683205826	0.103481036615897	0.612998953870454	0.86351114841631	-212	PsoOvis1B006461	Ubiquitin carboxyl-terminal hydrolase 16
PsoOvis1B006621	6056.58022392727	-0.153938213787301	0.0949932357859473	-1.62051763489958	0.105121129256633	0.612998953870454	0.898793618366366	255	PsoOvis1B006621	transport Sec24C
PsoOvis1B007204	98.8933074616357	-1.14294848750249	0.702742945428019	-1.62641047475241	0.103862364013209	0.612998953870454	0.452833159964423	-180	PsoOvis1B007204	protein_coding
PsoOvis1B007710	1447.29218156026	-0.429011958940781	0.264805374199377	-1.62010291610536	0.105210171121494	0.612998953870454	0.742770303254501	-682	PsoOvis1B007710	protein_coding
PsoOvis1B008151	2893.35066501312	-0.135970850261816	0.0838561277012955	-1.62147780954254	0.10491520527287	0.612998953870454	0.910057211654643	146	PsoOvis1B008151	protein_coding,protein_coding
PsoOvis1B008796	146.707679089532	0.377061137187531	0.233112408553402	1.61750779174483	0.105768715140971	0.612998953870454	1.29869363639385	149	PsoOvis1B008796	protein_coding
PsoOvis1B009961	395.156610272475	0.325940717409964	0.200442152557692	1.62610864656401	0.103926544968311	0.612998953870454	1.25348151187149	451	PsoOvis1B009961	nicotinate-nucleotide pyrophosphorylase carboxylating-like
PsoOvis1B010008	51.4104332399477	0.62054618339117	0.38250263991758	1.62233176619351	0.104732330510677	0.612998953870454	1.53745713006435	80	PsoOvis1B010008	protein_coding
PsoOvis1B011346	66.1806236131949	0.474133041742602	0.292563542235617	1.62061560411638	0.105100103590697	0.612998953870454	1.38908322765361	91	PsoOvis1B011346	protein_coding
PsoOvis1B012309	9.7788060160685	1.31854747623545	0.810142645679314	1.62754976949749	0.10362038735137	0.612998953870454	2.49414869254536	31	PsoOvis1B012309	protein_coding
PsoOvis1B012407	958.235337785917	0.137561567965674	0.0847800900413829	1.62256926005301	0.104681516222122	0.612998953870454	1.10004425739324	625	PsoOvis1B012407	calsyntenincalsyntenin-1-like-like
PsoOvis1B012496	828.269679287313	0.169192985861733	0.10457774914726	1.61786792354353	0.105691064350794	0.612998953870454	1.12442932593791	587	PsoOvis1B012496	protein_coding
PsoOvis1B012911	294.4666807268	-0.382801630513784	0.235866462764692	-1.62295913554985	0.104598140740054	0.612998953870454	0.766946777193629	-123	PsoOvis1B012911	resistant to fluoxetine 6-like
PsoOvis1B013330	178.475942376842	0.307148595036349	0.189457928706731	1.62119683843792	0.104975430608846	0.612998953870454	1.23725990770573	181	PsoOvis1B013330	testis-specific serine serine/threonine-protein kinase 1-like
PsoOvis1B013447	4475.88183243782	-0.108055635720325	0.0665285496765169	-1.62419947895642	0.104333242055671	0.612998953870454	0.927837694887235	497	PsoOvis1B013447	atlastinatlastin-2-like-like
PsoOvis1B013698	567.363636617599	-0.791592502732832	0.489218488301378	-1.61807560765197	0.105646304544803	0.612998953870454	0.577706045531147	-671	PsoOvis1B013698	origin recognition complex subunit 3-like
PsoOvis1B014621	301.674022265357	0.223762739322538	0.137531141140494	1.62699689297243	0.103737757677372	0.612998953870454	1.16777533049548	235	PsoOvis1B014621	protein_coding
PsoOvis1B014759	72.5777095493904	-0.551185481590514	0.340575973711619	-1.61839214781847	0.105578113151806	0.612998953870454	0.682459112235528	-54	PsoOvis1B014759
PsoOvis1B014769	414.466015481143	-0.225010399803954	0.138569736074083	-1.62380622334199	0.104417171445365	0.612998953870454	0.855588858066989	-55	PsoOvis1B014769	protein_coding
PsoOvis1B006038	852.127633783804	0.24580304928835	0.151995844052177	1.61716954053014	0.10584168929563	0.613061897504615	1.18575261435836	707	PsoOvis1B006038	XP_027202464.1uncharacterized protein LOC113796393, partial,XP_027202464.1uncharacterized protein LOC113796393, partial
PsoOvis1B002299	1618.58527554556	-0.163651587265037	0.10122958892951	-1.61663787234179	0.105956471844279	0.613366790089754	0.892762548761332	-10	PsoOvis1B002299	nipped-B-like protein A
PsoOvis1B001120	292.04129706568	0.443537983507695	0.274541587477167	1.61555845722129	0.106189811864681	0.614212602126495	1.35993526960913	431	PsoOvis1B001120	protein_coding,protein_coding,protein_coding,protein_coding,protein_coding
PsoOvis1B005652	447.825474966539	-0.597815184739913	0.370075657038785	-1.61538640375165	0.106227042738594	0.614212602126495	0.660753842734516	-377	PsoOvis1B005652	protein_coding
PsoOvis1B007287	210.838528287828	-0.42620447620931	0.264088927948792	-1.61386726630188	0.106556220159673	0.615287986663244	0.744217140643869	-123	PsoOvis1B007287	protein_coding
PsoOvis1B009960	1701.74794637026	-0.550267430126979	0.340959060515547	-1.61388123634242	0.106553189353425	0.615287986663244	0.682893529736587	-1483	PsoOvis1B009960	protein_coding
PsoOvis1B013421	1586.8032210696	0.201926074026739	0.125135042002905	1.61366529147008	0.106600046321596	0.615287986663244	1.15023295208674	1285	PsoOvis1B013421	bardet-biedl syndrome 1
PsoOvis1B004620	4223.8858549818	-0.159444878811313	0.0988909716380444	-1.61232998493437	0.106890151701273	0.616380767185723	0.895369525554968	18	PsoOvis1B004620	X-box-binding protein 1,X-box-binding protein 1
PsoOvis1B012912	2910.7612527605	0.122316793114433	0.0758821016512206	1.61193206899622	0.106976722815516	0.616380767185723	1.08848142881357	1803	PsoOvis1B012912	sphingosine-1-phosphate lyase
PsoOvis1B014266	24.5205070329701	-0.863620413828918	0.535765676378525	-1.6119368072746	0.106975691622716	0.616380767185723	0.549571687070999	-34	PsoOvis1B014266	VDD97404.1unnamed protein product
PsoOvis1B008437	1306.82274279521	-0.306919897411975	0.190540722791374	-1.61078373649304	0.107226867068042	0.617101561493632	0.808365750356594	-416	PsoOvis1B008437	FGGY carbohydrate kinase domain-containing
PsoOvis1B011819	4560.30401893523	-0.201915437757854	0.125334758079101	-1.61100911552741	0.107177735656079	0.617101561493632	0.869395517414769	-482	PsoOvis1B011819	shock domain-containing E1
PsoOvis1B014749	58.1930281288511	0.686639191947259	0.426494966791995	1.60995848816696	0.107406919027917	0.617777558744489	1.60952969265738	96	PsoOvis1B014749	protein_coding
PsoOvis1B006305	219.159040165868	0.374530892320355	0.232688847909201	1.60957817998438	0.107489974900342	0.617895196427709	1.29641794198798	226	PsoOvis1B006305	box F1
PsoOvis1B010271	1725.58699508374	-0.127176768628049	0.0790696025235508	-1.60841542854815	0.107744224836059	0.618363848779316	0.915621491486873	156	PsoOvis1B010271	AN1-type zinc finger AN1-type
PsoOvis1B010578	439.725158789825	0.343905135241808	0.213825363492323	1.60834584646529	0.107759454903792	0.618363848779316	1.26918742755243	450	PsoOvis1B010578	protein_coding
PsoOvis1B011727	2464.1903212976	0.198084041122924	0.123144608228959	1.60854822611992	0.107715162945705	0.618363848779316	1.14717384844588	1867	PsoOvis1B011727	protein_coding
PsoOvis1B001505	754.917769572771	0.14578206892542	0.0907548868597656	1.60632748240524	0.108201975023081	0.61874478185273	1.10633022009594	466	PsoOvis1B001505	KAH7642142.1hypothetical protein HUG17_5187
PsoOvis1B007345	847.423109789221	-0.233891220826043	0.145586661275616	-1.60654292623178	0.108154671166465	0.61874478185273	0.850338273133962	-144	PsoOvis1B007345	non_sense_mediated_decay,protein_coding
PsoOvis1B008667	13.2581166977548	0.90500183416283	0.563205700521402	1.60687619696498	0.108081528927865	0.61874478185273	1.87254687552019	29	PsoOvis1B008667	protein_coding,protein_coding
PsoOvis1B009193	938.507537598721	0.194226710777516	0.120861145678573	1.60702357806583	0.108049195990832	0.61874478185273	1.1441107491447	718	PsoOvis1B009193	long-chain fatty acid transport protein 1,long-chain fatty acid transport protein 1
PsoOvis1B012348	9989.55874458479	-0.209587893653836	0.130385958790736	-1.60744220925059	0.107957397103529	0.61874478185273	0.864784221947051	-489	PsoOvis1B012348	ubiquitin-40S ribosomal protein S27a,ubiquitin-40S ribosomal protein S27a
PsoOvis1B013975	1965.11199984125	-0.204096135428215	0.127035809386451	-1.60660318074049	0.108141444333554	0.61874478185273	0.868082380135335	-132	PsoOvis1B013975	protein_coding
PsoOvis1B005194	7.43357079397838	-1.7734431721326	1.1048897301699	-1.60508612190639	0.108474853024782	0.619587268145022	0.292509792380407	-27	PsoOvis1B005194	protein_coding,protein_coding,protein_coding
PsoOvis1B011807	1424.69564813062	0.345628597457519	0.215309548415102	1.60526367735057	0.108435789141379	0.619587268145022	1.2707045213114	1559	PsoOvis1B011807	protein_coding
PsoOvis1B012279	102.089405561467	0.483656919197064	0.301413081339406	1.60463148131399	0.108574929032491	0.619800202169282	1.39828352369757	148	PsoOvis1B012279	calmodulin-dependent kinase
PsoOvis1B000190	189.812268412763	0.315969942286098	0.197380122391181	1.60081946681484	0.109416910659119	0.620089294694564	1.24484829942013	198	PsoOvis1B000190	1
PsoOvis1B000534	5374.98266239864	0.234325428176616	0.146368979636299	1.60092274168251	0.109394031908623	0.620089294694564	1.176356570674	5023	PsoOvis1B000534	dehydrogenase 1
PsoOvis1B001392	6.9810280355792	1.26157324132761	0.787382424598762	1.60223698410653	0.109103214558714	0.620089294694564	2.39757050556744	17	PsoOvis1B001392	protein_coding
PsoOvis1B003208	231.25661300869	0.348988106297267	0.218060134807536	1.60042140029534	0.10950513076521	0.620089294694564	1.27366697506248	220	PsoOvis1B003208	protein_coding
PsoOvis1B003401	650.187610190241	0.260923448136077	0.162946866986046	1.60127931860403	0.109315067566387	0.620089294694564	1.19824543870218	577	PsoOvis1B003401	mitogen-activated protein kinase kinase kinase 7
PsoOvis1B003404	4176.39543550803	-0.0855838257277576	0.0534159285398261	-1.602215445229	0.109107975777988	0.620089294694564	0.942403089738938	656	PsoOvis1B003404	protein_coding
PsoOvis1B006190	50.7068414882907	0.793318231158936	0.495663081815617	1.60051910312345	0.109483472510967	0.620089294694564	1.73305594990899	92	PsoOvis1B006190	protein_coding
PsoOvis1B006331	119.321694685551	0.757181948907753	0.472996566262015	1.60081912410399	0.109416986587043	0.620089294694564	1.69018591719066	238	PsoOvis1B006331	protein_coding,protein_coding
PsoOvis1B006613	22.1284125237071	-1.22350648094858	0.763565053177367	-1.60236050072916	0.109075914092988	0.620089294694564	0.428240610341224	-40	PsoOvis1B006613	mismatch repair Mlh3
PsoOvis1B007428	550.781330389782	0.276019869270174	0.172203917975128	1.60286637212308	0.108964159400279	0.620089294694564	1.2108497600565	517	PsoOvis1B007428	protein_coding
PsoOvis1B007816	194.832691989745	-0.787951836967606	0.492324068591833	-1.60047393015202	0.10949348579914	0.620089294694564	0.579165737684179	-218	PsoOvis1B007816	protein_coding,protein_coding
PsoOvis1B011232	392.466882345651	-0.669706195475255	0.417973390749416	-1.60226992985005	0.109095932142899	0.620089294694564	0.62863469554221	-423	PsoOvis1B011232	protein_coding
PsoOvis1B011331	542.733484437133	-0.242407639659352	0.151252521924323	-1.60266841554309	0.109007880232755	0.620089294694564	0.845333401058957	-76	PsoOvis1B011331	glutamate receptor ionotropic, NMDA 3A-like,glutamate receptor ionotropic, NMDA 3A-like
PsoOvis1B012781	3542.14348438829	0.137394519066446	0.0858458533853792	1.60047939007204	0.109492275484911	0.620089294694564	1.0999168912218	2267	PsoOvis1B012781	serine serine/threonine-protein kinase,non_sense_mediated_decay,protein_coding,non_sense_mediated_decay,non_sense_mediated_decay,serine serine/threonine-protein kinase
PsoOvis1B000974	82.9444666771688	0.550827561685699	0.344466412777395	1.59907480454898	0.10980398226293	0.620713233067079	1.4649257687018	127	PsoOvis1B000974	domain-containing 3-like,domain-containing 3-like
PsoOvis1B010872	278.381046218859	0.580917052159857	0.363277959489154	1.59909798264874	0.109798832875008	0.620713233067079	1.49579975479109	425	PsoOvis1B010872	non_sense_mediated_decay,protein_coding
PsoOvis1B012193	1321.90370674574	0.166763474897392	0.104287364807516	1.59907650562645	0.109803604334701	0.620713233067079	1.12253737068018	961	PsoOvis1B012193	protein_coding
PsoOvis1B004413	6.33800616662802	1.27953476385286	0.800802325754856	1.59781599366203	0.110083934138908	0.621939570664579	2.42760679489463	20	PsoOvis1B004413	protein_coding
PsoOvis1B000213	220.051366043328	0.41110296713628	0.257644304902912	1.59562217876772	0.110573172739464	0.62434623280235	1.32970200746266	216	PsoOvis1B000213	enolase-phosphatase E1
PsoOvis1B000250	104.319271094211	0.362256923269557	0.228160145671296	1.58773094312208	0.112347192850562	0.624753270324973	1.28543523464345	105	PsoOvis1B000250	sodium-dependent dopamine transporter-like
PsoOvis1B000435	993.88835092257	0.301173310046355	0.189504507722772	1.58926726158379	0.112000066678488	0.624753270324973	1.23214608148803	966	PsoOvis1B000435	protein_coding
PsoOvis1B000738	1061.29051858201	0.207371174487783	0.130404450619078	1.59021546813254	0.111786245028141	0.624753270324973	1.15458242860065	817	PsoOvis1B000738	Protein Red
PsoOvis1B001365	144.66119524526	0.4872083787115	0.305785799966752	1.59329955401616	0.111093006698162	0.624753270324973	1.40172989628409	231	PsoOvis1B001365	chitin-binding domain protein cbd-1-like
PsoOvis1B001750	31.5318452703246	0.610551446836386	0.383071743523519	1.59383054782505	0.110973993518371	0.624753270324973	1.52684270835761	50	PsoOvis1B001750	serine serine/threonine-protein kinase DDB_G0282963
PsoOvis1B002514	151.98602400788	-1.03928990592924	0.652571712711584	-1.5926064303504	0.111248510082188	0.624753270324973	0.486566902862946	-240	PsoOvis1B002514	protein_coding
PsoOvis1B003823	12.0859346918152	1.40362655858484	0.88226671788264	1.59093223186908	0.111624827820736	0.624753270324973	2.64565796297078	28	PsoOvis1B003823	protein_coding,protein_coding
PsoOvis1B003966	2421.67007572092	0.184728549461624	0.116179755055946	1.59002357487042	0.111829491164402	0.624753270324973	1.13660309536083	1795	PsoOvis1B003966	protein_coding
PsoOvis1B004166	6187.35016451156	-0.128625504425524	0.0809819402293797	-1.58832332321497	0.112213246137195	0.624753270324973	0.914702497664172	602	PsoOvis1B004166	Ethanolamine-phosphate phosphoprotein-lyase,Ethanolamine-phosphate phosphoprotein-lyase,Ethanolamine-phosphate phosphoprotein-lyase
PsoOvis1B004341	32.6801137560312	1.00648777387984	0.631434043081045	1.59397134967374	0.110942452082531	0.624753270324973	2.00901421754254	78	PsoOvis1B004341	protein_coding,protein_coding
PsoOvis1B004994	10.4931885437579	1.50407551052493	0.944382459230643	1.59265506874222	0.111237592380615	0.624753270324973	2.83642852588039	38	PsoOvis1B004994	protein_coding
PsoOvis1B005319	119.859983916491	0.358443016658927	0.225286919243842	1.59105117093355	0.111598060208716	0.624753270324973	1.28204154758829	133	PsoOvis1B005319	protein O-mannosyl-transferase TMTC2,protein_coding
PsoOvis1B005717	1447.63112705721	-0.294730010549901	0.185625541768644	-1.58776646652022	0.112339156884253	0.624753270324973	0.815224881290112	-449	PsoOvis1B005717	Cytosolic carboxypeptidase 1,Cytosolic carboxypeptidase 1
PsoOvis1B005964	1041.19679040183	-0.313690154182672	0.19753746240108	-1.58800336082963	0.112285579154546	0.624753270324973	0.804581151279249	-343	PsoOvis1B005964	protein_coding
PsoOvis1B006082	1208.29737764084	-0.267403477195627	0.168415742040465	-1.58775821046098	0.112341024497746	0.624753270324973	0.830813476258637	-297	PsoOvis1B006082	eukaryotic translation initiation factor 2-alpha kinase 1-like
PsoOvis1B006544	3448.78292029427	-0.138597585031862	0.087294596427606	-1.58769947629922	0.112354311532607	0.624753270324973	0.908401765434858	237	PsoOvis1B006544	frizzledfrizzled-1-like-like
PsoOvis1B006845	1148.26944743224	-0.487341798178307	0.305860479052974	-1.5933467432185	0.111082425968163	0.624753270324973	0.713338231280885	-766	PsoOvis1B006845	protein_coding
PsoOvis1B007935	187.606690292824	-0.418331196657252	0.263120644196724	-1.58988359858409	0.111861045325507	0.624753270324973	0.748289690287391	-88	PsoOvis1B007935	protein_coding
PsoOvis1B008577	572.672248267427	-0.519207723723149	0.3256281007039	-1.59448070544524	0.110828408909826	0.624753270324973	0.697754909904046	-410	PsoOvis1B008577	protein_coding
PsoOvis1B008694	433.484580945109	-0.429542509309147	0.269648838297727	-1.59296999764886	0.111166921777361	0.624753270324973	0.742497200072679	-253	PsoOvis1B008694	protein_coding
PsoOvis1B009141	7095.11395948569	-0.218287733611912	0.137222719336441	-1.59075504892682	0.111664712795321	0.624753270324973	0.859585032009958	-474	PsoOvis1B009141	ribosomal s16
PsoOvis1B009553	9791.92556751712	-0.239897053671797	0.151096549585494	-1.58770702792295	0.112352603110083	0.624753270324973	0.846805735687279	-1725	PsoOvis1B009553	peroxidase-like isoform X2
PsoOvis1B009767	64.3996733895091	0.999398229822195	0.627635902067826	1.59232164146371	0.111312452691852	0.624753270324973	1.99916594335681	172	PsoOvis1B009767	kinase 7
PsoOvis1B010488	788.599741088899	-0.341765503695654	0.214660831927218	-1.59211860229598	0.111358058044699	0.624753270324973	0.789075087051062	-242	PsoOvis1B010488	protein_coding
PsoOvis1B013014	364.16821769157	0.321346655242628	0.2019337388326	1.5913470284875	0.111531498500045	0.624753270324973	1.24949632244068	304	PsoOvis1B013014	protein_coding
PsoOvis1B013428	1126.55991649571	-0.452055885034578	0.28468737958499	-1.58790279250725	0.112308321951601	0.624753270324973	0.731000407214709	-681	PsoOvis1B013428	dehydrodolichyl diphosphate synthase complex subunit DHDDS
PsoOvis1B013688	2514.80029946986	0.271051162591155	0.170411730688247	1.5905663389278	0.111707204945958	0.624753270324973	1.2066867119412	2186	PsoOvis1B013688	h1
PsoOvis1B013469	2395.50794963311	-0.168666677530723	0.106291869365495	-1.58682577075343	0.112552110419635	0.625500748784798	0.889664519246029	47	PsoOvis1B013469	carboxypeptidase A2
PsoOvis1B009394	207.575944865562	-0.557087771991545	0.351177017335154	-1.586344619642	0.112661155758968	0.62575442168881	0.67967276914609	-178	PsoOvis1B009394	putative neuropeptide Y receptor 11
PsoOvis1B010044	203.068689574466	0.389827777784625	0.245789641470103	1.586021996098	0.112734319946208	0.625808626473043	1.31023698453278	218	PsoOvis1B010044	protein_coding
PsoOvis1B004411	301.84259475343	0.303628846984823	0.191529335670605	1.58528637882924	0.112901282414867	0.626346720750918	1.23424503964236	294	PsoOvis1B004411	repeat-containing 35-like
PsoOvis1B009751	900.521393854733	0.273969608616367	0.17284757056477	1.585035923393	0.11295817253664	0.626346720750918	1.20913020438866	907	PsoOvis1B009751	protein_coding
PsoOvis1B002189	402.57372613663	-0.212580140953298	0.134401906959972	-1.58167503543391	0.113723774619825	0.629884206227649	0.862992459616953	-46	PsoOvis1B002189	XP_027194103.1uncharacterized protein LOC113788841 isoform X2
PsoOvis1B004843	522.023706489363	0.230201982253555	0.14551929379698	1.58193443801837	0.113664538186873	0.629884206227649	1.17299916164198	426	PsoOvis1B004843	calpain-D-like isoform X2
PsoOvis1B011058	2428.16348794937	-0.576380175539475	0.364701979447558	-1.58041416833701	0.114012048979816	0.631126709720013	0.670644362558709	-2108	PsoOvis1B011058	protein_coding,protein_coding
PsoOvis1B000139	617.898566257616	-0.23346958894662	0.147943608520204	-1.57809851525108	0.114542979264447	0.631417767002703	0.850586823319464	-90	PsoOvis1B000139	protein_coding
PsoOvis1B002660	4217.99084786044	-0.151809420380503	0.0962405064185099	-1.57739631710111	0.114704362333926	0.631417767002703	0.900120827654786	143	PsoOvis1B002660	of rna polymerase ii transcription subunit 14
PsoOvis1B003238	867.82157484287	0.139106674484571	0.0881367592778786	1.57830484833228	0.114495592633667	0.631417767002703	1.10122302074925	512	PsoOvis1B003238	resistance-associated 4-like
PsoOvis1B003827	2272.36432650011	0.172533038222211	0.109378291059523	1.57739745749291	0.114704100097799	0.631417767002703	1.1270355618509	1728	PsoOvis1B003827	isomerase and kinase domain containing,isomerase and kinase domain containing,isomerase and kinase domain containing
PsoOvis1B004707	482.027564571305	-0.252228128558887	0.159867914654551	-1.57772827089107	0.114628048591627	0.631417767002703	0.83959871949944	-93	PsoOvis1B004707	protein_coding,protein_coding
PsoOvis1B004731	2041.0713745329	-0.123598565490469	0.0783199455130887	-1.57812374205257	0.114537184827785	0.631417767002703	0.91789525407101	200	PsoOvis1B004731	protein_coding
PsoOvis1B007874	158.450731918675	0.334996993433735	0.212148641460331	1.57906735168217	0.114320609308592	0.631417767002703	1.26137478013239	171	PsoOvis1B007874	protein_coding
PsoOvis1B007877	3936.30203789874	0.194443906260354	0.123218656573411	1.57803949229481	0.11455653736526	0.631417767002703	1.14428300619542	3135	PsoOvis1B007877	calpaincalpain-7-like-like
PsoOvis1B008029	2406.3060634317	0.167271624119216	0.106034586833786	1.5775194595837	0.114676048117278	0.631417767002703	1.12293282290236	1742	PsoOvis1B008029	neurexin-4-like isoform X1,neurexin-4-like isoform X1
PsoOvis1B013646	166.62222744371	0.671958687449008	0.425405416404101	1.57957247730645	0.114204806348564	0.631417767002703	1.59323456856546	352	PsoOvis1B013646	probable phospholipid-transporting ATPase VA
PsoOvis1B004523	65.0562313935185	0.556723549252112	0.353147626519806	1.57646125145595	0.11491954197986	0.632249654036352	1.47092485867345	90	PsoOvis1B004523	protein_coding,protein_coding
PsoOvis1B007550	777.654015942812	-0.327827245451074	0.208063183963659	-1.57561390345893	0.115114809972757	0.632971127816772	0.796735495130604	-296	PsoOvis1B007550	protein_coding
PsoOvis1B001739	1870.45664660481	-0.320832980971623	0.203879266737438	-1.57364201915049	0.115570233194868	0.633006771161677	0.800607490634814	-690	PsoOvis1B001739	probable ubiquitin carboxyl-terminal hydrolase FAF-X
PsoOvis1B004010	547.146987330078	-0.22327331191786	0.141843880988473	-1.57407785490588	0.115469451516902	0.633006771161677	0.85661965675484	-60	PsoOvis1B004010	P isoform X2,neural-cadherin-like isoform X3
PsoOvis1B005849	649.689672249947	0.262796036091958	0.1669921249373	1.57370316828192	0.115556089038099	0.633006771161677	1.19980174600136	618	PsoOvis1B005849	acid phosphatase 2, lysosomal
PsoOvis1B005953	138.257194184487	0.290133834410601	0.184355616020258	1.57377269363315	0.115540009065463	0.633006771161677	1.2227537035557	131	PsoOvis1B005953	gtp-binding di-ras2
PsoOvis1B010459	1308.50958254169	-0.127652522904218	0.081069441726696	-1.57460715388376	0.115347150549611	0.633006771161677	0.915319598841319	97	PsoOvis1B010459	emp24 domain-containing 2-like
PsoOvis1B011459	3330.26346696972	-0.0881759922761616	0.0560073521223263	-1.57436459562622	0.11540318393523	0.633006771161677	0.940711344501138	508	PsoOvis1B011459	endothelin-converting enzyme 2
PsoOvis1B011561	3682.12475401518	0.216160245544548	0.137223644599707	1.57524052196039	0.11520093705327	0.633006771161677	1.16163775221847	3110	PsoOvis1B011561	phospholipid-transporting atpase ia,phospholipid-transporting atpase ia,protein_coding
PsoOvis1B005222	116.903009242484	-0.697879583722129	0.443606355967565	-1.57319563692896	0.115673525288919	0.633221128453486	0.616477615630704	-113	PsoOvis1B005222	Polyprenol reductase
PsoOvis1B003221	555.151790866818	0.185509179619028	0.118073277329685	1.57113602514011	0.116151056250752	0.635002926454417	1.13721826815734	414	PsoOvis1B003221	protein_coding
PsoOvis1B011531	163.261968917932	0.364079156008222	0.231751599604396	1.57098875101492	0.116185261727924	0.635002926454417	1.28705986217366	151	PsoOvis1B011531	XP_027193820.1uncharacterized protein LOC113788561 isoform X1
PsoOvis1B013471	256.296172854375	-0.57049486671161	0.363150556923176	-1.57095963598453	0.116192024840595	0.635002926454417	0.673385767080533	-214	PsoOvis1B013471	protein_coding,protein_coding
PsoOvis1B000652	131.518335242435	0.302561374284653	0.192663528212899	1.57041333713308	0.116318981633985	0.635344963324532	1.23333214014518	121	PsoOvis1B000652	non_sense_mediated_decay,Helix-loop-helix protein 13
PsoOvis1B003687	2122.11459383351	-0.143788189786449	0.0915804186759899	-1.57007569811588	0.116397501531177	0.635422201389775	0.905139341751233	47	PsoOvis1B003687	POZ domain-containing KCTD3-like
PsoOvis1B002087	3279.79729737622	-0.161000648907672	0.102732608128899	-1.56718155841681	0.117072259760808	0.63595509869829	0.894404499489636	-29	PsoOvis1B002087	protein flightless-1 homolog
PsoOvis1B003217	508.978867883288	-0.231173184988779	0.147593175528187	-1.56628640966282	0.117281581170812	0.63595509869829	0.851941819551354	-81	PsoOvis1B003217	protein_coding
PsoOvis1B003341	4699.62867353614	0.193645419603914	0.123759418204731	1.56469238796495	0.117655054182282	0.63595509869829	1.14364985651261	3821	PsoOvis1B003341	NADH-ubiquinone oxidoreductase 75 kDa subunit, mitochondrial-like,NADH-ubiquinone oxidoreductase 75 kDa subunit, mitochondrial
PsoOvis1B003440	589.457420186933	0.209241018193466	0.133622931459187	1.56590650952285	0.11737050570009	0.63595509869829	1.15607982636877	482	PsoOvis1B003440	N-acetylgalactosamine kinase
PsoOvis1B004153	111.848735951488	-0.947402989046735	0.604011709957016	-1.56851758571726	0.11676038914657	0.63595509869829	0.518565096887553	-160	PsoOvis1B004153	membrane-bound transcription factor site-2 protease isoform X1
PsoOvis1B004524	1849.34455943426	0.154632967993173	0.0985326719686641	1.5693572994991	0.116564707822436	0.63595509869829	1.11313839178054	1271	PsoOvis1B004524	protein_coding
PsoOvis1B004913	1150.20938533333	-0.353426832157946	0.225366077666869	-1.56823438477007	0.116826442562245	0.63595509869829	0.78272268761374	-493	PsoOvis1B004913	protein_coding
PsoOvis1B005516	2454.92163843508	-0.22417545046969	0.143186264010674	-1.56562119990071	0.117437323894306	0.63595509869829	0.85608416725312	-385	PsoOvis1B005516	protein furry-like isoform X2,protein furry-like isoform X2
PsoOvis1B005799	27.3503133851199	0.564527529791669	0.360622403337196	1.56542556582047	0.117483157744039	0.63595509869829	1.47890310189689	47	PsoOvis1B005799	protein_coding
PsoOvis1B006047	87.4670085729422	-0.474085917794158	0.303046840870263	-1.56439815189203	0.117724094463223	0.63595509869829	0.719922783931883	-62	PsoOvis1B006047	protein_coding
PsoOvis1B007574	10197.1233785131	0.153409419684264	0.0980662143323432	1.56434528169268	0.117736503426473	0.63595509869829	1.11219474036765	6233	PsoOvis1B007574	regulatory element-binding 1,non_sense_mediated_decay,non_sense_mediated_decay,non_sense_mediated_decay,non_sense_mediated_decay
PsoOvis1B009567	2031.12723948558	0.21532244924735	0.137652407106715	1.56424761305061	0.117759429561018	0.63595509869829	1.16096336625778	1713	PsoOvis1B009567	protein_coding
PsoOvis1B010394	1130.16613115844	0.169486361869298	0.1082433779983	1.56578965848571	0.117397868063579	0.63595509869829	1.12465800498679	733	PsoOvis1B010394	protein_coding,protein_coding
PsoOvis1B011001	423.603870343765	-0.321437851883986	0.205504016842597	-1.5641438879036	0.117783781197616	0.63595509869829	0.800271894638181	-140	PsoOvis1B011001	protein jagged-1b isoform X2,protein jagged-1b isoform X2,Protein jagged-1, partial
PsoOvis1B011221	2005.9773808204	-0.141638261266542	0.0905409942476356	-1.56435504650139	0.117734211488114	0.63595509869829	0.906489201229795	49	PsoOvis1B011221	phosphatidylinositol 5-phosphate 4-kinase type-2 alpha,protein_coding
PsoOvis1B011983	844.88958970614	-0.678279385795786	0.432532096198457	-1.56815966203945	0.116843875685529	0.63595509869829	0.624910122306429	-857	PsoOvis1B011983	serine serine/threonine-protein kinase DDB_G0283337,serine serine/threonine-protein kinase DDB_G0283337
PsoOvis1B013657	292.029128389731	0.280346854160279	0.17895668978666	1.56656258279302	0.117216969584254	0.63595509869829	1.21448683741744	252	PsoOvis1B013657	resistance-associated 1 isoform X4,resistance-associated 1 isoform X4
PsoOvis1B014007	1121.61176004581	0.181752159037178	0.116118934235553	1.56522414052203	0.11753036304936	0.63595509869829	1.13426061326702	828	PsoOvis1B014007	glucose-6-phosphate 1-dehydrogenase-like,glucose-6-phosphate 1-dehydrogenase-like
PsoOvis1B014453	499.028601411954	-0.279452071366724	0.17815668784992	-1.56857468972558	0.116747073837026	0.63595509869829	0.823903872578948	-122	PsoOvis1B014453	non_sense_mediated_decay
PsoOvis1B014470	1179.36029306108	0.307456553706247	0.196510832611938	1.56457814370671	0.117681856963611	0.63595509869829	1.23752404224179	1140	PsoOvis1B014470	protein_coding
PsoOvis1B006859	2549.04739514588	0.16924938218284	0.108236806853898	1.56369526321391	0.1178891506847	0.636176007248763	1.1244732818087	1832	PsoOvis1B006859	cytochrome b5,cytochrome b5
PsoOvis1B000074	487.258262961518	-0.541235121708639	0.348388393827221	-1.55353947289374	0.120294306663244	0.636728913939605	0.687182345838682	-380	PsoOvis1B000074	protein_coding,protein_coding
PsoOvis1B000182	32.0793488481268	1.1181059046249	0.718932581943326	1.55523053580709	0.119891174281678	0.636728913939605	2.1706180775449	85	PsoOvis1B000182	Monocarboxylate transporter 12
PsoOvis1B000208	136.404842209023	0.449684590757486	0.289435576989706	1.55366038769132	0.120265446609321	0.636728913939605	1.36574163881001	180	PsoOvis1B000208	oxidoreductase 2
PsoOvis1B000262	138.734704277609	-0.873704243901788	0.562421206748252	-1.55346959435132	0.120310987809357	0.636728913939605	0.545743805908161	-198	PsoOvis1B000262	sugar transporter SWEET1-like,sugar transporter SWEET1-like,sugar transporter SWEET1-like,sugar transporter SWEET1-like,protein_coding
PsoOvis1B000286	2388.59677417066	-0.288352344035607	0.185348918383012	-1.55572714721618	0.119772988324071	0.636728913939605	0.818836692002466	-518	PsoOvis1B000286	finger CCCH domain-containing 11A
PsoOvis1B000634	1154.25049709996	-0.359370693562682	0.230104902453426	-1.56176895724948	0.118342427262378	0.636728913939605	0.779504526932472	-379	PsoOvis1B000634	protein_coding
PsoOvis1B001255	969.779186050266	-0.151469666654027	0.0977200793625399	-1.55003626319292	0.121132812429638	0.636728913939605	0.900332830475733	31	PsoOvis1B001255	serine/threonine-protein phosphatase 2B catalytic subunit 3,serine/threonine-protein phosphatase 2B catalytic subunit 3
PsoOvis1B001445	10302.0810944842	-0.141868161203328	0.091437951255284	-1.55152383945315	0.120776198846072	0.636728913939605	0.906344759611745	561	PsoOvis1B001445	casein kinase I-like,non_sense_mediated_decay,non_sense_mediated_decay
PsoOvis1B002140	5348.46317697458	-0.233579826964776	0.150445517405291	-1.552587481457	0.120521718278456	0.636728913939605	0.850521831466936	-962	PsoOvis1B002140	leucine-rich repeat-containing DDB_G0290503 isoform X2
PsoOvis1B002218	5.69862976161976	1.3722312355098	0.884395659467348	1.55160331331371	0.120757169885646	0.636728913939605	2.58870619417027	18	PsoOvis1B002218	protein_coding
PsoOvis1B002259	4121.02555129073	-0.124691164943865	0.0801935074874599	-1.55487855377025	0.119974995944361	0.636728913939605	0.917200365574725	285	PsoOvis1B002259	protein_coding,protein_coding
PsoOvis1B002451	1006.68277736886	-0.183385509126041	0.117996844311242	-1.55415604710853	0.120147198821469	0.636728913939605	0.880634024447242	-61	PsoOvis1B002451	ctd-interacting factor,ctd-interacting factor
PsoOvis1B002727	300.793192621939	0.356760266434532	0.229793292270317	1.55252689453989	0.120536202656858	0.636728913939605	1.28054705431917	375	PsoOvis1B002727	protein_coding,protein_coding
PsoOvis1B003881	790.439193516636	0.18254945426776	0.117204187685045	1.55753354784826	0.119343861988228	0.636728913939605	1.13488762762994	512	PsoOvis1B003881	protein_coding
PsoOvis1B003887	522.012200891418	-0.227747767056892	0.14685888398493	-1.55079325728951	0.120951236997493	0.636728913939605	0.853967004280126	-74	PsoOvis1B003887	alpha-galactosidase A
PsoOvis1B004100	45.4717117987325	-1.00616311623223	0.647000439949974	-1.55511967860489	0.119917569074458	0.636728913939605	0.49786858257229	-100	PsoOvis1B004100	protein_coding
PsoOvis1B004644	770.252144288439	-0.352149847996265	0.226259468578306	-1.55639828118128	0.119613413671209	0.636728913939605	0.783415811895593	-319	PsoOvis1B004644	FAD synthase-like isoform X2
PsoOvis1B005026	18.4615707053478	0.767230970789614	0.491679585708573	1.56042876924397	0.118658590643933	0.636728913939605	1.70199992186103	31	PsoOvis1B005026	adhesion molecule
PsoOvis1B005100	45.5159552750402	0.823022427694675	0.530940745062518	1.55012105465322	0.121112463433985	0.636728913939605	1.76910837246554	96	PsoOvis1B005100	protein_coding
PsoOvis1B005235	406.503016074271	0.249513368000345	0.160741340117331	1.55226631691771	0.120598513897131	0.636728913939605	1.18880605405086	350	PsoOvis1B005235	low-density lipoprotein receptor-related 4,low-density lipoprotein receptor-related 4,low-density lipoprotein receptor-related 4,low-density lipoprotein receptor-related 4,low-density lipoprotein receptor-related 4
PsoOvis1B006143	1609.06962848317	0.126071579798322	0.0808621538563923	1.55909252704571	0.118974482124284	0.636728913939605	1.09131802182139	949	PsoOvis1B006143	DNA ligase 1,DNA ligase 1
PsoOvis1B006250	419.596365759269	0.253075374406697	0.163279332413323	1.54995351013603	0.121152674810393	0.636728913939605	1.19174483632094	317	PsoOvis1B006250	tryptophan--tRNA ligase, mitochondrial,protein_coding
PsoOvis1B006726	2225.6951099743	0.243253760946688	0.156465598230268	1.55467887956236	0.120022567133062	0.636728913939605	1.18365920162171	2232	PsoOvis1B006726	galectin-9-like isoform X2
PsoOvis1B007258	6.9498146226126	1.24390954685536	0.797705352947233	1.55935965862528	0.118911278794153	0.636728913939605	2.36839472699752	23	PsoOvis1B007258	protein_coding
PsoOvis1B008042	151.368620791305	-0.752424945259674	0.483846267007192	-1.55509093810677	0.119924412850278	0.636728913939605	0.593604961174752	-164	PsoOvis1B008042	Ubiquitin carboxyl-terminal hydrolase 2
PsoOvis1B008213	797.295583167678	0.363509998314684	0.23312064398664	1.55932135437785	0.118920339962142	0.636728913939605	1.28655220426701	1022	PsoOvis1B008213	fibulinfibulin-1-like,-like,,latent-transforming growth factor beta-binding protein 1-like
PsoOvis1B008673	1716.19599570805	-0.199103939560585	0.128128542143047	-1.55393900711286	0.120198966109277	0.636728913939605	0.871091431739202	-153	PsoOvis1B008673	protein_coding
PsoOvis1B008818	1532.33632571844	-0.125747066830745	0.0808254382560713	-1.55578577170658	0.11975904261174	0.636728913939605	0.916529316430607	103	PsoOvis1B008818	protein_coding,protein_coding
PsoOvis1B008946	1303.73799342864	0.126916509233419	0.0812471590667686	1.56210396389514	0.118263499244573	0.636728913939605	1.09195735082796	784	PsoOvis1B008946	1-phosphatidylinositol 4,5-bisphosphate phosphodiesterase beta-4,1-phosphatidylinositol 4,5-bisphosphate phosphodiesterase beta-4
PsoOvis1B009406	2165.6811605374	0.123158470156245	0.0791917707327517	1.55519278097553	0.119900163091515	0.636728913939605	1.0891166407598	1307	PsoOvis1B009406	Serine palmitoyltransferase 1
PsoOvis1B009754	6630.23424988137	-0.0960067823917335	0.0614687735994163	-1.5618789308763	0.118316512773906	0.636728913939605	0.935619099292568	961	PsoOvis1B009754	calcium-dependent cysteine protease
PsoOvis1B009887	2057.2862169159	0.120889499733922	0.0778852220522832	1.55214938788735	0.120626483021825	0.636728913939605	1.08740510010302	1157	PsoOvis1B009887	regulator ATRX,regulator ATRX
PsoOvis1B010026	3588.13050933096	-0.146944366459781	0.094406141083598	-1.55651279432828	0.119586202669531	0.636728913939605	0.903161337396927	98	PsoOvis1B010026	kif11
PsoOvis1B010202	216.527548542292	0.286771618941383	0.184105929132966	1.55764466843579	0.119317503701325	0.636728913939605	1.21990738158999	210	PsoOvis1B010202	Mevalonate kinase
PsoOvis1B011211	1103.8379628062	-0.238678322811975	0.152984832134491	-1.56014370497952	0.118725925412611	0.636728913939605	0.847521385414976	-196	PsoOvis1B011211	dolichyl pyrophosphate Glc1Man9 c2 alpha-1,3-glucosyltransferase
PsoOvis1B011433	586.596384358543	-0.591696056193362	0.380940664972029	-1.55324991685203	0.120363440201589	0.636728913939605	0.663562353425349	-618	PsoOvis1B011433	lysosomal acid phosphatase-like
PsoOvis1B011498	378.325043424967	0.201097924750035	0.129463199613278	1.55332113952643	0.12034643240418	0.636728913939605	1.14957287409893	282	PsoOvis1B011498	protein_coding
PsoOvis1B011514	191.986485840386	-0.454597575030681	0.291992193602865	-1.55688263244795	0.11949835360505	0.636728913939605	0.7297136898759	-115	PsoOvis1B011514	probable tRNA (uracil-O(2)-)-methyltransferase
PsoOvis1B011645	57.7897222812095	0.490320707274768	0.313713373469863	1.56295761908879	0.118062563573648	0.636728913939605	1.40475711480634	81	PsoOvis1B011645	XP_027199639.1putative uncharacterized protein DDB_G0286901, partial
PsoOvis1B012028	2535.22133683872	-0.170293939250313	0.108994703086665	-1.56240564383122	0.118192458380786	0.636728913939605	0.88866160399489	24	PsoOvis1B012028	probable glutamine--tRNA ligase
PsoOvis1B012922	929.663692317595	-0.472305347284495	0.304578760530566	-1.55068379181055	0.120977480617214	0.636728913939605	0.720811859314993	-597	PsoOvis1B012922	protein_coding,protein_coding
PsoOvis1B012979	1957.72007613053	-0.168481836708648	0.108223591562582	-1.5567939880393	0.119519405042476	0.636728913939605	0.88977851205219	-52	PsoOvis1B012979	ubiquitin carboxyl-terminal hydrolase 48-like
PsoOvis1B013313	721.059058393863	-0.188774659288008	0.121089681267325	-1.558965696435	0.119004499463392	0.636728913939605	0.87735057517185	-15	PsoOvis1B013313	facilitator superfamily domain-containing 10-like
PsoOvis1B013689	454.038119239547	-0.565207741289924	0.363440141581275	-1.55516046970152	0.119907856298188	0.636728913939605	0.675858089125754	-384	PsoOvis1B013689	protein_coding
PsoOvis1B013867	35.7653771220259	-0.728853987047166	0.469773028382884	-1.55150241289102	0.120781329553399	0.636728913939605	0.603383024240858	-39	PsoOvis1B013867	catalytic domain-containing
PsoOvis1B014126	3390.72863983489	0.138213939361742	0.0891221228412114	1.55083760300456	0.120940606675472	0.636728913939605	1.10054179822208	2220	PsoOvis1B014126	protein_coding
PsoOvis1B014257	844.507325775843	-0.221861921641622	0.142858746048873	-1.55301602301424	0.120419306704445	0.636728913939605	0.857458098842548	-115	PsoOvis1B014257	XP_027196126.1uncharacterized protein LOC113790632,XP_027196126.1uncharacterized protein LOC113790632
PsoOvis1B014404	314.622563479326	-0.698218850367789	0.44742132115911	-1.56053995942561	0.118632334631557	0.636728913939605	0.616332660739539	-336	PsoOvis1B014404	SZF06448.1Piwi-domain-containing protein
PsoOvis1B014469	1727.85460828206	-0.17312587872714	0.111190765855031	-1.55701669464944	0.119466521785526	0.636728913939605	0.88691891589676	-54	PsoOvis1B014469	specificity mitogen-activated kinase kinase 7
PsoOvis1B011699	1301.64942225936	0.139355563826185	0.0899548210292936	1.54917282066299	0.121340181242649	0.637035951523906	1.1014130167693	832	PsoOvis1B011699	GA-binding protein subunit beta-2, partial
PsoOvis1B011999	1559.57112955911	0.152292213823523	0.0982971693685539	1.54930416411607	0.121308619226821	0.637035951523906	1.11133380339689	1057	PsoOvis1B011999	prostatic acid phosphatase-like
PsoOvis1B009874	1656.26064178314	1.14466499934666	0.739518294264508	1.54785217380605	0.121657891621857	0.638025180822384	2.21094785441756	5611	PsoOvis1B009874	protein_coding
PsoOvis1B014154	2710.43210292055	-0.205754610784023	0.132928952887851	-1.54785399504059	0.121657453036728	0.638025180822384	0.867085034197213	-119	PsoOvis1B014154	Eukaryotic translation initiation factor 2 subunit 1
PsoOvis1B003863	694.470913206352	0.65946914917967	0.426230172263747	1.54721367020352	0.121811730670368	0.638219221586385	1.57950132703352	1299	PsoOvis1B003863	protein_coding,protein_coding
PsoOvis1B007427	15.0216929193601	-0.946815297700031	0.611969123331653	-1.54716187729444	0.121824216156915	0.638219221586385	0.518776380833336	-20	PsoOvis1B007427	protein_coding
PsoOvis1B002927	3071.87729277814	0.310247183163651	0.20062807820308	1.54637967896802	0.122012898916782	0.638429119935726	1.23992012260316	3289	PsoOvis1B002927	oxidoreductase dehydrogenase-like
PsoOvis1B003875	3789.21998132312	0.207353787152924	0.134106151364321	1.54619146879857	0.122058333264308	0.638429119935726	1.1545685136777	3066	PsoOvis1B003875	splicing factor 1-like,protein_coding,splicing factor 1-like
PsoOvis1B012303	610.567245921022	0.248802160363174	0.160862967974726	1.54667145270044	0.121942490233171	0.638429119935726	1.18822015089442	564	PsoOvis1B012303	ran-binding protein 9
PsoOvis1B006042	39.4717533824661	0.73347326304964	0.47459120940645	1.54548429998727	0.122229163570542	0.638645762012308	1.66263704677204	70	PsoOvis1B006042	protein_coding
PsoOvis1B014364	3321.76402505263	-0.270263706812238	0.174846136502879	-1.54572306953884	0.122171463283808	0.638645762012308	0.829167970310818	-583	PsoOvis1B014364	box Pax-6,box Pax-6-like isoform X2,box Pax-6-like isoform X1,protein_coding,protein_coding,box Pax-6-like isoform X3,protein_coding
PsoOvis1B011667	944.982923295838	0.136282192617961	0.0881964453203208	1.54521185205365	0.12229502848146	0.63865181540318	1.09906917560226	578	PsoOvis1B011667	3 isoform X2
PsoOvis1B002449	45.8849746925002	0.936046614156771	0.606055922710052	1.54448884844013	0.12246995073248	0.638895214923415	1.91327813410338	104	PsoOvis1B002449	non_sense_mediated_decay
PsoOvis1B002924	2571.35731773696	-0.185512100505778	0.120112664080918	-1.54448410519644	0.122471098949858	0.638895214923415	0.87933689019783	-81	PsoOvis1B002924	protein_coding
PsoOvis1B007039	199.871341598634	0.262015720295824	0.169692316974496	1.5440635437561	0.122572939506126	0.639088702020849	1.19915298026486	172	PsoOvis1B007039	non_sense_mediated_decay
PsoOvis1B000369	386.10100535966	-0.684412315591787	0.443470450679334	-1.54330985197179	0.122755614371337	0.639365653744116	0.622259253449917	-396	PsoOvis1B000369	protein_coding
PsoOvis1B009427	511.365667657447	-0.479119706025549	0.310426147289414	-1.54342573977462	0.122727512418287	0.639365653744116	0.717415238097705	-337	PsoOvis1B009427	protein_coding
PsoOvis1B010870	1426.60702616284	0.168630474791644	0.109299248996845	1.5428328770723	0.122871330255277	0.639418502887696	1.12399099307207	1083	PsoOvis1B010870	Ras-related protein Rab-34,protein_coding,protein_coding,protein_coding,protein_coding,protein_coding
PsoOvis1B012314	5772.91430421174	-0.199954513955615	0.129610492916733	-1.54273399827338	0.122895329278415	0.639418502887696	0.870578010902637	-239	PsoOvis1B012314	protein_coding
PsoOvis1B011366	23.9973076889262	-0.754384160312523	0.489491667268079	-1.54115832966646	0.123278256434109	0.641072914122579	0.59279937828387	-26	PsoOvis1B011366	protein_coding,protein_coding
PsoOvis1B006113	2805.99184546765	0.263713543834668	0.17115666252143	1.54077287994354	0.123372072106239	0.641222934011889	1.20056502408864	2521	PsoOvis1B006113	domain-containing 1
PsoOvis1B000233	2194.20826536744	-0.179673535277445	0.116800181056271	-1.53829843115468	0.123975663167769	0.643225391072815	0.882902764077992	-113	PsoOvis1B000233	mrna-decapping enzyme,protein_coding,non_sense_mediated_decay
PsoOvis1B001075	299.180045283197	-0.435283658779069	0.283035004304641	-1.53791457649725	0.124069502757456	0.643225391072815	0.739548332344903	-169	PsoOvis1B001075	protein_coding
PsoOvis1B001881	7.91714465761804	-1.34370688113259	0.873840531212172	-1.53770262781086	0.12412134084716	0.643225391072815	0.394006987072043	-16	PsoOvis1B001881	protein_coding
PsoOvis1B007517	1081.18481888182	0.26972576690431	0.175276749494814	1.53885650938712	0.123839330565757	0.643225391072815	1.2055786448224	1016	PsoOvis1B007517	and c2 domain containing
PsoOvis1B010357	1507.7795316314	-0.246059456272194	0.160056800610275	-1.53732584516248	0.124213535499978	0.643225391072815	0.843196359769991	-304	PsoOvis1B010357	protein_coding
PsoOvis1B010715	744.47013433251	-0.424008716185004	0.275785628513017	-1.53745762051191	0.124181285419048	0.643225391072815	0.745350690275827	-409	PsoOvis1B010715	protein_coding
PsoOvis1B014161	1365.73728484965	0.17755975682943	0.115410845569151	1.53850148098119	0.123926046697674	0.643225391072815	1.13096929115797	934	PsoOvis1B014161	protein_coding
PsoOvis1B004116	554.724060729332	-0.226391218063901	0.147298707013315	-1.53695319296616	0.124304772018545	0.643360304049835	0.854770356932682	-67	PsoOvis1B004116	mannose-1-phosphate guanyltransferase alpha-A,mannose-1-phosphate guanyltransferase alpha-B
PsoOvis1B000543	2496.7997365101	0.15040945382043	0.0979250813932991	1.53596455249638	0.124547074411909	0.643400918521486	1.10988442562553	1667	PsoOvis1B000543	Mitochondrial coenzyme A transporter SLC25A42
PsoOvis1B006182	349.278848940834	-0.718374849545545	0.467786519815061	-1.53568950603697	0.124614550031839	0.643400918521486	0.607781703642678	-407	PsoOvis1B006182	protein_coding
PsoOvis1B006830	765.468748632766	-0.225418081041599	0.146795586664669	-1.53559167658446	0.124638556860495	0.643400918521486	0.855347117272314	-103	PsoOvis1B006830	protein_coding
PsoOvis1B007475	301.310695072244	-0.292053769057219	0.190083094879415	-1.53645314562293	0.124427280850708	0.643400918521486	0.816738550802823	-85	PsoOvis1B007475	zdhhc6
PsoOvis1B010824	1144.3014603221	-0.273688594760603	0.17817917612113	-1.53603019566408	0.124530974751088	0.643400918521486	0.827201900426557	-293	PsoOvis1B010824	protein_coding
PsoOvis1B000002	22201.7488855065	-0.161691666753879	0.10539489966061	-1.53415077270869	0.124992564967382	0.644554135960322	0.893976202821783	814	PsoOvis1B000002	shock 90
PsoOvis1B008215	577.52904223767	-0.147587789102602	0.096197961891634	-1.53420910589414	0.124978218184113	0.644554135960322	0.902758629359005	20	PsoOvis1B008215	protein_coding
PsoOvis1B008063	1617.93022289955	-0.316667072369948	0.206508199747159	-1.53343582849332	0.125168506590092	0.645124365558334	0.80292265607179	-574	PsoOvis1B008063	exportinexportin-4-like-like
PsoOvis1B000899	396.532505081693	0.399788199582497	0.260782269558763	1.53303443619434	0.12526737036798	0.645296944432131	1.31931420953668	422	PsoOvis1B000899	protein_coding,protein_coding,protein_coding
PsoOvis1B000648	76.7290766105735	-0.540754712513384	0.352999275634227	-1.5318861817544	0.12555052399784	0.645408162426397	0.687411211732019	-62	PsoOvis1B000648	resistant to fluoxetine 6-like
PsoOvis1B004610	175.931502864033	-0.610889935397473	0.398770416019651	-1.53193394207902	0.125538736615165	0.645408162426397	0.654792664403092	-162	PsoOvis1B004610	phospholipid hydroperoxide glutathione peroxidase
PsoOvis1B004882	413.678063314302	-0.324116537604416	0.211563359599538	-1.53200695157199	0.125520719333387	0.645408162426397	0.798787389625366	-139	PsoOvis1B004882	and mynd domain-containing 4-like isoform x1
PsoOvis1B005826	322.065455265933	0.252754484566449	0.164970057967759	1.53212339063278	0.125491988673057	0.645408162426397	1.19147979327794	262	PsoOvis1B005826	probable imidazolonepropionase
PsoOvis1B010483	3305.75759055657	-0.270319386112722	0.176497858842683	-1.53157317536449	0.125627796205644	0.645469207990475	0.829135970061022	-813	PsoOvis1B010483	finger 271,finger 271,finger 271,finger 271
PsoOvis1B007542	79.9527623026951	-0.708723799778221	0.463042046107713	-1.53058195413502	0.125872744512481	0.646391253037557	0.611861148582762	-91	PsoOvis1B007542	autophagy 12-like
PsoOvis1B007092	219.33915086239	-0.52580131997311	0.343651927438631	-1.53004036349253	0.126006738239597	0.646550344724325	0.69457321409969	-178	PsoOvis1B007092	Rho guanine nucleotide exchange factor 16
PsoOvis1B012416	32.3195020678041	-0.999969218455366	0.653605731762995	-1.52992724797274	0.126034737917893	0.646550344724325	0.500010668184247	-73	PsoOvis1B012416	protein_coding
PsoOvis1B000180	626.704092107298	-0.273418491906204	0.178761805960871	-1.52951292048399	0.126137338497883	0.646584789969594	0.827356784518344	-164	PsoOvis1B000180	protein_coding
PsoOvis1B012548	1666.36688671766	0.20919744186356	0.136786579709302	1.52937109991452	0.126172472693155	0.646584789969594	1.15604490772438	1269	PsoOvis1B012548	putative cationic amino acid transporter
PsoOvis1B002911	1092.10691625867	-0.261154703251428	0.170840393819421	-1.52864727956241	0.126351908469966	0.646832643463988	0.834419799751629	-252	PsoOvis1B002911	tyrosinenon12-likereceptorprotein phosphatase 99A
PsoOvis1B009037	273.072001788672	0.236695284143126	0.15483029767094	1.5287400961159	0.12632888805443	0.646832643463988	1.17829051132792	239	PsoOvis1B009037	glutamate-gated chloride channel-like isoform x1,glutamate-gated chloride channel,protein_coding,protein_coding
PsoOvis1B000046	1355.94091353505	-0.423057422023249	0.276850372729441	-1.52810855138958	0.126485588654325	0.646845989646732	0.745842326803157	-786	PsoOvis1B000046	small nucleolar RNA-associated 4 homolog
PsoOvis1B007131	35.3936824450857	0.650188262749124	0.425445356779884	1.52825328185569	0.12644966437577	0.646845989646732	1.56937297586539	50	PsoOvis1B007131	protein_coding
PsoOvis1B009543	12813.6932184097	-0.220528537637576	0.144379650079665	-1.52742119485602	0.126656309381867	0.647383621749883	0.858250954844717	-837	PsoOvis1B009543	ribosomal s9
PsoOvis1B004117	160.570299559306	-0.422018596731608	0.277077200098082	-1.52310834880033	0.127731600451328	0.649270590262629	0.746379570550727	-87	PsoOvis1B004117	protein_coding
PsoOvis1B005173	11322.3951331709	-0.135188020219254	0.088629321829578	-1.52531935739283	0.127179461880436	0.649270590262629	0.91055115765566	950	PsoOvis1B005173	Elongation factor 1-gamma
PsoOvis1B005754	1213.34150428725	-0.17809922974224	0.116929643584406	-1.52313155400733	0.127725795924229	0.649270590262629	0.88386673589754	-49	PsoOvis1B005754	adenylate cyclase type 3-like
PsoOvis1B007340	358.239410197104	0.555939297309338	0.364870230785768	1.52366307361412	0.127592898303654	0.649270590262629	1.47012547823671	611	PsoOvis1B007340	pyrroline-5-carboxylate reductase 3-like
PsoOvis1B009404	247.98912910851	0.31661200228698	0.207881818628634	1.52303844740066	0.127749086756842	0.649270590262629	1.24540243259293	261	PsoOvis1B009404	core domain,protein_coding
PsoOvis1B012852	51.8777170360362	1.30047001900083	0.85306117173384	1.52447451846582	0.127390217516914	0.649270590262629	2.46309115222999	186	PsoOvis1B012852	allergen-like elastase family member 2A
PsoOvis1B014012	1092.2122167634	0.178695352867754	0.117256441441932	1.52397045885319	0.127516090849453	0.649270590262629	1.13185986734431	748	PsoOvis1B014012	protein_coding,protein_coding
PsoOvis1B014029	3477.59607575439	-0.162501964430369	0.106638624558584	-1.52385653043654	0.127544554356308	0.649270590262629	0.893474237105124	-91	PsoOvis1B014029	s6 kinase,s6 kinase,protein_coding,protein_coding,protein_coding
PsoOvis1B014091	888.803757238805	-0.287489443103445	0.188601804458373	-1.52431968468731	0.127428872184444	0.649270590262629	0.819326598929631	-255	PsoOvis1B014091	protein_coding
PsoOvis1B014520	2283.58796044256	0.271575638465411	0.178008290631611	1.52563477522201	0.127100846550745	0.649270590262629	1.20712546933768	2146	PsoOvis1B014520	N(1)-acetyl-spermine spermidine oxidase
PsoOvis1B014611	652.728260949296	-0.167433978498133	0.109920566325093	-1.52322703653966	0.127701914178541	0.649270590262629	0.890425010703267	-7	PsoOvis1B014611	probable 2-oxoglutarate dehydrogenase E1 component DHKTD1, mitochondrial
PsoOvis1B010621	1377.00381299343	0.146934658966325	0.0964990236028759	1.52265435939547	0.127845202178462	0.649424676017199	1.10721443655137	841	PsoOvis1B010621	MFS-type transporter SLC18B1-like isoform X1
PsoOvis1B011941	2369.10649324802	0.15894677336353	0.104457924863827	1.52163441472473	0.128100709380519	0.650387860898003	1.11647177023269	1687	PsoOvis1B011941	transformer-2 beta,transformer-2 beta,transformer-2 beta,transformer-2 beta,transformer-2 beta,transformer-2 beta
PsoOvis1B002579	80.2757583123578	-0.397467196559508	0.261402656621226	-1.52051705096264	0.128381076652443	0.65147620902808	0.759189952074331	-41	PsoOvis1B002579	protein_coding
PsoOvis1B007369	134.805582253025	-0.365629985786206	0.240600837473211	-1.51965383672829	0.128597999492335	0.652241652101413	0.776129886126771	-47	PsoOvis1B007369	protein_coding
PsoOvis1B000376	12.2458472219294	0.938721206247866	0.618357593248481	1.51808794215073	0.12899223045855	0.652968359849447	1.91682842348634	30	PsoOvis1B000376	Retrovirus-related Pol polyprotein from transposon TNT 1-94
PsoOvis1B000604	2905.59970812551	0.141413206147709	0.0931402247636968	1.51828285261801	0.128943108531724	0.652968359849447	1.10298502672647	1835	PsoOvis1B000604	Ubiquitin 7
PsoOvis1B005097	2386.19097478227	-0.168707145356472	0.111094510443202	-1.5185911948613	0.128865428867566	0.652968359849447	0.889639564364517	40	PsoOvis1B005097	coenzyme a synthase,protein_coding,protein_coding,protein_coding,protein_coding,coenzyme a synthase
PsoOvis1B012092	190.290151992918	0.315371803424813	0.20775020108541	1.51803368553736	0.129005906961137	0.652968359849447	1.24433229444942	181	PsoOvis1B012092	protein sine oculis-like
PsoOvis1B001197	1749.20149923555	-0.318804649975728	0.210427242945745	-1.515035056834	0.129763526437213	0.653337263413664	0.801733881883281	-607	PsoOvis1B001197	sorting nexin-13 isoform X2
PsoOvis1B001386	19.2884939607276	1.22320070382149	0.806922554917265	1.51588364505055	0.129548776512345	0.653337263413664	2.33464096996628	63	PsoOvis1B001386	androgen-induced gene 1 protein
PsoOvis1B001535	24.3768776522914	0.798128776953267	0.526736813856179	1.51523257148149	0.129713517278737	0.653337263413664	1.73884432490071	56	PsoOvis1B001535	basic helix-loop-helix neural transcription factor TAP
PsoOvis1B002263	4122.19537824712	0.119619012117542	0.0789200824368039	1.5156980127755	0.129595730373018	0.653337263413664	1.08644791473868	2430	PsoOvis1B002263	protein_coding
PsoOvis1B002823	20.8918698359237	0.751429134073766	0.495749048738494	1.5157449842534	0.129583848150449	0.653337263413664	1.68345964034712	40	PsoOvis1B002823	protein_coding
PsoOvis1B006425	2334.84421584774	0.207141959574572	0.136763257659632	1.51460240944314	0.129873121663385	0.653337263413664	1.15439900349609	1960	PsoOvis1B006425	contactin-like
PsoOvis1B006846	1317.60108335892	-0.148710062628902	0.0981724287729093	-1.51478438995225	0.129827014875115	0.653337263413664	0.902056645833844	38	PsoOvis1B006846	extended synaptotagmin-2-like
PsoOvis1B007099	429.452796538648	-0.491529300896766	0.324176052410734	-1.51624186068499	0.129458206727675	0.653337263413664	0.711270729300954	-277	PsoOvis1B007099	tRNA-splicing endonuclease subunit Sen2
PsoOvis1B008992	319.188051865451	-0.267521749711655	0.176558819763525	-1.5151990145265	0.129722012581052	0.653337263413664	0.830745368744766	-51	PsoOvis1B008992	syndrome cell adhesion molecule Dscam2
PsoOvis1B011822	363.760034018097	0.273132458885731	0.180321758691638	1.5146949589861	0.129849671618003	0.653337263413664	1.20842878837715	326	PsoOvis1B011822	protein_coding
PsoOvis1B013969	1153.3690649048	-0.363380043952805	0.239752683884545	-1.51564536448649	0.129609049645621	0.653337263413664	0.777341236709803	-532	PsoOvis1B013969	rho GTPase-activating protein 7,rho GTPase-activating protein 7 isoform X1,rho GTPase-activating protein 7 isoform X1,protein_coding
PsoOvis1B014656	426.783424062416	0.177984651258521	0.117402305016423	1.51602348210815	0.129513414826424	0.653337263413664	1.13130242692676	294	PsoOvis1B014656	cyclin-dependent serine serine/threonine-protein kinase DDB_G0292550,cyclin-dependent serine serine/threonine-protein kinase DDB_G0292550,cyclin-dependent serine serine/threonine-protein kinase DDB_G0292550
PsoOvis1B002305	780.254820205809	0.153335906510729	0.101383482848383	1.51243478920565	0.130423290278845	0.654927984186393	1.11213806942917	490	PsoOvis1B002305	Uracil-DNA glycosylase
PsoOvis1B006311	728.911137118417	-0.270737379110833	0.179114952656007	-1.51152863061515	0.130653819742959	0.654927984186393	0.828895778739518	-186	PsoOvis1B006311	KAH7639881.1hypothetical protein HUG17_3914,protein_coding
PsoOvis1B007034	3459.67366790962	-0.195752124085982	0.129502897803484	-1.51156558969845	0.130644411062105	0.654927984186393	0.873117592501868	-338	PsoOvis1B007034	hamartin isoform X2,protein_coding
PsoOvis1B007941	8.05051945596263	1.13940966342704	0.753424860234262	1.51230696458935	0.130455790111907	0.654927984186393	2.20290863882954	20	PsoOvis1B007941	potassium-transporting ATPase subunit alpha-1
PsoOvis1B009402	656.390626510394	-0.280938566463618	0.185770275563682	-1.51229019611005	0.130460054019613	0.654927984186393	0.823055392274376	-129	PsoOvis1B009402	oligomeric matrix
PsoOvis1B013195	664.193907803993	-0.302238946297835	0.199907748596573	-1.51189210233053	0.130561313510478	0.654927984186393	0.810992823804961	-184	PsoOvis1B013195	finger Y-chromosomal 1-like
PsoOvis1B013904	11.4250156743817	1.1835325736194	0.782434147783192	1.51262898861535	0.130373926456827	0.654927984186393	2.27132251257828	28	PsoOvis1B013904	serine serine/threonine-protein kinase SRK2A-like
PsoOvis1B002941	822.132022088996	0.185075465582039	0.122465193479888	1.51124952586985	0.13072488846473	0.654951598551716	1.13687644027233	626	PsoOvis1B002941	protein_coding
PsoOvis1B011384	3581.64880790944	-0.101383130208313	0.0671541488229728	-1.50970762023316	0.131118045994763	0.656588084205129	0.932138909513466	472	PsoOvis1B011384	rho-associated protein kinase 2
PsoOvis1B006561	15.8749564914025	1.08552005854143	0.71943168809942	1.50885772269656	0.131335145846002	0.657341728955394	2.12214032788963	39	PsoOvis1B006561	protein_coding
PsoOvis1B000108	7.62737712327978	-1.27631967420917	0.846224931070232	-1.50825108945324	0.13149027606167	0.657784604525435	0.412847343090668	-12	PsoOvis1B000108	protein_coding
PsoOvis1B008897	2612.36254679756	-0.166234023891788	0.110298117269593	-1.50713382972327	0.131776356989106	0.658881784945528	0.891165925472726	-74	PsoOvis1B008897	protein_coding
PsoOvis1B011837	91.3974952400683	0.398310015580007	0.264382939426992	1.50656474446982	0.131922259918104	0.659277319185664	1.31796313369343	105	PsoOvis1B011837	8-oxo-dGDP phosphatase NUDT18,8-oxo-dGDP phosphatase NUDT18-like
PsoOvis1B000166	3450.66395726939	0.176888516376246	0.117505072567	1.50536919395873	0.132229184637465	0.659824045129853	1.13044320924835	2486	PsoOvis1B000166	isatin hydrolase,isatin hydrolase,protein_coding
PsoOvis1B004486	1634.94442374585	0.136164521016929	0.0904532843369109	1.50535740095139	0.132232214920654	0.659824045129853	1.0989795350672	1019	PsoOvis1B004486	domain-containing 1A
PsoOvis1B011888	244.987165062837	-0.791272166221812	0.525495425159015	-1.50576413863617	0.132127732324991	0.659824045129853	0.577834333825434	-291	PsoOvis1B011888	KAH7638084.1hypothetical protein HUG17_9189
PsoOvis1B009450	1130.73452328703	-0.469226742304494	0.311945250343268	-1.50419582214556	0.132530953176451	0.660980549697611	0.72235166107106	-753	PsoOvis1B009450	poly polymerase tankyrase
PsoOvis1B002510	51.1938081769718	-0.536752676490844	0.357012105587362	-1.5034579166658	0.132721001198833	0.661162920160779	0.689320737711436	-35	PsoOvis1B002510	ATP-binding cassette sub-family D member 4-like
PsoOvis1B010679	539.741384527421	0.398651278044509	0.265135976613992	1.5035729331629	0.132691364752387	0.661162920160779	1.31827492830988	625	PsoOvis1B010679	sodium-dependent phosphate transport protein 2B-like protein
PsoOvis1B010925	2520.05198888969	-0.112034615601403	0.0745270911909279	-1.50327369297678	0.132768481029247	0.661162920160779	0.925282226821314	243	PsoOvis1B010925	membrane-associated tyrosine- and threonine-specific cdc2-inhibitory kinase
PsoOvis1B012855	1684.88082493109	0.12793515169745	0.0851315206324586	1.50279415599528	0.132892133402466	0.661444960505467	1.09272862048143	952	PsoOvis1B012855	protein_coding,protein_coding,protein_coding
PsoOvis1B003027	36.3226569303851	0.57365565514496	0.382062819481719	1.50146945971645	0.133234180090941	0.662508478203082	1.48828998523773	60	PsoOvis1B003027	protein_coding
PsoOvis1B013026	222.526847245865	-0.546414638392132	0.36392542306488	-1.50144673540633	0.133240053620377	0.662508478203082	0.684719669547768	-172	PsoOvis1B013026	protein_coding
PsoOvis1B000753	1317.70990307398	-0.0948770614254269	0.0632384420036283	-1.50030675044118	0.133534961657534	0.662634674607649	0.936352034830064	187	PsoOvis1B000753	serine/threonine-protein kinase ULK3
PsoOvis1B007449	182.427965813278	0.268629835456412	0.179047229556029	1.5003294724108	0.13352907867592	0.662634674607649	1.20466318465373	167	PsoOvis1B007449	protein_coding
PsoOvis1B008040	2006.70369849244	-0.324911663492471	0.216637794205296	-1.49979215161584	0.133668250977085	0.662634674607649	0.798347267823908	-717	PsoOvis1B008040	protein_coding,protein_coding,protein_coding
PsoOvis1B009356	1353.05646504873	-0.329830035793771	0.219880400831231	-1.50004290763019	0.133603288309192	0.662634674607649	0.795630211596346	-507	PsoOvis1B009356	non_sense_mediated_decay,KAH7644801.1hypothetical protein HUG17_0339,KAH7644801.1hypothetical protein HUG17_0339
PsoOvis1B010546	3172.85593586211	-0.151992970927227	0.101316928077986	-1.50017350319025	0.133569464953722	0.662634674607649	0.900006314777374	21	PsoOvis1B010546	translation initiation factor 3 subunit j,protein_coding
PsoOvis1B013558	7907.40703113435	-0.0819677873964528	0.0546219520406028	-1.50063819278232	0.133449167261049	0.662634674607649	0.944768135615803	1313	PsoOvis1B013558	serine/threonine-protein kinase sgk2-like,non_sense_mediated_decay,protein_coding,protein_coding
PsoOvis1B009425	211.580149975233	0.337079376528398	0.224796479732201	1.49948690001711	0.1337473646447	0.66269402060401	1.26319676053567	231	PsoOvis1B009425	Transcriptional coactivator YAP1
PsoOvis1B011714	511.64359655931	0.277178174715458	0.184890622868585	1.49914674100302	0.133835568121879	0.662798322811311	1.21182231282194	496	PsoOvis1B011714	protein kinase 4-like,protein kinase 4-like,protein_coding
PsoOvis1B005850	8118.85993500489	-0.0774757541001935	0.051691480546138	-1.49881089265844	0.133922697978373	0.662897206141698	0.947714388080842	1501	PsoOvis1B005850	E3 ubiquitin-protein ligase RNF8 isoform X2
PsoOvis1B001462	10.2378663512349	1.31179889809979	0.875642947685744	1.49809794227975	0.134107805652115	0.663148317528243	2.48250891403382	35	PsoOvis1B001462	protein_coding
PsoOvis1B007164	564.516201029947	0.23970147516954	0.159999877466996	1.49813536712855	0.134098083891048	0.663148317528243	1.1807483137671	473	PsoOvis1B007164	n-acetyltransferase domain-containing protein
PsoOvis1B006709	2693.22990882062	-0.0782769095555495	0.0522912755076236	-1.49694014528557	0.134408833087789	0.66322412380526	0.947188250711406	469	PsoOvis1B006709	repeat domain-containing 13B
PsoOvis1B008090	1698.82714478348	-0.16434709563752	0.109751829876698	-1.49744287473073	0.134278059224825	0.66322412380526	0.892332260888097	55	PsoOvis1B008090	protein_coding
PsoOvis1B008724	1734.13569173546	0.136188199038311	0.0909802138651062	1.49689908665453	0.13441951792389	0.66322412380526	1.09899757205612	1059	PsoOvis1B008724	repair complementing XP-G cells
[truncated: 8,517 more rows]
