# Supplementary material for: Over-expression and increased copy numbers of a cytochrome P450 and two UDP-glucuronosyltransferase genes in macrocyclic lactone resistant Psoroptes ovis of cattle
Source: PLoS Pathog. 2025 Jul 29;21(7):e1012963. doi: 10.1371/journal.ppat.1012963 (PMC12364353; doi:10.1371/journal.ppat.1012963)
Supplement: S2 File — Ranked by adjusted p-value. (CSV) [file ppat.1012963.s020.csv]

GeneID	baseMean	log2FoldChange	lfcSE	stat	pvalue	padj	FC	absolute_diff	GeneName	GeneDescription
PsoOvis1B013426	3222.62955378588	-1.57489913578347	0.0848507464543433	-18.5608165112714	6.66834264609348e-77	6.31692098864436e-73	0.33566659258406	-7827	PsoOvis1B013426	Sugar phosphate exchanger 2
PsoOvis1B007058	835.181707048382	1.90893098928447	0.124611263269924	15.3190886537237	5.70112519194757e-53	2.70033794716597e-49	3.75530735140459	2530	PsoOvis1B007058	repeat 39b,repeat 39b
PsoOvis1B004414	9832.75488447891	2.80904863200903	0.186759274136111	15.041012795765	3.95453232865609e-51	1.2487094916453e-47	7.00822275771703	40569	PsoOvis1B004414	udp-glucuronosyl/udp-glucosyltransferase-like udp-glucuronosyl/udp-glucosyltransferase-like
PsoOvis1B011549	12288.642673221	1.72742441532585	0.125440569596907	13.7708591476967	3.81647277752411e-43	9.03836165537146e-40	3.31136126486727	31215	PsoOvis1B011549	cytochrome P450 3A4-like
PsoOvis1B002032	7119.40445123638	15.7314785262866	1.18010958284394	13.3305234996697	1.53814517212775e-40	2.91416984311323e-37	54406.014453237	35112	PsoOvis1B002032	KAH7640537.1hypothetical protein HUG17_8004
PsoOvis1B012251	6234.97363357573	-1.91904934499937	0.14685928044297	-13.0672664281819	5.06532312914765e-39	7.99730100040262e-36	0.264428696403423	-17718	PsoOvis1B012251	sodium-dependent glucose transporter 1A-like
PsoOvis1B001963	410.113606223101	-1.86612753887403	0.145128861775501	-12.8584177953572	7.71394750247158e-38	1.04391749558447e-34	0.274308733550064	-1400	PsoOvis1B001963	protein_coding,protein_coding
PsoOvis1B008896	3782.71257579229	1.48085912785049	0.13678488010094	10.8261901955662	2.5869605875551e-27	3.06328470573869e-24	2.79114897282432	11307	PsoOvis1B008896	complex BMI-1-A-like,complex BMI-1-A-like
PsoOvis1B006733	1215.02548863172	0.967728986324394	0.0960514647624324	10.0751090961279	7.11817544808007e-24	7.49227511329584e-21	1.95575951833343	2542	PsoOvis1B006733	transport 172 homolog
PsoOvis1B013639	14435.9717627687	-1.40575293890609	0.141634588243793	-9.92520934566061	3.23423327539873e-23	3.06378918178521e-20	0.377421119850044	-29916	PsoOvis1B013639	inositol-3-phosphate synthase 1-A,protein_coding,inositol-3-phosphate synthase 1-A,inositol-3-phosphate synthase 1-A-like protein,protein_coding
PsoOvis1B011113	1517.92496448788	-0.860351846491026	0.0869998400681125	-9.88911986294978	4.640900403654e-23	3.99665904761948e-20	0.550818207238839	-2209	PsoOvis1B011113	voltage-dependent T-type calcium channel subunit alpha-1G isoform X2,voltage-dependent T-type calcium channel subunit alpha-1G isoform X2
PsoOvis1B004609	196.913866521162	-2.45368332586271	0.26052911858654	-9.41807710084304	4.59424283973499e-21	3.62677186840079e-18	0.182544065682891	-874	PsoOvis1B004609	protein_coding
PsoOvis1B013124	878.271100467011	-0.82218508030139	0.089261044984888	-9.21101786832752	3.23046862255137e-20	2.35401763549455e-17	0.565584669105318	-1186	PsoOvis1B013124	repair rhp42
PsoOvis1B000815	3554.72640450629	0.977711604188508	0.109822758930859	8.90263196542024	5.45377763961511e-19	3.690259684291e-16	1.96933917407544	7652	PsoOvis1B000815	protein_coding
PsoOvis1B012210	275.803660607615	2.19266282705836	0.272452974955961	8.04785790066258	8.42556920742355e-16	5.32102780679489e-13	4.57148481291595	1079	PsoOvis1B012210	DNA double-strand break repair Rad50 ATPase
PsoOvis1B009656	1589.57692991929	-0.535357091393214	0.0722000470080128	-7.41491333563536	1.21704364363628e-13	7.20565902260407e-11	0.689987871906797	-1102	PsoOvis1B009656	Protoporphyrinogen oxidase
PsoOvis1B014265	4230.38473263025	-1.19194829261938	0.163269273850917	-7.30050587294065	2.86687778320277e-13	1.59752548472235e-10	0.437711352502027	-7347	PsoOvis1B014265	der f 7 allergen
PsoOvis1B008107	233.486725477136	2.22166515205304	0.307234844101742	7.23116272357873	4.78876131162832e-13	2.52021866139195e-10	4.66431477113513	966	PsoOvis1B008107	Doublesexmab-3-related and mab-3-related transcription factor A2-like
PsoOvis1B007620	2341.50038709207	-1.20159932802294	0.166902063489027	-7.19942763381076	6.04658368927461e-13	3.0146993309736e-10	0.434793016017287	-3842	PsoOvis1B007620	deoxyribonucleasedeoxyribonuclease-2-like-like
PsoOvis1B002221	56.4484861473222	3.54932326120932	0.501427852541927	7.07843260643871	1.45793995723826e-12	6.905532607459e-10	11.7071926742856	299	PsoOvis1B002221	catalytic domain-containing
PsoOvis1B013814	6571.69353572541	1.40547264429449	0.198848801419116	7.06804684898332	1.57129505867141e-12	7.08803718609252e-10	2.64904553791181	15891	PsoOvis1B013814	protein_coding
PsoOvis1B009851	139.25607403876	-1.61217956339049	0.23630996265812	-6.82230890841833	8.95887594719086e-12	3.85761053853359e-09	0.327103802728818	-434	PsoOvis1B009851	non_sense_mediated_decay
PsoOvis1B002819	25853.070707823	-1.25625752140889	0.184849513589805	-6.79610942442956	1.07482154432638e-11	4.4268628214799e-09	0.418628511795374	-43458	PsoOvis1B002819	protein_coding
PsoOvis1B005447	82.9493997527654	2.57924805435034	0.381374117952748	6.76303905518284	1.35126792033289e-11	5.33356708721395e-09	5.97628129100671	347	PsoOvis1B005447	rna methyltransferase nop2
PsoOvis1B012525	477.455767847976	-0.921236754884329	0.139071862401173	-6.62417788169751	3.49186070506601e-11	1.32313585836361e-08	0.528056148393039	-686	PsoOvis1B012525	protein_coding
PsoOvis1B002783	2265.37203854454	0.558725170395669	0.0879788087197813	6.35067897060584	2.14366650102179e-10	7.62418763016268e-08	1.47296706274361	3968	PsoOvis1B002783	protein_coding,protein_coding
PsoOvis1B003178	4250.11541898613	0.428573474352928	0.0675069337349	6.348584517791	2.17305041712649e-10	7.62418763016268e-08	1.34590210115744	5497	PsoOvis1B003178	stress-induced-phosphoprotein 1
PsoOvis1B010992	6188.9105965386	1.22783047555013	0.195121983760547	6.29263013775484	3.1213144970907e-10	1.05600757967644e-07	2.3421451315798	14428	PsoOvis1B010992	udp-glucuronosyl/udp-glucosyltransferase-like udp-glucuronosyl/udp-glucosyltransferase-like
PsoOvis1B006445	13899.6647580857	-1.2599555729	0.201064775649011	-6.26641622747212	3.69451994008158e-10	1.20683404801355e-07	0.41755681797761	-22821	PsoOvis1B006445	cysteine proteinase-1 preproenzyme, partial
PsoOvis1B005054	5600.65138272307	-1.04460129789332	0.167406337775421	-6.2399148788182	4.37809071055391e-10	1.38245511003591e-07	0.484778863075599	-7760	PsoOvis1B005054	KAH7645600.1hypothetical protein HUG17_1138
PsoOvis1B003800	2991.90387713403	-1.41400956206942	0.229326625198964	-6.16591972625342	7.00746292542543e-10	2.14134504169533e-07	0.375267287128246	-5850	PsoOvis1B003800	lipase-related 2-like
PsoOvis1B006382	372.047250323992	1.04598642739076	0.170478353712629	6.13559671718766	8.48401306371984e-10	2.51153299226931e-07	2.0647776458273	1035	PsoOvis1B006382	transporter 17
PsoOvis1B000026	54.1949239504718	-4.01320648556689	0.659623801197299	-6.08408380395375	1.17159315658782e-09	3.36318241586559e-07	0.0619304832761452	-361	PsoOvis1B000026	Retrovirus-related Polpolyprotein from transposon TNT1-94
PsoOvis1B013940	5444.11909540581	-0.846656215010753	0.140233532444789	-6.03747335070583	1.56546005345978e-09	4.36164796659543e-07	0.556072071385389	-5969	PsoOvis1B013940	Solute carrier family 25 member 38,Solute carrier family 25 member 38,protein_coding,protein_coding,protein_coding,protein_coding,Solute carrier family 25 member 38
PsoOvis1B014607	357.075360740453	-0.809301044023684	0.135846628168516	-5.95746140286793	2.56186191499633e-09	6.93386226307434e-07	0.570658263125062	-394	PsoOvis1B014607	protein_coding
PsoOvis1B011928	923.51872784203	-0.844423304458051	0.14199986819462	-5.94664850886139	2.73688229164501e-09	7.20180165243144e-07	0.556933390331574	-1071	PsoOvis1B011928	glutamate-gated chloride channel,glutamate-gated chloride channel,glutamate-gated chloride channel,glutamate-gated chloride channel,glutamate-gated chloride channel,glutamate-gated chloride channel
PsoOvis1B007209	2180.33815814413	-1.25907129558549	0.215145457861595	-5.85218627481071	4.85152809889657e-09	1.24212231569857e-06	0.417812831336655	-3597	PsoOvis1B007209	acid phosphatase type 7,acid phosphatase type 7
PsoOvis1B005542	1544.7309298365	-0.611352400059609	0.104813009118226	-5.8327912269938	5.45077525422035e-09	1.35882089429551e-06	0.654582800273968	-1126	PsoOvis1B005542	4-coumarate--CoA ligase 2-like,4-coumarate--CoA ligase 2-like,4-coumarate--CoA ligase 2-like,4-coumarate--CoA ligase 2-like,protein_coding
PsoOvis1B004870	286.895787369926	-1.12254510135698	0.194807247187027	-5.76233747751316	8.29569118828125e-09	2.01500211863047e-06	0.459282875591298	-500	PsoOvis1B004870	protein_coding
PsoOvis1B009285	414.079542635897	-0.960010687078874	0.166793077444381	-5.75569862843377	8.6284199751934e-09	2.04342556062518e-06	0.514053105353184	-654	PsoOvis1B009285	Alkylglycerol monooxygenase,Alkylglycerol monooxygenase
PsoOvis1B014780	2512.73944139786	-0.589995142520879	0.103237503349321	-5.71493036328606	1.09748957707309e-08	2.53573628380815e-06	0.664345143860015	-1847	PsoOvis1B014780	protein_coding,,
PsoOvis1B007627	1830.80685497591	-1.02743704194348	0.181486145202526	-5.66124229922306	1.50281056853823e-08	3.38955345613396e-06	0.49058089558955	-2197	PsoOvis1B007627	protein_coding,protein_coding
PsoOvis1B011543	1000.96793880234	0.910709645697736	0.162565878759422	5.60209591734487	2.11775304697413e-08	4.66545921255488e-06	1.87997000743792	2189	PsoOvis1B011543	protein_coding,protein_coding
PsoOvis1B003297	4484.7749836364	-0.78102099084039	0.141075863376234	-5.53617728893489	3.09144645292928e-08	6.65027065577033e-06	0.581954799847373	-6186	PsoOvis1B003297	KAH7636815.1hypothetical protein HUG17_7021
PsoOvis1B011826	127.597994294287	-2.61297150097985	0.472304953753904	-5.53238216159247	3.1591067191984e-08	6.65027065577033e-06	0.163462147568993	-613	PsoOvis1B011826	protein_coding,protein_coding
PsoOvis1B009916	2986.11232006701	-1.1808649428368	0.214209755189005	-5.51265717004753	3.53456308221159e-08	7.27889479951965e-06	0.441086972798715	-4832	PsoOvis1B009916	Der f 36 allergen
PsoOvis1B004016	42.0257402849046	2.05851607276354	0.374284804603484	5.49986546994427	3.80081127830168e-08	7.66065643390464e-06	4.16557621077132	145	PsoOvis1B004016	protein_coding
PsoOvis1B010654	650.696539436043	0.552051952588012	0.100954264646641	5.46833711800388	4.54277250855681e-08	8.96535082782473e-06	1.46616955416235	1006	PsoOvis1B010654	secernin-3-like isoform X1,secernin-3-like isoform X1,protein_coding
PsoOvis1B003598	14560.365553256	0.551351292476574	0.101439396528793	5.4352777258496	5.47111484820935e-08	1.05409777167374e-05	1.46545766628709	24063	PsoOvis1B003598	protein_coding,protein_coding
PsoOvis1B012468	1534.69567090347	-0.655165505118834	0.120684383568378	-5.42875130772515	5.6749695297541e-08	1.05409777167374e-05	0.63500263996477	-1214	PsoOvis1B012468	calcium-binding mitochondrial carrier aralar1
PsoOvis1B014782	80010.2147583836	-1.05109106249023	0.193536713813624	-5.43096470834176	5.60502193709428e-08	1.05409777167374e-05	0.482603049710739	-124379	PsoOvis1B014782	protein_coding
PsoOvis1B005107	20613.2380521723	-1.09090587609511	0.201090082599429	-5.42496110197632	5.79671622183604e-08	1.05600563018178e-05	0.469466501460319	-34110	PsoOvis1B005107	cathepsin B
PsoOvis1B006559	5943.70254956248	-1.11758996224687	0.207086679679927	-5.39672548700002	6.78681038766637e-08	1.21304631702573e-05	0.460863059378559	-9923	PsoOvis1B006559	protein_coding
PsoOvis1B010197	65.0033941338515	-1.66001686022138	0.314529203240235	-5.27778293118771	1.3075622363926e-07	2.29380316024946e-05	0.316435450411706	-176	PsoOvis1B010197	partial
PsoOvis1B000921	6721.90626788158	-0.852071505393399	0.162450724637815	-5.24510744592306	1.56191276865766e-07	2.690181755908e-05	0.553988715487246	-7812	PsoOvis1B000921	Der f 16-like allergen, partial,gelsolin-like allergen Der f 16
PsoOvis1B002511	3113.13278495108	-0.371139373629993	0.0711207872696763	-5.21843736378655	1.80438977676038e-07	3.02670770514021e-05	0.7731716404886	-964	PsoOvis1B002511	SEC23-interacting isoform X2
PsoOvis1B010050	4734.03153887472	-0.356582614279063	0.0683538069632218	-5.21671915758729	1.82120066708532e-07	3.02670770514021e-05	0.781012414420299	-1301	PsoOvis1B010050	furin-like protease 2,furin-like protease 2
PsoOvis1B006794	2257.55200271589	-0.401574447336091	0.0771523080140398	-5.20495702167478	1.94041509699087e-07	3.16923314030939e-05	0.757031665660966	-844	PsoOvis1B006794	ATP-binding cassette sub-family B member 7, mitochondrial,non_sense_mediated_decay
PsoOvis1B000159	800.099853771432	1.99174398091299	0.38309944358929	5.19902603421237	2.00335468120123e-07	3.21657269407106e-05	3.9771748269622	3035	PsoOvis1B000159	Inositol oxygenase
PsoOvis1B011157	85.3538575113109	2.24844857556637	0.433902946927248	5.18191589038313	2.19618252619134e-07	3.42202995455353e-05	4.75171588036717	271	PsoOvis1B011157	protein_coding
PsoOvis1B011307	4411.64412806739	-0.981757389123638	0.189481267284619	-5.18128996703903	2.20356621163058e-07	3.42202995455353e-05	0.506362548996612	-6198	PsoOvis1B011307	protein_coding
PsoOvis1B010721	822.327881520199	-0.847029158807924	0.163790346141544	-5.17142297309722	2.32318034692788e-07	3.54959474620126e-05	0.555928342585199	-1122	PsoOvis1B010721	serine/threonine-protein kinase PLK1
PsoOvis1B001771	13660.6093044021	-0.988681848806646	0.193045902911942	-5.12148579116768	3.03137584718598e-07	4.55813069847505e-05	0.503937999183488	-18284	PsoOvis1B001771	protein_coding
PsoOvis1B006726	2225.6951099743	-0.803592365735674	0.157217494996606	-5.11134187548925	3.19878504003397e-07	4.73470166941279e-05	0.572920805205992	-2180	PsoOvis1B006726	galectin-9-like isoform X2
PsoOvis1B002196	45313.1684482896	-0.977735364977782	0.191417183437809	-5.10787666717209	3.25799182574049e-07	4.74814716388303e-05	0.507776183795765	-60696	PsoOvis1B002196	cysteine proteinase-1 preproenzyme, partial
PsoOvis1B006998	1094.37038089595	-0.619209064733306	0.121310577650616	-5.1043287133351	3.31970800741657e-07	4.76478696276624e-05	0.651027745805362	-836	PsoOvis1B006998	dismutase [Cu-Zn]-like
PsoOvis1B013953	1866.71422868436	-0.465224003063326	0.0914908914981627	-5.08492152000364	3.67778110097775e-07	5.19994333874063e-05	0.724358599492466	-940	PsoOvis1B013953	cysteine-rich motor neuron 1b1b-like isoform X2,cysteine-rich motor neuron 1b1b-like-like,protein_coding,protein_coding,protein_coding,protein_coding,protein_coding,protein_coding,protein_coding,protein_coding,protein_coding
PsoOvis1B001559	387.382060123445	-0.800067012324127	0.157751924392546	-5.07167830379843	3.94322562738598e-07	5.49326123062168e-05	0.574322499941387	-459	PsoOvis1B001559	Alkaline phosphatase, tissue-nonspecific isozyme
PsoOvis1B000687	112.352369613761	-1.16720900662417	0.230780978790188	-5.05764822015651	4.24458495925699e-07	5.80283175602471e-05	0.445281936588753	-240	PsoOvis1B000687	Purine nucleoside phosphorylase
PsoOvis1B004203	2021.79922093426	-1.03753040244463	0.205219583465073	-5.05570854850317	4.28795759444452e-07	5.80283175602471e-05	0.487160679376032	-2680	PsoOvis1B004203	gamma-glutamyltranspeptidase 1
PsoOvis1B009636	6050.88934419394	-0.931195675649657	0.185454293925451	-5.02115996313345	5.13603630728804e-07	6.85262985055487e-05	0.524423530338289	-7553	PsoOvis1B009636	cathepsin B,cathepsin B
PsoOvis1B013040	3472.34738080839	-0.304014298013698	0.0606484865258121	-5.01272686968551	5.36640452078193e-07	7.06054861463434e-05	0.809995446028815	-645	PsoOvis1B013040	protein_coding,protein_coding
PsoOvis1B000586	370.31186570232	-0.811555087316337	0.163848346018647	-4.95308684546609	7.30453541380558e-07	9.47888547602469e-05	0.569767372064232	-416	PsoOvis1B000586	cytochrome P450 4c3-like isoform X1
PsoOvis1B008306	1283.50302705941	-0.436976551571957	0.08904968999328	-4.90710918370331	9.24285849701791e-07	0.00011832107911115	0.738681037633061	-549	PsoOvis1B008306	phospholipase D3-like isoform X2
PsoOvis1B004966	2820.12172914386	-0.400417773697985	0.0821066534334748	-4.87680056309219	1.07820348961319e-06	0.000136184288761411	0.757638855440744	-996	PsoOvis1B004966	protein_coding
PsoOvis1B012031	334.433020223454	-0.765840111234478	0.15718567553114	-4.87220040023786	1.10362138597616e-06	0.000137560597228318	0.588110799764275	-354	PsoOvis1B012031	transporter 17
PsoOvis1B012955	132.119648927706	-1.8017937932317	0.371433434010317	-4.8509197833323	1.22890244099455e-06	0.000151186919786251	0.286817748458101	-381	PsoOvis1B012955	Sulfate transporter
PsoOvis1B002391	1348.6660188659	-0.662878058888831	0.136908166989178	-4.84177148424775	1.28686704728166e-06	0.000154310019479736	0.631617014918513	-1081	PsoOvis1B002391	Uroporphyrinogen decarboxylase
PsoOvis1B011445	5510.31563626608	-1.25127086459416	0.258306101287091	-4.84413979522477	1.27161380907577e-06	0.000154310019479736	0.420077999475543	-9970	PsoOvis1B011445	protein_coding
PsoOvis1B005480	146.357764103249	1.1446786481892	0.237048312586811	4.82888334322144	1.37300809851435e-06	0.000161613570224348	2.21096877153519	400	PsoOvis1B005480	Transcriptional repressor scratch 1
PsoOvis1B010099	70235.7261153521	-0.883097137658539	0.182926811500222	-4.82759815478152	1.38189582900582e-06	0.000161613570224348	0.542202196342243	-81890	PsoOvis1B010099	cysteine proteinase-1 preproenzyme, partial
PsoOvis1B005326	17635.1212098885	-0.838319243978211	0.174327054949263	-4.80888777833251	1.51772375632313e-06	0.000175334111507915	0.559294774362559	-19516	PsoOvis1B005326	myosin heavy chain, muscle-like
PsoOvis1B003817	3694.04535371013	-0.847599391003507	0.177736682142569	-4.76884895557809	1.85281509506906e-06	0.000206490792889285	0.555708652637476	-4475	PsoOvis1B003817	protein_coding
PsoOvis1B005287	3694.04535371013	-0.847599391003507	0.177736682142569	-4.76884895557809	1.85281509506906e-06	0.000206490792889285	0.555708652637476	-4475	PsoOvis1B005287	protein_coding
PsoOvis1B012568	3694.04535371013	-0.847599391003507	0.177736682142569	-4.76884895557809	1.85281509506906e-06	0.000206490792889285	0.555708652637476	-4475	PsoOvis1B012568	protein_coding
PsoOvis1B005212	1554.93224832024	-0.705532569597214	0.148050404031995	-4.76548898471593	1.88396190194472e-06	0.000207520594152585	0.613216078667358	-1449	PsoOvis1B005212	protein_coding
PsoOvis1B009955	711.884207626691	-0.646343900976925	0.135916898927929	-4.75543443144368	1.9802012411696e-06	0.000215614325949421	0.638897366932136	-541	PsoOvis1B009955	protein_coding
PsoOvis1B008576	2415.05998001963	-1.2028302648489	0.253243284526634	-4.74970251273298	2.03716102909241e-06	0.000219295754870368	0.434422199966836	-4057	PsoOvis1B008576	ale o 1 allergen
PsoOvis1B008456	387.59711194577	-0.673359419085538	0.142098282868965	-4.73868793830865	2.15106469980748e-06	0.000228955459564902	0.627044866907852	-396	PsoOvis1B008456	enoylhydratase-likecoa hydratase domain-containing 3, mitochondrial-like
PsoOvis1B004166	6187.35016451156	-0.383991838273176	0.081083645505584	-4.73574955687867	2.18246963597428e-06	0.000229717054017604	0.766314315344697	-1998	PsoOvis1B004166	Ethanolamine-phosphate phosphoprotein-lyase,Ethanolamine-phosphate phosphoprotein-lyase,Ethanolamine-phosphate phosphoprotein-lyase
PsoOvis1B008580	1324.73065119383	-1.02635239147351	0.216995919796705	-4.72982345675006	2.24715162616877e-06	0.000233926014886778	0.490949863985275	-1821	PsoOvis1B008580	protein_coding
PsoOvis1B003189	2239.41369661915	0.449977450724317	0.0953817039429602	4.71764952944656	2.38585035291363e-06	0.000243869169621772	1.36601890575731	2827	PsoOvis1B003189	protein_coding
PsoOvis1B004042	2377.45107001632	-1.54187866447001	0.326880966286039	-4.7169423230375	2.39415525966692e-06	0.000243869169621772	0.343437941434678	-4774	PsoOvis1B004042	glucan endo-1,3-beta-glucosidase A1-like
PsoOvis1B009960	1701.74794637026	-1.60581606250451	0.341537675070803	-4.70172452328021	2.57973389052897e-06	0.000257240201526115	0.328549792821492	-4171	PsoOvis1B009960	protein_coding
PsoOvis1B010792	2306.84088214739	-0.570217455485733	0.121254740294862	-4.70264052439601	2.56818346817872e-06	0.000257240201526115	0.673515262730713	-1534	PsoOvis1B010792	mannosyl-oligosaccharide alpha-1,2-mannosidase IA isoform X1,protein_coding
PsoOvis1B000845	15091.9122127523	-0.804079799728323	0.171504366094495	-4.68839259337161	2.75359374047219e-06	0.000271716598994719	0.572727268875104	-15715	PsoOvis1B000845	I 1
PsoOvis1B001145	754.822518187263	-0.633829771794703	0.135460147636075	-4.67908667497943	2.88155618986464e-06	0.000278540630475385	0.644463353050113	-561	PsoOvis1B001145	protein_coding,protein_coding
PsoOvis1B009766	357.822360703859	-0.916915676761039	0.195957400909848	-4.67915818695144	2.88055144318956e-06	0.000278540630475385	0.529640123063167	-460	PsoOvis1B009766	protein_coding
PsoOvis1B002488	1908.33372388012	-0.425040580975546	0.0912487063839102	-4.65804500490424	3.19226434466114e-06	0.000305457779161364	0.744817780593623	-717	PsoOvis1B002488	cell adhesion molecule
PsoOvis1B011179	8544.32338967518	-0.749476863645373	0.161832327288199	-4.631193755934	3.63563444891371e-06	0.000344403651345596	0.594819206084117	-7991	PsoOvis1B011179	calcium-transporting ATPase sarcoplasmic/endoplasmic reticulum type-like isoform X1,protein_coding,protein_coding,protein_coding
PsoOvis1B010634	7013.9999757397	-0.510883425522237	0.110631240315871	-4.61789476519993	3.87652742968951e-06	0.000363587567737116	0.701792567863295	-4104	PsoOvis1B010634	protein_coding,protein_coding,protein_coding
PsoOvis1B007872	107.096283153504	-0.929100814979943	0.201393096725602	-4.61336972361989	3.96192629263425e-06	0.000367954193824748	0.525185570955406	-152	PsoOvis1B007872	p450 9,p450 9,p450 9
PsoOvis1B001082	3099.62280112622	-0.264326349503127	0.0574387428457348	-4.60188256927971	4.18689256144014e-06	0.000385072167325461	0.832587411445826	-272	PsoOvis1B001082	channel 2-like,channel 2-like,channel 2-like,protein_coding
PsoOvis1B000386	202.248724731249	0.795947728184923	0.173579697816282	4.58548861530662	4.52925955698265e-06	0.000408625483650444	1.73621754732195	423	PsoOvis1B000386	membrane proteolipid 3
PsoOvis1B003335	7015.91864213918	-0.875771438185588	0.190908817267782	-4.58738077538435	4.48841597645433e-06	0.000408625483650444	0.544962386011518	-9099	PsoOvis1B003335	protein_coding
PsoOvis1B005927	255.066023470542	-0.956985316672064	0.209548886832283	-4.56688332321234	4.95029366728796e-06	0.000442397470851121	0.51513221964834	-332	PsoOvis1B005927	transporter zip14 1
PsoOvis1B012377	12615.5947117522	-0.788690022899756	0.173084526772739	-4.55667550187955	5.19696177267626e-06	0.000460101110958525	0.578869470885922	-12603	PsoOvis1B012377	obscurin-like isoform X1,obscurin-like isoform X1,obscurin-like isoform X1
PsoOvis1B005188	484.371924009595	-0.992739142188513	0.21876980807406	-4.53782517308076	5.68373485343207e-06	0.000498537224690389	0.502522764574376	-656	PsoOvis1B005188	protein_coding
PsoOvis1B004152	420.252104101358	-0.657816575281704	0.145931461072677	-4.50770910156307	6.55313368567452e-06	0.00056434395822177	0.633836842117498	-368	PsoOvis1B004152	protein_coding
PsoOvis1B013025	3732.01089131661	-0.933538920135296	0.207038552514787	-4.50901007950498	6.51308148123952e-06	0.00056434395822177	0.52357244601932	-4615	PsoOvis1B013025	protein_coding
PsoOvis1B002301	990.35520071998	-0.82267757416314	0.185581706194222	-4.43296697198247	9.29451086103817e-06	0.00078630130802725	0.565391628004144	-1048	PsoOvis1B002301	aquaporin-10-like protein 2,aquaporin-10-like protein 2
PsoOvis1B008973	1977.67760192517	-0.885090741702188	0.199663105233295	-4.43292084768496	9.29650021102628e-06	0.00078630130802725	0.541453465701059	-2386	PsoOvis1B008973	protein_coding,protein_coding
PsoOvis1B007423	550.916298627061	-0.744347338140508	0.168054602773925	-4.42919935458026	9.45835638218368e-06	0.00079291159299492	0.596937859593937	-497	PsoOvis1B007423	protein_coding
PsoOvis1B010457	1135.91263202177	-1.0771949084765	0.243534640031682	-4.42316915711198	9.72635279560672e-06	0.00080822578976125	0.473949447544803	-1594	PsoOvis1B010457	Filamin-A C,protein_coding
PsoOvis1B005681	1048.07121861017	0.797016288403265	0.180464941482884	4.41646051501287	1.0033021777333e-05	0.00082645926344935	1.73750398706366	2050	PsoOvis1B005681	splicing regulatory 2-like isoform X2,protein_coding,protein_coding
PsoOvis1B007795	1561.72772016826	0.508052166860385	0.115221751361787	4.40934251437596	1.03684926690525e-05	0.000846730440120125	1.42212883285802	2332	PsoOvis1B007795	channel para-like isoform x1,channel para-like isoform x1,channel para-like isoform x1,non_sense_mediated_decay,channel para-like isoform x1,channel para-like isoform x1
PsoOvis1B002606	2353.34692128215	0.429240788928869	0.0974541815036191	4.40453946979103	1.06008839399229e-05	0.000858309175751193	1.34652478842852	3307	PsoOvis1B002606	protein_coding
PsoOvis1B009884	727.977372405109	0.95191042694316	0.21638710490028	4.39910884422544	1.08696303346031e-05	0.000872610238641487	1.93443255178233	1737	PsoOvis1B009884	resistant to fluoxetine 6-like
PsoOvis1B002023	3651.14098357159	-0.997653931420112	0.227190862026958	-4.39125906085842	1.12696169884229e-05	0.000897118333876726	0.500813746877164	-5557	PsoOvis1B002023	protein_coding
PsoOvis1B001796	951.115809443792	-1.43338799316323	0.327032710879673	-4.38301107344161	1.17050160959324e-05	0.000916377003940227	0.370260359637983	-2307	PsoOvis1B001796	protein_coding
PsoOvis1B003371	4593.14602007241	-0.742259733622628	0.169302860477493	-4.38421259705357	1.16406050996621e-05	0.000916377003940227	0.597802264188884	-4404	PsoOvis1B003371	Der f 36 allergen
PsoOvis1B002478	62235.9974634344	-0.771377542310726	0.176158200997034	-4.3788908943485	1.19284829152222e-05	0.000926217366031965	0.585857807246148	-58593	PsoOvis1B002478	2 allergen Lep d
PsoOvis1B007354	3316.21504987178	0.349648680311162	0.0801399478461565	4.36297613996926	1.2830494159056e-05	0.000988156676168595	1.27425028888037	3955	PsoOvis1B007354	protein_coding,protein_coding
PsoOvis1B008036	2730.20078101274	-0.447653162864646	0.102955039681807	-4.34804516853341	1.37356320246856e-05	0.00104933582395038	0.733234633745945	-1278	PsoOvis1B008036	allergen-like elastase family member 2A
PsoOvis1B009888	486.793258125321	0.58852677045013	0.135509773790576	4.34305772925037	1.40513191620645e-05	0.0010648651713779	1.50371042680536	841	PsoOvis1B009888	Alkaline phosphatase, tissue-nonspecific isozyme
PsoOvis1B000275	702.535948105775	0.580253968529737	0.133825537204657	4.33589866814705	1.45165811241854e-05	0.00109139343642388	1.49511242142816	1193	PsoOvis1B000275	putative G-protein coupled receptor 83
PsoOvis1B004287	565.819445829672	0.437765764497858	0.101155613250552	4.32764678529068	1.50710903957849e-05	0.00112416093952181	1.35450504262914	733	PsoOvis1B004287	protein_coding,protein_coding
PsoOvis1B007298	2054.48414340194	-0.579260204219838	0.134151940911503	-4.31794128570947	1.57491310015168e-05	0.00116555873419819	0.669306901529213	-1451	PsoOvis1B007298	Vacuolar sorting-associated 13C
PsoOvis1B011186	1911.30125038071	0.44836577088965	0.104006801641298	4.31092739911366	1.62571279528499e-05	0.00119382769842905	1.36449373530218	2607	PsoOvis1B011186	calcium-independent phospholipase a2-gamma
PsoOvis1B010114	10877.7218636042	-0.798838605880352	0.185592384321439	-4.30426393195529	1.67541833178964e-05	0.00122086445054179	0.574811724538693	-12489	PsoOvis1B010114	protein_coding
PsoOvis1B000917	1399.58057900561	-0.807435252004874	0.188307249926851	-4.28786067620087	1.80402182584518e-05	0.00129881868323234	0.571396754899237	-1672	PsoOvis1B000917	protein_coding
PsoOvis1B013404	493.478538000198	-0.874770922569907	0.204044960550021	-4.28714789236591	1.80981807438687e-05	0.00129881868323234	0.545340451000866	-786	PsoOvis1B013404	protein_coding
PsoOvis1B002255	739.52437812797	-0.56195952621454	0.131440771764888	-4.27538212587287	1.90809735193853e-05	0.00135905309886569	0.677381491933126	-498	PsoOvis1B002255	fatty acid synthase-like
PsoOvis1B004323	321.642577993942	-1.04905736609857	0.245617054125637	-4.27110963378773	1.94502754103718e-05	0.00137501835046606	0.483283831263194	-434	PsoOvis1B004323	protein_coding
PsoOvis1B000929	1599.18227703871	-0.362994318206239	0.0851677485574878	-4.26211006342641	2.02505655213663e-05	0.00142098968284373	0.777549098113168	-485	PsoOvis1B000929	Cationic amino acid transporter 2
PsoOvis1B003698	16751.6102110629	-0.81716337782663	0.192111755083086	-4.25358342842278	2.10376506669557e-05	0.00146536518211817	0.567556774534841	-17795	PsoOvis1B003698	filamin-A-like isoform X1,filamin-A-like isoform X1
PsoOvis1B006522	1363.14214184726	0.426233140173104	0.100321258774688	4.24868213755552	2.15031775923392e-05	0.00148685840388488	1.34372055402793	1862	PsoOvis1B006522	cdk-activating kinase assembly factor mat1
PsoOvis1B012079	2584.5681814139	-0.360870325529585	0.0852546041160683	-4.23285439268811	2.30743904893322e-05	0.00158393986308293	0.778694679714431	-727	PsoOvis1B012079	translocon-associated protein subunit gamma-like
PsoOvis1B002331	463.457839459032	-0.93691511165143	0.22146109401001	-4.23060816094894	2.33060345540622e-05	0.00158833140525634	0.522348615582854	-674	PsoOvis1B002331	protein_coding
PsoOvis1B008575	2171.94882942659	-0.373007596718522	0.0882083170735823	-4.22871231527253	2.35032652080073e-05	0.00159033165225324	0.772171067103114	-629	PsoOvis1B008575	emp24 domain-containing eca
PsoOvis1B011194	3722.2654669078	-0.5737742382513	0.136332710534123	-4.20863222042143	2.56921173521122e-05	0.0017261094161458	0.671856840904847	-2401	PsoOvis1B011194	protein_coding,protein_coding
PsoOvis1B013903	1229.42379614543	0.539410119543246	0.128432315047696	4.19995636879181	2.66966420176388e-05	0.00178096682981051	1.45337814731643	1907	PsoOvis1B013903	putative palmitoyltransferase ZDHHC11,protein_coding,protein_coding,protein_coding
PsoOvis1B004623	3908.97202135112	-0.959559002795717	0.228847410202339	-4.19300791714141	2.75279832032481e-05	0.0018235845096809	0.514214072191645	-4889	PsoOvis1B004623	98kDa HDM allergen
PsoOvis1B002982	347.849648530077	-0.79853341265777	0.1908893714819	-4.18322616109344	2.87401223929743e-05	0.00187778283066961	0.57493333527024	-364	PsoOvis1B002982	non_sense_mediated_decay
PsoOvis1B008902	1474.58740535321	-0.863316622634548	0.206376755198854	-4.18320668818881	2.87425852894641e-05	0.00187778283066961	0.549687423670723	-1785	PsoOvis1B008902	protein_coding
PsoOvis1B000312	137.038209213284	-1.12263520291754	0.268659397124374	-4.17865600434527	2.93236821644263e-05	0.0019026249393398	0.459254192598389	-207	PsoOvis1B000312	Facilitated trehalose transporter Tret1
PsoOvis1B006746	368.289144106212	-0.509144536377785	0.122268615246702	-4.16414740079032	3.12518177288226e-05	0.00201393516561317	0.702638952705681	-229	PsoOvis1B006746	sialin-like isoform X2
PsoOvis1B004850	4727.6316632984	0.399830532834656	0.0961161922265494	4.15986654873136	3.18433597416519e-05	0.0020327875248353	1.31935292297158	5701	PsoOvis1B004850	CLIP-associating protein 1,CLIP-associating protein 1,protein_coding,protein_coding,CLIP-associating protein 1,CLIP-associating protein 1-like
PsoOvis1B006086	321.71645318333	-1.03274838518947	0.248359890262327	-4.15827364112071	3.20661765470283e-05	0.0020327875248353	0.48877812165639	-514	PsoOvis1B006086	protein_coding
PsoOvis1B006660	1783.76958044243	-0.472284509710846	0.113600759507444	-4.15740626874855	3.21881271746326e-05	0.0020327875248353	0.72082227044018	-834	PsoOvis1B006660	excitatory amino acid transporter-like
PsoOvis1B004451	681.238599821802	-0.90746508426635	0.218442164991153	-4.15425787554845	3.26344971043273e-05	0.00204732841767743	0.533120999509187	-849	PsoOvis1B004451	solute carrier family 15 member 2-like
PsoOvis1B008471	1308.54082940431	-0.428457888210547	0.103318892104271	-4.14694621171646	3.36939178251678e-05	0.00209988476024878	0.743055620879271	-681	PsoOvis1B008471	ribosomal S31, mitochondrial-like isoform X2
PsoOvis1B005177	277.430882721021	-0.808108828945967	0.195042152071168	-4.14325221683926	3.42415003346779e-05	0.00212006361222486	0.571130038903446	-301	PsoOvis1B005177	protein_coding
PsoOvis1B004026	990.890245331325	-1.04525133371981	0.252377368898968	-4.14162069396265	3.44860320371271e-05	0.00212133884082926	0.484560485221685	-1181	PsoOvis1B004026	protein_coding
PsoOvis1B005537	756.211565370695	-0.526029528448511	0.127250071792123	-4.13382500331974	3.56775173133029e-05	0.00216649436864692	0.694463353766153	-443	PsoOvis1B005537	betabeta-galactosidase-like-like
PsoOvis1B010142	8445.60256592473	-0.53096442732916	0.12840124018997	-4.13519703192583	3.54650219498102e-05	0.00216649436864692	0.692091922792681	-4891	PsoOvis1B010142	transport Sec61 subunit alpha
PsoOvis1B005653	196.402106771005	-1.0450507272491	0.253103704920235	-4.12894282831	3.64434999123979e-05	0.00218405267132124	0.484627867949553	-430	PsoOvis1B005653	---NA---
PsoOvis1B010005	904.049795642487	0.510860968823896	0.123709849625264	4.12950925388214	3.63538371111202e-05	0.00218405267132124	1.42490029121938	1341	PsoOvis1B010005	glutamate decarboxylase-like,glutamate decarboxylase-like,glutamate decarboxylase-like
PsoOvis1B011817	72.6168614763836	-1.17922456918063	0.285693170097423	-4.12759104034064	3.66583315465088e-05	0.00218405267132124	0.441588782903955	-175	PsoOvis1B011817	protein_coding
PsoOvis1B002867	1590.97334431414	0.400631252334135	0.0976054298480574	4.10460005101968	4.05014960257476e-05	0.00239794169907442	1.32008538881147	2098	PsoOvis1B002867	mitogen-activated protein kinase kinase kinase 10
PsoOvis1B003952	60.7667858255921	1.28318422110028	0.313104698244057	4.09825923499899	4.16268924415933e-05	0.00244926429875288	2.43375546934915	175	PsoOvis1B003952	catalytic domain-containing
PsoOvis1B000710	398.821366754753	0.65979877582598	0.161328520931121	4.08978382754579	4.31775416365505e-05	0.00252482007359903	1.57986225238056	752	PsoOvis1B000710	RING-CH-type domain-containing protein
PsoOvis1B001346	3187.04364311067	0.341546660678007	0.0836300500576475	4.08401836950443	4.42635294315548e-05	0.0025567586238117	1.26711429303944	3690	PsoOvis1B001346	cyclin-L1-like
PsoOvis1B004337	149.244569130042	-0.708643274514185	0.173492173478684	-4.08458353080262	4.41559404561676e-05	0.0025567586238117	0.611895301091923	-142	PsoOvis1B004337	protein_coding
PsoOvis1B007767	10407.6979607277	-0.942444501933105	0.231228305663279	-4.0758180501721	4.58528626365372e-05	0.00263251010761162	0.520350451429378	-13565	PsoOvis1B007767	protein_coding
PsoOvis1B005527	101.032810518202	-1.30342125549662	0.320630446709843	-4.06518242067062	4.79949073779706e-05	0.00273889010597299	0.40516423792857	-270	PsoOvis1B005527	KAH7636944.1hypothetical protein HUG17_7150
PsoOvis1B004081	2934.69737474753	-0.279999005765305	0.0689343717961539	-4.06181993785758	4.86916285074825e-05	0.00275740196012295	0.823591584846322	-326	PsoOvis1B004081	nuclear ribonucleoprotein l,nuclear ribonucleoprotein l
PsoOvis1B011654	1278.81606480355	0.5018558607549	0.12358497325048	4.06081619435843	4.89014598649482e-05	0.00275740196012295	1.41603395560315	1843	PsoOvis1B011654	cation transporter
PsoOvis1B009542	418.379600756266	-0.715921378697171	0.176408091741571	-4.05832505543996	4.94259393856345e-05	0.0027704847562137	0.60881618655619	-391	PsoOvis1B009542	protein_coding,protein_coding
PsoOvis1B006212	2780.64402756118	-0.561517804068909	0.138471600602031	-4.05511167363998	5.01103566818441e-05	0.00278660842959155	0.677588923308936	-1713	PsoOvis1B006212	protein_coding
PsoOvis1B007841	1320.10989796751	-0.568201047319017	0.140150530298144	-4.05421974579957	5.03019150702158e-05	0.00278660842959155	0.67445727136967	-964	PsoOvis1B007841	differentiation factor 8
PsoOvis1B007905	130.576043273513	-1.11806819497736	0.276496694787518	-4.04369461210584	5.26154437911737e-05	0.00286451781053901	0.460710315196754	-242	PsoOvis1B007905	protein_coding
PsoOvis1B009680	232.005465745543	-0.665598950483285	0.164552875141805	-4.0448940798494	5.234678566664e-05	0.00286451781053901	0.630426921508854	-169	PsoOvis1B009680	Mitochondrial 10-formyltetrahydrofolate dehydrogenase
PsoOvis1B011600	551.816392702972	-1.04937828313405	0.259444758401378	-4.04470797405973	5.23883844761095e-05	0.00286451781053901	0.483176340240115	-721	PsoOvis1B011600	membrane 2
PsoOvis1B003118	9264.52553226148	-0.755264457089336	0.186904962736431	-4.04090103350756	5.32462267092795e-05	0.00288229431781146	0.592437777118787	-8775	PsoOvis1B003118	filamin-a c
PsoOvis1B012947	2655.26006268061	-0.488829757954884	0.12111551413388	-4.03606227864858	5.43557930393674e-05	0.00292563879239731	0.712602891245095	-1360	PsoOvis1B012947	protein_coding,protein_coding,protein_coding,protein_coding,protein_coding
PsoOvis1B006716	752.957123551355	-0.733726216117104	0.181986594138689	-4.03175969960701	5.53607768097117e-05	0.00294625077931685	0.601348733089797	-693	PsoOvis1B006716	carrier organic anion transporter family member 5a1
PsoOvis1B014144	995.249398505756	0.566277138436012	0.140442015206195	4.03210632946709	5.52791645403204e-05	0.00294625077931685	1.48069770934397	1685	PsoOvis1B014144	zinc finger domain-containing 4-like
PsoOvis1B004213	3678.02395086578	-0.446779417385458	0.111211249039305	-4.01739411475861	5.88452621778276e-05	0.00311419647268469	0.733678840227822	-1559	PsoOvis1B004213	kynurenine--oxoglutarate transaminase 3
PsoOvis1B007933	635.510434837644	0.492712577721032	0.122759564480429	4.01363901710145	5.97897622258876e-05	0.00314660231981018	1.40708801896272	999	PsoOvis1B007933	der f 4 allergen,der f 4 allergen
PsoOvis1B002311	28203.6432278636	-0.654781948497138	0.163261819075156	-4.01062509413615	6.05582046531852e-05	0.0031694357606609	0.635171484966537	-20958	PsoOvis1B002311	twitchin-like isoform X1,twitchin-like
PsoOvis1B002434	79825.4007903171	-0.673226682053428	0.168143191360274	-4.00388904603892	6.23095971767993e-05	0.00324318029701	0.627102561639815	-66792	PsoOvis1B002434	protein_coding
PsoOvis1B004923	181.905845808866	-1.15138188961288	0.287936960010607	-3.99872906059182	6.3683529954221e-05	0.00324340902825987	0.450193805280065	-311	PsoOvis1B004923	protein_coding
PsoOvis1B005987	2521.38770487981	-0.828161386148351	0.207019954347392	-4.00039401399271	6.32371047691037e-05	0.00324340902825987	0.563246603507096	-2615	PsoOvis1B005987	alpha-ps2,alpha-ps2
PsoOvis1B009089	181.905845808866	-1.15138188961288	0.287936960010607	-3.99872906059182	6.3683529954221e-05	0.00324340902825987	0.450193805280065	-311	PsoOvis1B009089	protein_coding
PsoOvis1B010304	181.905845808866	-1.15138188961288	0.287936960010607	-3.99872906059182	6.3683529954221e-05	0.00324340902825987	0.450193805280065	-311	PsoOvis1B010304	protein_coding
PsoOvis1B003361	527.647893140581	-0.818362144821588	0.205158918291798	-3.98891820855494	6.63753011041527e-05	0.00336242367571999	0.567085375021026	-524	PsoOvis1B003361	binding domain-containing
PsoOvis1B010996	1192.46426371072	-0.614324409525365	0.154255017880869	-3.98252463981305	6.81870529466382e-05	0.00343582953491225	0.653235721528442	-852	PsoOvis1B010996	ABC transporter G family member 20,ABC transporter G family member 20
PsoOvis1B007237	14382.3971144658	-0.878489235165485	0.220840198997749	-3.97794078773874	6.95146763134234e-05	0.00348419327363524	0.543936734095845	-18281	PsoOvis1B007237	protein_coding
PsoOvis1B002603	14925.0285437076	-0.298026651142568	0.0749480865221647	-3.976441093722	6.99543170136323e-05	0.00348777497405336	0.813364172583322	-2201	PsoOvis1B002603	sar s 30 allergen
PsoOvis1B013365	5188.65312524782	-0.549484936115567	0.138358909875876	-3.97144597777274	7.14377015369174e-05	0.00354308558460324	0.68326402039647	-3194	PsoOvis1B013365	chitinase-3-like protein 1,chitinase-3-like protein 1,chitinase-3-like protein 1
PsoOvis1B001878	1982.72248222935	-0.599124790466107	0.15096311946345	-3.9686831631163	7.22708963770536e-05	0.00355554382149959	0.660154315904342	-1308	PsoOvis1B001878	sulfotransferase family cytosolic 1B member 1-like
PsoOvis1B002020	1001.9230755717	0.735276058135681	0.185295469528818	3.9681275532823	7.24395605984821e-05	0.00355554382149959	1.66471598055105	2008	PsoOvis1B002020	protein_coding,protein_coding
PsoOvis1B013809	579.085334158261	0.634976689449852	0.160121975220551	3.96558116757702	7.32173310345877e-05	0.00357519472624046	1.5529126583924	1042	PsoOvis1B013809	disintegrin and metalloproteinase with thrombospondin motifs 16,protein_coding
PsoOvis1B003037	2274.24402577828	0.591587716716385	0.149378007163856	3.96034013271752	7.48430841600932e-05	0.00363583864742853	1.50690421548916	3904	PsoOvis1B003037	protein_coding,protein_coding,protein_coding
PsoOvis1B006788	108.006575146666	-0.978927235559378	0.247344342615415	-3.95775066131781	7.56588740544274e-05	0.00365671690774281	0.507356861932689	-147	PsoOvis1B006788	protein_coding
PsoOvis1B007547	2002.04089475487	-0.521564249398804	0.132396661505232	-3.93940635261556	8.16834781419096e-05	0.00392785577887467	0.696616114006253	-1102	PsoOvis1B007547	partial
PsoOvis1B004728	3499.62037782292	-0.662945721279635	0.168343337457764	-3.93805737305145	8.21439558241482e-05	0.00393004895718261	0.631587392778054	-2853	PsoOvis1B004728	Spectrin alpha chain
PsoOvis1B010856	10858.4913218506	-0.543700797716324	0.138167731275568	-3.93507798598749	8.31696856008266e-05	0.00395912779747051	0.686008901765934	-6528	PsoOvis1B010856	lysosomal Pro-X carboxypeptidase isoform X1
PsoOvis1B011512	2012.01924807961	-0.575918099703428	0.146493368581798	-3.93135952349851	8.44668461076528e-05	0.00400077216588898	0.670859195338752	-1526	PsoOvis1B011512	elongation of very long chain fatty acids protein 6
PsoOvis1B000375	1538.43196050493	-0.508535120687829	0.129432076681115	-3.92897289240532	8.53094544160519e-05	0.0040205794113595	0.702935820471622	-921	PsoOvis1B000375	transmembrane protein 68,68 1
PsoOvis1B002725	3731.39550738275	-0.651853430859499	0.166110193388774	-3.92422293636045	8.70101328568813e-05	0.00408043063640216	0.636462125078052	-3213	PsoOvis1B002725	probable G-protein coupled receptor 83
PsoOvis1B001873	8659.71264086816	-0.378430677582823	0.0965077917018442	-3.92124481256358	8.80927075967994e-05	0.00411084836977577	0.769273929875084	-2562	PsoOvis1B001873	2-oxoglutarate dehydrogenase, mitochondrial,2-oxoglutarate dehydrogenase, mitochondrial,2-oxoglutarate dehydrogenase, mitochondrial,protein_coding
PsoOvis1B004072	2403.01307725209	0.544370170689186	0.138920566244503	3.91857149308681	8.90753099059058e-05	0.00411614834506656	1.45838352689893	3595	PsoOvis1B004072	protein patched homolog 1-like
PsoOvis1B007938	2610.48823490466	-0.504444171159318	0.128706165143611	-3.91934738010767	8.87890644524675e-05	0.00411614834506656	0.704931915220353	-1326	PsoOvis1B007938	pyruvate kinase PKM-like,pyruvate kinase PKM-like
PsoOvis1B003783	10443.9848701104	-0.285143311532475	0.0728140038221479	-3.91605043761846	9.00114246465425e-05	0.00413507652699415	0.820660083683879	-1269	PsoOvis1B003783	ribosomal l6
PsoOvis1B008700	367.580463832688	-0.56946187389896	0.145451829362079	-3.9151234906876	9.03579479666198e-05	0.00413507652699415	0.673868094757967	-257	PsoOvis1B008700	KRAB-A domain-containing protein
PsoOvis1B014779	2303.03971550369	-0.743736623710657	0.190375336705067	-3.90668579545505	9.35707001978285e-05	0.00426151559122129	0.597190605826984	-2333	PsoOvis1B014779	,
PsoOvis1B014164	2404.91770115584	-0.377893106397874	0.0973297300755782	-3.88260715512551	0.000103342451798501	0.00468403371237895	0.769560627022844	-704	PsoOvis1B014164	KAH7643307.1udp phosphorylase-like protein
PsoOvis1B005702	1007.117036765	0.381665670141189	0.0983814819453278	3.87944623921489	0.000104694536330405	0.00472272067932346	1.30284519329379	1338	PsoOvis1B005702	protein_coding
PsoOvis1B000066	4798.44540953407	-0.740850394311312	0.1912962590782	-3.87279081086713	0.000107596173776031	0.00483060926151821	0.598386530340094	-4286	PsoOvis1B000066	titin-like
PsoOvis1B010182	2636.48381138743	-1.17660997955307	0.30452991666371	-3.86369258049742	0.000111685765359598	0.00499056252477111	0.442389797855191	-4232	PsoOvis1B010182	translation initiation factor IF-2-like isoform X3,protein_coding
PsoOvis1B009211	3272.25276850779	-0.497758654876486	0.129226076655695	-3.85184374360211	0.000117231822487056	0.00521378898788675	0.708206183375999	-1687	PsoOvis1B009211	Protein disulfide-isomerase A6,Protein disulfide-isomerase A6
PsoOvis1B008167	6381.66243537323	-0.322750818442869	0.0839932161410619	-3.84258197591609	0.000121746730369857	0.00538928400370866	0.799543915247443	-1261	PsoOvis1B008167	translation initiation factor 3 subunit c
PsoOvis1B002567	266.512251245221	-0.753308795213275	0.196204492074762	-3.83940646438529	0.000123332104044982	0.00540891213712088	0.593241407531961	-276	PsoOvis1B002567	sodium-dependent glucose transporter 1-like
PsoOvis1B011814	263.426052865659	0.684227467475094	0.178208936391072	3.83946776930189	0.000123301314188933	0.00540891213712088	1.60684132170558	457	PsoOvis1B011814	alcohol dehydrogenase 1-like
PsoOvis1B008426	188.148508268844	-0.868865178392944	0.226430631062524	-3.83722455886733	0.000124432678475222	0.0054320311668008	0.547577404780603	-282	PsoOvis1B008426	and metalloproteinase domain-containing 10
PsoOvis1B005961	203.696483545727	-0.573212748129598	0.1494287839926	-3.83602631845003	0.000125041014139837	0.00543354828874623	0.672118375316766	-151	PsoOvis1B005961	protein_coding,protein_coding
PsoOvis1B014500	1517.15803029788	-0.589471448433544	0.154526663975909	-3.81469083242127	0.000136353534060527	0.00589806862171404	0.664586342982063	-1018	PsoOvis1B014500	chitinase-3-like protein 1
PsoOvis1B006033	26805.6798800687	-0.542647664382339	0.142423814223632	-3.81009080075809	0.000138915762020291	0.00598158642553735	0.686509854894976	-16448	PsoOvis1B006033	titin-like
PsoOvis1B000201	16194.7727894655	-0.844266747101527	0.221877834227679	-3.8050972961778	0.000141748460305118	0.00605701972758766	0.556993830513297	-18207	PsoOvis1B000201	LIM 1-like
PsoOvis1B012311	6197.12518990112	-0.303924468070479	0.079880233687876	-3.80475186462315	0.000141946413968591	0.00605701972758766	0.810045882266676	-1037	PsoOvis1B012311	ubiquitin-60S ribosomal protein L40
PsoOvis1B001008	657.722555769252	-0.543732210838762	0.143155415036021	-3.79819520415588	0.000145753518377021	0.0061390562028215	0.685993964827492	-416	PsoOvis1B001008	protein_coding
PsoOvis1B006259	1272.20235797117	0.337439222506893	0.0888443613123135	3.79809385224457	0.00014581311576426	0.0061390562028215	1.2635118742328	1440	PsoOvis1B006259	nt-3 growth factors receptor,BDNF/NT-3 growth factors receptor isoform X1
PsoOvis1B007373	4741.4732579647	-0.617123614191181	0.162444225978361	-3.79898768623139	0.000145288309881837	0.0061390562028215	0.651969502645161	-3676	PsoOvis1B007373	protein_coding,protein_coding
PsoOvis1B000857	5543.52128734707	0.296869147553407	0.0782216105816401	3.79523184636507	0.000147505548266501	0.00618283211826797	1.22847555265441	5891	PsoOvis1B000857	protein_coding
PsoOvis1B012665	2418.869347804	-0.857426990990346	0.226572577352594	-3.78433701469534	0.000154118866402596	0.0064315771869242	0.551936044218282	-2738	PsoOvis1B012665	lysine--tRNA ligase isoform X2
PsoOvis1B006401	17493.7224275809	-0.742145879382585	0.196439771668987	-3.77798178585315	0.000158104439088319	0.00656896206791071	0.597849443257426	-16821	PsoOvis1B006401	Arginine kinase
PsoOvis1B014370	379.466198373729	-0.75054505633925	0.198911842334028	-3.77325476217187	0.000161131600502574	0.0066655006618379	0.594378956171814	-400	PsoOvis1B014370	protein_coding
PsoOvis1B011305	864.497866170749	0.451578288920886	0.119739106308897	3.77135175667611	0.00016236560486222	0.00668734510808611	1.36753550411618	1258	PsoOvis1B011305	protein_coding
PsoOvis1B012679	512.735217627562	-0.638881460288802	0.16955058252636	-3.76808767489475	0.00016450292958089	0.00674604438060505	0.642210669866283	-398	PsoOvis1B012679	Pyruvate kinase PKM,Pyruvate kinase PKM
PsoOvis1B009954	116.11730572229	-0.720014754653432	0.191343542610776	-3.76294253168533	0.000167925800572422	0.0068567289173386	0.607091233354837	-111	PsoOvis1B009954	protein_coding
PsoOvis1B000209	2194.17414727447	-0.578649627645818	0.154536652279445	-3.74441673939888	0.000180813323687182	0.00731984878328494	0.669590225164913	-1473	PsoOvis1B000209	-acylphosphataseacylphosphatase-2-like-like 2
PsoOvis1B013111	392.004012027773	0.728577930658868	0.194549268819967	3.74495332250815	0.000180427317826591	0.00731984878328494	1.65700497102397	581	PsoOvis1B013111	protein_coding,protein_coding,protein_coding
PsoOvis1B000381	25762.2206039754	-0.451766838605873	0.121118020461662	-3.72997211219178	0.000191500965331068	0.00771952614715406	0.731146879073955	-11428	PsoOvis1B000381	ribosomal l3
PsoOvis1B012343	1925.47226632703	-0.678088936479286	0.182506651959988	-3.71542039261093	0.000202866128906676	0.00814301203022435	0.624992621766193	-1635	PsoOvis1B012343	protein_coding
PsoOvis1B007167	5004.5146695314	-0.313711651279631	0.0844860411028227	-3.71317731526599	0.000204673380724014	0.00818089002362274	0.80456916258471	-856	PsoOvis1B007167	Spliceosome RNA helicase DDX39B
PsoOvis1B006745	7681.11531971003	-0.474288503884643	0.127799239719764	-3.71119972954968	0.00020627925922822	0.00821043454902913	0.719821698048464	-3911	PsoOvis1B006745	ribosomal S11-like
PsoOvis1B005983	324.336836281991	0.493824178164049	0.133244584405069	3.70614821134346	0.000210435184160713	0.00834080543746627	1.40817260188213	520	PsoOvis1B005983	testis-specific serine/threonine-protein kinase 1
PsoOvis1B004922	51.5901762055055	-1.85345310152136	0.50096027698688	-3.69980053642039	0.000215768985886364	0.00851658168042304	0.27672922122048	-167	PsoOvis1B004922	protein_coding
PsoOvis1B008682	13686.5182103266	-1.00841644342137	0.272731739920528	-3.69746639578955	0.000217762035294339	0.0085595840678144	0.497091574869497	-15846	PsoOvis1B008682	cysteine proteinase-1 preproenzyme, partial
PsoOvis1B012355	265.949838375909	-0.522829848727882	0.141462685185104	-3.69588522968978	0.000219121949788867	0.00857744723285096	0.696005277850236	-160	PsoOvis1B012355	pancreatic triacylglycerol lipase-like
PsoOvis1B004721	909.675368964633	0.387964415703984	0.105185576973403	3.68838035467623	0.000225686106872948	0.00879804317040097	1.30854579557281	1113	PsoOvis1B004721	1-phosphatidylinositol 4,5-bisphosphate phosphodiesterase epsilon-1-like
PsoOvis1B005173	11322.3951331709	-0.325275503879636	0.0886638017546676	-3.66863925798797	0.000243844861449983	0.00946697693653972	0.798145954069989	-2258	PsoOvis1B005173	Elongation factor 1-gamma
PsoOvis1B007464	1320.49429206319	-0.893144447302388	0.243870762955735	-3.66236787254609	0.000249894650514552	0.00966225316050754	0.538439275112621	-1580	PsoOvis1B007464	low-density lipoprotein receptor-related 2 1
PsoOvis1B004135	1315.54150986785	-0.583050428132278	0.159280646272627	-3.6605227425705	0.000251701210612325	0.00968550524471149	0.667550817590291	-873	PsoOvis1B004135	protein_coding,protein_coding
PsoOvis1B010160	2407.75836742697	-0.245737559967154	0.0671474757314574	-3.6596693664246	0.000252540884138471	0.00968550524471149	0.84338451601037	-124	PsoOvis1B010160	acylsynthetase-likecoa synthetase family member 2, mitochondrial,acylsynthetase-likecoa synthetase family member 2, mitochondrial,acylsynthetase-likecoa synthetase family member 2, mitochondrial,acylsynthetase-likecoa synthetase family member 2, mitochondrial
PsoOvis1B008673	1716.19599570805	-0.467956059606128	0.128380359097229	-3.64507517268838	0.000267313653770547	0.0102107348474532	0.722988167103915	-922	PsoOvis1B008673	protein_coding
PsoOvis1B004212	1774.93773644398	-0.35209775612133	0.0966260546848383	-3.64392147925065	0.000268515368002941	0.0102154461088027	0.783444099464421	-577	PsoOvis1B004212	disintegrin and metalloproteinase with thrombospondin motifs family
PsoOvis1B013014	364.16821769157	0.730128387153487	0.200624467090261	3.63927888628361	0.000273402580167657	0.0103597705677129	1.6587867024691	701	PsoOvis1B013014	protein_coding
PsoOvis1B008628	1040.78534809865	-0.604795007226103	0.166485895843532	-3.63271017140399	0.000280459975135552	0.0105848499779246	0.657564806955636	-735	PsoOvis1B008628	reductase sdr family member 2
PsoOvis1B007491	797.000912806063	0.364629590670001	0.100405575440861	3.63156716217188	0.000281705321137512	0.0105896607426018	1.28755101068657	985	PsoOvis1B007491	protein_coding
PsoOvis1B000313	3002.53372488294	0.715772720795573	0.197255856699934	3.62865129974015	0.000284905758134554	0.0106676373391645	1.64236264669514	5009	PsoOvis1B000313	4-coumarate--CoA ligase-like 7
PsoOvis1B005274	3987.3073824532	-0.354565112525555	0.0977847033346406	-3.62597727900401	0.000287870667028645	0.0107221378389027	0.782105366243144	-1019	PsoOvis1B005274	ribosomal l22
PsoOvis1B011759	34.5002458883964	-2.10675315623364	0.581125027478269	-3.62530102235603	0.000288625055306682	0.0107221378389027	0.23216893356497	-137	PsoOvis1B011759	---NA---
PsoOvis1B010433	1738.8581601094	0.372454503783674	0.102929787711585	3.61852979651832	0.000296281391762957	0.010963568844416	1.29455342379057	1995	PsoOvis1B010433	ubiquitine3c-likeprotein ligase e3c
PsoOvis1B013918	633.653501551992	-0.478052929829776	0.13238386668841	-3.61111169954693	0.000304887305621199	0.0112381223585588	0.717945914712302	-341	PsoOvis1B013918	transporter 17
PsoOvis1B010661	3196.70357882436	0.290177555053141	0.0806483189362012	3.59806080127588	0.000320598680802213	0.0117714391598425	1.22279075947266	3486	PsoOvis1B010661	zinc transporter ZIP10,zinc transporter ZIP10,protein_coding
PsoOvis1B000395	421.939677479391	-0.478658038404658	0.133240279816479	-3.59244245857143	0.000327593006448329	0.0119357251926347	0.717644850300013	-218	PsoOvis1B000395	protein_coding
PsoOvis1B010750	11484.0841671923	-0.434171538744335	0.120842032602968	-3.59288510290808	0.000327036814147853	0.0119357251926347	0.740118642479516	-4696	PsoOvis1B010750	ribosomal l17
PsoOvis1B013565	2258.38432823564	-0.228106567321118	0.0635269317020428	-3.59070651154687	0.000329782816661817	0.0119694736484191	0.853754647905597	-41	PsoOvis1B013565	finger 76-like isoform X2,finger domain-containing, partial,protein_coding
PsoOvis1B009732	98410.7028285253	-0.544618751159858	0.151744177073838	-3.58905864898426	0.000331874179298473	0.0119994049637192	0.685572549024128	-56269	PsoOvis1B009732	muscle-specific protein 20
PsoOvis1B005765	5517.8262574382	0.181940766790476	0.0508042798599195	3.58120944322277	0.000342007343608935	0.0123187664106747	1.13440890817643	4579	PsoOvis1B005765	protein_coding,protein_coding
PsoOvis1B006372	55876.7134476697	-0.438891538323855	0.122634971881137	-3.57884485633714	0.000345116255562961	0.0123369293922563	0.737701186761874	-22762	PsoOvis1B006372	translation elongation factor 2-like,translation elongation factor 2-like
PsoOvis1B013213	17745.0455669587	-0.406182052659897	0.113474150061112	-3.57951174290485	0.000344236780277601	0.0123369293922563	0.754617753574884	-6657	PsoOvis1B013213	protein_coding
PsoOvis1B005408	20456.0978616917	-0.544390830365854	0.152496632130479	-3.56985477489145	0.000357179186460034	0.0127201444862252	0.685680866152024	-12477	PsoOvis1B005408	myosin regulatory light polypeptide 9-like,protein_coding
PsoOvis1B011553	990.924845031003	-0.527908735302257	0.147961654991127	-3.56787530751743	0.000359887686001549	0.0127685994363022	0.693559357651338	-684	PsoOvis1B011553	protein_coding
PsoOvis1B003850	122.644525388318	-0.86354094994412	0.242304069019658	-3.56387308491325	0.000365422689573713	0.012916601262432	0.549601958405356	-181	PsoOvis1B003850	non_sense_mediated_decay
PsoOvis1B001136	2000.39954360361	0.398665923306026	0.111901820823645	3.56264018200665	0.000367143744143019	0.0129291921496908	1.31828831061073	2625	PsoOvis1B001136	protein_coding
PsoOvis1B008955	1253.16238565051	-0.685486915325447	0.192564302957885	-3.55978187439739	0.000371162955140533	0.0130223210149862	0.621795932626071	-1000	PsoOvis1B008955	protein_coding
PsoOvis1B014196	1780.97410107672	-0.444691608491173	0.125043845628279	-3.55628544737116	0.000376135390325033	0.0131480832197381	0.734741358684564	-744	PsoOvis1B014196	synthase
PsoOvis1B000745	10551.9172211627	-0.496996406496201	0.140157617625423	-3.54598212295849	0.000391152741892719	0.0136227570733446	0.708580463203279	-5524	PsoOvis1B000745	ribosomal L15,protein_coding
PsoOvis1B007154	86.4805450134706	-1.06955305946229	0.304174452511356	-3.51624881916197	0.000437690587245094	0.0151877030511823	0.476466583398795	-136	PsoOvis1B007154	GTPase-activating 1 isoform X2
PsoOvis1B012186	13962.3773248077	-0.931139451312771	0.2656136605601	-3.50561582318198	0.000455552245103405	0.0157498044447612	0.524443968434325	-15848	PsoOvis1B012186	viking, partial,ethanolamine-phosphate cytidylyltransferase,ethanolamine-phosphate cytidylyltransferase,protein_coding
PsoOvis1B008887	174847.61181509	-0.689240633819579	0.197163232373754	-3.4957868438321	0.000472666118020325	0.0162820586763874	0.620180197489164	-149037	PsoOvis1B008887	actin
PsoOvis1B001342	501.964670212419	-0.594003262089129	0.170301738106187	-3.48794597574074	0.000486746417791342	0.0166106009018741	0.662502010532392	-364	PsoOvis1B001342	acid phosphatase type 7-like
PsoOvis1B003765	616.859616936795	-1.77049213552422	0.50778200272956	-3.48671698880034	0.000488988521093479	0.0166106009018741	0.293108734311745	-1410	PsoOvis1B003765	protein_coding
PsoOvis1B007602	3500.8267695832	-0.479338723277428	0.137377647474543	-3.4892046274577	0.000484460135766226	0.0166106009018741	0.717306334702817	-1798	PsoOvis1B007602	Group XV phospholipase A2
PsoOvis1B008054	12184.662748614	-0.448274391964809	0.128606246097367	-3.48563468391283	0.000490970996782934	0.0166106009018741	0.732918968534948	-5137	PsoOvis1B008054	nucleotide-binding subunit beta-2-like 1
PsoOvis1B013799	525.813432383532	0.461568540016598	0.132410297749476	3.48589609616238	0.000490491478298803	0.0166106009018741	1.37703816050515	726	PsoOvis1B013799	proteinase stubble,proteinase stubble
PsoOvis1B007576	8592.93691750555	-0.352382282856899	0.101133512239761	-3.48432754932405	0.000493375288685188	0.016632541315711	0.78328960471249	-2041	PsoOvis1B007576	Der f 29 allergen
PsoOvis1B002871	956.656483392498	0.379255076056438	0.109103409378869	3.47610655079942	0.000508750115299113	0.0170900349015195	1.30067009151999	1163	PsoOvis1B002871	titin isoform x1,titin isoform x1,titin isoform x1
PsoOvis1B014410	19927.7712248056	-0.653340560843311	0.188198569034451	-3.47154903565559	0.000517464815574984	0.0173213575899004	0.635806397967705	-15784	PsoOvis1B014410	protein_coding,protein_coding,protein_coding,protein_coding
PsoOvis1B001592	5351.7733456303	0.334268157074905	0.0964155112472361	3.46695415240551	0.000526391666302512	0.0175581276580412	1.26073770604889	5931	PsoOvis1B001592	protein_coding,protein_coding
PsoOvis1B003396	11634.2409847448	-0.70155393375712	0.202589275653592	-3.4629371742101	0.000534313138154185	0.0177598187990688	0.614909527843693	-10936	PsoOvis1B003396	protein_coding
PsoOvis1B001018	1748.74922837384	-0.594988783817959	0.171977150695443	-3.45969671791826	0.000540784104017944	0.0179120553054615	0.662049602259124	-1210	PsoOvis1B001018	cyclase-associated 1-like isoform X2,cyclase-associated 1
PsoOvis1B008030	1097.55747249658	-0.450710038683762	0.130556396864216	-3.45222485844581	0.000555984185553768	0.0183513525775291	0.731682653448681	-424	PsoOvis1B008030	Laminin subunit alpha
PsoOvis1B006047	87.4670085729422	-1.06499566199754	0.308913456544409	-3.44755347957604	0.000565688402120649	0.0186068271989198	0.477974096002676	-148	PsoOvis1B006047	protein_coding
PsoOvis1B008173	3891.192922511	0.276428990811531	0.0802062420357633	3.44647727901619	0.000567946321537432	0.0186164550308792	1.21119318327051	4021	PsoOvis1B008173	choline-phosphate cytidylyltransferase A-like isoform X1
PsoOvis1B001573	1413.78455201559	-0.409771157887771	0.119001532454959	-3.44341076483923	0.000574426123810936	0.0187639264512448	0.752742765245821	-515	PsoOvis1B001573	protein_coding,carboxylesterase 5A-like isoform X1
PsoOvis1B001150	123.329440852704	-0.866598556763954	0.251940314165143	-3.43969784921326	0.000582363950985675	0.0189578477927399	0.548438381114691	-153	PsoOvis1B001150	protein_coding
PsoOvis1B003263	302.389265827309	0.507302171942707	0.147690940132897	3.43489026128632	0.000592793829469103	0.019231287488222	1.42138972155741	474	PsoOvis1B003263	protein_coding
PsoOvis1B003951	653.891647803837	-0.497475537027718	0.145006916605422	-3.43070212561929	0.000602021278587007	0.0194639848875588	0.70834517705144	-354	PsoOvis1B003951	glycine dehydrogenase (decarboxylating), mitochondrial-like
PsoOvis1B003066	8403.64463883069	-0.56628112736172	0.165198618541388	-3.42788052564645	0.000608313109352136	0.0195340680843823	0.675355427904501	-5354	PsoOvis1B003066	60S ribosomal protein L23
PsoOvis1B011351	20072.874209526	-0.465692867691236	0.135825136487871	-3.42862064955718	0.00060665682712874	0.0195340680843823	0.72412322685053	-8552	PsoOvis1B011351	ATP synthase subunit beta, mitochondrial,ATP synthase subunit beta, mitochondrial
PsoOvis1B009064	486.99450872822	-0.514017353639245	0.150040848875238	-3.425849410294	0.000612880075380044	0.0196142329529566	0.700269737110094	-297	PsoOvis1B009064	leukocyte surface antigen CD53-like
PsoOvis1B005704	16016.5425954188	-0.361330890318911	0.105530370589009	-3.42395168615605	0.000617175923487723	0.0196852105158222	0.778446129534959	-4282	PsoOvis1B005704	ribosomal l26
PsoOvis1B010439	4966.49302333979	-0.414399122973699	0.121093719538443	-3.42213555379427	0.000621313295270031	0.0197506739801779	0.750331939986472	-1721	PsoOvis1B010439	histone H2A
PsoOvis1B003108	617.767906931028	0.421019079784452	0.123090099219929	3.42041384687003	0.000625259369257876	0.0198096388126417	1.33887296358858	814	PsoOvis1B003108	neurogenic big brain-like, partial
PsoOvis1B000980	6809.88251833664	-0.398984369683261	0.116946367294454	-3.41168673224945	0.000645622639431951	0.0202762714708427	0.758391989144929	-2334	PsoOvis1B000980	ribosomal s15a
PsoOvis1B004426	13977.0761523866	-0.601976185569956	0.176462496183812	-3.41135481242942	0.000646409161215507	0.0202762714708427	0.65885085136575	-9661	PsoOvis1B004426	troponin C,protein_coding,troponin C
PsoOvis1B013792	5232.25880662744	-0.323211624482445	0.0947426864461104	-3.41146780407465	0.000646141314662032	0.0202762714708427	0.799288576578716	-999	PsoOvis1B013792	multivesicular body 4b,protein_coding,protein_coding,protein_coding,protein_coding
PsoOvis1B008423	653.216640950551	0.402900119478604	0.118252302286785	3.40712283555794	0.000656515738249286	0.0205253253743745	1.32216306611035	856	PsoOvis1B008423	protein_coding
PsoOvis1B004834	144.436665658279	-0.779554055298913	0.229884124598946	-3.39107390150981	0.000696193257434873	0.0216230777956739	0.582546833727994	-145	PsoOvis1B004834	lysosomal alpha-glucosidase-like
PsoOvis1B013410	925.594837724724	-0.519165937465464	0.153094544664372	-3.3911459000948	0.000696010383467109	0.0216230777956739	0.697775119988568	-483	PsoOvis1B013410	glycerol-3-phosphate acyltransferase 4,glycerol-3-phosphate acyltransferase 4
PsoOvis1B000340	3728.35954138438	-0.421964888802352	0.124596121084301	-3.38666151987872	0.000707486164634626	0.0218568969897273	0.746407356913199	-1328	PsoOvis1B000340	dehydrogenase [ubiquinone] flavoprotein subunit, mitochondrial-like,dehydrogenase [ubiquinone] flavoprotein subunit, mitochondrial-like
PsoOvis1B004045	2584.22544911992	-0.66883535977769	0.197562334067371	-3.38543965343926	0.000710643330817692	0.0218568969897273	0.629014264870945	-1993	PsoOvis1B004045	inactive pancreatic lipase-related protein 1
PsoOvis1B009610	2719.1773774315	0.314614044292227	0.0929194562681396	3.38587909279558	0.000709506364306803	0.0218568969897273	1.24367889469972	3085	PsoOvis1B009610	factor EC,protein_coding
PsoOvis1B004985	362.791511775839	0.575129109301928	0.169989864929257	3.38331411429306	0.000716166699453662	0.0219554923751603	1.48981078292917	551	PsoOvis1B004985	protein_coding
PsoOvis1B000348	526.060226329723	-0.51987966905477	0.153744080923955	-3.38146136053141	0.000721013724230764	0.0220327839020581	0.697430001332125	-340	PsoOvis1B000348	muscle-specific protein 20
PsoOvis1B010442	592.856187579709	0.516601269692926	0.152822121150189	3.38040897354923	0.000723780448389749	0.0220462128218524	1.43058108311414	881	PsoOvis1B010442	netrin receptor UNC5C-like isoform X2,protein_coding,netrin receptor UNC5C-like isoform X2
PsoOvis1B000436	260.81926622213	-1.19676151890594	0.355390642388708	-3.36745365849275	0.000758657756132647	0.0230345029610403	0.436253460712214	-458	PsoOvis1B000436	protein_coding
PsoOvis1B007429	252.777656094747	-0.827917128725821	0.24619570142096	-3.3628415278876	0.000771446352122083	0.0232894207426606	0.563341972803255	-283	PsoOvis1B007429	KAH7641695.1hypothetical protein HUG17_4740
PsoOvis1B012638	2925.33578699365	-0.22294893586009	0.0663181651411894	-3.36180796596888	0.000774339547455803	0.0232894207426606	0.85681228107223	8	PsoOvis1B012638	ATP-binding cassette sub-family E member 1
PsoOvis1B013815	2465.74408706569	-0.654508182410838	0.194691193338116	-3.36177600634542	0.000774429170689124	0.0232894207426606	0.635292026665394	-1947	PsoOvis1B013815	protein_coding
PsoOvis1B006200	580.020121873927	0.411215161336383	0.122962507038904	3.34423208536468	0.00082510680722065	0.0247349265341811	1.32980541854391	779	PsoOvis1B006200	protein_coding,protein_coding
PsoOvis1B003576	5548.57138145791	-0.508383615819003	0.152317856760005	-3.33764948268686	0.000844902607787707	0.0252484618409241	0.703009643274372	-3015	PsoOvis1B003576	filamin-A-like,filamin-A-like
PsoOvis1B002037	505.713010937145	0.522688649820108	0.156713379141203	3.33531605715138	0.000852025009322997	0.0253812355764678	1.43663010179013	780	PsoOvis1B002037	protein_coding
PsoOvis1B000133	1722.21728223048	0.359785258856495	0.107900238837063	3.33442504608166	0.000854759335500919	0.0253828689191229	1.28323487740509	2085	PsoOvis1B000133	protein kinase C, brain isozyme,protein kinase C, brain isozyme,protein_coding,protein_coding,protein_coding,protein_coding
PsoOvis1B014755	1735.76806135173	0.40710963860439	0.122157481281774	3.33266234971997	0.000860192670376542	0.0254643911452406	1.32602652876999	2310	PsoOvis1B014755
PsoOvis1B008375	1793.84126472093	-0.613460424240861	0.184201831849386	-3.33037092021138	0.000867303653116094	0.0255949143488123	0.653627041291176	-1378	PsoOvis1B008375	protein_coding
PsoOvis1B012604	2889.86722557556	-0.205991080737203	0.0619055042753095	-3.32750832334889	0.000876263714453339	0.0257790253634052	0.866942923252983	78	PsoOvis1B012604	of cytokinesis 9
PsoOvis1B001988	132.872963082831	-0.908098042384633	0.273016277091425	-3.326168139347	0.000880487979492229	0.0258231041168108	0.53288715296355	-179	PsoOvis1B001988	protein_coding
PsoOvis1B013048	50.993366409757	1.74757509269334	0.526212516587948	3.32104432639672	0.000896812929275543	0.0262207064167507	3.35793683547849	122	PsoOvis1B013048	protein_coding
PsoOvis1B000196	3628.44768650694	-0.243997722937777	0.0735166782394416	-3.31894379317688	0.000903586150057575	0.0263374510753705	0.844402220175905	-136	PsoOvis1B000196	polyadenylation element-binding 1-like isoform X2
PsoOvis1B009868	1680.32904087486	-0.752739901164021	0.226903144071118	-3.31745029027932	0.000908430792055754	0.0263974383225281	0.593475384946976	-1532	PsoOvis1B009868	protein_coding
PsoOvis1B009318	4538.6915695461	-0.176268503836467	0.0532089208337942	-3.31276224126152	0.000923794756650718	0.0266865323142312	0.884989041571666	393	PsoOvis1B009318	Eukaryotic translation initiation factor 2 subunit 2
PsoOvis1B012978	182.585303154505	0.704391593069853	0.212633941522932	3.31269593191398	0.000924013786452849	0.0266865323142312	1.62945735238953	341	PsoOvis1B012978	finger ZIC 1,finger ZIC 1
PsoOvis1B003394	2611.03177334809	0.346058482038245	0.104501627994974	3.31151283169376	0.000927929842701035	0.0267181744678022	1.27108321372931	2996	PsoOvis1B003394	long-chain-fatty-acid--CoA ligase 4-like
PsoOvis1B006132	799.195898062631	0.408622667097793	0.123500021923864	3.30868497618326	0.000937352418788828	0.0269076953429896	1.32741793048371	1040	PsoOvis1B006132	protein_coding
PsoOvis1B014709	1499.08048563393	-0.37842820761644	0.114503549867478	-3.30494738420267	0.000949942315361534	0.0271867176840478	0.769275246911824	-497	PsoOvis1B014709
PsoOvis1B006308	56655.3227750845	-0.503928510500569	0.152687491660725	-3.30039157117276	0.000965500139336929	0.0273837808980201	0.705183923175531	-30166	PsoOvis1B006308	LIM 1-like
PsoOvis1B009494	9042.40348794023	-0.595393852323578	0.180400071126363	-3.3004080796982	0.000965443340186758	0.0273837808980201	0.661863743300116	-7717	PsoOvis1B009494	protein_coding
PsoOvis1B009892	2091.58270498483	-0.382982033518202	0.116035675009403	-3.30055419152055	0.000964940763465763	0.0273837808980201	0.766850879690252	-601	PsoOvis1B009892	Protein mesh
PsoOvis1B009119	9232.02352949125	-0.397288111942458	0.120644533343864	-3.29304694486322	0.000991079251956601	0.0280253544889101	0.759284197688807	-3097	PsoOvis1B009119	ribosomal l12
PsoOvis1B010474	3111.29821275194	-0.661710008716134	0.201091369745899	-3.29059377114133	0.000999761741844827	0.0281867350610001	0.632128598503239	-2628	PsoOvis1B010474	protein_coding
PsoOvis1B014131	2189.48406914042	-0.405961992212959	0.123406415949106	-3.2896344091249	0.00100317631385394	0.0281990778075321	0.754732867428535	-799	PsoOvis1B014131	protein_coding
PsoOvis1B006281	4305.82466447121	-0.610812421911961	0.185942751674722	-3.28494881575423	0.00102000899638401	0.0285874119016146	0.654827846214762	-2977	PsoOvis1B006281	receptor like
PsoOvis1B009630	23212.451483946	-0.478589852175911	0.145757610775893	-3.28346389343441	0.00102539779030016	0.0286536674557918	0.717678769216296	-10942	PsoOvis1B009630	alpha-actinin isoform X1,alpha-actinin-like isoform X1
PsoOvis1B000213	220.051366043328	0.838923471322936	0.255901987171399	3.27829994833544	0.00104434359515441	0.0290972555202874	1.78871491752684	465	PsoOvis1B000213	enolase-phosphatase E1
PsoOvis1B004569	4655.7318391381	-0.528886802757044	0.161426825482692	-3.27632536398822	0.00105167329308314	0.0292155457635677	0.693089322108652	-2583	PsoOvis1B004569	isocitrate dehydrogenase [NAD] subunit alpha, mitochondrial,isocitrate dehydrogenase [NAD] subunit alpha, mitochondrial
PsoOvis1B004142	4797.96073061941	0.56396705314941	0.172187410782654	3.27530944675906	0.00105546291549482	0.0292350882996562	1.47832867027197	7140	PsoOvis1B004142	channel nompc
PsoOvis1B008797	972.055779277303	-0.597624516404533	0.182633299357714	-3.27226479785595	0.00106689601038738	0.0292947997286947	0.660841174538703	-740	PsoOvis1B008797	protein_coding
PsoOvis1B009417	13010.1906987226	-0.341127135209059	0.104246855982143	-3.27230142333975	0.00106675779823708	0.0292947997286947	0.789424316871146	-2734	PsoOvis1B009417	Eukaryotic initiation factor 4A,protein_coding,Eukaryotic initiation factor 4A
PsoOvis1B013516	757.990339100133	-0.413576566632669	0.1263782176546	-3.27253045903054	0.00106589387082811	0.0292947997286947	0.750759865679282	-281	PsoOvis1B013516	adenine phosphoribosyltransferase
PsoOvis1B005271	544.62204280825	-0.408633695339878	0.125060674945593	-3.26748352763689	0.00108508180703698	0.0297080345608707	0.753336483461476	-200	PsoOvis1B005271	protein_coding
PsoOvis1B012539	1141.00111358131	-0.581514873340948	0.178087322709393	-3.26533559207849	0.00109334455532092	0.0298479912753749	0.668261713892439	-893	PsoOvis1B012539	methionine-R-sulfoxide reductase B1 isoform X8
PsoOvis1B013472	1814.61425836178	-0.615088075977347	0.188422661378789	-3.2644060511428	0.00109693835159217	0.0298600488638868	0.652890033642321	-1438	PsoOvis1B013472	KAH7638289.1hypothetical protein HUG17_9395
PsoOvis1B003180	120.272285002039	-0.844349962221629	0.258724249195928	-3.26351304466329	0.00110040118389787	0.0298684825646547	0.556961703854187	-146	PsoOvis1B003180	proteinase stubble,proteinase stubble
PsoOvis1B003366	237.605359211215	-0.469674499978897	0.144031812481647	-3.26090807222707	0.00111056038576621	0.0299302741505706	0.722127505373297	-111	PsoOvis1B003366	protein_coding
PsoOvis1B003773	387.471779831382	0.380369080654012	0.116610283056515	3.26188283472107	0.00110674877176297	0.0299302741505706	1.30167481669268	451	PsoOvis1B003773	Dual oxidase 2,dual oxidase 2-like,non_sense_mediated_decay,non_sense_mediated_decay,non_sense_mediated_decay,non_sense_mediated_decay,dual oxidase 2-like,dual oxidase 2-like
PsoOvis1B009011	688.59223499572	0.602010160849039	0.184637326007498	3.26050086332268	0.001112156286393	0.0299302741505706	1.51782994295785	1170	PsoOvis1B009011	protein_coding,protein_coding,protein_coding
PsoOvis1B012788	146.036396163271	0.623386328366039	0.191374055765164	3.25742340503563	0.00112428595802269	0.0301709939953227	1.54048680852691	219	PsoOvis1B012788	KIF3B,kinesin KIF3B isoform X2,protein_coding
PsoOvis1B014173	7219.54202329538	-0.49258885383967	0.151279040675722	-3.25616061312533	0.00112929849686129	0.0302199001716581	0.710748545264549	-3647	PsoOvis1B014173	60S ribosomal L37-A
PsoOvis1B009894	17052.4165686392	-0.459989201520061	0.14137510418303	-3.25367895697208	0.00113920945597277	0.0303992427505073	0.726991700126084	-7624	PsoOvis1B009894	ribosomal S3a
PsoOvis1B007690	3693.71234862443	-0.632706237005588	0.194524461953035	-3.25257929338649	0.00114362682447973	0.0304313958098215	0.64496544046059	-3118	PsoOvis1B007690	LIM 1-like
PsoOvis1B003959	306.171779102145	-0.633905802182461	0.194975604719686	-3.25120572439726	0.00114916671472041	0.0304834313528701	0.644429390565917	-247	PsoOvis1B003959	protein_coding
PsoOvis1B009302	7936.68988628379	-0.484004846658605	0.148901609568874	-3.25050110646875	0.00115201820166024	0.0304834313528701	0.71499009120496	-3886	PsoOvis1B009302	ribosomal L27a
PsoOvis1B007942	1733.84270168656	0.326183882756318	0.10038645368405	3.24928185811731	0.00115696777688024	0.0305291246528872	1.25369280320194	1950	PsoOvis1B007942	acyldomain5-likecontainingCoA-binding domain-containing 5-like
PsoOvis1B008355	8500.8328870127	-0.466481849056088	0.143681778409568	-3.2466319266064	0.00116779310438312	0.030729177993948	0.723727326454118	-3993	PsoOvis1B008355	ribosomal S23
PsoOvis1B011374	7355.75075210111	-0.285640542965365	0.0880904372544669	-3.24258287128527	0.00118451494101354	0.0310828532859315	0.820377288175253	-843	PsoOvis1B011374	sodium-coupled monocarboxylate transporter 1 1,sodium-coupled monocarboxylate transporter 1 1,protein_coding,protein_coding
PsoOvis1B013720	420.761766878157	-0.486372478976812	0.150353150582773	-3.23486722487437	0.00121699309778928	0.031846893965077	0.71381767063848	-249	PsoOvis1B013720	5&apos nucleotidase-like
PsoOvis1B006141	4240.93124876535	-0.290722244073036	0.0900314689376519	-3.22911807952801	0.00124172613506275	0.032404605172037	0.817492701724028	-555	PsoOvis1B006141	ribosomal l36,protein_coding,protein_coding
PsoOvis1B012938	532.648629189685	0.402714842498159	0.124846996226735	3.22566705382954	0.00125679466863147	0.0327077359778735	1.32199327925694	716	PsoOvis1B012938	protein_coding
PsoOvis1B004464	82321.6735576349	-0.624022263624758	0.193576447664283	-3.2236476655827	0.00126569023148781	0.0328489960626959	0.648859370214819	-59999	PsoOvis1B004464	partial,protein_coding,protein_coding,protein_coding
PsoOvis1B009533	7748.40527005492	-0.362642156342492	0.112581876788824	-3.22114150772883	0.00127681088204994	0.0329730657820896	0.77773892101726	-2016	PsoOvis1B009533	ribosomal L18a
PsoOvis1B013924	2521.34362987316	-0.335183242542589	0.104061790018335	-3.22100208427641	0.00127743219064994	0.0329730657820896	0.792683448279479	-522	PsoOvis1B013924	protein_coding,protein_coding
PsoOvis1B005236	795.219617238765	0.302997795809471	0.0941207086442906	3.21924686048197	0.00128527785201937	0.0330854268809226	1.23370528491802	858	PsoOvis1B005236	protein_coding
PsoOvis1B009176	909.356692170812	-0.405698428707045	0.126063754812889	-3.21820042016997	0.00128997646635226	0.0331163877120731	0.754870760889189	-311	PsoOvis1B009176	Laminin subunit gamma-1
PsoOvis1B013468	30.6161145532807	1.56547093509574	0.487683956855209	3.21001114162245	0.00132729827424606	0.0339824231133323	2.95974100119139	70	PsoOvis1B013468	protein_coding
PsoOvis1B000469	1317.72455527207	-0.903224050054	0.281764205792752	-3.2056025268105	0.00134780021690165	0.0344143165895129	0.534690500239838	-1833	PsoOvis1B000469	low-density lipoprotein receptor-like
PsoOvis1B004300	5642.01709838671	-0.367992452387467	0.114833612578466	-3.20457089282997	0.00135263974813253	0.0344450439087619	0.774859984710982	-1465	PsoOvis1B004300	Coatomer subunit gamma-2
PsoOvis1B003841	515.949466213724	0.559136823710335	0.175219663120467	3.19106208602808	0.00141750815802453	0.0360001468658617	1.47338741373388	782	PsoOvis1B003841	XP_027205511.1uncharacterized protein LOC113799121
PsoOvis1B000662	1808.15001456348	0.476718840015779	0.14972970926427	3.18386272409291	0.00145323912797233	0.0366623126514088	1.39157516792821	2717	PsoOvis1B000662	clathrin heavy chain-like
PsoOvis1B002974	16.5206531676909	1.79342350298993	0.563354207802571	3.18347405264867	0.001455191550399	0.0366623126514088	3.46636482732427	60	PsoOvis1B002974	serine serine/threonine-protein kinase haspin
PsoOvis1B009407	40.7654366435648	-1.11157743859867	0.349038688748174	-3.18468259947154	0.00144912854417128	0.0366623126514088	0.462787743424443	-79	PsoOvis1B009407	Tf2-6 poly
PsoOvis1B009141	7095.11395948569	-0.436871397228899	0.137266555947241	-3.18264994859209	0.0014593392914462	0.0366692867582754	0.73873488016242	-2795	PsoOvis1B009141	ribosomal s16
PsoOvis1B013896	253.729531161502	0.434426868626036	0.136656211095629	3.1789763900452	0.00147796129126254	0.037038961143201	1.35137387365214	327	PsoOvis1B013896	ras-related protein Rab-27A-like,ras-related protein Rab-27A isoform X1
PsoOvis1B013510	473.569553384165	0.678330194966606	0.213445869799139	3.17799634916779	0.00148296618155631	0.0370663288598494	1.60028647825822	924	PsoOvis1B013510	protein_coding
PsoOvis1B014717	594.436718312172	-0.315503978024038	0.0993165580910495	-3.1767510281095	0.00148934833844322	0.0371278863422963	0.803570229757875	-111	PsoOvis1B014717	protein_coding,protein_coding,protein_coding,protein_coding
PsoOvis1B006248	525.887179742925	-0.498401837047471	0.157053808093998	-3.17344636908882	0.00150640729680571	0.0374545835239907	0.707890521329635	-274	PsoOvis1B006248	protein_coding,protein_coding
PsoOvis1B004260	5370.88863994735	-0.308450675002505	0.0972561242921667	-3.17152957973001	0.00151638424166883	0.0376039474380336	0.807508485388246	-813	PsoOvis1B004260	adenylosuccinate synthetase isozyme 1 A-like,adenylosuccinate synthetase isozyme 1 A-like
PsoOvis1B014610	2704.1955702857	-0.243808251476635	0.0769512157886326	-3.16834827075794	0.00153307748565276	0.0379186501869154	0.844513124160638	-110	PsoOvis1B014610	Laminin subunit beta-1,Laminin subunit beta-1,protein_coding
PsoOvis1B000148	5996.49829081189	-0.188088762179281	0.0594833218603797	-3.16204200264347	0.00156666964950595	0.0384483460874868	0.877767791061584	392	PsoOvis1B000148	serine/threonine-protein phosphatase pp1-beta catalytic subunit,protein_coding,protein_coding
PsoOvis1B007187	8118.48399509402	-0.404553534781403	0.127896409561717	-3.16313441610871	0.00156080248352739	0.0384483460874868	0.75547004898512	-2757	PsoOvis1B007187	60S ribosomal protein L11,60S ribosomal protein L11
PsoOvis1B007399	287.282255759401	-1.00957785904863	0.319213033859661	-3.16270876173711	0.00156308619032034	0.0384483460874868	0.496691561294415	-529	PsoOvis1B007399	protein_coding
PsoOvis1B006812	506.877320287367	-0.375913498940803	0.118969332732116	-3.15975125948844	0.00157903883603772	0.0386517697513833	0.770617311619295	-149	PsoOvis1B006812	XP_027200536.1uncharacterized protein LOC113794612
PsoOvis1B009848	2131.17737986152	0.32672055536513	0.103452197151118	3.15817898858033	0.00158758049747291	0.0387606960117548	1.25415925503443	2414	PsoOvis1B009848	actin-related protein 2/3 complex subunit 2
PsoOvis1B009543	12813.6932184097	-0.455560307892738	0.144405039464113	-3.15473967933059	0.00160641369676642	0.0390205552740561	0.729226903008049	-5479	PsoOvis1B009543	ribosomal s9
PsoOvis1B014081	8796.32733765956	-0.285676942899638	0.0905550916811204	-3.15473086710151	0.00160646221438635	0.0390205552740561	0.820356589897508	-998	PsoOvis1B014081	ribosomal l10a
PsoOvis1B000861	111583.735991676	-0.681984225162588	0.216521725564975	-3.14972653844814	0.00163423352852983	0.0394925872851099	0.623307412520603	-93426	PsoOvis1B000861	actin
PsoOvis1B009313	70.8567708362592	-1.69632497911681	0.538517602572052	-3.14998984437068	0.00163276138147031	0.0394925872851099	0.308571135666624	-207	PsoOvis1B009313	protein_coding
PsoOvis1B000161	5053.33880601105	0.260793987255712	0.0828257236606285	3.14870762040418	0.00163994183008518	0.0395296920010099	1.19813791843972	5011	PsoOvis1B000161	ras-related rab-2a
PsoOvis1B004884	397.851462860227	-0.604116805376848	0.19193643555143	-3.14748371585224	0.00164682278553103	0.0395948026582118	0.657873996696885	-283	PsoOvis1B004884	protein_coding,protein_coding
PsoOvis1B003381	1895.09385795162	0.429811347649266	0.136846323841206	3.14083225317776	0.00168468495218023	0.0403396403390702	1.34705741894084	2467	PsoOvis1B003381	Protein henna
PsoOvis1B005548	1067.91104790903	-0.327677301922701	0.104362159209972	-3.13980952869545	0.00169057713655768	0.0403396403390702	0.796818306491522	-215	PsoOvis1B005548	mfs-type transporter
PsoOvis1B014650	431.980604570813	0.673102586330447	0.214361658588644	3.14003255415241	0.00168929061447918	0.0403396403390702	1.59449832972159	770	PsoOvis1B014650	kynurenine 3-monooxygenase-like isoform X1,kynurenine 3-monooxygenase-like isoform X1,Kynurenine 3-monooxygenase
PsoOvis1B007826	2599.18466222154	-0.292763540463796	0.0935840120918174	-3.12834995978329	0.00175790737015022	0.0417359812466993	0.816336833822949	-328	PsoOvis1B007826	serine--tRNA ligase, cytoplasmic
PsoOvis1B009526	206.557547534806	0.529301244749038	0.169182647429028	3.12857880398804	0.00175653902044971	0.0417359812466993	1.44323001185585	333	PsoOvis1B009526	tachykinin-like peptides receptor 99D,tachykinin-like peptides receptor 99D
PsoOvis1B014537	16582.6711793961	-0.39199788365963	0.125362125536308	-3.12692435600176	0.00176645370915457	0.041834039967053	0.762073533081678	-5241	PsoOvis1B014537	protein_coding
PsoOvis1B006250	419.596365759269	0.507443756706947	0.162329681893786	3.1260072143736	0.00177197204705267	0.0418600778098004	1.42152922228233	613	PsoOvis1B006250	tryptophan--tRNA ligase, mitochondrial,protein_coding
PsoOvis1B014099	2419.69149310332	-0.298468338435073	0.0955030173660135	-3.12522417266879	0.00177669605743927	0.0418672680401049	0.813115195757816	-385	PsoOvis1B014099	protein_coding
PsoOvis1B012699	1238.85056586627	-0.353975464707653	0.113351724261918	-3.12280617707882	0.0017913567448002	0.0421079961376979	0.782425087989387	-302	PsoOvis1B012699	CD9 antigen
PsoOvis1B011531	163.261968917932	0.715224009861354	0.229534959723025	3.1159698318914	0.00183341027880014	0.0428836927680833	1.64173811346969	310	PsoOvis1B011531	XP_027193820.1uncharacterized protein LOC113788561 isoform X1
PsoOvis1B012576	824.194818396774	-0.504425261248722	0.161867668505133	-3.11628174982162	0.00183147194484236	0.0428836927680833	0.704941155071103	-423	PsoOvis1B012576	protein_coding
PsoOvis1B011857	74.6413238497995	-1.59883696379686	0.513417216291124	-3.11410859056636	0.00184501572146188	0.0430488520428778	0.330143016975702	-162	PsoOvis1B011857	protein_coding
PsoOvis1B002369	2797.63093903237	-0.413789250883678	0.132921420881512	-3.1130366207305	0.0018517303941229	0.0430993661511701	0.750649195699816	-1024	PsoOvis1B002369	aldo-keto reductase family 1 member B1-like
PsoOvis1B003881	790.439193516636	0.362849669337323	0.116663335648531	3.11022882485097	0.00186942460414435	0.0434045570467142	1.28596347741499	926	PsoOvis1B003881	protein_coding
PsoOvis1B013833	1973.29662535944	-0.321544436883463	0.103477483554299	-3.10738554745329	0.00188750056967636	0.0437170975465628	0.800212773461287	-372	PsoOvis1B013833	translocon-associated protein subunit beta
PsoOvis1B008045	6180.68978097464	-0.343775763513936	0.11069938109459	-3.10548948074234	0.00189964377518382	0.0438910377617472	0.787976350819871	-1354	PsoOvis1B008045	ATP synthase subunit gamma, mitochondrial,protein_coding
PsoOvis1B003357	91.7685103056644	-0.882350642660348	0.284472922255069	-3.10170344391934	0.00192410608016023	0.044240429362519	0.542482821110169	-127	PsoOvis1B003357	putative inorganic phosphate cotransporter,putative inorganic phosphate cotransporter
PsoOvis1B004116	554.724060729332	-0.458667424516082	0.147863621783842	-3.10196259893184	0.00192242245212185	0.044240429362519	0.727658064956953	-264	PsoOvis1B004116	mannose-1-phosphate guanyltransferase alpha-A,mannose-1-phosphate guanyltransferase alpha-B
PsoOvis1B004088	41.9162096593494	1.14162603578185	0.368362210167919	3.09919422858669	0.00194047762538297	0.0443437181892907	2.20629550714783	117	PsoOvis1B004088	protein_coding
PsoOvis1B010988	13981.2823448143	-0.659663994916967	0.212821638865761	-3.09960960000433	0.00193775870278464	0.0443437181892907	0.633025712124069	-11081	PsoOvis1B010988	protein_coding
PsoOvis1B014136	16957.182794175	-1.0035380936594	0.32384063428065	-3.09886403195994	0.00194264151256789	0.0443437181892907	0.498775292539852	-23234	PsoOvis1B014136	non_sense_mediated_decay
PsoOvis1B010015	7805.52473807474	-0.345453473844136	0.111554649518475	-3.09671963773168	0.00195674843386114	0.044558360370112	0.78706054557384	-1999	PsoOvis1B010015	ribosomal S27
PsoOvis1B001684	315.13824984464	-0.544465953067414	0.176864356256963	-3.07843798824207	0.00208088832517746	0.0471585050344642	0.685645162932327	-191	PsoOvis1B001684	protein_coding,protein_coding
PsoOvis1B013885	10105.1033111754	-0.252047969576588	0.0818726949084543	-3.07853515581006	0.00208020984101586	0.0471585050344642	0.839703572355694	-527	PsoOvis1B013885	ribosomal s7
PsoOvis1B006757	1936.94227254471	0.236397212815013	0.0768438912739811	3.07633058263743	0.00209565356995516	0.0473797762963848	1.17804709305281	1801	PsoOvis1B006757	tyrosinenon1-likereceptorprotein phosphatase non-receptor type 1,tyrosinenon1-likereceptorprotein phosphatase non-receptor type 1,tyrosinenon1-likereceptorprotein phosphatase non-receptor type 1
PsoOvis1B013493	9604.82174106658	-0.44913135143021	0.146116429898436	-3.07379089225214	0.00211357521329283	0.0476711857036261	0.732483744647304	-3883	PsoOvis1B013493	talin-2-like isoform X1
PsoOvis1B006533	887.262507991928	-0.460850023897002	0.150051490515274	-3.07127921431804	0.00213143731682667	0.0479598710268386	0.726558050574787	-370	PsoOvis1B006533	solute carrier organic anion transporter family member 2a1-like,solute carrier organic anion transporter family member 2a1-like
PsoOvis1B000968	76.3888811947101	-1.01609186790652	0.331204965323246	-3.06786423601726	0.00215594542159747	0.048297254948033	0.494453971357675	-121	PsoOvis1B000968	ATP-binding cassette sub-family A member 3,ATP-binding cassette sub-family A member 3
PsoOvis1B011656	2996.67629384491	-0.287738116179568	0.0937939131172597	-3.06776960909865	0.00215662818991006	0.048297254948033	0.819185386198233	-351	PsoOvis1B011656	calcium-binding mitochondrial carrier aralar1,protein_coding
PsoOvis1B003662	3339.77002824177	-0.582499369583335	0.190200450131599	-3.06255515788899	0.00219456026523627	0.0490308240391113	0.667805847127434	-2188	PsoOvis1B003662	protein_coding
PsoOvis1B000358	2578.01656952464	-0.305046241903183	0.0996805857657909	-3.06023725241661	0.00221161719232942	0.0492956462657333	0.809416272361221	-500	PsoOvis1B000358	factor associated D
PsoOvis1B003810	1010.4556835765	-0.597118922203731	0.195897254426333	-3.04812297626293	0.00230275669862869	0.0509673229114709	0.661072807703577	-758	PsoOvis1B003810	1 isoform X2,protein_coding
PsoOvis1B010036	3140.96153435581	-0.335503078062173	0.110059183188556	-3.04838786135075	0.0023007276353986	0.0509673229114709	0.792507735315408	-647	PsoOvis1B010036	oxysterol-binding protein-related 1-like
PsoOvis1B014229	3161.76347294528	-0.382428257227482	0.125423237366676	-3.04910210625044	0.0022952645608477	0.0509673229114709	0.767145290731646	-951	PsoOvis1B014229	Cytochrome c oxidase subunit 6A1, mitochondrial
PsoOvis1B003915	3788.06798847317	-0.215961498753202	0.0709909675912749	-3.04209825673294	0.00234935192193351	0.051869745915288	0.860972164822881	40	PsoOvis1B003915	eukaryotic translation initiation factor 1A, X-chromosomal
PsoOvis1B010088	11230.7426403792	-0.234153560968589	0.0769876823077209	-3.04144187680146	0.00235448017983467	0.051869745915288	0.850183661399384	-247	PsoOvis1B010088	domain-containing 3-like,protein_coding
PsoOvis1B006283	4273.33606402867	-0.403852234384439	0.132840415896909	-3.04013075883358	0.00236475456566654	0.0519094616850701	0.755837375566921	-1412	PsoOvis1B006283	elongation factor 1-beta
PsoOvis1B012452	1219.39501448602	-0.309388963644182	0.10177891041835	-3.03981406730016	0.00236724242034733	0.0519094616850701	0.806983475121941	-198	PsoOvis1B012452	protein_coding
PsoOvis1B005675	984.620183946866	-0.565491892554538	0.18647032653207	-3.03261061999203	0.00242448217690977	0.0530418467941484	0.675724986138656	-623	PsoOvis1B005675	Adenylate kinase isoenzyme 1,protein_coding
PsoOvis1B011205	185.353800905075	-0.808627643142902	0.266744742440563	-3.03146609655515	0.00243369249519702	0.0531206659147496	0.570924689129792	-255	PsoOvis1B011205	protein_coding,protein_coding,protein_coding
PsoOvis1B000553	4876.52570041479	-0.310583785373008	0.102627112209256	-3.02633269793005	0.00247539766353473	0.0536012857349997	0.806315418322628	-755	PsoOvis1B000553	Cytochrome b-c1 complex subunit 2, mitochondrial
PsoOvis1B002144	666.505365159251	0.470196081014321	0.155300283637265	3.02765758053964	0.0024645717940147	0.0536012857349997	1.38529773529085	975	PsoOvis1B002144	of rna polymerase ii transcription subunit 29
PsoOvis1B009893	8724.23255001233	-0.265644898061664	0.0877882606310784	-3.02597290517021	0.00247834510207219	0.0536012857349997	0.831826817291432	-767	PsoOvis1B009893	acidic ribosomal P2
PsoOvis1B011083	2852.39736646554	-0.220321243387201	0.0728066720803335	-3.02611336422715	0.00247719407325721	0.0536012857349997	0.858374281858022	31	PsoOvis1B011083	transporter sub-family a 1,transporter sub-family a 1
PsoOvis1B001529	131.06372554928	-0.777214776813663	0.256915644598193	-3.0251749675626	0.00248489330369079	0.0536204880771363	0.583492178828692	-131	PsoOvis1B001529	KAH7643846.1hypothetical protein HUG17_6208
PsoOvis1B001716	126.506270565055	1.4016614480327	0.46378267247881	3.02223763673867	0.00250913485698079	0.0540205329549523	2.64205673677533	366	PsoOvis1B001716	Integrase catalytic core
PsoOvis1B005930	1331.31676225591	0.223115357973715	0.0739983300550391	3.0151404471934	0.00256860283917229	0.0551754528242157	1.16725143157487	1223	PsoOvis1B005930	adenovirus e1b 19 kda protein-interacting 3
PsoOvis1B014248	4876.19453234516	-0.205220823786164	0.0681349290513948	-3.01197677378316	0.0025955245585123	0.055627611182776	0.867405908906188	208	PsoOvis1B014248	manganese-transporting atpase 13a1
PsoOvis1B003217	508.978867883288	-0.445982389189524	0.148147767564834	-3.01038886052974	0.00260913414631355	0.0557930649391157	0.734084278843725	-257	PsoOvis1B003217	protein_coding
PsoOvis1B007710	1447.29218156026	-0.794422636728609	0.26503131924238	-2.99746701257628	0.00272233319273805	0.0580825728261432	0.576573870784716	-1553	PsoOvis1B007710	protein_coding
PsoOvis1B012612	2338.64321340124	0.176360376401928	0.0588535156725247	2.99659883333461	0.00273009724130245	0.0581173284648496	1.13002945376745	1914	PsoOvis1B012612	DNA-directed rna polymerase iii subunit rpc2,DNA-directed rna polymerase iii subunit rpc2
PsoOvis1B001632	8914.58602259402	-0.345230057637971	0.115306946602551	-2.99400918860456	0.00275337652355389	0.0584141685187486	0.787182439454607	-1987	PsoOvis1B001632	t-complex protein 1 subunit alpha-like
PsoOvis1B011438	12322.0461117192	-0.405058987633863	0.135304832437073	-2.99367716834686	0.00275637425608367	0.0584141685187486	0.755205413981725	-4070	PsoOvis1B011438	ribosomal s14
PsoOvis1B000119	4606.75831505379	-0.522836411362858	0.174775369402567	-2.99147650581467	0.00277631900576389	0.0585908178923357	0.696002111818565	-2346	PsoOvis1B000119	Cytochrome b-c1 complex subunit Rieske, mitochondrial
PsoOvis1B001313	836.888020145112	-0.50839489441057	0.169952567543374	-2.99139284424651	0.00277707983042951	0.0585908178923357	0.703004147360533	-425	PsoOvis1B001313	LIM 1-like
PsoOvis1B014705	7417.59987090479	-0.292637006628847	0.0979603117621109	-2.98730170785383	0.00281451810894138	0.0592487334355593	0.81640843506728	-918	PsoOvis1B014705
PsoOvis1B005282	10045.7205003036	-0.209647430674925	0.0702701944655267	-2.98344742418174	0.0028502099937314	0.0598670493805268	0.864748534838798	327	PsoOvis1B005282	atp-dependent rna helicase ddx3y
PsoOvis1B004057	2674.81572175964	-0.396892896707639	0.133172927312074	-2.98028213930878	0.00287983004356343	0.0602604648886091	0.759492226260425	-869	PsoOvis1B004057	tRNA (cytosine(34)-C(5))-methyltransferase,tRNA (cytosine(34)-C(5))-methyltransferase,tRNA (cytosine(34)-C(5))-methyltransferase
PsoOvis1B009405	9792.58840692875	-0.349549584439492	0.117295083022734	-2.98008727588133	0.00288166268283964	0.0602604648886091	0.784829086648153	-2286	PsoOvis1B009405	valine--tRNA ligase
PsoOvis1B014001	1839.79809198154	-0.500117424262031	0.167950140059314	-2.97777318962286	0.00290350759239878	0.0605835405788405	0.707049230484123	-919	PsoOvis1B014001	alpha-aminoadipic semialdehyde dehydrogenase,alpha-aminoadipic semialdehyde dehydrogenase
PsoOvis1B005530	878.209347962077	-0.358962767697839	0.120664407227667	-2.97488527019036	0.00293098145599646	0.0607652793738729	0.779724965076623	-231	PsoOvis1B005530	TXN4A
PsoOvis1B010111	4873.93117434918	-0.344918846636019	0.115945536615859	-2.97483505362327	0.0029314612766663	0.0607652793738729	0.787352264853305	-989	PsoOvis1B010111	low-density lipoprotein receptor-related protein 2
PsoOvis1B012857	3494.37202821925	-0.343796364594856	0.115519702445259	-2.97608422907572	0.00291954663430918	0.0607652793738729	0.787965098927956	-751	PsoOvis1B012857	vascular non-inflammatory molecule 2
PsoOvis1B001452	2019.51354647424	-0.405079330152835	0.136270097942629	-2.97262081901033	0.00295268975091679	0.0610716812454908	0.755194765388837	-852	PsoOvis1B001452	dual oxidase-like isoform X1,dual oxidase-like isoform X1
PsoOvis1B000835	656.712381885727	-0.340329882618152	0.114531048811147	-2.97150760558675	0.00296341533902892	0.0610873434378979	0.789860683875571	-157	PsoOvis1B000835	hydroxyacylglutathione hydrolase, mitochondrial
PsoOvis1B004862	12067.4661470474	-0.297440868143788	0.10010784912215	-2.97120426372217	0.00296634413400539	0.0610873434378979	0.813694493012871	-1650	PsoOvis1B004862	ribosomal l9
PsoOvis1B007307	4056.53506176175	0.343052134763386	0.115494613391247	2.97028687910553	0.00297521765000718	0.0611371730987376	1.26843723609556	4537	PsoOvis1B007307	very-long-chain 3-oxoacyl-CoA reductase
PsoOvis1B003551	1313.43790106851	-0.339869061954819	0.114577531021004	-2.96628020281321	0.00301425729249604	0.0618053232290368	0.790113018742907	-288	PsoOvis1B003551	calcium exchanger 3-like
PsoOvis1B001366	1791.46794480658	0.238419688420889	0.0804455535445359	2.96373979562334	0.00303925160384312	0.062049203541392	1.17969972389509	1728	PsoOvis1B001366	small nucleolar RNA-associated 14 homolog A
PsoOvis1B004684	1125.2953967466	-0.500923049082473	0.168989041069555	-2.96423392849656	0.00303437521905856	0.062049203541392	0.706654512694714	-551	PsoOvis1B004684	XP_027201102.1uncharacterized protein LOC113795114
PsoOvis1B011669	153.324653088085	-0.903032032175462	0.30482015045905	-2.96250766498056	0.00305144211894424	0.0621641100919544	0.534761670490965	-192	PsoOvis1B011669	resistance-associated 1-like,resistance-associated 1-like
PsoOvis1B002324	2156.04076596321	-0.295574377456728	0.099817919115926	-2.96113543614804	0.00306507122136595	0.0621743462098493	0.814747893779929	-365	PsoOvis1B002324	serine/threonine-protein phosphatase 2A regulatory subunit B,serine/threonine-protein phosphatase 2A regulatory subunit B,serine/threonine-protein phosphatase 2A regulatory subunit B
PsoOvis1B005916	22921.7513797953	-0.33412625549878	0.112813233327634	-2.96176472957216	0.00305881414451161	0.0621743462098493	0.793264418694242	-4517	PsoOvis1B005916	ATP synthase subunit alpha, mitochondrial,ATP synthase subunit alpha, mitochondrial
PsoOvis1B005778	916.20827880174	0.317759295858999	0.107363366277391	2.95966219090053	0.00307976540405167	0.062338926650815	1.24639322444721	1002	PsoOvis1B005778	protein_coding
PsoOvis1B001359	54.3244760446869	-1.0237035190323	0.345990825426855	-2.95875914561993	0.00308880412537749	0.0623885745835841	0.491852104668447	-87	PsoOvis1B001359	protein_coding
PsoOvis1B005240	815.208202835893	-0.521353725821963	0.176295258392116	-2.95727593910874	0.00310370227549455	0.0625561099058722	0.69671777431043	-437	PsoOvis1B005240	OTF74413.1hypothetical protein BLA29_000290,OTF74413.1hypothetical protein BLA29_000290
PsoOvis1B000719	4663.1373036377	-0.37664894008467	0.127723696533773	-2.94893547796023	0.00318870541152624	0.0640154295419324	0.770224574948371	-1315	PsoOvis1B000719	laminin subunit alpha-1
PsoOvis1B011136	1190.47802912075	-0.37219860328777	0.126218362231882	-2.94884671854628	0.00318962131782879	0.0640154295419324	0.772604184623612	-386	PsoOvis1B011136	muscle calcium channel subunit alpha-1-like,muscle calcium channel subunit alpha-1-like,muscle calcium channel subunit alpha-1-like
PsoOvis1B004303	539.115272853053	-0.509861980316888	0.172956930508092	-2.94791297937051	0.00319927108901804	0.0640733510069089	0.702289621266628	-284	PsoOvis1B004303	protein_coding
PsoOvis1B005148	3954.41910235246	-0.365239678934932	0.123976332719462	-2.94604357882893	0.00321867049352422	0.0641904538634841	0.776339888784531	-1042	PsoOvis1B005148	4-hydroxybutyrate coenzyme a transferase,protein_coding,protein_coding,protein_coding,protein_coding
PsoOvis1B013005	1883.29014636313	-0.408046992741466	0.138478250682956	-2.94665039982116	0.0032123615873326	0.0641904538634841	0.753642906054726	-643	PsoOvis1B013005	protein_coding
PsoOvis1B004608	105.844561263507	1.06093290656239	0.360342769616454	2.94423253640316	0.00323756646011098	0.0644316535223346	2.08628016103638	189	PsoOvis1B004608	partial
PsoOvis1B002560	9357.21437000276	-0.367222168258003	0.124910953546128	-2.93987162720996	0.00328348253782814	0.065208448806805	0.77527380862988	-2523	PsoOvis1B002560	40S ribosomal protein S13,40S ribosomal protein S13
PsoOvis1B009154	142114.257180469	-0.580216292236085	0.197444468228489	-2.93863027636024	0.00329666077170199	0.0653331955864706	0.668863492286741	-91778	PsoOvis1B009154	myosin heavy chain, muscle-like isoform X13,myosin heavy chain, muscle-like isoform X4,myosin heavy chain, muscle-like isoform X1,myosin heavy chain, muscle-like isoform X13,myosin heavy chain, muscle-like isoform X8,myosin heavy chain, muscle-like isoform X13,myosin heavy chain, muscle-like isoform X3,myosin heavy chain, muscle-like isoform X11
PsoOvis1B003146	1441.16073403853	0.398287569889749	0.135594614343725	2.93734062976949	0.0033104027246711	0.0654685699599359	1.31794262876252	1688	PsoOvis1B003146	domain-containing 2,domain-containing 2,domain-containing 2
PsoOvis1B000198	1049.80789348911	-0.446938579902191	0.15222749807196	-2.93599110254652	0.00332483858809674	0.0656170748855009	0.733597903005352	-420	PsoOvis1B000198	cysteine ase
PsoOvis1B003887	522.012200891418	-0.431978719204441	0.147366730292998	-2.93131779707382	0.0033752729770986	0.0659256926021754	0.741244438712495	-241	PsoOvis1B003887	alpha-galactosidase A
PsoOvis1B006155	154.953625686402	0.545385086248387	0.186021374353238	2.93184096797796	0.00336959248376657	0.0659256926021754	1.45940984004224	240	PsoOvis1B006155	protein_coding
PsoOvis1B007077	260.235187807632	0.638388108100417	0.217608666312698	2.9336520411511	0.0033499953461024	0.0659256926021754	1.55658904420467	480	PsoOvis1B007077	protein_coding
PsoOvis1B009295	613.734470416615	0.279651537374933	0.0953683656115484	2.93233018707693	0.00336428851029954	0.0659256926021754	1.21390164817271	645	PsoOvis1B009295	protein_coding
PsoOvis1B010986	6051.74791902685	-0.223917941792435	0.0763864716563917	-2.93138217981428	0.0033745734509731	0.0659256926021754	0.856236984564185	48	PsoOvis1B010986	puromycin-sensitive aminopeptidase
PsoOvis1B003423	189.196677308222	-0.609441785471469	0.208113486298286	-2.92841082195877	0.00340699550925059	0.066408371315084	0.655450262850808	-150	PsoOvis1B003423	Ty3-I Gag-Pol poly,Ty3-I Gag-Pol poly
PsoOvis1B000933	21250.8217372052	-0.517157437095968	0.176748400208717	-2.92595257713944	0.00343403280097693	0.0667979316707483	0.698747229520543	-13946	PsoOvis1B000933	protein_coding,protein_coding
PsoOvis1B011108	369.443373278216	-0.473279341761055	0.161799115055721	-2.92510463730328	0.00344340417516076	0.0668000866747902	0.720325387945196	-167	PsoOvis1B011108	protein_coding,protein_coding
PsoOvis1B012160	8983.23439414389	-0.330717248233536	0.113078588399622	-2.92466728594785	0.00344824684724716	0.0668000866747902	0.795141074256454	-1667	PsoOvis1B012160	potassium-transporting ATPase subunit alpha,potassium-transporting ATPase subunit alpha
PsoOvis1B005974	357.203664694407	-0.832864352741033	0.285294991029418	-2.91930941281459	0.00350807833530551	0.0677944272092444	0.561413494625508	-430	PsoOvis1B005974	protein_coding
PsoOvis1B014687	46.4074247020146	-1.17000114654708	0.400850939590885	-2.91879357384368	0.00351388828879331	0.0677944272092444	0.444420987390288	-70	PsoOvis1B014687	transporter 1
PsoOvis1B003430	2202.07197762897	0.242272936586716	0.0830822404852938	2.91606166578525	0.00354480431173471	0.0681134508013447	1.18285475772181	2070	PsoOvis1B003430	non_sense_mediated_decay
PsoOvis1B011996	172.234428484485	0.568062565676646	0.194771180069589	2.91656376201903	0.0035391037734538	0.0681134508013447	1.48253130167337	293	PsoOvis1B011996	root ganglia homeobox
PsoOvis1B009571	48615.2212978356	-0.618435552268768	0.212244801771191	-2.91378421100494	0.00357076636995823	0.0684734206935512	0.651376893119727	-33738	PsoOvis1B009571	troponin t
PsoOvis1B004082	13825.9868864039	-0.464082612837373	0.159374911509903	-2.91189252085349	0.00359246224297265	0.0687502925811715	0.724931903580166	-6357	PsoOvis1B004082	acidic ribosomal P1
PsoOvis1B000976	22701.3337086955	-0.41070848114555	0.141156329407305	-2.90960017783161	0.00361891387491372	0.069116877292455	0.752253864870245	-7661	PsoOvis1B000976	K-dependent C
PsoOvis1B011243	2741.11640635427	-0.328702096859531	0.113011032572268	-2.90858413889223	0.00363069463063413	0.0692023545995917	0.796252500558126	-590	PsoOvis1B011243	12 kda fk506-binding protein-like,peptidyl-prolyl cis-trans isomerase Fkbp12
PsoOvis1B002325	312.908984764792	0.457038539406768	0.157238802566623	2.90665237808026	0.00365318922526311	0.0694912882146936	1.37272110092436	427	PsoOvis1B002325	protein_coding
PsoOvis1B001965	2141.93335062644	-0.715904732058007	0.246378757195384	-2.90570802534845	0.00366423189675503	0.0694957148995418	0.608823211465515	-2127	PsoOvis1B001965	protein_coding
PsoOvis1B002874	4302.788402412	-0.193684180230013	0.066678365356837	-2.90475297637382	0.00367543050402939	0.0694957148995418	0.874370007435212	239	PsoOvis1B002874	lysosomal alpha-glucosidase
PsoOvis1B012156	2992.55197073387	0.32977758765171	0.11352146901987	2.90497991700574	0.00367276665367814	0.0694957148995418	1.25681960263009	3513	PsoOvis1B012156	protein_coding
PsoOvis1B013116	1303.75747408215	-0.546419910574064	0.188238366934137	-2.90280838850059	0.00369832837729401	0.0697893719484186	0.68471716731412	-775	PsoOvis1B013116	protein_coding
PsoOvis1B007595	1708.65183991885	0.28780890099145	0.0993188401149658	2.8978278507713	0.00375756777678308	0.0706258721219566	1.22078479712339	1845	PsoOvis1B007595	protein_coding
PsoOvis1B012640	1742.35970162851	-0.453206681224718	0.156387295545115	-2.89797633270009	0.00375578930642279	0.0706258721219566	0.730417541788865	-853	PsoOvis1B012640	protein_coding
PsoOvis1B002769	1230.28659937216	-0.440774712152537	0.152284787353934	-2.89441066183522	0.00379870989668743	0.0711741753800118	0.736738881328209	-511	PsoOvis1B002769	v-type proton atpase 16 kda proteolipid subunit
PsoOvis1B011022	170.038882572929	0.722205424917225	0.24953903331552	2.89415814160047	0.00380176636147852	0.0711741753800118	1.64970198107103	279	PsoOvis1B011022	phosphotriesterase-related protein-like
PsoOvis1B013315	7529.25937511799	-0.328270459703841	0.113466578008217	-2.8931026692289	0.00381456583730831	0.0712729431495496	0.796490765454197	-1465	PsoOvis1B013315	ribosomal S20
PsoOvis1B001403	754.995426433097	0.365348972747788	0.126524039757185	2.88758542209795	0.0038821117753734	0.0723922142679375	1.28819319220297	932	PsoOvis1B001403	Cytochrome P450 4V2
PsoOvis1B011748	103.562765329431	-0.613362556577023	0.212756143583623	-2.8829369918333	0.00393986238986509	0.0733247866781768	0.653671382693558	-88	PsoOvis1B011748	pre-mRNA polyadenylation factor FIP1-like
PsoOvis1B004458	1288.88789312791	-0.341573926771645	0.118541178809732	-2.88147907926493	0.00395813509928702	0.0735204192069529	0.789179876082051	-308	PsoOvis1B004458	epidermal growth factor receptor kinase substrate 8 1,Epidermal growth factor receptor kinase substrate 8
PsoOvis1B003208	231.25661300869	0.623591838169577	0.216708665561169	2.87755838722361	0.00400765738122167	0.0736936925219961	1.54070626425526	396	PsoOvis1B003208	protein_coding
PsoOvis1B003527	23643.0732348503	-0.390220630311598	0.13565597360344	-2.87654586780174	0.00402053758403462	0.0736936925219961	0.763012908543858	-6887	PsoOvis1B003527	ATP carrier
PsoOvis1B004141	1667.33310434796	-0.345616788889102	0.120154460291649	-2.87643744601899	0.00402191903661691	0.0736936925219961	0.786971454290071	-402	PsoOvis1B004141	30 mite allergen
PsoOvis1B005046	1720.78203386378	-0.771169736928019	0.267963827165618	-2.87788745624755	0.00400347938565902	0.0736936925219961	0.585942200115626	-1622	PsoOvis1B005046	protein_coding
PsoOvis1B007381	2813.91671147473	-0.211736174740656	0.0735651421113714	-2.87821335844231	0.00399934549535338	0.0736936925219961	0.863497451686919	72	PsoOvis1B007381	putative phospholipid-transporting ATPase IIB
PsoOvis1B008786	927.5172614639	0.333459590811091	0.115838171542953	2.87866759609066	0.00399359020533519	0.0736936925219961	1.26003131672905	1087	PsoOvis1B008786	ubiquitin-protein ligase march8
PsoOvis1B013313	721.059058393863	-0.349602674982663	0.121405661323032	-2.87962415568456	0.0039814949708719	0.0736936925219961	0.784800205814247	-178	PsoOvis1B013313	facilitator superfamily domain-containing 10-like
PsoOvis1B012927	8005.73681466335	-0.561511563780503	0.195367596030137	-2.87412843885271	0.00405144166919403	0.0740913261240831	0.677591854184365	-5478	PsoOvis1B012927	protein_coding
PsoOvis1B000531	426.312694098064	0.366557080675911	0.127620986651303	2.87223199172914	0.00407583634587011	0.0743938298736561	1.2892723725956	484	PsoOvis1B000531	protein_coding
PsoOvis1B003827	2272.36432650011	-0.315188735990386	0.109797812277804	-2.87062856218769	0.00409656575832833	0.0745033133793235	0.803745836372243	-433	PsoOvis1B003827	isomerase and kinase domain containing,isomerase and kinase domain containing,isomerase and kinase domain containing
PsoOvis1B004328	349.72067763563	-0.529809983425969	0.184684132119232	-2.86873581041561	0.00412115868370796	0.0745033133793235	0.692645956067614	-194	PsoOvis1B004328	cytochrome P450 4C1-like,cytochrome P450 4C1-like
PsoOvis1B006774	359.965545987966	-0.33574194601942	0.117004511705855	-2.86947863056311	0.00411149113633117	0.0745033133793235	0.792376530155838	-87	PsoOvis1B006774	monocarboxylate transporter 12-like isoform X2,monocarboxylate transporter 12-like isoform X2,monocarboxylate transporter 12-like isoform X2
PsoOvis1B008390	1109.91788939074	-0.297544447811354	0.103685494515337	-2.86968248743165	0.00410884161103509	0.0745033133793235	0.813636075137152	-203	PsoOvis1B008390	protein_coding
PsoOvis1B011815	2268.34185551645	-0.359035883125587	0.125138810338232	-2.8691009779873	0.00411640357926813	0.0745033133793235	0.779685449809618	-536	PsoOvis1B011815	peroxiredoxinperoxiredoxin-4-like-like
PsoOvis1B000083	217.744811691719	-0.685000533617167	0.238997650902716	-2.86613919019647	0.00415511509665065	0.0747490323503189	0.622005596584726	-184	PsoOvis1B000083	protein_coding
PsoOvis1B007006	2088.91112089301	-0.347753799252973	0.121342455503165	-2.86588727589993	0.00415842289122961	0.0747490323503189	0.785806605758474	-463	PsoOvis1B007006	succinate-semialdehyde dehydrogenase, mitochondrial,succinate-semialdehyde dehydrogenase, mitochondrial-like
PsoOvis1B013653	181.949286830968	0.628800822410436	0.219404406383164	2.86594436627818	0.00415767304903593	0.0747490323503189	1.54627918182129	311	PsoOvis1B013653	protein_coding
PsoOvis1B000814	1127.43136009432	0.566635979743756	0.198007363820185	2.86169144829548	0.004213869195263	0.0751680215644293	1.48106604885601	1886	PsoOvis1B000814	protein_coding
PsoOvis1B004876	829.335039900662	0.236636133404677	0.0827368034555109	2.86010727416996	0.00423497726280039	0.0751680215644293	1.17824220220984	798	PsoOvis1B004876	ras-related protein Rab-35
PsoOvis1B006279	1894.5503951311	-0.358087513188623	0.125076723018665	-2.86294287655096	0.00419726226440218	0.0751680215644293	0.780198152292886	-479	PsoOvis1B006279	xaa-Pro aminopeptidase 1-like isoform X1,xaa-Pro aminopeptidase 1-like isoform X1
PsoOvis1B006440	736.994721164563	-0.379904003954869	0.132718077781734	-2.86248874535128	0.00420328188325852	0.0751680215644293	0.768488723712187	-257	PsoOvis1B006440	ubiquitin-protein ligase smurf2,protein_coding,ubiquitin-protein ligase smurf2
PsoOvis1B009135	5389.12785418936	0.403192156824855	0.141008733263	2.85934174071935	0.00424521181642243	0.0751680215644293	1.32243073187828	6733	PsoOvis1B009135	protein_coding
PsoOvis1B010821	1536.70030598976	-0.862931400076635	0.3014987376399	-2.86213934702205	0.00420791857187074	0.0751680215644293	0.549834218566727	-1877	PsoOvis1B010821	KAH7645021.1hypothetical protein HUG17_0559
PsoOvis1B011333	727.777712475869	-0.361332372371415	0.12635027014441	-2.85976731160477	0.00423951951755834	0.0751680215644293	0.778445329852829	-215	PsoOvis1B011333	adenylate cyclase type 8,adenylate cyclase type 8
PsoOvis1B014737	233.433099512615	-0.588667143016213	0.205855415590803	-2.85961455678367	0.00424156191982009	0.0751680215644293	0.664956954517679	-165	PsoOvis1B014737
PsoOvis1B005277	105.727632896265	-0.722530182311666	0.253282517216947	-2.85266504080417	0.00433542931233296	0.0766222423054667	0.606033654643944	-120	PsoOvis1B005277	ABC transporter G family member 20
PsoOvis1B012151	944.625610736035	0.321849799517832	0.113076732298356	2.84629554618384	0.00442311223174585	0.0780263355145781	1.24993216407245	1066	PsoOvis1B012151	Transcription initiation factor TFIID subunit 8
PsoOvis1B004934	317.757887880992	-0.451301911829845	0.158592979927736	-2.84566134034106	0.00443193014889703	0.0780365693317873	0.731382538399646	-133	PsoOvis1B004934	transcription factor GATA-4-like isoform X1,transcription factor GATA-4-like isoform X1
PsoOvis1B006897	425.438875318601	0.545145692948322	0.191707324937924	2.84363517734569	0.00446020851703464	0.0783887853095903	1.45916769326631	680	PsoOvis1B006897	tyrosineSRK2-likeprotein kinase Src64B
PsoOvis1B010682	5977.29030675773	-0.407137336871318	0.143326967315079	-2.84061921143073	0.0045026040610581	0.0789873486488951	0.754118246892273	-1884	PsoOvis1B010682	Malate dehydrogenase, mitochondrial
PsoOvis1B006507	2006.53713870706	-0.411491398383395	0.144939075981948	-2.83906459038449	0.00452459972724517	0.0792264939301174	0.751845744841547	-631	PsoOvis1B006507	delta-1-pyrroline-5-carboxylate synthase
PsoOvis1B013469	2395.50794963311	-0.301806910499903	0.106372952641176	-2.83725235603806	0.0045503630958565	0.079530608131086	0.811235723648596	-372	PsoOvis1B013469	carboxypeptidase A2
PsoOvis1B003103	339.746342198793	0.36060647866305	0.127306238627838	2.83259078698595	0.00461724525400483	0.0804028755352716	1.28396553624511	405	PsoOvis1B003103	protein_coding
PsoOvis1B013394	2027.69378528093	-0.305161885610934	0.107731795497505	-2.8326074414865	0.0046170047262377	0.0804028755352716	0.809351393682955	-328	PsoOvis1B013394	translocon-associated protein subunit delta-like
PsoOvis1B007516	3044.24725147415	-0.535023830332309	0.188990646052724	-2.83095402606883	0.00464093912642283	0.0804358139758868	0.690147276801377	-1679	PsoOvis1B007516	i
PsoOvis1B008252	27497.1205653937	-0.466552883343333	0.164760055109498	-2.83171113916699	0.00462996544987677	0.0804358139758868	0.723691693012726	-13624	PsoOvis1B008252	LIM 1-like
PsoOvis1B009140	1260.0737018411	-0.459299351717722	0.162256392220371	-2.83070112328098	0.00464460996989444	0.0804358139758868	0.727339407014665	-503	PsoOvis1B009140	der f 33 allergen
PsoOvis1B013682	20.4920576386664	1.71512793438542	0.60685025934599	2.82627865436497	0.00470922778988116	0.0814060490028178	3.28325757294215	34	PsoOvis1B013682	protein_coding
PsoOvis1B010096	245.7309637229	-0.869667860795578	0.307837214774754	-2.82509007701333	0.00472673259391257	0.0815598139565278	0.547272830019682	-343	PsoOvis1B010096	protein_coding
PsoOvis1B003808	2828.74134415887	0.193201135465907	0.0684467946494763	2.82264693993796	0.00476289904358398	0.0819310037328162	1.14329771884826	2445	PsoOvis1B003808	protein_coding
PsoOvis1B011029	1511.46437768041	-0.217201539294667	0.0769544454378879	-2.82246903422853	0.00476554238961065	0.0819310037328162	0.860232450846022	10	PsoOvis1B011029	Protoheme IX farnesyltransferase, mitochondrial
PsoOvis1B013697	1280.06948889634	1.07992229887742	0.38276997916905	2.82133489471095	0.00478242481528787	0.0820723012232282	2.11392222576967	2339	PsoOvis1B013697	protein_coding
PsoOvis1B009109	32098.1764298371	-0.300820709735993	0.106691370474071	-2.81954115313479	0.00480923637801799	0.0823831757847457	0.81179045959558	-4538	PsoOvis1B009109	glyceraldehyde-3-phosphate dehydrogenase 2
PsoOvis1B009378	1629.37953981307	-0.437268067828134	0.155133093403027	-2.81866401446747	0.00482239667215488	0.0824595012189949	0.738531792109914	-599	PsoOvis1B009378	alpha-aminoadipic semialdehyde synthase
PsoOvis1B008268	15671.2193056194	-0.130945411183833	0.0464707686322486	-2.81780170713516	0.00483536619715535	0.0825322954696444	0.913232804337829	2910	PsoOvis1B008268	protein disulfide-isomerase-like isoform X2,Protein disulfide-isomerase,Protein disulfide-isomerase
PsoOvis1B001719	10312.3862116117	-0.285010769586356	0.101241238446415	-2.81516478818269	0.00487522280322304	0.0828250364439912	0.820735482072421	-1130	PsoOvis1B001719	microtubule-actin cross-linking factor 1,microtubule-actin cross-linking factor 1,microtubule-actin cross-linking factor 1
PsoOvis1B002487	20152.393610647	-0.477607303907706	0.169606817191241	-2.81596761154464	0.00486305690223359	0.0828250364439912	0.718167711223528	-9895	PsoOvis1B002487	protein_coding,protein_coding,protein_coding,protein_coding,protein_coding,protein_coding
PsoOvis1B004355	1533.08457327839	0.278407473595556	0.0989037808344981	2.81493256624267	0.00487874700050112	0.0828250364439912	1.21285532854748	1603	PsoOvis1B004355	protein_coding,protein_coding
PsoOvis1B012227	12735.9251016681	-0.431286754322326	0.153264108518785	-2.8140101325123	0.00489276861372433	0.0829144849334715	0.741600049656886	-4924	PsoOvis1B012227	ribosomal L10-like
PsoOvis1B004006	371.434486092337	0.326305084691514	0.11602507310331	2.81236698210022	0.0049178359375089	0.083190463992896	1.25379813133607	400	PsoOvis1B004006	protein_coding
PsoOvis1B010870	1426.60702616284	-0.309044098559107	0.109951388599031	-2.81073392975622	0.00494286424735012	0.083226964565333	0.807176401334581	-215	PsoOvis1B010870	Ras-related protein Rab-34,protein_coding,protein_coding,protein_coding,protein_coding,protein_coding
PsoOvis1B013695	2056.74188558853	-0.402316371196645	0.143147256529944	-2.81050703275257	0.00494635079175367	0.083226964565333	0.756642452802735	-672	PsoOvis1B013695	ubiquitin protease
PsoOvis1B013839	5179.90783488647	-0.232296392890347	0.082636408082644	-2.81106594877683	0.00493776638297002	0.083226964565333	0.851278799749227	-45	PsoOvis1B013839	fatty-acid amide hydrolase 2
PsoOvis1B004465	2615.15014165397	-0.230456708315128	0.0821125597117151	-2.80659510706069	0.00500681300039161	0.0840949282849464	0.852365019200276	-14	PsoOvis1B004465	tgf-beta receptor type-1
PsoOvis1B002122	255.33320101406	0.458967757333009	0.163677369678887	2.80410027503155	0.00504572097677889	0.0842452199196455	1.37455797535116	389	PsoOvis1B002122	amiloride-sensitive cation channel 4,amiloride-sensitive cation channel 4
PsoOvis1B002430	562.157263614281	0.49151558648095	0.17529282156752	2.80396870839133	0.00504778038244575	0.0842452199196455	1.40592105472881	848	PsoOvis1B002430	protein_coding,protein_coding
PsoOvis1B003166	12228.9958246512	-0.354866685914825	0.126568960284067	-2.80374181093355	0.00505133378173321	0.0842452199196455	0.781941896133798	-2978	PsoOvis1B003166	protein_coding
PsoOvis1B008762	111.526042187631	-0.796164249091855	0.283889769360509	-2.80448376454459	0.00503972256879298	0.0842452199196455	0.575878254397112	-112	PsoOvis1B008762	uncharacterized oxidoreductase ZK1290.5-like
PsoOvis1B000927	3429.14189289937	0.156853921202557	0.0559845374414918	2.801736486016	0.00508283725521627	0.0844731882783574	1.11485332953469	2630	PsoOvis1B000927	POZ domain-containing 2-like
PsoOvis1B012956	8017.1510667783	-0.472481814004145	0.16861419047296	-2.80214739150271	0.00507636753664449	0.0844731882783574	0.720723696867861	-3821	PsoOvis1B012956	ribosomal L30
PsoOvis1B003941	2293.99079110518	-0.356261087351632	0.127214609371066	-2.80047306762128	0.00510277653122509	0.0846560456747728	0.781186494526945	-528	PsoOvis1B003941	NADH-ubiquinone oxidoreductase 49 kDa subunit
PsoOvis1B002099	4628.26797190313	0.48671548784653	0.173850647648528	2.7996184911	0.00511630351815294	0.0846635287613038	1.40125108279036	8662	PsoOvis1B002099	Pancreatic triacylglycerol lipase
PsoOvis1B003781	4391.0315051302	-0.256274582009368	0.0915490065553381	-2.79931581621761	0.0051211022886337	0.0846635287613038	0.837247122660397	-225	PsoOvis1B003781	Methionine aminopeptidase 2
PsoOvis1B003700	1560.38049015405	0.442929036011985	0.158339993355336	2.79732887835856	0.00515270540578037	0.0850013928736348	1.35936137533123	2138	PsoOvis1B003700	polarity dorsal
PsoOvis1B009412	692.282819224772	0.500919545023085	0.179107081596245	2.7967601311951	0.00516178396715735	0.0850013928736348	1.41511524119578	1057	PsoOvis1B009412	protein_coding
PsoOvis1B011339	6195.35895839767	-0.292191505009987	0.104490596053194	-2.79634259968465	0.00516845796423663	0.0850013928736348	0.816660579444045	-709	PsoOvis1B011339	protein_coding
PsoOvis1B001731	2129.02940333372	-0.321333768551845	0.115138640567721	-2.7908421270863	0.00525711074261313	0.0857986123088331	0.800329632391334	-372	PsoOvis1B001731	Hemocyte protein-glutamine gamma-glutamyltransferase
PsoOvis1B003317	1790.46705595352	-0.503294607628568	0.18037064515778	-2.79033546278171	0.00526534550469342	0.0857986123088331	0.705493840603052	-915	PsoOvis1B003317	protein_coding
PsoOvis1B003563	121.428382415272	0.937405895919295	0.335991262549875	2.78997105104822	0.00527127545273312	0.0857986123088331	1.91508164041949	325	PsoOvis1B003563	meckelinmeckelin-like,meckelinmeckelin-like
PsoOvis1B008325	5290.50950796909	-0.393498061244704	0.141018275362833	-2.79040472046799	0.00526421917965249	0.0857986123088331	0.761281507457677	-1646	PsoOvis1B008325	DNA-binding protein HEXBP-like,protein_coding
PsoOvis1B013573	6697.23920410346	-0.297701134408452	0.106640914729955	-2.79162210078858	0.00524445665029026	0.0857986123088331	0.813547713465693	-891	PsoOvis1B013573	actin-interacting protein 1-like protein,actin-interacting protein 1-like protein,protein_coding
PsoOvis1B014184	7543.47584553086	-0.337104561103156	0.120825128257591	-2.79002030425718	0.00527047361961157	0.0857986123088331	0.791628489540558	-1562	PsoOvis1B014184	ribosomal S24,ribosomal S24
PsoOvis1B010982	2568.60981644802	-0.453106500317988	0.162463690890521	-2.78897086379333	0.00528758217342473	0.0859164081112393	0.730468263826589	-1290	PsoOvis1B010982	glutathione peroxidase-like
PsoOvis1B008976	6084.52604651482	-0.437293519980885	0.156947402253124	-2.7862424844447	0.00533229669558258	0.0864906799024697	0.738518762982037	-2175	PsoOvis1B008976	Der f 25 allergen,Der f 25 allergen
PsoOvis1B012785	428.829128953723	-0.320537828870084	0.115065344787507	-2.78570258892481	0.00534118523624457	0.0864906799024697	0.800771298750876	-86	PsoOvis1B012785	tax1-binding protein 3 homolog
PsoOvis1B012234	10631.7132081539	-0.372732538565297	0.133844286412544	-2.78482218819887	0.00535570836918315	0.0865778590124095	0.772318300017788	-2916	PsoOvis1B012234	ribosomal s15
PsoOvis1B002988	1009.83473390383	0.277159332778311	0.0995871404343411	2.78308355445797	0.0053844937480526	0.086894905068658	1.21180648624037	1081	PsoOvis1B002988	KAH7639730.1hypothetical protein HUG17_3763
PsoOvis1B001409	3331.39623115083	0.262988933555035	0.0945389389086074	2.78180542949896	0.00540574381058254	0.0870894746898782	1.19996217781788	3292	PsoOvis1B001409	probable phospholipid hydroperoxide glutathione peroxidase
PsoOvis1B010911	17466.9209918048	-0.373443711787465	0.134307571907369	-2.78051122869696	0.0054273382734681	0.0872889226902603	0.771937681297712	-5226	PsoOvis1B010911	muscle-specific protein 20
PsoOvis1B013957	3625.30088647683	0.304886680628873	0.109683151954478	2.77970385784874	0.0054408491219778	0.0873579046313487	1.23532160250697	4047	PsoOvis1B013957	protein_coding
PsoOvis1B005294	1913.30198203801	0.225663302250965	0.0812255742046354	2.77822969502735	0.00546559667491079	0.0874998627175934	1.16931473625103	1808	PsoOvis1B005294	udp-glucuronosyltransferase-like 1-6-like,udp-glucuronosyltransferase-like 1-6-like
PsoOvis1B010052	562.582175949179	0.37016847971604	0.133272604772099	2.77752866276637	0.00547740088583689	0.0874998627175934	1.29250376201658	720	PsoOvis1B010052	non_sense_mediated_decay,protein_coding
PsoOvis1B013381	4407.10980745617	-0.166568108222097	0.0599585983555388	-2.7780520691026	0.00546858542439867	0.0874998627175934	0.890959582417786	449	PsoOvis1B013381	protein_coding,protein_coding,protein_coding,protein_coding
PsoOvis1B003849	969.190803337908	0.468265158756348	0.168694297076414	2.77582091909269	0.00550625279898997	0.087812681422276	1.38344487457449	1444	PsoOvis1B003849	protein_coding
PsoOvis1B011854	1983.54049813695	-0.488568283554776	0.176069244648231	-2.77486442638455	0.00552247236987894	0.0879233290081734	0.712732055270932	-912	PsoOvis1B011854	histone H4
PsoOvis1B001284	30166.0400724291	-0.41859692136776	0.150953664994816	-2.77301595414815	0.00555393977555346	0.0882759588822448	0.748151878244583	-11165	PsoOvis1B001284	ribosomal L4,ribosomal L4,ribosomal L4
PsoOvis1B005594	822.70979402083	0.239876362909937	0.0865899500420554	2.7702563957299	0.0056012181587867	0.0888782908177327	1.18089145622991	767	PsoOvis1B005594	protein_coding
PsoOvis1B003448	538.297362189142	0.267497582128526	0.0965850234392465	2.76955549218028	0.00561328413492752	0.0889208036959337	1.2037181139621	533	PsoOvis1B003448	protein_coding
PsoOvis1B011960	10227.4373508706	-0.332955312681688	0.12026975086699	-2.76840444319131	0.00563315019903144	0.0889380530590413	0.793908521778897	-1934	PsoOvis1B011960	probable citrate synthase 1, mitochondrial
PsoOvis1B012514	920.807030436202	0.234523235206021	0.084697842926688	2.76893988208198	0.0056239011316587	0.0889380530590413	1.17651787125729	892	PsoOvis1B012514	protein_coding
PsoOvis1B006591	4105.39036227474	-0.343409141837471	0.124125481781096	-2.7666288735386	0.00566391932785678	0.0892750545637059	0.788176619007074	-851	PsoOvis1B006591	retinal dehydrogenase 2
PsoOvis1B000548	88.7607940944974	-0.957582239155584	0.346288598042773	-2.7652722167806	0.00568753112897175	0.0894983096092183	0.514919125134017	-124	PsoOvis1B000548	Retrovirus-related Pol polyprotein from transposon TNT 1-94
PsoOvis1B011131	1609.51888514936	0.275628722336644	0.0997462260273609	2.76329975894063	0.00572201897218133	0.0898175768287711	1.21052151606974	1675	PsoOvis1B011131	CREB-regulated transcription coactivator 1,CREB-regulated transcription coactivator 1,CREB-regulated transcription coactivator 1,CREB-regulated transcription coactivator 1,CREB-regulated transcription coactivator 1,protein_coding
PsoOvis1B013038	403.591048417255	-0.516925283563243	0.187086507873128	-2.76302812768195	0.00572678311037451	0.0898175768287711	0.698859678572899	-211	PsoOvis1B013038	mitochondrial mRNA pseudouridine synthase Trub2
PsoOvis1B004315	717.402349152419	-0.28515097090488	0.103269334472515	-2.76123567912382	0.00575831063880447	0.0901627713742061	0.820655726751655	-114	PsoOvis1B004315	UDP-N-acetylhexosamine pyrophosphorylase-like isoform X1,UDP-N-acetylhexosamine pyrophosphorylase-like isoform X1
PsoOvis1B004738	470.779203823607	-0.411161710548712	0.149025759156259	-2.75899759126604	0.00579789623240414	0.0906327904448257	0.7520175779131	-173	PsoOvis1B004738	Protein embryonic gonad,Protein embryonic gonad
PsoOvis1B004234	91.2263842350802	0.646135793871437	0.23438152169305	2.75676934428998	0.00583755134365389	0.0911023457634815	1.56497085964067	164	PsoOvis1B004234	68 1
PsoOvis1B002357	3201.3904622123	-0.248202784405671	0.0900908638083382	-2.75502724597807	0.00586872481222725	0.0914382074773499	0.841944602029921	-103	PsoOvis1B002357	B-box type zinc finger protein ncl-1-like isoform X2
PsoOvis1B012695	1417.72427366041	-0.193285540310006	0.0701741049721427	-2.75437129389445	0.00588050138823611	0.0914712473739913	0.874611643360051	78	PsoOvis1B012695	protein diaphanous-like isoform X2
PsoOvis1B012387	89.4299218266919	0.841705042322436	0.305679924606601	2.75355028108464	0.00589527137993906	0.0915506652166602	1.79216695479073	192	PsoOvis1B012387	Ceramide synthase 1
PsoOvis1B004054	1061.15272507565	-0.41353681378311	0.150335457413841	-2.75076033889154	0.00594571254000246	0.0921828721627549	0.750780552833763	-357	PsoOvis1B004054	3-oxoacyl-acyl-carrier-protein reductase fabg-like
PsoOvis1B006193	188.962293236237	-0.641987964045396	0.233641236028498	-2.74775110317894	0.00600055413953445	0.0927296074450405	0.640829308296775	-127	PsoOvis1B006193	protein_coding
PsoOvis1B008873	189.338856576922	-0.791259002587296	0.287944841429143	-2.74795338808668	0.00599685337357365	0.0927296074450405	0.577839606204189	-200	PsoOvis1B008873	family of potassium channels 18-like
PsoOvis1B008532	5623.45107600792	-0.815691255156686	0.296979723696481	-2.74662271553037	0.00602123556693155	0.0928976620937176	0.568136203723596	-4071	PsoOvis1B008532	protein_coding
PsoOvis1B008853	312.709572702895	-0.501837899426938	0.182760000328234	-2.74588475884026	0.00603479576838277	0.092955480185187	0.706206546788198	-167	PsoOvis1B008853	adipocyte plasma membrane-associated protein-like
PsoOvis1B004830	1088.43412193399	-0.398972603352021	0.145420290872963	-2.74358276246715	0.00607727266823463	0.0934577986788745	0.758398174463026	-362	PsoOvis1B004830	protein_coding
PsoOvis1B010827	1856.41890523269	0.350107793150581	0.127688337627094	2.74189326650213	0.00610861874239038	0.0937875937547229	1.27465586160958	2233	PsoOvis1B010827	protein_coding
PsoOvis1B007512	206.847092039939	-0.577096852663734	0.210664990693864	-2.73940558781484	0.00615503900163267	0.094347385861596	0.670311294170442	-142	PsoOvis1B007512	RuvB-like 2
PsoOvis1B013928	1978.46638835898	-0.275104484858097	0.100465502787761	-2.73829799507668	0.00617580877334949	0.0945128215023259	0.826390465992176	-246	PsoOvis1B013928	translation initiation factor 3 subunit f
PsoOvis1B011919	784.997799491395	0.416554311728835	0.15228000991046	2.73544972825893	0.00622951009044394	0.0951808856238314	1.3347359028811	1068	PsoOvis1B011919	recognition particle 14 kda
PsoOvis1B013778	1539.10805356348	0.257595820938592	0.0942057289455823	2.73439655763814	0.0062494728233361	0.0953321353550127	1.195484828115	1467	PsoOvis1B013778	lysosomal acid phosphatase-like,lysosomal acid phosphatase-like
PsoOvis1B001763	3391.84415272499	0.219545547826317	0.0803414336969413	2.73265658482611	0.00628258001311937	0.0956830875631508	1.16436675055645	3058	PsoOvis1B001763	palmitoleoyl-protein carboxylesterase notum1-like isoform X2,palmitoleoyl-protein carboxylesterase notum1-like isoform X2
PsoOvis1B002995	12768.7007305934	-0.282463575650479	0.10339195801289	-2.73196853100764	0.00629571540000447	0.09572923271949	0.822185836448761	-1279	PsoOvis1B002995	60 kDa heat shock protein, mitochondrial-like
PsoOvis1B011818	490.138911967958	0.31282916460241	0.114554538107493	2.73083170488509	0.00631747230653195	0.0959061140381044	1.24214118607696	532	PsoOvis1B011818	protein O-mannosyl-transferase Tmtc3
PsoOvis1B007267	3405.60617208194	-0.506003089594154	0.185419149662374	-2.72896888220836	0.00635326987454256	0.0962952408344666	0.704170605442459	-1797	PsoOvis1B007267	protein_coding
PsoOvis1B006661	2413.00180759455	-0.372532041452253	0.136772859795392	-2.72372780688764	0.00645496814863521	0.0972144885087779	0.772425639646406	-614	PsoOvis1B006661	protein_coding
PsoOvis1B008250	4830.90432563384	-0.444518501231778	0.163173060015396	-2.72421502170661	0.00644545282312436	0.0972144885087779	0.73482952471432	-2784	PsoOvis1B008250	importin-7 isoform X1,importin-7 isoform X1
PsoOvis1B008898	394.969026656416	-0.588321355392723	0.215919647675458	-2.72472357993567	0.00643553412226096	0.0972144885087779	0.665116351643325	-258	PsoOvis1B008898	Retinal dehydrogenase 2
PsoOvis1B014417	1635.09700516709	0.211148209916556	0.0774842591612644	2.72504650882837	0.00642924298678494	0.0972144885087779	1.15760913355653	1485	PsoOvis1B014417	transamidase component pig-t
PsoOvis1B000692	981.88135614602	-0.242161549228432	0.0889462735282675	-2.72255980630231	0.00647783073018917	0.0972572651431698	0.845477607698942	-44	PsoOvis1B000692	protein_coding,protein_coding,protein_coding
PsoOvis1B008105	393.159819058488	0.404226324838427	0.148487589231378	2.72229030675788	0.00648311627802445	0.0972572651431698	1.3233790305941	503	PsoOvis1B008105	vascular endothelial growth factor A-like isoform X2
PsoOvis1B012157	1572.44902388616	-0.498377069898312	0.183091533633603	-2.72201046114807	0.00648860884307857	0.0972572651431698	0.707902673988462	-772	PsoOvis1B012157	protein_coding
PsoOvis1B001499	3463.42031003333	-0.37702254455893	0.138618555139801	-2.71985625718499	0.00653103000147797	0.0975843015835975	0.770025141192136	-1080	PsoOvis1B001499	ras-related protein Rab-11A,protein_coding
PsoOvis1B007272	167.057302584158	0.634939153236293	0.233439285821474	2.71993272684132	0.00652951988069259	0.0975843015835975	1.55287225504919	302	PsoOvis1B007272	protein_coding
PsoOvis1B001264	1967.49094018044	0.282714630813472	0.103992004494656	2.71861891870734	0.00655550863138479	0.0977958004174931	1.2164817112886	2071	PsoOvis1B001264	protein_coding
PsoOvis1B004347	4946.27450616594	-0.414258202486497	0.152473862168979	-2.71691289637168	0.00658939468317537	0.098146754455535	0.750405234968327	-1969	PsoOvis1B004347	ribosomal s12
PsoOvis1B006035	598.605742494662	0.361029150749025	0.132983336339958	2.71484503762254	0.00663067886549159	0.0982979982672955	1.28434175982796	728	PsoOvis1B006035	protein_coding
PsoOvis1B009435	2619.31736504724	-0.433772834887508	0.159746702169817	-2.71537896554754	0.00661999694124279	0.0982979982672955	0.740323210269663	-1021	PsoOvis1B009435	sorbitol dehydrogenase-like
PsoOvis1B014024	156.683081119277	-0.496182991802256	0.182753354676079	-2.71504177136292	0.00662674114872019	0.0982979982672955	0.708980084923801	-78	PsoOvis1B014024	protein_coding
PsoOvis1B012402	490.70888915333	-0.327758332212724	0.120852335890825	-2.71205624448014	0.00668672458258449	0.0989739718294107	0.796773553717402	-102	PsoOvis1B012402	phospholipid-transporting ATPase ID
PsoOvis1B006542	3563.09346912095	-0.309536797508164	0.11418146369185	-2.71091985949256	0.00670968410339252	0.0991588728727571	0.806900787256676	-525	PsoOvis1B006542	Cytochrome c oxidase subunit 5A, mitochondrial
PsoOvis1B007378	2089.90877111129	0.316784396656985	0.116987422308961	2.70785004408736	0.00677206134174142	0.0999248241282187	1.24555126043941	2411	PsoOvis1B007378	DDB_G0274915-like and mab-3-related transcription factor A2,DDB_G0274915-like and mab-3-related transcription factor A2
PsoOvis1B001128	11767.1171731275	-0.392140009280724	0.144987192708449	-2.70465274866911	0.006837582530339	0.100634954862131	0.761998461887641	-3455	PsoOvis1B001128	Nucleoside diphosphate kinase
PsoOvis1B010529	1236.5799889139	0.401107574850856	0.148334746645833	2.70407024598591	0.00684958073436727	0.100634954862131	1.32052130228511	1623	PsoOvis1B010529	scavenger receptor class B member 1 isoform X2
PsoOvis1B013396	870.464455735028	-0.532534182465376	0.196946750122443	-2.7039500887133	0.00685205804772243	0.100634954862131	0.691339286937121	-534	PsoOvis1B013396	protein_coding,calcium-binding s I, III, and IV
PsoOvis1B014474	5179.13980696296	-0.250028773867711	0.0925721834366209	-2.70090608847842	0.00691508611187803	0.101403422194769	0.840879644141151	-254	PsoOvis1B014474	coronin-6-like isoform X1,protein_coding,protein_coding
PsoOvis1B008114	390.403181148436	-0.707061114349017	0.262220888789224	-2.69643321557559	0.00700864500660203	0.102616528821547	0.612566716317815	-348	PsoOvis1B008114	Protein phosphatase methylesterase 1
PsoOvis1B003747	2889.44821400357	-0.291780542727579	0.108306424576305	-2.69402802159728	0.00705942294359905	0.103200483865299	0.816893244346985	-337	PsoOvis1B003747	succinate--CoA ligase ADP GDP-forming subunit alpha, mitochondrial,protein_coding
PsoOvis1B010459	1308.50958254169	-0.218509436581193	0.0811643004960854	-2.69218653084717	0.0070985231147046	0.103612187158084	0.859452947330668	-9	PsoOvis1B010459	emp24 domain-containing 2-like
PsoOvis1B014054	5344.60352401982	-0.494501074438358	0.183960220697292	-2.6880869818702	0.00718626745584503	0.104731556321877	0.709807107432576	-2649	PsoOvis1B014054	eukaryotic translation initiation factor 1
PsoOvis1B012193	1321.90370674574	-0.282084759289999	0.104971922587244	-2.68724009561275	0.00720451458172335	0.104836200664616	0.822401750645108	-158	PsoOvis1B012193	protein_coding
PsoOvis1B006470	1727.70316755651	-0.241479228273804	0.0899369710900306	-2.68498288687167	0.00725335199837403	0.105384974663493	0.845877569931152	-84	PsoOvis1B006470	protein_coding,protein_coding
PsoOvis1B006739	446.694846849494	-0.355080897203415	0.13228493709851	-2.68421261703434	0.00727008557282703	0.105466340936279	0.78182580205862	-122	PsoOvis1B006739	plasma membrane-associated
PsoOvis1B010209	656.764039858124	0.575231840537742	0.214427437151469	2.68264102849583	0.00730433472203301	0.105801166394218	1.48991687295363	1030	PsoOvis1B010209	repeat-containing 6
PsoOvis1B011517	967.68941218141	0.239934869930317	0.0895692225714095	2.6787646810156	0.00738943048460703	0.106870343481958	1.18093934704502	908	PsoOvis1B011517	glutathione S-transferase kappa 1-like,glutathione S-transferase kappa 1-like
PsoOvis1B012731	114.982511810502	-0.944680507735976	0.353374657947762	-2.67331141746906	0.00751064914014723	0.108457895281425	0.519544594742323	-131	PsoOvis1B012731	retrovirus-related pol polyprotein from transposon tnt 1-94
PsoOvis1B007926	3021.7389800334	-0.468260958700421	0.175400546632077	-2.6696664730621	0.0075926624742159	0.109475329708139	0.722835386967431	-1596	PsoOvis1B007926	cytochrome P450 4V2-like isoform X2
PsoOvis1B011140	1364.90256551425	-0.313132013238935	0.11734069016357	-2.66857142907918	0.00761745793923584	0.10966592562064	0.804892482883098	-221	PsoOvis1B011140	solute carrier family 35 member F6-like
PsoOvis1B012337	7506.44270951449	-0.367600891687205	0.137835734829328	-2.66694911985182	0.00765432589400779	0.110029482843605	0.775070317377802	-1837	PsoOvis1B012337	T-complex 1 subunit epsilon,t-complex protein 1 subunit epsilon
PsoOvis1B006784	2053.23865850151	-0.215938417437722	0.0810994928456853	-2.66263585456207	0.00775312656349785	0.11115902942676	0.860985939410413	44	PsoOvis1B006784	protein_coding,protein_coding,protein_coding
PsoOvis1B013540	449.31153162351	-0.48760441555499	0.183138154051993	-2.66249497860811	0.00775637268564219	0.11115902942676	0.713208392361237	-225	PsoOvis1B013540	protein_coding
PsoOvis1B001993	178.526656504652	-0.867875256546734	0.32610343128385	-2.6613496617621	0.00778280878192601	0.11136940723744	0.547953260268159	-339	PsoOvis1B001993	protein_coding
PsoOvis1B010193	1538.31909952153	0.281346378784468	0.105795005000972	2.65935408559112	0.00782906341830838	0.111862319399148	1.21532854690658	1620	PsoOvis1B010193	protein_coding,protein_coding
PsoOvis1B013533	4150.25955670328	0.280073879076123	0.105351986538035	2.65845845227616	0.00784990288569429	0.111991159693045	1.21425706378196	4512	PsoOvis1B013533	protein_coding,protein_coding
PsoOvis1B010614	38593.5998739236	-0.494398828100595	0.1861889616352	-2.65536057432487	0.00792236759053382	0.112855019827258	0.709857414494722	-19713	PsoOvis1B010614	protein_coding,protein_coding
PsoOvis1B006097	98.3184162189286	0.568700715581684	0.214281080293497	2.65399406612448	0.00795452256890641	0.11314293137425	1.48318721747916	149	PsoOvis1B006097	protein_coding,protein_coding
PsoOvis1B012003	246.000993047712	0.659026817745712	0.248841382363887	2.64838111525197	0.00808782901760915	0.114866573139148	1.57901712491682	417	PsoOvis1B012003	chitin deacetylase 1-like
PsoOvis1B009915	195.725678946135	0.559724965745492	0.211399844912368	2.64770755142945	0.00810395968261487	0.114923368373369	1.4739881905485	323	PsoOvis1B009915	abdominal-B, partial
PsoOvis1B002673	214.388529704155	0.569248591687307	0.215261254643534	2.64445449149669	0.00818227085328221	0.115732167720832	1.48375057780803	352	PsoOvis1B002673	arf-GAP with dual PH domain-containing protein 1,arf-GAP with dual PH domain-containing protein 1
PsoOvis1B005547	10052.8247110693	-0.409735910351788	0.155009895159305	-2.64328873928144	0.00821049851087952	0.115732167720832	0.752761156278624	-3936	PsoOvis1B005547	10.9-like isoform X4
PsoOvis1B006715	2411.7581739315	-0.318188622232737	0.120397772069926	-2.64281154677791	0.00822207842036527	0.115732167720832	0.802076293661105	-390	PsoOvis1B006715	zinc transporter 7-like,zinc transporter 7-like
PsoOvis1B007268	1232.76112852388	0.290428457372631	0.109842366166812	2.64404771590201	0.00819211068302082	0.115732167720832	1.22300343624002	1292	PsoOvis1B007268	protein_coding
PsoOvis1B008068	2260.55643846428	-0.275652859850865	0.104293035809707	-2.64306104152364	0.00821602217282107	0.115732167720832	0.826076410881753	-208	PsoOvis1B008068	protein bark beetle-like
PsoOvis1B002816	2281.22072624745	-0.20492024775202	0.0776241042753299	-2.63990482937072	0.00829293117868893	0.116532427307458	0.867586646056027	83	PsoOvis1B002816	Activating signal cointegrator 1 complex subunit 3
PsoOvis1B006474	2537.76592403399	0.21192894137846	0.0802921811930766	2.63947171728764	0.00830353514541685	0.116532427307458	1.15823575694939	2220	PsoOvis1B006474	Retrovirus-related Pol polyprotein from transposon TNT 1-94
PsoOvis1B002277	3895.26615350519	-0.243895859048769	0.0924705391391036	-2.6375520389459	0.00835068118540063	0.117020714303698	0.844461842707523	-122	PsoOvis1B002277	protein_coding
PsoOvis1B005616	624.208850067398	0.459132436914427	0.174166763563441	2.63616563528315	0.00838487911967807	0.117236130950406	1.37471488623347	824	PsoOvis1B005616	protein_coding,protein_coding
PsoOvis1B013739	945.379084217708	-0.4765336864544	0.180784173502071	-2.63592590669416	0.00839080510760847	0.117236130950406	0.718702352524586	-459	PsoOvis1B013739	udp-glucuronosyltransferase-like, partial
PsoOvis1B007355	111.368352624346	0.803345930268151	0.304907247954853	2.63472231525012	0.00842061402700522	0.117479347095464	1.74514381299042	223	PsoOvis1B007355	homeobox Nkx-3.2-like-like
PsoOvis1B001382	4638.51489644647	-0.565263425644586	0.214740620252719	-2.63230787439913	0.00848069734422485	0.118143596973297	0.675832003228058	-2927	PsoOvis1B001382	and LIM domain 3 isoform X1
PsoOvis1B007010	548.38963427884	0.5247074981784	0.199448819164712	2.6307876896733	0.00851872350977621	0.118499071671234	1.43864187038602	853	PsoOvis1B007010	of very long chain fatty acids 6-like,of very long chain fatty acids 6-like
PsoOvis1B000666	779.639687172734	-0.271432382450692	0.103252227017897	-2.6288283583815	0.00856795940761828	0.119009207431625	0.828496562980806	-81	PsoOvis1B000666	protein_coding
PsoOvis1B006740	392.450738347629	-0.37741368494512	0.143652369752873	-2.62727085946713	0.00860727901950173	0.119380313545739	0.769816401924624	-136	PsoOvis1B006740	protein_coding
PsoOvis1B000608	1013.87370685185	-0.287965335681739	0.10970552573483	-2.62489363004178	0.00866760404530239	0.119866004556423	0.819056377479599	-115	PsoOvis1B000608	V-type proton ATPase subunit F
PsoOvis1B008202	1150.31367798634	0.31711136896461	0.120809188970133	2.62489444443673	0.00866758331451868	0.119866004556423	1.24583358408551	1246	PsoOvis1B008202	protein_coding,protein_coding
PsoOvis1B014730	155.281628696014	-0.476693393368757	0.181674073170723	-2.62389335500172	0.00869309996869013	0.120043346943734	0.718622796292082	-78	PsoOvis1B014730	voltage-gated channel Shal-like isoform X1
PsoOvis1B003206	3562.77824727088	-0.261599058749027	0.0997258949184322	-2.62318085952494	0.00871130155697991	0.120119591920336	0.834162834890717	-227	PsoOvis1B003206	ATP synthase subunit O, mitochondrial,ATP synthase subunit O, mitochondrial
PsoOvis1B004248	366.637022570822	-0.425217067680596	0.162373869131662	-2.61875306633118	0.00882518051586994	0.12151298695761	0.744726671667403	-160	PsoOvis1B004248	resistant to fluoxetine 6-like
PsoOvis1B008404	2911.48124938257	-0.306338331067426	0.11702409779858	-2.6177371740536	0.00885149521646315	0.121522049544283	0.808691677228766	-496	PsoOvis1B008404	Mannose-6-phosphate isomerase,Mannose-6-phosphate isomerase
PsoOvis1B011429	2300.21571699799	-0.206063099964807	0.0787125229211566	-2.61792015193329	0.0088467503633727	0.121522049544283	0.866899646607848	81	PsoOvis1B011429	mitochondrial import receptor subunit TOM40 homolog 1
PsoOvis1B006954	859.374462559909	0.299566928754928	0.114540770292074	2.61537379215317	0.0089129854028302	0.122155834974715	1.23077490127735	923	PsoOvis1B006954	protein_coding
PsoOvis1B007564	72.7097796787146	-0.765806109079341	0.29290955398573	-2.6144797896099	0.00893634473107542	0.122155834974715	0.588124660815804	-76	PsoOvis1B007564	protein_coding
PsoOvis1B010884	372.569375724882	-0.386931995797695	0.147989654764598	-2.61458813734767	0.00893351081202838	0.122155834974715	0.764754186249531	-116	PsoOvis1B010884	protein_coding
PsoOvis1B007040	437.260079067117	0.37863588610848	0.144870379212576	2.61361838193912	0.00895890409866553	0.122287750038413	1.300111977004	540	PsoOvis1B007040	soluble guanylate cyclase 88E-like
PsoOvis1B008340	391.534314288832	-0.387089087494382	0.14823284286659	-2.61135845477081	0.00901833117091209	0.122569083474964	0.76467091848413	-129	PsoOvis1B008340	homeobox Lhx3-like,protein_coding,homeobox Lhx3, partial,homeobox Lhx3-like isoform X2,homeobox lhx3-like,homeobox lhx3-like
PsoOvis1B008938	3455.34352450328	0.23434797574941	0.0897401052210782	2.6114074100101	0.00901704012246887	0.122569083474964	1.17637495584338	3148	PsoOvis1B008938	cullincullin-2-like-like
PsoOvis1B009735	22893.6860204291	-0.357738911467626	0.136953272403568	-2.61212386669707	0.00899816458647778	0.122569083474964	0.780386696145143	-5303	PsoOvis1B009735	protein_coding
PsoOvis1B000844	6226.67211780999	-0.261633476735324	0.100319095045303	-2.60801272795746	0.0091069568056601	0.123419458969983	0.834142934730431	-414	PsoOvis1B000844	ADP-ribosylation factor 1,protein_coding
PsoOvis1B007177	864.473025193765	0.216999832671989	0.0831922810617037	2.60841306311869	0.00909631145189049	0.123419458969983	1.16231397270952	774	PsoOvis1B007177	lariat debranching enzyme
PsoOvis1B001281	1117.56885184429	-0.186652422442457	0.0716555336376205	-2.60485705662879	0.00919125969695969	0.124384004441856	0.878642127314232	73	PsoOvis1B001281	Protein arginine N-methyltransferase 7
PsoOvis1B010183	7838.57155215327	-0.30017773855155	0.115378023990178	-2.60168902335426	0.00927659276603639	0.125359719361858	0.812152333856771	-966	PsoOvis1B010183	26s proteasome non-atpase regulatory subunit 1
PsoOvis1B001024	352.464729915044	-0.522556000275055	0.200914825398925	-2.60088323117768	0.0092984097753484	0.125475549575321	0.696137404220553	-259	PsoOvis1B001024	protein_coding
PsoOvis1B013481	1236.85341185784	-0.249185826813799	0.0960946152221507	-2.59312997130727	0.00951068211140836	0.128157456104369	0.84137110222136	-74	PsoOvis1B013481	protein_coding
PsoOvis1B004333	10671.2889017839	-0.278774185095091	0.107539289841535	-2.5923007814714	0.00953363792965001	0.128284306970987	0.824291095342424	-1074	PsoOvis1B004333	glutathione S-transferase, partial
PsoOvis1B010198	70081.9789081992	-0.735130095670565	0.28386439558096	-2.589722794104	0.00960532450314499	0.129065587259989	0.60076384817206	-56385	PsoOvis1B010198	protein_coding
PsoOvis1B000341	289.420254354946	-0.591056605826949	0.228720019686284	-2.58419270266613	0.00976072417620652	0.130427909290051	0.663856531492921	-195	PsoOvis1B000341	glutaredoxin domain-containing cysteine-rich protein CG31559-like
PsoOvis1B001007	929.510813384786	-0.302926273863822	0.117224488115459	-2.58415522843196	0.0097617848291614	0.130427909290051	0.810606543304464	-192	PsoOvis1B001007	tyrosineITK/TSK-likeprotein kinase Btk29A,tyrosineITK/TSK-likeprotein kinase Btk29A,protein_coding
PsoOvis1B003379	1131.12471590612	0.432843652813314	0.167466411164901	2.58465951352538	0.00974752038886647	0.130427909290051	1.34989168725793	1564	PsoOvis1B003379	t-box transcription factor TBX20,t-box transcription factor TBX20,protein_coding,protein_coding,protein_coding,protein_coding,protein_coding
PsoOvis1B010610	1280.72009700685	-0.346024525244588	0.133830303318869	-2.58554689531068	0.00972246460088766	0.130427909290051	0.786749070817125	-269	PsoOvis1B010610	protein delta homolog 2
PsoOvis1B002711	3630.95021430277	0.337125958939789	0.130500727044417	2.58332628924777	0.00978527301225061	0.130532458700429	1.26323754788122	4634	PsoOvis1B002711	angiotensin-converting enzyme-like
PsoOvis1B011828	180.417506269307	0.581774547695252	0.225240209599501	2.58290714934827	0.0097971685987549	0.130532458700429	1.49668907847557	295	PsoOvis1B011828	catalase isoform X1
PsoOvis1B000573	18418.9922034558	-0.356359236190278	0.138093271916891	-2.58056914173738	0.00986376019645687	0.130867507480442	0.781133350974765	-4430	PsoOvis1B000573	ribosomal S3
PsoOvis1B001910	656.422787276404	0.237869731652687	0.092165554806467	2.58089621607742	0.00985442020276172	0.130867507480442	1.179250106903	599	PsoOvis1B001910	protein_coding
PsoOvis1B005020	145.381013989677	0.503690446568623	0.195144821022521	2.58111101247465	0.00984829072581426	0.130867507480442	1.41783578356176	210	PsoOvis1B005020	protein_coding,protein_coding
PsoOvis1B010807	2100.44815641271	0.26435616853896	0.102577101834752	2.57714600832484	0.00996198608615165	0.131985866005755	1.20109991509197	2108	PsoOvis1B010807	protein SCAI-like isoform X2
PsoOvis1B001837	61.5282478466902	0.979067195535233	0.380035088183526	2.5762547353586	0.00998770346982721	0.132136142009047	1.97119048268877	148	PsoOvis1B001837	10, partial,10, partial
PsoOvis1B011532	9917.8057367017	0.361618108188031	0.140391313590881	2.57578691258516	0.0100012259918174	0.132136142009047	1.28486617907945	11216	PsoOvis1B011532	Cysteine dioxygenase type 1
PsoOvis1B000986	7620.55277655969	-0.290954255122795	0.113037498713915	-2.57396225529694	0.0100541240868747	0.13265002433839	0.817361244912715	-848	PsoOvis1B000986	shock cognate 5, partial
PsoOvis1B011921	41050.437082582	-0.458066455440071	0.178068006269131	-2.57242423856732	0.0100989056485923	0.133055539929228	0.72796124135671	-18269	PsoOvis1B011921	ribosomal s2
PsoOvis1B000105	3710.55182379295	-0.290798701622532	0.11314073529156	-2.57023874622304	0.0101628448947439	0.133711985677651	0.817449378755047	-483	PsoOvis1B000105	lipoma-preferred partner,lipoma-preferred partner
PsoOvis1B007761	2119.97269777105	-0.162674363646703	0.0633337601111485	-2.56852527563839	0.0102132263697409	0.134188479057636	0.893367475072333	252	PsoOvis1B007761	histone acetyltransferase KAT8-like
PsoOvis1B004632	9234.91988255406	-0.311543957528635	0.121375088205834	-2.56678666218806	0.0102645742662292	0.134676332443198	0.805778961193974	-1324	PsoOvis1B004632	Trifunctional enzyme subunit alpha, mitochondrial,trifunctional enzyme subunit alpha, mitochondrial-like
PsoOvis1B007139	383.861486308154	-0.297570947974262	0.116006486704112	-2.56512335153509	0.010313913126283	0.135136513202322	0.813621129989423	-73	PsoOvis1B007139	protein_coding,abdominal-A homolog,non_sense_mediated_decay,non_sense_mediated_decay
PsoOvis1B010363	7147.56140542653	-0.184073227162689	0.071799225135721	-2.56372163926196	0.0103556559503101	0.135496034278022	0.880214335213035	644	PsoOvis1B010363	protein_coding
PsoOvis1B001958	3210.45665683782	-0.358627008035183	0.139998852287502	-2.56164248617342	0.0104178497862173	0.13556083931983	0.779906452259065	-736	PsoOvis1B001958	Aspartate aminotransferase, cytoplasmic
PsoOvis1B003083	723.072068487146	-0.380868967115665	0.148639520359389	-2.56236676621923	0.0103961467311349	0.13556083931983	0.767974883059401	-229	PsoOvis1B003083	transporter slc-17.2-like sialin-like,protein_coding
PsoOvis1B014154	2710.43210292055	-0.340812929451049	0.13298818693714	-2.56273085076453	0.0103852521383853	0.13556083931983	0.789596264976189	-559	PsoOvis1B014154	Eukaryotic translation initiation factor 2 subunit 1
PsoOvis1B014674	1631.82280849511	-0.296264008655562	0.115646435257532	-2.56180839466271	0.0104128747810727	0.13556083931983	0.81435852438482	-251	PsoOvis1B014674	V-type proton atpase 21 kda proteolipid subunit
PsoOvis1B004787	2579.60336848413	-0.297732606381206	0.116279987428888	-2.56048020785422	0.0104527617221588	0.135828548414281	0.813529966352493	-313	PsoOvis1B004787	protein_coding
PsoOvis1B001098	11931.9517390719	-0.358695115170249	0.140130468850024	-2.5597225079875	0.0104755771428133	0.135938551060097	0.779869635094792	-2740	PsoOvis1B001098	Aconitate hydratase, mitochondrial
PsoOvis1B001252	2581.88398423506	-0.189851751511077	0.074270810388542	-2.55620950569789	0.0105819385456377	0.136957790170652	0.876695804214427	184	PsoOvis1B001252	guanine nucleotide-binding protein-like 1
PsoOvis1B013962	972.595015152987	-0.232302456798048	0.0908789894892182	-2.55617341371966	0.010583036250915	0.136957790170652	0.851275221678273	-20	PsoOvis1B013962	7 AGAP004871-like isoform X2
PsoOvis1B003658	3312.36502287833	-0.17887923510046	0.0700544795578216	-2.55343036204867	0.0106667606436146	0.137852965316454	0.88338899497975	320	PsoOvis1B003658	(+) Cl(-) exchange transporter 3-like isoform X1,H(+)/Cl(-) exchange transporter 5 isoform X1
PsoOvis1B014235	188.983545054899	-0.490477357175333	0.192509028586879	-2.54781482601467	0.0108399993414979	0.139900972427806	0.711789542774931	-97	PsoOvis1B014235	KAH7640568.1hypothetical protein HUG17_8037
PsoOvis1B012744	461.554489639131	0.280860732134727	0.110299569863383	2.54634476347098	0.0108857616881135	0.140159229796569	1.21491950626373	475	PsoOvis1B012744	f receptor,protein_coding
PsoOvis1B013810	4960.01538336132	-0.321038746337665	0.126084366530979	-2.54622167022417	0.010889601301623	0.140159229796569	0.80049331158701	-791	PsoOvis1B013810	Trifunctional enzyme subunit beta, mitochondrial
PsoOvis1B002500	665.579636031025	-0.383796245853829	0.150985605058385	-2.54193931736352	0.0110239310949695	0.14169565707279	0.766418214940542	-202	PsoOvis1B002500	Exosome complex component RRP40
PsoOvis1B009111	13359.9514444209	-0.480843168132522	0.189276727002108	-2.54042414906703	0.0110718106538371	0.142118241631164	0.71655871630729	-5629	PsoOvis1B009111	protein_coding
PsoOvis1B010380	1548.42210024709	-0.302304578039385	0.119021176242286	-2.53992262203826	0.0110876996339134	0.142129605726741	0.810955930588301	-218	PsoOvis1B010380	membrane complex subunit 3-like
PsoOvis1B001450	1119.78103787534	-0.242255632726507	0.0954029465313741	-2.5392887906962	0.0111078091484628	0.142194967653227	0.845422472764011	-52	PsoOvis1B001450	domain-containing 1
PsoOvis1B005633	1568.51013009559	0.324516595207038	0.127923718952323	2.53679769369421	0.011187158221126	0.142934604369224	1.2522447778242	1769	PsoOvis1B005633	Sodiumchloride-dependent and chloride-dependent GABA transporter 1-like isoform X1
PsoOvis1B014337	129.724674057581	0.624815466200399	0.246327008636415	2.53652845321011	0.0111957644296384	0.142934604369224	1.54201357525092	237	PsoOvis1B014337	protein_coding
PsoOvis1B004911	391.186487184971	-0.323432304686353	0.127734430046796	-2.53206832776303	0.0113391892714786	0.144570847871758	0.799166323662251	-84	PsoOvis1B004911	protein_coding,protein_coding,protein_coding,protein_coding
PsoOvis1B002839	17610.9516454584	-0.309011499522532	0.122243576306696	-2.52783425402457	0.0114768518739258	0.145952470411666	0.807194640442343	-2396	PsoOvis1B002839	resistance-associated 4-like
PsoOvis1B011152	413.651997083282	0.412453667144948	0.16319824358296	2.52731682700544	0.0114937763039272	0.145952470411666	1.33094750250902	542	PsoOvis1B011152	protein_coding
PsoOvis1B012324	2132.01526746851	0.171666865286474	0.0679219039401041	2.52741538926612	0.0114905507413944	0.145952470411666	1.12635910932152	1733	PsoOvis1B012324	rho-related BTB domain-containing protein 1,rho-related BTB domain-containing protein 1
PsoOvis1B014230	550.751686504758	-0.301965184767382	0.119734094641748	-2.52196490624397	0.0116701350242386	0.147795707332369	0.811146729998903	-88	PsoOvis1B014230	protein_coding
PsoOvis1B014369	1166.38205857548	-0.253985849948061	0.100707737482087	-2.52200929440241	0.0116686625091069	0.147795707332369	0.83857640921555	-58	PsoOvis1B014369	Metalloendopeptidase OMA1, mitochondrial
PsoOvis1B005037	5424.27295315459	-0.622200632570466	0.246984374556481	-2.51919026735102	0.0117625076399608	0.148370485849998	0.649679175426114	-3776	PsoOvis1B005037	ell-associated factor eaf-like,protein_coding
PsoOvis1B005108	311.796544126466	-0.409775916806911	0.162660212489064	-2.51921419833668	0.0117617081707095	0.148370485849998	0.752740282229007	-115	PsoOvis1B005108	PR domain zinc finger protein 1-like isoform X1
PsoOvis1B008255	537.284970792445	-0.289092770570296	0.114728027681426	-2.51980946951379	0.0117418372806989	0.148370485849998	0.818416552719586	-75	PsoOvis1B008255	spondin-1-like spondin-1-like,spondin-1-like spondin-1-like,spondin-1-like spondin-1-like
PsoOvis1B000184	154.662480609036	0.420848637318996	0.167174665241983	2.51741875307376	0.0118218231323582	0.148916810035206	1.33871479618459	196	PsoOvis1B000184	XP_027197681.1uncharacterized protein LOC113792012 isoform X1
PsoOvis1B012359	69323.3881532918	-0.349467302865503	0.138845050309775	-2.51695902796544	0.0118372593641413	0.148916810035206	0.78487384927108	-15621	PsoOvis1B012359	polyadenylate-binding protein 4-like
PsoOvis1B005613	1181.04869548372	0.258202973633747	0.10282722810764	2.511036992687	0.0120377081715352	0.151237678393837	1.19598804921866	1160	PsoOvis1B005613	zinc finger CCCH-type with G patch domain-containing protein-like
PsoOvis1B011352	151.154560908956	0.768360903055483	0.30610377103618	2.51013210472558	0.0120686003360657	0.151424968190133	1.70333346629196	225	PsoOvis1B011352	protein_coding
PsoOvis1B013255	1976.04736288502	-0.2691782480816	0.107293805500791	-2.50879579510876	0.0121143494058946	0.151797925822803	0.829792056659309	-161	PsoOvis1B013255	protein_coding,protein_coding
PsoOvis1B013500	54.3017537541127	1.04853423851282	0.418117905500123	2.50774775420974	0.0121503369590016	0.152047743741905	2.06842728156055	139	PsoOvis1B013500	maintenance of chromosomes 1A
PsoOvis1B004039	1800.17052033884	-0.327925704290559	0.130791071607678	-2.50724839440271	0.0121675172404383	0.152061861238354	0.796681122603323	-372	PsoOvis1B004039	protein_coding
PsoOvis1B004533	1248.81097263243	0.357684456156544	0.14273732722263	2.50589290913831	0.0122142607602998	0.152444917236258	1.28136763492574	1501	PsoOvis1B004533	POZ domain-containing 2,POZ domain-containing 2
PsoOvis1B006820	4306.20675658098	-0.299142807714009	0.119464419684228	-2.50403265260662	0.0122786701753344	0.152993672026023	0.812735147979891	-531	PsoOvis1B006820	ABC transporter G family member 20,protein_coding,protein_coding,ABC transporter G family member 20
PsoOvis1B010554	391.642196897841	-0.344491998930467	0.137593651787235	-2.5036910820796	0.0122905293372536	0.152993672026023	0.787585251881557	-103	PsoOvis1B010554	superoxide dismutase [Cu-Zn], chloroplastic-like,superoxide dismutase [Cu-Zn], chloroplastic-like
PsoOvis1B001860	2055.29142513409	-0.334048774277184	0.133476330066615	-2.502681742227	0.012325632440872	0.15322928623672	0.793307022810124	-398	PsoOvis1B001860	GTPase HRas
PsoOvis1B001130	348.612921614264	0.387820723231412	0.155053763741895	2.50120160821755	0.0123772695696636	0.153669560463202	1.30841547085967	433	PsoOvis1B001130	kidney disease 1 2
PsoOvis1B004429	3041.21776976057	-0.177652046680645	0.0710582918016493	-2.50008890132822	0.012416214419475	0.153951307847758	0.884140744946392	295	PsoOvis1B004429	UDP-glucose:glycoprotein glucosyltransferase
PsoOvis1B006881	100.869791030925	0.753484572263425	0.301598036054167	2.49830729046292	0.0124787970013417	0.154323295030953	1.68585981034298	187	PsoOvis1B006881	UDP-glucuronosyltransferase 2B7-like
PsoOvis1B007813	18.6784103971707	2.20376566373832	0.881957401092686	2.4987212092194	0.0124642324342037	0.154323295030953	4.60680222795229	87	PsoOvis1B007813	mite allergen Der f 6-like
PsoOvis1B003580	4921.17620095183	0.595747886074883	0.238696889500731	2.49583430819302	0.0125661282889963	0.154797052381876	1.51125581017877	8140	PsoOvis1B003580	translation initiation factor 4E-binding 2
PsoOvis1B013891	662.514125864115	-0.286297524049487	0.114694342605584	-2.49617825557465	0.012553949769793	0.154797052381876	0.820003786053408	-77	PsoOvis1B013891	protein_coding
PsoOvis1B014167	73.9658546613016	0.843005994974599	0.337756269853903	2.4959003583834	0.0125637887668701	0.154797052381876	1.79378377319717	149	PsoOvis1B014167	protein_coding
PsoOvis1B011508	18565.3271174222	-0.353391866607761	0.141721259736025	-2.49356989393124	0.0126465683141208	0.155585638493073	0.782741658123997	-4192	PsoOvis1B011508	Purine nucleoside phosphorylase,Purine nucleoside phosphorylase
PsoOvis1B013089	14360.3928304545	-0.447859799786546	0.179682243750398	-2.49251005797035	0.012684373797379	0.155848343686862	0.73312962021685	-5579	PsoOvis1B013089	protein_coding
PsoOvis1B007539	1471.00632945154	0.204312297096227	0.082030565136862	2.49068498742325	0.0127497105159332	0.156448196525175	1.15213701598246	1267	PsoOvis1B007539	2-phosphoxylose phosphatase 1
PsoOvis1B010534	9379.42035668834	-0.277522360856267	0.111519126980056	-2.48856288935887	0.0128260550529089	0.157181396528081	0.825006641835751	-811	PsoOvis1B010534	disco-interacting protein 2,protein_coding,protein_coding,disco-interacting protein 2,disco-interacting protein 2
PsoOvis1B008529	16.794384006431	-2.14153641370036	0.860859378002512	-2.48767274705128	0.0128581990277766	0.157371730478201	0.226638299353537	-80	PsoOvis1B008529	protein_coding
PsoOvis1B010739	6583.79521014043	-0.251645073976164	0.101249347136421	-2.48539947262181	0.0129406130340595	0.15811274834609	0.839938105718188	-326	PsoOvis1B010739	synthase [glutamine-hydrolyzing]-like,protein_coding
PsoOvis1B011545	3612.84944288027	-0.40641256047713	0.163540845275308	-2.4850829148704	0.0129521263292057	0.15811274834609	0.754497193518251	-1272	PsoOvis1B011545	Transcription initiation factor IIA subunit 2
PsoOvis1B002043	63.2975469546806	0.657978455593697	0.264938649361097	2.48351253084599	0.0130093757234126	0.158607228092519	1.57787011849317	116	PsoOvis1B002043	protein_coding
PsoOvis1B004380	1770.13462313032	-0.273490995983781	0.110182434527841	-2.48216512147112	0.0130586747218878	0.158799519435742	0.827315205923099	-166	PsoOvis1B004380	1 homolog
PsoOvis1B010970	3518.98231271184	0.123287544630513	0.0496665441694514	2.48230567864523	0.0130535243099466	0.158799519435742	1.08921408577942	2488	PsoOvis1B010970	sorting nexin-6-like
PsoOvis1B006736	2440.10013582487	0.18289686214624	0.07369860674991	2.48168683523266	0.0130762139467615	0.158808941945733	1.13516094691543	2041	PsoOvis1B006736	protein_coding
PsoOvis1B005075	54.2268070295678	0.717665867198463	0.289391837661681	2.47991053582328	0.0131415350894489	0.158990755941698	1.64451921738695	106	PsoOvis1B005075	protein_coding
PsoOvis1B007819	1563.48739380586	-0.276463391944926	0.111468191447799	-2.4801998521201	0.0131308762203478	0.158990755941698	0.825612436601973	-143	PsoOvis1B007819	regulatory element-binding
PsoOvis1B013666	1646.81085404891	-0.318081805681715	0.128233352678418	-2.48049200179144	0.0131201207235812	0.158990755941698	0.802135681260471	-267	PsoOvis1B013666	epidermal growth factor receptor-like isoform X1,epidermal growth factor receptor-like isoform X1,epidermal growth factor receptor-like isoform X1,epidermal growth factor receptor-like isoform X1,epidermal growth factor receptor-like isoform X1
PsoOvis1B004699	216.446033921795	0.678211543739865	0.27358990964303	2.47893478463724	0.0131775397398928	0.159223002494904	1.60015487168812	401	PsoOvis1B004699	KAH7637624.1hypothetical protein HUG17_8728
PsoOvis1B003238	867.82157484287	0.217483187175187	0.0877660893580388	2.47798652948944	0.0132126133442522	0.159443421923696	1.16270345475569	764	PsoOvis1B003238	resistance-associated 4-like
PsoOvis1B004591	2659.77207633262	0.232406528451869	0.093906172083077	2.47488022668268	0.0133280864974113	0.159952703764283	1.17479296249659	2547	PsoOvis1B004591	factor
PsoOvis1B007301	252.845059776877	0.723067258192894	0.29201645921839	2.47611816172367	0.0132819612334314	0.159952703764283	1.65068777000943	421	PsoOvis1B007301	long-chain fatty acid transport
PsoOvis1B007780	3503.35588643101	0.213977698091695	0.0864363633277879	2.47555183783287	0.0133030448316501	0.159952703764283	1.15988172432957	3157	PsoOvis1B007780	protein_coding,protein_coding
PsoOvis1B012168	1027.52147393395	0.25113530461404	0.101484133498437	2.47462628843264	0.013337565678653	0.159952703764283	1.19014330986713	995	PsoOvis1B012168	serine serine/threonine-protein kinase Chk1-like
PsoOvis1B014725	965.884485355054	-0.249910901617686	0.100991182114623	-2.47458140785046	0.0133392416313505	0.159952703764283	0.840948349184144	-74	PsoOvis1B014725	protein_coding
PsoOvis1B001636	1146.69134556485	-0.361107779813067	0.146074701990984	-2.47207610141388	0.0134330917246743	0.16087443477603	0.778566524306642	-257	PsoOvis1B001636	mitochondrial enolase superfamily member 1,mitochondrial enolase superfamily member 1
PsoOvis1B012805	8747.26331227135	-0.349708994384557	0.141533375779802	-2.47085885189819	0.0134789008042658	0.161219226412639	0.784742372099109	-1888	PsoOvis1B012805	inosine-5&apos monophosphate dehydrogenase 1b,protein_coding,protein_coding
PsoOvis1B002621	8458.79977630442	-0.35560714758866	0.144014189907579	-2.46925075797649	0.0135396302500731	0.161471959243669	0.781540668272598	-1814	PsoOvis1B002621	dehydrogenase [ubiquinone] flavoprotein 1, mitochondrial,dehydrogenase [ubiquinone] flavoprotein 1, mitochondrial
PsoOvis1B006630	1704.60039607505	-0.52498227061017	0.212582585637053	-2.46954504310379	0.0135284985735131	0.161471959243669	0.694967650379363	-935	PsoOvis1B006630	protein_coding,protein_coding
PsoOvis1B009671	3809.76327945507	-0.401054150764274	0.162469022951451	-2.46849610761872	0.0135682127687069	0.161471959243669	0.757304732388727	-1277	PsoOvis1B009671	protein_coding,protein_coding
PsoOvis1B010994	6023.45162121501	-0.239358605365729	0.0969579130427876	-2.46868561682118	0.0135610300653983	0.161471959243669	0.847121842833564	-98	PsoOvis1B010994	QUALITY PROTEIN: serine serine/threonine-protein phosphatase 2A 65 kDa regulatory subunit A alpha isoform
PsoOvis1B007621	807.999184448975	-0.528562397608158	0.214474238538576	-2.46445634314766	0.0137221278898243	0.163098767252579	0.693245188053475	-436	PsoOvis1B007621	H/ACA ribonucleoprotein complex subunit 1
PsoOvis1B001651	1257.68822658239	-0.262304783932779	0.106518438054122	-2.46252938669173	0.0137960866730918	0.163362911317748	0.833754886057711	-96	PsoOvis1B001651	tryptophan--tRNA ligase, cytoplasmic-like
PsoOvis1B006853	503.414900050367	0.370319704527553	0.150357573850052	2.46292684196184	0.0137808031366743	0.163362911317748	1.29263925072119	623	PsoOvis1B006853	protein_coding,protein_coding
PsoOvis1B009033	4851.1004384781	-0.541524350256592	0.219889421148326	-2.46271215517597	0.0137890567317473	0.163362911317748	0.687044594737449	-2966	PsoOvis1B009033	ribosomal L13a
PsoOvis1B014380	3768.14779387769	-0.336275577670589	0.136694852041922	-2.46004566117427	0.0138919340158728	0.1642924980429	0.792083495943363	-713	PsoOvis1B014380	fumarate hydratase, mitochondrial,fumarate hydratase, mitochondrial
PsoOvis1B001582	381.823245039416	-0.347475221812361	0.141290072728644	-2.45930386404222	0.0139206738639086	0.164427111611978	0.785958355867292	-93	PsoOvis1B001582	Ornithine aminotransferase, mitochondrial
PsoOvis1B003131	1221.05371944155	0.177952067125825	0.0723927207981813	2.45814862549406	0.0139655364282825	0.164751589769764	1.13127687607154	985	PsoOvis1B003131	protein_coding
PsoOvis1B003736	1418.72972821921	0.239147143465613	0.0973074855289446	2.45764385099107	0.013985178888146	0.164755432205207	1.18029471790879	1336	PsoOvis1B003736	putative extracellular sulfatase Sulf-1 homolog isoform X1
PsoOvis1B004835	10783.1327399648	-0.226233132359989	0.0920677287224555	-2.45724680622875	0.0140006463554514	0.164755432205207	0.854864024945242	88	PsoOvis1B004835	peptidyl-prolyl cis-trans isomerase
PsoOvis1B007135	221.229554844897	-0.587469763015716	0.23966083990335	-2.45125471166933	0.0142359175985815	0.167316187855289	0.665509071657644	-156	PsoOvis1B007135	protein_coding
PsoOvis1B002069	70.6872577225858	-0.59733624146922	0.243943853999528	-2.44866280365635	0.0143387613292812	0.168316091787212	0.660973235005863	-51	PsoOvis1B002069	homeobox SIX6,homeobox SIX6
PsoOvis1B000433	4129.18515535189	-0.207016863729552	0.0845988742124991	-2.44704040871227	0.0144034689609317	0.168866412706567	0.866326729807393	169	PsoOvis1B000433	Kinesin heavy chain,kinesin heavy chain-like
PsoOvis1B005323	4243.46019904047	-0.240504696983993	0.0983170896668122	-2.4462145675695	0.0144365056320371	0.169044521449057	0.84644914785636	-89	PsoOvis1B005323	eukaryotic translation initiation factor 3 subunit G-like
PsoOvis1B010565	8186.07759504622	-0.332720948272591	0.136079813346245	-2.44504265615067	0.0144835010762275	0.169385439129757	0.79403750192375	-1508	PsoOvis1B010565	t-complex 1 subunit theta isoform X1
PsoOvis1B009126	8885.5772809347	-0.358296036148637	0.146577550674477	-2.44441276648393	0.0145088163168443	0.169472277397615	0.780085392862269	-2194	PsoOvis1B009126	nuclease domain-containing protein 1-like,nuclease domain-containing protein 1-like
PsoOvis1B010124	131.663562299281	-0.749522226950383	0.306868882951825	-2.44248364233153	0.0145865906311315	0.169752792443131	0.594800503211998	-123	PsoOvis1B010124	channel 2-like,channel 2-like,channel 2-like
PsoOvis1B011446	3679.22291667598	-0.162280973227411	0.0664371284727622	-2.44262473345672	0.014580889987247	0.169752792443131	0.893611109461569	428	PsoOvis1B011446	Cytochrome c oxidase subunit 4 isoform 2, mitochondrial
PsoOvis1B013756	1521.43802481699	-0.28408938436955	0.11631122276544	-2.44249331762647	0.0145861996479042	0.169752792443131	0.82125981677245	-253	PsoOvis1B013756	resistance-associated 1,protein_coding,resistance-associated 1,resistance-associated 1
PsoOvis1B002217	2455.57423987906	-0.608505302934435	0.249252884982824	-2.44131699007763	0.0146338033798741	0.170093275358953	0.655875866995493	-2162	PsoOvis1B002217	non_sense_mediated_decay
PsoOvis1B009856	1348.14342792079	-0.275917197531147	0.113144948505051	-2.43861702335592	0.014743584150367	0.171159280216209	0.825925066964682	-155	PsoOvis1B009856	protein_coding,protein_coding
PsoOvis1B011139	150.016909646292	0.542505766174695	0.222626079788446	2.43684732125823	0.0148159335189217	0.171764909964078	1.45650006531551	242	PsoOvis1B011139	reticulum resident 29
PsoOvis1B011335	3280.21706849029	-0.258145637948392	0.105951328249831	-2.43645494787654	0.0148320169271209	0.171764909964078	0.836161986327291	-186	PsoOvis1B011335	transfer flavoprotein subunit beta
PsoOvis1B007012	445.493990610062	0.358042147040266	0.147111359632292	2.43381712965742	0.0149405411863422	0.172447432275349	1.28168536690047	549	PsoOvis1B007012	protein_coding
PsoOvis1B012154	6452.04227737205	-0.250804272103865	0.103055439366352	-2.43368301223073	0.0149460776428799	0.172447432275349	0.840427763854263	-214	PsoOvis1B012154	alpha-glucosidase ab
PsoOvis1B014129	5025.95298519766	-0.344818934041315	0.141710989000001	-2.43325472833524	0.0149637695904504	0.172447432275349	0.787406794140193	-1008	PsoOvis1B014129	ATP synthase subunit delta, mitochondrial
PsoOvis1B014322	724.160479933082	0.270440873503443	0.111085514659132	2.43452869920347	0.0149111973352645	0.172447432275349	1.20617636708536	749	PsoOvis1B014322	Integrator complex subunit 12
PsoOvis1B008078	1248.11895280472	0.380211297492295	0.156336424578575	2.4320071187326	0.0150154121971406	0.172832320465994	1.30153246426776	1553	PsoOvis1B008078	---NA---,---NA---
PsoOvis1B003405	418.776077616251	0.350748160495863	0.144307393322998	2.43056265115119	0.015075399448081	0.173312207489892	1.27522176718729	491	PsoOvis1B003405	protein_coding
PsoOvis1B014581	7656.28548983041	0.265633337422369	0.109317732302246	2.42991993913608	0.0151021584009068	0.173409389735503	1.20216367880963	7688	PsoOvis1B014581	CaveolinCaveolin-1,protein_coding
PsoOvis1B005486	1235.54526583675	0.286740459660269	0.118156158598108	2.4267923319645	0.0152329725219123	0.174699695762803	1.21988103435411	1307	PsoOvis1B005486	general transcription factor IIF subunit 2-like
PsoOvis1B004502	848.45957233268	0.217108081228412	0.0895508034248682	2.42441243322359	0.015333180675709	0.175636300533242	1.16240118693459	755	PsoOvis1B004502	repeat domain phosphoinositide-interacting 4-like
PsoOvis1B005000	4492.83469003493	-0.25909820724333	0.107004386040713	-2.42137931752394	0.015461734021014	0.176681551726256	0.835610075275049	-247	PsoOvis1B005000	E3 ubiquitin-protein ligase hel2-like
PsoOvis1B012263	129.279776202326	-0.539158653030773	0.222657041325981	-2.4214758707829	0.0154576272067291	0.176681551726256	0.688172118414322	-77	PsoOvis1B012263	Protein mesh
PsoOvis1B001092	2119.88303720498	-0.184998941894061	0.0764902726958864	-2.41859435682219	0.0155806040986722	0.177825376658701	0.879649721077667	159	PsoOvis1B001092	low-density lipoprotein receptor-related 1,prolow-density lipoprotein receptor-related protein 1
PsoOvis1B002251	2551.75434669566	-0.411182798695607	0.170122205646189	-2.41698487939172	0.0156496672055887	0.178398673211241	0.752006585609947	-1002	PsoOvis1B002251	protein_coding
PsoOvis1B006545	249.820206385061	0.352872818174183	0.146139027353537	2.4146377909066	0.0157508641386231	0.179336461520645	1.27710117045451	302	PsoOvis1B006545	gephyrin isoform X1
PsoOvis1B001219	109373.696834031	-0.347676842606175	0.144089695357313	-2.41291954809126	0.0158253122906393	0.179967807117919	0.785848523594615	-24095	PsoOvis1B001219	elongation factor 1-alpha
PsoOvis1B014574	2485.4025935736	-0.368070125243946	0.152571658105528	-2.41244101174654	0.0158461013694231	0.179988151405929	0.774818268363071	-626	PsoOvis1B014574	proteasome subunit beta type-1-like
PsoOvis1B009178	25640.6953775613	-0.360548954495945	0.149532043597698	-2.41118188330233	0.0159009165287634	0.180394469792786	0.77886815905802	-6216	PsoOvis1B009178	ribosomal s8
PsoOvis1B014115	350.38485414929	-0.497691713301597	0.206511640310337	-2.40999351200584	0.0159528042095011	0.180766643871536	0.708239045163015	-172	PsoOvis1B014115	leucine-rich repeat-containing DDB_G0290503
PsoOvis1B014396	320.897125692976	-0.464625072457371	0.192886261088679	-2.40880335299651	0.0160049191006307	0.181140500167593	0.724659377265245	-158	PsoOvis1B014396	homeostasis cutC homolog
PsoOvis1B012099	125.371055349838	1.01317224115336	0.42073856158467	2.40808029893279	0.0160366533568011	0.181283075476105	2.01834422033365	330	PsoOvis1B012099	catalytic domain-containing
PsoOvis1B011653	14321.764318846	-0.343641059151217	0.142732675297476	-2.40758507773373	0.0160584201181705	0.181312769701346	0.788049927566614	-3047	PsoOvis1B011653	ribosomal l8
PsoOvis1B000661	115.727834503794	-0.551198164417073	0.229230442976567	-2.40455917311742	0.0161919845919002	0.18152268643677	0.682453112719162	-69	PsoOvis1B000661	protein_coding
PsoOvis1B001372	247.502584934883	0.685943727152288	0.285228390548205	2.40489288543092	0.0161772066698063	0.18152268643677	1.60875399062224	395	PsoOvis1B001372	protein_coding
PsoOvis1B001604	3229.81404557586	-0.365175477502266	0.151767452017612	-2.4061514682337	0.0161215789241774	0.18152268643677	0.77637443748728	-990	PsoOvis1B001604	protein_coding,protein_coding
PsoOvis1B001677	1299.22690647063	-0.443438936297684	0.184373571476543	-2.40511117047001	0.0161675466759991	0.18152268643677	0.735379601514827	-660	PsoOvis1B001677	GTP-binding 2,protein_coding,protein_coding
PsoOvis1B007473	1897.69139973177	-0.353485139621981	0.146930232064319	-2.40580263609222	0.0161369799900631	0.18152268643677	0.782691054003435	-440	PsoOvis1B007473	protein_coding
PsoOvis1B009552	1875.76107321333	-0.249754744214676	0.103861609499459	-2.40468779001519	0.0161862875914034	0.18152268643677	0.841039378413376	-70	PsoOvis1B009552	kif13a
PsoOvis1B000157	2848.02796537926	-0.201579221718924	0.0838691892689627	-2.40349553245917	0.0162391654377435	0.181640189355614	0.869598151216014	164	PsoOvis1B000157	Neuropathy target esterase sws
PsoOvis1B002526	333.644079313599	-0.319159780989458	0.13279188928183	-2.40345839430065	0.0162408149883041	0.181640189355614	0.801536552913617	-75	PsoOvis1B002526	cubilin-like, partial
PsoOvis1B005127	161.828854099449	-0.430314865015772	0.179222385431571	-2.40101069952599	0.0163498584333699	0.182428985794244	0.742099805990843	-65	PsoOvis1B005127	protein_coding
PsoOvis1B012538	12548.1258621299	0.526633275523918	0.21933240480286	2.40107373097589	0.0163470423681597	0.182428985794244	1.44056351963716	21127	PsoOvis1B012538	protein_coding
PsoOvis1B001665	1344.42740083917	0.279426884169932	0.116415641265747	2.400252072074	0.0163837851923218	0.182569323940729	1.21371263687335	1426	PsoOvis1B001665	protein tramtrack, beta isoform isoform X2
PsoOvis1B003877	14544.3330737022	-0.250340127557877	0.104388810107714	-2.39815098284542	0.0164780715685974	0.182569323940729	0.840698190179244	-515	PsoOvis1B003877	argonaute-2-like protein, partial
PsoOvis1B004918	35.8668290713497	-1.67174596215291	0.696801488968931	-2.3991710531885	0.0164322365507187	0.182569323940729	0.313873261522009	-106	PsoOvis1B004918	protein_coding,protein_coding
PsoOvis1B008778	3423.99916402644	-0.351502936639087	0.146541307821604	-2.39866111381372	0.0164551357365501	0.182569323940729	0.783767178064208	-725	PsoOvis1B008778	c1, heme, mitochondrial
PsoOvis1B011804	2614.08800418977	-0.172466949687861	0.0719125107341551	-2.39828853042601	0.0164718845733497	0.182569323940729	0.887324095158234	251	PsoOvis1B011804	B homologous 1
PsoOvis1B012196	159.531349422231	0.506946292568323	0.211331128867795	2.39882451432633	0.0164477950716218	0.182569323940729	1.42103914095253	238	PsoOvis1B012196	docking protein 5-like isoform X2
PsoOvis1B011708	417.048720021829	-0.513747170841502	0.214294625482743	-2.39738710051258	0.0165124687400888	0.182736701372502	0.700400893417506	-207	PsoOvis1B011708	DNA-directed RNA polymerase II subunit RPB7
PsoOvis1B009702	77.6750300646844	-0.629941297321551	0.263042944000314	-2.39482301916754	0.0166283893733203	0.183590597358349	0.646202708510994	-51	PsoOvis1B009702	protein_coding
PsoOvis1B013146	2075.91535967793	-0.181246215156513	0.0756768520543585	-2.39500204139469	0.0166202727387052	0.183590597358349	0.881940837382397	129	PsoOvis1B013146	helicase SKI2W-like isoform X1,helicase SKI2W-like isoform X1
PsoOvis1B012407	958.235337785917	-0.204961208893983	0.0856217740792626	-2.39379773542469	0.016674941488371	0.183890245307728	0.86756201379884	25	PsoOvis1B012407	calsyntenincalsyntenin-1-like-like
PsoOvis1B000063	1442.40046375712	-0.260633124932192	0.108938627278047	-2.39247667649577	0.0167350917060093	0.184071685958882	0.834721522531318	-74	PsoOvis1B000063	protein_coding
PsoOvis1B002835	6418.91578361854	-0.293123918134111	0.122535414981528	-2.39215673426577	0.0167496878809835	0.184071685958882	0.81613294262101	-713	PsoOvis1B002835	V-type proton ATPase subunit B
PsoOvis1B011297	975.977397005257	0.348455836691051	0.145648617077578	2.39244177996863	0.016736683187573	0.184071685958882	1.27319715354337	1141	PsoOvis1B011297	protein_coding,protein_coding,protein_coding,protein_coding,protein_coding,protein_coding,protein_coding,protein_coding,protein_coding,protein_coding,protein_coding,protein_coding,protein_coding,protein_coding
PsoOvis1B006725	4747.48355229595	-0.112886929982842	0.047256756357687	-2.38879979676131	0.0169035108012384	0.185546880440476	0.924735750664683	1060	PsoOvis1B006725	Signal recognition particle subunit SRP72
PsoOvis1B011597	140.245946725495	-0.44393120166682	0.185892556904325	-2.38810638284621	0.016935438749954	0.185682188979531	0.7351287237146	-66	PsoOvis1B011597	protein_coding
PsoOvis1B005266	242.168382616655	-0.430936742922666	0.180614415210523	-2.38594877612824	0.017035123640016	0.186559221088869	0.741779990637783	-100	PsoOvis1B005266	protein_coding
PsoOvis1B014093	104.307412062401	-0.632069863495891	0.264980885410288	-2.38534135214023	0.0170632803186538	0.186651794986845	0.645249997796037	-73	PsoOvis1B014093	XP_027203515.1uncharacterized protein LOC113797354
PsoOvis1B006967	2586.7820642597	-0.477679900350533	0.200413979731809	-2.3834659687401	0.0171504701162113	0.187173275818975	0.7181315739194	-1070	PsoOvis1B006967	protein_coding,Collagen alpha-2(IV) chain
PsoOvis1B014653	638.295891444518	0.267123984415098	0.112063179442973	2.38369092991006	0.0171399906959942	0.187173275818975	1.20340644164072	667	PsoOvis1B014653	pre-rrna-processing esf2
PsoOvis1B002266	2006.13245988296	-0.290727091274687	0.122025238440542	-2.38251606790628	0.0171947815755863	0.187440927348135	0.817489955096914	-259	PsoOvis1B002266	-phosphatase-like
PsoOvis1B004199	2721.01398168762	-0.182559866941422	0.0766782137903587	-2.380857063788	0.0172724125503438	0.18755796431218	0.881138148099302	237	PsoOvis1B004199	glycerol-3-phosphate acyltransferase 4-like protein
PsoOvis1B009400	112.297861080579	-0.740115133095227	0.310791347198582	-2.38138912092146	0.0172474821990347	0.18755796431218	0.59869157231276	-109	PsoOvis1B009400	chitinase
PsoOvis1B012399	241.894865707648	-0.418973183687915	0.175995171651648	-2.38059476152675	0.0172847147518772	0.18755796431218	0.747956781811695	-96	PsoOvis1B012399	Epoxide hydrolase 1
PsoOvis1B012537	3005.22996878016	0.179043279320562	0.0751886040663615	2.38125553125762	0.0172537387779222	0.18755796431218	1.13213286438602	2464	PsoOvis1B012537	hydrogen exchanger 8,protein_coding,protein_coding
PsoOvis1B011551	149.363828252264	-0.65836876876184	0.276642226513242	-2.37985638367586	0.0173193865822266	0.187719163722463	0.63359428663022	-109	PsoOvis1B011551	guanine nucleotide-binding G(q) subunit alpha
PsoOvis1B012589	1106.83282438395	0.22488186768655	0.0945350957530187	2.37881884918246	0.0173682089033401	0.188033191932961	1.16868154939842	991	PsoOvis1B012589	domain-containing 1
PsoOvis1B007709	1926.21672819866	0.18125615901068	0.0762444430433486	2.37730320762692	0.0174397459937959	0.188377096692392	1.13387072033795	1600	PsoOvis1B007709	n-tetradecanoyltransferase 2
PsoOvis1B012950	367.279563520875	-0.399568555918532	0.168073071455113	-2.3773502349854	0.017437522461611	0.188377096692392	0.758084957886989	-116	PsoOvis1B012950	protein_coding,protein_coding
PsoOvis1B007456	3358.29096421927	-0.660620984372969	0.2779974605334	-2.37635618363355	0.0174845758140711	0.188431611702725	0.632605943541342	-3140	PsoOvis1B007456	XP_027205803.1uncharacterized protein LOC113799383
PsoOvis1B014231	3521.86434043054	-0.193683953560463	0.0814950792279791	-2.37663372310665	0.0174714273138688	0.188431611702725	0.874370144812181	267	PsoOvis1B014231	Signal recognition particle subunit SRP68
PsoOvis1B005089	68.7933514632471	0.774017474039518	0.325915296731502	2.37490379188055	0.0175535248138367	0.188531225126389	1.71002506762103	140	PsoOvis1B005089	tRNA-specific adenosine deaminase 2
PsoOvis1B005412	1686.95119593742	0.355988482637914	0.149873773846706	2.37525534655599	0.0175368137260359	0.188531225126389	1.27986219637301	2019	PsoOvis1B005412	limulus clotting factor c-like,limulus clotting factor c-like,protein masquerade-like isoform X1
PsoOvis1B014302	14785.5279155725	-0.436072017972764	0.183581064978071	-2.37536489956006	0.0175316089948945	0.188531225126389	0.739144317330304	-5988	PsoOvis1B014302	and LIM domain Zasp,and LIM domain Zasp,and LIM domain Zasp-like isoform X4,non_sense_mediated_decay
PsoOvis1B010274	786.305873990544	0.272195502031904	0.114718033292245	2.37273508114005	0.0176569230949498	0.189234618852733	1.20764423029992	800	PsoOvis1B010274	mitochondrial,mitochondrial
PsoOvis1B010608	3385.23161472982	-0.448394250858758	0.188981205006529	-2.37269230473616	0.0176589679157412	0.189234618852733	0.732858080263081	-1803	PsoOvis1B010608	kDa integral membrane,23 kDa integral membrane protein-like,protein_coding
PsoOvis1B009840	5674.22999242036	-0.136148191447097	0.0574370082509169	-2.37039141823554	0.0177692624122895	0.190201381730643	0.909945351073531	1008	PsoOvis1B009840	+-driven anion exchanger 1,sodium-driven chloride bicarbonate exchanger isoform X4
PsoOvis1B004078	232.556977428982	0.468984867764086	0.197905766936798	2.36973825989548	0.0178006817841077	0.190322639436628	1.38413519796581	334	PsoOvis1B004078	protein_coding
PsoOvis1B011552	883.4893668877	-0.273407757121542	0.115399351379622	-2.36923131588609	0.0178251012398024	0.190368865890246	0.827362940725798	-117	PsoOvis1B011552	probable ATP-dependent RNA helicase pitchoune
PsoOvis1B014543	81.592265780432	1.31708522578566	0.556242944619929	2.36782369740546	0.0178930600838673	0.190879457403688	2.491622016903	168	PsoOvis1B014543	protein_coding
PsoOvis1B004551	17147.4495721464	-0.261123222695624	0.110346020857514	-2.36640361534018	0.01796185056945	0.191397762029696	0.834438007539776	-1016	PsoOvis1B004551	Ornithine decarboxylase antizyme 1,Ornithine decarboxylase antizyme 1
PsoOvis1B000725	1067.70688079301	0.186725146201963	0.0789527862643199	2.36502288312968	0.0180289569177099	0.19189697627131	1.138177169579	878	PsoOvis1B000725	sorting-associated 33a
PsoOvis1B005066	399.633042188199	-0.343836931206304	0.145471360268585	-2.36360566486403	0.0180980648348845	0.192041407987251	0.787942942738537	-83	PsoOvis1B005066	protein_coding,protein_coding
PsoOvis1B010138	2496.28487460774	0.274717049690625	0.116248967430336	2.36317840719964	0.0181189446933597	0.192041407987251	1.20975680093543	2639	PsoOvis1B010138	initiation factor eif-2b subunit alpha
PsoOvis1B012093	252.870066740483	-0.444787691687441	0.188233585611667	-2.36295605931375	0.0181298190616957	0.192041407987251	0.734692426688976	-102	PsoOvis1B012093	retrovirus-related pol polyprotein from transposon tnt 1-94
PsoOvis1B013308	490.168194370558	0.291825210165664	0.123515086657537	2.36266854570397	0.0181438889632207	0.192041407987251	1.22418806681096	533	PsoOvis1B013308	RB22A protein,protein_coding
PsoOvis1B014390	4311.95699131665	-0.175900328240833	0.0744415685195364	-2.36293151446251	0.0181310198269725	0.192041407987251	0.885214919486176	409	PsoOvis1B014390	S-adenosylmethionine synthase-like,S-adenosylmethionine synthase-like
PsoOvis1B000688	2868.76415966281	-0.213198700955441	0.0902637424515998	-2.36195281920379	0.0181789556286345	0.192197819944257	0.862622528216356	88	PsoOvis1B000688	tyrosineCSK-likeprotein kinase CSK
PsoOvis1B006750	644.722580949202	0.377774442873098	0.160069454424674	2.36006578663559	0.0182716944960373	0.192962945329946	1.29933590282969	820	PsoOvis1B006750	membrane PEX13-like
PsoOvis1B005754	1213.34150428725	-0.276064705963657	0.117014086006669	-2.35924336449479	0.018312242142343	0.193175801575073	0.825840624528509	-169	PsoOvis1B005754	adenylate cyclase type 3-like
PsoOvis1B013289	34.6355482250193	1.26459801066388	0.536242116588899	2.35825939728149	0.0183608578834581	0.193473199922134	2.40260254994861	101	PsoOvis1B013289	probable phospholipid-transporting ATPase VA
PsoOvis1B002637	470.953474148115	-0.34160190732981	0.144908570529731	-2.35736165280661	0.0184053120655626	0.193726134663416	0.789164570366936	-110	PsoOvis1B002637	cytochrome P450 3A41-like isoform X3
PsoOvis1B001742	517.112535226321	-0.326560122028974	0.138639467908266	-2.35546289203194	0.0184996446491366	0.19443409078012	0.797435577725381	-102	PsoOvis1B001742	methanethiol oxidase isoform X2
PsoOvis1B006976	1668.18355925704	-0.177420291440923	0.0753318734351326	-2.35518225354766	0.0185136229160423	0.19443409078012	0.884282785158167	159	PsoOvis1B006976	protein_coding
PsoOvis1B007317	4022.25330539994	-0.350511158950384	0.148920882545376	-2.35367366187602	0.0185889225595854	0.194577749620942	0.784306162412255	-823	PsoOvis1B007317	3-ketoacyl-CoA thiolase, mitochondrial-like
PsoOvis1B010204	2148.66182640488	-0.346215926887013	0.147089963352538	-2.35376989018088	0.0185841114434916	0.194577749620942	0.786644700127907	-534	PsoOvis1B010204	66-phosphogluconolactonase-like-like
PsoOvis1B010849	393.724886696574	0.418593604759518	0.177807982878655	2.35418904136147	0.018563167894275	0.194577749620942	1.33662392648311	553	PsoOvis1B010849	cell adhesion molecule 4
PsoOvis1B005253	1582.81816071375	-0.295111630311509	0.125544777402462	-2.35064840145012	0.0187407329141276	0.195088970214869	0.815009267613621	-190	PsoOvis1B005253	DDB1CUL413-likeassociated and CUL4-associated factor 13-like
PsoOvis1B005385	24.0113546562823	-2.1783548508623	0.926345674572213	-2.35155721093885	0.0186950144571311	0.195088970214869	0.220927535889748	-99	PsoOvis1B005385	protein_coding
PsoOvis1B009633	10467.5433824951	-0.293289920586373	0.124717630132491	-2.35163160392643	0.0186912763767809	0.195088970214869	0.816039040395067	-1213	PsoOvis1B009633	60S ribosomal protein L35
PsoOvis1B011096	582.653288589176	0.301264724047713	0.128150014784615	2.35087545291397	0.018729301736035	0.195088970214869	1.23222415687398	607	PsoOvis1B011096	chaoptinchaoptin-like,leucine-rich repeat-containing let-4-like,partial
PsoOvis1B012416	32.3195020678041	-1.55616026307122	0.661814941713547	-2.35135256850211	0.0187053006536358	0.195088970214869	0.340054935696051	-97	PsoOvis1B012416	protein_coding
PsoOvis1B001865	357.453796503282	0.480329703957596	0.204569447916411	2.34800312974332	0.0188743627090697	0.195193054522944	1.39506244824361	446	PsoOvis1B001865	sodium-coupled monocarboxylate transporter 1 2,sodium-coupled monocarboxylate transporter 1 2
PsoOvis1B002906	681.398579495082	0.286349376575521	0.121924037977952	2.34858836144602	0.0188447272940594	0.195193054522944	1.2195503960917	731	PsoOvis1B002906	FHA domain-interacting nucleolar phosphoproteinphosphoprotein-like-like
PsoOvis1B007184	41.9841573271439	2.93036551186559	1.24778227860801	2.34845899168774	0.0188512749136892	0.195193054522944	7.62303506247773	153	PsoOvis1B007184	protein_coding
PsoOvis1B010525	2796.81281175926	-0.350662237171716	0.149329973407016	-2.34823745810191	0.0188624917194829	0.195193054522944	0.784224034607924	-680	PsoOvis1B010525	protein_coding
PsoOvis1B012748	2043.75512278539	-0.264574702530876	0.112655890784957	-2.34852079804604	0.0188481465424468	0.195193054522944	0.832444097854286	-118	PsoOvis1B012748	DNA-binding 43 isoform X2
PsoOvis1B013275	20.62575402742	-1.22356598260996	0.520999572928269	-2.34849709325659	0.0188493463229524	0.195193054522944	0.428222948602872	-42	PsoOvis1B013275	filamin-A-like
PsoOvis1B006544	3448.78292029427	-0.204832963056601	0.0873085421053003	-2.34608158740708	0.0189719540595331	0.19598835420497	0.867639137625511	142	PsoOvis1B006544	frizzledfrizzled-1-like-like
PsoOvis1B003676	1128.77108745956	0.446272980386869	0.190316850672097	2.34489473113322	0.0190324523351644	0.196399151384545	1.36251581947981	1445	PsoOvis1B003676	4-coumarate--CoA ligase-like 7,4-coumarate--CoA ligase-like 7
PsoOvis1B010955	3122.89307268684	0.119476717016433	0.0509665048693614	2.34422033299475	0.0190669038982291	0.196526168222911	1.08634076209192	2140	PsoOvis1B010955	tubulin beta-4B chain-like
PsoOvis1B012865	459.896419579286	-0.350210317580479	0.149417201400595	-2.34384203624285	0.0190862530101423	0.196526168222911	0.784469728749244	-122	PsoOvis1B012865	type-1 repeat
PsoOvis1B005645	640.127541014704	0.330408405149476	0.141052042105052	2.34245743782566	0.0191572188821873	0.196828996172408	1.25736926637088	762	PsoOvis1B005645	protein_coding
PsoOvis1B007316	71.2582460409718	-1.39710026426333	0.596368653505526	-2.3426789051554	0.0191458523766422	0.196828996172408	0.37969153377567	-150	PsoOvis1B007316	KAH7642221.1hypothetical protein HUG17_5266
PsoOvis1B000079	29.7280811635186	-1.11341553398136	0.475444492689809	-2.34184126875096	0.0191888739520039	0.196903257171476	0.462198494603662	-45	PsoOvis1B000079	protein_coding
PsoOvis1B002418	840.890328765133	-0.364583766044347	0.155704690080272	-2.34150792668088	0.0192060181174331	0.196903257171476	0.776692927436929	-204	PsoOvis1B002418	charged multivesicular body protein 2a
PsoOvis1B006747	689.914882387482	0.235790171425623	0.100724983997138	2.34093034387896	0.0192357555617165	0.196994932363395	1.17755151159304	646	PsoOvis1B006747	Transcription initiation factor TFIID subunit 10
PsoOvis1B002900	1872.04985523717	-0.297056596342619	0.126941870837487	-2.34009940441885	0.0192786079242492	0.197192007831064	0.813911255034979	-221	PsoOvis1B002900	protein_coding
PsoOvis1B006459	13934.81487963	-0.145429551826655	0.062156011262845	-2.33975039375779	0.019296631611886	0.197192007831064	0.904110145342811	2250	PsoOvis1B006459	importin subunit alpha-7-like
PsoOvis1B008551	209.769707713273	-0.552973398421842	0.236459823516806	-2.33855117625317	0.0193586741508069	0.197612845076071	0.681613871673306	-135	PsoOvis1B008551	(0,+)-type amino acid transporter 1,protein_coding
PsoOvis1B012845	2908.46606076516	0.154377929011061	0.0660286597964029	2.33804425967572	0.0193849522808195	0.197668087143383	1.11294162906733	2236	PsoOvis1B012845	gtpase-activating 190
PsoOvis1B012888	1149.46513153422	-0.228066945776528	0.0976257011921626	-2.33613631442821	0.0194841381914777	0.198465850632116	0.853778095371209	-25	PsoOvis1B012888	ATP-dependent translocase ABCB1
PsoOvis1B009690	241.928212901378	0.477428177007636	0.204484043714023	2.33479428681161	0.019554169807142	0.198965253043025	1.39225953879001	337	PsoOvis1B009690	protein_coding,protein_coding
PsoOvis1B010935	2187.03494274952	-0.277275801288994	0.118796719720697	-2.33403583820241	0.0195938454296024	0.199155040509252	0.825147649226578	-170	PsoOvis1B010935	acyl1-likeprotein thioesterase 2
PsoOvis1B006040	448.231223844705	0.259081658921142	0.111043516116055	2.33315431628054	0.0196400475489053	0.199287723849229	1.19671669745457	431	PsoOvis1B006040	protein_coding
PsoOvis1B013262	2136.89122445638	-0.143619982378989	0.061560632132406	-2.33298420441959	0.0196489743560835	0.199287723849229	0.905244880353478	323	PsoOvis1B013262	arginine n-methyltransferase 1,arginine n-methyltransferase 1
PsoOvis1B006617	767.526292398915	0.367451088928782	0.157553097279627	2.33223653024494	0.019688251409884	0.199472519364525	1.2900715555898	961	PsoOvis1B006617	protein_coding
PsoOvis1B001057	217.798169537443	0.585181332828434	0.251024781148711	2.33116957676686	0.0197444196762844	0.199827871360516	1.5002275415439	360	PsoOvis1B001057	phosphoesterase
PsoOvis1B004567	646.979019394192	-0.280348725335239	0.120429058022377	-2.3279159526694	0.0199165669950339	0.200926133273648	0.823391964566414	-65	PsoOvis1B004567	protein_coding,protein_coding
PsoOvis1B005682	1074.93044311261	-0.187937599849023	0.0807142255455564	-2.32843217634477	0.0198891667594836	0.200926133273648	0.877859766408032	75	PsoOvis1B005682	protein_coding
PsoOvis1B011744	2555.39392843543	-0.279768859114473	0.120168414289612	-2.32813972597004	0.0199046854621653	0.200926133273648	0.823722979187548	-220	PsoOvis1B011744	ABC transporter G family member 20,ABC transporter G family member 20
PsoOvis1B001520	3973.34825421568	-0.246442334188435	0.10594802150364	-2.32606829925529	0.0200149073809548	0.201703422999771	0.842972612948723	-128	PsoOvis1B001520	nadp-dependent malic enzyme,nadp-dependent malic enzyme
PsoOvis1B005578	10480.9530066466	-0.296949250215814	0.127713659860793	-2.32511738007889	0.0200656845515792	0.20200024416271	0.813971817710291	-1300	PsoOvis1B005578	aspartic protease
PsoOvis1B014067	102.011757876439	-0.548461817179811	0.235950131612022	-2.32448192943439	0.0200996789727401	0.202021984804013	0.683748743968114	-59	PsoOvis1B014067	potassium calcium exchanger 5
PsoOvis1B014524	6039.7210515522	-0.283385409384576	0.121923958894522	-2.32427991966482	0.0201104963232539	0.202021984804013	0.821660655085039	-637	PsoOvis1B014524	stearoyl5-likeCoA desaturase 5,stearoyl5-likeCoA desaturase 5
PsoOvis1B000142	60.7412818771719	0.757052601392332	0.325792773466505	2.32372435194658	0.0201402724288727	0.202106780422364	1.69003438721195	111	PsoOvis1B000142	protein_coding
PsoOvis1B012221	1303.51955800959	0.275251530348216	0.11849956273852	2.32280629554375	0.0201895607298037	0.202386993432201	1.21020506711751	1353	PsoOvis1B012221	Adenylate cyclase type 2,Adenylate cyclase type 2
PsoOvis1B001088	192.8643306678	0.482286250065353	0.207818157314418	2.32071276301271	0.0203023514330536	0.202659826264822	1.39695567973363	277	PsoOvis1B001088	protein_coding
PsoOvis1B009160	19.7850445892677	-1.0366215797469	0.446672879296401	-2.32076230233584	0.0202996761262651	0.202659826264822	0.487467661899714	-28	PsoOvis1B009160	protein_coding
PsoOvis1B010505	2723.08971962534	-0.27922206686103	0.120269507156382	-2.32163641028285	0.0202525216265591	0.202659826264822	0.824035235551868	-230	PsoOvis1B010505	pre-rRNA-processing protein TSR1 homolog
PsoOvis1B012738	509.565558668572	0.569912738300282	0.245525253925283	2.32119804048228	0.0202761579004915	0.202659826264822	1.48443378163778	869	PsoOvis1B012738	protein_coding
PsoOvis1B009008	4272.52053954076	0.279795895145664	0.120647705193584	2.3191149363075	0.0203888051022503	0.202914905053352	1.21402311868333	4435	PsoOvis1B009008	protein phosphatase 1K, mitochondrial-like
PsoOvis1B010976	1452.25571840076	-0.471211368158054	0.203213137168561	-2.31880366950487	0.0204056841482582	0.202914905053352	0.721358649978863	-649	PsoOvis1B010976	Myosin light chain kinase, smooth muscle,Myosin light chain kinase, smooth muscle
PsoOvis1B012739	104.556678596797	0.546553100175202	0.235708373782478	2.31876827880364	0.020407604049137	0.202914905053352	1.46059186478573	142	PsoOvis1B012739	specificity phosphatase
PsoOvis1B014297	198.901120553287	-0.414464085517701	0.178751709797255	-2.31865802004243	0.0204135864579166	0.202914905053352	0.750298154347181	-86	PsoOvis1B014297	protein_coding,protein_coding
PsoOvis1B005937	184.411124890149	0.684564472799146	0.295376433511578	2.31760017094361	0.0204710609120497	0.203268128106597	1.60721671450668	364	PsoOvis1B005937	small phosphatase 2
PsoOvis1B008216	522.508710414334	0.360637417930451	0.155634007722135	2.31721474765544	0.0204920365609416	0.203268128106597	1.28399307177957	620	PsoOvis1B008216	nudix hydrolase 8-like isoform X2
PsoOvis1B008835	1003.88120257685	0.409933581767001	0.177025638897312	2.31567350537734	0.0205761020753387	0.203660198789577	1.32862464598397	1328	PsoOvis1B008835	protein_coding
PsoOvis1B010496	26048.9350368056	-0.462993396153807	0.19997050607095	-2.31530841848015	0.0205960593729985	0.203660198789577	0.725479424746118	-11291	PsoOvis1B010496	myosin regulatory light chain 2-like,myosin regulatory light chain 2-like
PsoOvis1B010582	1633.18174696455	-0.195289815505861	0.084325323664369	-2.31590946846705	0.0205632122412533	0.203660198789577	0.873397426024747	105	PsoOvis1B010582	cationic amino acid transporter 2-like
PsoOvis1B001904	1372.19259294947	-0.19144868393357	0.0827353639755119	-2.31398853808433	0.020668350874469	0.203949258160255	0.875725918444482	91	PsoOvis1B001904	peptidyl-glycine alpha-amidating monooxygenase-like,peptidyl-glycine alpha-amidating monooxygenase-like
PsoOvis1B003137	36540.4783720038	-0.297811096850381	0.128698875788588	-2.31401474974492	0.0206669130787131	0.203949258160255	0.813485707094676	-4299	PsoOvis1B003137	arginine kinase,protein_coding,protein_coding,protein_coding,protein_coding,arginine kinase
PsoOvis1B001377	420.731117421695	0.29931363844414	0.129386549070243	2.31332886296893	0.0207045649510639	0.204094010178386	1.23055883621577	496	PsoOvis1B001377	repeat domain containing 30
PsoOvis1B003261	278.769129309605	0.410208570358075	0.177382352066485	2.31256698075762	0.0207464587019948	0.204294390108104	1.32887791603148	370	PsoOvis1B003261	glutamate-gated chloride channel
PsoOvis1B008076	2316.86341969173	-0.144401367048403	0.0624765599839738	-2.31128869908081	0.0208169138134248	0.204570783032641	0.904754719278496	345	PsoOvis1B008076	Phosphatidylinositol 4-kinase alpha,Phosphatidylinositol 4-kinase alpha
PsoOvis1B011171	783.09495439183	0.326359674895472	0.141203359875496	2.31127414519905	0.0208177171797177	0.204570783032641	1.25384557475879	900	PsoOvis1B011171	probable ATP-dependent RNA helicase DDX20
PsoOvis1B007131	35.3936824450857	0.970413310291463	0.420529906217377	2.30759642999051	0.0210215932655443	0.206225612173829	1.95940185374604	82	PsoOvis1B007131	protein_coding
PsoOvis1B013062	5371.85006716169	-0.287944937218268	0.124789155402237	-2.3074516073943	0.0210296570632238	0.206225612173829	0.819067958312165	-555	PsoOvis1B013062	T-complex protein 1 subunit zeta,T-complex protein 1 subunit zeta
PsoOvis1B004897	8156.83199586686	-0.177106929370686	0.0767835070645192	-2.3065751505967	0.0210785161724121	0.206277669112871	0.884474877577235	811	PsoOvis1B004897	rab GDP dissociation inhibitor beta
PsoOvis1B008783	2043.25144536914	0.175221408718084	0.0759623493252969	2.30668759292483	0.021072242418043	0.206277669112871	1.12913767894672	1643	PsoOvis1B008783	activating signal cointegrator 1 complex subunit 2
PsoOvis1B004683	1604.16009126126	0.247033680823788	0.107119820798419	2.30614352210936	0.0211026141331906	0.206300375318591	1.18676450326195	1565	PsoOvis1B004683	zinc finger domain-containing 7-like isoform X1,membrane DGCR2 IDD,zinc finger domain-containing 7-like isoform X1,protein_coding
PsoOvis1B007329	707.567216316562	0.221883065803977	0.096241811580553	2.3054747428384	0.0211399997075246	0.206452801267402	1.16625483796095	649	PsoOvis1B007329	protein_coding
PsoOvis1B014767	1420.26094811015	0.157055980987786	0.0681383629700827	2.30495676945957	0.0211689946872793	0.206523055275589	1.11500948367247	1072	PsoOvis1B014767
PsoOvis1B001255	969.779186050266	-0.225236828962386	0.0977831756595976	-2.30343131569463	0.0212545874873099	0.206688577128581	0.855454585017216	-19	PsoOvis1B001255	serine/threonine-protein phosphatase 2B catalytic subunit 3,serine/threonine-protein phosphatase 2B catalytic subunit 3
PsoOvis1B004372	199.427080177318	-1.30753078376106	0.567790692378216	-2.3028394112704	0.0212878801700474	0.206688577128581	0.404011766575063	-596	PsoOvis1B004372	KAH7638143.1hypothetical protein HUG17_9248,KAH7638143.1hypothetical protein HUG17_9248,KAH7638143.1hypothetical protein HUG17_9248
PsoOvis1B005522	556.232448102631	0.234387753964342	0.101804825157759	2.30232460594209	0.021316873203275	0.206688577128581	1.17640739148613	518	PsoOvis1B005522	protein_coding,protein_coding
PsoOvis1B007276	4965.12499653705	-0.18170024841736	0.0789102556333487	-2.3026189303152	0.0213002931061049	0.206688577128581	0.881663323798846	446	PsoOvis1B007276	serine/threonine-protein kinase mtor
PsoOvis1B010394	1130.16613115844	0.248767165390302	0.108011899961106	2.30314590781091	0.0212706350788022	0.206688577128581	1.18819132898372	1076	PsoOvis1B010394	protein_coding,protein_coding
PsoOvis1B013865	317.809067889748	-0.383748633721723	0.166554802227734	-2.30403824200166	0.0212204969745875	0.206688577128581	0.766443508856726	-91	PsoOvis1B013865	Dopamine beta-hydroxylase
PsoOvis1B013607	6787.70604119625	-0.221513953367501	0.0962863031750635	-2.30057594967328	0.0214156117515043	0.207433629981595	0.857664936872358	30	PsoOvis1B013607	histone,protein_coding
PsoOvis1B003008	1223.80756065058	0.305035389020585	0.132816463248484	2.29666851201948	0.0216376870260798	0.209370591622119	1.2354489420705	1354	PsoOvis1B003008	protein_coding
PsoOvis1B000748	1458.80317711177	0.204690718458156	0.089160348477248	2.29575951590621	0.0216896353894875	0.209659098004709	1.15243926311872	1316	PsoOvis1B000748	regulator of nonsense transcripts 3A-like isoform X3
PsoOvis1B008871	27444.3736058885	-0.339583977794832	0.147960542079831	-2.29509822700983	0.0217274956746255	0.20981097505171	0.790269164675687	-5889	PsoOvis1B008871	dipeptidyl peptidase 1
PsoOvis1B001927	57.2875707961663	0.736425377722721	0.321328429634231	2.29181519531588	0.0219163094641726	0.209893146392348	1.66604270098795	110	PsoOvis1B001927	protein_coding
PsoOvis1B008135	1593.90928503694	0.244686377843831	0.10666765637096	2.29391350826048	0.0217954673440011	0.209893146392348	1.184835175993	1477	PsoOvis1B008135	domain containing
PsoOvis1B008531	3985.78204352674	0.347069485646097	0.1514495895281	2.29165022320316	0.0219258349001577	0.209893146392348	1.27197426835669	4736	PsoOvis1B008531	cytochrome P450 307a1-like
PsoOvis1B009274	642.150964914174	-0.584449453018868	0.254764481646887	-2.29407745240146	0.0217860502477616	0.209893146392348	0.666903787205172	-423	PsoOvis1B009274	protein_coding,protein_coding
PsoOvis1B009411	88.2487467179069	0.524569323225907	0.228807850736208	2.29261942515548	0.021869925037919	0.209893146392348	1.43850409022637	125	PsoOvis1B009411	protein_coding,protein_coding,protein_coding
PsoOvis1B010714	152.969817476162	-0.433297866349809	0.189072161365635	-2.29170631583294	0.0219225957259281	0.209893146392348	0.740566981899418	-70	PsoOvis1B010714	kif28p,kif28p
PsoOvis1B012153	1458.03059032909	0.183805835338251	0.0802125653407827	2.29148431492439	0.0219354180226353	0.209893146392348	1.1358763829307	1240	PsoOvis1B012153	type-1 repeat family,type-1 repeat family
PsoOvis1B012348	9989.55874458479	-0.298952761056794	0.130393640066787	-2.29269434386272	0.0218656084102057	0.209893146392348	0.812842216880467	-1214	PsoOvis1B012348	ubiquitin-40S ribosomal protein S27a,ubiquitin-40S ribosomal protein S27a
PsoOvis1B013535	1249.23434693821	0.299086929609281	0.130401237553227	2.29358965621166	0.0218140801023356	0.209893146392348	1.23036547820626	1352	PsoOvis1B013535	protein_coding
PsoOvis1B007157	2529.99843562815	-0.268598021313697	0.117262003189814	-2.29058018801635	0.021987705878307	0.210181168299901	0.830125851661943	-169	PsoOvis1B007157	signal peptidase complex catalytic subunit SEC11A,protein_coding
PsoOvis1B009831	6097.9842131442	0.202806056451522	0.0886001924796112	2.28900243640207	0.022079210826034	0.210843109027238	1.15093475912917	5286	PsoOvis1B009831	Lysosome-associated membrane glycoprotein 1-like,protein_coding,protein_coding
PsoOvis1B000298	5186.55041050228	-0.340066229625398	0.148688132939296	-2.28711076602351	0.0221893586468828	0.211559443126825	0.790005044365638	-972	PsoOvis1B000298	probable medium-chain specific acyl-CoA dehydrogenase, mitochondrial,protein_coding
PsoOvis1B013142	7131.66992302097	-0.67018750688447	0.293048930749474	-2.28694745676247	0.0221988901581404	0.211559443126825	0.628425005637732	-6891	PsoOvis1B013142	protein_coding
PsoOvis1B001706	6688.18423907727	-0.224976058785689	0.0984227263941441	-2.28581413082125	0.0222651346424668	0.211977508008128	0.855609224216081	61	PsoOvis1B001706	dolichyl-diphosphooligosaccharide--protein glycosyltransferase subunit STT3B,dolichyl-diphosphooligosaccharide--protein glycosyltransferase subunit STT3B
PsoOvis1B004892	4820.99182347075	0.188251642856257	0.0823862181627924	2.28498949283336	0.0223134438673476	0.212224150356811	1.13938209722407	4067	PsoOvis1B004892	GTPase-activating 20,domain containing,non_sense_mediated_decay,GTPase-activating 20
PsoOvis1B005105	90.6275365095701	0.683903967556493	0.299439712166498	2.28394544801132	0.022374737178952	0.212446549251724	1.60648105515806	157	PsoOvis1B005105	protein_coding
PsoOvis1B014263	406.292346986503	0.406228985239998	0.177872021210577	2.28382734100197	0.0223816801597404	0.212446549251724	1.32521733947713	531	PsoOvis1B014263	protein_coding
PsoOvis1B000576	116.971551039028	-0.487090093653638	0.213525335271803	-2.28118172971655	0.0225376954201357	0.213002018583598	0.71346269703365	-72	PsoOvis1B000576	XP_027205759.1uncharacterized protein LOC113799343
PsoOvis1B001951	2367.69484011296	-0.191417644317927	0.0839195295668796	-2.28096660343379	0.0225504231643703	0.213002018583598	0.87574475990963	157	PsoOvis1B001951	finger domain-containing
PsoOvis1B005856	189.710689280132	0.488799269425823	0.214331611175616	2.2805747913	0.0225736204126181	0.213002018583598	1.40327646641755	268	PsoOvis1B005856	binding peritrophin-a domain containing 7
PsoOvis1B007486	15986.3159298751	-0.294203493886122	0.128977535540468	-2.28104446757561	0.0225458156844229	0.213002018583598	0.815522454794212	-1694	PsoOvis1B007486	enolase
PsoOvis1B010220	967.555588849755	-0.66349613283479	0.29093694133482	-2.28054962628901	0.0225751110163551	0.213002018583598	0.631346477904263	-816	PsoOvis1B010220	phosphodiesterase 1,sphingomyelin phosphodiesterase 1
PsoOvis1B014560	1123.50730285659	0.464786476553103	0.203699066923996	2.2817310043277	0.022505226424882	0.213002018583598	1.38011307716268	1625	PsoOvis1B014560	protein_coding,protein_coding
PsoOvis1B000839	3359.38543813563	-0.285363198819269	0.125216874517897	-2.27895161828595	0.0226699414870572	0.213471526547608	0.820535012921879	-309	PsoOvis1B000839	dihydrolipoyllysine-residue succinyltransferase component of 2-oxoglutarate dehydrogenase complex, mitochondrial
PsoOvis1B005643	1732.20643566931	0.240225358763003	0.105404532721659	2.27907996516018	0.0226623122433888	0.213471526547608	1.18117715491278	1621	PsoOvis1B005643	roadkill-like, partial,roadkill-like, partial,protein_coding,roadkill-like, partial
PsoOvis1B000537	1420.22213859868	0.355252665089933	0.155931331213651	2.27826353000975	0.0227108811615639	0.213644664591355	1.27920959487499	1714	PsoOvis1B000537	protein_coding
PsoOvis1B010560	898.524097854474	0.422957266184502	0.18572928996855	2.27727821635522	0.0227696169228694	0.213888966887219	1.34067287915715	1193	PsoOvis1B010560	thioredoxin-related transmembrane protein 2 homolog
PsoOvis1B013214	243.011123758743	-0.356331776723465	0.156486923619227	-2.27707062342482	0.0227820086128158	0.213888966887219	0.7811482187804	-66	PsoOvis1B013214	protein_coding
PsoOvis1B012762	467.510430246455	0.295737539886624	0.129966638033974	2.27548811264409	0.0228766649822008	0.214564997402365	1.22751235027303	504	PsoOvis1B012762	probable protein BRICK1-B
PsoOvis1B008775	791.714475086942	0.361746811885664	0.15912851500342	2.27329974063975	0.023008123162775	0.215584520990076	1.28498080788179	947	PsoOvis1B008775	neuronal calcium sensor 2 isoform X2
PsoOvis1B003955	8867.87516567677	-0.142099230388557	0.0625801078277839	-2.27067730179698	0.0231665200676841	0.216683550658403	0.906199606569307	1373	PsoOvis1B003955	Eukaryotic translation initiation factor 5A,protein_coding
PsoOvis1B006002	1600.39040294428	-0.289967814904365	0.127705334166852	-2.27060065107	0.023171164025859	0.216683550658403	0.817920305345124	-196	PsoOvis1B006002	dehydrogenase [ubiquinone] iron-sulfur 4, mitochondrial
PsoOvis1B013548	1551.45497704298	-0.310807115028842	0.136987294277958	-2.26887549438118	0.0232758983463179	0.217448308712692	0.806190610097248	-222	PsoOvis1B013548	methionine synthase isoform X1
PsoOvis1B012761	3254.47626416281	-0.310614181409716	0.136960777896068	-2.26790608363385	0.0233349314776198	0.217785030431027	0.806298430300785	-592	PsoOvis1B012761	protein_coding
PsoOvis1B007350	705.32314274158	-0.604809853606392	0.26686866902092	-2.26632019346932	0.0234317859179543	0.218473728347225	0.657558040170778	-634	PsoOvis1B007350	ribonuclease Oy
PsoOvis1B005947	3853.02797104641	0.238167870358077	0.1051252295419	2.26556337994153	0.0234781293485955	0.218475755716351	1.17949382884039	3663	PsoOvis1B005947	transcription elongation regulator 1-like
PsoOvis1B013605	1362.41471538944	-0.450409521461607	0.198778818033704	-2.26588288388573	0.0234585548499736	0.218475755716351	0.731835080770467	-507	PsoOvis1B013605	Proteasome subunit beta type-2
PsoOvis1B004598	2538.90844625257	-0.135254648214358	0.0597421716447076	-2.26397274305209	0.023575791263946	0.21916925480212	0.910509106636244	426	PsoOvis1B004598	minor histocompatibility antigen h13-like,minor histocompatibility antigen H13 isoform X2
PsoOvis1B014278	1328.96045880188	-0.23114142881104	0.102170475905377	-2.26231136502787	0.0236781727417132	0.21990522586495	0.85196057244981	1	PsoOvis1B014278	repeat domain phosphoinositide-interacting 3,repeat domain phosphoinositide-interacting 3
PsoOvis1B000434	1049.7009850692	0.404237860543889	0.178818517505844	2.26060402570264	0.0237837882459253	0.220669761071156	1.323389612298	1322	PsoOvis1B000434	E3 ubiquitin-protein ligase RNF126-A isoform X2
PsoOvis1B001210	5887.3951850136	-0.182316442207151	0.0806778011732399	-2.25980926048867	0.0238330914200793	0.220910836616841	0.881286834349635	417	PsoOvis1B001210	ribosomal l21
PsoOvis1B009449	801.941722653717	-0.305205142378145	0.135116239062585	-2.25883390845993	0.0238937184153237	0.221040229051134	0.809327127016068	-108	PsoOvis1B009449	protein_coding
PsoOvis1B012445	160.033424689858	-0.498759794585243	0.2207835636561	-2.25904404442954	0.0238806452615036	0.221040229051134	0.707714903262309	-77	PsoOvis1B012445	reductase sdr family member 2
PsoOvis1B003807	2099.95489773434	-0.196032322925537	0.0868536151229665	-2.25704275691917	0.0240054031964383	0.221856765346205	0.87294803291144	98	PsoOvis1B003807	aldo-keto reductase family 1 member b10
PsoOvis1B002990	5737.176460337	-0.222909241709962	0.0987931189473294	-2.25632355861549	0.0240503750322426	0.222055753099838	0.856835855633892	87	PsoOvis1B002990	Elongation factor 1-beta
PsoOvis1B009199	638.315461198318	0.386498820380181	0.171338546329599	2.25576105704016	0.0240855994380301	0.222164443501907	1.30721715386111	795	PsoOvis1B009199	protein gustavus-like isoform X12,protein gustavus-like isoform X12
PsoOvis1B000284	94.9824328590321	-0.563262699456798	0.249806429796575	-2.25479664360713	0.0241460960603747	0.222289570437249	0.676769895689875	-59	PsoOvis1B000284	non-hepatic 3
PsoOvis1B001558	12885.1036635916	-0.307116318983563	0.136201712146658	-2.25486386436074	0.0241418751073228	0.222289570437249	0.808255699612543	-1805	PsoOvis1B001558	ribosomal s4,ribosomal s4
PsoOvis1B008693	480.08797984435	0.354384973985534	0.15728448954463	2.25314635290199	0.0242499226488789	0.223028657527019	1.27844046138795	590	PsoOvis1B008693	protein_coding
PsoOvis1B007206	619.947657730476	-0.197483728621779	0.0876779857005355	-2.2523752917441	0.0242985657883313	0.223259276152146	0.872070255834881	28	PsoOvis1B007206	Atrial natriuretic peptide receptor 1
PsoOvis1B001840	682.335903492148	0.337166095397683	0.150033514524653	2.24727186099664	0.0246226580653583	0.22540853001568	1.2632726922357	819	PsoOvis1B001840	protein_coding
PsoOvis1B012254	387.389253061775	-0.370384804557163	0.164821052218601	-2.24719354458388	0.0246276605685874	0.22540853001568	0.773576136233056	-122	PsoOvis1B012254	3-beta-glucosyltransferase-like dna excision repair
PsoOvis1B013732	6976.41540962803	-0.295744943635461	0.131561106518584	-2.24796637442149	0.0245783341504244	0.22540853001568	0.814651573895051	-756	PsoOvis1B013732	3-bisphosphoglycerate-independent phosphoglycerate mutase
PsoOvis1B014128	250.110255263809	-0.432695355550672	0.192520638083976	-2.24752712154389	0.0246063592700254	0.22540853001568	0.740876328488457	-92	PsoOvis1B014128	D-aspartate oxidase
PsoOvis1B005213	1036.03694792515	0.264449627864741	0.117798044645518	2.24494072597326	0.0247719380127775	0.225896750480489	1.20117772614775	1063	PsoOvis1B005213	cytochrome P450 315a1, mitochondrial-like
PsoOvis1B007869	1795.88924771162	-0.236523223407216	0.105390595014675	-2.24425361081111	0.0248160884315089	0.225896750480489	0.848788359840923	-33	PsoOvis1B007869	protein_coding
PsoOvis1B008396	933.544052646202	0.19785840842751	0.0881189524393823	2.24535588486051	0.0247452950640504	0.225896750480489	1.14699444830905	791	PsoOvis1B008396	xk-related 6,protein_coding
PsoOvis1B010242	4322.9919273057	-0.25435917180345	0.113252546879641	-2.24594659291653	0.0247074289783497	0.225896750480489	0.838359441394256	-194	PsoOvis1B010242	ig-like and fibronectin type-iii domain-containing protein,protein_coding,protein_coding,protein_coding
PsoOvis1B010788	1315.30100357121	0.200486417992019	0.0893381742926335	2.24412933865551	0.0248240807822431	0.225896750480489	1.14908571458134	1132	PsoOvis1B010788	cycle checkpoint control rad9a
PsoOvis1B012062	2821.6551554603	0.199703463642983	0.0889622039039797	2.24481245831691	0.0247801746515033	0.225896750480489	1.14846227196421	2405	PsoOvis1B012062	general transcription and DNA repair factor IIH helicase subunit XPB,general transcription and DNA repair factor IIH helicase subunit XPB
PsoOvis1B006009	2117.01350217126	-0.250561062803037	0.111737850464782	-2.24240095688982	0.0249354700231201	0.226692617590227	0.840569454975993	-82	PsoOvis1B006009	cytochrome c
PsoOvis1B001109	2375.48187358128	-0.245467950395892	0.109487878096502	-2.24196463264671	0.0249636581957742	0.226731288675521	0.843542141689644	-55	PsoOvis1B001109	sodium-dependent phosphate transport protein 1, chloroplastic-like
PsoOvis1B005746	4157.27545408863	-0.291819311368749	0.13024748038672	-2.24049870678729	0.0250585646407541	0.227375270921326	0.816871292780889	-443	PsoOvis1B005746	protein l(2)37Cc-like
PsoOvis1B007762	1056.55832175141	0.261824870597308	0.116899534576654	2.23974262639706	0.0251076365201381	0.227602527038534	1.19899435849001	1046	PsoOvis1B007762	protein_coding
PsoOvis1B001672	5168.96542577273	-0.192027960851281	0.0857533189932178	-2.23930645607394	0.025135983100768	0.227641651925024	0.875374363912239	352	PsoOvis1B001672	isocitrate dehydrogenase cytoplasmic,protein_coding,protein_coding,protein_coding
PsoOvis1B006697	38.0662859979518	-0.81085362444166	0.362346181658657	-2.23778713695819	0.0252349396360688	0.228319563679542	0.570044470013876	-37	PsoOvis1B006697	protein_coding
PsoOvis1B006434	1174.76776183911	-0.292338824375596	0.13078745123447	-2.23522074645757	0.0254028601139183	0.228334640412161	0.816577191220881	-182	PsoOvis1B006434	ADP-ribosylation factor 4
PsoOvis1B009164	1057.47774979583	0.277180590789131	0.123963259059708	2.23598986418729	0.0253524351051532	0.228334640412161	1.21182434225599	985	PsoOvis1B009164	protein_coding
PsoOvis1B012163	1266.50634264532	-0.245409214698912	0.109731245467294	-2.23645702419425	0.0253218493964551	0.228334640412161	0.843576485083642	-43	PsoOvis1B012163	cysteine desulfurase, mitochondrial
PsoOvis1B012469	660.546617569342	0.34303899007828	0.153451335380372	2.23549041934344	0.0253851699095799	0.228334640412161	1.26842567916106	766	PsoOvis1B012469	Chitinase-3-like protein 1
PsoOvis1B013027	469.700490078133	-0.597210156084682	0.267186237454479	-2.23518307594877	0.0254053321011736	0.228334640412161	0.66103100376779	-239	PsoOvis1B013027	protein_coding
PsoOvis1B013436	340.183070770087	0.388167587017589	0.173528281541998	2.23691252842634	0.0252920575634586	0.228334640412161	1.30873008794346	428	PsoOvis1B013436	transcription and mRNA export factor ENY2
PsoOvis1B014150	82.664006055862	-0.621080949037692	0.27785437966359	-2.23527500192605	0.0253993001660279	0.228334640412161	0.650183590711328	-69	PsoOvis1B014150	protein_coding
PsoOvis1B012028	2535.22133683872	-0.243629314787984	0.109016288865435	-2.23479736215116	0.0254306551162739	0.22834558854641	0.844617875164406	-69	PsoOvis1B012028	probable glutamine--tRNA ligase
PsoOvis1B001161	4711.459145365	-0.167495237128938	0.0750370721715014	-2.23216647827248	0.0256039620486185	0.229684026975912	0.890387202949438	544	PsoOvis1B001161	cation-transporting atpase 13a3,cation-transporting atpase 13a3,protein_coding,cation-transporting atpase 13a3,cation-transporting atpase 13a3,protein_coding
PsoOvis1B002213	725.693767726504	0.272790229434065	0.12236558195512	2.22930521046447	0.0257936042023914	0.230822285045667	1.20814216448063	759	PsoOvis1B002213	zetazeta-sarcoglycan-like,zetazeta-sarcoglycan-like
PsoOvis1B003116	740.71602742174	0.421691098800564	0.189121148754998	2.22974057410604	0.0257646705848847	0.230822285045667	1.33949676671654	1085	PsoOvis1B003116	ribonuclease H2 subunit B-like isoform X3
PsoOvis1B004223	7351.41495802702	-0.275820967549778	0.123767710094133	-2.22853737327773	0.0258447019999874	0.230822285045667	0.825980159276147	-581	PsoOvis1B004223	CAD
PsoOvis1B007071	40636.9680803568	-0.329003447204901	0.147639943085752	-2.22841759708488	0.0258526807171385	0.230822285045667	0.796086196591943	-6899	PsoOvis1B007071	protein_coding
PsoOvis1B014336	653.064689156584	0.593486200802296	0.266260301360927	2.22896991315953	0.0258159067105783	0.230822285045667	1.50888849958506	1124	PsoOvis1B014336	and Golgi organization 6
PsoOvis1B011098	668.127466261959	-0.453866431284795	0.203879316650033	-2.22615240595433	0.0260039746732886	0.23195447465166	0.730083595366066	-256	PsoOvis1B011098	non_sense_mediated_decay
PsoOvis1B002207	139.614052719571	0.567096238382507	0.254810317254105	2.22556231040276	0.0260435130867032	0.232088616623085	1.48153862425961	215	PsoOvis1B002207	protein_coding
PsoOvis1B000499	731.788271145137	0.232900620208917	0.104718667245346	2.22406020182871	0.0261443940834424	0.232568570033471	1.17519537250744	693	PsoOvis1B000499	QUALITY PROTEIN: myb A
PsoOvis1B001812	1279.13573013774	-0.21561096748633	0.0969814428177067	-2.223218805804	0.0262010493465459	0.232568570033471	0.861181380438062	26	PsoOvis1B001812	Cytosolic non-specific dipeptidase
PsoOvis1B002236	10169.6881204122	-0.69734369958412	0.31366493399834	-2.22321217324156	0.0262014963702356	0.232568570033471	0.616706646666051	-7580	PsoOvis1B002236	protein_coding,protein_coding
PsoOvis1B002476	62.5283354760125	-0.760117069265783	0.341942867290718	-2.22293588191602	0.0262201238040481	0.232568570033471	0.59044841610688	-72	PsoOvis1B002476	protein_coding
PsoOvis1B003659	121.643686865037	-0.602388243182747	0.270920899758114	-2.22348384240779	0.0261831917133353	0.232568570033471	0.658662699514693	-86	PsoOvis1B003659	protein_coding
PsoOvis1B010984	5485.57116730288	-0.234863577325218	0.105676614298898	-2.22247446971499	0.0262512575192444	0.23262690596801	0.849765349994356	-15	PsoOvis1B010984	14-3-3 protein epsilon
PsoOvis1B002111	1343.17246657691	-0.285562100944953	0.12851272452461	-2.22205312354317	0.0262797156878904	0.23266144552466	0.820421894831313	-172	PsoOvis1B002111	Diaminopimelate decarboxylase,Diaminopimelate decarboxylase
PsoOvis1B000443	983.934668023306	0.284201409825405	0.12811336154103	2.21835885349387	0.026530374281638	0.233796838835675	1.21773601084494	1000	PsoOvis1B000443	putative inorganic phosphate cotransporter
PsoOvis1B001816	8237.4593363896	-0.274560320537691	0.123782703172304	-2.21808308835772	0.0265491676877449	0.233796838835675	0.826702227669471	-621	PsoOvis1B001816	dnaJ homolog subfamily A member 1,protein_coding,protein_coding
PsoOvis1B002413	7879.89582216507	-0.23521394465449	0.106012549716505	-2.21873679374272	0.0265046363058298	0.233796838835675	0.849559004330238	-15	PsoOvis1B002413	coatomer subunit alpha,coatomer subunit alpha
PsoOvis1B004069	191.5680740682	0.642172302698802	0.289529956987225	2.21798224052904	0.0265560433428888	0.233796838835675	1.56067734267567	342	PsoOvis1B004069	inactive dipeptidyl peptidase 10,Inactive dipeptidyl peptidase 10
PsoOvis1B006079	246.613605225904	0.413972592840271	0.186582257360448	2.21871360490907	0.0265062148590543	0.233796838835675	1.33234951394742	316	PsoOvis1B006079	XP_027204922.1putative uncharacterized protein DDB_G0271606
PsoOvis1B006664	261.587410637103	1.1386184177693	0.513057403094167	2.21928074890348	0.0264676304727684	0.233796838835675	2.20170078550819	468	PsoOvis1B006664	corticotropin-releasing factor-binding protein-like,corticotropin-releasing factor-binding protein-like
PsoOvis1B012495	19.0400309293102	1.12946400540003	0.509335906468403	2.21752283916409	0.0265873841120544	0.233855422185229	2.18777444267096	57	PsoOvis1B012495	protein_coding
PsoOvis1B002295	7567.15619777078	-0.206981141107516	0.0933729084811267	-2.21671515297559	0.0266425626479357	0.234123372879308	0.86634818121923	257	PsoOvis1B002295	ATP-dependent RNA helicase
PsoOvis1B006550	2762.04393852426	0.185855185676083	0.0838722898104551	2.21593074537611	0.0266962455107667	0.234377695758566	1.13749104347498	2295	PsoOvis1B006550	protein_coding
PsoOvis1B009044	70.9966176907101	0.61468808313439	0.277492469475671	2.21515230411787	0.0267496123815157	0.23462877600935	1.53122690346911	121	PsoOvis1B009044	1-like domain-containing,1-like domain-containing,1-like domain-containing
PsoOvis1B006713	1430.56811709163	0.252843078861704	0.114176171468218	2.21449953707798	0.0267944345163901	0.23480451264918	1.19155296297131	1434	PsoOvis1B006713	probable ATP-dependent RNA helicase ddx42 isoform X2,probable ATP-dependent RNA helicase ddx42 isoform X1
PsoOvis1B008327	4694.78512396783	-0.276374901132391	0.124823379858341	-2.21412768542273	0.0268199966291233	0.234811301356456	0.825663078874906	-342	PsoOvis1B008327	t-complex 1 subunit delta
PsoOvis1B005024	21587.1301603602	-0.346603473235207	0.15662581304777	-2.21293965848077	0.0269018060491594	0.234876321385887	0.786433414770327	-4624	PsoOvis1B005024	ribosomal SA
PsoOvis1B006235	397.772625015496	-0.433701010491528	0.195952582562602	-2.2132957107262	0.0268772651469885	0.234876321385887	0.740360068087521	-156	PsoOvis1B006235	zinc finger protein 37
PsoOvis1B008090	1698.82714478348	-0.243034388822924	0.10979069702404	-2.21361550122694	0.0268552400648675	0.234876321385887	0.844966243121385	-35	PsoOvis1B008090	protein_coding
PsoOvis1B006911	12807.8500093137	-0.353074387887923	0.159589046104429	-2.21239738256775	0.0269392195880285	0.234986397014175	0.782913926799883	-2902	PsoOvis1B006911	ribosomal l19
PsoOvis1B008017	1136.37742611482	0.286609260708649	0.129637474729778	2.21085192615846	0.0270460926490885	0.23548495925075	1.21977010319323	1216	PsoOvis1B008017	upstream stimulatory factor 1-like,upstream stimulatory factor 1-like,upstream stimulatory factor 1-like
PsoOvis1B013658	482.517998591177	-0.508256649333175	0.229886460841873	-2.21090292778389	0.0270425598989183	0.23548495925075	0.703071515388135	-252	PsoOvis1B013658	box Pax-2-A like
PsoOvis1B011007	333.974952669587	-0.285817402079186	0.129355610654989	-2.20954777788111	0.0271365630445654	0.236055704059842	0.82027672478305	-46	PsoOvis1B011007	box pox-neuro
PsoOvis1B002398	1688.27010950902	-0.302024867743799	0.136718628657975	-2.2090981361389	0.0271678157470865	0.236110750983624	0.811113174293487	-304	PsoOvis1B002398	probable serine carboxypeptidase CPVL
PsoOvis1B010035	631.770518249733	-0.381607534058746	0.172796125648634	-2.20842644837253	0.027214559793005	0.236300206158696	0.767581829998783	-182	PsoOvis1B010035	queuine tRNA-ribosyltransferase catalytic subunit 1-like
PsoOvis1B006918	3768.80734822873	0.163836876642358	0.0742143295783826	2.20761782223363	0.0272709257039979	0.236572783144663	1.12026254063296	3058	PsoOvis1B006918	Calcineurin phosphoesterase,Calcineurin phosphoesterase,Calcineurin phosphoesterase
PsoOvis1B006138	848.443253499897	-0.394130383550383	0.178604770678714	-2.20671811874147	0.0273337586031936	0.236900910565465	0.760947916651395	-291	PsoOvis1B006138	sodium-dependent glucose transporter 1
PsoOvis1B004216	18302.7686109207	-0.300247493103285	0.136115146935561	-2.20583454422914	0.0273955866302323	0.237003097852229	0.812113067101944	-2119	PsoOvis1B004216	Dynein heavy chain, cytoplasmic,Dynein heavy chain, cytoplasmic
PsoOvis1B009159	1147.15663450531	-0.207908559754263	0.0942463785954757	-2.20601112586668	0.0273832207117332	0.237003097852229	0.865791438982758	38	PsoOvis1B009159	1-phosphatidylinositol 4,5-bisphosphate phosphodiesterase delta-1 isoform X2
PsoOvis1B002297	112.30240652808	0.565125628582975	0.256363712453512	2.20439009551889	0.0274969216265732	0.237662717672015	1.47951633858795	150	PsoOvis1B002297	protein_coding
PsoOvis1B000689	197.00174142509	1.50539031721583	0.683225261284998	2.20335869078453	0.0275694773321608	0.238072615102606	2.83901469620546	330	PsoOvis1B000689	protein_coding
PsoOvis1B001687	97.4211356532143	-0.463480660469776	0.210401259803953	-2.20284166027159	0.027605910712276	0.238170120380137	0.725234438428341	-48	PsoOvis1B001687	Ty3-I Gag-Pol poly
PsoOvis1B009269	18.3782219903214	1.93546071295866	0.879623657897065	2.20032816941942	0.0277836200772884	0.239211681997847	3.82500255890038	37	PsoOvis1B009269	argonaute-2-like
PsoOvis1B012124	1510.30059913927	0.249330825228434	0.113328923792313	2.20006346910483	0.0278023922600685	0.239211681997847	1.18865564511626	1463	PsoOvis1B012124	small nuclear ribonucleoprotein A
PsoOvis1B014573	12314.6939455675	-0.318878119256124	0.144920856503898	-2.2003604377507	0.0277813323990949	0.239211681997847	0.801693054605227	-1983	PsoOvis1B014573	ribosomal l13
PsoOvis1B007055	211.743763619705	0.362451305735663	0.164809250099544	2.19921700703537	0.0278624956091643	0.239511271239214	1.28560844027426	255	PsoOvis1B007055	protein O-linked-mannose beta-1,2-N-acetylglucosaminyltransferase 1-like,protein O-linked-mannose beta-1,2-N-acetylglucosaminyltransferase 1-like
PsoOvis1B010461	927.546075769534	0.251417572660394	0.114392084810815	2.19785812170654	0.0279592180326635	0.240124816340364	1.19037618811472	906	PsoOvis1B010461	protein_coding
PsoOvis1B009647	887.129294495773	0.213135952053142	0.0970066098059732	2.1971281387881	0.0280112959932605	0.240354172956664	1.15920518420584	792	PsoOvis1B009647	40S ribosomal protein S12, mitochondrial-like isoform X1,40S ribosomal protein S12, mitochondrial-like isoform X1
PsoOvis1B008433	3170.54561943618	0.226907584797347	0.103349459421677	2.19553721971142	0.0281250840532877	0.241112145915651	1.17032367125542	2698	PsoOvis1B008433	reticulon-4-interacting protein 1 homolog, mitochondrial-like,protein_coding,protein_coding
PsoOvis1B012855	1684.88082493109	0.186503933704225	0.084964273431248	2.19508654840839	0.028157389950869	0.241170845392931	1.13800266304407	1367	PsoOvis1B012855	protein_coding,protein_coding,protein_coding
PsoOvis1B014351	2517.31885502518	0.180231352559368	0.0821454328318765	2.19405201660133	0.0282316702595929	0.241588629059732	1.13306557067977	2063	PsoOvis1B014351	G protein-coupled receptor kinase 1-like,non_sense_mediated_decay,protein_coding,protein_coding,G protein-coupled receptor kinase 1
PsoOvis1B011181	10858.2775984614	-0.264358634402545	0.120540101629556	-2.19311773284357	0.0282988977122602	0.241945359231264	0.832568779857505	-623	PsoOvis1B011181	translationally-controlled tumor protein homolog
PsoOvis1B004534	575.471679022553	0.386270446507483	0.176167615606563	2.19263026962995	0.028334028409755	0.242027277840946	1.30701024206882	719	PsoOvis1B004534	protein_coding
PsoOvis1B003210	160.388243268743	0.394466181485729	0.180034727294858	2.19105606686469	0.0284477354189648	0.242779637498967	1.31445630192907	194	PsoOvis1B003210	XP_027197835.1uncharacterized protein LOC113792132,XP_027197835.1uncharacterized protein LOC113792132
PsoOvis1B013023	219.132138234283	0.397375475420858	0.181481104770997	2.18962451172142	0.0285514798338567	0.243445696189131	1.31710966806154	253	PsoOvis1B013023	XP_027203493.1uncharacterized protein LOC113797336
PsoOvis1B005088	6534.99874246363	0.189591261028899	0.0866624422972263	2.18769810777611	0.0286915999983346	0.244420437755597	1.14044056473188	5490	PsoOvis1B005088	protein_coding
PsoOvis1B001737	1860.09359564543	-0.130559268796737	0.059720541326197	-2.18617021710528	0.0288031543483843	0.245150297522232	0.913477267014723	334	PsoOvis1B001737	family domain-containing 1
PsoOvis1B010100	2361.39186884421	0.168333712520695	0.0770485179767904	2.18477547577752	0.0289053130417035	0.245798950129315	1.12375981197967	1845	PsoOvis1B010100	Spectrin beta chain, non-erythrocytic 1
PsoOvis1B004224	860.195741913119	0.289115666127408	0.132391802896571	2.18378826937854	0.0289778099767777	0.246194434000013	1.22189106121296	943	PsoOvis1B004224	protein_coding
PsoOvis1B009244	347116.811976366	-0.359748492323865	0.164945461666769	-2.18101479536701	0.0291823221700075	0.247709801000431	0.7793004246934	-94192	PsoOvis1B009244	apolipophorins-like
PsoOvis1B001896	3957.67854500806	0.163962817459718	0.075206599750887	2.18016527808498	0.0292452123852333	0.248021393845403	1.12036033880536	3122	PsoOvis1B001896	Chitinase-3-like protein 1,zinc finger CCCH-type containing 8,non_sense_mediated_decay,protein_coding
PsoOvis1B000212	6542.84637132742	-0.193549094409527	0.0888288965354317	-2.17889788074002	0.0293392552501	0.248180439383599	0.87445188234051	477	PsoOvis1B000212	proteasome non-atpase regulatory subunit 2
PsoOvis1B000557	1383.81354720032	-0.354738150440011	0.162863463008264	-2.17813218439307	0.0293961970984422	0.248180439383599	0.78201156557015	-303	PsoOvis1B000557	dehydrogenase [ubiquinone] flavoprotein 2, mitochondrial
PsoOvis1B003268	10980.6459930571	-0.181774047135838	0.0834337045446876	-2.17866446333423	0.0293566035280882	0.248180439383599	0.881618224898907	1022	PsoOvis1B003268	Innexin inx2
PsoOvis1B003672	316.396958002893	0.27716746185098	0.127310747199325	2.17709398419468	0.0294735558225007	0.248180439383599	1.21181331435751	308	PsoOvis1B003672	non_sense_mediated_decay
PsoOvis1B004356	2220.88781708312	0.18389357133025	0.0843844378730973	2.17923560273993	0.0293141703568027	0.248180439383599	1.13594546216696	1786	PsoOvis1B004356	repeat-containing 8
PsoOvis1B008113	251.724847090439	-0.508867125965027	0.233639083698589	-2.17800514327261	0.0294056538403342	0.248180439383599	0.702774073502331	-145	PsoOvis1B008113	protein_coding
PsoOvis1B012447	3951.76359467177	0.258032762544264	0.11849450657306	2.17759261595109	0.0294363797767239	0.248180439383599	1.19584695327335	4063	PsoOvis1B012447	helix-loop-helix domain containing protein 2,protein_coding
PsoOvis1B013711	4207.68183799958	-0.204337025598094	0.0938447676743474	-2.17739390977202	0.0294511896999616	0.248180439383599	0.8679374464875	200	PsoOvis1B013711	NADPH--cytochrome P450 reductase-like
PsoOvis1B011310	877.882291215963	0.20780957271926	0.0955116900101807	2.17575013798949	0.0295739489263766	0.248804634262492	1.15493333006897	776	PsoOvis1B011310	serine/threonine-protein kinase A-Raf-like
PsoOvis1B005172	155.81204319044	0.513701471077732	0.236205260422526	2.17480961329488	0.029644386400294	0.249175929343377	1.42770852127285	217	PsoOvis1B005172	protein_coding,protein_coding
PsoOvis1B002070	62.4216861987925	1.09639791453415	0.504452351646551	2.17344197317243	0.0297470686689919	0.249817359487021	2.13820164563182	56	PsoOvis1B002070	protein_coding
PsoOvis1B013504	502.149117817694	-0.44758428933094	0.205982305926461	-2.17292590894062	0.0297858941091451	0.249921855532269	0.733269638833148	-214	PsoOvis1B013504	protein fork head
PsoOvis1B013767	256.914434117286	-0.385286808602926	0.177372161898706	-2.17219435382964	0.0298410063873004	0.250162702218492	0.765626776373786	-73	PsoOvis1B013767	protein_coding,protein_coding,protein_coding,protein_coding,protein_coding
PsoOvis1B011953	2292.89612742723	-0.140876351670665	0.0648712047304343	-2.17163150054115	0.029883469035353	0.250297172565782	0.906968058651753	360	PsoOvis1B011953	acylsynthetase-likecoa synthetase family member 2, mitochondrial,acylsynthetase-likecoa synthetase family member 2, mitochondrial,protein_coding
PsoOvis1B007843	233.339943830613	0.542006698503913	0.249765920274301	2.17005866096009	0.0300024023271484	0.251071340322506	1.45599630924575	366	PsoOvis1B007843	protein_coding
PsoOvis1B001985	900.082583113925	0.262250777719571	0.120930443644186	2.16860841502567	0.0301124257638001	0.251769646302275	1.19934837344632	905	PsoOvis1B001985	coiled-coil domain-containing protein R3HCC1L
PsoOvis1B002760	4551.79297686256	0.174392871093258	0.080441185871956	2.1679549997044	0.0301621105552581	0.251914213029383	1.12848940302014	3659	PsoOvis1B002760	mitotic-specific cyclin-B3
PsoOvis1B005898	128.628854690135	0.464435880549765	0.21425463460854	2.16768183987397	0.03018290212059	0.251914213029383	1.37977773024093	179	PsoOvis1B005898	protein_coding,protein_coding,protein_coding
PsoOvis1B003830	2023.86811124698	0.226537722411009	0.104615427311828	2.16543322750828	0.0303545237510565	0.252042660863271	1.17002367492042	1825	PsoOvis1B003830	division cycle 7-related kinase
PsoOvis1B006380	6552.96072540265	0.269447957900983	0.124388114483192	2.16618733245123	0.0302968747343485	0.252042660863271	1.20534651790178	6573	PsoOvis1B006380	protein_coding
PsoOvis1B007004	228.256410529426	0.41977138742958	0.193832229539917	2.16564287799792	0.0303384871618906	0.252042660863271	1.33771556069466	281	PsoOvis1B007004	protein_coding
PsoOvis1B008967	5793.57677869676	-0.219393027520603	0.101318080828077	-2.16538870187329	0.0303579305441773	0.252042660863271	0.858926729168782	111	PsoOvis1B008967	protein_coding
PsoOvis1B010256	2710.83783826863	-0.284433719926357	0.13129489925448	-2.1663729630125	0.0302826982822917	0.252042660863271	0.821063825794729	-267	PsoOvis1B010256	gdp gtp exchange factor,gdp gtp exchange factor,protein_coding,protein_coding
PsoOvis1B011948	129.361261096801	0.51482804614053	0.237595975427723	2.16682140854335	0.0302484743825675	0.252042660863271	1.4288238290327	186	PsoOvis1B011948	Protein kinase C, brain isozyme,Protein kinase C, brain isozyme
PsoOvis1B013835	1070.70810422103	0.349186285321688	0.161379314721127	2.16376111105133	0.0304826881833246	0.252856834641536	1.27384194718681	1240	PsoOvis1B013835	receptor-interacting serine serine/threonine-protein kinase 4,receptor-interacting serine serine/threonine-protein kinase 4
PsoOvis1B001131	742.47153211833	-0.388643986690046	0.179860011850024	-2.16081375005199	0.0307097294934877	0.254397040865806	0.763847220014708	-264	PsoOvis1B001131	Golgi-associated plant pathogenesis-related protein 1-like
PsoOvis1B006224	1139.50494992601	0.239506258466114	0.110879700758974	2.16005505810972	0.0307684075686228	0.254397040865806	1.18058855290807	1060	PsoOvis1B006224	poz domain-containing 7
PsoOvis1B009453	409.927640469969	0.412467523721169	0.190960744330772	2.159959761189	0.0307757847389649	0.254397040865806	1.330960285851	529	PsoOvis1B009453	of very long chain fatty acids
PsoOvis1B012032	810.618217120702	0.367808620753154	0.170264976580805	2.16021302877047	0.0307561820136283	0.254397040865806	1.29039130354862	961	PsoOvis1B012032	protein_coding
PsoOvis1B001375	12694.6991765801	-0.258000791224701	0.119470471848432	-2.15953605299238	0.0308086034288428	0.254446294927138	0.836245941287251	-567	PsoOvis1B001375	ribosomal l18,protein_coding
PsoOvis1B000011	2362.82736789061	-0.335681071627288	0.155701287546155	-2.15592996639659	0.0310891341313837	0.254984733875842	0.792409965120197	-445	PsoOvis1B000011	betabeta-parvin-like-like,protein_coding,protein_coding,protein_coding,beta-parvin-like isoform X2
PsoOvis1B000699	623.401867325413	-0.288322237833948	0.133620080920456	-2.15777625524405	0.0309452318640429	0.254984733875842	0.818853779688428	-87	PsoOvis1B000699	protein_coding
PsoOvis1B002299	1618.58527554556	0.216949793666452	0.100620514480905	2.1561189066234	0.0310743815412131	0.254984733875842	1.162273659251	1529	PsoOvis1B002299	nipped-B-like protein A
PsoOvis1B003923	172.11138921343	-0.583915430611291	0.270839217206599	-2.1559485979679	0.0310876790976614	0.254984733875842	0.667150691421305	-114	PsoOvis1B003923	Pro-Pol polyprotein
PsoOvis1B005113	3815.21747904631	0.196457061249489	0.0911189286481816	2.15605104410333	0.0310796796044808	0.254984733875842	1.14588086781903	3280	PsoOvis1B005113	pore complex nup155
PsoOvis1B006067	1260.16241257528	-0.387101680534463	0.179484870599552	-2.1567371068179	0.0310261540036955	0.254984733875842	0.764664243830634	-335	PsoOvis1B006067	Retrovirus-related Pol polyprotein from transposon TNT 1-94
PsoOvis1B006484	5350.5548551043	-0.17507586869204	0.0811199491446776	-2.15823444834502	0.0309096083529699	0.254984733875842	0.885720939434284	549	PsoOvis1B006484	emp24 domain-containing 10
PsoOvis1B007934	4149.64799649222	-0.439557582223533	0.203850410855244	-2.15627518423629	0.0310621838120876	0.254984733875842	0.737360693476154	-1628	PsoOvis1B007934	integrator complex subunit 3 homolog isoform X1
PsoOvis1B004645	28.3092377060618	-0.977141971328202	0.453755487387384	-2.15345488592183	0.031282946019742	0.256130810410558	0.507985079736241	-35	PsoOvis1B004645	Zinc finger CCHC-type superfamily
PsoOvis1B006758	106.559995915921	0.512808377294027	0.238131472789244	2.15346745765052	0.0312819589734346	0.256130810410558	1.42682497833058	163	PsoOvis1B006758	protein_coding
PsoOvis1B009421	4264.90464073547	-0.266673984138888	0.123896329503818	-2.15239616223392	0.0313661657160795	0.256590403996909	0.831233680044017	-270	PsoOvis1B009421	aspartate aminotransferase, mitochondrial-like
PsoOvis1B011473	783.360450308085	0.434752896346727	0.202036789179185	2.15185015616709	0.0314091580463244	0.256720409122374	1.35167929865048	920	PsoOvis1B011473	protein obstructor-E-like
PsoOvis1B010177	719.054304670892	-0.204339973754776	0.0949824256864794	-2.15134507544866	0.0314489729294681	0.256824241862803	0.867935672853506	18	PsoOvis1B010177	myogenesis-regulating glycosidase
PsoOvis1B002041	550.952089189182	-0.257154555984679	0.119644738994249	-2.14931770628911	0.0316092238714076	0.257910575136816	0.836736598252232	-33	PsoOvis1B002041	snRNA-associated Sm LSm6
PsoOvis1B000071	2752.40022752457	-0.135619516242672	0.0631233529203009	-2.14848403908303	0.0316753229998309	0.258063550465331	0.910278861403015	440	PsoOvis1B000071	kinase-activated kinase 2,kinase-activated kinase 2,kinase-activated kinase 2,protein_coding
PsoOvis1B010898	634.510435454007	-0.378983513205518	0.176403157457522	-2.14839415953639	0.0316824563698068	0.258063550465331	0.768979203306324	-196	PsoOvis1B010898	polyadenylation element-binding 3,polyadenylation element-binding 3,non_sense_mediated_decay
PsoOvis1B005303	2394.58810225834	-0.25174058634613	0.117234131007504	-2.14733187496409	0.0317668699398833	0.258528830704909	0.839882500187365	-80	PsoOvis1B005303	transcription initiation factor TFIID subunit 11,Transcription initiation factor TFIID subunit 11
PsoOvis1B001496	742.633811667059	0.228001390627509	0.106293635847248	2.14501450449173	0.031951687315531	0.259453807797665	1.17121131016002	702	PsoOvis1B001496	Heparan sulfate 2-O-sulfotransferase 1
PsoOvis1B002525	1740.05241271108	0.212280294815455	0.0989708538207979	2.14487686647446	0.0319626933072812	0.259453807797665	1.15851786762475	1515	PsoOvis1B002525	protein_coding,protein_coding
PsoOvis1B006265	1924.19148887516	0.246784331310535	0.115024700906399	2.1454898762254	0.031913700000223	0.259453807797665	1.18655940546124	1901	PsoOvis1B006265	115
PsoOvis1B001537	234.728543205676	-0.343170410726311	0.160048383125361	-2.14416668275565	0.0320195336082103	0.259692672834397	0.788307053952591	-58	PsoOvis1B001537	plasma membrane-associated
PsoOvis1B005724	791.470941716074	0.447223879546449	0.20866863745069	2.14322518712057	0.0320950207520412	0.26008223403258	1.36341416749043	1093	PsoOvis1B005724	protein argonaute 2-like isoform X2
PsoOvis1B002588	253.42350020186	-0.469831668918182	0.219288555134259	-2.14252708551309	0.032151091503607	0.260120834408754	0.722048840216171	-115	PsoOvis1B002588	protein_coding
PsoOvis1B004318	109.138933794912	0.516572730109403	0.241109465982218	2.14248216263521	0.0321547025327405	0.260120834408754	1.43055278345044	164	PsoOvis1B004318	protein_coding
PsoOvis1B006949	3595.54952093574	-0.120062489625669	0.0561185566640828	-2.13944364863738	0.0323997551134627	0.261656334347683	0.920147794012853	752	PsoOvis1B006949	aspartate--tRNA ligase, cytoplasmic-like,aspartate--tRNA ligase, cytoplasmic-like
PsoOvis1B013354	2255.65358965445	-0.255340183726579	0.119340588004035	-2.13959213706862	0.0323877426192222	0.261656334347683	0.837789562782327	-96	PsoOvis1B013354	coronin-2B-like isoform X2,coronin-2B-like isoform X1,coronin-2B-like isoform X2,protein_coding
PsoOvis1B014082	2269.74279905109	0.221711287121046	0.103647320718451	2.13909327886347	0.0324281146392206	0.26166229129245	1.16611598270192	2074	PsoOvis1B014082	sp-ring zinc finger
PsoOvis1B006521	3955.52550162856	0.481194854210782	0.225092156862713	2.13776819644707	0.0325355614386905	0.261860130423717	1.39589928524296	5513	PsoOvis1B006521	cysteine-rich secretory
PsoOvis1B011659	649.863400406615	0.4437475297912	0.207559412177473	2.13793017206937	0.0325224110025032	0.261860130423717	1.36013280967815	927	PsoOvis1B011659	particle complex subunit 4,particle complex subunit 4
PsoOvis1B013560	142.111306570802	0.756668568762913	0.353929982261549	2.13790468930588	0.0325244795888693	0.261860130423717	1.68958457491205	276	PsoOvis1B013560	artichoke-like growth factor-binding complex acid labile subunit
PsoOvis1B007478	884.899815319563	-0.197939031838697	0.0926963306948844	-2.13534915950692	0.0327325001963658	0.263221540203882	0.87179508073948	39	PsoOvis1B007478	syndrome cell adhesion molecule Dscam2
PsoOvis1B013190	3036.59527372058	-0.119802314453648	0.0561268577015256	-2.13449174530204	0.0328025486507947	0.263561105486835	0.920313748141569	576	PsoOvis1B013190	glycoprotein 4
PsoOvis1B005708	1354.30439148406	0.15758001003747	0.0738557389403415	2.1336190294536	0.0328739789813031	0.263784777106967	1.11541456130382	979	PsoOvis1B005708	of irre 1,of irre 1,of irre 1,of irre 1
PsoOvis1B005968	148.096574385908	0.477540827774576	0.223837555324699	2.13342585466435	0.0328898080029831	0.263784777106967	1.39236825561777	222	PsoOvis1B005968	lachesin-like isoform X2,lachesin-like isoform X2,lachesin-like isoform X2
PsoOvis1B008279	427.4113084865	-0.292487010928383	0.137138067628326	-2.13279227268308	0.0329417704336052	0.263784777106967	0.816493320727619	-54	PsoOvis1B008279	domain containing
PsoOvis1B009929	1442.99219034617	0.35606412757116	0.166926726539798	2.13305643111781	0.0329200972749426	0.263784777106967	1.27992930523931	1746	PsoOvis1B009929	protein_coding
PsoOvis1B002108	896.802505097808	0.217275688811852	0.101990120781767	2.130360148085	0.0331418912817795	0.264064729698779	1.16253623874113	790	PsoOvis1B002108	protein_coding
PsoOvis1B003023	919.375522435727	0.24882097129317	0.116779667704298	2.13068744058443	0.0331149004536667	0.264064729698779	1.18823564389271	850	PsoOvis1B003023	protein_coding
PsoOvis1B004555	1505.05085723801	0.195305579732749	0.0916574842418218	2.1308197726382	0.0331039927695394	0.264064729698779	1.14496665228412	1295	PsoOvis1B004555	autophagy-related 13
PsoOvis1B008079	3139.61273981999	-0.200646520106938	0.0941603707083605	-2.13090197710025	0.0330972184820225	0.264064729698779	0.87016052774807	186	PsoOvis1B008079	4-alpha-glucan-branching enzyme
PsoOvis1B009488	135.220802457659	0.444621271239007	0.208606225689629	2.1313902294581	0.0330570071348118	0.264064729698779	1.36095679833606	194	PsoOvis1B009488	endopeptidase 2
PsoOvis1B013998	2369.20777101741	-0.206394407664113	0.0968835555244772	-2.1303347771126	0.0331439843356748	0.264064729698779	0.866700590297539	97	PsoOvis1B013998	26S proteasome non-ATPase regulatory subunit 14
PsoOvis1B005602	54.0192290694181	0.623323175083738	0.292838138735455	2.12855872454113	0.0332907865065096	0.264788934152951	1.54041937593289	91	PsoOvis1B005602	H domain-containing
PsoOvis1B014635	960.738163312359	-0.297179056377669	0.139595848907044	-2.12885310490542	0.0332664156768418	0.264788934152951	0.81384217087796	-124	PsoOvis1B014635	ribosomal S34, mitochondrial-like
PsoOvis1B001206	4497.1824926279	0.142413388845822	0.066960134033116	2.12683846742884	0.0334335069058798	0.26494772580469	1.10374996249064	3430	PsoOvis1B001206	Pre-mRNA-processing factor 17 like protein
PsoOvis1B001596	2408.88693858928	-0.195127502778907	0.0917189294174222	-2.12745072383981	0.0333826514299815	0.26494772580469	0.873495694535333	156	PsoOvis1B001596	protein unc-45 homolog B-like
PsoOvis1B002378	2631.96121964705	0.257626445112884	0.121157673347905	2.12637332819282	0.0334721867696984	0.26494772580469	1.1955102050126	2641	PsoOvis1B002378	Ubiquitin carboxyl-terminal hydrolase 8
PsoOvis1B008384	857.006953404621	-0.271867583415999	0.127828955368947	-2.12680751893279	0.0334360793205814	0.26494772580469	0.828246677789637	-66	PsoOvis1B008384	protein_coding
PsoOvis1B010477	1949.01059038932	-0.584051776846645	0.274710000990513	-2.12606666936314	0.0334977087166101	0.26494772580469	0.667087643317335	-1359	PsoOvis1B010477	histidine-rich glycoproteinglycoprotein-like-like
PsoOvis1B013216	5610.40031223575	-0.160992895535815	0.0756775494219556	-2.12735344584384	0.0333907271469255	0.26494772580469	0.894409306236116	783	PsoOvis1B013216	RRP12
PsoOvis1B014223	5637.70192250732	0.191471409229354	0.0900634753082735	2.12596070242656	0.0335065317759969	0.26494772580469	1.14192777790002	4901	PsoOvis1B014223	protein_coding,protein_coding,protein_coding
PsoOvis1B002761	507.881544531018	0.272743846757348	0.128400481396706	2.12416529743902	0.0336563239217287	0.265688630425447	1.20810332330833	518	PsoOvis1B002761	protein_coding
PsoOvis1B011279	1995.3221571141	-0.159632004539294	0.0751451768635455	-2.12431470923498	0.0336438365598908	0.265688630425447	0.895253398581404	258	PsoOvis1B011279	tyrosinenon11-likereceptorprotein phosphatase non-receptor type 11
PsoOvis1B001438	3373.96109306431	-0.155645546875658	0.0733128309861951	-2.12303282770469	0.0337511010841932	0.266214971332691	0.897730585371809	442	PsoOvis1B001438	finger rna-binding
PsoOvis1B001126	6462.83928050365	-0.297817468889877	0.140364046120422	-2.12175038495522	0.0338587050773824	0.266841525123165	0.813482114130494	-707	PsoOvis1B001126	t-complex protein 1 subunit eta
PsoOvis1B012983	1478.8058067723	0.430980255857352	0.203179542719587	2.12117937706041	0.0339067100744032	0.266997726130359	1.3481492813833	1987	PsoOvis1B012983	protein_coding
PsoOvis1B002517	2463.13097107406	-0.303696341666956	0.143285239701745	-2.11952286431675	0.03404630355999	0.26757972575001	0.810173981039835	-374	PsoOvis1B002517	enhancer-binding delta-like,enhancer-binding delta-like,enhancer-binding delta-like
PsoOvis1B002915	109.353342745259	-0.49812634420985	0.234984647991411	-2.11982505439273	0.0340208015818387	0.26757972575001	0.708025710946437	-62	PsoOvis1B002915	protein_coding
PsoOvis1B012769	7773.73680272243	-0.202505586948305	0.0955531807085685	-2.11929718557392	0.0340653593639303	0.26757972575001	0.869039954997449	443	PsoOvis1B012769	ABC transporter G family member 20,ABC transporter G family member 20
PsoOvis1B006941	512.422557165041	-0.31111164436009	0.146832112379222	-2.11882563915299	0.0341052051078077	0.267670760551999	0.806020454401981	-82	PsoOvis1B006941	domain-containing 3-like isoform X1,domain-containing 3-like isoform X1
PsoOvis1B007481	532.788408889903	-0.350667908740141	0.165588281253895	-2.11770969590816	0.0341996612061177	0.268189892885391	0.784220951647628	-145	PsoOvis1B007481	carrier organic anion transporter family member 5a1,protein_coding
PsoOvis1B008005	162.405406403915	-0.516673256775928	0.244030134655182	-2.11725186115229	0.0342384780618357	0.268272210653242	0.698981774192429	-102	PsoOvis1B008005	ETS homologous factor
PsoOvis1B003425	134.001906839737	-0.44324433498746	0.209490077716741	-2.11582495848222	0.0343596975593914	0.268555622920887	0.735478801610431	-71	PsoOvis1B003425	protein_coding
PsoOvis1B009708	387.757606514818	-0.319719736150634	0.15107533631862	-2.11629339335933	0.034319862295389	0.268555622920887	0.801225511822609	-65	PsoOvis1B009708	protein_coding
PsoOvis1B011074	1366.00076397463	0.258118082349	0.121982344511399	2.11602821197521	0.0343424082227862	0.268555622920887	1.19591767677533	1311	PsoOvis1B011074	domain-binding 5 homolog
PsoOvis1B009677	1777.96160009275	-0.211800335078936	0.100188217034632	-2.11402439675839	0.0345131836402517	0.269532884273788	0.86345905060068	30	PsoOvis1B009677	natural resistance-associated macrophage protein 2-like,resistance-associated macrophage 2-like,natural resistance-associated macrophage protein 2-like,resistance-associated macrophage 2-like
PsoOvis1B004978	3137.44959044225	-0.180590454721378	0.0854643023981146	-2.1130512933943	0.0345963778691961	0.269960039172071	0.882341804565438	267	PsoOvis1B004978	dolichyl-diphosphooligosaccharide--protein glycosyltransferase 48 kDa subunit
PsoOvis1B000767	126.475039166235	-0.614552262238499	0.291110963191077	-2.11105846204468	0.0347672871701558	0.270402718688741	0.653132560587156	-101	PsoOvis1B000767	chitin-binding type-2 domain-containing protein
PsoOvis1B002701	3824.16184258432	-0.209238197600252	0.0990994279354293	-2.1113966241721	0.0347382349983386	0.270402718688741	0.864993863122012	175	PsoOvis1B002701	glycine--tRNA ligase,glycine--tRNA ligase
PsoOvis1B013195	664.193907803993	0.419216488191703	0.198537277425841	2.11152531971378	0.0347271839598482	0.270402718688741	1.33720113831942	946	PsoOvis1B013195	finger Y-chromosomal 1-like
PsoOvis1B013875	247.232287376356	-0.325005624393036	0.153932771964181	-2.11134783221251	0.0347424255309528	0.270402718688741	0.798295274170772	-46	PsoOvis1B013875	calcium-binding mitochondrial carrier aralar1
PsoOvis1B004383	2882.81900614844	-0.186064653499544	0.0882017952227243	-2.10953363284386	0.0348985461033106	0.271200924722446	0.879000168171956	250	PsoOvis1B004383	dna-directed RNA polymerase, mitochondrial
PsoOvis1B004702	129.564762090507	-0.621740066096905	0.294782376676346	-2.10914937693015	0.0349316899357431	0.271235982591225	0.649886612344516	-72	PsoOvis1B004702	protein_coding
PsoOvis1B011942	2130.73095121107	0.390678189093749	0.185301794122814	2.1083346275364	0.0350020547190108	0.27155975786502	1.31100954476374	2729	PsoOvis1B011942	ras-specific guanine nucleotide-releasing factor 1
PsoOvis1B013586	2856.50002237635	-1.15239231853431	0.546871175325431	-2.10724640560649	0.0350962263305694	0.272067554852278	0.449878610752605	-3855	PsoOvis1B013586	cuticle 1
PsoOvis1B000923	443.340413645205	0.240367718711764	0.114211605719058	2.10458225500331	0.0353276876198633	0.272658712766891	1.18129371496955	437	PsoOvis1B000923	protein_coding,protein_coding
PsoOvis1B001479	6762.1449872944	0.280555857242594	0.133300743694616	2.10468336084705	0.0353188798264331	0.272658712766891	1.21466279274577	7160	PsoOvis1B001479	E3 ubiquitin-protein ligase KCMF1,protein_coding,protein_coding,E3 ubiquitin-protein ligase KCMF1,protein_coding,protein_coding,protein_coding,protein_coding
PsoOvis1B001689	5708.20341725632	0.336260137671463	0.15986566437613	2.1033918633104	0.0354315291265748	0.272658712766891	1.26247965395925	6086	PsoOvis1B001689	juvenile hormone acid O-methyltransferase-like
PsoOvis1B002139	601.362012079765	0.24430215305555	0.116113689465578	2.10399096075552	0.0353792355165368	0.272658712766891	1.18451966757578	577	PsoOvis1B002139	tri-snrnp-associated 2,tri-snrnp-associated 2
PsoOvis1B004751	3325.72513609601	0.316848509471494	0.150552364743837	2.10457344865096	0.0353284548703119	0.272658712766891	1.24560661348982	3691	PsoOvis1B004751	protein_coding
PsoOvis1B005913	2031.20532774866	-0.368056425955105	0.174957910787752	-2.10368553384024	0.0354058871780775	0.272658712766891	0.77482562578051	-478	PsoOvis1B005913	dehydrogenase [ubiquinone] 1 beta subcomplex subunit 7
PsoOvis1B008564	88.9734416287327	0.466810251144859	0.221791698036483	2.10472373527737	0.0353153631483879	0.272658712766891	1.38205042193502	133	PsoOvis1B008564	Tryptophan 5-hydroxylase 1
PsoOvis1B009846	149.452944832539	1.83255508509141	0.870292754239577	2.10567659694308	0.0352324540635579	0.272658712766891	3.56167304329838	192	PsoOvis1B009846	protein_coding
PsoOvis1B013232	3037.84111272236	-0.242889159387728	0.115461292697214	-2.10364143440417	0.0354097367256017	0.272658712766891	0.845051306245262	-75	PsoOvis1B013232	non_sense_mediated_decay
PsoOvis1B005220	2251.48860291719	0.215686778288607	0.102603967573208	2.10212902473498	0.0355419749854539	0.273064987053694	1.16125658559388	2062	PsoOvis1B005220	interferon-induced, double-stranded RNA-activated protein kinase
PsoOvis1B005793	46.2926446800855	0.858152892339331	0.40819304487071	2.10232120101689	0.0355251486284592	0.273064987053694	1.81271597236397	101	PsoOvis1B005793	protein_coding
PsoOvis1B010640	169.036876676601	0.510963089833697	0.243177904517762	2.1011904467512	0.035624251680514	0.273253875440898	1.4250011561996	255	PsoOvis1B010640	complex 5-like,complex 5-like
PsoOvis1B013006	53.5459914679099	-1.08513452989981	0.516370465498053	-2.10146513482945	0.0356001554454017	0.273253875440898	0.471348313141145	-69	PsoOvis1B013006	protein_coding
PsoOvis1B011081	2336.70781443106	0.26325163831378	0.125396549720009	2.09935312336407	0.0357857837106833	0.274270816416912	1.20018070250145	2298	PsoOvis1B011081	protein_coding,protein_coding
PsoOvis1B000534	5374.98266239864	-0.307243480821024	0.146517309693904	-2.09697735689319	0.0359955798195764	0.274661099499307	0.808184461584033	-685	PsoOvis1B000534	dehydrogenase 1
PsoOvis1B002552	619.775771416208	-0.231765676611937	0.110482985082816	-2.09774995161662	0.035927239754196	0.274661099499307	0.851592012598907	-16	PsoOvis1B002552	protein_coding,protein_coding
PsoOvis1B003960	2738.60644743412	0.225626076325204	0.10760460314495	2.09680691839244	0.0360106709150363	0.274661099499307	1.16928456475896	2568	PsoOvis1B003960	protein_coding
PsoOvis1B006369	500.217278844194	0.407352712142249	0.194258219251699	2.0969651308007	0.0359966621720028	0.274661099499307	1.32624996414986	676	PsoOvis1B006369	FMRFamide receptor
PsoOvis1B007245	10315.1033148189	-0.287979563779596	0.137239193411664	-2.09837697687257	0.0358718574361744	0.274661099499307	0.819048299849543	-1024	PsoOvis1B007245	40S ribosomal protein S5,40S ribosomal protein S5
PsoOvis1B008132	38889.1400594721	-0.15709723717303	0.0748809680658391	-2.09795948464371	0.0359087245393438	0.274661099499307	0.896827711731044	5547	PsoOvis1B008132	long-chain-fatty-acid--CoA ligase 4-like
PsoOvis1B010506	640.623701013233	0.566499996758879	0.270230196756743	2.09636081961941	0.0360501952717418	0.274741351415294	1.48092645574373	1040	PsoOvis1B010506	Ubiquitin carboxyl-terminal hydrolase 31
PsoOvis1B008939	1256.37060874971	-0.199679554004733	0.0952816393776464	-2.09567714524	0.0361108406043865	0.274769962887987	0.870743948188522	61	PsoOvis1B008939	protein_coding
PsoOvis1B009243	1079.14899456739	0.19205338265141	0.0916431901018915	2.09566452715013	0.0361119607089142	0.274769962887987	1.1423885167656	931	PsoOvis1B009243	XP_027205045.1homeobox protein onecut-like
PsoOvis1B011705	357.153969249261	0.325659945014628	0.155455665858294	2.09487343685167	0.0361822447527706	0.274917765570366	1.2532375873054	419	PsoOvis1B011705	putative peptidyl-tRNA hydrolase PTRHD1
PsoOvis1B013285	44430.644091211	-0.142536481152019	0.0680432408117589	-2.09479265613384	0.0361894282345874	0.274917765570366	0.905924997993582	7418	PsoOvis1B013285	protein_coding
PsoOvis1B000552	3337.84524714193	-0.37325133984105	0.178240195092568	-2.09409184974918	0.0362517989706068	0.274950593793882	0.772040619930677	-1166	PsoOvis1B000552	Adenosine kinase 2,Adenosine kinase 2,Adenosine kinase 2,protein_coding
PsoOvis1B005157	2871.68870126895	-0.238620139511886	0.113933942565798	-2.09437270525488	0.0362267922512024	0.274950593793882	0.847555566294561	-47	PsoOvis1B005157	Signal recognition particle receptor subunit alpha
PsoOvis1B004319	1325.28339674555	-0.28927939540837	0.138244576896676	-2.09251893927512	0.0363921193518998	0.27570807911807	0.818310690445285	-135	PsoOvis1B004319	protein_coding
PsoOvis1B010134	1770.48065196562	-0.194642673736486	0.0930416648988447	-2.09199474179769	0.0364389860715532	0.27570807911807	0.873789288979555	116	PsoOvis1B010134	protein_coding
PsoOvis1B011093	1501.93777003754	-0.190819041532381	0.0912036898364748	-2.09222940293878	0.0364179994594791	0.27570807911807	0.876108199173094	103	PsoOvis1B011093	Pyruvate dehydrogenase E1 component subunit beta, mitochondrial,Pyruvate dehydrogenase E1 component subunit beta, mitochondrial
PsoOvis1B011950	1259.16129827729	-0.312311415456255	0.149347657724146	-2.09117049584475	0.0365127831238592	0.276045965309112	0.805350431961878	-227	PsoOvis1B011950	5
PsoOvis1B000863	1915.58396100064	0.272302340972601	0.130303308522158	2.08975768966216	0.036639571842972	0.27678362365907	1.2077336658384	2005	PsoOvis1B000863	non_sense_mediated_decay
PsoOvis1B014582	1340.36118776793	0.210508470945762	0.100776513427396	2.08886439693532	0.0367199315400345	0.277169650580675	1.15709592495541	1195	PsoOvis1B014582	protein_coding
PsoOvis1B001798	29.8320482953264	1.19595245831106	0.573047947400366	2.08700242926705	0.0368879149555878	0.277945266662715	2.29096029981275	93	PsoOvis1B001798	Atrial natriuretic peptide-converting enzyme
PsoOvis1B006553	2919.92287631564	0.167675592194884	0.0803649831149487	2.08642602406887	0.0369400496915822	0.277945266662715	1.12324729859876	2357	PsoOvis1B006553	probable serine serine/threonine-protein kinase DDB_G0282963 isoform X1
PsoOvis1B009353	26326.5078526791	-0.241460656514652	0.115681950463882	-2.08728030212491	0.0368628042874506	0.277945266662715	0.845888458951472	-414	PsoOvis1B009353	peroxiredoxin 1,protein_coding,peroxiredoxin 1,protein_coding
PsoOvis1B012292	20.8561512788023	1.58215711789827	0.758224357007988	2.08666089828818	0.0369187982022049	0.277945266662715	2.9941720386155	70	PsoOvis1B012292	of very long chain fatty acids 6,of very long chain fatty acids 6
PsoOvis1B004011	28.4303650522096	0.834186376089153	0.40006364262031	2.08513418171533	0.0370571222875848	0.277970746700718	1.78285129645339	56	PsoOvis1B004011	protein_coding
PsoOvis1B004071	2105.66102437565	-0.17660981338014	0.0847068107770313	-2.08495411124638	0.0370734661489299	0.277970746700718	0.884779697621336	216	PsoOvis1B004071	papilin-like isoform X2
PsoOvis1B006999	204.806404707112	-0.507652277498506	0.24349804817602	-2.08483099269663	0.037084644376094	0.277970746700718	0.703366106847028	-122	PsoOvis1B006999	proteinase stubble-like
PsoOvis1B010859	581.30967674653	0.303369160984736	0.145448877675308	2.08574425484368	0.0370017953910495	0.277970746700718	1.23402289476519	633	PsoOvis1B010859	protein_coding
PsoOvis1B012672	3285.93189670271	-0.209839552504337	0.100653558739182	-2.08477032638342	0.0370901534708865	0.277970746700718	0.864633385064142	112	PsoOvis1B012672	kinase 3
PsoOvis1B006458	723.031670401265	-0.238609120357572	0.114513778232751	-2.08367171217244	0.0371900390221582	0.278108925601189	0.847562039860337	-30	PsoOvis1B006458	XP_027198227.1uncharacterized protein LOC113792528
PsoOvis1B011499	5573.57314252106	-0.26071900426418	0.125129170239799	-2.08359892233389	0.0371966651258003	0.278108925601189	0.834671835528067	-329	PsoOvis1B011499	cathepsin B-like isoform X2
PsoOvis1B012080	590.802587888973	0.365963511962366	0.175626735854328	2.08375740847288	0.0371822393233404	0.278108925601189	1.28874203575001	681	PsoOvis1B012080	resistant to fluoxetine 6-like
PsoOvis1B013745	339.781518147386	-0.643635138165592	0.308989203009295	-2.08303439698581	0.0372480883460195	0.278273770427321	0.640098069144711	-353	PsoOvis1B013745	protein_coding
PsoOvis1B002269	1551.39353077148	0.359492727773686	0.172734896578864	2.08118182772383	0.0374172662374573	0.278573153874502	1.28297470597443	1854	PsoOvis1B002269	IP6K3 kinase,protein_coding,IP6K3 kinase
PsoOvis1B003044	285.062493628774	-0.47046024768642	0.22602065427809	-2.08149228303524	0.0373888697158769	0.278573153874502	0.721734313792889	-110	PsoOvis1B003044	protein_coding
PsoOvis1B003741	1351.73684128435	-0.258140073244047	0.123999628902339	-2.08178101442026	0.0373624766879248	0.278573153874502	0.836165211543348	-64	PsoOvis1B003741	Deoxyhypusine hydroxylase
PsoOvis1B004211	1209.52840733866	0.414217592657488	0.199000369035051	2.08149158047305	0.0373889339566594	0.278573153874502	1.33257579399735	1630	PsoOvis1B004211	protein_coding
PsoOvis1B009138	613.161416371709	0.237043917414413	0.113909430289813	2.08098589213655	0.0374351973907148	0.278573153874502	1.17857528454925	589	PsoOvis1B009138	c-1-tetrahydrofolate synthase, cytoplasmic-like,c-1-tetrahydrofolate synthase, cytoplasmic-like
PsoOvis1B000461	2113.50444200732	-0.256404520133691	0.123254602394005	-2.08028353630194	0.0374995339775349	0.278574394723091	0.837171718352065	-96	PsoOvis1B000461	protein_coding,protein_coding
PsoOvis1B004308	4332.53355680387	-0.201387866252446	0.0968341859495355	-2.07971868899066	0.0375513428711724	0.278574394723091	0.869713500192231	219	PsoOvis1B004308	4-formylbenzenesulfonate dehydrogenase 1 2
PsoOvis1B008849	810.36963535475	-0.600594960383668	0.28878056231675	-2.07976241740572	0.0375473298419053	0.278574394723091	0.659481932174181	-700	PsoOvis1B008849	protein_coding
PsoOvis1B013321	32783.3938852611	-0.331858573040785	0.159570351366502	-2.07970071005591	0.0375529929337472	0.278574394723091	0.794512282077766	-6167	PsoOvis1B013321	partial,protein_coding,protein_coding
PsoOvis1B007681	303.237442618435	0.331571045834873	0.159463587357345	2.0792900205603	0.0375907018143841	0.278635929802551	1.25838296492022	363	PsoOvis1B007681	protein_coding
PsoOvis1B001300	475.729004102361	-0.359676121341496	0.173101763975575	-2.07783048006516	0.0377249754159178	0.279194290714835	0.779339518299677	-147	PsoOvis1B001300	scoloptoxin SSD14-like isoform X1
PsoOvis1B003526	2336.31625988893	0.204451714337339	0.0983960529585039	2.07784467150895	0.0377236678813113	0.279194290714835	1.15224836004418	2060	PsoOvis1B003526	protein_coding
PsoOvis1B001627	2565.65624735361	-0.136062344181449	0.0655620522456043	-2.07532161549399	0.0379567374297249	0.280690221445577	0.909999498791697	470	PsoOvis1B001627	dnaJ homolog shv-like
PsoOvis1B006157	937.947800033413	0.214264055905905	0.103262582670038	2.07494380215685	0.0379917434846355	0.280729942301055	1.16011196991241	853	PsoOvis1B006157	non_sense_mediated_decay,protein_coding
PsoOvis1B010830	380.19875684114	0.556058119337165	0.268059868827737	2.074380330666	0.0380440025870928	0.280896988704232	1.47024656445333	615	PsoOvis1B010830	particle complex subunit 1
PsoOvis1B002848	7322.65974926875	-0.306654287013065	0.147862113196185	-2.07392063040647	0.0380866827069983	0.280993103803267	0.80851458993072	-907	PsoOvis1B002848	ATP synthase subunit b, mitochondrial-like
PsoOvis1B000633	1283.89729033436	0.319993925411123	0.154384481654496	2.07270783942684	0.0381994777584942	0.281386977298768	1.24832529271185	1411	PsoOvis1B000633	synembrynsynembryn-a-like-like
PsoOvis1B008657	2900.0588538921	-0.284088120026914	0.13705506851138	-2.07280272895071	0.0381906423731292	0.281386977298768	0.821260536504776	-259	PsoOvis1B008657	Proteasome subunit beta type-6
PsoOvis1B000482	66.3333457186804	-0.658315548002427	0.317870943766298	-2.07101517427912	0.0383573780180193	0.281898207676634	0.633617660240107	-51	PsoOvis1B000482	Retrovirus-related Pol polyprotein from transposon TNT 1-94
PsoOvis1B009971	937.604941539248	-0.262384859584172	0.126657526040075	-2.0716089109553	0.0383019282338344	0.281898207676634	0.833708610434022	-56	PsoOvis1B009971	RNA-binding protein Musashi homolog Rbp6-like isoform X2,RNA-binding protein Musashi homolog Rbp6-like isoform X2,RNA-binding protein Musashi homolog Rbp6-like isoform X2,RNA-binding protein Musashi homolog Rbp6-like isoform X2
PsoOvis1B014035	1473.83830316328	0.17285573788509	0.083464589156704	2.07100687407153	0.0383581536678118	0.281898207676634	1.12728768351475	1203	PsoOvis1B014035	Geranylgeranyl pyrophosphate synthase,Geranylgeranyl pyrophosphate synthase,Geranylgeranyl pyrophosphate synthase
PsoOvis1B000045	219.114727560412	0.415271038118213	0.200553905507606	2.07062054995715	0.0383942701974251	0.281944900449774	1.33354918652109	285	PsoOvis1B000045	5-hydroxytryptamine receptor 2A-like,5-hydroxytryptamine receptor 2B
PsoOvis1B003994	307.862537237916	0.270729300572223	0.130794137189717	2.06988865395037	0.0384627726876922	0.28221629645136	1.2064175328774	321	PsoOvis1B003994	protein_coding,protein_coding
PsoOvis1B007023	1688.92958310188	-0.253519851620102	0.122530325447082	-2.069037609221	0.0385425576151837	0.28221629645136	0.838847317696923	-108	PsoOvis1B007023	Monocarboxylate transporter 10,Monocarboxylate transporter 10
PsoOvis1B007537	97.298818041619	0.469113151221054	0.226693492116005	2.06937193848069	0.038511197690952	0.28221629645136	1.38425827979367	115	PsoOvis1B007537	stearoyl-coa desaturase
PsoOvis1B007634	35.411137963387	2.12404329462478	1.02662659326095	2.06895409544966	0.0385503945537908	0.28221629645136	4.3591392626855	66	PsoOvis1B007634	protein_coding
PsoOvis1B000301	491.728412584955	0.332794303200945	0.160923180039359	2.06803210773954	0.0386370039925037	0.282414130982704	1.25945039702982	579	PsoOvis1B000301	GSCOCG00003501001-RA-CDS, partial
PsoOvis1B002026	146.108790550007	1.69459680903443	0.819424972955777	2.06803168680811	0.0386370435715808	0.282414130982704	3.23686413114898	158	PsoOvis1B002026	threonine-kinase mark2
PsoOvis1B002392	1382.4405125506	0.202551643687832	0.0980045821492026	2.06675687244364	0.0387570691850815	0.28285494328989	1.15073181486997	1202	PsoOvis1B002392	AN1-type zinc finger protein 2A isoform X3
PsoOvis1B010581	932.750423331977	-0.181040648940617	0.0875946702367828	-2.06679982299418	0.0387530201777617	0.28285494328989	0.882066512006879	76	PsoOvis1B010581	phospholipase A2 inhibitor beta
PsoOvis1B003055	537.138629053745	-0.241544501949802	0.116919927982235	-2.06589677327292	0.0388382276155549	0.283229045575175	0.845839299688419	-14	PsoOvis1B003055	partial,partial
PsoOvis1B003820	31.927774566769	-0.903669829812737	0.437711071175291	-2.06453500795926	0.0389670182019479	0.283930872047357	0.534525311218884	-56	PsoOvis1B003820	pleckstrin homology domain-containing family H member 1-like
PsoOvis1B007906	7498.72385084014	-0.295047065840627	0.142954030526831	-2.06392967552776	0.0390243846094857	0.283930872047357	0.815045742279514	-893	PsoOvis1B007906	60S ribosomal protein L32
PsoOvis1B008120	183.039225885236	0.386447088744903	0.187217183047021	2.06416463732308	0.0390021091355274	0.283930872047357	1.30717028098312	226	PsoOvis1B008120	protein_coding
PsoOvis1B007823	554.574710233683	0.266894441810434	0.129337876277019	2.06354433436647	0.0390609401415148	0.283978730591381	1.20321498671287	550	PsoOvis1B007823	protein_coding
PsoOvis1B007859	62.5517306703266	-1.88333972274195	0.913780586387723	-2.06104151346332	0.0392990797710584	0.285490937631316	0.271055517121868	-227	PsoOvis1B007859	transposable element Tc1 transposase
PsoOvis1B008108	8920.29171401739	-0.336386016783859	0.163289130138056	-2.06006374398256	0.0393924473483056	0.285949926230268	0.792022863828933	-1732	PsoOvis1B008108	protein_coding
PsoOvis1B009276	723.898551870163	0.305736876489991	0.148454691952609	2.05946253680948	0.0394499502946927	0.285965441654858	1.23604980549582	786	PsoOvis1B009276	shadow domain containing
PsoOvis1B010196	1797.59886205089	0.239160474687134	0.116130567309792	2.05941019860124	0.0394549595949435	0.285965441654858	1.18030562447088	1726	PsoOvis1B010196	Histone lysine demethylase PHF8,Histone lysine demethylase PHF8,protein_coding
PsoOvis1B003492	85.3112776165706	-0.523628207696907	0.254339810906443	-2.05877407013375	0.0395158867535188	0.285969438667749	0.695620228811829	-46	PsoOvis1B003492	protein_coding
PsoOvis1B010903	88.8197489770332	-0.661778671024408	0.321406262141637	-2.05900988554098	0.0394932914993234	0.285969438667749	0.632098514268779	-72	PsoOvis1B010903	protein_coding
PsoOvis1B010839	8378.70940593819	-0.103362634969377	0.0502210261561443	-2.05815457947849	0.0395752971138496	0.286180755388929	0.930860809800375	1903	PsoOvis1B010839	E3 ubiquitin-protein ligase UBR2
PsoOvis1B005677	1207.00821285706	0.251434531998759	0.122203771314594	2.05750223003741	0.0396379406313255	0.286196807622368	1.19039018144709	1187	PsoOvis1B005677	protein_coding,protein_coding
PsoOvis1B013942	837.576808877421	0.227821635066577	0.110714567081553	2.05773857110205	0.0396152356634572	0.286196807622368	1.17106538976465	796	PsoOvis1B013942	protein_coding
PsoOvis1B009699	3962.17850470698	-0.277137759313175	0.134717914625363	-2.05717079338607	0.0396697999078187	0.2862086934705	0.825226605941751	-293	PsoOvis1B009699	2 isoform X1
PsoOvis1B007896	121.431177567746	0.592755656140546	0.288244446228462	2.05643391883683	0.039740709691306	0.286502087447292	1.50812462963112	217	PsoOvis1B007896	protein_coding
PsoOvis1B001776	1683.2975421272	-0.301332670474913	0.146573798222574	-2.055842682178	0.0397976824202727	0.286694635412353	0.811502435377807	-201	PsoOvis1B001776	triad nucleotide-binding 1
PsoOvis1B008128	38.3852997271801	-6.67098678827855	3.24678255547176	-2.05464538333065	0.0399132688039278	0.287308811078729	0.00981370222289396	-44	PsoOvis1B008128	protein_coding
PsoOvis1B014080	3997.03244116915	-0.163905096424575	0.0798059715347395	-2.05379488868484	0.0399955478669698	0.287682479076541	0.892605687059123	500	PsoOvis1B014080	acylamino-acid-releasing enzyme-like protein,acylamino-acid-releasing enzyme-like protein
PsoOvis1B003034	1162.40882874439	-0.20486020274106	0.0998136773953283	-2.05242616129328	0.0401282642191289	0.288418093283618	0.867622755789748	23	PsoOvis1B003034	hemicentin-1-like isoform X2
PsoOvis1B012030	907.314135672772	-0.272751645879071	0.132940843014388	-2.0516768187603	0.0402010810602849	0.288722396424624	0.827739295788829	-83	PsoOvis1B012030	mitochondrial fission 1 protein-like
PsoOvis1B005816	33.5776688744713	1.1885192198447	0.579710062159743	2.05019594694769	0.040345313357221	0.289481194775483	2.27918687657534	64	PsoOvis1B005816	phosphatase 2C
PsoOvis1B008654	1084.7306277789	0.334011785340453	0.162935364301203	2.04996494636362	0.0403678516096709	0.289481194775483	1.26051368864638	1225	PsoOvis1B008654	AKR-like isoform X1,AKR-like isoform X1,protein_coding
PsoOvis1B001032	589.354044994381	-0.431131514009674	0.210516773720957	-2.04796751531612	0.0405631825068625	0.289785088904606	0.741679853367701	-207	PsoOvis1B001032	snrna-associated sm lsm7
PsoOvis1B006765	20.1665104661048	1.23321580575788	0.601870696040851	2.04897133864477	0.0404649176354563	0.289785088904606	2.35090429091643	60	PsoOvis1B006765	protein_coding
PsoOvis1B007401	24.435106191394	1.24333209446733	0.606990339765587	2.04835565414022	0.0405251634017862	0.289785088904606	2.36744694421311	44	PsoOvis1B007401	protein_coding
PsoOvis1B011054	8348.06726954996	-0.232531065262509	0.113492327491017	-2.04887035452606	0.040474793892467	0.289785088904606	0.851140339878739	41	PsoOvis1B011054	aldehyde dehydrogenase, mitochondrial-like,non_sense_mediated_decay,protein_coding
PsoOvis1B014089	2816.72029590759	0.252292496400955	0.123186570752471	2.04805194965535	0.0405549093935407	0.289785088904606	1.19109831179803	2770	PsoOvis1B014089	protein_coding,protein_coding,non_sense_mediated_decay
PsoOvis1B002402	147.39601437551	-0.488826751883014	0.238729308651332	-2.04761935032013	0.0405973118045638	0.289810350206957	0.712604376061828	-112	PsoOvis1B002402	KAH7636944.1hypothetical protein HUG17_7150
PsoOvis1B000964	21.9801675992489	1.81540814651007	0.886869213049848	2.04698519217628	0.040659538479636	0.289830383654122	3.51959187511745	40	PsoOvis1B000964	N9Q proDer p 3, partial
PsoOvis1B013328	1909.85563112192	-0.189923313161734	0.0927827845912188	-2.04696716097167	0.0406613089703714	0.289830383654122	0.876652318764531	140	PsoOvis1B013328	Tubulin gamma-1 chain
PsoOvis1B006590	23585.7911684643	-0.236278720022889	0.115495967243087	-2.04577463320073	0.0407785488890856	0.290447514004743	0.848932221993056	-130	PsoOvis1B006590	14-3-3 protein zeta isoform X1,protein_coding,protein_coding,protein_coding,protein_coding,protein_coding,protein_coding,protein_coding,protein_coding,protein_coding
PsoOvis1B011161	213.280731210556	-0.345621091359529	0.169008995479383	-2.04498636524758	0.0408562023493243	0.290781972092524	0.786969107351692	-44	PsoOvis1B011161	innexin unc-9-like protein
PsoOvis1B004456	1265.40564326517	-0.249824755301775	0.122278967847564	-2.04307216277139	0.0410452951058339	0.291230654677156	0.840998565455117	-40	PsoOvis1B004456	Succinate dehydrogenase assembly factor 2, mitochondrial
PsoOvis1B006623	417.645465231749	0.297380384818421	0.145583058977067	2.04268537086631	0.0410835939100666	0.291230654677156	1.22891095567059	450	PsoOvis1B006623	protein_coding
PsoOvis1B007122	213.883761237369	-0.384068293259939	0.188021916341193	-2.04267832566386	0.0410842917824401	0.291230654677156	0.766273705931921	-69	PsoOvis1B007122	PDGF-and VEGF-related factor 3,protein_coding,protein_coding
PsoOvis1B007656	547.977914854745	1.50975864582476	0.739290545791126	2.0421722615283	0.0411344469500723	0.291230654677156	2.84762396103695	796	PsoOvis1B007656	protein_coding
PsoOvis1B008049	2021.65880603771	-0.17902453028075	0.0876483527449696	-2.04253160126874	0.0410988280552051	0.291230654677156	0.883300032519467	192	PsoOvis1B008049	protein_coding
PsoOvis1B012247	234.739800096622	0.410619189935894	0.201053240872157	2.04234056687996	0.0411177607352398	0.291230654677156	1.32925619483194	315	PsoOvis1B012247	protein_coding
PsoOvis1B013693	2238.28752122445	-0.250003894992351	0.122328797067301	-2.04370435241678	0.0409827629864076	0.291230654677156	0.840894145002143	-58	PsoOvis1B013693	integrin-linked protein kinase,integrin-linked protein kinase
PsoOvis1B008413	203.081631776246	-0.393970978044277	0.192974436521106	-2.04157081708171	0.0411941225470892	0.291435341963089	0.761031999555856	-68	PsoOvis1B008413	GTP-binding 6
PsoOvis1B005855	2806.75691059938	-0.24155645131143	0.118363628807005	-2.04079964213749	0.0412707461689401	0.291759536162962	0.845832293912751	-43	PsoOvis1B005855	Elongation factor G, mitochondrial,Elongation factor G, mitochondrial
PsoOvis1B002706	2851.60768950967	-0.180577605974355	0.0885126903841189	-2.04013238317243	0.0413371421252493	0.292010997280005	0.882349662800752	280	PsoOvis1B002706	gtp-binding 1
PsoOvis1B000918	475.399472487775	-0.345741943726583	0.169508687944863	-2.03967093320341	0.041383111845597	0.292117897550924	0.786903186908806	-101	PsoOvis1B000918	protein_coding
PsoOvis1B008428	10042.3713245681	0.140814689486742	0.069091282903091	2.03809632083764	0.0415403010424363	0.292933611338965	1.10252753711187	6981	PsoOvis1B008428	protein_coding,protein_coding
PsoOvis1B013350	2767.5199209626	-0.252723080368416	0.124011875896438	-2.03789418184	0.0415605165881525	0.292933611338965	0.839310724034214	-124	PsoOvis1B013350	ras-related rab-14,protein_coding
PsoOvis1B002148	3340.4098171777	0.24427634507151	0.119998324153988	2.03566463776645	0.041784042313486	0.294290135937288	1.18449847821117	3276	PsoOvis1B002148	protein_coding
PsoOvis1B004450	972.289865842969	0.29305181176017	0.144008126708458	2.03496718177195	0.0418541752620661	0.294565083400856	1.2252293329906	1016	PsoOvis1B004450	protein_coding,protein_coding,protein_coding,protein_coding
PsoOvis1B007643	573.586568960329	0.658613870737769	0.324013765524579	2.03267249979788	0.0420856214281573	0.295974084475823	1.57856522270016	1112	PsoOvis1B007643	Gastric triacylglycerol lipase
PsoOvis1B008526	150.379025169895	-0.444178386944797	0.218658511461543	-2.03137935942145	0.0422165265912812	0.296674448367364	0.735002780652005	-63	PsoOvis1B008526	XP_027201428.1uncharacterized protein LOC113795445
PsoOvis1B001758	117.423122340726	0.587304965198298	0.289383335861596	2.02950513183381	0.0424068668199969	0.297130361971768	1.50243748727705	178	PsoOvis1B001758	XP_027193698.1uncharacterized protein LOC113788446
PsoOvis1B004430	37.8365639714079	0.725008336985548	0.357198289832785	2.02970830942373	0.0423861977711551	0.297130361971768	1.65291018804884	71	PsoOvis1B004430	protein_coding
PsoOvis1B012789	2101.27840747332	0.309660623380795	0.152541788118033	2.03000520186107	0.0423560105303875	0.297130361971768	1.23941610794318	2306	PsoOvis1B012789	containing 7
PsoOvis1B014405	22.759491859747	1.20791990547252	0.595107960365764	2.02974919833052	0.0423820392145705	0.297130361971768	2.31004331818869	51	PsoOvis1B014405	protein_coding
PsoOvis1B007308	5262.01434931149	-0.24137922046184	0.118960568780379	-2.02906915237994	0.0424512473401366	0.297221482670447	0.845936208309101	-196	PsoOvis1B007308	protein_coding
PsoOvis1B002729	1693.3894570875	-0.195711155124816	0.096549089311798	-2.02706370945439	0.0426558976405275	0.297993597602298	0.873142387228148	115	PsoOvis1B002729	small nucleolar RNA-interacting 2-like isoform X2
PsoOvis1B011641	1868.05368066313	-0.270990446853501	0.133674348611546	-2.02724344399831	0.0426375222215541	0.297993597602298	0.828750392236595	-136	PsoOvis1B011641	alanine aminotransferase 2-like
PsoOvis1B012023	868.252856147483	-0.255925952837976	0.126239809776558	-2.02729989288609	0.0426317524699705	0.297993597602298	0.837449468986437	-42	PsoOvis1B012023	eukaryotic-type carbonic anhydrase,protein_coding,protein_coding
PsoOvis1B010844	7998.49628399332	-0.292213183715295	0.144178884710492	-2.0267404918692	0.042688959103149	0.298004797040627	0.816648307958719	-792	PsoOvis1B010844	phosphoglucomutase-1-like
PsoOvis1B011967	81.9234910204271	0.712743363054483	0.351754647021742	2.02625144852864	0.0427390238365582	0.298134589693458	1.63891764691205	155	PsoOvis1B011967	protein_coding
PsoOvis1B004606	310.86252591075	0.316575738511843	0.156280613973081	2.02568783461763	0.042796784134699	0.298317833780724	1.24537112838457	348	PsoOvis1B004606	protein_coding
PsoOvis1B014488	837.840804675221	-0.33401615105699	0.164998953433489	-2.02435314955881	0.0429338286103349	0.299053057665958	0.793324961821187	-149	PsoOvis1B014488	protein_coding
PsoOvis1B002206	1350.32468987614	-0.241235532302464	0.119249162526175	-2.02295368111717	0.0430779232186732	0.299561540192911	0.846020465249437	-9	PsoOvis1B002206	protein_coding
PsoOvis1B008549	3295.55958520616	-0.201593088261917	0.0996859000421513	-2.02228287226854	0.0431471370404761	0.299561540192911	0.869589793065567	212	PsoOvis1B008549	gtp-binding sar1b,gtp-binding sar1b,protein_coding
PsoOvis1B012912	2910.7612527605	-0.15392581968675	0.0761213709720579	-2.02211044968242	0.0431649427175471	0.299561540192911	0.898801339877853	403	PsoOvis1B012912	sphingosine-1-phosphate lyase
PsoOvis1B013159	1748.63067870678	0.399442371637558	0.197483788576414	2.0226590471906	0.0431083118790217	0.299561540192911	1.31899799507084	2353	PsoOvis1B013159	macoilin-1-like isoform x2,macoilin-1-like isoform x2
PsoOvis1B013845	2535.52199207959	0.172468947749598	0.0852884937186814	2.02218306631696	0.0431574430108397	0.299561540192911	1.12698549538823	2042	PsoOvis1B013845	protein_coding
PsoOvis1B006407	559.611999348104	0.292669388707347	0.144758802448712	2.02177265739014	0.0431998437365223	0.299584275048371	1.22490459780209	628	PsoOvis1B006407	protein_coding
PsoOvis1B000778	32.0556171726411	0.822454673754973	0.407072601155692	2.020412750502	0.0433405919449062	0.300275357452857	1.76841229976286	63	PsoOvis1B000778	achaete-scute homolog 1b-like,non_sense_mediated_decay,protein_coding,Achaete-scute homolog 1
PsoOvis1B006223	160.203668834359	-0.9153881324918	0.453118113200213	-2.02019761696732	0.0433628933807145	0.300275357452857	0.530201209903193	-201	PsoOvis1B006223	protein_coding
PsoOvis1B006992	54.9489830696429	-0.609099038285327	0.301679233776741	-2.01902872352193	0.0434842341607521	0.300895653911472	0.655605999451382	-42	PsoOvis1B006992	protein_coding
PsoOvis1B009279	549.36701451602	0.461042695095126	0.22847337681593	2.01792743434858	0.0435988193633163	0.301468332721675	1.3765363381834	732	PsoOvis1B009279	DNA N6-methyl adenine demethylase-like,DNA N6-methyl adenine demethylase-like
PsoOvis1B005950	81.6290739805414	0.552725852740352	0.273961735577053	2.0175293880955	0.0436402973526574	0.301535037798485	1.46685457952064	117	PsoOvis1B005950	and mynd domain-containing 4-like
PsoOvis1B004100	45.4717117987325	-1.3092969687218	0.649816398210642	-2.01487215823904	0.0439180459065596	0.302179072504359	0.40351746744395	-117	PsoOvis1B004100	protein_coding
PsoOvis1B005397	2021.44825649176	0.187061650955891	0.0928995286551774	2.01359095857443	0.0440524964772005	0.302179072504359	1.13844267731839	1701	PsoOvis1B005397	decaprenyl-diphosphate synthase subunit 1,decaprenyl-diphosphate synthase subunit 1,protein_coding
PsoOvis1B009688	254.442636221108	0.349827493558011	0.173714037684325	2.0138124599563	0.0440292270538817	0.302179072504359	1.27440823421606	302	PsoOvis1B009688	family 3,resistant to fluoxetine 6-like,resistant to fluoxetine 6-like
PsoOvis1B009847	313.829703578571	-0.30540069666218	0.151618884852835	-2.01426555114562	0.043981660706582	0.302179072504359	0.809217431857724	-49	PsoOvis1B009847	ap-3 complex subunit sigma-like
PsoOvis1B010451	1012.39782209569	-0.207134875260299	0.102866931747736	-2.01361965153449	0.0440494816054749	0.302179072504359	0.866255867733783	20	PsoOvis1B010451	solute carrier family 41 member 1
PsoOvis1B011208	4500.22906968105	-0.176374237478447	0.0875252196897842	-2.01512476179518	0.0438915783276525	0.302179072504359	0.884924184007891	487	PsoOvis1B011208	and metalloproteinase domain-containing 12
PsoOvis1B011614	2161.8329817583	-0.144862347188198	0.0718483877540341	-2.01622265602006	0.0437766983588338	0.302179072504359	0.90446567182284	339	PsoOvis1B011614	-septinseptin-2-like-like 2
PsoOvis1B012219	7036.43682005085	-0.223329964121953	0.110875821220396	-2.01423503937819	0.0439848625251406	0.302179072504359	0.856586019404306	123	PsoOvis1B012219	pre-mRNA-processing-splicing factor 8,pre-mRNA-processing-splicing factor 8
PsoOvis1B012793	173.369259006563	-0.438042030648215	0.217372596948765	-2.01516675421356	0.0438871797047208	0.302179072504359	0.738135698106937	-76	PsoOvis1B012793	density lipoprotein receptor adapter 1-B
PsoOvis1B013660	607.546167054883	-0.28646476241226	0.142148092433339	-2.0152557625534	0.0438778574873871	0.302179072504359	0.819908736068064	-102	PsoOvis1B013660	A 70 kDa DNA-binding subunit,A 70 kDa DNA-binding subunit-like
PsoOvis1B001431	1772.76078082218	0.294448895599425	0.146318419383447	2.01238433848703	0.0441794381370617	0.302619262016177	1.22641640103681	1887	PsoOvis1B001431	s-specific cyclin-e1,s-specific cyclin-e1
PsoOvis1B001835	1900.06186388205	-0.226643816409184	0.112625113890033	-2.01237369340624	0.0441805594181752	0.302619262016177	0.854620710146062	13	PsoOvis1B001835	repeat-containing 7,repeat-containing 7,protein_coding,protein_coding,repeat-containing 7,protein_coding,protein_coding,protein_coding,repeat-containing 7,protein_coding,repeat-containing 7
PsoOvis1B000931	61.5303196912815	0.876444748389742	0.436107994738013	2.00969658654448	0.0444633114640289	0.303273225578718	1.83584562471313	156	PsoOvis1B000931	protein_coding,protein_coding
PsoOvis1B001277	1702.28155351582	-0.18780467122997	0.0934664616792074	-2.00932685217664	0.0445024819992869	0.303273225578718	0.87794065534111	105	PsoOvis1B001277	phosphatase 2C
PsoOvis1B002739	9193.40585556498	-0.119884069610621	0.0596721081436119	-2.00904699599514	0.0445321499820539	0.303273225578718	0.920261596951626	1723	PsoOvis1B002739	potassium-transporting ATPase subunit beta-like,protein_coding,protein_coding,protein_coding,protein_coding
PsoOvis1B004596	202.224557055625	0.627811049676757	0.312320615371082	2.01014924657096	0.0444153952014254	0.303273225578718	1.54521870815535	375	PsoOvis1B004596	protein_coding
PsoOvis1B005807	722.462431947182	-0.246033676510095	0.122355632140599	-2.01080793916684	0.0443457472302291	0.303273225578718	0.843211427123214	-23	PsoOvis1B005807	Lipoyl synthase, mitochondrial
PsoOvis1B005965	464.559836382577	0.229855850615199	0.114362510083879	2.0098881219607	0.044443031189187	0.303273225578718	1.17271776924182	423	PsoOvis1B005965	tRNA (adenine(58)-N(1))-methyltransferase non-catalytic subunit TRM6-like
PsoOvis1B008417	3104.88700843198	-0.126055330594413	0.0626798799519115	-2.01109719245034	0.044315191682483	0.303273225578718	0.91633350055404	591	PsoOvis1B008417	activin receptor type-2A-like
PsoOvis1B010779	2721.55143030867	-0.193182265127608	0.096138739242505	-2.00941125970371	0.044493537102058	0.303273225578718	0.874674254589375	210	PsoOvis1B010779	vesicle-fusing atpase 1,vesicle-fusing atpase 1
PsoOvis1B001077	490061.300723101	-0.18290800825848	0.0910935670031464	-2.0079135582885	0.0446524781580175	0.303874228154382	0.880925543510677	44206	PsoOvis1B001077	cytochrome oxidase subunit I, partial
PsoOvis1B003207	3308.71818236925	-0.4808940023548	0.239672629689193	-2.00646191005799	0.0448069887288662	0.304706822848923	0.716533468377343	-1781	PsoOvis1B003207	cholinesterase 1-like
PsoOvis1B007796	247.342177107634	-0.44577599417067	0.222215132400175	-2.00605597537748	0.0448502762092571	0.304782400667354	0.734189306013406	-89	PsoOvis1B007796	retrovirus-related pol polyprotein from transposon tnt 1-94
PsoOvis1B000765	2042.05551558419	0.175756463311848	0.0877417039761639	2.00311203620566	0.0451652643649309	0.305171575840935	1.1295565216889	1658	PsoOvis1B000765	Chromatin assembly factor 1 subunit B
PsoOvis1B001493	168.095123059584	-0.352866971543914	0.176148306229556	-2.0032379481643	0.0451517542785406	0.305171575840935	0.783026494469193	-41	PsoOvis1B001493	protein_coding,protein_coding
PsoOvis1B004324	204.544927239106	0.28818007953567	0.143788451628968	2.00419488680003	0.0450491880943687	0.305171575840935	1.22109892270558	218	PsoOvis1B004324	repair RAD51 homolog 3
PsoOvis1B007866	3414.85491185948	-0.507267648390781	0.253153838961955	-2.00379204388449	0.0450923414620927	0.305171575840935	0.703553652472793	-1387	PsoOvis1B007866	protein_coding,protein_coding
PsoOvis1B009624	2482.71394990699	-0.166470222445363	0.0830699509157437	-2.00397641518063	0.0450725869033502	0.305171575840935	0.891020035408197	273	PsoOvis1B009624	Rho GDP-dissociation inhibitor 1
PsoOvis1B010163	1282.73358627227	0.266405655683097	0.132918374200431	2.00428012519455	0.0450400616458342	0.305171575840935	1.20280740565004	1235	PsoOvis1B010163	protein_coding
PsoOvis1B010619	6294.95689059401	-0.238551900230686	0.119035999249581	-2.00403156805125	0.0450666789383293	0.305171575840935	0.847595656506861	-89	PsoOvis1B010619	CD109 antigen-like isoform X1,CD109 antigen-like isoform X1,CD109 antigen-like isoform X2
PsoOvis1B012622	161.568237036283	-0.458617542887038	0.228952315324817	-2.00311380226224	0.0451650748472385	0.305171575840935	0.727683224395456	-66	PsoOvis1B012622	protein_coding
PsoOvis1B005585	1206.08004551984	-0.277622166369042	0.138718231690036	-2.00133870643179	0.0453559011767873	0.306023113851642	0.824949569924835	-94	PsoOvis1B005585	5-demethoxyubiquinone hydroxylase, mitochondrial
PsoOvis1B013370	3381.40816616616	0.186576454658623	0.0932244722960941	2.00136777461212	0.0453527708250731	0.306023113851642	1.13805986925272	2731	PsoOvis1B013370	transmembrane protein 165
PsoOvis1B012979	1957.72007613053	0.215488494431007	0.10774886262171	1.999914330303	0.0455095154683874	0.306841024933832	1.16109699357595	1807	PsoOvis1B012979	ubiquitin carboxyl-terminal hydrolase 48-like
PsoOvis1B001975	5395.01076075663	-0.30451141190401	0.152293090520002	-1.99950904446328	0.045553304258311	0.30691781738192	0.809716391473993	-687	PsoOvis1B001975	histone H2A,histone H2A
PsoOvis1B000331	1084.67323045891	-0.192505625257075	0.0963205075089018	-1.99859438281389	0.0456522586535348	0.307147618057482	0.875084582669062	72	PsoOvis1B000331	THO complex subunit 3
PsoOvis1B007574	10197.1233785131	0.195958990124438	0.0980459267003176	1.99864488734343	0.0456467900053637	0.307147618057482	1.14548533608869	8306	PsoOvis1B007574	regulatory element-binding 1,non_sense_mediated_decay,non_sense_mediated_decay,non_sense_mediated_decay,non_sense_mediated_decay
PsoOvis1B006015	1189.33473650578	-0.228584443811807	0.114428609111554	-1.99761620443158	0.0457582850867374	0.307425229162474	0.853471898121324	-61	PsoOvis1B006015	proto-oncogene tyrosine-protein kinase ROS
PsoOvis1B009860	148.652674764671	-0.377381029447441	0.188915806065872	-1.99761490214246	0.0457584263822536	0.307425229162474	0.76983382696701	-47	PsoOvis1B009860	saccharopine dehydrogenase-like oxidoreductase
PsoOvis1B008833	1481.86842554183	-0.154711479360394	0.077474928093413	-1.99692317460244	0.0458335292730692	0.30771156825215	0.898312005884936	207	PsoOvis1B008833	protein_coding,protein_coding
PsoOvis1B011125	1433.09514801103	0.151257775975973	0.0757592547832618	1.99655839288155	0.0458731764971451	0.30775963240613	1.11053724302232	1113	PsoOvis1B011125	protein_coding
PsoOvis1B001253	2434.6215563967	-0.18469567717102	0.0925707980712031	-1.99518294126574	0.0460229308683719	0.307892107426615	0.879834649119677	182	PsoOvis1B001253	protein_coding
PsoOvis1B002188	2506.0111750411	0.275084030874807	0.137844429181674	1.9956122456879	0.0459761455628863	0.307892107426615	1.21006456830193	2607	PsoOvis1B002188	protein_coding,protein_coding
PsoOvis1B003953	290.060221324169	0.390499482225922	0.195709843317167	1.99529811892537	0.0460103749509126	0.307892107426615	1.31084715985712	368	PsoOvis1B003953	UDP-glucuronic acid decarboxylase 1-like
PsoOvis1B014432	789.291463485121	-0.351187749164724	0.176005271143937	-1.99532517908241	0.0460074254476067	0.307892107426615	0.783938427411563	-182	PsoOvis1B014432	POZ domain-containing KCTD12
PsoOvis1B002046	3678.61372292601	-0.177070648704567	0.0888151480270533	-1.99369873988873	0.0461849871837652	0.308323780107539	0.884497120490884	313	PsoOvis1B002046	serine protease,non_sense_mediated_decay
PsoOvis1B002668	1237.92784394348	0.334256480101126	0.167655096064206	1.99371500149996	0.0461832090181216	0.308323780107539	1.26072750185386	1395	PsoOvis1B002668	COP9 signalosome complex subunit 3
PsoOvis1B006050	446.952172813544	-0.392023846370873	0.196631537058468	-1.99369771622293	0.0461850991209329	0.308323780107539	0.762059818944943	-170	PsoOvis1B006050	serine/threonine-protein kinase sbk1
PsoOvis1B013203	501.28481345884	-0.430902124560704	0.21616446423251	-1.99339945208209	0.0462177238366604	0.308324294299073	0.741797790322111	-166	PsoOvis1B013203	protein_coding,protein_coding
PsoOvis1B003508	124.071619237004	0.453128881003154	0.227365022054032	1.99295774217844	0.0462660745778529	0.308429644247713	1.36900610574172	175	PsoOvis1B003508	protein_coding
PsoOvis1B010172	452.68937406753	0.217916822414731	0.109441683837643	1.99116839921807	0.0464623767515826	0.309520460596162	1.16305298459898	405	PsoOvis1B010172	myelin transcription factor 1 isoform X1
PsoOvis1B004510	858.812913324841	-0.254517205709251	0.127894605256969	-1.99005427318744	0.0465849572080865	0.310118973740129	0.838267611896674	-65	PsoOvis1B004510	extradenticle isoform X1
PsoOvis1B005158	531.234805952662	0.262281773261333	0.131888308951807	1.98866582903244	0.0467381000762768	0.310919959285513	1.19937414109012	510	PsoOvis1B005158	glutathione S-transferase kappa 1-like
PsoOvis1B001570	127.825167110813	-0.570029238477098	0.286811188170127	-1.9874721140201	0.0468701031604436	0.311142597924935	0.673603136670758	-75	PsoOvis1B001570	XP_027198378.1uncharacterized protein LOC113792663
PsoOvis1B008002	305.086077557248	0.360212095662935	0.181209548055612	1.98782072759427	0.0468315204759857	0.311142597924935	1.28361459237993	364	PsoOvis1B008002	N-acetyltransferase aca1
PsoOvis1B009074	5296.80875790266	-0.18807505783869	0.0946176344635779	-1.98773789796116	0.0468406851951187	0.311142597924935	0.877776129127191	450	PsoOvis1B009074	threonine--tRNA ligase, cytoplasmic
PsoOvis1B002094	742.843266833737	-0.244276406445564	0.122939461755649	-1.98696499038755	0.0469262766380555	0.311297351955392	0.844239123860208	-30	PsoOvis1B002094	nidogen-1-like protein, partial
PsoOvis1B002634	182.929784090131	0.386115381214113	0.19440862875191	1.98610207629645	0.0470219907873968	0.311714008907635	1.30686976814372	234	PsoOvis1B002634	protein_coding
PsoOvis1B002451	1006.68277736886	0.232166284776957	0.117085731088574	1.98287428039653	0.0473814742076599	0.31359320924771	1.17459734729569	965	PsoOvis1B002451	ctd-interacting factor,ctd-interacting factor
PsoOvis1B005288	1375.91055512251	0.183912960954395	0.0927604475766393	1.9826657347944	0.0474047794408024	0.31359320924771	1.13596072922129	1135	PsoOvis1B005288	finger swim domain-containing 5
PsoOvis1B010268	2211.36395350617	0.247733037152381	0.124941496816772	1.98279229450632	0.0473906350843913	0.31359320924771	1.18733993496582	2193	PsoOvis1B010268	protein_coding,protein_coding
PsoOvis1B006743	376.311008257204	0.336918549395688	0.170052900862081	1.98125728927695	0.0475624275003168	0.314197263396444	1.26305595115871	457	PsoOvis1B006743	protein_coding
PsoOvis1B009631	403.52441263371	-0.252871203969318	0.127617518396641	-1.98147720741115	0.0475377829467197	0.314197263396444	0.839224555203471	-21	PsoOvis1B009631	dna-3-methyladenine glycosylase
PsoOvis1B003050	30.0717233246171	1.51406349524946	0.764473821646122	1.98053020571622	0.0476439827011947	0.314516688591232	2.85613365948232	79	PsoOvis1B003050	CBL-interacting serine serine/threonine-protein kinase 25-like
PsoOvis1B002343	1055.07937589841	0.280927253735997	0.142012366799327	1.97818866108307	0.0479074274122827	0.315157680469829	1.21497552659509	1098	PsoOvis1B002343	tail-anchored insertion receptor wrb,protein_coding
PsoOvis1B006599	1739.81571990348	-0.24448115028675	0.123553712211306	-1.97874386702869	0.0478448513117925	0.315157680469829	0.844119319957544	-61	PsoOvis1B006599	XP_027194168.1uncharacterized protein LOC113788903
PsoOvis1B008184	247.579059683688	-0.35875304447581	0.181344603310356	-1.97829457247114	0.0478954850553746	0.315157680469829	0.779838321200928	-64	PsoOvis1B008184	rna small subunit methyltransferase nep1
PsoOvis1B008914	2218.59655960943	-0.134992046503258	0.0682255495830957	-1.97861427761522	0.0478594509143783	0.315157680469829	0.910674854077469	359	PsoOvis1B008914	hepatocyte growth factor receptor
PsoOvis1B013180	440.886688990801	0.340009544503694	0.171813633166264	1.97894391869746	0.0478223207485668	0.315157680469829	1.26576496792188	502	PsoOvis1B013180	finger CCCH domain-containing 3
PsoOvis1B004963	789.85313900419	0.323070164262533	0.163366055526779	1.9775844083447	0.0479756096216411	0.315387196353786	1.25098991947866	881	PsoOvis1B004963	protein_coding,protein_coding,protein_coding,protein_coding,protein_coding,protein_coding,protein_coding
PsoOvis1B008978	129.003397606625	-0.564208334840449	0.285385697099479	-1.97700284413265	0.0480413087091661	0.315600081416041	0.676326442398394	-90	PsoOvis1B008978	protein_coding
PsoOvis1B012991	1511.97244791196	-0.230369185845797	0.116577155633629	-1.97610916644583	0.0481424144697976	0.316045108989877	0.85241673030488	-8	PsoOvis1B012991	latrophilin Cirl-like isoform X3,latrophilin Cirl-like isoform X3,latrophilin Cirl-like isoform X2,latrophilin Cirl-like isoform X2
PsoOvis1B001448	765.036651485183	0.224592190771423	0.113721047185456	1.97493952377311	0.0482750114318637	0.316258079733088	1.16844691486295	723	PsoOvis1B001448	solute carrier family 13 member 5-like
PsoOvis1B007759	805.509001375559	-0.399254130227946	0.202153182964559	-1.97500788448106	0.0482672532633015	0.316258079733088	0.758250195415481	-246	PsoOvis1B007759	protein_coding
PsoOvis1B011458	1896.90261506821	-0.2335985537949	0.118268918786395	-1.97514745371776	0.0482514169826916	0.316258079733088	0.850510791382906	0	PsoOvis1B011458	protein_coding,protein_coding,protein_coding
PsoOvis1B002473	624.538921324315	-0.46821340447532	0.237309780507339	-1.97300508843056	0.0484949826072056	0.317260338562195	0.722859213515837	-234	PsoOvis1B002473	partial
PsoOvis1B004483	4935.4778386373	-0.185422861008016	0.0939694482824586	-1.97322496191168	0.0484699377251621	0.317260338562195	0.87939128423624	448	PsoOvis1B004483	Pyruvate kinase muscle isozyme,Pyruvate kinase muscle isozyme
PsoOvis1B013588	3062.84106818117	-0.258503419716521	0.131058498068102	-1.97242775956577	0.048560795496377	0.317471646471483	0.835954647691676	-121	PsoOvis1B013588	phenylalanine--tRNA ligase alpha subunit
PsoOvis1B012288	2434.24872184071	0.203426741327384	0.103167259775745	1.97181491269201	0.0486307393281691	0.317709650797066	1.15143002768536	2172	PsoOvis1B012288	PHO-like isoform X2,protein_coding
PsoOvis1B003982	1507.58593293653	0.29276511220278	0.148576911607011	1.97046168907555	0.0487854815513112	0.318062537326615	1.22498587349536	1618	PsoOvis1B003982	and SEC7 domain-containing 1-like isoform X2,protein_coding
PsoOvis1B011252	99.3071225974666	-0.609219583235296	0.309143126265689	-1.97067161283641	0.0487614495432501	0.318062537326615	0.655551222323462	-75	PsoOvis1B011252	Tf2-9 poly
PsoOvis1B012172	57.3702582987853	0.607521104678613	0.308254280576129	1.97084401729362	0.0487417201675002	0.318062537326615	1.52363898213428	92	PsoOvis1B012172	protein_coding
PsoOvis1B013575	2484.81361342035	-0.12442407690682	0.0631713376304372	-1.9696286571407	0.0488809448357281	0.318465743073488	0.917370183807813	469	PsoOvis1B013575	casein kinase II subunit beta
PsoOvis1B008240	1003.33597086358	0.229406602840053	0.116544134736656	1.96840967894628	0.0490209191343742	0.319158190350465	1.17235264784434	908	PsoOvis1B008240	gem-associated protein 5 isoform X1
PsoOvis1B005732	628.4277391089	0.340820972831965	0.173208479539696	1.96769219230896	0.0491034647279327	0.319476044895403	1.26647708407347	763	PsoOvis1B005732	Prefoldin subunit 6
PsoOvis1B001918	1178.51384795516	0.295038021407724	0.1499837540927	1.96713319514173	0.0491678572002375	0.319675436690357	1.22691731153605	1204	PsoOvis1B001918	protein_coding
PsoOvis1B001302	25.9289000179303	1.00646567969759	0.511811506793772	1.9664772408158	0.0492435087917204	0.31994770835663	2.00898345068946	49	PsoOvis1B001302	protein_coding
PsoOvis1B001756	312.365080430615	-0.274636370413259	0.139680881001427	-1.96617009031073	0.0492789661979539	0.319958633854159	0.826658650237845	-37	PsoOvis1B001756	alphaalpha-L-fucosidase-like
PsoOvis1B001093	793.49679167697	-0.227003961411664	0.115484949390448	-1.96565840492493	0.0493380826474786	0.320123052684634	0.854407394819379	-5	PsoOvis1B001093	protein_coding
PsoOvis1B008905	5115.94541386607	-0.243458359883755	0.123897959728047	-1.96499087166682	0.0494152940731862	0.320185417753279	0.844717965702726	-111	PsoOvis1B008905	succinate dehydrogenase iron-sulfur subunit, mitochondrial
PsoOvis1B010942	1046.18725258891	0.346360862438442	0.176256064594987	1.96510039659817	0.0494026187292564	0.320185417753279	1.2713496532204	1205	PsoOvis1B010942	hemicentin-2-like isoform X2,hemicentin-2-like isoform X2
PsoOvis1B010230	323.522432587471	-0.429896522365599	0.218876519972985	-1.96410525175866	0.0495178873147027	0.32063085887367	0.742315026121526	-105	PsoOvis1B010230	protein_coding,protein_coding,protein_coding
PsoOvis1B002078	35933.9036405144	-0.297637324749676	0.151562164081043	-1.96379701064789	0.0495536369096773	0.320643171069244	0.813583697057904	-4209	PsoOvis1B002078	acidic ribosomal p0
PsoOvis1B000431	264.27416501595	0.256977481534689	0.130881377237841	1.9634380914842	0.0495952913890841	0.320693648688596	1.19497255284979	251	PsoOvis1B000431	protein_coding
PsoOvis1B007227	1059.62676025366	0.275047134318975	0.140124340710685	1.962879061011	0.0496602283438282	0.320894504161722	1.21003362160653	1103	PsoOvis1B007227	protein_coding
PsoOvis1B008379	678.497167299379	-0.252931412211838	0.128911707138252	-1.96205152989386	0.0497564852209398	0.321283307756241	0.839189532430273	-38	PsoOvis1B008379	transporter nipa2
PsoOvis1B009396	52.2623753877777	2.26309483011607	1.153593205762	1.96177891722342	0.0497882292606526	0.321283307756241	4.8002010422304	89	PsoOvis1B009396	protein_coding,protein_coding
PsoOvis1B003976	465.751744206903	0.304569086837987	0.155330211584214	1.96078460031493	0.0499041552162222	0.321812159539328	1.23504968967779	509	PsoOvis1B003976	transcription factor glial cells missing-like,transcription factor glial cells missing-like
PsoOvis1B007104	97.3169927579741	0.606805890985209	0.309727015301134	1.95916358925048	0.0500936317301441	0.322814267605207	1.52288382781388	150	PsoOvis1B007104	domain containing 3,protein_coding,domain containing 3
PsoOvis1B009107	1223.9933830168	0.189576450959224	0.0967866319669437	1.95870490693355	0.0501473554614965	0.322940787414518	1.14042885753317	1057	PsoOvis1B009107	initiation SPT3 homolog isoform X2
PsoOvis1B012439	3526.79555679053	-0.206229717046454	0.105332572748533	-1.95789119799436	0.0502427809605029	0.323335505461171	0.866799534009753	178	PsoOvis1B012439	lon protease homolog, mitochondrial
PsoOvis1B000733	470.635315591324	-0.306247305535895	0.156506725967681	-1.95676769571639	0.0503747867304938	0.323745152440955	0.808742702504348	-105	PsoOvis1B000733	sodium-dependent nutrient amino acid transporter 1,sodium-dependent nutrient amino acid transporter 1,sodium-dependent nutrient amino acid transporter 1
PsoOvis1B004663	533.865240239874	0.264065781747307	0.134940149538091	1.9569103980633	0.05035800383751	0.323745152440955	1.20085818108612	532	PsoOvis1B004663	complex ITFG2
PsoOvis1B004940	1857.93501454385	0.354615104983801	0.181308971481457	1.95586077228433	0.0504815574877765	0.324211385818106	1.2786444076398	2238	PsoOvis1B004940	protein_coding,protein_coding,protein_coding,protein_coding,protein_coding,protein_coding
PsoOvis1B004015	282.367156906497	0.269801207934916	0.138076080546329	1.95400395830608	0.050700749071596	0.324958184002185	1.20564168827294	283	PsoOvis1B004015	protein_coding
PsoOvis1B005877	4422.15364856103	-0.244321768197561	0.125009728442141	-1.95442203772678	0.0506513265677837	0.324958184002185	0.844212579398196	-112	PsoOvis1B005877	fh2 domain-containing 3-like
PsoOvis1B011495	390.948891948078	0.452951068998676	0.231787810447495	1.95416259433228	0.0506819914461599	0.324958184002185	1.3688373862879	539	PsoOvis1B011495	cyclic nucleotide-gated cation channel alpha-3-like,cyclic nucleotide-gated cation channel alpha-3-like,cyclic nucleotide-gated cation channel alpha-3-like
PsoOvis1B000789	318.716529685528	0.284007581336948	0.145382008356801	1.953526330713	0.0507572603869047	0.325070558758864	1.21757241696771	313	PsoOvis1B000789	protein_coding
PsoOvis1B012150	31487.5558439051	-0.264743761927686	0.135538335135137	-1.95327588806316	0.0507869130120467	0.325070558758864	0.832346555236017	-2166	PsoOvis1B012150	Nuclease-sensitive element-binding protein 1,protein_coding
PsoOvis1B009357	1053.77908348018	0.506004701185487	0.259155292723594	1.95251540444198	0.0508770438695989	0.325207986893867	1.42011198613193	1587	PsoOvis1B009357	alkaline ceramidase 2
PsoOvis1B013857	1446.62877499556	0.204113311283182	0.104533629884782	1.95260904560721	0.0508659384958428	0.325207986893867	1.1519781167663	1280	PsoOvis1B013857	protein_coding,repeat domain-containing 13C
PsoOvis1B003159	493.020327276868	-0.428467503144718	0.219534695685363	-1.951707459302	0.0509729464954578	0.325601296123717	0.743050668753651	-216	PsoOvis1B003159	PI-PLC X domain-containing protein 1-like
PsoOvis1B003453	1119.4811736964	-0.218566427138779	0.112065998640515	-1.95033667472948	0.0511360041504172	0.325764201289107	0.859418997165267	16	PsoOvis1B003453	protein_coding
PsoOvis1B003488	2244.49277304975	-0.172052676041705	0.088199080279093	-1.95073095430553	0.0510890590977178	0.325764201289107	0.887578929174284	216	PsoOvis1B003488	protein_coding
PsoOvis1B004769	1575.24392401301	-0.349353572653039	0.179093749413535	-1.95067429096236	0.0510958035196537	0.325764201289107	0.784935724709487	-332	PsoOvis1B004769	ribosomal L11, mitochondrial-like
PsoOvis1B009489	2990.76314396156	-0.378158111499927	0.1938866756918	-1.95040793881598	0.051127516390759	0.325764201289107	0.769419281307028	-709	PsoOvis1B009489	cystathionine gamma-lyase-like
PsoOvis1B002330	34.1865568138988	1.20617801240888	0.618695253110185	1.94955110184766	0.0512296463725606	0.326056890683292	2.30725588209003	71	PsoOvis1B002330	protein_coding
PsoOvis1B007469	197.634277124784	0.880613878112795	0.451741901409213	1.94937391321397	0.0512507875253268	0.326056890683292	1.84115856207829	218	PsoOvis1B007469	protein_coding
PsoOvis1B004189	2121.86680362594	0.32236544890016	0.165735757032743	1.94505672566768	0.0517681514295027	0.327729023248774	1.25037899581962	2435	PsoOvis1B004189	protein_coding,protein_coding
PsoOvis1B005383	230.275628524428	0.450478280092354	0.231457061471173	1.94627149082881	0.0516221362680856	0.327729023248774	1.36649319944318	265	PsoOvis1B005383	and LDL-receptor class A domain-containing 1,MAM and LDL-receptor class A domain-containing 2-like,MAM and LDL-receptor class A domain-containing 2-like
PsoOvis1B006167	938.644345447565	-0.308668603995654	0.158732013941862	-1.94458947713414	0.0518244068011584	0.327729023248774	0.807386514898707	-129	PsoOvis1B006167	fatty acid-binding protein-like
PsoOvis1B006871	192.911401025194	0.344788690825061	0.177142370818054	1.94639311437916	0.0516075360779084	0.327729023248774	1.2699649592325	228	PsoOvis1B006871	serine palmitoyltransferase 2,serine palmitoyltransferase 2
PsoOvis1B007201	1015.95122177051	0.241234321263134	0.123992026754756	1.94556317512473	0.0517072340930131	0.327729023248774	1.18200351131816	903	PsoOvis1B007201	metalloproteinase-2-like,metalloproteinase-16,protein_coding,metalloproteinase-17
PsoOvis1B007471	611.580200465859	-0.461343680305237	0.237155938448516	-1.94531785003305	0.0517367350733975	0.327729023248774	0.726309481979056	-282	PsoOvis1B007471	glutaredoxin-C4-like,glutaredoxin-C4-like
PsoOvis1B012346	1023.40469267837	0.312629129985923	0.160769100385414	1.94458468223343	0.0518249843583515	0.327729023248774	1.24196897087982	1101	PsoOvis1B012346	protein_coding
PsoOvis1B013829	2777.44961872162	-0.178210683520622	0.0915590573640162	-1.9464014664557	0.0516065335871756	0.327729023248774	0.883798456407102	278	PsoOvis1B013829	neprilysin-2-like
PsoOvis1B014233	4890.65283205475	-0.233240541496675	0.119897189806328	-1.94533785048201	0.0517343294402158	0.327729023248774	0.850721876261127	-206	PsoOvis1B014233	innexin inx2
PsoOvis1B006722	19943.3192672147	0.162895647408995	0.0838246167076049	1.94329128849111	0.0519809734760411	0.32805846884646	1.11953190807468	16015	PsoOvis1B006722	bicaudal C 1,bicaudal C 1
PsoOvis1B012519	6533.96608769798	-0.209036181706719	0.10754541462714	-1.94370148119701	0.0519314599130665	0.32805846884646	0.86511499387944	316	PsoOvis1B012519	ribosomal S17,ribosomal protein S17
PsoOvis1B013887	381.045529186141	0.280317175448947	0.144248121548333	1.94329861935166	0.0519800882356848	0.32805846884646	1.21446185359723	397	PsoOvis1B013887	protein_coding
PsoOvis1B005369	1032.62024539599	-0.630613004658907	0.324645144559852	-1.94246861604501	0.0520803956923421	0.328248561805427	0.645901911698865	-985	PsoOvis1B005369	protein_coding
PsoOvis1B014440	437.909004297986	-0.271746851618294	0.139885004149419	-1.94264462635342	0.0520591110009248	0.328248561805427	0.82831599243459	-48	PsoOvis1B014440	udp-glucuronosyl/udp-glucosyltransferase-like udp-glucuronosyl/udp-glucosyltransferase-like
PsoOvis1B011283	1085.18828915537	0.163577341653245	0.0842253965887743	1.94213798068417	0.0521203986642007	0.32828227163961	1.12006102806968	836	PsoOvis1B011283	nucleoporin Nup37-like
PsoOvis1B001902	1328.52393616077	-0.187108528930574	0.0964072965458601	-1.94081294294533	0.0522809705270047	0.328378889628243	0.878364389454679	88	PsoOvis1B001902	protein_coding
PsoOvis1B002175	3200.78463286429	0.122022696005573	0.0628668160885194	1.94097146312864	0.0522617388396239	0.328378889628243	1.08825956167891	2189	PsoOvis1B002175	protein_coding
PsoOvis1B005889	607938.612327832	-0.377672416519827	0.194579843272859	-1.9409637204313	0.052262678047139	0.328378889628243	0.769678356152422	-175574	PsoOvis1B005889	partial,partial
PsoOvis1B008053	6177.9990687712	-0.209742872977875	0.108082487085698	-1.94058148210053	0.0523090620129862	0.328378889628243	0.864691328804722	307	PsoOvis1B008053	factor 3b subunit 1,factor 3b subunit 1,protein_coding
PsoOvis1B010117	8467.60592188246	-0.237583083248827	0.122409996832019	-1.94087974346457	0.0522728655587574	0.328378889628243	0.848165035914042	1	PsoOvis1B010117	v-type proton ATPase catalytic subunit A
PsoOvis1B006052	785.89459031475	-0.237995440901163	0.122670662497328	-1.9401170259951	0.0523654692865247	0.328515291755793	0.847922644171736	-15	PsoOvis1B006052	L-2-hydroxyglutarate dehydrogenase, mitochondrial,L-2-hydroxyglutarate dehydrogenase, mitochondrial
PsoOvis1B008796	146.707679089532	0.450606445167951	0.232352930376735	1.93931896807732	0.0524625106136044	0.32890626276815	1.36661460034829	194	PsoOvis1B008796	protein_coding
PsoOvis1B004312	416.695149061639	-0.333867422527723	0.172212652346399	-1.93869276141315	0.052538760602645	0.328948895696534	0.793406750510764	-83	PsoOvis1B004312	Retrovirus-related Pol polyprotein from transposon TNT 1-94
PsoOvis1B009261	961.877624937146	-0.340750027620039	0.17574226660539	-1.93891904435918	0.0525111965997502	0.328948895696534	0.789630692302949	-208	PsoOvis1B009261	peroxidase 1
PsoOvis1B004431	456.662023248512	0.489160750879252	0.252396600380105	1.93806394437399	0.0526154216492144	0.32921128750529	1.40362811521155	685	PsoOvis1B004431	protein_coding
PsoOvis1B006691	1060.74814265267	0.484178073001672	0.24987378661516	1.93769054193497	0.0526609885376341	0.329278907205946	1.39878872569362	1737	PsoOvis1B006691	protein_coding
PsoOvis1B005321	4130.4745964765	0.270428330434085	0.139583593381283	1.93739338473247	0.0526972746659345	0.329288445191555	1.20616588040063	4224	PsoOvis1B005321	-surfavariantvariant-surface-glycoproteinproteinproteine-glycoprotein phospholipase c,protein_coding
PsoOvis1B008448	1515.68657250486	-0.131063570717102	0.0677068095193694	-1.93575168653617	0.0528981207440037	0.330325575351317	0.913158011855645	254	PsoOvis1B008448	and senescent cell antigen-like-containing domain 1,and senescent cell antigen-like-containing domain 1,and senescent cell antigen-like-containing domain 1,protein_coding
PsoOvis1B014257	844.507325775843	-0.276470746686571	0.142870441383471	-1.93511508755342	0.0529761744722144	0.330595059799267	0.825608227707841	-116	PsoOvis1B014257	XP_027196126.1uncharacterized protein LOC113790632,XP_027196126.1uncharacterized protein LOC113790632
PsoOvis1B002902	1105.53001678624	-0.224318928347237	0.115979435002292	-1.93412675568564	0.0530975450199095	0.330927621870645	0.855999032814945	6	PsoOvis1B002902	acylpyruvase FAHD1, mitochondrial-like
PsoOvis1B005634	213.244630951359	0.439567418381381	0.227270898147944	1.93411220690139	0.0530993333942131	0.330927621870645	1.35619762048065	299	PsoOvis1B005634	domain only 3-like
PsoOvis1B000015	3775.70323885275	-0.248570839618341	0.128548380267026	-1.93367539211307	0.0531530512434953	0.331044611722308	0.841729835522705	-94	PsoOvis1B000015	glycerol-3-phosphate dehydrogenase NAD+, cytoplasmic,glycerol-3-phosphate dehydrogenase NAD+, cytoplasmic,protein_coding
PsoOvis1B005850	8118.85993500489	-0.0998924292931924	0.0516766390901482	-1.93302875442293	0.0532326556722381	0.331322567137393	0.933102563246297	2011	PsoOvis1B005850	E3 ubiquitin-protein ligase RNF8 isoform X2
PsoOvis1B014387	7112.85596839295	-0.27852332122666	0.144157095083781	-1.93208194896538	0.0533493919433737	0.331831116138922	0.824434440142623	-614	PsoOvis1B014387	serine/threonine-protein kinase d1-like,serine/threonine-protein kinase d1-like,protein_coding,serine/threonine-protein kinase d1-like,serine/threonine-protein kinase d1-like
PsoOvis1B006909	150.441536680556	0.617282352449392	0.319742432341035	1.93056125810353	0.053537332808701	0.332781596913927	1.53398284884784	241	PsoOvis1B006909	protein_coding
PsoOvis1B002772	817.396855086811	0.463084584815098	0.239909482288961	1.93024710985509	0.0535762269451416	0.332804982197591	1.37848597086135	1134	PsoOvis1B002772	extracellular solute-binding
PsoOvis1B010835	666.918278264489	0.251114443478187	0.130116070247786	1.92992643414436	0.0536159535674808	0.332833504682009	1.19012610071269	647	PsoOvis1B010835	ets-related transcription factor elf-2,ets-related transcription factor elf-2
PsoOvis1B011594	557.24294465747	-0.300896133664842	0.156164667854419	-1.92678752370123	0.0540061149560549	0.334816706137898	0.811748020394189	-101	PsoOvis1B011594	serine serine/threonine-protein kinase PAK 3-like
PsoOvis1B014321	4500.8392074894	-0.261334355260661	0.135619110724031	-1.92697293077261	0.0539830034927878	0.334816706137898	0.834315899858571	-163	PsoOvis1B014321	succinate--CoA ligase GDP-forming subunit beta, mitochondrial-like
PsoOvis1B007304	2532.38702679566	-0.134469932002945	0.0698006069833434	-1.92648657102701	0.0540436470544978	0.334830260658769	0.911004488949211	446	PsoOvis1B007304	translation initiation factor 3 subunit i
PsoOvis1B008514	54.3505089878883	-0.954028402299083	0.495520001810028	-1.92530755330606	0.0541908932504343	0.335523092654486	0.516189105440333	-81	PsoOvis1B008514	protein_coding
PsoOvis1B011020	896.549206748106	0.177819135041309	0.0924117874351312	1.92420404340874	0.054329012513579	0.336158547054954	1.13117264332588	734	PsoOvis1B011020	membrane 2-like, partial
PsoOvis1B005077	1891.90794044275	-0.23859138299111	0.124031413868218	-1.92363672677804	0.0544001341385282	0.336159472077155	0.847572460365357	-20	PsoOvis1B005077	Mitochondrial-processing peptidase subunit alpha-like
PsoOvis1B005360	2047.42292866619	0.238395863353952	0.123914839643891	1.92386855391219	0.0543710617601931	0.336159472077155	1.17968024216679	1963	PsoOvis1B005360	e3 ubiquitin-protein ligase rfwd3-like,protein_coding
PsoOvis1B000928	321.036635877493	0.244645024396954	0.127242693686203	1.92266461287185	0.0545221837348335	0.336694032933558	1.18480121433451	274	PsoOvis1B000928	Cytochrome P450 3A11
PsoOvis1B001266	8284.80445469605	-0.199114228987148	0.103609777977965	-1.92177063664294	0.0546346246206205	0.337168598717354	0.871085219061471	289	PsoOvis1B001266	and PH domain-containing 6
PsoOvis1B008856	1736.00248779313	-0.284952825816242	0.148326600062559	-1.92111749137416	0.0547168969321658	0.337456487394796	0.820768446393904	-187	PsoOvis1B008856	peroxidase-like,peroxidase-like,peroxidase-like
PsoOvis1B003814	334.162058410812	0.287114875957762	0.149533905757512	1.92006538251836	0.0548496412559568	0.338055075873571	1.22019766579786	374	PsoOvis1B003814	protein_coding,protein_coding,protein_coding,protein_coding
PsoOvis1B013520	2341.82684980897	-0.158632200219167	0.0826553461674364	-1.91920072414702	0.0549589359319282	0.338508452589828	0.895874034551973	305	PsoOvis1B013520	EOG090X0EF4,protein_coding
PsoOvis1B006724	5188.97096109556	0.176266300552953	0.0918885579753271	1.91826169043029	0.0550778374306593	0.339020372956878	1.12995576874658	4345	PsoOvis1B006724	acetylmitochondrial-likeCoA acetyltransferase, mitochondrial isoform X4
PsoOvis1B005207	1475.20389114516	-0.691284644236031	0.360482075964392	-1.91766717495356	0.0551532264515775	0.339263970244022	0.619302148306831	-1006	PsoOvis1B005207	protein_coding,protein_coding
PsoOvis1B000519	1545.03150022167	-0.164200279377985	0.0856427807119963	-1.91726936015968	0.0552037203720039	0.339354213552234	0.892423073947959	163	PsoOvis1B000519	protein_coding
PsoOvis1B007465	827.198105518995	0.505360411079933	0.263681605207088	1.91655542555969	0.0552944354428404	0.339471281237866	1.4194779229377	1256	PsoOvis1B007465	ATM interactor
PsoOvis1B012044	1754.31751465198	0.304220188730119	0.158713749728693	1.9167853399605	0.0552652081475045	0.339471281237866	1.23475104416567	1967	PsoOvis1B012044	protein_coding
PsoOvis1B010621	1377.00381299343	0.184623979944595	0.0963538868443673	1.91610308614538	0.0553519755704784	0.339604445970947	1.13652071500596	1127	PsoOvis1B010621	MFS-type transporter SLC18B1-like isoform X1
PsoOvis1B011274	3415.88829734196	-0.303333092027875	0.158383897611532	-1.9151763316992	0.0554700198300583	0.340108412847989	0.810377996753916	-452	PsoOvis1B011274	chorion peroxidase isoform X2
PsoOvis1B001633	1259.94526164543	0.228769377927612	0.119516246042589	1.91412787384647	0.0556038187511382	0.340488025229174	1.17183494498027	1186	PsoOvis1B001633	domain containing
PsoOvis1B008736	426.097632010656	0.358298684204878	0.187166340500762	1.91433290433661	0.0555776326609427	0.340488025229174	1.28191329390904	532	PsoOvis1B008736	protein_coding
PsoOvis1B005268	2741.16627363725	-0.260358791210642	0.136102715796265	-1.91295808968558	0.055753417987423	0.340523616115318	0.834880262963966	-130	PsoOvis1B005268	protein_coding
PsoOvis1B013552	3521.32119088086	-0.181898132966342	0.0950470035754398	-1.91377030441541	0.0556495114105609	0.340523616115318	0.881542400402335	311	PsoOvis1B013552	protein_coding,protein_coding
PsoOvis1B013848	568.238748463747	-0.282014431242991	0.147404935286309	-1.91319531259402	0.0557230533811616	0.340523616115318	0.822441841805813	-44	PsoOvis1B013848	TATA-box binding protein,TATA-box binding protein, partial
PsoOvis1B014513	555.610862484061	-0.283261642136783	0.148068379452222	-1.91304614249651	0.055742145591947	0.340523616115318	0.821731147487994	-69	PsoOvis1B014513	protein_coding,protein_coding,protein_coding
PsoOvis1B005005	342.013248031875	-0.287193616832469	0.150240543738191	-1.9115586890642	0.0559328223176507	0.341313052851423	0.819494620013283	-49	PsoOvis1B005005	protein_coding
PsoOvis1B010470	937.237794650497	0.287440992705797	0.15038337869532	1.91138804833053	0.0559547314555325	0.341313052851423	1.2204735188797	979	PsoOvis1B010470	protein_coding,protein_coding
PsoOvis1B014680	35454.7514045555	-0.26604234383568	0.139259068031956	-1.91041307108726	0.0560800491925526	0.341857339769016	0.831597690200127	-1607	PsoOvis1B014680	tubulin beta chain
PsoOvis1B008763	23.9983021378545	0.908940337301733	0.476069616472649	1.9092592886653	0.0562286513371239	0.342542774351495	1.87766584209598	52	PsoOvis1B008763	protein_coding
PsoOvis1B011182	54.4366016694383	0.555721996142813	0.291216042035346	1.90828084970458	0.0563549267791345	0.343091401914358	1.46990406212678	87	PsoOvis1B011182	serine serine/threonine-protein kinase DDB_G0282963
PsoOvis1B009390	800.369591340062	0.426934599836949	0.223853211205695	1.90720784185957	0.0564936784206682	0.343583504479455	1.34437404968936	1085	PsoOvis1B009390	protein_coding,protein_coding,protein_coding,protein_coding
PsoOvis1B011250	29.1062336789994	-1.21708219737702	0.638186482507661	-1.90709491776552	0.0565082972636959	0.343583504479455	0.430151806759914	-68	PsoOvis1B011250	XP_027199583.1uncharacterized protein LOC113793719, partial
PsoOvis1B006031	7259.64343011742	0.184528075801583	0.0967735694891159	1.90680241284617	0.0565461787890485	0.343593298055585	1.13644516652249	6252	PsoOvis1B006031	homolog serine serine/threonine-protein kinase Raf-like isoform X2,non_sense_mediated_decay,non_sense_mediated_decay,homolog serine serine/threonine-protein kinase Raf-like isoform X2
PsoOvis1B013022	52.8450922443361	-1.01020559348549	0.529907238031501	-1.90638194948648	0.0566006688945442	0.343703933614114	0.496475491670138	-94	PsoOvis1B013022	protein_coding
PsoOvis1B005444	756.963457148081	0.271946489830113	0.142711983314599	1.90556170206553	0.0567070949520664	0.34390928968049	1.20743580635068	754	PsoOvis1B005444	protein_coding,protein_coding,protein_coding
PsoOvis1B012998	3120.44947048117	-0.276477646046964	0.145076694084861	-1.90573439649266	0.0566846742412351	0.34390928968049	0.825604279434003	-224	PsoOvis1B012998	membrane calcium-transporting atpase 3
PsoOvis1B000365	542.481798890127	0.310646563168177	0.16308379525431	1.90482789957004	0.056802445969692	0.344043929158264	1.2402634161193	604	PsoOvis1B000365	XP_027194511.1uncharacterized protein LOC113789176
PsoOvis1B002635	16.6131454054919	1.23586538091146	0.648724077258683	1.9050709295913	0.0567708516452626	0.344043929158264	2.35522580083447	55	PsoOvis1B002635	XP_027198378.1uncharacterized protein LOC113792663
PsoOvis1B010064	4944.34016919317	-0.248272288334416	0.130357274455213	-1.90455261796468	0.056838250726558	0.344043929158264	0.841904041103054	-107	PsoOvis1B010064	neural-cadherin-like isoform X3,neural-cadherin-like isoform X6,protein_coding,neural-cadherin-like isoform X2
PsoOvis1B006384	243.144719943641	0.339174747703072	0.178165958744438	1.90370119013356	0.0569491113574449	0.344305751902288	1.26503276127788	281	PsoOvis1B006384	protein_coding
PsoOvis1B009737	1475.65252062893	0.182790162668301	0.0960202742139901	1.90366216056555	0.056954197533082	0.344305751902288	1.13507699528454	1238	PsoOvis1B009737	excision repair ercc-1,excision repair ercc-1
PsoOvis1B001454	650.628888240952	0.184663605256605	0.0970429050569393	1.9029068137259	0.0570527057361144	0.344681301937635	1.13655193130957	541	PsoOvis1B001454	protein_coding
PsoOvis1B003155	1722.91493541333	0.344454080656502	0.181088071303286	1.90213567452276	0.0571534196615154	0.344849900925819	1.26967044521434	2060	PsoOvis1B003155	type I inositol 1,4,5-trisphosphate 5-phosphatase-like
PsoOvis1B005311	1344.55145182784	-0.29279465428148	0.153910621466846	-1.90236808539268	0.0571230502973617	0.344849900925819	0.816319228521197	-177	PsoOvis1B005311	box Pax-6-like
PsoOvis1B006937	4801.58563837446	-0.198939809802596	0.104629344896246	-1.90137680781497	0.0572526750744183	0.345009281793871	0.871190538033199	288	PsoOvis1B006937	protein_coding,patatin2-like phospholipase domain-containing 2-like
PsoOvis1B014394	1573.05628872361	0.233248775258412	0.122660077837694	1.90158672137034	0.0572252052527969	0.345009281793871	1.1754790080396	1473	PsoOvis1B014394	protein_coding,protein_coding
PsoOvis1B009204	4152.27140620765	0.134353870793201	0.070690007307775	1.90060626544063	0.0573536042410173	0.345397770486431	1.09760112915454	2983	PsoOvis1B009204	supervillin-like,supervillin-like
PsoOvis1B008864	8705.13574679958	-0.184969379880398	0.0973595980915702	-1.89985767716941	0.0574517994144386	0.34576931121536	0.879667746012086	858	PsoOvis1B008864	V-type proton ATPase 116 kDa subunit a-like isoform X2,V-type proton ATPase 116 kDa subunit a-like isoform X2,V-type proton ATPase 116 kDa subunit a-like isoform X1,V-type proton ATPase 116 kDa subunit a-like isoform X1
PsoOvis1B000567	372.739712713897	0.208921779460251	0.110078846371892	1.89792849712857	0.0577055018116477	0.346196465270259	1.15582403798763	320	PsoOvis1B000567	calmodulin-dependent kinase type 1,calmodulin-dependent kinase type 1,calmodulin-dependent kinase type 1
PsoOvis1B002587	989.829292723311	-0.229015907429501	0.120632887355573	-1.89845333598343	0.0576363893144073	0.346196465270259	0.853216690330941	-7	PsoOvis1B002587	protein_coding
PsoOvis1B002936	1527.13542513355	-0.215994354994288	0.113774282429225	-1.89844620754827	0.0576373275488867	0.346196465270259	0.86095255708452	50	PsoOvis1B002936	protein_coding
PsoOvis1B006493	1124.86249334585	-0.279781000260384	0.147343154206931	-1.89883949319732	0.0575855828226895	0.346196465270259	0.823716047092743	-107	PsoOvis1B006493	transmembrane 9-like
PsoOvis1B010215	1502.96284927743	0.157856083444558	0.0831702907901778	1.89798643175119	0.0576978694100129	0.346196465270259	1.11562802690443	1142	PsoOvis1B010215	protein_coding,protein_coding,protein_coding,protein_coding,protein_coding,non_sense_mediated_decay
PsoOvis1B000269	158.405034635471	-0.624901940394235	0.329595626528527	-1.8959655107564	0.0579646052475938	0.346434514517638	0.648463851746549	-109	PsoOvis1B000269	KAH7638017.1udp-glucuronosyltransferase-like protein
PsoOvis1B001406	1529.2374964102	0.292358826556433	0.154193777993487	1.89604814384133	0.057953678673114	0.346434514517638	1.22464094675021	1665	PsoOvis1B001406	protein_coding
PsoOvis1B002477	228.825139471819	0.334265616426241	0.176283789702329	1.89617897930762	0.0579363817975611	0.346434514517638	1.26073548583695	261	PsoOvis1B002477	factor nf-kappa-b p105 subunit
PsoOvis1B004972	250.624835870044	-0.427401390292788	0.225412174148555	-1.89608831868643	0.057948366970988	0.346434514517638	0.743599966155791	-90	PsoOvis1B004972	protein_coding
PsoOvis1B008565	207.184053615565	0.531962924628886	0.28049731660696	1.8964991575099	0.0578940712904544	0.346434514517638	1.44589513645892	331	PsoOvis1B008565	protein_coding
PsoOvis1B012097	288.675648549063	0.418832553370577	0.220757813499921	1.8972490564676	0.0577950750876638	0.346434514517638	1.33684532523505	381	PsoOvis1B012097	protein_coding
PsoOvis1B003025	11041.9230711206	-0.291984711898523	0.15404326133476	-1.89547215093035	0.0580298778582053	0.346603945130588	0.816777646378826	-1034	PsoOvis1B003025	ribosomal s19
PsoOvis1B014039	709.633807436917	0.201892942277286	0.106528661925087	1.89519833093615	0.0580661312068239	0.346603945130588	1.15020653708474	601	PsoOvis1B014039	KAH7646263.1hypothetical protein HUG17_1801
PsoOvis1B005825	518.024409224537	-0.357581452140523	0.18882425789352	-1.89372624116	0.058261356353556	0.347201672616946	0.780471874139441	-155	PsoOvis1B005825	locus delta-like
PsoOvis1B009432	1067.08359487873	0.226537311872683	0.119630344016323	1.89364423997455	0.0582722471759985	0.347201672616946	1.17002334197446	1003	PsoOvis1B009432	protein_coding,protein_coding
PsoOvis1B013641	1513.32667253054	-0.207431324947421	0.109542542017024	-1.89361430844998	0.0582762228925308	0.347201672616946	0.866077884936793	55	PsoOvis1B013641	disease 7 homolog
PsoOvis1B014569	3096.6670536134	-0.27671391914988	0.146169986699315	-1.89309669788166	0.0583450112361497	0.347393017875579	0.825469079612227	-219	PsoOvis1B014569	Proteasome subunit beta type-4
PsoOvis1B011006	788.265266577346	-0.191995157987069	0.101473071870004	-1.89207988335104	0.058480338165535	0.347836154455162	0.875394267711746	41	PsoOvis1B011006	sodiumchloride1-likedependent and chloride-dependent glycine transporter 2,sodiumchloride1-likedependent and chloride-dependent glycine transporter 2,sodiumchloride1-likedependent and chloride-dependent glycine transporter 2,protein_coding,protein_coding
PsoOvis1B013929	1614.9358312459	0.294383345252523	0.155594902713424	1.89198579207136	0.0584928738569696	0.347836154455162	1.22636067880035	1745	PsoOvis1B013929	protein_coding
PsoOvis1B000001	60.779133108862	0.705340410454601	0.37286154349514	1.89169524924148	0.0585315966881509	0.347848064885102	1.63052935023327	106	PsoOvis1B000001	major facilitator superfamily domain-containing protein 12-like
PsoOvis1B001466	998.772835412433	0.393369357891641	0.208078342794937	1.89048678785043	0.0586928859540867	0.347933484757862	1.31345735292068	1287	PsoOvis1B001466	finger CCCH domain-containing 14
PsoOvis1B002368	933.390392420013	-0.246475615429153	0.130364591233468	-1.89066381520535	0.0586692356627501	0.347933484757862	0.842953166807954	-31	PsoOvis1B002368	initiation factor eif-2b subunit beta,initiation factor eif-2b subunit beta
PsoOvis1B008331	4011.36842982487	-0.254122920135753	0.134394719162519	-1.89086983267885	0.0586417223483179	0.347933484757862	0.838496740011508	-104	PsoOvis1B008331	Proteasome subunit alpha type-5
PsoOvis1B012899	1283.32895634578	-0.521433207095394	0.275817557299931	-1.89050041701433	0.0586910648599058	0.347933484757862	0.696679391638424	-895	PsoOvis1B012899	homology domain-containing,homology domain-containing
PsoOvis1B004971	1559.20874302977	-0.187715323407981	0.0993159158249704	-1.89008299272799	0.0587468613228375	0.348035658105841	0.877995028935129	131	PsoOvis1B004971	domain-containing 2,protein_coding,protein_coding
PsoOvis1B004930	47.7589994691018	0.576472425210012	0.305207968063284	1.88878563318007	0.05892055863117	0.348731898433549	1.49119861505712	79	PsoOvis1B004930	protein_coding
PsoOvis1B011646	1416.39506921084	-0.218681207053617	0.115786712499644	-1.88865546255395	0.0589380100698946	0.348731898433549	0.859350625047402	30	PsoOvis1B011646	S-phase kinase-associated protein 1
PsoOvis1B005508	617.967380456912	-0.275564224952857	0.146026045476567	-1.88708955346652	0.059148281543421	0.34952374747534	0.826127164121752	-92	PsoOvis1B005508	Williams-Beuren syndrome chromosomal region 27 protein,Williams-Beuren syndrome chromosomal region 27 protein
PsoOvis1B008149	465.182798237674	-0.28870527495626	0.153020545046694	-1.88670923154902	0.0591994453331239	0.34952374747534	0.81863640196634	-77	PsoOvis1B008149	RNA-dependent RNA polymerase 1-like
PsoOvis1B011688	33.9938750992691	0.80290637103818	0.425592632131428	1.88656078705384	0.0592194251765988	0.34952374747534	1.74461218489028	72	PsoOvis1B011688	receptor-like peptides receptor 86C
PsoOvis1B011718	499.386360662179	0.201494547636499	0.106782141116276	1.88696860289671	0.059164548750181	0.34952374747534	1.14988895586144	434	PsoOvis1B011718	p mrp subunit pop5
PsoOvis1B005810	1492.68254949409	-0.231829437353011	0.122986198077525	-1.88500369128312	0.0594293394569371	0.350326155989773	0.851554376829443	17	PsoOvis1B005810	protein_coding
PsoOvis1B013933	773.686186695427	0.282039113478229	0.14960609860298	1.88521133905574	0.0594013105400427	0.350326155989773	1.21591224781609	778	PsoOvis1B013933	glutaredoxin-related protein 5, mitochondrial
PsoOvis1B011943	994.356261495887	-0.320842786033022	0.17033332580602	-1.8836172223773	0.0596167705625598	0.351212479812891	0.800602049444054	-186	PsoOvis1B011943	protein_coding
PsoOvis1B003068	939.4255086909	-0.289763884321875	0.153874329650178	-1.88312036829425	0.0596840574951647	0.351390352176318	0.818035929748736	-89	PsoOvis1B003068	protein_coding,protein_coding
PsoOvis1B010071	1577.65987150232	-0.392553312880458	0.208711580352194	-1.88084107368665	0.0599935409930067	0.352993052066306	0.761780195662899	-393	PsoOvis1B010071	Collagen alpha-1(IV) chain,Collagen alpha-1(IV) chain
PsoOvis1B012204	155.739564580658	0.891093396617829	0.474040127090117	1.87978473908482	0.0601374211520413	0.353619981733884	1.85458115012174	356	PsoOvis1B012204	protein_coding
PsoOvis1B007013	2379.27533393941	-0.264177306638466	0.140622427692146	-1.87862854435147	0.0602952307889137	0.35412774060913	0.832673429363288	-114	PsoOvis1B007013	Proteasome subunit alpha type-6
PsoOvis1B008134	1647.23186958975	0.227570344406913	0.121137984726273	1.87860434463342	0.0602985374857517	0.35412774060913	1.17086142970477	1441	PsoOvis1B008134	glutathione S-transferase Mu 1-like
PsoOvis1B014768	352.99966661926	0.325935164940525	0.17352835598098	1.87828186983025	0.0603426154247685	0.354167035885274	1.25347668763338	404	PsoOvis1B014768
PsoOvis1B001851	934.825886353783	-0.295778529234161	0.157559489768119	-1.87724985444837	0.0604838575042226	0.35455667211479	0.814632609220192	-112	PsoOvis1B001851	protein_coding
PsoOvis1B012503	98.2115175584087	-0.486645320266667	0.2592326307619	-1.87725333356525	0.0604833808908397	0.35455667211479	0.713682686796922	-46	PsoOvis1B012503	dehydrogenase [FAD, quinone]-like,dehydrogenase [FAD, quinone]-like
PsoOvis1B003020	175.94435970655	0.353284978389949	0.188351047477877	1.87567302184207	0.0607001926007862	0.355577349266135	1.27746607466154	197	PsoOvis1B003020	protein_coding,protein_coding,protein_coding
PsoOvis1B007925	243.056335654884	0.325779803315374	0.173709024184645	1.87543396115728	0.0607330466708124	0.355577349266135	1.25334170991155	265	PsoOvis1B007925	protein_coding,protein_coding,protein_coding
PsoOvis1B010832	1095.76240322222	0.346346853657728	0.184738960008237	1.87479053493798	0.0608215458329428	0.35587554272728	1.2713373082885	1247	PsoOvis1B010832	division cycle 16 homolog
PsoOvis1B000111	997.337451734387	-0.258471698492277	0.137970737118264	-1.87338057251026	0.0610158507883808	0.356792070690328	0.835973028427462	-45	PsoOvis1B000111	protein_coding
PsoOvis1B005577	1232.82615570837	0.139794487910862	0.0746337425860878	1.87307353305528	0.0610582315752116	0.356819634615657	1.10174816053436	931	PsoOvis1B005577	COP9 signalosome complex subunit 4
PsoOvis1B005840	1540.00679002141	0.218099214807085	0.116476401743865	1.87247555334591	0.0611408409576103	0.357082112448485	1.16320003260304	1393	PsoOvis1B005840	protein_coding,protein_coding,protein_coding,protein_coding
PsoOvis1B002312	805.007190223972	0.239983961937113	0.128199604728639	1.87195555278887	0.0612127529483011	0.35728182913078	1.18097953271642	762	PsoOvis1B002312	division cycle 23 homolog
PsoOvis1B005979	1341.50932843911	-0.292783197988125	0.156492855748747	-1.87090456358082	0.0613583103662345	0.357910883066095	0.816325710854205	-136	PsoOvis1B005979	protein pellino
PsoOvis1B003511	4754.45118010545	-0.237770427392348	0.127108068297956	-1.87061632338702	0.0613982804183402	0.357923637171038	0.848054902842881	16	PsoOvis1B003511	Eukaryotic translation initiation factor 2 subunit 3
PsoOvis1B001329	472.536744843038	0.55994688310681	0.299837760468251	1.86749955119846	0.0618318594370761	0.35978698061881	1.47421493890463	774	PsoOvis1B001329	plasma membrane-associated,plasma membrane-associated
PsoOvis1B002150	344.418205589793	-0.307083314802943	0.164425543539899	-1.86761319556427	0.0618160057956176	0.35978698061881	0.808274190091453	-59	PsoOvis1B002150	protein_coding
PsoOvis1B013502	38.0760932919764	-0.772687491093242	0.413710685231641	-1.86770010704608	0.061803883721295	0.35978698061881	0.585326097223975	-43	PsoOvis1B013502	transporter 17
PsoOvis1B002455	287.170077393745	0.718862494885616	0.385086842780806	1.8667542357317	0.0619359160244802	0.360022968877625	1.64588381178468	569	PsoOvis1B002455	protein_coding
PsoOvis1B002882	1384.82516387494	-0.146641988707673	0.0785582909281825	-1.86666470177835	0.0619484259759874	0.360022968877625	0.903350652885404	215	PsoOvis1B002882	cytochrome c oxidase assembly factor 7 homolog
PsoOvis1B003864	23125.6716000915	-0.233000091679638	0.124846151875553	-1.86629774469855	0.0619997201652167	0.360092864123804	0.850863675436294	259	PsoOvis1B003864	transitional endoplasmic reticulum ATPase
PsoOvis1B009226	722.111096866103	0.336254875362672	0.180197524092483	1.86603493614094	0.0620364778053467	0.360092864123804	1.2624750490043	815	PsoOvis1B009226	e3 ubiquitin-protein ligase RNF103
PsoOvis1B000138	1931.49836152532	-0.279177506597418	0.149639774898182	-1.86566377012647	0.0620884215447422	0.360173678685452	0.824060687773825	-222	PsoOvis1B000138	Eukaryotic translation initiation factor 6
PsoOvis1B001033	117.758948309204	-0.599532733722599	0.321534501179942	-1.86459845373508	0.0622377097718299	0.360818742147212	0.65996767394445	-79	PsoOvis1B001033	Casein kinase I isoform gamma-1
PsoOvis1B003463	809.604078864321	0.270565917850737	0.145136858115644	1.86421231218298	0.0622918950344593	0.360912001016167	1.20628091591155	862	PsoOvis1B003463	dual specificity protein phosphatase 14-like,specificity phosphatase 14
PsoOvis1B001774	1598.45880248006	0.355145400745632	0.190578760153277	1.86350987098457	0.062390565069917	0.361262727938462	1.27911448920557	1936	PsoOvis1B001774	pore complex nup88-like,pore complex Nup88
PsoOvis1B005727	138.279573040834	0.393569479400173	0.211382514317671	1.86188285568742	0.0626196041302147	0.362367446503069	1.31363956003359	162	PsoOvis1B005727	---NA---,---NA---
PsoOvis1B004484	1672.48485859437	0.160766256054178	0.0863952095451544	1.86082372970174	0.0627690732817978	0.362619712063596	1.11788071842473	1292	PsoOvis1B004484	ribonuclease H1
PsoOvis1B006344	591.225318384277	0.197297369413823	0.106011834529943	1.86108815387112	0.0627317288185131	0.362619712063596	1.1465484888323	519	PsoOvis1B006344	inactive tRNA-specific adenosine deaminase 3
PsoOvis1B012273	753.772452664101	-0.363774227625196	0.195497630255388	-1.86076029233694	0.0627780352353318	0.362619712063596	0.777128874874478	-168	PsoOvis1B012273	DNA-directed RNA polymerase II subunit RPB3
PsoOvis1B004527	482.852436949036	0.311037374941083	0.167194497359682	1.86033260575529	0.0628384831913098	0.362747685113514	1.24059943668374	513	PsoOvis1B004527	protein_coding
PsoOvis1B002667	938.444051427439	0.213349230684352	0.114718285285927	1.8597665590328	0.0629185605442356	0.362988747890099	1.15937656621214	868	PsoOvis1B002667	protein_coding,protein_coding,protein_coding
PsoOvis1B004198	295.052607157466	0.285784938904358	0.153698534670534	1.85938622978393	0.0629724122350021	0.363078308644051	1.21907335449453	291	PsoOvis1B004198	protein_coding
PsoOvis1B007306	395.011821872112	-0.299634120452476	0.161174659218567	-1.85906470598549	0.0630179672425021	0.363119953581644	0.812458416491132	-54	PsoOvis1B007306	glutamate receptor ionotropic, kainate 2-like,glutamate receptor ionotropic, kainate 2-like
PsoOvis1B006303	79.3379435809888	-0.577238189662316	0.310544793402434	-1.85879203878416	0.0630566213605658	0.363121807993094	0.670245628771173	-57	PsoOvis1B006303	Filamin-A, partial
PsoOvis1B003684	365.389523545476	0.372034712769993	0.200236916237714	1.85797264440653	0.0631728991140635	0.363570396906151	1.29417679337196	441	PsoOvis1B003684	myosin-2 essential light chain-like,myosin-2 essential light chain-like
PsoOvis1B004762	666.261439645364	-0.250995154851211	0.135120669386181	-1.85756299159424	0.0632310981059677	0.363627474261742	0.840316574348754	-22	PsoOvis1B004762	protein tumorous imaginal discs, mitochondrial-like isoform X1
PsoOvis1B008475	3841.60247112513	0.203033441831918	0.109328655101107	1.85709265008476	0.06329797372085	0.363627474261742	1.15111617401978	3302	PsoOvis1B008475	solute carrier family 15 member 2-like,solute carrier family 15 member 2-like,solute carrier family 15 member 2-like
PsoOvis1B011230	1491.80259750417	-0.167012726875588	0.0899242872059589	-1.85725939081473	0.0632742589675727	0.363627474261742	0.890685043306689	132	PsoOvis1B011230	myosin-IB-like
PsoOvis1B000792	2454.0944472782	0.205721315933259	0.110854953468896	1.85577017080233	0.0634863240219829	0.364488453006209	1.15326280883188	2169	PsoOvis1B000792	protein_coding
PsoOvis1B002192	8893.66984547516	-0.240007313522486	0.129427427363671	-1.85437753350457	0.063685166692405	0.365408591203605	0.846741019927182	-19	PsoOvis1B002192	t-complex 1 subunit gamma,protein_coding,T-complex protein 1 subunit gamma
PsoOvis1B003183	2234.93184616859	0.256027375379654	0.138160609200255	1.85311411741503	0.0638660037750747	0.365781531899204	1.19418584673574	2149	PsoOvis1B003183	phosphodiesterase gpcpd1,phosphodiesterase gpcpd1
PsoOvis1B003211	99.1558567261929	-0.577347141325211	0.311542370353278	-1.85318979460329	0.0638551599116943	0.365781531899204	0.670195014042198	-60	PsoOvis1B003211	of very long chain fatty acids
PsoOvis1B012171	906.377685360863	0.20237259897042	0.109190160963652	1.85339592124778	0.0638256315208498	0.365781531899204	1.15058901291769	765	PsoOvis1B012171	Myosin-2 essential light chain
PsoOvis1B002953	1095.39883212866	0.256534120767058	0.138492916036738	1.85232666123521	0.0639789294676045	0.366027514304548	1.19460537715881	1077	PsoOvis1B002953	ABC transporter G family member 20-like,ABC transporter G family member 20-like
PsoOvis1B012462	435.618095904296	-0.443873552806843	0.239636859597587	-1.85227578742362	0.0639862307282097	0.366027514304548	0.735158099416595	-189	PsoOvis1B012462	d-beta-hydroxybutyrate dehydrogenase
PsoOvis1B013550	3886.67977880836	-0.24927207110457	0.134607171418038	-1.85184837091946	0.0640475994722414	0.366157459143357	0.84132080657117	-92	PsoOvis1B013550	cytochrome c oxidase subunit 5B, mitochondrial-like
PsoOvis1B007100	899.068146067825	-0.21738849133989	0.117430723506554	-1.85120626739353	0.0641398844642635	0.36619975521837	0.860120984602742	8	PsoOvis1B007100	isoaspartyl peptidase/L-asparaginase-like isoform X1
PsoOvis1B012453	2710.52365658831	0.145483136433836	0.0785974663580704	1.85099015496316	0.064170969456613	0.36619975521837	1.10610100756029	2051	PsoOvis1B012453	protein_coding
PsoOvis1B014546	3429.20069347551	0.237973555353434	0.128544495717017	1.85129323528033	0.0641273787615114	0.36619975521837	1.17933497481502	3239	PsoOvis1B014546	polymerase ii elongation factor ell2,RNA polymerase II elongation factor ELL
PsoOvis1B006001	791.927855579235	0.466966205989205	0.252330874836615	1.85061065670845	0.0642255854953128	0.366290771461227	1.38219982919193	1150	PsoOvis1B006001	protein_coding
PsoOvis1B001224	2580.42173431025	-0.247796255619146	0.133992690980464	-1.84932665958081	0.0644106584399882	0.367125251144409	0.842181882214596	-113	PsoOvis1B001224	Ras-responsive element-binding protein 1,Ras-responsive element-binding protein 1
PsoOvis1B011934	2778.1957160717	-0.115139992972818	0.0623383214909333	-1.84701785705867	0.0647445522859898	0.368806460496201	0.923292713995847	564	PsoOvis1B011934	resistance-associated 1 isoform X1
PsoOvis1B005061	2236.52343409779	-0.195858423327115	0.106161993467504	-1.84490152200342	0.0650518652432494	0.370334326592128	0.873053262677667	85	PsoOvis1B005061	b-cell receptor-associated 31
PsoOvis1B009180	953.106962270737	0.477767763493529	0.259108181625505	1.84389300444421	0.0651987348090356	0.370947516424021	1.39258729216751	1411	PsoOvis1B009180	P subunit p30
PsoOvis1B003956	3097.29240850838	-0.215109906483902	0.116739459782276	-1.84264949388229	0.0653802025876685	0.371756698147049	0.861480528445704	103	PsoOvis1B003956	thioredoxin-related transmembrane protein 1
PsoOvis1B013474	1901.58486501475	0.182510973992007	0.0990777372754571	1.8420987298548	0.0654607095724984	0.3719911828316	1.13485735774946	1627	PsoOvis1B013474	transmembrane receptor,transmembrane receptor
PsoOvis1B002675	1661.29407163831	0.241700640960641	0.131235587566094	1.8417309317026	0.0655145173396247	0.372073754651238	1.18238562991851	1618	PsoOvis1B002675	-relrasras-relatedted gtp-binding a,protein_coding
PsoOvis1B006083	6705.47634565793	-0.230507268901728	0.125198359667461	-1.84113649343312	0.0656015589686183	0.372344858064542	0.852335147800581	107	PsoOvis1B006083	3-hydroxyisobutyrate dehydrogenase, mitochondrial
PsoOvis1B002942	1201.5505607145	-0.213915734921954	0.116204393492416	-1.8408575484361	0.0656424368148188	0.37235377481843	0.862193902655713	41	PsoOvis1B002942	F-box/LRR-repeat LRR-repeat 6
PsoOvis1B001124	1105.92630660703	0.209959799412663	0.114156706997578	1.83922438667679	0.0658821892032638	0.373344709207206	1.15665595332627	999	PsoOvis1B001124	protein_coding,protein_coding,protein_coding,protein_coding
PsoOvis1B012404	1178.20810860824	-0.174609888668507	0.0949415289655366	-1.83913078471582	0.0658959520526178	0.373344709207206	0.88600706707304	115	PsoOvis1B012404	receptor-type tyrosine-protein phosphatase kappa-like
PsoOvis1B000520	2024.45344373773	-0.253889366333989	0.138094592484028	-1.83851779977086	0.0659861414317171	0.37346919380684	0.838632492854774	-54	PsoOvis1B000520	3-hydroxyacyl-coa dehydrogenase type-2
PsoOvis1B010933	432.501893866453	0.287632492835893	0.156454177897075	1.83844558644586	0.0659967729792726	0.37346919380684	1.22063553257178	406	PsoOvis1B010933	partial
PsoOvis1B001163	1314.88691088268	-0.306009525937106	0.16665693074005	-1.8361644161947	0.066333343664401	0.375149710168878	0.808876007435768	-332	PsoOvis1B001163	protein_coding
PsoOvis1B009804	3377.11267540518	-0.115509425581989	0.0629226772980575	-1.83573602621571	0.0663967070388673	0.375284012994743	0.923056315617676	704	PsoOvis1B009804	calcium-binding mitochondrial carrier S scamc-2-like,calcium-binding mitochondrial carrier S scamc-2-like,calcium-binding mitochondrial carrier S scamc-2-like
PsoOvis1B002240	237.226124669951	0.312088834239592	0.170058152989285	1.83518889717246	0.0664777056605472	0.375425034937441	1.24150393502904	255	PsoOvis1B002240	protein_coding
PsoOvis1B013405	32.0453045357119	-0.790813649606433	0.430953555894576	-1.83503219497715	0.0665009193101474	0.375425034937441	0.578018010030419	-39	PsoOvis1B013405	protein_coding
PsoOvis1B001744	211.004998366699	0.289014782270606	0.157569617365952	1.83420374499848	0.0666237557393404	0.375880904681027	1.22180562058309	213	PsoOvis1B001744	shock factor 5
PsoOvis1B003560	1182.425676444	-0.487241197977575	0.265716899124004	-1.83368539819589	0.0667007073544608	0.375880904681027	0.713387974621847	-533	PsoOvis1B003560	protein_coding,protein_coding
PsoOvis1B006032	385.324726916476	0.542809498194766	0.295986748322866	1.83389797438723	0.0666691403267479	0.375880904681027	1.45680673600179	610	PsoOvis1B006032	synthase mitochondrial f1 complex assembly factor 2
PsoOvis1B003532	1129.679401497	0.2206794102933	0.120413325113172	1.83268263778857	0.0668497807552975	0.376329216732406	1.16528222517999	1057	PsoOvis1B003532	probable basic-leucine zipper transcription factor R
PsoOvis1B004761	341.717257858607	0.319148526643537	0.174149165244872	1.83261588532325	0.066859714109642	0.376329216732406	1.24759400613393	378	PsoOvis1B004761	cytochrome P450 1A1-like
PsoOvis1B007983	2678.61339303247	-0.26824737245877	0.146475381036108	-1.83134783853297	0.0670486415577973	0.377168516316516	0.83032763932181	-136	PsoOvis1B007983	Alcohol dehydrogenase class-3
PsoOvis1B002432	1432.55019919537	-0.207356762383712	0.113307169529374	-1.83004096956068	0.0672438127870605	0.377230787001566	0.866122647450306	62	PsoOvis1B002432	transport sft2a
PsoOvis1B003154	79.4953225914507	1.22504514643072	0.669445302344205	1.82994061223667	0.0672588197240204	0.377230787001566	2.33762764764315	115	PsoOvis1B003154	protein_coding
PsoOvis1B008277	798.901534200326	0.241115612167426	0.131726587533276	1.83042479641034	0.0671864426448553	0.377230787001566	1.18190625667224	750	PsoOvis1B008277	ribosomal S30, mitochondrial
PsoOvis1B009016	1840.50453692525	0.268819570898393	0.146846676501897	1.83061392536807	0.0671581885842931	0.377230787001566	1.20482162585297	1895	PsoOvis1B009016	ATP-dependent rna helicase ddx51
PsoOvis1B009456	591.056613986683	0.422059839018822	0.230557875763152	1.83060256615305	0.0671598852664694	0.377230787001566	1.33983917411596	768	PsoOvis1B009456	repeat 5,repeat 5
PsoOvis1B008695	1963.36384078068	-0.232862612971348	0.127273467038111	-1.82962418161847	0.0673061552385215	0.377272904481961	0.850944760634046	5	PsoOvis1B008695	Eukaryotic initiation factor 4A-III
PsoOvis1B000997	475.963391841521	0.21377479947881	0.116886035532974	1.82891650404641	0.0674121174236079	0.377295922706728	1.15971861165624	396	PsoOvis1B000997	poz domain containing 4
PsoOvis1B004108	1398.42805086597	0.170839386784431	0.0933932397233095	1.82924789085984	0.0673624810388098	0.377295922706728	1.12571325508252	1118	PsoOvis1B004108	protein_coding
PsoOvis1B011259	738.944958022255	0.280354850601532	0.153299992872753	1.82879884954881	0.0674297474023531	0.377295922706728	1.21449356898529	770	PsoOvis1B011259	protein_coding
PsoOvis1B008940	2498.29857853361	0.250441222120487	0.137015812723549	1.82782714740955	0.06757549755109	0.377888245750576	1.18957086805791	2513	PsoOvis1B008940	protein held out wings-like isoform X1
PsoOvis1B001301	55.2969406303836	-0.592302795260889	0.324194093387756	-1.827000575709	0.0676996828341711	0.378359348370562	0.663283344665033	-40	PsoOvis1B001301	XP_027202239.1uncharacterized protein LOC113796213
PsoOvis1B007027	73.4600546988878	0.578271029476859	0.316627698450271	1.82634378580016	0.0677984936682374	0.378615504553327	1.49305884794036	120	PsoOvis1B007027	protein_coding
PsoOvis1B008892	2225.47106732008	-0.123733081411765	0.0677557065093553	-1.82616472893955	0.06782545246775	0.378615504553327	0.917809674120825	421	PsoOvis1B008892	Protein EFR3 B,Protein EFR3 B,Protein EFR3 B
PsoOvis1B001846	4001.64004417547	-0.105595346784994	0.057855763097842	-1.82514828482027	0.0679786554257386	0.379247233714972	0.929421325724508	928	PsoOvis1B001846	protein spinster homolog 1,protein spinster homolog 1
PsoOvis1B000950	3096.69689384409	0.140776696163097	0.0771525479214204	1.82465388319356	0.0680532766432862	0.379440076304797	1.1024985024699	2358	PsoOvis1B000950	protein_coding,protein_coding,protein_coding,protein_coding,protein_coding,protein_coding
PsoOvis1B003041	5966.2521624388	-0.173459494475889	0.0950833141261485	-1.82428953039812	0.068108312382179	0.379523554821401	0.886713844207366	646	PsoOvis1B003041	sorting-associated 4B,sorting-associated 4B,protein_coding,protein_coding
PsoOvis1B000250	104.319271094211	0.414301878069646	0.227254919050584	1.82307111239	0.0682926211460074	0.379730340018883	1.33265364827549	129	PsoOvis1B000250	sodium-dependent dopamine transporter-like
PsoOvis1B002180	208.591695155414	0.386275480395813	0.212045564231007	1.82166263084379	0.068506191395785	0.379730340018883	1.30701480253024	269	PsoOvis1B002180	protein_coding
PsoOvis1B003092	7458.12726873765	-0.196861655986528	0.108034179424871	-1.82221642293705	0.0684221536383983	0.379730340018883	0.872446363051853	537	PsoOvis1B003092	Importin subunit beta-1
PsoOvis1B003984	4555.83012210249	-0.187693196750126	0.103002321473711	-1.82222297579993	0.0684211597512726	0.379730340018883	0.878008494874937	380	PsoOvis1B003984	protein_coding,protein_coding
PsoOvis1B007432	3190.40496778861	-0.228054776889633	0.125175905980553	-1.82187438631412	0.0684740475641778	0.379730340018883	0.853785296874368	68	PsoOvis1B007432	saccharopine dehydrogenase-like oxidoreductase
PsoOvis1B008121	55.5452274149063	0.978658413451283	0.536837189690745	1.82300785460683	0.0683022012681593	0.379730340018883	1.97063203257773	92	PsoOvis1B008121	testis-specific serine Serine/threonine-protein kinase 3-like isoform X2
PsoOvis1B008462	3287.53138214116	0.18987733864365	0.104220326836911	1.82188393000128	0.068472599153719	0.379730340018883	1.14066672955297	2797	PsoOvis1B008462	ras-related rab-1a
PsoOvis1B011698	1394.15103353976	-0.196919568032903	0.10806275196967	-1.82227052748177	0.0684139478386182	0.379730340018883	0.872411342386543	97	PsoOvis1B011698	protein_coding
PsoOvis1B012245	2593.35540303546	-0.227448000002381	0.124793470029578	-1.82259536455291	0.0683646982274151	0.379730340018883	0.854144462276013	41	PsoOvis1B012245	2-oxoisovalerate dehydrogenase subunit alpha, mitochondrial
PsoOvis1B010775	105.981920163767	0.362103338148518	0.198879198441763	1.82072001991978	0.0686494273664753	0.38030176926469	1.28529839822806	137	PsoOvis1B010775	protein_coding
PsoOvis1B004367	2637.58532789222	0.258281126241544	0.141899070432465	1.82017489934487	0.0687323743132494	0.380538738672947	1.19605283915279	2674	PsoOvis1B004367	protein_coding
PsoOvis1B000334	1293.49262796465	-0.178659863801351	0.0982974251097889	-1.81754368033349	0.0691339063309104	0.381965430668	0.8835233303176	100	PsoOvis1B000334	protein_coding
PsoOvis1B000618	1265.79339537672	0.331364538851714	0.182302509444345	1.81766306926716	0.0691156455772428	0.381965430668	1.25820285320931	1459	PsoOvis1B000618	E3 ubiquitin-protein ligase COP1-like isoform X1
PsoOvis1B005035	2453.32852001773	0.21860605343513	0.120283087952704	1.81742967491064	0.0691513473657363	0.381965430668	1.16360875257741	2118	PsoOvis1B005035	finger rotund isoform x1
PsoOvis1B005741	9615.42433315032	-0.238037940270684	0.130918613215975	-1.81821312052851	0.0690315654117953	0.381965430668	0.847897666164616	34	PsoOvis1B005741	(P) transhydrogenase, mitochondrial,protein_coding
PsoOvis1B003391	2935.25585204225	0.156980945457283	0.0863967381602165	1.81697768689107	0.0692205299896876	0.382124755589925	1.11495149279426	2363	PsoOvis1B003391	protein_coding
PsoOvis1B008593	825.29639294764	-0.248128382475895	0.136602298458149	-1.81642904458094	0.0693045831799635	0.382143373960299	0.841988023485381	-31	PsoOvis1B008593	mitogen-activated protein kinase kinase kinase 12,mitogen-activated protein kinase kinase kinase 12
PsoOvis1B010120	70.6178602986407	0.610574793946265	0.336131208055148	1.81647755196265	0.0692971483676068	0.382143373960299	1.52686741742772	128	PsoOvis1B010120	ff receptor 1
PsoOvis1B006993	2375.16285009087	-0.279850414368275	0.154177819202348	-1.8151146242443	0.0695062962362693	0.38281148189961	0.823676415613157	-162	PsoOvis1B006993	Proteasome subunit alpha type-7
PsoOvis1B007446	1731.93916456295	0.136314209235871	0.0750995787306921	1.81511283471636	0.0695065711883594	0.38281148189961	1.09909356666711	1274	PsoOvis1B007446	mRNA-decapping enzyme
PsoOvis1B010184	67.6255749046158	-0.455718950177133	0.251227998148588	-1.81396561504104	0.0696830196963167	0.383560282151777	0.729146719838273	-30	PsoOvis1B010184	ras-related protein Rab-30-like isoform X3
PsoOvis1B008646	2477.93437618475	0.123554203850591	0.0681599495287134	1.81270973210656	0.0698766026605268	0.384402472127276	1.08941542827694	1772	PsoOvis1B008646	protein_coding
PsoOvis1B009634	579.565697522837	-0.245931886672458	0.135785811371551	-1.81117514553501	0.0701137442673457	0.385483168569104	0.843270922290102	-19	PsoOvis1B009634	D-tyrosyl-tRNATyr deacylase 1
PsoOvis1B006678	5158.3610976967	-0.159999097593819	0.0883818523017738	-1.81031618400023	0.0702467687149747	0.385990510462271	0.895025630766598	728	PsoOvis1B006678	histone-lysine N-methyltransferase NSD2 isoform X1,histone-lysine N-methyltransferase, H3 lysine-36 and H4 lysine-20 specific, partial
PsoOvis1B000626	2295.38181829649	0.158053525028359	0.0873973979718231	1.80844657502636	0.070537024651457	0.386635202224586	1.11578071782784	1717	PsoOvis1B000626	protein_coding,protein_coding,protein_coding,protein_coding,protein_coding,protein_coding
PsoOvis1B002979	510.542064914736	0.239924889575021	0.132657733958268	1.80860084381132	0.0705130373140319	0.386635202224586	1.18093117750596	487	PsoOvis1B002979	dna-directed RNA polymerases I and III subunit RPAC1
PsoOvis1B004616	1806.7802665188	-0.146820140263445	0.081167399154761	-1.80885604063159	0.0704733713117027	0.386635202224586	0.903239109292599	278	PsoOvis1B004616	ump-cmp kinase
PsoOvis1B004815	478.704149570462	-0.211426730591004	0.116940595172207	-1.80798404762398	0.0706089834105916	0.386635202224586	0.863682683413307	17	PsoOvis1B004815	facilitator 5,facilitator 5
PsoOvis1B007990	79.923660188244	1.15911559822471	0.640847899875019	1.80872184874252	0.0704942268744157	0.386635202224586	2.23320485587188	114	PsoOvis1B007990	XP_027204566.1uncharacterized protein LOC113798255
PsoOvis1B012107	2648.9287023189	-0.170391485246568	0.0942313029814254	-1.8082259276427	0.0705713448661838	0.386635202224586	0.888601520298375	257	PsoOvis1B012107	Transmembrane 9 superfamily member 3,Transmembrane 9 superfamily member 3
PsoOvis1B006274	5622.66946498082	-0.193163282893895	0.106903880254324	-1.80688748092549	0.0707798248949428	0.386899758355334	0.874685763175654	437	PsoOvis1B006274	transport Sec23A
PsoOvis1B007556	496.352398882573	-0.321091950499344	0.177693003259503	-1.80700390341437	0.070761670584881	0.386899758355334	0.800463791287114	-79	PsoOvis1B007556	protein_coding
PsoOvis1B008770	796.956620985119	0.333411729762658	0.184482576047428	1.80728032373606	0.0707185823512952	0.386899758355334	1.25998951619751	881	PsoOvis1B008770	frequeninfrequenin-1-like,protein_coding,frequeninfrequenin-1-like
PsoOvis1B003251	192.922909805098	-0.420986871545484	0.233075760002055	-1.80622331357741	0.0708834647166367	0.387242826563264	0.746913525401902	-67	PsoOvis1B003251	c-acetyltransferase/2-amino-3-ketobutyrate-coa coenzyme A ligase, mitochondrial-like
PsoOvis1B013991	100.19793618364	-0.450292464251729	0.249497083611896	-1.80480051202594	0.0711059042567481	0.388234138918832	0.731894462722795	-40	PsoOvis1B013991	protein_coding
PsoOvis1B008562	1323.05707417809	0.19215133012772	0.106489407504206	1.80441730901856	0.0711659115971837	0.388247839935124	1.14246607845914	1154	PsoOvis1B008562	protein_coding,protein_coding
PsoOvis1B010526	161.396284351735	-0.433777795904327	0.240418525305506	-1.8042611123794	0.0711903829797646	0.388247839935124	0.740320664513645	-55	PsoOvis1B010526	Retrovirus-related Pol polyprotein from transposon TNT 1-94
PsoOvis1B000926	1600.1214418749	-0.157079890344698	0.087117331831841	-1.80308426626177	0.0713749817296111	0.388735993978705	0.896838495167215	211	PsoOvis1B000926	cut
PsoOvis1B005803	23.4133068651054	-0.82750166207734	0.458939643559777	-1.80307296109528	0.0713767569458428	0.388735993978705	0.56350422712504	-24	PsoOvis1B005803	protein_coding
PsoOvis1B007639	3194.74281766225	0.23972141144546	0.132963909675171	1.80290585641695	0.0714030011108357	0.388735993978705	1.18076463037328	3075	PsoOvis1B007639	Ceramide synthase 6,protein_coding,protein_coding,protein_coding,protein_coding
PsoOvis1B002661	517.50131467067	-3.44243781167615	1.90972293957497	-1.80258494064186	0.0714534238313245	0.388781106648061	0.0919862597697042	-1308	PsoOvis1B002661	protein_coding
PsoOvis1B005280	3321.95787582981	-0.213454070864431	0.118449385383358	-1.80206988979801	0.0715344103122106	0.388781106648061	0.862469849836676	69	PsoOvis1B005280	aldo-keto reductase family 1 member B10-like,protein_coding
PsoOvis1B012092	190.290151992918	0.373375310988648	0.207168189114753	1.80228109626344	0.0715011911607149	0.388781106648061	1.29537994261667	231	PsoOvis1B012092	protein sine oculis-like
PsoOvis1B001931	180.257117120947	-0.879633702791179	0.488216811643949	-1.80172759686261	0.0715882739714229	0.388850756497299	0.543505408615889	-228	PsoOvis1B001931	protein_coding
PsoOvis1B011322	729.87571588437	-0.179797332899826	0.0999247520654911	-1.79932728561574	0.0719669243693043	0.390683481117719	0.88282700546619	52	PsoOvis1B011322	3-like 1 isoform X2,putative adenosylhomocysteinase 3 isoform X2,putative adenosylhomocysteinase 3 isoform X2,protein_coding,putative adenosylhomocysteinase 3 isoform X2
PsoOvis1B004123	1186.87687954783	-0.141563593029048	0.0787252935911976	-1.79819707963435	0.0721457822004803	0.390982262462901	0.906536118769992	200	PsoOvis1B004123	n6-adenosine-methyltransferase subunit METTL3
PsoOvis1B008492	1862.90877610904	0.256735448682003	0.142770616775512	1.79823730176697	0.0721394107093931	0.390982262462901	1.19477209582431	1927	PsoOvis1B008492	protein_coding
PsoOvis1B010852	15462.6991385579	-0.211585445841207	0.117653683475129	-1.79837502398245	0.0721175979553501	0.390982262462901	0.863587672292236	635	PsoOvis1B010852	Synaptic functional regulator FMR1
PsoOvis1B008620	3179.70469738722	-0.205448942168045	0.114275756507382	-1.79783489033191	0.0722031764966486	0.391069577445827	0.867268765862142	185	PsoOvis1B008620	peptidyl-prolyl cis-trans isomerase FKBP14,peptidyl-prolyl cis-trans isomerase FKBP14
PsoOvis1B010934	185.539432412958	-0.317882715763554	0.17688765287167	-1.79708821165813	0.0723216168660989	0.391392779281479	0.802246382512023	-33	PsoOvis1B010934	FAD-dependent oxidoreductase domain-containing protein 1
PsoOvis1B013361	2307.99898572723	-0.253199344212296	0.140906008727878	-1.79693787722909	0.0723454825843841	0.391392779281479	0.83903369571749	-58	PsoOvis1B013361	protein_coding
PsoOvis1B001961	256.37772631584	-0.294043184796774	0.163672686571378	-1.7965317913233	0.072409981303062	0.391413101695756	0.815613078884656	-43	PsoOvis1B001961	factor myb-like,factor myb-like,protein_coding
PsoOvis1B014329	190.646674453617	0.764560254070625	0.42560833087147	1.79639400503538	0.072431876625426	0.391413101695756	1.69885209453517	421	PsoOvis1B014329	glycolipid transfer protein-like
PsoOvis1B006227	2757.81052463222	0.152287121584966	0.0847876713822198	1.79609982326866	0.0724786425578197	0.391442520496138	1.11132988076134	2144	PsoOvis1B006227	sorting nexin-12,nexin 3
PsoOvis1B007715	1208.66618574282	-0.353130691562961	0.196731376950071	-1.79498917273671	0.0726554250160223	0.391971391523285	0.782883372822839	-237	PsoOvis1B007715	transporter sub-family A 3,ATP-binding cassette sub-family A member 1,transporter sub-family A 3
PsoOvis1B013801	3019.81521450577	0.117103429260477	0.0652399618667815	1.79496471042702	0.0726593226554299	0.391971391523285	1.08455515965944	2125	PsoOvis1B013801	protein_coding
PsoOvis1B000096	753.299054966672	0.346475885110787	0.193294349794387	1.79247808060269	0.0730564172734188	0.392443095272463	1.27145101896995	894	PsoOvis1B000096	OTF76649.1hypothetical protein BLA29_014478
PsoOvis1B000337	58.4141867559903	-0.582829200059905	0.325223477449728	-1.79208833455142	0.0731188172243937	0.392443095272463	0.667653190094491	-36	PsoOvis1B000337	agrin-like isoform X3
PsoOvis1B001646	1284.71062919248	-0.302977083399324	0.169064166168438	-1.79208338624206	0.0731196097493822	0.392443095272463	0.81057799547175	-197	PsoOvis1B001646	beta-hexosaminidase subunit beta-hexosaminidase
PsoOvis1B005431	4706.25882787914	-0.191775734497325	0.107000808965321	-1.79228303366828	0.0730876396438517	0.392443095272463	0.875527418979038	373	PsoOvis1B005431	DNA-directed rna polymerase i subunit rpa1,DNA-directed rna polymerase i subunit rpa1
PsoOvis1B007447	80.5152752381329	0.484507790703764	0.270355912611538	1.79211094746772	0.0731151956119736	0.392443095272463	1.39910844545275	121	PsoOvis1B007447	POZ domain-containing 2
PsoOvis1B009596	2697.61402387066	-0.248416079361963	0.138584292371446	-1.79252695317112	0.0730485956488585	0.392443095272463	0.841820134101854	-55	PsoOvis1B009596	soluble calcium-activated nucleotidase 1
PsoOvis1B010673	375.403867942842	0.406664976079404	0.226795126628013	1.79309397924767	0.0729578981948544	0.392443095272463	1.32561788839238	466	PsoOvis1B010673	ATP-dependent DNA helicase DDX11,ATP-dependent DNA helicase DDX11
PsoOvis1B011331	542.733484437133	-0.271107453603536	0.15119191295042	-1.79313462150875	0.0729514008887924	0.392443095272463	0.82868318090288	-46	PsoOvis1B011331	glutamate receptor ionotropic, NMDA 3A-like,glutamate receptor ionotropic, NMDA 3A-like
PsoOvis1B011554	167.73482121556	0.351083688059168	0.195895645358943	1.79219751115892	0.0731013332039931	0.392443095272463	1.2755183799842	194	PsoOvis1B011554	of very long chain fatty acids
PsoOvis1B003088	883.978722025817	0.164843788447287	0.0920094445026912	1.79159638815628	0.0731976421217511	0.392639447236324	1.12104468743143	691	PsoOvis1B003088	synaptotagminsynaptotagmin-4-like-like,protein_coding
PsoOvis1B005446	1182.60868330836	-0.198737524387113	0.110991600061466	-1.79056364875408	0.0733633448010226	0.393305583078714	0.871312699328824	73	PsoOvis1B005446	malonyl-coa-acyl carrier transacylase, mitochondrial,malonyl-coa-acyl carrier transacylase, mitochondrial
PsoOvis1B008659	698.138035323618	0.188816855822343	0.105483703103688	1.79000973862986	0.0734523458268385	0.393559995485091	1.13982856697924	590	PsoOvis1B008659	protein_coding
PsoOvis1B011670	23.8188087284617	1.0957494698772	0.612447927042033	1.78913083299896	0.0735937476075213	0.394094726447739	2.13724080924896	60	PsoOvis1B011670	carbohydrate sulfotransferase 1-like
PsoOvis1B002920	256.917941534609	-0.385472377984156	0.215514015730099	-1.7886186041232	0.0736762596160091	0.394313676464664	0.765528302513368	-86	PsoOvis1B002920	plasma membrane-associated,plasma membrane-associated,plasma membrane-associated
PsoOvis1B001625	3749.96252060226	0.205925756524207	0.115193372451159	1.78765281493533	0.0738320388211912	0.394845944911838	1.15342624630807	3397	PsoOvis1B001625	protein_coding
PsoOvis1B005644	1779.31785108305	0.287605683138597	0.160979726693659	1.78659567291914	0.0740028615854239	0.394845944911838	1.22061284963177	1874	PsoOvis1B005644	THO complex subunit 5 homolog
PsoOvis1B006894	1866.79564272655	-0.155297287058002	0.0869161629224181	-1.78674807810627	0.0739782146361027	0.394845944911838	0.897947319483646	209	PsoOvis1B006894	Proton myo-inositol cotransporter,Proton myo-inositol cotransporter
PsoOvis1B008213	797.295583167678	-0.418339652535878	0.234068455380792	-1.78725344196981	0.0738965352625585	0.394845944911838	0.748285304448336	-253	PsoOvis1B008213	fibulinfibulin-1-like,-like,,latent-transforming growth factor beta-binding protein 1-like
PsoOvis1B009348	165.715063824703	-0.497214448927057	0.278282669751926	-1.78672444593943	0.0739820359877639	0.394845944911838	0.70847337963565	-88	PsoOvis1B009348	importin subunit beta-1 isoform X2
PsoOvis1B010452	1792.42924415676	-0.240466018404291	0.134605220997684	-1.78645387320026	0.0740257994472104	0.394845944911838	0.8464718414186	-9	PsoOvis1B010452	isomerase domain and WD repeat-containing 1
PsoOvis1B003819	4894.32004228618	-0.149608366432243	0.0838194178034687	-1.78488911463248	0.0742793046508082	0.395085824231952	0.901495149003758	766	PsoOvis1B003819	fizzy-related protein homolog,fizzy-related protein homolog
PsoOvis1B004269	23.8633759816821	1.55498287942012	0.871005639498193	1.78527303257874	0.0742170408450974	0.395085824231952	2.93830239727519	92	PsoOvis1B004269	protein_coding
PsoOvis1B005699	529.052734073892	-0.283917114337527	0.15902408230666	-1.78537181425154	0.0742010273363928	0.395085824231952	0.821357888019752	-67	PsoOvis1B005699	protein_coding
PsoOvis1B006026	3816.69314624541	-0.188821166357602	0.105782566415279	-1.78499324374804	0.074262412775308	0.395085824231952	0.877322293140346	319	PsoOvis1B006026	protein_coding,protein_coding
PsoOvis1B007946	485.628110866781	-0.212792470406821	0.119179400167341	-1.78548029364166	0.0741834449829545	0.395085824231952	0.862865457562685	15	PsoOvis1B007946	3-oxoacyl-acyl-carrier-protein reductase
PsoOvis1B007685	3469.94310539903	-0.138265378250838	0.0775544697779618	-1.78281636953603	0.0746162001788669	0.396655030468241	0.908610965553617	561	PsoOvis1B007685	sodium hyperpolarization-activated cyclic nucleotide-gated channel 2-like,sodium hyperpolarization-activated cyclic nucleotide-gated channel 2-like
PsoOvis1B001766	1210.01905992232	-0.195011900843301	0.10943622719412	-1.78196841981207	0.0747543817750581	0.396795653679867	0.873565689812167	88	PsoOvis1B001766	Phosphoacetylglucosamine mutase,protein_coding,protein_coding
PsoOvis1B006134	86.0446912045989	-0.427751455555766	0.240125042839392	-1.78136961683696	0.0748520883696741	0.396795653679867	0.743419555929533	-34	PsoOvis1B006134	acid elongase 1,acid elongase 1
PsoOvis1B006191	2198.66433853274	-0.214686902745805	0.120509032100221	-1.78150051497601	0.074830720835869	0.396795653679867	0.861733154885703	93	PsoOvis1B006191	protein_coding
PsoOvis1B011513	49.1846708712164	-0.562109278919692	0.315486491415548	-1.78172217896741	0.0747945482390223	0.396795653679867	0.677311182932686	-31	PsoOvis1B011513	protein_coding
PsoOvis1B012461	392.890520590767	0.272410706968917	0.152917726812948	1.78142006585106	0.0748438525897984	0.396795653679867	1.20782438645067	389	PsoOvis1B012461	protein_coding
PsoOvis1B001360	6462.36214493588	0.291080567103626	0.163476548606841	1.78056467171735	0.0749835954669956	0.397270469719715	1.22355636855897	7172	PsoOvis1B001360	Low-density lipoprotein receptor-related 1
PsoOvis1B004075	504.966601288611	0.421338207007059	0.236693949313408	1.78009707569315	0.0750600750934262	0.39745337694803	1.33916915790427	463	PsoOvis1B004075	protein_coding,protein_coding
PsoOvis1B002986	1344.46639909991	0.302910215937822	0.170291296998123	1.77877684460387	0.075276354890231	0.397768491731107	1.23363039419756	1459	PsoOvis1B002986	E3 ubiquitin ligase RNF157,protein_coding
PsoOvis1B006621	6056.58022392727	-0.168997466962006	0.0949791774088434	-1.77931070338235	0.0751888371391413	0.397768491731107	0.889460555223035	739	PsoOvis1B006621	transport Sec24C
PsoOvis1B007466	203.983895014861	-0.277929017323707	0.156211562614243	-1.77918338868448	0.0752097008344258	0.397768491731107	0.824774127688156	-22	PsoOvis1B007466	protein FAM43A-like
PsoOvis1B008458	224.717974515195	0.716721331095335	0.402944765861851	1.77870862663361	0.0752875441437638	0.397768491731107	1.64344289885616	458	PsoOvis1B008458	di-N-acetylchitobiase
PsoOvis1B003341	4699.62867353614	-0.220342818750187	0.123906271180672	-1.77830239462939	0.0753542032837916	0.39789875568972	0.858361445050724	118	PsoOvis1B003341	NADH-ubiquinone oxidoreductase 75 kDa subunit, mitochondrial-like,NADH-ubiquinone oxidoreductase 75 kDa subunit, mitochondrial
PsoOvis1B002446	136.1537543023	0.475537695973154	0.267496606563702	1.77773356485518	0.0754476242624691	0.398170108433632	1.39043634231186	200	PsoOvis1B002446	protein_coding
PsoOvis1B004187	4420.74028202093	-0.260223265376228	0.146437908410395	-1.77702118393378	0.0755647544813541	0.398566213364069	0.834958694757069	-254	PsoOvis1B004187	protein_coding,protein_coding,protein_coding,protein_coding,non_sense_mediated_decay,protein_coding,protein_coding,protein_coding,protein_coding
PsoOvis1B011394	1084.8425607565	-0.212448682411614	0.11957296946752	-1.77672833047206	0.0756129486994303	0.398598476922484	0.863071099174069	32	PsoOvis1B011394	protein_coding
PsoOvis1B009887	2057.2862169159	0.138175020168673	0.0777925067171531	1.77619961098652	0.0757000223719564	0.398835546123216	1.10051210960474	1470	PsoOvis1B009887	regulator ATRX,regulator ATRX
PsoOvis1B003895	1671.05778195697	0.41226790797303	0.23218802048716	1.775577857583	0.075802522273756	0.398931829721828	1.33077614280876	2222	PsoOvis1B003895	Sphingomyelin phosphodiesterase 4,Sphingomyelin phosphodiesterase 4
PsoOvis1B011240	4527.63116674044	-0.168556642583006	0.0949256161427488	-1.77567077710121	0.0757871967215707	0.398931829721828	0.889732376914764	546	PsoOvis1B011240	inorganic pyrophosphatase-like isoform X2
PsoOvis1B013104	527.75790030459	-0.488078214948639	0.274965901088067	-1.77504997171382	0.0758896363976602	0.399168531701852	0.712974204114858	-305	PsoOvis1B013104	protein_coding
PsoOvis1B012717	1705.96988153359	-0.23342289142687	0.131555603075016	-1.77432877027493	0.0760087843477137	0.399351754922846	0.850614355775528	13	PsoOvis1B012717	utp12 domain and wd-repeat
PsoOvis1B013599	2302.45337345322	-0.133481283293742	0.075227465934994	-1.77436899721023	0.0760021345364665	0.399351754922846	0.91162899521002	405	PsoOvis1B013599	partial,partial
PsoOvis1B006270	15.823822092781	-3.69078384758423	2.08046470991877	-1.77401896316152	0.0760600136710905	0.399399395513437	0.0774396451710909	-80	PsoOvis1B006270	protein_coding
PsoOvis1B004932	270.541367672757	0.277743797815786	0.156664395032964	1.77285845809027	0.0762521637894797	0.400186563754981	1.21229751309472	281	PsoOvis1B004932	phosphopantothenoylcysteine decarboxylase isoform X1
PsoOvis1B003487	3833.90297471825	-0.140644905917901	0.0794108861816813	-1.7711035939849	0.0765434764845289	0.401492997086347	0.907113571554923	645	PsoOvis1B003487	Solute carrier family 12 member 2,Solute carrier family 12 member 2
PsoOvis1B008094	3889.10587926336	-0.220328066876371	0.124428347736958	-1.77072243490805	0.076606869837957	0.40151856893644	0.858370222029992	74	PsoOvis1B008094	potassium-transporting ATPase subunit alpha-like isoform X1,potassium-transporting ATPase subunit alpha-like isoform X1
PsoOvis1B010979	18.6686971482962	-1.04308850409302	0.589127596900276	-1.7705646613421	0.0766331228372304	0.40151856893644	0.485287463350929	-27	PsoOvis1B010979	protein_coding,protein_coding
PsoOvis1B013359	3434.45657502419	-0.240091010976374	0.1356317770984	-1.77016784792393	0.0766991837022524	0.401609836209276	0.84669189796464	-18	PsoOvis1B013359	histone H2A
PsoOvis1B013838	1270.6571985397	0.318838955027871	0.180140007212904	1.76995082858547	0.0767353323697657	0.401609836209276	1.24732632776329	1416	PsoOvis1B013838	secretory pathway AVL9 homolog,protein_coding,protein_coding
PsoOvis1B012675	8824.1023722535	-0.129104631960548	0.0729615382367351	-1.76948889895452	0.0768123217146168	0.401790791608264	0.914398770005591	1554	PsoOvis1B012675	voltage-dependent anion-selective channel protein 2-like
PsoOvis1B008644	762.369715845657	-0.269346763049699	0.152259515903725	-1.76899789448962	0.0768942259572036	0.401911194256004	0.829695137898445	-46	PsoOvis1B008644	protein_coding
PsoOvis1B013072	135.411914728215	0.644113329341411	0.364144008526939	1.76884231034591	0.0769201937280835	0.401911194256004	1.5627785178915	188	PsoOvis1B013072	threonine kinase 5
PsoOvis1B014723	1136.84403463111	-0.139599546722273	0.0789622266138546	-1.76792819438781	0.0770729086538672	0.402487135434445	0.907771093150436	185	PsoOvis1B014723
PsoOvis1B005176	475.346511352305	-0.189197576071979	0.10708413584861	-1.76681237209083	0.0772596560342748	0.402796214426354	0.877093423179538	28	PsoOvis1B005176	protein_coding
PsoOvis1B007738	981.93243477831	0.557734193366101	0.315668104717647	1.76683733652779	0.0772554738824492	0.402796214426354	1.47195563948565	1723	PsoOvis1B007738	exocytosis transmembrane
PsoOvis1B010596	436.569246587231	-0.349772021142644	0.197942359412875	-1.76703976945671	0.0772215682434588	0.402796214426354	0.784708089949457	-84	PsoOvis1B010596	calcium-binding mitochondrial carrier aralar1
PsoOvis1B013828	1176.78599394735	0.196087414325218	0.111017767353113	1.76627056191397	0.0773504679047228	0.403047845138305	1.14558730814956	1031	PsoOvis1B013828	-cyclic nucleotide phosphodiesterase,-cyclic phosphodiesterase 7B,protein_coding
PsoOvis1B009290	483.958509915514	-0.273179830843435	0.154696871709599	-1.76590404075045	0.0774119491851921	0.403146451144213	0.827493663191411	-62	PsoOvis1B009290	voltage-gated channel subfamily kqt member 5 1
PsoOvis1B004428	3227.01604185427	0.123353552045031	0.0698706540177373	1.76545580944064	0.0774871908613631	0.403316570895436	1.08926392157172	2294	PsoOvis1B004428	protein_coding
PsoOvis1B005370	2517.88221607824	-0.182570253858917	0.103473402138193	-1.76441723270187	0.077661758942468	0.403781472262349	0.881131804224789	227	PsoOvis1B005370	protein_coding
PsoOvis1B014176	33.4814372785666	-1.74643837063092	0.989775317149033	-1.76447961509223	0.077651264429383	0.403781472262349	0.2980366442888	-58	PsoOvis1B014176	protein_coding
PsoOvis1B014775	1668.46494371893	-0.15784957023751	0.0895659565512628	-1.76238356977927	0.0780045127286203	0.405341058188821	0.896360158139841	173	PsoOvis1B014775
PsoOvis1B013600	356.829263265305	-0.327100572009362	0.18563351491653	-1.76207713438192	0.0780562660031712	0.405387613951777	0.797136905229587	-63	PsoOvis1B013600	n-acetylneuraminate lyase
PsoOvis1B002443	2284.41499355646	0.16817596663114	0.0955125603176359	1.7607733063783	0.0782767795715334	0.406246357603286	1.12363694554211	1831	PsoOvis1B002443	atp-dependent DNA helicase PIF1
PsoOvis1B012618	1246.92525094862	-0.200545095698314	0.113907724624683	-1.76059258807158	0.078307384037116	0.406246357603286	0.870221703961183	59	PsoOvis1B012618	protein lin-7 homolog C-like
PsoOvis1B007809	5360.48695223997	-0.246750607162629	0.140188233037163	-1.76013779342819	0.0783844461568878	0.406423567840284	0.84279250703215	-94	PsoOvis1B007809	Eukaryotic translation initiation factor 5B
PsoOvis1B001408	913.73898605817	0.294215676645758	0.167251083603129	1.75912568282011	0.0785561635307874	0.406447038198399	1.2262181606434	936	PsoOvis1B001408	protein_coding
PsoOvis1B006116	1578.21843244373	0.232747311035012	0.13230828328908	1.7591287956362	0.0785556349332127	0.406447038198399	1.17507049604076	1527	PsoOvis1B006116	hairy/enhancer-of-split related with YRPW motif protein 1-like isoform X1,protein_coding,hairy/enhancer-of-split related with YRPW motif protein 1-like isoform X1
PsoOvis1B009267	205.582028223466	-0.286887201725456	0.163087527762018	-1.75909958083422	0.0785605961090752	0.406447038198399	0.819668691589539	-27	PsoOvis1B009267	nuclear transcription factor Y subunit gamma-like,nuclear transcription factor Y subunit gamma-like
PsoOvis1B012340	2045.66864124529	-0.17028799407886	0.0967710832826866	-1.75969916117831	0.07845882812164	0.406447038198399	0.888665266069227	227	PsoOvis1B012340	a 70 kda dna-binding subunit,a 70 kda dna-binding subunit
PsoOvis1B005138	901.875516294788	0.143511677604094	0.0816071112602272	1.75856828391421	0.0786508639541925	0.406470067778541	1.10459054049326	672	PsoOvis1B005138	protein_coding,protein_coding,protein_coding,protein_coding
PsoOvis1B009282	39.2752878936854	0.78158063995558	0.444390814493488	1.75876866592397	0.0786168089549634	0.406470067778541	1.71901322013162	80	PsoOvis1B009282	Chondroitin sulfate synthase 1,Chondroitin sulfate synthase 1
PsoOvis1B001489	988.376121717424	-0.227990009523275	0.129715729716593	-1.75761266595343	0.0788134367504544	0.406644709333908	0.853823626989054	10	PsoOvis1B001489	5&apos triphosphate nucleotidohydrolase
PsoOvis1B010186	2765.97727595736	-0.46781504791448	0.266135878786169	-1.75780526116267	0.0787806498560327	0.406644709333908	0.723058836763225	-1202	PsoOvis1B010186	protein_coding,protein_coding
PsoOvis1B013657	292.029128389731	0.313972603994529	0.178614034192677	1.75782717978272	0.0787769191920804	0.406644709333908	1.24312606238225	302	PsoOvis1B013657	resistance-associated 1 isoform X4,resistance-associated 1 isoform X4
PsoOvis1B005867	47.7911365336619	0.810115370333855	0.461090930820437	1.75695359891895	0.0789257185672412	0.407002358185888	1.75335165014059	107	PsoOvis1B005867	KAH7638003.1hypothetical protein HUG17_9107
PsoOvis1B011377	465.188505777593	-0.240079364133675	0.136682930609495	-1.75646924647515	0.0790083180970235	0.407157679827683	0.846698733315754	-25	PsoOvis1B011377	endoplasmic reticulum aminopeptidase 1-like
PsoOvis1B011728	80.8496225199544	-0.578208566382083	0.329224759888872	-1.7562730293349	0.0790418001903419	0.407157679827683	0.66979496383204	-47	PsoOvis1B011728	Retrovirus-related Pol polyprotein from transposon TNT 1-94
PsoOvis1B000840	377.881862392838	0.302324355512206	0.172238091494683	1.755270003799	0.0792131347565663	0.40781849214617	1.23312953401554	397	PsoOvis1B000840	cajal body 1-like
PsoOvis1B001265	49.6590767811451	-0.534473503718978	0.304595744285105	-1.75469787003559	0.0793110005595049	0.408100547691575	0.690410588764029	-29	PsoOvis1B001265	protein_coding
PsoOvis1B008651	2152.81167303964	0.261710020621512	0.149188235476912	1.75422693206941	0.0793916301642757	0.408293655019644	1.19889891282193	2077	PsoOvis1B008651	protein_coding,protein_coding,protein_coding,protein_coding
PsoOvis1B014476	435.0971925233	0.242691173747732	0.138372615371228	1.75389597932102	0.0794483326739859	0.408363567781155	1.18319771691791	414	PsoOvis1B014476	dehydrogenase [ubiquinone] 1 alpha subcomplex assembly factor 2
PsoOvis1B003452	1052.24423603056	-0.298185229879292	0.170088245297925	-1.75312073657408	0.0795812848016144	0.408825114384866	0.813274773804767	-115	PsoOvis1B003452	ribosomal S5, mitochondrial
PsoOvis1B004855	251.407078177613	-0.250147011805653	0.142779552613474	-1.75198063887229	0.0797771371486863	0.409222692711198	0.840810731586336	-16	PsoOvis1B004855	Dual oxidase maturation factor 1,Dual oxidase maturation factor 1
PsoOvis1B007063	581.707762107043	-0.331671795510426	0.189315222381202	-1.75195523814021	0.0797815050856812	0.409222692711198	0.794615149727655	-95	PsoOvis1B007063	ribosomal L13, mitochondrial
PsoOvis1B011353	796.482124806619	0.23835168437942	0.136100762380484	1.75128838524125	0.0798962473783492	0.409222692711198	1.17964411792436	813	PsoOvis1B011353	protein_coding
PsoOvis1B011391	4562.52450246479	0.505615646179628	0.288700499065818	1.75135009400991	0.0798856238080395	0.409222692711198	1.4197290727851	5615	PsoOvis1B011391	protein_coding
PsoOvis1B012304	1046.9634609723	0.453018952481903	0.258669132915167	1.75134523155677	0.0798864608696529	0.409222692711198	1.36890179604414	1524	PsoOvis1B012304	and coiled-coil domain-containing 2
PsoOvis1B012499	241.182497569884	0.461289059081667	0.26341871641501	1.75116280786562	0.0799178698950403	0.409222692711198	1.37677142455152	348	PsoOvis1B012499	methyltransferase 10,protein_coding
PsoOvis1B012783	122.032687814267	0.728646638370238	0.416211911216099	1.75066262818202	0.0800040404385708	0.409442612141859	1.65708388702986	251	PsoOvis1B012783	protein_coding
PsoOvis1B002779	1226.54895839128	0.140363681580447	0.0802425271634817	1.74924303286807	0.0802490184569943	0.40981075571057	1.10218292449001	885	PsoOvis1B002779	protein_coding
PsoOvis1B005272	783.079066114828	0.155521120486816	0.0888840320491609	1.7497082085655	0.0801686765495863	0.40981075571057	1.11382387345566	585	PsoOvis1B005272	protein_coding
PsoOvis1B006131	66.9076502809418	0.556778008100126	0.318292763146151	1.74926379914101	0.0802454304565494	0.40981075571057	1.47098038418852	112	PsoOvis1B006131	protein_coding
PsoOvis1B007599	29.7324913347491	-0.807979174935725	0.461854728725006	-1.74942276149522	0.0802179692290278	0.40981075571057	0.571181368273337	-32	PsoOvis1B007599	catalytic domain-containing
PsoOvis1B000233	2194.20826536744	0.203370128555317	0.116407727430933	1.74705007170578	0.0806286529440331	0.410362570737868	1.15138484532533	1972	PsoOvis1B000233	mrna-decapping enzyme,protein_coding,non_sense_mediated_decay
PsoOvis1B002211	858.908310915765	-0.16009123318787	0.0916233942995551	-1.74727463888169	0.080589710086089	0.410362570737868	0.894968473098006	96	PsoOvis1B002211	protein_coding
PsoOvis1B002860	1617.46977310823	-0.286645706993781	0.164114713158202	-1.74661796908765	0.0807036281309667	0.410362570737868	0.819805908557264	-296	PsoOvis1B002860	pancreatic lipase-related 1
PsoOvis1B004353	5122.72922294496	-0.23226147853339	0.132969337918867	-1.74672960073778	0.0806842532272438	0.410362570737868	0.851299401616352	75	PsoOvis1B004353	protein_coding
PsoOvis1B004692	586.071236216586	0.432167878086416	0.247368538972791	1.74706080199613	0.0806267918250439	0.410362570737868	1.34925953074108	787	PsoOvis1B004692	tyrosyl-DNA phosphodiesterase 1
PsoOvis1B006935	888.707428423094	0.226841475885156	0.129824591978018	1.74729203788727	0.0805866935108257	0.410362570737868	1.17027004450132	866	PsoOvis1B006935	protein_coding
PsoOvis1B007740	495.161553006555	-0.269950532232967	0.154480375523505	-1.74747459875182	0.080555047311989	0.410362570737868	0.829347982378142	-36	PsoOvis1B007740	protein_coding
PsoOvis1B013310	830.998332364002	0.306093579308625	0.175088098002786	1.74822608047152	0.0804248872193443	0.410362570737868	1.23635545356947	894	PsoOvis1B013310	synergin gamma-like isoform X2
PsoOvis1B002518	120761.476795003	-0.346964258650978	0.198708947807405	-1.74609277780116	0.0807948315765767	0.410485468671607	0.786236770140833	-26989	PsoOvis1B002518	14 mite allergen (Apolipophorin-like)
PsoOvis1B010591	1308.84424082904	0.171464037735892	0.09820505242388	1.74597979944867	0.0808144620576952	0.410485468671607	1.12620076636323	1065	PsoOvis1B010591	Calmodulin-binding transcription activator 1,Calmodulin-binding transcription activator 1
PsoOvis1B000235	5190.34557589422	-0.12477961076984	0.0714971874776897	-1.74523803203835	0.0809434435833034	0.410920279241497	0.917144137435707	1015	PsoOvis1B000235	zinc transporter ZIP1-like protein
PsoOvis1B013242	183.788076136738	-0.635407636377144	0.364149348181948	-1.74490944319818	0.0810006333355027	0.410990358643394	0.643758893688565	-106	PsoOvis1B013242	cuticle 57A 2,protein_coding
PsoOvis1B001658	529.350032771704	0.181638671888849	0.104163507665918	1.74378413284061	0.0811967382995399	0.411764286339807	1.1341713920969	453	PsoOvis1B001658	protein_coding
PsoOvis1B013854	1544.75608333713	0.19818323867605	0.113667444850174	1.74353561776	0.0812400982971709	0.411764286339807	1.14725272911566	1359	PsoOvis1B013854	DNA polymerase zeta catalytic subunit-like
PsoOvis1B001733	2673.61697074632	-0.159127336034629	0.0913013965687894	-1.74287953979693	0.081354658672628	0.412124428666206	0.895566621551905	371	PsoOvis1B001733	repeat-containing 37,repeat-containing 37
PsoOvis1B013735	2514.59131099956	-0.22880306804161	0.131311122826674	-1.74245001578138	0.0814297305525956	0.412284253086445	0.85334257384001	38	PsoOvis1B013735	leucine-rich repeat serine serine/threonine-protein kinase 1,leucine-rich repeat serine serine/threonine-protein kinase 1
PsoOvis1B003062	58.0265829869022	0.56356635669001	0.323554823963135	1.74179556276441	0.0815442234254657	0.412423079823511	1.47791813388474	97	PsoOvis1B003062	catalytic domain-containing
PsoOvis1B004812	285.189518072121	-0.267091749603645	0.15333468123348	-1.74188740247843	0.0815281487096477	0.412423079823511	0.830993012098942	-29	PsoOvis1B004812	protein_coding
PsoOvis1B006666	510.736018038933	0.402930643073209	0.231492915274268	1.74057440417054	0.0817582074914985	0.413284684934347	1.32219103986448	654	PsoOvis1B006666	protein_coding
PsoOvis1B007454	5642.9362018966	-0.131811925915844	0.0758712622123136	-1.73731030791329	0.0823324130759405	0.415965306169805	0.912684461092195	1075	PsoOvis1B007454	ras-related rab-1a
PsoOvis1B003177	1642.74775969331	0.378179169610896	0.217775537966137	1.73655486352053	0.0824657724396785	0.416416984179677	1.29970046341707	1700	PsoOvis1B003177	protein_coding
PsoOvis1B000124	2073.27180148047	0.183375969825118	0.105651990327545	1.73566034351659	0.0826239093493885	0.416549384388908	1.13553798754255	1754	PsoOvis1B000124	protein_coding
PsoOvis1B013084	4425.01619930135	0.127734763070929	0.0735786553192702	1.7360301369557	0.0825585059728039	0.416549384388908	1.09257685231522	3191	PsoOvis1B013084	RFC1 factor
PsoOvis1B014083	71.5866784144805	0.425850440215902	0.245332976524703	1.73580594931975	0.0825981518232105	0.416549384388908	1.34336415604764	100	PsoOvis1B014083	protein_coding
PsoOvis1B002818	723.215500287621	0.461799889891826	0.266219896298605	1.7346558101497	0.0828017877825529	0.417224114714959	1.3772589993813	1024	PsoOvis1B002818	agrin-like isoform x2
PsoOvis1B005519	385.337571445528	0.271067963647161	0.156318787445692	1.73407156028084	0.0829053868914677	0.417524045732522	1.20670076461935	408	PsoOvis1B005519	protein_coding,protein_coding
PsoOvis1B006720	1949.79048603426	-0.148659671209438	0.0857631645938674	-1.73337436781185	0.0830291503983161	0.417703208562532	0.902088154023308	286	PsoOvis1B006720	tm domain containing,tm domain containing
PsoOvis1B007566	842.460693423034	0.35216139971045	0.203136623956925	1.73361845269775	0.0829858041650607	0.417703208562532	1.27647156450736	994	PsoOvis1B007566	protein_coding
PsoOvis1B001505	754.917769572771	0.1568937282472	0.0905583614211447	1.73251509617716	0.0831818916128229	0.417868970489629	1.11488409114907	574	PsoOvis1B001505	KAH7642142.1hypothetical protein HUG17_5187
PsoOvis1B006136	904.259668044741	0.214214160457773	0.123648491624658	1.73244459065487	0.0831944345343017	0.417868970489629	1.16007184826228	808	PsoOvis1B006136	protein_coding,protein_coding
PsoOvis1B006366	173.422455158373	0.381568040490196	0.220195008928373	1.73286416593719	0.0831198147235394	0.417868970489629	1.30275703050525	186	PsoOvis1B006366	protein_coding
PsoOvis1B002194	3099.04869698036	-0.284392866650357	0.164184002164031	-1.73215942419425	0.083245181235449	0.417902279726237	0.821087076461758	-246	PsoOvis1B002194	proteasome subunit beta type-3-like
PsoOvis1B013201	379.884228884974	0.224612105084512	0.129716806704466	1.73155746576653	0.0833523848779714	0.418218825184864	1.16846304368964	345	PsoOvis1B013201	protein_coding,protein_coding
PsoOvis1B000228	3070.17065848164	-0.246236310600288	0.142271132082664	-1.73075385705947	0.0834956749722971	0.418351280107721	0.843093001969758	-45	PsoOvis1B000228	family AAA domain-containing 3-B,protein_coding
PsoOvis1B002176	881.917719105786	-0.175868323026806	0.101658222733806	-1.7299960425958	0.0836309822802094	0.418351280107721	0.885234557598469	82	PsoOvis1B002176	Myosin-2 essential light chain
PsoOvis1B006264	1880.79011628828	0.121910251952111	0.0704714276648153	1.72992453809727	0.0836437585267628	0.418351280107721	1.08817474573079	1313	PsoOvis1B006264	Mediator of RNA polymerase II transcription subunit 16,protein_coding
PsoOvis1B007093	104.340548678246	0.396266430264711	0.229011413982945	1.73033484826316	0.0835704668054791	0.418351280107721	1.31609755341238	135	PsoOvis1B007093	gonadotropin-releasing hormone II receptor-like
PsoOvis1B007524	259.463446310731	-0.557478439203466	0.32208263687605	-1.73085530039921	0.0834775757889764	0.418351280107721	0.679488745557873	-194	PsoOvis1B007524	Diacylglycerol O-acyltransferase 1
PsoOvis1B013844	20.2566462115409	1.29435867395835	0.748181877635519	1.73000538057526	0.0836293139098556	0.418351280107721	2.45267941436874	72	PsoOvis1B013844	protein_coding
PsoOvis1B013337	2144.74552570007	-0.192955994611906	0.111572277863941	-1.72942596768715	0.0837328857881082	0.418576056501715	0.874811448181974	183	PsoOvis1B013337	propionylmitochondrial-likeCoA carboxylase beta chain, mitochondrial
PsoOvis1B010337	76.0529959761972	-0.639903491408643	0.370315813840587	-1.7279939648597	0.0839893063882276	0.419415234272894	0.641755877385525	-67	PsoOvis1B010337	glucose-6-phosphate exchanger SLC37A2
PsoOvis1B014330	872.088451502827	0.264515401224874	0.153074433976798	1.7280181566111	0.0839849692362859	0.419415234272894	1.20123248983232	863	PsoOvis1B014330	I isoform X2
PsoOvis1B008731	7837.28168986739	-0.243493232444053	0.141044352166314	-1.72635932388796	0.084282788813538	0.42046508883679	0.844697547581543	-59	PsoOvis1B008731	ribosomal L35a
PsoOvis1B009059	145.293961109384	0.579260774838215	0.335592890012225	1.72608178563352	0.0843327001783913	0.42046508883679	1.49408349628224	241	PsoOvis1B009059	protein_coding
PsoOvis1B010221	1810.72222848126	-0.230226735347011	0.133370802284048	-1.72621541899915	0.0843086651057697	0.42046508883679	0.852500901373589	29	PsoOvis1B010221	transfer flavoproteinflavoprotein-ubiquinone oxidoreductase, mitochondrial
PsoOvis1B002590	1246.24119768112	0.157208276966026	0.0911324635147185	1.72505242262693	0.0845180255913693	0.42061165271188	1.1151271942201	968	PsoOvis1B002590	methyl2-likecpg-binding domain 2-like,protein_coding
PsoOvis1B006315	3064.26879094886	-0.208382323499418	0.120803200134576	-1.72497353768177	0.0845322415354546	0.42061165271188	0.865507170137845	156	PsoOvis1B006315	Protein ERGIC-53
PsoOvis1B010789	2130.26508649709	-0.211545119624555	0.122639675817034	-1.7249321495285	0.0845397009145381	0.42061165271188	0.863611811635136	90	PsoOvis1B010789	dipeptidyl peptidase 3-like
PsoOvis1B014108	11934.2151232755	-0.226984283938527	0.131566167243802	-1.72524812946712	0.0844827653952435	0.42061165271188	0.854419048490279	318	PsoOvis1B014108	glutamine synthetase-like isoform X2,protein_coding
PsoOvis1B008084	1135.80425276948	-0.349948063293523	0.202980065275054	-1.72405138809723	0.0846985666758204	0.420872357372279	0.784612343261381	-294	PsoOvis1B008084	protein_coding
PsoOvis1B010260	103.046221956899	-0.42630388520543	0.247249141254436	-1.72418752616307	0.0846739952489529	0.420872357372279	0.74416586207983	-39	PsoOvis1B010260	2-aminomuconic semialdehyde dehydrogenase
PsoOvis1B010817	2783.96931144566	-0.193927041101525	0.112493023248747	-1.72390282971336	0.0847253864149621	0.420872357372279	0.874222829837958	111	PsoOvis1B010817	protein_coding,protein_coding
PsoOvis1B001042	201.033105472825	0.583187729436392	0.338374752212693	1.723496583663	0.0847987624462357	0.421016077910477	1.49815586796937	333	PsoOvis1B001042	Protein Mpv17
PsoOvis1B008808	4750.13195525094	-0.22201327383604	0.128841244833729	-1.72315374725345	0.0848607254341312	0.421103013115519	0.857368148191877	167	PsoOvis1B008808	translocon-associated protein subunit alpha
PsoOvis1B000991	61.9722716312426	0.486477797046824	0.282536475668837	1.72182298195376	0.08510159008918	0.421326231980209	1.40102023909467	85	PsoOvis1B000991	low-density lipoprotein receptor-related 1,low-density lipoprotein receptor-related 1,protein_coding
PsoOvis1B004793	205.654450033913	0.316447575337271	0.183801968178093	1.72167675065727	0.0851280912076555	0.421326231980209	1.24526049957984	216	PsoOvis1B004793	protein_coding
PsoOvis1B007724	1086.50819093554	-0.192491337241881	0.11178108585209	-1.72203853428824	0.085062538264	0.421326231980209	0.875093249284925	68	PsoOvis1B007724	cysteine-rich with EGF-like domain protein 2
PsoOvis1B011876	2625.99450850699	-0.265735821306973	0.154338971140585	-1.72176747935503	0.0851116478955191	0.421326231980209	0.831774394562877	-144	PsoOvis1B011876	Cytochrome c oxidase subunit 6B1
PsoOvis1B012826	461.239261372474	0.217405391817281	0.126205795796283	1.72262605251671	0.0849561705933028	0.421326231980209	1.16264075925172	369	PsoOvis1B012826	protein dead ringer homolog,protein dead ringer homolog
PsoOvis1B003001	3221.89213866078	0.188913725181009	0.109759868202782	1.72115481071815	0.085222735450185	0.421399445990793	1.13990510302193	2747	PsoOvis1B003001	serine/threonine-protein kinase minibrain
PsoOvis1B014677	2412.48394100225	-0.126208503509122	0.0733299455717525	-1.72110455728661	0.0852318524773946	0.421399445990793	0.916236217331711	472	PsoOvis1B014677	DNA polymerase delta catalytic subunit
PsoOvis1B005184	1837.93164882269	0.20915542154576	0.121592253779026	1.72013771474182	0.0854074115935731	0.421827116801834	1.15601123694462	1624	PsoOvis1B005184	suppressor 1,protein_coding,protein_coding,protein_coding,protein_coding
PsoOvis1B010432	1084.42554120981	0.292346827973499	0.169952495872305	1.72016790028877	0.0854019260892312	0.421827116801834	1.22463076171841	1151	PsoOvis1B010432	protein_coding,protein_coding
PsoOvis1B012600	1208.8416446278	0.315167538393012	0.183395598330877	1.71851201043765	0.0857032656529269	0.423067762131411	1.24415612722373	1272	PsoOvis1B012600	putative L-aspartate dehydrogenase
PsoOvis1B013264	700.516031472363	-0.180408809555777	0.105014534436845	-1.71794133567552	0.0858073161861757	0.423360784495647	0.882452904422877	65	PsoOvis1B013264	probable E3 ubiquitin-protein ligase makorin-1
PsoOvis1B008243	580.972142867143	0.642953888352839	0.374531930039596	1.71668644722725	0.0860364777413976	0.42415048781318	1.56152307476958	1070	PsoOvis1B008243	dehydrodolichyl diphosphate synthase complex subunit Nus1-like
PsoOvis1B009326	2778.7956459169	0.195437580433464	0.113853239188436	1.71657461681875	0.0860569236331608	0.42415048781318	1.14507141684662	2406	PsoOvis1B009326	protein_coding,protein_coding,protein_coding
PsoOvis1B000603	816.507548960525	-0.17343359302694	0.101355020595614	-1.71114950209427	0.0870535179360428	0.426143544960054	0.886729763981739	83	PsoOvis1B000603	hydrogen exchanger 3,hydrogen exchanger 3,hydrogen exchanger 3
PsoOvis1B000867	210.083960054171	0.305593859358595	0.178611053795325	1.71094595135631	0.0870910907888382	0.426143544960054	1.23592727957687	223	PsoOvis1B000867	rich repeat containing
PsoOvis1B001391	2715.29453488055	-0.221147267422367	0.129247717896069	-1.71103421416072	0.0870747970014369	0.426143544960054	0.857882954983924	-52	PsoOvis1B001391	eIF-2-alpha kinase activator GCN1,eIF-2-alpha kinase activator GCN1
PsoOvis1B003459	54.2169571009824	-0.835036994574831	0.487978817500845	-1.71121566065393	0.0870413087330105	0.426143544960054	0.560568664344137	-72	PsoOvis1B003459	protein_coding
PsoOvis1B003833	1292.11939619671	0.211501239379894	0.123610623034755	1.71102801836398	0.0870759406984678	0.426143544960054	1.15789243676666	1122	PsoOvis1B003833	protein_coding
PsoOvis1B004604	1993.76491550759	-0.171296752474795	0.0999497986421916	-1.71382788961904	0.0865603396809549	0.426143544960054	0.888044112471647	231	PsoOvis1B004604	serine/threonine-protein kinase stk11
PsoOvis1B005393	1155.47244963572	0.158409523981951	0.0924913745797397	1.71269509942661	0.0867686471785042	0.426143544960054	1.11605608148356	895	PsoOvis1B005393	syntaxin-2 isoform X2,protein_coding
PsoOvis1B005698	39.601082497069	0.617029444899474	0.360196029371434	1.7130378865537	0.0867055697825762	0.426143544960054	1.53371396191737	73	PsoOvis1B005698	protein_coding
PsoOvis1B006419	647.576638677379	-0.267656452888782	0.156385358415994	-1.71151862041202	0.0869854168091476	0.426143544960054	0.830667806395584	-37	PsoOvis1B006419	nucleotide-binding subunit beta
PsoOvis1B006598	1610.96267154113	-0.249194559629313	0.14564579430298	-1.71096296204012	0.0870879503338903	0.426143544960054	0.8413660093111	-96	PsoOvis1B006598	kinase 1
PsoOvis1B009474	115.160155528636	0.423055940264368	0.246850750627539	1.71381265476764	0.0865631385189888	0.426143544960054	1.34076457849979	167	PsoOvis1B009474	protein_coding
PsoOvis1B009512	1054.40047033189	0.266952488270414	0.155801099169007	1.71341851690555	0.0866355721149052	0.426143544960054	1.20326339872903	1013	PsoOvis1B009512	immunoglobulin-binding protein 1
PsoOvis1B010603	4715.49130806511	-0.319571096968722	0.1866307471171	-1.7123175141565	0.0868381707711644	0.426143544960054	0.801308065402175	-785	PsoOvis1B010603	purine biosynthesis purh
PsoOvis1B011202	39.7061053391486	-0.651625615564485	0.380432522030197	-1.7128546531381	0.086739282563573	0.426143544960054	0.636562636448365	-38	PsoOvis1B011202	protein_coding
PsoOvis1B003319	2568.33527978373	0.197599569506903	0.115568819091509	1.70980002270717	0.0873028588256946	0.426564525159869	1.14678868051657	2168	PsoOvis1B003319	of growth 1-like,of growth 1
PsoOvis1B006922	65.0688854305349	-0.452433284620753	0.264663070585983	-1.70946888668311	0.0873641302094842	0.426564525159869	0.730809207298995	-29	PsoOvis1B006922	protein_coding
PsoOvis1B007097	3545.64713108371	-0.222424900485752	0.130129138641255	-1.70926283542798	0.0874022741829732	0.426564525159869	0.857123560647981	107	PsoOvis1B007097	TATA-binding protein-associated factor 172
PsoOvis1B014373	6287.25398429688	-0.243099199562379	0.142176745413856	-1.7098379826796	0.0872958371605921	0.426564525159869	0.844928285233245	-160	PsoOvis1B014373	finger nhl-1
PsoOvis1B014480	1732.4148781036	-0.13334895201023	0.0780138543687585	-1.70929834308546	0.0873957000877629	0.426564525159869	0.911712618265824	303	PsoOvis1B014480	leishmanolysin-like peptidase
PsoOvis1B005467	269.467157133027	0.262982876288882	0.153879773835389	1.70901522490022	0.0874481293368243	0.426568552630142	1.19995713969491	259	PsoOvis1B005467	protein_coding
PsoOvis1B014372	1610.35719834377	-0.201260802518037	0.117785958111616	-1.7086994557307	0.0875066349921057	0.426634252846226	0.869790102598624	102	PsoOvis1B014372	protein_coding
PsoOvis1B013128	2590.32210145262	0.224627339944659	0.131568097904762	1.70730856128405	0.0877647156752338	0.427672403082042	1.16847538272495	2369	PsoOvis1B013128	protein_coding
PsoOvis1B000315	1159.27973777927	0.155954121233094	0.0914395748025843	1.7055429399119	0.0880932109436326	0.428175403499498	1.11415821920242	908	PsoOvis1B000315	Cytochrome b5
PsoOvis1B000729	215.875117724454	-0.316065454032797	0.185247399463426	-1.70618024840451	0.0879745250304683	0.428175403499498	0.803257552714873	-45	PsoOvis1B000729	protein_coding,protein_coding
PsoOvis1B001120	292.04129706568	-0.472892485763578	0.27716209264717	-1.70619467203105	0.0879718404125466	0.428175403499498	0.720518567760249	-113	PsoOvis1B001120	protein_coding,protein_coding,protein_coding,protein_coding,protein_coding
PsoOvis1B001547	1134.74763413041	0.128331489737566	0.075249354715118	1.70541648128956	0.0881167766676819	0.428175403499498	1.09302885677694	803	PsoOvis1B001547	N-lysine methyltransferase SETD8
PsoOvis1B002183	642.428989203533	0.418652524857815	0.245527481091407	1.70511473093293	0.0881730287636891	0.428175403499498	1.33667851571999	881	PsoOvis1B002183	protein_coding,protein_coding
PsoOvis1B008420	117.840434598917	0.51683246284606	0.302986190525978	1.70579544219111	0.0880461720288598	0.428175403499498	1.43081035336474	164	PsoOvis1B008420	protein_coding
PsoOvis1B011860	150.165551734884	0.478006471437513	0.280346806861964	1.705054096346	0.0881843357149288	0.428175403499498	1.39281772835994	216	PsoOvis1B011860	protein_coding
PsoOvis1B001743	138.214971790425	0.355472011044154	0.208540087196397	1.70457400216478	0.0882739034799558	0.428390721140175	1.2794040994464	157	PsoOvis1B001743	protein_coding
PsoOvis1B002416	67.1825065136999	0.594538775059153	0.349010245140197	1.70349949131244	0.0884746331219124	0.429145007457182	1.50998976954152	119	PsoOvis1B002416	nucleotide-binding G(o) subunit alpha
[truncated: 8,563 more rows]
