# Supplementary material for: Over-expression and increased copy numbers of a cytochrome P450 and two UDP-glucuronosyltransferase genes in macrocyclic lactone resistant Psoroptes ovis of cattle
Source: PLoS Pathog. 2025 Jul 29;21(7):e1012963. doi: 10.1371/journal.ppat.1012963 (PMC12364353; doi:10.1371/journal.ppat.1012963)
Supplement: S3 File — Ranked by adjusted p-value. (CSV) [file ppat.1012963.s021.csv]

GeneID	baseMean	log2FoldChange	lfcSE	stat	pvalue	padj	FC	absolute_diff	GeneName	GeneDescription
PsoOvis1B013426	3222.62955378588	1.10881564070759	0.0850613200563247	13.0354859291317	7.68756759694685e-39	6.82963505312759e-35	2.1566852470178	5401	PsoOvis1B013426	Sugar phosphate exchanger 2
PsoOvis1B012251	6234.97363357573	1.42112490038324	0.146926969306154	9.67232161048679	3.95306904563895e-22	1.75595327007282e-18	2.67794234503525	12556	PsoOvis1B012251	sodium-dependent glucose transporter 1A-like
PsoOvis1B002099	4628.26797190313	-1.64506123294799	0.174289448657179	-9.43867368691819	3.77527669945289e-21	1.11798527326465e-17	0.31973282446873	-15149	PsoOvis1B002099	Pancreatic triacylglycerol lipase
PsoOvis1B002783	2265.37203854454	-0.739624902317023	0.0879797794635038	-8.40676013087573	4.21491864588059e-17	9.3613343125008e-14	0.598895043523362	-4025	PsoOvis1B002783	protein_coding,protein_coding
PsoOvis1B007627	1830.80685497591	1.48889520066811	0.18108816378787	8.22193549000933	2.00244897079669e-16	3.55795133131155e-13	2.80673955928996	5083	PsoOvis1B007627	protein_coding,protein_coding
PsoOvis1B013639	14435.9717627687	1.14358196076392	0.141642553380594	8.07371749145973	6.81895472525051e-16	1.00965989631876e-12	2.20928870734188	26603	PsoOvis1B013639	inositol-3-phosphate synthase 1-A,protein_coding,inositol-3-phosphate synthase 1-A,inositol-3-phosphate synthase 1-A-like protein,protein_coding
PsoOvis1B007620	2341.50038709207	1.33101841504999	0.166741344910953	7.9825337606627	1.43359579199481e-15	1.81943785944027e-12	2.51580205601985	5512	PsoOvis1B007620	deoxyribonucleasedeoxyribonuclease-2-like-like
PsoOvis1B008030	1097.55747249658	1.02464826720731	0.12937956063144	7.91970742678744	2.38070097609912e-15	2.64376843395807e-12	2.03446331630349	2317	PsoOvis1B008030	Laminin subunit alpha
PsoOvis1B002819	25853.070707823	1.45045223788843	0.184833748726131	7.84733441746924	4.24972948483088e-15	4.19495519369306e-12	2.73293706597486	66479	PsoOvis1B002819	protein_coding
PsoOvis1B006445	13899.6647580857	1.49326293279423	0.201035049958677	7.42787356284974	1.10357368171111e-13	9.8041485883215e-11	2.81524978633942	36789	PsoOvis1B006445	cysteine proteinase-1 preproenzyme, partial
PsoOvis1B005054	5600.65138272307	1.2161673352849	0.167328852679472	7.26812689987508	3.64506297503843e-13	2.94388540638558e-10	2.32328692158339	12346	PsoOvis1B005054	KAH7645600.1hypothetical protein HUG17_1138
PsoOvis1B004026	990.890245331325	1.79704537394498	0.251603202963279	7.14237876457898	9.17294125207424e-13	6.79103417361897e-10	3.47507803294458	3416	PsoOvis1B004026	protein_coding
PsoOvis1B000371	1822.09873890544	-1.93267244974406	0.27491761854252	-7.03000578860734	2.06524969987036e-12	1.31054845240345e-09	0.26194349681623	-5697	PsoOvis1B000371	protein_coding
PsoOvis1B005609	25860.3759625626	-1.06419989137601	0.151276557428116	-7.03479712566632	1.99551134215325e-12	1.31054845240345e-09	0.478237812624688	-55673	PsoOvis1B005609	pancreatic triacylglycerol lipase-like
PsoOvis1B007209	2180.33815814413	1.5046899654351	0.21496316904047	6.99975708467443	2.56406679017334e-12	1.42369808524375e-09	2.83763683989448	5812	PsoOvis1B007209	acid phosphatase type 7,acid phosphatase type 7
PsoOvis1B009955	711.884207626691	0.944511867367369	0.134842357384596	7.0045635932739	2.47756870748191e-12	1.42369808524375e-09	1.92453761304466	1303	PsoOvis1B009955	protein_coding
PsoOvis1B000063	1442.40046375712	0.753318993235718	0.10794951780718	6.97843777849291	2.98480353007438e-12	1.55982320948122e-09	1.68566633424288	2212	PsoOvis1B000063	protein_coding
PsoOvis1B001145	754.822518187263	0.927461407532154	0.134451026050625	6.89813558717609	5.26894467570633e-12	2.60051691660972e-09	1.90192638562894	1365	PsoOvis1B001145	protein_coding,protein_coding
PsoOvis1B006699	2214.67855315859	1.16314792895229	0.169361802704789	6.86782917031033	6.5186212952363e-12	3.04797008351996e-09	2.23945539153519	5741	PsoOvis1B006699	protein_coding
PsoOvis1B014265	4230.38473263025	1.11671182009402	0.163237843477483	6.84101061558103	7.8636428450248e-12	3.49303015176002e-09	2.1685216098669	8189	PsoOvis1B014265	der f 7 allergen
PsoOvis1B000071	2752.40022752457	0.416380348962819	0.0624915500137265	6.66298641770543	2.68318467832312e-11	1.08351875828284e-08	1.33457496772548	2221	PsoOvis1B000071	kinase-activated kinase 2,kinase-activated kinase 2,kinase-activated kinase 2,protein_coding
PsoOvis1B006726	2225.6951099743	1.04684612668236	0.156959993581189	6.66950923479026	2.56660231697114e-11	1.08351875828284e-08	2.06600840965469	4412	PsoOvis1B006726	galectin-9-like isoform X2
PsoOvis1B005542	1544.7309298365	0.682188498841273	0.10447051573245	6.52996200945695	6.57863759532312e-11	2.54107027812394e-08	1.60457196827571	1979	PsoOvis1B005542	4-coumarate--CoA ligase 2-like,4-coumarate--CoA ligase 2-like,4-coumarate--CoA ligase 2-like,4-coumarate--CoA ligase 2-like,protein_coding
PsoOvis1B000892	956.603188467162	-0.981419107201088	0.152524576241716	-6.43449817323715	1.23881928304624e-10	4.40226820423312e-08	0.506481294383302	-1863	PsoOvis1B000892	protein_coding
PsoOvis1B009680	232.005465745543	1.03928088761366	0.161407893697126	6.43884796343245	1.20383709672151e-10	4.40226820423312e-08	2.05520298054715	469	PsoOvis1B009680	Mitochondrial 10-formyltetrahydrofolate dehydrogenase
PsoOvis1B007848	671.177550670233	-0.914982241743331	0.144526032515638	-6.33091648485078	2.43709237658745e-10	8.32735718215497e-08	0.530350398772356	-1309	PsoOvis1B007848	acetylcholinesterase-like isoform X1
PsoOvis1B004203	2021.79922093426	1.29639431486157	0.205001494098698	6.32382861676813	2.55160719010256e-10	8.39573269513745e-08	2.45614258465308	4811	PsoOvis1B004203	gamma-glutamyltranspeptidase 1
PsoOvis1B003800	2991.90387713403	1.44725923005735	0.229264655238831	6.31261381546013	2.74361543445627e-10	8.70509982846766e-08	2.72689515156583	7342	PsoOvis1B003800	lipase-related 2-like
PsoOvis1B003361	527.647893140581	1.27600411776242	0.203911954752969	6.25762290057122	3.90889590181324e-10	1.19747004109341e-07	2.42167307986787	1304	PsoOvis1B003361	binding domain-containing
PsoOvis1B012192	3589.19447678151	-0.418973617742454	0.0675649115283369	-6.20105330215277	5.60865127038122e-10	1.66090859620223e-07	0.747956556778699	-3386	PsoOvis1B012192	protein_coding,protein_coding
PsoOvis1B008532	5623.45107600792	1.83684455674521	0.296823527550537	6.18833881499663	6.08015345799166e-10	1.7424543006709e-07	3.57227849333657	21148	PsoOvis1B008532	protein_coding
PsoOvis1B001878	1982.72248222935	0.914689856892654	0.150600552012813	6.07361556559789	1.25061921457779e-09	3.47203159447158e-07	1.88516376553074	3539	PsoOvis1B001878	sulfotransferase family cytosolic 1B member 1-like
PsoOvis1B001771	13660.6093044021	1.15068688680985	0.193018886458941	5.96152484308641	2.49894915227409e-09	6.72747402084939e-07	2.2201957580525	28969	PsoOvis1B001771	protein_coding
PsoOvis1B008682	13686.5182103266	1.61993352037536	0.272687797215017	5.94061610721079	2.83952860622017e-09	7.41952121695881e-07	3.07360872691737	41936	PsoOvis1B008682	cysteine proteinase-1 preproenzyme, partial
PsoOvis1B013940	5444.11909540581	0.823244371678948	0.140189297417133	5.87237675661777	4.2959105653239e-09	1.09042484178107e-06	1.76938055276233	8028	PsoOvis1B013940	Solute carrier family 25 member 38,Solute carrier family 25 member 38,protein_coding,protein_coding,protein_coding,protein_coding,Solute carrier family 25 member 38
PsoOvis1B002478	62235.9974634344	1.03356512573826	0.176149574880587	5.86754254978429	4.42301524102811e-09	1.09150187225816e-06	2.04707665370711	122662	PsoOvis1B002478	2 allergen Lep d
PsoOvis1B002488	1908.33372388012	0.531923802279209	0.0908734140866569	5.85345898605687	4.81453024820493e-09	1.15600774932574e-06	1.44585592786212	1917	PsoOvis1B002488	cell adhesion molecule
PsoOvis1B011600	551.816392702972	1.50613478303117	0.258530149735495	5.82576068815231	5.68530364830992e-09	1.3291641476733e-06	2.84048007505961	1561	PsoOvis1B011600	membrane 2
PsoOvis1B009916	2986.11232006701	1.24186702060104	0.214132742768121	5.79951951554568	6.65051988418465e-09	1.51495432438709e-06	2.36504399417725	6524	PsoOvis1B009916	Der f 36 allergen
PsoOvis1B003807	2099.95489773434	0.497408413798005	0.0862328346478622	5.76820205237607	8.01217110985399e-09	1.77950320349857e-06	1.41167541927414	2057	PsoOvis1B003807	aldo-keto reductase family 1 member b10
PsoOvis1B008852	78.4874794620803	-22.3445790787434	3.90730868686837	-5.71866235033818	1.07365902881796e-08	2.32643580780946e-06	1.87763623084564e-07	-478	PsoOvis1B008852	protein_coding
PsoOvis1B005702	1007.117036765	-0.559703224802969	0.0983778475574295	-5.68932171926443	1.27544971852576e-08	2.69787983318638e-06	0.678441710862306	-1367	PsoOvis1B005702	protein_coding
PsoOvis1B012377	12615.5947117522	0.975462539407282	0.173048590210436	5.63692855411923	1.73109889551548e-08	3.57653083436268e-06	1.9662714981938	23644	PsoOvis1B012377	obscurin-like isoform X1,obscurin-like isoform X1,obscurin-like isoform X1
PsoOvis1B009636	6050.88934419394	1.04264716700104	0.185399617456714	5.62378273107533	1.86820596917956e-08	3.77207768867982e-06	2.0600040403316	11607	PsoOvis1B009636	cathepsin B,cathepsin B
PsoOvis1B010745	7825.469717844	1.61724476766297	0.288050568609208	5.61444740578539	1.97191393789343e-08	3.89299631649894e-06	3.06788577274257	28075	PsoOvis1B010745	protein_coding,protein_coding,protein_coding
PsoOvis1B006382	372.047250323992	-0.947017948415272	0.169012340674792	-5.60324734060391	2.10372687273349e-08	4.06293685594876e-06	0.518703515107505	-891	PsoOvis1B006382	transporter 17
PsoOvis1B004107	771.864589810871	2.5406173323534	0.454197753978284	5.59363693479398	2.22361696454995e-08	4.20310917299187e-06	5.81837923384334	4064	PsoOvis1B004107	14 isoform a
PsoOvis1B002335	243.71620336919	1.39679532332828	0.250434957577317	5.57747742903285	2.44031435991373e-08	4.51661516114034e-06	2.63316024838778	784	PsoOvis1B002335	protein_coding,protein_coding
PsoOvis1B012468	1534.69567090347	0.670163642553043	0.120452080091642	5.56373656680045	2.64058477259574e-08	4.78754186117154e-06	1.59125345056563	1893	PsoOvis1B012468	calcium-binding mitochondrial carrier aralar1
PsoOvis1B010538	4095.8387531933	-0.972723387486241	0.175307118479592	-5.54868162754885	2.87831768656107e-08	5.11419486548172e-06	0.50954328529963	-8481	PsoOvis1B010538	ribosomal L23a
PsoOvis1B002111	1343.17246657691	0.706917503912018	0.127710667075306	5.53530507749344	3.1068708688215e-08	5.41204721541376e-06	1.63231275083836	1942	PsoOvis1B002111	Diaminopimelate decarboxylase,Diaminopimelate decarboxylase
PsoOvis1B014607	357.075360740453	0.746423062689302	0.13533202317402	5.5154947453161	3.47800136784292e-08	5.94203156767625e-06	1.67762825236806	478	PsoOvis1B014607	protein_coding
PsoOvis1B002596	3236.18602858459	-0.351657080782098	0.0644242091635451	-5.45846173896203	4.80277329354552e-08	8.05053546035065e-06	0.783683441264208	-2782	PsoOvis1B002596	kinase receptor cad96ca
PsoOvis1B013027	469.700490078133	1.44584000869747	0.265377221660304	5.4482445767264	5.08693769167344e-08	8.36895452830127e-06	2.72421394395776	1384	PsoOvis1B013027	protein_coding
PsoOvis1B008580	1324.73065119383	1.17971819841772	0.2167555824451	5.44261967839525	5.25026635493009e-08	8.48061205403617e-06	2.26532524145689	2857	PsoOvis1B008580	protein_coding
PsoOvis1B007423	550.916298627061	0.909179879642576	0.167252710752653	5.43596498706167	5.45006571566354e-08	8.64613996749194e-06	1.87797763204521	951	PsoOvis1B007423	protein_coding
PsoOvis1B001332	758.660187365583	0.567384467325872	0.104777239803173	5.41514997333121	6.1237356241121e-08	9.37987366976066e-06	1.48183464314045	877	PsoOvis1B001332	down syndrome cell adhesion molecule,down syndrome cell adhesion molecule
PsoOvis1B008939	1256.37060874971	0.510799776521208	0.0943178315500407	5.41572858627693	6.10396342279431e-08	9.37987366976066e-06	1.42483985496756	1269	PsoOvis1B008939	protein_coding
PsoOvis1B008353	1516.2851113792	-0.939335957351412	0.174286837662539	-5.38959780296313	7.06155416424036e-08	1.0633024948324e-05	0.521472848342393	-3008	PsoOvis1B008353	and EF-hand domain-containing homolog
PsoOvis1B010099	70235.7261153521	0.98469110533528	0.182922156532902	5.38311555034705	7.32075090440829e-08	1.08395918391272e-05	1.97888956847953	126889	PsoOvis1B010099	cysteine proteinase-1 preproenzyme, partial
PsoOvis1B002435	621055.885750306	-0.967868571780252	0.180348255341096	-5.36666445677396	8.02060686535871e-08	1.1681159244565e-05	0.511260838585779	-1211361	PsoOvis1B002435	protein_coding
PsoOvis1B012805	8747.26331227135	0.757598420235834	0.141425325651063	5.35687944679052	8.46715735793175e-08	1.21326170915912e-05	1.69067390360842	13378	PsoOvis1B012805	inosine-5&apos monophosphate dehydrogenase 1b,protein_coding,protein_coding
PsoOvis1B004042	2377.45107001632	1.74127083398481	0.326785578498206	5.32848126893204	9.90374087098948e-08	1.39658466504556e-05	3.34329540631409	7044	PsoOvis1B004042	glucan endo-1,3-beta-glucosidase A1-like
PsoOvis1B004220	18933.2515687458	-0.89813252842448	0.168786536399994	-5.32111474991149	1.03133320734092e-07	1.43161940844012e-05	0.536580849701604	-33421	PsoOvis1B004220	Trypsin-1, partial
PsoOvis1B002311	28203.6432278636	0.863301088905914	0.163243413101129	5.28842832005173	1.23371816940397e-07	1.68620803338228e-05	1.81919612826503	47099	PsoOvis1B002311	twitchin-like isoform X1,twitchin-like
PsoOvis1B008730	920.767009598752	0.746252264722322	0.141367755853914	5.27880109728472	1.30031858634408e-07	1.75030762440618e-05	1.67742965285382	1457	PsoOvis1B008730	Der f 8 allergen
PsoOvis1B004702	129.564762090507	1.52018649343897	0.288520362810604	5.2689053854992	1.37239675491792e-07	1.81975712995386e-05	2.86828124733149	402	PsoOvis1B004702	protein_coding
PsoOvis1B003116	740.71602742174	-0.993901736361271	0.189977103794084	-5.23169222244046	1.67965247287021e-07	2.1944165542616e-05	0.502117970294308	-1618	PsoOvis1B003116	ribonuclease H2 subunit B-like isoform X3
PsoOvis1B002196	45313.1684482896	0.999800789205819	0.191412268822895	5.223284773511	1.75776745932426e-07	2.26318929110677e-05	1.99972385426522	81839	PsoOvis1B002196	cysteine proteinase-1 preproenzyme, partial
PsoOvis1B008576	2415.05998001963	1.31234122182613	0.253147068381101	5.18410594370566	2.17053532947858e-07	2.75471940958395e-05	2.48344228978324	5527	PsoOvis1B008576	ale o 1 allergen
PsoOvis1B013962	972.595015152987	0.463957911572428	0.089788245306581	5.1672455563448	2.3756905599596e-07	2.97262463868748e-05	1.3793206816628	866	PsoOvis1B013962	7 AGAP004871-like isoform X2
PsoOvis1B000066	4798.44540953407	0.984964356546229	0.191196982918751	5.15156851070601	2.58316823581566e-07	3.14368035712141e-05	1.97926441220411	9191	PsoOvis1B000066	titin-like
PsoOvis1B003598	14560.365553256	-0.522482092762004	0.101398372684705	-5.15276605460571	2.56672088072389e-07	3.14368035712141e-05	0.696173067406956	-19095	PsoOvis1B003598	protein_coding,protein_coding
PsoOvis1B014500	1517.15803029788	0.793770161015537	0.154165523004047	5.14881761854562	2.62133607771415e-07	3.14702023167737e-05	1.73359892149401	2313	PsoOvis1B014500	chitinase-3-like protein 1
PsoOvis1B011720	376.616861078074	1.29519900184709	0.251738676790539	5.145013942076	2.67500943460388e-07	3.16863784226945e-05	2.45410844491533	1152	PsoOvis1B011720	protein_coding
PsoOvis1B012049	1328695.5405106	-1.11940049311131	0.218939031205852	-5.11284117293287	3.17349113639321e-07	3.70964411259438e-05	0.460285055425396	-3029716	PsoOvis1B012049	protein_coding
PsoOvis1B001377	420.731117421695	-0.664248156816596	0.130356121779661	-5.09564221264089	3.47560995085863e-07	4.01004140304261e-05	0.63101746591243	-642	PsoOvis1B001377	repeat domain containing 30
PsoOvis1B002426	2501.11688312246	1.79182807194661	0.351830543262736	5.09287242469034	3.52679022693252e-07	4.0169236379575e-05	3.46253360235613	10230	PsoOvis1B002426	protein_coding
PsoOvis1B011928	923.51872784203	0.720046114791718	0.141907486189449	5.07405306179862	3.8943038555102e-07	4.37936651295602e-05	1.64723468645971	1182	PsoOvis1B011928	glutamate-gated chloride channel,glutamate-gated chloride channel,glutamate-gated chloride channel,glutamate-gated chloride channel,glutamate-gated chloride channel,glutamate-gated chloride channel
PsoOvis1B002070	62.4216861987925	2.28205661849764	0.45143130339472	5.05515811893592	4.30034332735252e-07	4.77553126502497e-05	4.86370800497421	352	PsoOvis1B002070	protein_coding
PsoOvis1B005983	324.336836281991	-0.67098558978465	0.133241069318302	-5.03587664987675	4.75666809447607e-07	5.18510261882298e-05	0.628077464029463	-524	PsoOvis1B005983	testis-specific serine/threonine-protein kinase 1
PsoOvis1B010457	1135.91263202177	1.22489629484554	0.243290650034667	5.03470353123314	4.78588940503697e-07	5.18510261882298e-05	2.33738647288264	2528	PsoOvis1B010457	Filamin-A C,protein_coding
PsoOvis1B002606	2353.34692128215	-0.489471962236881	0.0973064466784374	-5.03021103888839	4.89940261610381e-07	5.24413166764654e-05	0.712285752297775	-2859	PsoOvis1B002606	protein_coding
PsoOvis1B002358	18968.0602034746	-0.984631726436068	0.195995493269762	-5.02374677095688	5.06730417866159e-07	5.35927741943209e-05	0.505354707555493	-39612	PsoOvis1B002358	protein_coding
PsoOvis1B009892	2091.58270498483	0.578075315404871	0.115682621983129	4.99707998915497	5.82049297385137e-07	6.08344230349359e-05	1.4928563153199	2312	PsoOvis1B009892	Protein mesh
PsoOvis1B014725	965.884485355054	-0.512232972582711	0.10256339197213	-4.9943060845911	5.90476866289478e-07	6.09976334897177e-05	0.701136393666959	-1038	PsoOvis1B014725	protein_coding
PsoOvis1B007933	635.510434837644	-0.609135736031152	0.122527096402873	-4.97143696303952	6.64584733248771e-07	6.78640318411733e-05	0.655589323053631	-942	PsoOvis1B007933	der f 4 allergen,der f 4 allergen
PsoOvis1B009583	719.186282846236	-0.988646875490537	0.200139650372059	-4.93978516327298	7.82086909890747e-07	7.89552284939704e-05	0.503950215622908	-1380	PsoOvis1B009583	protein_coding
PsoOvis1B007478	884.899815319563	0.451448713444074	0.0914521671984026	4.93644631148729	7.95589256872201e-07	7.94158984050857e-05	1.36741268459947	768	PsoOvis1B007478	syndrome cell adhesion molecule Dscam2
PsoOvis1B005188	484.371924009595	1.07462540140369	0.218254003958142	4.92373739732074	8.49067604111099e-07	8.38124066102556e-05	2.10617512840324	937	PsoOvis1B005188	protein_coding
PsoOvis1B013661	231.186461932535	1.12179916640896	0.227963971104587	4.9209493981586	8.61253980744779e-07	8.40811029113914e-05	2.17618192198147	547	PsoOvis1B013661	lambda-crystallin-like homolog
PsoOvis1B002711	3630.95021430277	-0.642197088875951	0.130575170179049	-4.9182175140599	8.73358359246916e-07	8.43360398211913e-05	0.640736424073651	-5478	PsoOvis1B002711	angiotensin-converting enzyme-like
PsoOvis1B013986	1490.43683689585	-0.416680141999368	0.0847843237280434	-4.9145894391506	8.89687030263761e-07	8.49890277082071e-05	0.749146541085648	-1406	PsoOvis1B013986	protein_coding
PsoOvis1B002637	470.953474148115	0.702210825451208	0.1430991762762	4.90716189795424	9.24037555228261e-07	8.67258652013791e-05	1.62699613682858	666	PsoOvis1B002637	cytochrome P450 3A41-like isoform X3
PsoOvis1B006212	2780.64402756118	0.678561311795924	0.138299832244557	4.90645072219622	9.27392750352433e-07	8.67258652013791e-05	1.60054286145274	3606	PsoOvis1B006212	protein_coding
PsoOvis1B000468	23874.313596527	0.756540372990933	0.154618114156042	4.89296080941347	9.93301918638799e-07	9.19218150540322e-05	1.6894344475672	38454	PsoOvis1B000468	fructose-bisphosphate aldolase
PsoOvis1B007685	3469.94310539903	0.376071138129689	0.0771837566703753	4.87241298367682	1.10243416853523e-06	0.000100969331476979	1.29780275896952	2473	PsoOvis1B007685	sodium hyperpolarization-activated cyclic nucleotide-gated channel 2-like,sodium hyperpolarization-activated cyclic nucleotide-gated channel 2-like
PsoOvis1B002122	255.33320101406	-0.802028555120758	0.16484121487695	-4.86546132118387	1.14190142063896e-06	0.000101787256519218	0.573542159937291	-471	PsoOvis1B002122	amiloride-sensitive cation channel 4,amiloride-sensitive cation channel 4
PsoOvis1B005846	2485.20715632821	-0.575993408033448	0.118448197050241	-4.86282967894509	1.15719415898706e-06	0.000101787256519218	0.670824177565993	-3203	PsoOvis1B005846	Chorion peroxidase, partial,protein_coding
PsoOvis1B006790	159.722277702275	-1.98596381163451	0.408030960182062	-4.86718902592192	1.13196749763926e-06	0.000101787256519218	0.25244415659452	-553	PsoOvis1B006790	protein_coding
PsoOvis1B011179	8544.32338967518	0.786841980764686	0.16179812802685	4.86310929774239	1.1555599561644e-06	0.000101787256519218	1.72529370630266	12567	PsoOvis1B011179	calcium-transporting ATPase sarcoplasmic/endoplasmic reticulum type-like isoform X1,protein_coding,protein_coding,protein_coding
PsoOvis1B000921	6721.90626788158	0.787762400319242	0.162427738577476	4.84992530966927	1.23507972707909e-06	0.000106491975765865	1.72639477110604	9652	PsoOvis1B000921	Der f 16-like allergen, partial,gelsolin-like allergen Der f 16
PsoOvis1B006843	1424.6556271833	-0.463674166018292	0.0955766644445271	-4.85133236981093	1.22634834636171e-06	0.000106491975765865	0.725137170833518	-1541	PsoOvis1B006843	domain-containing, partial
PsoOvis1B013365	5188.65312524782	0.670321336502446	0.138265413697506	4.84807674295873	1.24664176943381e-06	0.000106491975765865	1.59142739221548	6569	PsoOvis1B013365	chitinase-3-like protein 1,chitinase-3-like protein 1,chitinase-3-like protein 1
PsoOvis1B004623	3908.97202135112	1.10599732959539	0.228771044297935	4.83451624303911	1.33469807101755e-06	0.000112928168218285	2.15247626536601	7885	PsoOvis1B004623	98kDa HDM allergen
PsoOvis1B013891	662.514125864115	0.545882002964253	0.113354762346186	4.81569535911625	1.46688170812634e-06	0.000122941293349004	1.45991260052324	708	PsoOvis1B013891	protein_coding
PsoOvis1B006193	188.962293236237	1.10819806266674	0.230456391072864	4.80871047883569	1.51907028482559e-06	0.000126125424396173	2.15576222699413	417	PsoOvis1B006193	protein_coding
PsoOvis1B005326	17635.1212098885	0.829327850482724	0.174315051868223	4.75763763137146	1.9587170604001e-06	0.000159644425363252	1.77685733421677	26792	PsoOvis1B005326	myosin heavy chain, muscle-like
PsoOvis1B007938	2610.48823490466	0.611648979052167	0.128513857844281	4.7594009650951	1.94168367556571e-06	0.000159644425363252	1.52800469796248	3054	PsoOvis1B007938	pyruvate kinase PKM-like,pyruvate kinase PKM-like
PsoOvis1B000845	15091.9122127523	0.810648815371837	0.171488761417883	4.72712502364194	2.2772106418768e-06	0.000183915812203941	1.7540000821736	22692	PsoOvis1B000845	I 1
PsoOvis1B000312	137.038209213284	1.26035658834022	0.266897076034538	4.72225701032828	2.33241674805132e-06	0.00018667739089809	2.39554943971865	312	PsoOvis1B000312	Facilitated trehalose transporter Tret1
PsoOvis1B001520	3973.34825421568	0.497271272984124	0.105708959453179	4.70415445915329	2.54920207295309e-06	0.000202206350143886	1.41154123352515	3862	PsoOvis1B001520	nadp-dependent malic enzyme,nadp-dependent malic enzyme
PsoOvis1B010985	1148888.04330488	-0.789187050927795	0.167958450075484	-4.69870405789716	2.61817513485669e-06	0.000205839538920945	0.578670076843249	-1813314	PsoOvis1B010985	protein_coding
PsoOvis1B004039	1800.17052033884	0.609026274021645	0.130341322373178	4.67254944888432	2.97483864215181e-06	0.000231828653481374	1.52522943012182	2155	PsoOvis1B004039	protein_coding
PsoOvis1B004323	321.642577993942	1.14366841172248	0.244897240306708	4.66999305623109	3.0120991674104e-06	0.000232691208724122	2.20942109904194	659	PsoOvis1B004323	protein_coding
PsoOvis1B002603	14925.0285437076	0.348683931256065	0.0748995923482502	4.65535152227315	3.23428415213536e-06	0.000247701555237677	1.2733984658798	9435	PsoOvis1B002603	sar s 30 allergen
PsoOvis1B006691	1060.74814265267	-1.16168055497112	0.250472977959713	-4.63794763185182	3.51885910868242e-06	0.000267192686508843	0.446991544171603	-2691	PsoOvis1B006691	protein_coding
PsoOvis1B002840	670.831072673266	-0.720916514634054	0.155912631192002	-4.62384932588472	3.76683531652947e-06	0.000281214831529814	0.606711888097307	-1082	PsoOvis1B002840	hydrogen exchanger 9B2-like
PsoOvis1B009732	98410.7028285253	0.701788282855502	0.151739143742837	4.62496535531316	3.74661018693578e-06	0.000281214831529814	1.62651968512819	133750	PsoOvis1B009732	muscle-specific protein 20
PsoOvis1B011609	45006.0823124216	-1.01983785558651	0.22114601453847	-4.61160404683259	3.99573567239319e-06	0.000295817630946176	0.493171776679945	-93496	PsoOvis1B011609	protein_coding
PsoOvis1B001993	178.526656504652	-1.56633707226916	0.340144196030858	-4.6049207675649	4.12622930519751e-06	0.000302953893779956	0.337664619721219	-364	PsoOvis1B001993	protein_coding
PsoOvis1B003502	401187.865805432	-0.932305673510537	0.202539950438824	-4.60307051270921	4.16307200703535e-06	0.000303153538610673	0.524020198308422	-726738	PsoOvis1B003502	protein_coding
PsoOvis1B012643	4014.25143378467	0.66718323481307	0.145414200581917	4.58815736113215	4.47175517098023e-06	0.000322984332837304	1.58796953499276	5615	PsoOvis1B012643	1 mite allergen,1 mite allergen
PsoOvis1B009111	13359.9514444209	0.865889865704219	0.189226964366228	4.57593276203693	4.74102810041089e-06	0.00033967172293589	1.82246343042386	23158	PsoOvis1B009111	protein_coding
PsoOvis1B013410	925.594837724724	0.697018620498315	0.152530843739976	4.569689666744	4.88446947879924e-06	0.000347149014797219	1.62115116342173	1252	PsoOvis1B013410	glycerol-3-phosphate acyltransferase 4,glycerol-3-phosphate acyltransferase 4
PsoOvis1B002391	1348.6660188659	0.624582366990204	0.136738001517011	4.56773069710619	4.93032908359682e-06	0.000347627329989477	1.54176444906696	1528	PsoOvis1B002391	Uroporphyrinogen decarboxylase
PsoOvis1B013127	3617.13877900966	0.390987767885301	0.0857109206348833	4.56170304774645	5.07403748879826e-06	0.000354942905909321	1.31129089618433	2711	PsoOvis1B013127	peptidase B homolog
PsoOvis1B014782	80010.2147583836	0.879450637491944	0.193536571983131	4.54410568752141	5.51689742986765e-06	0.000382907162241751	1.83967463985434	121559	PsoOvis1B014782	protein_coding
PsoOvis1B012283	675.867086714323	0.867871001487277	0.191102985515782	4.54137856164264	5.5887574849413e-06	0.000384887763536577	1.82496779037778	1228	PsoOvis1B012283	protein_coding
PsoOvis1B010885	83.6961966801647	1.94983042427297	0.430380811544582	4.53047713088156	5.88506252392128e-06	0.000402176118942436	3.86329119414379	377	PsoOvis1B010885	protein_coding
PsoOvis1B013025	3732.01089131661	0.936154061998805	0.206988363841969	4.52273762941351	6.10448915843777e-06	0.000413986883080619	1.91342063494833	6392	PsoOvis1B013025	protein_coding
PsoOvis1B004458	1288.88789312791	0.532567080967648	0.117982485965992	4.51395032582344	6.36311268182262e-06	0.000428256765646304	1.44650075969869	1319	PsoOvis1B004458	epidermal growth factor receptor kinase substrate 8 1,Epidermal growth factor receptor kinase substrate 8
PsoOvis1B010364	3389.64767853522	-0.604020977150608	0.134018104191193	-4.5070103087632	6.57474404586481e-06	0.000439173128597466	0.657917696155332	-4563	PsoOvis1B010364	protein_coding
PsoOvis1B004212	1774.93773644398	-0.439076194365447	0.097550301327417	-4.50102345549641	6.76270418481086e-06	0.000448357193864624	0.73760677161535	-1623	PsoOvis1B004212	disintegrin and metalloproteinase with thrombospondin motifs family
PsoOvis1B002301	990.35520071998	0.833082532469994	0.185358706909237	4.49443431258894	6.97551311361297e-06	0.000459040433343242	1.78148771213109	1530	PsoOvis1B002301	aquaporin-10-like protein 2,aquaporin-10-like protein 2
PsoOvis1B010937	440.669930016022	-0.760648199289163	0.169350614817702	-4.49155853439306	7.07038626023828e-06	0.000461862584823212	0.59023108177618	-733	PsoOvis1B010937	protein_coding
PsoOvis1B004966	2820.12172914386	0.367905661156896	0.0819590007767128	4.48889881123868	7.15922920332698e-06	0.000464252498119394	1.29047810242224	1862	PsoOvis1B004966	protein_coding
PsoOvis1B005987	2521.38770487981	0.927587796103542	0.206905505631796	4.48314699636004	7.3550226494032e-06	0.000473492907371725	1.90209301286594	4394	PsoOvis1B005987	alpha-ps2,alpha-ps2
PsoOvis1B008955	1253.16238565051	0.859572310716819	0.192245328383683	4.47122600035974	7.77724569485235e-06	0.000497072307576031	1.81450031933347	2070	PsoOvis1B008955	protein_coding
PsoOvis1B007996	3600.69601628024	1.33856835399248	0.300030685006269	4.46143818244629	8.1411431846363e-06	0.000516613686087921	2.52900230864632	11118	PsoOvis1B007996	protein_coding
PsoOvis1B003055	537.138629053745	0.513533027471969	0.115240201167194	4.45619690238931	8.34264122031217e-06	0.000520514692425347	1.42754183716722	537	PsoOvis1B003055	partial,partial
PsoOvis1B003827	2272.36432650011	0.487721774212597	0.109470516919528	4.45527972222077	8.37838822791813e-06	0.000520514692425347	1.4022288027492	2161	PsoOvis1B003827	isomerase and kinase domain containing,isomerase and kinase domain containing,isomerase and kinase domain containing
PsoOvis1B007547	2002.04089475487	0.58904665391607	0.132186615340241	4.4561747223794	8.34350396140437e-06	0.000520514692425347	1.50425239516182	2225	PsoOvis1B007547	partial
PsoOvis1B006661	2413.00180759455	0.607528706426761	0.136485667725757	4.45122712552851	8.53809778502173e-06	0.000526753199459257	1.52364701040776	2863	PsoOvis1B006661	protein_coding
PsoOvis1B011549	12288.642673221	0.554591486434037	0.124814730998681	4.4433175635326	8.85822706295757e-06	0.000542734408464242	1.46875268234234	17972	PsoOvis1B011549	cytochrome P450 3A4-like
PsoOvis1B002473	624.538921324315	1.04637867498701	0.236169646865477	4.43062302406301	9.39612235650847e-06	0.000571747609693296	2.06533910487159	1342	PsoOvis1B002473	partial
PsoOvis1B005668	4079.67773194427	0.900924981971345	0.20389788108119	4.41851076231933	9.93833321762554e-06	0.000600626886431193	1.86726279237642	8211	PsoOvis1B005668	protein_coding
PsoOvis1B003662	3339.77002824177	0.838891522217166	0.190049256441059	4.41407421384644	1.01443157587844e-05	0.000608933116223249	1.78867530609983	5446	PsoOvis1B003662	protein_coding
PsoOvis1B003118	9264.52553226148	0.822046598353431	0.186874063285856	4.3989336128255	1.0878409465808e-05	0.000648616038216362	1.76791216391468	14366	PsoOvis1B003118	filamin-a c
PsoOvis1B013005	1883.29014636313	0.606758461304346	0.138148057072192	4.39208827227494	1.12267097387362e-05	0.00066492059545955	1.52283376268951	2231	PsoOvis1B013005	protein_coding
PsoOvis1B011804	2614.08800418977	0.313711418960266	0.0715049862791037	4.38726633322833	1.14784202424282e-05	0.000675326393600874	1.24290102762075	1472	PsoOvis1B011804	B homologous 1
PsoOvis1B006967	2586.7820642597	0.876745922570033	0.200165184215113	4.38011198604755	1.18618333051413e-05	0.000693292941334703	1.83622891224212	4541	PsoOvis1B006967	protein_coding,Collagen alpha-2(IV) chain
PsoOvis1B010661	3196.70357882436	-0.352585962272867	0.0805241063045903	-4.37863862703643	1.19422966427657e-05	0.000693433747544644	0.783179027838432	-2869	PsoOvis1B010661	zinc transporter ZIP10,zinc transporter ZIP10,protein_coding
PsoOvis1B010870	1426.60702616284	0.477674573350752	0.10943603518758	4.36487462774019	1.27195688374693e-05	0.000733770451636863	1.39249734161413	1298	PsoOvis1B010870	Ras-related protein Rab-34,protein_coding,protein_coding,protein_coding,protein_coding,protein_coding
PsoOvis1B009176	909.356692170812	0.54592276355364	0.125426859260338	4.35251880476824	1.34582324362188e-05	0.000771373786860439	1.45995384814453	956	PsoOvis1B009176	Laminin subunit gamma-1
PsoOvis1B005700	672.864559979525	0.519954403814497	0.119546276079936	4.34939858324675	1.36511397242104e-05	0.000772896067626669	1.43390992876648	692	PsoOvis1B005700	pyrophosphate synthase-associated 2
PsoOvis1B009166	1665.07908049956	-0.360609542729876	0.0829125503934928	-4.34927572506776	1.36587891284767e-05	0.000772896067626669	0.778835449958741	-1479	PsoOvis1B009166	brain tumor protein isoform X2,protein_coding
PsoOvis1B002867	1590.97334431414	-0.422961175686167	0.097323054383701	-4.34595048793497	1.38673849644768e-05	0.000779733215344379	0.74589208575047	-1714	PsoOvis1B002867	mitogen-activated protein kinase kinase kinase 10
PsoOvis1B002141	8714.07967147232	0.335280831599869	0.0773068941634787	4.33701075729236	1.44433558421492e-05	0.000805052056197014	1.26162296946963	5523	PsoOvis1B002141	protein_coding
PsoOvis1B011788	103.270159586286	-1.12983818675312	0.260561530218195	-4.33616653159425	1.44989114128233e-05	0.000805052056197014	0.456966975837397	-239	PsoOvis1B011788	protein_coding
PsoOvis1B012947	2655.26006268061	0.523868281994721	0.120963733358401	4.33078797628181	1.48576693491915e-05	0.000819848040361598	1.4378052552862	2620	PsoOvis1B012947	protein_coding,protein_coding,protein_coding,protein_coding,protein_coding
PsoOvis1B011194	3722.2654669078	0.588686081136227	0.136246562874267	4.32074078580233	1.55506263878515e-05	0.000852788671788103	1.50387648432973	4074	PsoOvis1B011194	protein_coding,protein_coding
PsoOvis1B010230	323.522432587471	0.934105178235546	0.216707471709646	4.3104428789013	1.62927911784604e-05	0.000888007097113145	1.91070516573179	623	PsoOvis1B010230	protein_coding,protein_coding,protein_coding
PsoOvis1B012193	1321.90370674574	0.448848234187391	0.104389687925778	4.29973729307944	1.71000693076622e-05	0.000926323266641898	1.36495012297777	1119	PsoOvis1B012193	protein_coding
PsoOvis1B003698	16751.6102110629	0.824451927974696	0.192099178698455	4.29180350254837	1.7722775150896e-05	0.000937197228812856	1.77086216946474	25648	PsoOvis1B003698	filamin-A-like isoform X1,filamin-A-like isoform X1
PsoOvis1B004451	681.238599821802	0.936591991039696	0.218144021956808	4.29345705941528	1.7591234955835e-05	0.000937197228812856	1.91400154056664	1167	PsoOvis1B004451	solute carrier family 15 member 2-like
PsoOvis1B010585	581360.610744099	-0.787747594200838	0.183524133078259	-4.29233791212039	1.76801607950137e-05	0.000937197228812856	0.579247736154354	-959224	PsoOvis1B010585	protein_coding
PsoOvis1B013404	493.478538000198	-0.895994497632866	0.208691628981921	-4.29338973491116	1.75965723949375e-05	0.000937197228812856	0.537376635951605	-676	PsoOvis1B013404	protein_coding
PsoOvis1B011835	1812.85751372289	-0.548410274078189	0.127834322372265	-4.29000806591807	1.78666629121433e-05	0.000939215581724742	0.683773172665487	-2297	PsoOvis1B011835	protein_coding
PsoOvis1B002982	347.849648530077	0.815751664047084	0.190250789624916	4.28777018826234	1.80475667856193e-05	0.000943144607784951	1.76021500931359	513	PsoOvis1B002982	non_sense_mediated_decay
PsoOvis1B003371	4593.14602007241	0.725154668838943	0.169256971042952	4.28434152147815	1.83281195487399e-05	0.000952204760649152	1.65307785042476	6026	PsoOvis1B003371	Der f 36 allergen
PsoOvis1B012354	2271.41815473692	0.579239070753365	0.135299353217146	4.28116659082418	1.85916110534226e-05	0.000960278329061665	1.4940610192721	2690	PsoOvis1B012354	putative intracellular cystatin
PsoOvis1B010071	1577.65987150232	0.890253727747616	0.208247444114124	4.27498033185818	1.91154168825883e-05	0.000981626379103553	1.85350207177412	2867	PsoOvis1B010071	Collagen alpha-1(IV) chain,Collagen alpha-1(IV) chain
PsoOvis1B010111	4873.93117434918	0.494555531661655	0.115810848410767	4.27037309931043	1.95146233202631e-05	0.000996367319409297	1.40888663569518	4570	PsoOvis1B010111	low-density lipoprotein receptor-related protein 2
PsoOvis1B012031	334.433020223454	0.6677300282983	0.156849578568889	4.25713626004439	2.07062164243942e-05	0.00105116586693896	1.58857150279434	397	PsoOvis1B012031	transporter 17
PsoOvis1B008306	1283.50302705941	0.377767524333213	0.0888073454409908	4.25378691883348	2.10185320215223e-05	0.0010609581731773	1.29932967179301	858	PsoOvis1B008306	phospholipase D3-like isoform X2
PsoOvis1B009827	5129.65138896265	-0.517288310891901	0.121685658948434	-4.25102115863227	2.12798061430206e-05	0.00106807795352879	0.698683845678477	-6234	PsoOvis1B009827	DNA-binding rfx2,protein_coding,DNA-binding rfx2
PsoOvis1B004591	2659.77207633262	-0.399002864742575	0.0938909240120964	-4.24964253937015	2.1411192543953e-05	0.00106863502562066	0.758382266774978	-2589	PsoOvis1B004591	factor
PsoOvis1B012437	6019.66290545255	0.456917733820133	0.107808786761795	4.23822350240986	2.2529542644689e-05	0.00111817015003026	1.37260615949163	5589	PsoOvis1B012437	very long-chain specific acyl-CoA dehydrogenase, mitochondrial-like
PsoOvis1B002570	3996.90950209081	0.819100887550884	0.193830004303678	4.22587251387343	2.38016722343102e-05	0.00117474475627562	1.76430610386781	7005	PsoOvis1B002570	phosphoribosylformylglycinamidine synthase-like protein
PsoOvis1B009258	5158.57980119332	0.71196027991684	0.168617747050917	4.22233301279878	2.41786520691968e-05	0.00118675770708698	1.6380282971271	7683	PsoOvis1B009258	amino acid transporter,amino acid transporter
PsoOvis1B013521	509.524949654702	0.579623548547845	0.137417776884713	4.21796627545591	2.46515677832427e-05	0.00120332158344136	1.49445923914475	600	PsoOvis1B013521	dimethylaniline monooxygenase [N-oxide-forming] 5-like
PsoOvis1B005653	196.402106771005	-1.1202942808959	0.265781475012992	-4.21509543071479	2.49672591570614e-05	0.00121207175055374	0.459999984957344	-296	PsoOvis1B005653	---NA---
PsoOvis1B010739	6583.79521014043	0.425864942800845	0.101124668870919	4.21128640079348	2.53920576950792e-05	0.00122599478566893	1.3433776601841	5323	PsoOvis1B010739	synthase [glutamine-hydrolyzing]-like,protein_coding
PsoOvis1B007144	788.968143131202	-0.778431623595279	0.185493357413898	-4.19654716723002	2.71015040792734e-05	0.0013014581742717	0.58300023755965	-1280	PsoOvis1B007144	protein_coding
PsoOvis1B006154	1660.60919045375	0.817377827554896	0.195253896477295	4.18623055571106	2.83625260354021e-05	0.00135469183493824	1.76220019061965	2818	PsoOvis1B006154	protein_coding
PsoOvis1B004480	9663.36202065358	0.642190316627323	0.153977688056289	4.1706712494122	3.0370372848978e-05	0.00144283632294289	1.56069682988871	12444	PsoOvis1B004480	partial
PsoOvis1B009702	77.6750300646844	1.06812261860016	0.256443464642865	4.16513877664098	3.11163230601538e-05	0.00147041177694897	2.09670314800022	164	PsoOvis1B009702	protein_coding
PsoOvis1B004045	2584.22544911992	0.821932809341232	0.19741990900215	4.16337345861243	3.13579844862598e-05	0.00147122908445204	1.76777272970305	4080	PsoOvis1B004045	inactive pancreatic lipase-related protein 1
PsoOvis1B011305	864.497866170749	-0.496818248223928	0.119371686710764	-4.16194377338163	3.15550057224694e-05	0.00147122908445204	0.708667971139803	-1082	PsoOvis1B011305	protein_coding
PsoOvis1B011656	2996.67629384491	0.389337627072919	0.093559318921283	4.16139868868105	3.16304316895925e-05	0.00147122908445204	1.30979191160351	2179	PsoOvis1B011656	calcium-binding mitochondrial carrier aralar1,protein_coding
PsoOvis1B013957	3625.30088647683	-0.455168471302944	0.109661816496221	-4.15065595159669	3.31523788417452e-05	0.00153398819598992	0.729424988245418	-4057	PsoOvis1B013957	protein_coding
PsoOvis1B009630	23212.451483946	0.604346029197597	0.145737196510568	4.14682074081048	3.37123798620067e-05	0.00155181752691227	1.52028945282803	27119	PsoOvis1B009630	alpha-actinin isoform X1,alpha-actinin-like isoform X1
PsoOvis1B005212	1554.93224832024	0.612993785706741	0.147965909573561	4.14280415991355	3.43084903154419e-05	0.00157111663898137	1.52942968997277	1744	PsoOvis1B005212	protein_coding
PsoOvis1B000017	820.05108558231	0.780093712779705	0.189096980956667	4.12536312760314	3.70150265600559e-05	0.00166470921525584	1.71724241573737	1441	PsoOvis1B000017	neprilysin-1-like isoform X2
PsoOvis1B005207	1475.20389114516	1.4852861878087	0.360084724898598	4.12482420137918	3.71018037618928e-05	0.00166470921525584	2.79972705872849	4501	PsoOvis1B005207	protein_coding,protein_coding
PsoOvis1B011854	1983.54049813695	0.725442518350496	0.175802170179757	4.1264707802454	3.68372784015674e-05	0.00166470921525584	1.65340770885744	2768	PsoOvis1B011854	histone H4
PsoOvis1B013156	365.27448360605	-0.519183540243428	0.125852666408289	-4.12532809244664	3.70206620142969e-05	0.00166470921525584	0.69776660626583	-428	PsoOvis1B013156	gata-binding factor A
PsoOvis1B003869	1258.4531203908	0.706386021533569	0.171585460014957	4.11681748250694	3.84140042060517e-05	0.00171492469028424	1.63171152489781	1826	PsoOvis1B003869	alpha-L-fucosidase-like isoform X1,alpha-L-fucosidase-like isoform X1
PsoOvis1B009868	1680.32904087486	0.932222485622171	0.22670029596618	4.11213616483873	3.92014965173698e-05	0.00174133047530157	1.90821335406537	3007	PsoOvis1B009868	protein_coding
PsoOvis1B003034	1162.40882874439	0.406905118292739	0.099036713405671	4.10862905583293	3.98014768062685e-05	0.00175918567137756	1.32583856102271	910	PsoOvis1B003034	hemicentin-1-like isoform X2
PsoOvis1B003985	1964.39020951837	0.392038755596332	0.0955670908425606	4.10223594900661	4.0917669218986e-05	0.00179904615686863	1.31224650543245	1491	PsoOvis1B003985	protein_coding
PsoOvis1B011161	213.280731210556	0.67976630327362	0.165749743281643	4.10116051955844	4.11083261868902e-05	0.00179904615686863	1.60188025162375	289	PsoOvis1B011161	innexin unc-9-like protein
PsoOvis1B003560	1182.425676444	1.08625134021561	0.265166315974816	4.09649067311691	4.19460379781591e-05	0.00182670883038218	2.12321628342275	2694	PsoOvis1B003560	protein_coding,protein_coding
PsoOvis1B003839	463.944190567397	-0.704464864788512	0.172325600850494	-4.08798728286281	4.35132000368279e-05	0.00188427372771564	0.613670073499073	-729	PsoOvis1B003839	monocarboxylate transporter 12-like,monocarboxylate transporter 12-like,protein_coding
PsoOvis1B004834	144.436665658279	0.930838585694162	0.227753989693117	4.08703525654328	4.36920742806644e-05	0.00188427372771564	1.90638378504635	251	PsoOvis1B004834	lysosomal alpha-glucosidase-like
PsoOvis1B002257	3376.60447398031	-0.973487116791148	0.238364995659585	-4.08401877170509	4.42634527768335e-05	0.00189969330661541	0.509273616283015	-7237	PsoOvis1B002257	protein_coding
PsoOvis1B011451	745689.283028386	-1.11464462037814	0.273028799357127	-4.0825166539306	4.4550618371308e-05	0.00190282545005144	0.461804897932338	-1683761	PsoOvis1B011451	protein_coding
PsoOvis1B005675	984.620183946866	0.758904584027763	0.186020249582983	4.07968802175603	4.50961820553616e-05	0.00191691139416188	1.69220527159128	1437	PsoOvis1B005675	Adenylate kinase isoenzyme 1,protein_coding
PsoOvis1B003117	585.942740125577	0.710833069651957	0.174423875380837	4.07531978119351	4.59511576347947e-05	0.0019398077169606	1.63674896842057	859	PsoOvis1B003117	protein_coding
PsoOvis1B012186	13962.3773248077	1.08222242839386	0.265594892132008	4.07471099954726	4.60715250201134e-05	0.0019398077169606	2.11729519987501	28254	PsoOvis1B012186	viking, partial,ethanolamine-phosphate cytidylyltransferase,ethanolamine-phosphate cytidylyltransferase,protein_coding
PsoOvis1B006031	7259.64343011742	-0.394254074326705	0.0967844701426451	-4.07352619429167	4.63066406338704e-05	0.00194051035561936	0.760882678883765	-7041	PsoOvis1B006031	homolog serine serine/threonine-protein kinase Raf-like isoform X2,non_sense_mediated_decay,non_sense_mediated_decay,homolog serine serine/threonine-protein kinase Raf-like isoform X2
PsoOvis1B004627	132.425535986422	0.737906737359457	0.181205061745114	4.07221923191863	4.65673170600172e-05	0.00194227251061593	1.66775427262989	217	PsoOvis1B004627	protein_coding
PsoOvis1B008492	1862.90877610904	-0.581632646406988	0.142921651867462	-4.0695908479029	4.70957727604409e-05	0.00195513479067176	0.668207163196424	-2544	PsoOvis1B008492	protein_coding
PsoOvis1B012390	2770.51813820453	0.867020776236419	0.213168055889022	4.06731098907146	4.75587554475199e-05	0.00196517201579427	1.8238925967089	4958	PsoOvis1B012390	protein_coding
PsoOvis1B014610	2704.1955702857	0.311668791222282	0.0766694577183115	4.06509711295172	4.8012466054393e-05	0.00197473494642235	1.24114252174637	1507	PsoOvis1B014610	Laminin subunit beta-1,Laminin subunit beta-1,protein_coding
PsoOvis1B000662	1808.15001456348	-0.607859099811459	0.149676591237074	-4.06115007555634	4.8831567443606e-05	0.00199916887174652	0.656169708698104	-2690	PsoOvis1B000662	clathrin heavy chain-like
PsoOvis1B012514	920.807030436202	-0.342663151578629	0.0844561601659042	-4.05729020719753	4.96453781683386e-05	0.00202316302590605	0.788584275583254	-795	PsoOvis1B012514	protein_coding
PsoOvis1B005927	255.066023470542	0.847865068571238	0.20926822472361	4.05157099072758	5.08748848799131e-05	0.00206380126608743	1.7998355178875	381	PsoOvis1B005927	transporter zip14 1
PsoOvis1B014778	566.01178068042	0.447858604842575	0.110714404744937	4.04517014632693	5.22851362803692e-05	0.00211136886688545	1.36401414450082	506	PsoOvis1B014778	,
PsoOvis1B012407	958.235337785917	0.342522776859657	0.0847070514375842	4.04361586251226	5.26331278430229e-05	0.00211580410749962	1.26797190275358	600	PsoOvis1B012407	calsyntenincalsyntenin-1-like-like
PsoOvis1B012991	1511.97244791196	0.467658362818112	0.11602210983603	4.03076933766363	5.55945819923315e-05	0.0022247849838733	1.38286312154158	1355	PsoOvis1B012991	latrophilin Cirl-like isoform X3,latrophilin Cirl-like isoform X3,latrophilin Cirl-like isoform X2,latrophilin Cirl-like isoform X2
PsoOvis1B004728	3499.62037782292	0.676369245530531	0.168270761392117	4.01952923927412	5.83145446463615e-05	0.00232316777864697	1.59811280394542	4461	PsoOvis1B004728	Spectrin alpha chain
PsoOvis1B004141	1667.33310434796	0.481241639660939	0.119790715681241	4.0173534060979	5.88554252301819e-05	0.00233424820421846	1.39594455387808	1530	PsoOvis1B004141	30 mite allergen
PsoOvis1B005107	20613.2380521723	0.806713984642317	0.201095296142576	4.01160047060653	6.0308500914983e-05	0.0023809955678461	1.74922271073953	27920	PsoOvis1B005107	cathepsin B
PsoOvis1B013474	1901.58486501475	-0.397557093411072	0.0991271162421915	-4.01057862350947	6.0570125881722e-05	0.0023809955678461	0.759142647094283	-1847	PsoOvis1B013474	transmembrane receptor,transmembrane receptor
PsoOvis1B012033	266.37926645844	-1.5157324919852	0.378324225362738	-4.00643783921558	6.16413379524046e-05	0.00241243016021657	0.349718860392657	-724	PsoOvis1B012033	transcription initiation factor TFIID subunit 13
PsoOvis1B002669	613.818950944882	0.935951463061373	0.234049438152144	3.9989477028907	6.36247355425628e-05	0.00246946923945231	1.91315195046666	1313	PsoOvis1B002669	protein_coding
PsoOvis1B007866	3414.85491185948	1.01160355827863	0.252978662621825	3.99877028281577	6.36724410832944e-05	0.00246946923945231	2.01615081061769	7072	PsoOvis1B007866	protein_coding,protein_coding
PsoOvis1B014775	1668.46494371893	0.355658897148738	0.0889635508530111	3.99780464851691	6.3932679544578e-05	0.00246946923945231	1.27956984364657	1128	PsoOvis1B014775
PsoOvis1B004426	13977.0761523866	0.705177687602329	0.176437054926126	3.99676637029327	6.42136186511522e-05	0.0024695834982547	1.63034545175401	18982	PsoOvis1B004426	troponin C,protein_coding,troponin C
PsoOvis1B001251	3022.6862520369	-0.280458543516589	0.0702569339346832	-3.99189841926957	6.55464508705272e-05	0.00249920459027367	0.823329290221463	-2179	PsoOvis1B001251	protein_coding
PsoOvis1B012260	1082.33041873583	1.29224078422263	0.323667110911557	3.99249951773982	6.53804660047346e-05	0.00249920459027367	2.44908149971308	3137	PsoOvis1B012260	protein_coding,protein_coding,protein_coding
PsoOvis1B002648	2481.03107972589	-0.441847997939411	0.110776177367705	-3.98865539901022	6.64488671430728e-05	0.00252163738176084	0.736190991933598	-2632	PsoOvis1B002648	finger 423
PsoOvis1B010052	562.582175949179	-0.531047908805649	0.133203422806054	-3.98674371587931	6.69863149589778e-05	0.00252163738176084	0.692051876086795	-730	PsoOvis1B010052	non_sense_mediated_decay,protein_coding
PsoOvis1B013533	4150.25955670328	-0.419941876702015	0.105326212401743	-3.98705950898757	6.68972506186945e-05	0.00252163738176084	0.747454737167415	-4314	PsoOvis1B013533	protein_coding,protein_coding
PsoOvis1B011706	1379.05508232203	-0.711181671310688	0.178550595884394	-3.98308203782839	6.80272594308675e-05	0.00255001760668281	0.610819628558301	-1925	PsoOvis1B011706	protein_coding
PsoOvis1B006698	1840.21307929087	-0.634168630845436	0.159588466651523	-3.97377482315314	7.07424467010995e-05	0.0026406550272797	0.644311999791702	-2388	PsoOvis1B006698	Golgin subfamily A member 4
PsoOvis1B004336	914.022371432963	0.728138229442098	0.183604044889842	3.96580712521319	7.31479962683697e-05	0.00271902426296316	1.65650002987976	1386	PsoOvis1B004336	abc transporter sub-family b,abc transporter sub-family b,multidrug resistance protein 1-like isoform X1
PsoOvis1B006138	848.443253499897	0.70448950987995	0.17787159401016	3.96066338641856	7.47418319672381e-05	0.00276669347998726	1.62956794865289	1178	PsoOvis1B006138	sodium-dependent glucose transporter 1
PsoOvis1B006009	2117.01350217126	0.440490397212155	0.111371477441523	3.95514549444168	7.6488088984457e-05	0.00280377383274687	1.35706553930702	1775	PsoOvis1B006009	cytochrome c
PsoOvis1B007163	464.155388473557	-0.626132668308834	0.158333653961186	-3.95451410767242	7.66903468434816e-05	0.00280377383274687	0.647910898956287	-673	PsoOvis1B007163	KAH7639414.1hypothetical protein HUG17_3447,KAH7639414.1hypothetical protein HUG17_3447,protein_coding
PsoOvis1B007464	1320.49429206319	0.964007408343385	0.243705483322902	3.95562461377246	7.63349450397049e-05	0.00280377383274687	1.95072094012269	2344	PsoOvis1B007464	low-density lipoprotein receptor-related 2 1
PsoOvis1B007516	3044.24725147415	0.746514631906289	0.188839356044016	3.95317293780798	7.71216551950244e-05	0.00280798682275654	1.67773473639718	4485	PsoOvis1B007516	i
PsoOvis1B002664	4366.36599331122	-0.266234895865528	0.0675404618834708	-3.94185779073987	8.08529123687897e-05	0.00293182560605848	0.831486706843663	-2906	PsoOvis1B002664	pore complex Nup133-like,pore complex nup133,pore complex Nup133-like
PsoOvis1B006541	5539.61317545695	-0.422271209373276	0.107193342590724	-3.93934174611528	8.17054759982115e-05	0.00294377307864595	0.746248892615523	-5378	PsoOvis1B006541	kinesin-II 85 kDa subunit-like
PsoOvis1B014480	1732.4148781036	0.304834790724708	0.0773902134128766	3.93893203393064	8.18451092329525e-05	0.00294377307864595	1.23527717207295	955	PsoOvis1B014480	leishmanolysin-like peptidase
PsoOvis1B011909	863.334219712738	0.685596771983341	0.174206540173772	3.9355397983305	8.30099061165533e-05	0.0029736290562075	1.60836714628904	1253	PsoOvis1B011909	long-chain-fatty-acid--CoA ligase 4
PsoOvis1B003391	2935.25585204225	-0.338851081820525	0.0863980499296265	-3.92197604108574	8.78257269682521e-05	0.0031335090698231	0.790670727176632	-2489	PsoOvis1B003391	protein_coding
PsoOvis1B001092	2119.88303720498	0.297511215911816	0.0760603914372541	3.91151307914643	9.1719688202967e-05	0.00325935083998064	1.22902240476402	1131	PsoOvis1B001092	low-density lipoprotein receptor-related 1,prolow-density lipoprotein receptor-related protein 1
PsoOvis1B004062	798.399948347375	-0.627853714384778	0.160624498410315	-3.90882910514015	9.27445397447615e-05	0.00328263940674287	0.647138442110209	-1139	PsoOvis1B004062	calcitonin gene-related peptide type 1 receptor-like,calcitonin gene-related peptide type 1 receptor-like,non_sense_mediated_decay,calcitonin gene-related peptide type 1 receptor-like
PsoOvis1B011351	20072.874209526	0.530706094724551	0.135804678280987	3.90786312697191	9.31160294058889e-05	0.00328270954461078	1.44463606724349	19832	PsoOvis1B011351	ATP synthase subunit beta, mitochondrial,ATP synthase subunit beta, mitochondrial
PsoOvis1B011353	796.482124806619	-0.532718208726423	0.13639170335833	-3.90579628825998	9.39156063832791e-05	0.00329781125339546	0.691251107199465	-1008	PsoOvis1B011353	protein_coding
PsoOvis1B013812	176.714037308868	1.38608577075032	0.35530315426044	3.90113556305304	9.57425140824245e-05	0.00334872635869393	2.61368589137741	511	PsoOvis1B013812	adult-specific rigid cuticular,adult-specific rigid cuticular
PsoOvis1B003551	1313.43790106851	0.445117507463026	0.114138761410246	3.89979269061063	9.62750876293761e-05	0.00335292478573368	1.36142500000459	1109	PsoOvis1B003551	calcium exchanger 3-like
PsoOvis1B004260	5370.88863994735	0.378757751998792	0.0971439418632575	3.89893332238815	9.66173733844915e-05	0.00335292478573368	1.30022180339908	3711	PsoOvis1B004260	adenylosuccinate synthetase isozyme 1 A-like,adenylosuccinate synthetase isozyme 1 A-like
PsoOvis1B005046	1720.78203386378	1.04122483590362	0.2677552493634	3.88871866519583	0.000100774851744663	0.0034835944859906	2.05797411448182	3394	PsoOvis1B005046	protein_coding
PsoOvis1B003366	237.605359211215	0.553071900983751	0.142304255858147	3.88654504848448	0.000101681064152219	0.00350129679817176	1.46720646492844	247	PsoOvis1B003366	protein_coding
PsoOvis1B001450	1119.78103787534	0.367532206936038	0.0947309647542868	3.87974732326799	0.000104565031541704	0.00358670169967759	1.29014409411867	773	PsoOvis1B001450	domain-containing 1
PsoOvis1B012641	2720.2721455915	1.11029780361861	0.286345144946417	3.87748080669002	0.000105543650923692	0.00360634536463878	2.15890207133571	7100	PsoOvis1B012641	protein_coding
PsoOvis1B002402	147.39601437551	-0.965586170583117	0.24919954816098	-3.87475088822939	0.000106733829060268	0.00361128485667112	0.51207031380193	-245	PsoOvis1B002402	KAH7636944.1hypothetical protein HUG17_7150
PsoOvis1B004054	1061.15272507565	0.580372832507993	0.149840722331501	3.87326504756166	0.000107386930423688	0.00361128485667112	1.49523560916119	1180	PsoOvis1B004054	3-oxoacyl-acyl-carrier-protein reductase fabg-like
PsoOvis1B006248	525.887179742925	0.605446545149606	0.156273078271091	3.8742856533441	0.00010693791895252	0.00361128485667112	1.5214496017487	612	PsoOvis1B006248	protein_coding,protein_coding
PsoOvis1B010588	6880.50195539268	-0.372328696827871	0.0961466305995069	-3.87250904692422	0.000107720676161396	0.00361128485667112	0.772534518977697	-6245	PsoOvis1B010588	Zinc finger, CCCH-type
PsoOvis1B010988	13981.2823448143	0.824797544009833	0.212796288227189	3.87599591553613	0.000106189465097945	0.00361128485667112	1.77128645294884	21854	PsoOvis1B010988	protein_coding
PsoOvis1B012938	532.648629189685	-0.481142911898674	0.124423959565474	-3.86696351393229	0.000110198907486962	0.00368047779742171	0.716409854842262	-640	PsoOvis1B012938	protein_coding
PsoOvis1B001378	345.986779180674	-0.947333993667498	0.245299062056662	-3.86195522202474	0.000112483186184544	0.0037078746717435	0.518589897313183	-729	PsoOvis1B001378	protein_coding
PsoOvis1B004075	504.966601288611	0.900744146761561	0.233316760367962	3.86060626480928	0.000113106037375336	0.0037078746717435	1.8670287542134	1090	PsoOvis1B004075	protein_coding,protein_coding
PsoOvis1B004870	286.895787369926	0.755207364090357	0.195514695839009	3.8626629105784	0.000112157721924354	0.0037078746717435	1.68787417945373	353	PsoOvis1B004870	protein_coding
PsoOvis1B007354	3316.21504987178	-0.308542497820246	0.0799130931985758	-3.86097553568036	0.000112935212098654	0.0037078746717435	0.807457091751478	-2711	PsoOvis1B007354	protein_coding,protein_coding
PsoOvis1B012680	8937.87301422712	0.600706017517118	0.155543261718536	3.86198676098311	0.00011246866254678	0.0037078746717435	1.51645850039414	11790	PsoOvis1B012680	delta3,5-Delta2,4-dienoyl-CoA isomerase, mitochondrial
PsoOvis1B002448	2149.45327171031	0.46528091126092	0.120625204661936	3.85724453330393	0.000114672428019582	0.00374540386222781	1.38058614508808	2016	PsoOvis1B002448	protein_coding,protein_coding
PsoOvis1B000201	16194.7727894655	0.854613372560286	0.221866432755447	3.85192731476548	0.000117191811608135	0.00380394527528676	1.80827409131563	25878	PsoOvis1B000201	LIM 1-like
PsoOvis1B003044	285.062493628774	0.862913913946185	0.224037044476255	3.85165728267605	0.00011732113973757	0.00380394527528676	1.818707977503	493	PsoOvis1B003044	protein_coding
PsoOvis1B012447	3951.76359467177	-0.456123452537039	0.118504392796933	-3.84900037687755	0.000118600824996282	0.00383145356097081	0.728942310578805	-4385	PsoOvis1B012447	helix-loop-helix domain containing protein 2,protein_coding
PsoOvis1B008976	6084.52604651482	0.603337381669359	0.156865212072687	3.8462153188547	0.00011995635702638	0.0038612038979071	1.51922692732121	7015	PsoOvis1B008976	Der f 25 allergen,Der f 25 allergen
PsoOvis1B004135	1315.54150986785	0.610993823587094	0.159058983272509	3.84130346501903	0.000122382702185841	0.00392508276613362	1.52731095927924	1514	PsoOvis1B004135	protein_coding,protein_coding
PsoOvis1B007324	2963.95261499165	0.755093023172861	0.196681215797146	3.83917203334585	0.000123449911842202	0.00394506840577742	1.68774041214381	4772	PsoOvis1B007324	purine biosynthetic adenosine-3
PsoOvis1B004713	504.980035764795	-0.52389789329012	0.136508123665439	-3.8378513983103	0.000124115550398896	0.00395212383420715	0.695490207417324	-597	PsoOvis1B004713	inactive dipeptidyl peptidase 10,protein_coding,inactive dipeptidyl peptidase 10
PsoOvis1B009140	1260.0737018411	0.619282483969141	0.161880749228783	3.82554742870582	0.000130481809137742	0.00414000140135609	1.53611101535178	1490	PsoOvis1B009140	der f 33 allergen
PsoOvis1B000340	3728.35954138438	0.475922603364561	0.124480529008203	3.82326944749086	0.000131693729939623	0.00416358397431889	1.39080735670519	3304	PsoOvis1B000340	dehydrogenase [ubiquinone] flavoprotein subunit, mitochondrial-like,dehydrogenase [ubiquinone] flavoprotein subunit, mitochondrial-like
PsoOvis1B002621	8458.79977630442	0.550016862717661	0.143943576574506	3.82105874959254	0.000132879990242605	0.00417139870429434	1.46410280878466	8980	PsoOvis1B002621	dehydrogenase [ubiquinone] flavoprotein 1, mitochondrial,dehydrogenase [ubiquinone] flavoprotein 1, mitochondrial
PsoOvis1B006716	752.957123551355	0.694569522906344	0.181761293598811	3.82132801298949	0.000132734966914906	0.00417139870429434	1.61840145596832	961	PsoOvis1B006716	carrier organic anion transporter family member 5a1
PsoOvis1B006281	4305.82466447121	0.709773118760824	0.18586566328719	3.81874255958789	0.000134133653730658	0.00419592739346186	1.63554688736599	5879	PsoOvis1B006281	receptor like
PsoOvis1B001658	529.350032771704	-0.398273224496123	0.104351821461282	-3.81663893278467	0.000135281914033478	0.00421699833078393	0.758765914156327	-510	PsoOvis1B001658	protein_coding
PsoOvis1B014687	46.4074247020146	1.50747135784035	0.395213655467191	3.81432001902447	0.000136558416663161	0.00424190550222211	2.84311283747781	128	PsoOvis1B014687	transporter 1
PsoOvis1B003849	969.190803337908	-0.642909710942548	0.168683482039522	-3.81133767912092	0.000138216803296514	0.00427846021075343	0.640420009204022	-1504	PsoOvis1B003849	protein_coding
PsoOvis1B006033	26805.6798800687	0.542161787477925	0.142413176198351	3.80696366692088	0.000140683404031932	0.00433969222715167	1.45615283651241	27124	PsoOvis1B006033	titin-like
PsoOvis1B014144	995.249398505756	-0.531879295009796	0.139997503706712	-3.79920556386532	0.000145160655054157	0.00446230885640529	0.691653180163563	-1348	PsoOvis1B014144	zinc finger domain-containing 4-like
PsoOvis1B002874	4302.788402412	0.252169370748675	0.0664794166702077	3.79319469663281	0.000148721455763035	0.00455600487240965	1.19099666280464	1857	PsoOvis1B002874	lysosomal alpha-glucosidase
PsoOvis1B005294	1913.30198203801	-0.307263722646278	0.0810566308437542	-3.79072901806841	0.000150205761285046	0.00458566317270222	0.808173122379684	-1524	PsoOvis1B005294	udp-glucuronosyltransferase-like 1-6-like,udp-glucuronosyltransferase-like 1-6-like
PsoOvis1B003037	2274.24402577828	-0.564827105433733	0.149199556811607	-3.78571570522114	0.000153266819016888	0.00463605415797123	0.676036428798984	-3213	PsoOvis1B003037	protein_coding,protein_coding,protein_coding
PsoOvis1B003263	302.389265827309	-0.555924925647355	0.146857792057319	-3.78546427710403	0.000153421873305216	0.00463605415797123	0.680220822324654	-419	PsoOvis1B003263	protein_coding
PsoOvis1B009610	2719.1773774315	-0.35129508221995	0.0927644777132351	-3.7869569352389	0.000152503518715043	0.00463605415797123	0.783880106439899	-2453	PsoOvis1B009610	factor EC,protein_coding
PsoOvis1B002299	1618.58527554556	-0.380601380931489	0.100593012360439	-3.78357673162965	0.000154590635779027	0.00463980813601646	0.768117337647188	-1539	PsoOvis1B002299	nipped-B-like protein A
PsoOvis1B012343	1925.47226632703	0.690124595367197	0.182386196843051	3.78386417016563	0.000154412115394023	0.00463980813601646	1.61342285234832	2497	PsoOvis1B012343	protein_coding
PsoOvis1B000097	5749.06797674116	0.763738204892121	0.20212954954866	3.77845894673734	0.000157801859845899	0.00468379123958373	1.69788436252687	9346	PsoOvis1B000097	protein_coding
PsoOvis1B007491	797.000912806063	-0.377255226706917	0.0998345327291982	-3.77880495249298	0.000157582790200023	0.00468379123958373	0.769900959261145	-766	PsoOvis1B007491	protein_coding
PsoOvis1B010990	674.748932367618	-0.399935695206541	0.105861621063041	-3.77791017358762	0.00015814989725011	0.00468379123958373	0.757892063787544	-654	PsoOvis1B010990	protein_coding,protein_coding
PsoOvis1B011108	369.443373278216	0.606798747072141	0.16061857642067	3.77788647237725	0.000158164945055732	0.00468379123958373	1.52287628684199	422	PsoOvis1B011108	protein_coding,protein_coding
PsoOvis1B001448	765.036651485183	-0.429583447382164	0.113800718510319	-3.77487464934778	0.000160088143047841	0.00471000407438716	0.742476131189465	-799	PsoOvis1B001448	solute carrier family 13 member 5-like
PsoOvis1B009804	3377.11267540518	0.236232017534901	0.0625806716916527	3.77483991700924	0.00016011044917435	0.00471000407438716	1.17791220891397	1353	PsoOvis1B009804	calcium-binding mitochondrial carrier S scamc-2-like,calcium-binding mitochondrial carrier S scamc-2-like,calcium-binding mitochondrial carrier S scamc-2-like
PsoOvis1B011551	149.363828252264	1.03291832477292	0.273732100324067	3.77346436004424	0.000160996227552401	0.00472043064546379	2.04615909708025	302	PsoOvis1B011551	guanine nucleotide-binding G(q) subunit alpha
PsoOvis1B013709	2004.39379546434	-0.535044572149837	0.141925549730057	-3.76989606992889	0.000163315541993723	0.00477268182589551	0.690137354533971	-2330	PsoOvis1B013709	phospholipase c 1
PsoOvis1B000209	2194.17414727447	0.580918617735022	0.154416064830147	3.76203485287631	0.000168536554645848	0.00490313240171321	1.49580137799499	2400	PsoOvis1B000209	-acylphosphataseacylphosphatase-2-like-like 2
PsoOvis1B004934	317.757887880992	0.59116292016358	0.157160604834857	3.76152102993476	0.000168883218699262	0.00490313240171321	1.50646057808446	355	PsoOvis1B004934	transcription factor GATA-4-like isoform X1,transcription factor GATA-4-like isoform X1
PsoOvis1B009801	276.041729869035	-0.759428130468669	0.202011034948755	-3.7593398333973	0.00017036230068027	0.00492996312457173	0.590730443806566	-444	PsoOvis1B009801	mitochondrial sodium calcium exchanger protein-like isoform X1,mitochondrial sodium calcium exchanger protein-like isoform X1
PsoOvis1B014053	605.8577708605	-0.708176200266413	0.188911302601155	-3.7487232924415	0.000177737051962846	0.00512667522609717	0.612093434999989	-980	PsoOvis1B014053	pyrokinin-1 receptor-like,pyrokinin-1 receptor
PsoOvis1B004333	10671.2889017839	0.402500824632309	0.107477245054679	3.74498643343099	0.00018040352396915	0.00518674727165673	1.32179718154568	8008	PsoOvis1B004333	glutathione S-transferase, partial
PsoOvis1B003808	2828.74134415887	-0.255525236606756	0.0682861925490735	-3.74197516464436	0.00018257956266214	0.00523237688609824	0.837682107343374	-1918	PsoOvis1B003808	protein_coding
PsoOvis1B013865	317.809067889748	0.616199570530799	0.164781586776391	3.73949288015403	0.000184391870443792	0.00525044031097002	1.53283198487464	385	PsoOvis1B013865	Dopamine beta-hydroxylase
PsoOvis1B014175	3230.38345729347	-0.405125527118905	0.108314112026267	-3.74028387935876	0.000183812536726017	0.00525044031097002	0.755170583460296	-2970	PsoOvis1B014175	X mental retardation syndrome-related 1-like
PsoOvis1B010929	720.73721757306	0.569611703008378	0.152501983589859	3.73511012512663	0.000187633060528243	0.00532566169243741	1.48412406938028	827	PsoOvis1B010929	serine--pyruvate aminotransferase,serine--pyruvate aminotransferase
PsoOvis1B001136	2000.39954360361	-0.416795249164798	0.111700225847342	-3.73137337908719	0.000190438722906593	0.00536618477991279	0.749086771908923	-2135	PsoOvis1B001136	protein_coding
PsoOvis1B002434	79825.4007903171	0.62730027139191	0.168140962518287	3.73079981223306	0.000190872848992846	0.00536618477991279	1.54467172876035	93058	PsoOvis1B002434	protein_coding
PsoOvis1B014779	2303.03971550369	0.710237951856111	0.190302033543392	3.73216165183104	0.000189843602340036	0.00536618477991279	1.6360739417955	3068	PsoOvis1B014779	,
PsoOvis1B006522	1363.14214184726	-0.372249112408369	0.0998467862062329	-3.7282032457158	0.000192849821677506	0.00540466187944154	0.772577136027945	-1322	PsoOvis1B006522	cdk-activating kinase assembly factor mat1
PsoOvis1B008429	30824.2385175653	0.797757528652975	0.214563083648243	3.71805585140092	0.000200761890116914	0.00560870638930397	1.73839692615723	54797	PsoOvis1B008429	titin-like isoform X2
PsoOvis1B006660	1783.76958044243	0.421317550388553	0.113454594151711	3.71353450725116	0.000204384581608814	0.00569201449220283	1.33914998371458	1351	PsoOvis1B006660	excitatory amino acid transporter-like
PsoOvis1B011098	668.127466261959	0.753549188460243	0.203089125150904	3.71043593742561	0.000206902651146506	0.00574413485245488	1.68593531922445	1005	PsoOvis1B011098	non_sense_mediated_decay
PsoOvis1B013159	1748.63067870678	-0.73241407987235	0.197611771588885	-3.70632819079259	0.000210285772426056	0.00581987165804698	0.601895910682712	-2984	PsoOvis1B013159	macoilin-1-like isoform x2,macoilin-1-like isoform x2
PsoOvis1B005563	4815.79915545892	-0.296625096896149	0.0801356269017436	-3.70153835896047	0.000214296250823426	0.00591244687054446	0.814154726296963	-3409	PsoOvis1B005563	protein argonaute 4A-like,protein argonaute 4A-like
PsoOvis1B000534	5374.98266239864	0.54156890899764	0.14639567553299	3.69935045571478	0.000216151957748833	0.00594263523641652	1.45555455046532	5708	PsoOvis1B000534	dehydrogenase 1
PsoOvis1B007469	197.634277124784	1.63208268930277	0.441261498698042	3.69867458212034	0.000216728254907581	0.00594263523641652	3.09960137505494	802	PsoOvis1B007469	protein_coding
PsoOvis1B010610	1280.72009700685	0.492329456403547	0.133391047874082	3.6908732950977	0.000223485447467944	0.00607169637708016	1.40671440303761	1199	PsoOvis1B010610	protein delta homolog 2
PsoOvis1B011445	5510.31563626608	0.953561907206314	0.258322947862383	3.69135578196602	0.000223061862348216	0.00607169637708016	1.93664820116812	8702	PsoOvis1B011445	protein_coding
PsoOvis1B014757	2956.68117389496	0.52465912671113	0.142108512960564	3.69196127509073	0.000222531353847537	0.00607169637708016	1.43859363562429	3082	PsoOvis1B014757
PsoOvis1B014093	104.307412062401	0.96284036684063	0.260955520101476	3.68967234901265	0.00022454306374906	0.00608183103154465	1.94914357852817	197	PsoOvis1B014093	XP_027203515.1uncharacterized protein LOC113797354
PsoOvis1B001018	1748.74922837384	0.632533636930954	0.171815928926622	3.68146097327851	0.000231901290322431	0.00626203970584947	1.55028518921434	2103	PsoOvis1B001018	cyclase-associated 1-like isoform X2,cyclase-associated 1
PsoOvis1B000341	289.420254354946	0.835832809016463	0.227310079550041	3.67706003478151	0.000235937527751036	0.00635172423194001	1.784887084039	461	PsoOvis1B000341	glutaredoxin domain-containing cysteine-rich protein CG31559-like
PsoOvis1B011919	784.997799491395	-0.557393238346794	0.152186282429761	-3.66257214150724	0.000249695400929674	0.00670179438628165	0.679528875128641	-1065	PsoOvis1B011919	recognition particle 14 kda
PsoOvis1B007086	3336.66146966004	-0.265183823717699	0.0724325348814768	-3.66111477599985	0.000251120222546977	0.00671973511176912	0.832092705290631	-2202	PsoOvis1B007086	A-like, protease CTRL-1
PsoOvis1B000710	398.821366754753	-0.585895310883947	0.160163620657922	-3.65810480855266	0.00025408714721932	0.00677870935704635	0.666235756166709	-593	PsoOvis1B000710	RING-CH-type domain-containing protein
PsoOvis1B006724	5188.97096109556	-0.335869869400766	0.0918765417710226	-3.65566512328937	0.000256516031986275	0.00678240603620855	0.792306273456841	-4383	PsoOvis1B006724	acetylmitochondrial-likeCoA acetyltransferase, mitochondrial isoform X4
PsoOvis1B010220	967.555588849755	1.06215661209935	0.290492224104688	3.65640290501052	0.000255779229499119	0.00678240603620855	2.08805051135501	2042	PsoOvis1B010220	phosphodiesterase 1,sphingomyelin phosphodiesterase 1
PsoOvis1B010765	849.54965590389	-0.439581979856877	0.120233549961821	-3.65606754517739	0.000256113897854586	0.00678240603620855	0.737348223963736	-880	PsoOvis1B010765	facilitator superfamily domain-containing 4B-like,facilitator superfamily domain-containing 4B-like,facilitator superfamily domain-containing 4B-like,protein_coding
PsoOvis1B000275	702.535948105775	-0.485595912708767	0.132984094871407	-3.65153376558548	0.000260678817117837	0.00687201961802629	0.714202004073919	-884	PsoOvis1B000275	putative G-protein coupled receptor 83
PsoOvis1B001569	1282.02637249477	0.652638584346148	0.179104481380046	3.64389868593683	0.000268539160988701	0.00699619327338304	1.57204071636033	1710	PsoOvis1B001569	fibrillin-2 like,fibrillin-2 like
PsoOvis1B012912	2910.7612527605	0.276242612801184	0.0757940276588456	3.64464881117773	0.000267757173440411	0.00699619327338304	1.21103672248808	1400	PsoOvis1B012912	sphingosine-1-phosphate lyase
PsoOvis1B014164	2404.91770115584	0.354304429621914	0.0971741396979957	3.64607734859342	0.000266273857452674	0.00699619327338304	1.27836908920177	1507	PsoOvis1B014164	KAH7643307.1udp phosphorylase-like protein
PsoOvis1B014440	437.909004297986	0.504185221853618	0.13832054488072	3.64504941972575	0.000267340423560978	0.00699619327338304	1.41832211670212	435	PsoOvis1B014440	udp-glucuronosyl/udp-glucosyltransferase-like udp-glucuronosyl/udp-glucosyltransferase-like
PsoOvis1B007722	2125.17649059653	-0.417111407489117	0.114657572895992	-3.63788799076958	0.000274882914537394	0.00714052576827547	0.748922631835108	-2097	PsoOvis1B007722	protein_coding
PsoOvis1B012157	1572.44902388616	0.664686308467581	0.18282171251532	3.63570770299989	0.00027721852648061	0.00718020230103131	1.58522355361073	1995	PsoOvis1B012157	protein_coding
PsoOvis1B013510	473.569553384165	-0.774647949811966	0.213192267515909	-3.63356494509895	0.000279532044680972	0.00721907757251672	0.584531245710073	-896	PsoOvis1B013510	protein_coding
PsoOvis1B010182	2636.48381138743	1.10590525559847	0.304501631380948	3.63185330266727	0.000281393076400247	0.00724607562533273	2.15233889692479	5106	PsoOvis1B010182	translation initiation factor IF-2-like isoform X3,protein_coding
PsoOvis1B013195	664.193907803993	-0.721455434489538	0.198805584726668	-3.62894953620868	0.000284576857913573	0.00730688094134156	0.606485292724332	-1130	PsoOvis1B013195	finger Y-chromosomal 1-like
PsoOvis1B002236	10169.6881204122	1.13702866150154	0.313623108948323	3.62546199262661	0.000288445319488655	0.007384865182528	2.19927599041722	23030	PsoOvis1B002236	protein_coding,protein_coding
PsoOvis1B013413	2865.1703578595	-0.288520912195396	0.0796498045614134	-3.62236811231513	0.000291918305267216	0.00745230524136191	0.818741022628922	-2105	PsoOvis1B013413	LIM domain kinase 1
PsoOvis1B004884	397.851462860227	0.691967418831099	0.191161382486993	3.61980756692938	0.000294822188657164	0.00747645200745571	1.61548507142686	523	PsoOvis1B004884	protein_coding,protein_coding
PsoOvis1B006308	56655.3227750845	0.552601784556986	0.152681501555981	3.61931064945922	0.000295388862518793	0.00747645200745571	1.46672843910103	59818	PsoOvis1B006308	LIM 1-like
PsoOvis1B006918	3768.80734822873	-0.268358369322601	0.0741426319063876	-3.61948803842612	0.000295186455014895	0.00747645200745571	0.830263758726129	-2656	PsoOvis1B006918	Calcineurin phosphoesterase,Calcineurin phosphoesterase,Calcineurin phosphoesterase
PsoOvis1B003563	121.428382415272	-1.21595899429238	0.33682059042659	-3.6101088497955	0.000306068536309928	0.0077247524902767	0.430486829718692	-351	PsoOvis1B003563	meckelinmeckelin-like,meckelinmeckelin-like
PsoOvis1B000866	2665.01001316456	0.629125882791533	0.174479510106187	3.60572930545628	0.000311277485693726	0.00780686711051906	1.54662762048335	3447	PsoOvis1B000866	C-1-tetrahydrofolate synthase, cytoplasmic isoform X3
PsoOvis1B002077	6846.24877902904	-0.287357085336385	0.0797071226186915	-3.60516194658116	0.000311958332309125	0.00780686711051906	0.819401770196412	-4848	PsoOvis1B002077	protein_coding,protein_coding,protein_coding
PsoOvis1B006018	8493.21802730393	0.587864562920812	0.163019908028479	3.6060906304653	0.000310844610912037	0.00780686711051906	1.503020371152	10128	PsoOvis1B006018	glutamine synthetase-like isoform X2,glutamine synthetase-like isoform X2
PsoOvis1B000586	370.31186570232	0.590027100593425	0.163998634074192	3.5977561881796	0.000320974284141885	0.00800993129302389	1.50527502328511	382	PsoOvis1B000586	cytochrome P450 4c3-like isoform X1
PsoOvis1B012201	6283.70386603152	-0.334532423444118	0.0930399715049005	-3.59557744948899	0.000323672811796991	0.00805464778712737	0.793041119092301	-5109	PsoOvis1B012201	d precursor
PsoOvis1B006124	1054.30235754056	-0.494603000376842	0.137710686773907	-3.59160942381239	0.000328642134276591	0.00815546570087497	0.7097569615612	-1254	PsoOvis1B006124	transcriptional repressor scratch 2-like
PsoOvis1B007378	2089.90877111129	-0.4197608107144	0.116900025072096	-3.59076749945536	0.000329705651859086	0.00815906688333181	0.747548552644397	-2187	PsoOvis1B007378	DDB_G0274915-like and mab-3-related transcription factor A2,DDB_G0274915-like and mab-3-related transcription factor A2
PsoOvis1B006507	2006.53713870706	0.519303004247067	0.14471268308879	3.58851064856868	0.000332572412043398	0.00820714807942651	1.43326264195684	1923	PsoOvis1B006507	delta-1-pyrroline-5-carboxylate synthase
PsoOvis1B000049	2636.01544004205	-0.528995387105279	0.147511037385582	-3.58614105412687	0.000335607474916118	0.00825910472896064	0.693037158749051	-3130	PsoOvis1B000049	neprilysin-2-like isoform X2
PsoOvis1B008471	1308.54082940431	-0.374546829411975	0.104495292812166	-3.58434164192674	0.000337929518887289	0.00829327581711238	0.771347665689868	-1012	PsoOvis1B008471	ribosomal S31, mitochondrial-like isoform X2
PsoOvis1B000119	4606.75831505379	0.625916915059896	0.174696433336231	3.58288319404449	0.000339822586844146	0.00831675994910026	1.54319129997089	5460	PsoOvis1B000119	Cytochrome b-c1 complex subunit Rieske, mitochondrial
PsoOvis1B007740	495.161553006555	0.548226447386416	0.153089981999722	3.58107330228447	0.000342185625834188	0.00835158543931574	1.46228695294761	534	PsoOvis1B007740	protein_coding
PsoOvis1B009162	1518.07373673289	-0.383896442330601	0.107392511669347	-3.57470401206919	0.00035062432601624	0.0085341000337761	0.766364988349957	-1425	PsoOvis1B009162	protein_coding
PsoOvis1B009645	231.251170728182	-0.551238453082492	0.15424846114458	-3.57370471635244	0.00035196583014195	0.00854334545076798	0.682434054816811	-292	PsoOvis1B009645	2,2
PsoOvis1B002337	510.438977912396	0.565647676999522	0.158371747594655	3.57164510457554	0.000354745912367834	0.00856402903661912	1.48005180790194	575	PsoOvis1B002337	factor c subunit 2
PsoOvis1B008868	1269.79208694811	-0.685922943345402	0.192017292987564	-3.57219359086489	0.000354003561170326	0.00856402903661912	0.621608034646816	-1953	PsoOvis1B008868	transmembrane receptor
PsoOvis1B007738	981.93243477831	-1.12848592168613	0.316070548595678	-3.57036087892424	0.00035648975219855	0.00858280476566916	0.457395500338253	-2459	PsoOvis1B007738	exocytosis transmembrane
PsoOvis1B013116	1303.75747408215	0.670798457669356	0.187961701882334	3.56880391564703	0.000358614691363688	0.00861062950831081	1.59195378846928	1696	PsoOvis1B013116	protein_coding
PsoOvis1B006542	3563.09346912095	0.406623079138741	0.114022465482208	3.56616634642222	0.000362241488728952	0.00865094996201078	1.32557939201859	2693	PsoOvis1B006542	Cytochrome c oxidase subunit 5A, mitochondrial
PsoOvis1B009888	486.793258125321	-0.478833485528865	0.134244741599072	-3.56686958330871	0.000361271162075292	0.00865094996201078	0.717557582328607	-600	PsoOvis1B009888	Alkaline phosphatase, tissue-nonspecific isozyme
PsoOvis1B012979	1957.72007613053	-0.383970331139655	0.107733326893866	-3.56408125702759	0.00036513283987157	0.00869662238450141	0.766325739344005	-1859	PsoOvis1B012979	ubiquitin carboxyl-terminal hydrolase 48-like
PsoOvis1B000019	630.357817274898	-0.447068171385365	0.125482607596899	-3.56278993517197	0.000366934294568272	0.00871616115760568	0.733532009820758	-661	PsoOvis1B000019	protein_coding
PsoOvis1B000808	1866.52612963705	-0.6123482719296	0.171949320491418	-3.56121367726001	0.000369144510749586	0.00872202083377479	0.654131106992497	-2626	PsoOvis1B000808	protein-associating with the carboxyl-terminal domain of ezrin-like
PsoOvis1B008021	526.457916706473	0.836233258608116	0.234816323971408	3.56122285054569	0.000369131612111971	0.00872202083377479	1.78538258481404	952	PsoOvis1B008021	acid desaturase,protein_coding,protein_coding
PsoOvis1B000269	158.405034635471	1.16279363497976	0.326602414637932	3.56027262158738	0.000370469978599394	0.00873012013229979	2.23890549837787	376	PsoOvis1B000269	KAH7638017.1udp-glucuronosyltransferase-like protein
PsoOvis1B010849	393.724886696574	-0.633259280207113	0.177950784658139	-3.55862033102954	0.000372807984032896	0.00876197388928108	0.644718246574744	-602	PsoOvis1B010849	cell adhesion molecule 4
PsoOvis1B012531	590.293393356971	0.409638993518523	0.115352797539954	3.55118386597117	0.000383502401629332	0.00898953914531658	1.32835337780969	475	PsoOvis1B012531	semaphorin-1A-like isoform X2
PsoOvis1B000557	1383.81354720032	0.576734418003913	0.162454438090857	3.55013026902569	0.000385040568909673	0.00899599274785697	1.49146944066922	1549	PsoOvis1B000557	dehydrogenase [ubiquinone] flavoprotein 2, mitochondrial
PsoOvis1B002451	1006.68277736886	-0.415551793902998	0.117093445633482	-3.54889030427656	0.00038685820350517	0.00899599274785697	0.749732686247551	-1026	PsoOvis1B002451	ctd-interacting factor,ctd-interacting factor
PsoOvis1B009925	865.438338562726	-0.477290290629115	0.134515004978406	-3.54823085131459	0.000387828143001939	0.00899599274785697	0.718325536480908	-978	PsoOvis1B009925	ras-related protein Rab-3,protein_coding
PsoOvis1B013732	6976.41540962803	0.466590359050481	0.13147213812282	3.5489676041824	0.000386744657475144	0.00899599274785697	1.3818397891995	6213	PsoOvis1B013732	3-bisphosphoglycerate-independent phosphoglycerate mutase
PsoOvis1B005524	95.9552448025986	-0.789225299932288	0.22279760739931	-3.54234190009858	0.000396591077353876	0.00917529982086414	0.578654735235813	-169	PsoOvis1B005524	protein_coding
PsoOvis1B002781	1052.69358740177	0.689930209587374	0.194841415672823	3.54098335410323	0.00039863872724037	0.00919373855309976	1.61320547769692	1510	PsoOvis1B002781	probable D-lactate dehydrogenase, mitochondrial,probable D-lactate dehydrogenase, mitochondrial isoform X2
PsoOvis1B005240	815.208202835893	0.622489715915606	0.175856527517347	3.53975894272223	0.000400492663220352	0.00919373855309976	1.5395297174586	970	PsoOvis1B005240	OTF74413.1hypothetical protein BLA29_000290,OTF74413.1hypothetical protein BLA29_000290
PsoOvis1B009247	1687.95723496069	0.51374314826123	0.145131532128695	3.53984513720746	0.000400361889188247	0.00919373855309976	1.42774976611519	1795	PsoOvis1B009247	UDP-glucose 4-epimerase,protein_coding
PsoOvis1B010780	6653.61609387926	-0.759835325037233	0.214745770997682	-3.53830169277436	0.000402709648328018	0.00922080545295389	0.590563736166651	-11276	PsoOvis1B010780	protein_coding
PsoOvis1B006713	1430.56811709163	-0.40317080791267	0.114126143720058	-3.53267704288347	0.000411374677195044	0.00939499391311252	0.756194463680855	-1424	PsoOvis1B006713	probable ATP-dependent RNA helicase ddx42 isoform X2,probable ATP-dependent RNA helicase ddx42 isoform X1
PsoOvis1B007167	5004.5146695314	0.298015442044916	0.084394347743355	3.53122513549352	0.000413639516522573	0.00942249606355523	1.22945202675903	2563	PsoOvis1B007167	Spliceosome RNA helicase DDX39B
PsoOvis1B008045	6180.68978097464	0.390393037957309	0.110622150569455	3.52906751448659	0.000417026724039989	0.00947535912115412	1.31075044709669	4416	PsoOvis1B008045	ATP synthase subunit gamma, mitochondrial,protein_coding
PsoOvis1B014229	3161.76347294528	0.44180778793714	0.12528376659869	3.52645677833379	0.000421159901733097	0.00954485858927763	1.35830530378032	2617	PsoOvis1B014229	Cytochrome c oxidase subunit 6A1, mitochondrial
PsoOvis1B011322	729.87571588437	0.34799704245128	0.098792494875362	3.52250485110553	0.000427489218016285	0.00966364939658188	1.27279232602793	470	PsoOvis1B011322	3-like 1 isoform X2,putative adenosylhomocysteinase 3 isoform X2,putative adenosylhomocysteinase 3 isoform X2,protein_coding,putative adenosylhomocysteinase 3 isoform X2
PsoOvis1B003576	5548.57138145791	0.536141008708282	0.152262127601998	3.52117113527874	0.000429645234390574	0.00968773670641081	1.45008855730169	5632	PsoOvis1B003576	filamin-A-like,filamin-A-like
PsoOvis1B013493	9604.82174106658	0.513987667160741	0.146076597890904	3.51861745537508	0.00043380173913057	0.00975669531755945	1.42799177248412	9243	PsoOvis1B013493	talin-2-like isoform X1
PsoOvis1B001636	1146.69134556485	0.512155630226838	0.145620079332372	3.51706737542604	0.000436343009102426	0.00976441131704271	1.42617955769108	1118	PsoOvis1B001636	mitochondrial enolase superfamily member 1,mitochondrial enolase superfamily member 1
PsoOvis1B010389	4296.67004464638	-0.417400554695244	0.11866254856478	-3.51754247438379	0.000435562637530619	0.00976441131704271	0.748772546625567	-4165	PsoOvis1B010389	prolyl endopeptidase isoform X1
PsoOvis1B006725	4747.48355229595	-0.166497353119308	0.047368688725756	-3.51492425900271	0.000439879425331544	0.00981881611719959	0.891003279443789	-2131	PsoOvis1B006725	Signal recognition particle subunit SRP72
PsoOvis1B010198	70081.9789081992	0.997439231928871	0.283859595181651	3.51384715845374	0.000441666864161909	0.00983400606820651	1.99645317038615	135955	PsoOvis1B010198	protein_coding
PsoOvis1B009897	3722.86964827252	-0.373714658261107	0.106477069421185	-3.50981352410092	0.000448421055359359	0.00995943163953136	0.771792720548714	-3380	PsoOvis1B009897	protein_coding,protein_coding,protein_coding
PsoOvis1B002988	1009.83473390383	-0.348264874981243	0.0992958741968271	-3.5073448700487	0.00045260216172044	0.0100272259469436	0.78552828251925	-899	PsoOvis1B002988	KAH7639730.1hypothetical protein HUG17_3763
PsoOvis1B006533	887.262507991928	0.524722787313983	0.149635217655319	3.50667974782961	0.000453734870597166	0.0100273149014558	1.43865711664843	863	PsoOvis1B006533	solute carrier organic anion transporter family member 2a1-like,solute carrier organic anion transporter family member 2a1-like
PsoOvis1B001573	1413.78455201559	0.415514563356462	0.118746999817201	3.49915841239025	0.000466729201241201	0.0102888624650935	1.33377430706608	1073	PsoOvis1B001573	protein_coding,carboxylesterase 5A-like isoform X1
PsoOvis1B002617	8552.79067816383	-0.471556136816828	0.134788158033262	-3.49849826347846	0.000467886136413528	0.0102888624650935	0.721186283586277	-9092	PsoOvis1B002617	protein_coding,non_sense_mediated_decay,protein_coding
PsoOvis1B002252	1146.64364888741	0.358433671836879	0.102589882085987	3.49385011999967	0.000476108230471298	0.0104438160975482	1.28203324339996	828	PsoOvis1B002252	glutathione S-transferase kappa 1-like
PsoOvis1B010227	951.894323191871	0.322213066441662	0.0922777409916171	3.49177453824897	0.000479823080951012	0.0104993799289872	1.25024693342399	560	PsoOvis1B010227	repair and recombination RAD54-like
PsoOvis1B004684	1125.2953967466	0.588302354979524	0.168672083205782	3.48784661811396	0.000486927324119751	0.0106229656021584	1.50347653840292	1246	PsoOvis1B004684	XP_027201102.1uncharacterized protein LOC113795114
PsoOvis1B009847	313.829703578571	0.522029365211598	0.149692982784769	3.48733357770137	0.000487862445484088	0.0106229656021584	1.43597373872941	315	PsoOvis1B009847	ap-3 complex subunit sigma-like
PsoOvis1B009154	142114.257180469	0.688224138379465	0.19744217917337	3.48569966792732	0.000490851753308504	0.0106619241476595	1.6112988954762	188328	PsoOvis1B009154	myosin heavy chain, muscle-like isoform X13,myosin heavy chain, muscle-like isoform X4,myosin heavy chain, muscle-like isoform X1,myosin heavy chain, muscle-like isoform X13,myosin heavy chain, muscle-like isoform X8,myosin heavy chain, muscle-like isoform X13,myosin heavy chain, muscle-like isoform X3,myosin heavy chain, muscle-like isoform X11
PsoOvis1B014417	1635.09700516709	-0.269067306102175	0.077229801247991	-3.48398288943123	0.000494011069134331	0.0107043764346083	0.829855869391991	-1164	PsoOvis1B014417	transamidase component pig-t
PsoOvis1B005537	756.211565370695	0.441972549900446	0.127023994668468	3.47944143194355	0.000502460184053583	0.0108609641730706	1.35846043693186	599	PsoOvis1B005537	betabeta-galactosidase-like-like
PsoOvis1B013094	413.231647969251	0.653311532524932	0.187918132743012	3.4765752670519	0.000507861656255648	0.0109510751314931	1.57277416915232	573	PsoOvis1B013094	protein_coding,protein_coding,protein_coding,protein_coding
PsoOvis1B004355	1533.08457327839	-0.34282188360994	0.098697517208007	-3.47346005561048	0.000513793835023434	0.0110253243453569	0.788497516639376	-1340	PsoOvis1B004355	protein_coding,protein_coding
PsoOvis1B006935	888.707428423094	-0.451375115543033	0.129929373428453	-3.47400363468686	0.00051275408792572	0.0110253243453569	0.731345428298243	-957	PsoOvis1B006935	protein_coding
PsoOvis1B014538	514.156178037168	-0.646501387523379	0.186160558530447	-3.47281611436314	0.000515028095826553	0.0110253243453569	0.638827627835916	-764	PsoOvis1B014538	putative g-protein coupled receptor no18
PsoOvis1B011620	1303.30371164185	0.483640816110224	0.139431598348963	3.46866005867472	0.000523060845674894	0.011170366713884	1.39826791641072	1221	PsoOvis1B011620	non_sense_mediated_decay
PsoOvis1B000158	1629.26145675182	-0.281092611467345	0.0810755519285722	-3.46704530257147	0.00052621319484317	0.0112107386642367	0.822967514518722	-1172	PsoOvis1B000158	poz domain-containing kctd9
PsoOvis1B003957	1850.3407790206	-0.256621243897864	0.0741238876833506	-3.46205861454708	0.000536060394903954	0.0113660156284647	0.837045966634699	-1219	PsoOvis1B003957	protein_coding
PsoOvis1B004632	9234.91988255406	0.420046026424465	0.12131504704042	3.46243962865146	0.000535301991153162	0.0113660156284647	1.3379702394853	7231	PsoOvis1B004632	Trifunctional enzyme subunit alpha, mitochondrial,trifunctional enzyme subunit alpha, mitochondrial-like
PsoOvis1B000852	529.063107239603	1.66699016502378	0.481698460605988	3.46065080408742	0.000538871316088346	0.0113768236522444	3.17551407590016	1805	PsoOvis1B000852	92a-like isoform X2
PsoOvis1B006971	191.591989415933	0.650830766272073	0.188073061968291	3.46052092447882	0.00053913133246228	0.0113768236522444	1.57007205099886	256	PsoOvis1B006971	protein_coding,protein_coding,protein_coding
PsoOvis1B010996	1192.46426371072	0.532757813675704	0.154134539260986	3.45644666166368	0.000547347519686949	0.0115228326182437	1.4466920081868	1146	PsoOvis1B010996	ABC transporter G family member 20,ABC transporter G family member 20
PsoOvis1B013854	1544.75608333713	-0.392829081218748	0.113689110674822	-3.45529205820188	0.000549697025419896	0.0115449370539725	0.761634596782799	-1487	PsoOvis1B013854	DNA polymerase zeta catalytic subunit-like
PsoOvis1B005482	454.995489326523	-0.886565997334724	0.256914012052067	-3.45082773124515	0.000558870169970608	0.0117052846235054	0.540900075007623	-876	PsoOvis1B005482	protein_coding,protein_coding
PsoOvis1B007155	292.877858481612	0.779875319227215	0.226031256889058	3.45029855587627	0.000559966902857923	0.0117052846235054	1.71698248118689	514	PsoOvis1B007155	protein_coding
PsoOvis1B008414	127.776729416413	0.662657242545988	0.192294996411906	3.4460451645166	0.000568855277280139	0.0118353870804608	1.58299559681169	172	PsoOvis1B008414	differentiation-associated AHNAK
PsoOvis1B012199	1116.68162525987	0.446321565265841	0.129509962203213	3.44623346090954	0.000568459028145771	0.0118353870804608	1.36256170497811	959	PsoOvis1B012199	protein_coding
PsoOvis1B014235	188.983545054899	0.655711462992619	0.190387953398066	3.44408063267347	0.000573004788112582	0.0118938657420378	1.57539266424116	235	PsoOvis1B014235	KAH7640568.1hypothetical protein HUG17_8037
PsoOvis1B014115	350.38485414929	0.706400548828123	0.205311153920034	3.44063405879672	0.000580352859680045	0.0120183095696912	1.63172795558664	482	PsoOvis1B014115	leucine-rich repeat-containing DDB_G0290503
PsoOvis1B013242	183.788076136738	1.24353842283606	0.36158624850922	3.43911978943622	0.000583608931114137	0.0120576319628325	2.36778555104509	458	PsoOvis1B013242	cuticle 57A 2,protein_coding
PsoOvis1B002357	3201.3904622123	0.309034542766665	0.0898930765865189	3.43780138027905	0.000586457694325621	0.0120883762329207	1.23887836016757	1734	PsoOvis1B002357	B-box type zinc finger protein ncl-1-like isoform X2
PsoOvis1B003765	616.859616936795	1.74373588186418	0.507687219802068	3.43466570331239	0.000593285224311738	0.0122008007703368	3.3490127809581	1714	PsoOvis1B003765	protein_coding
PsoOvis1B011190	632.794167452237	-0.859079352666438	0.250170307034566	-3.43397808816591	0.000594792275249043	0.0122035440492205	0.551304257269981	-1224	PsoOvis1B011190	protein_coding
PsoOvis1B006004	486.927605531592	-0.484080741795622	0.141266819326421	-3.42671226055618	0.00061093607098579	0.0125058895268151	0.714952479067884	-556	PsoOvis1B006004	EOG090X03S1
PsoOvis1B008602	1546.75757483574	-0.255779515385487	0.0746930974078829	-3.42440632751819	0.000616144214439428	0.012583506209379	0.837534476688967	-1031	PsoOvis1B008602	protein_coding
PsoOvis1B009378	1629.37953981307	0.5295785868964	0.154887490686175	3.41911786775218	0.000628245062316679	0.0128012136092233	1.44350748351503	1607	PsoOvis1B009378	alpha-aminoadipic semialdehyde synthase
PsoOvis1B007595	1708.65183991885	-0.338567251050003	0.0991123530830779	-3.41599448018563	0.000635495351370978	0.0129193151065899	0.790826296269398	-1493	PsoOvis1B007595	protein_coding
PsoOvis1B011708	417.048720021829	0.728460360397705	0.213309775983676	3.41503504487039	0.000637738057899195	0.0129353080054257	1.65686994139967	576	PsoOvis1B011708	DNA-directed RNA polymerase II subunit RPB7
PsoOvis1B002891	525.988761433985	0.546987912058251	0.160210358203227	3.41418568807141	0.000639729594189978	0.0129461451361817	1.4610321369112	590	PsoOvis1B002891	protein_coding,protein_coding,protein_coding
PsoOvis1B010439	4966.49302333979	0.413099993514638	0.121024985230123	3.41334471331806	0.00064170717478984	0.0129566512291658	1.33154389964242	3654	PsoOvis1B010439	histone H2A
PsoOvis1B003527	23643.0732348503	0.462779780390776	0.135637809142604	3.41187890984163	0.000645167659716064	0.0129969829680669	1.37819476292857	20381	PsoOvis1B003527	ATP carrier
PsoOvis1B005408	20456.0978616917	0.519954632079043	0.152485315913363	3.40986690400053	0.00064994589304535	0.0130636183570473	1.43391015564105	19930	PsoOvis1B005408	myosin regulatory light polypeptide 9-like,protein_coding
PsoOvis1B013815	2465.74408706569	0.662724787309299	0.19460435137872	3.4054982975153	0.000660434253221228	0.0132444647982334	1.58306971196625	3088	PsoOvis1B013815	protein_coding
PsoOvis1B013792	5232.25880662744	0.322285957614439	0.0946577046593967	3.40475145445485	0.000662242985593316	0.0132508258648897	1.25031010288453	2969	PsoOvis1B013792	multivesicular body 4b,protein_coding,protein_coding,protein_coding,protein_coding
PsoOvis1B012029	11312.4172656269	0.544431192338529	0.159954372596013	3.4036655797686	0.000664881015674445	0.0132737144792175	1.45844521342848	12342	PsoOvis1B012029	8 mite allergen (mu class glutathione transferase)
PsoOvis1B005213	1036.03694792515	-0.400138392606594	0.117699220129394	-3.39966902216255	0.000674674664931634	0.0134390352539297	0.757785588090969	-1029	PsoOvis1B005213	cytochrome P450 315a1, mitochondrial-like
PsoOvis1B013164	1578.09800065015	-0.302387870011357	0.0890714545587175	-3.39489089416427	0.000686559547673565	0.0136451790190871	0.810909112538107	-1195	PsoOvis1B013164	Protein arginine N-methyltransferase 5
PsoOvis1B012156	2992.55197073387	-0.384952352110144	0.113420066683286	-3.39404096089174	0.000688693908751559	0.0136570461726537	0.765804290348224	-2951	PsoOvis1B012156	protein_coding
PsoOvis1B009412	692.282819224772	-0.606686135568788	0.178932684811525	-3.39058309110953	0.00069744108951548	0.0137997029827517	0.656703415788553	-1021	PsoOvis1B009412	protein_coding
PsoOvis1B007135	221.229554844897	0.806821140098825	0.238004573158136	3.38993965280975	0.000699080110140327	0.0138013948855259	1.74935263821132	344	PsoOvis1B007135	protein_coding
PsoOvis1B009109	32098.1764298371	0.361552614061525	0.106674854798629	3.38929558183166	0.000700724326621149	0.0138031816357035	1.28480785124467	21275	PsoOvis1B009109	glyceraldehyde-3-phosphate dehydrogenase 2
PsoOvis1B002786	232.392085664377	-0.564425372858981	0.166594284589607	-3.38802363027881	0.000703981989555423	0.0138192006763479	0.676224703981091	-293	PsoOvis1B002786	ABC transporter G family member 20
PsoOvis1B004119	1207.01829368462	-0.661717787539024	0.195325819641466	-3.38776403833171	0.000704648571182531	0.0138192006763479	0.632125190157736	-1826	PsoOvis1B004119	reticulum resident 29
PsoOvis1B000911	108.272944256931	-0.889705886950693	0.262742463646293	-3.38622799909658	0.00070860483903163	0.0138357041537517	0.539724137159688	-171	PsoOvis1B000911	protein_coding
PsoOvis1B008873	189.338856576922	0.970305302999664	0.286539151150613	3.3862922365176	0.000708438974553457	0.0138357041537517	1.9592551687155	354	PsoOvis1B008873	family of potassium channels 18-like
PsoOvis1B002600	626.592276283253	0.801025625405683	0.236725294437742	3.3837770792861	0.000714960264392943	0.0139291819931292	1.74233933175049	1109	PsoOvis1B002600	isovaleryl-coa dehydrogenase, mitochondrial
PsoOvis1B001342	501.964670212419	0.574636354170826	0.169882449263402	3.38255279849336	0.000718154716665509	0.0139608019756157	1.48930202221918	530	PsoOvis1B001342	acid phosphatase type 7-like
PsoOvis1B005864	203.627841442009	0.990287875244666	0.293131335116379	3.3783077979415	0.00072933396469033	0.014138327259601	1.9865813536005	435	PsoOvis1B005864	binding Peritrophin-A domain containing 8
PsoOvis1B011731	1747.30561535045	-0.275712514771315	0.081622946629335	-3.37787994867885	0.000730469632165339	0.014138327259601	0.826042253625819	-1245	PsoOvis1B011731	non_sense_mediated_decay,non_sense_mediated_decay,protein_coding
PsoOvis1B003960	2738.60644743412	-0.362992444530408	0.107564833271935	-3.37463865734561	0.000739126706665708	0.014267431065394	0.77755010794259	-2483	PsoOvis1B003960	protein_coding
PsoOvis1B014717	594.436718312172	0.33250252777808	0.0985431278340207	3.37418280793892	0.000740351837139425	0.014267431065394	1.2591957073661	353	PsoOvis1B014717	protein_coding,protein_coding,protein_coding,protein_coding
PsoOvis1B000099	325.039014614876	0.524645184544724	0.155718000290344	3.36920062912763	0.000753865340507507	0.0143416097373071	1.43857973316093	341	PsoOvis1B000099	Xgalectin-iva protein, partial,partial
PsoOvis1B000903	247.826547820495	0.965285746329173	0.286484817562426	3.36941327132923	0.000753283928156193	0.0143416097373071	1.95245019386577	520	PsoOvis1B000903	protein_coding
PsoOvis1B001728	651.181015868759	0.360747291280692	0.107031266239503	3.37048512976994	0.000750359556564028	0.0143416097373071	1.28409086236504	449	PsoOvis1B001728	protein_coding
PsoOvis1B004346	339.492139766096	-0.494185052108165	0.146653491695182	-3.36974623921893	0.000752374354328502	0.0143416097373071	0.709962607700895	-398	PsoOvis1B004346	protein_coding,protein_coding
PsoOvis1B005271	544.62204280825	0.419206060940581	0.124420048442275	3.36928064398781	0.000753646512719301	0.0143416097373071	1.33719147357303	419	PsoOvis1B005271	protein_coding
PsoOvis1B010631	552.010451388765	0.420091052782886	0.124685966946335	3.36919272530239	0.000753886959401442	0.0143416097373071	1.33801199804547	458	PsoOvis1B010631	Ceramide kinase
PsoOvis1B000976	22701.3337086955	0.475026505537615	0.141138793983661	3.36566929707934	0.000763581936338128	0.0143803870435365	1.38994375598618	20184	PsoOvis1B000976	K-dependent C
PsoOvis1B002149	1443.79019752351	1.10119313702063	0.327256115353491	3.36492760671914	0.000765637446149567	0.0143803870435365	2.14532041356516	3375	PsoOvis1B002149	protein_coding
PsoOvis1B003814	334.162058410812	-0.503921163913675	0.149744456287008	-3.36520747684866	0.00076486121538572	0.0143803870435365	0.705187514168784	-405	PsoOvis1B003814	protein_coding,protein_coding,protein_coding,protein_coding
PsoOvis1B010792	2306.84088214739	0.408082247593573	0.121239429729782	3.36592021674059	0.000762887701981058	0.0143803870435365	1.32692078578035	1623	PsoOvis1B010792	mannosyl-oligosaccharide alpha-1,2-mannosidase IA isoform X1,protein_coding
PsoOvis1B012023	868.252856147483	0.422408824718712	0.125499454376647	3.36582200151234	0.000763159370066215	0.0143803870435365	1.34016331834412	698	PsoOvis1B012023	eukaryotic-type carbonic anhydrase,protein_coding,protein_coding
PsoOvis1B014372	1610.35719834377	0.394889220058871	0.117320116173467	3.36591228289441	0.000762909644050231	0.0143803870435365	1.31484179382975	1206	PsoOvis1B014372	protein_coding
PsoOvis1B011847	12287.605238173	-0.320533278221442	0.095403601243202	-3.35976078517562	0.000780099870391583	0.0146211123387317	0.800773824603164	-10024	PsoOvis1B011847	protein_coding,protein_coding
PsoOvis1B006369	500.217278844194	-0.653012234271378	0.194451191302073	-3.35823210903834	0.000784427147291978	0.0146430868874302	0.635951110387659	-771	PsoOvis1B006369	FMRFamide receptor
PsoOvis1B014513	555.610862484061	0.49354081450576	0.146966658105505	3.35818219498095	0.000784568815670506	0.0146430868874302	1.40789604603045	539	PsoOvis1B014513	protein_coding,protein_coding,protein_coding
PsoOvis1B014410	19927.7712248056	0.631589128590593	0.188189172024737	3.35613957910167	0.000790386674999887	0.0147207446974822	1.5492705755629	23560	PsoOvis1B014410	protein_coding,protein_coding,protein_coding,protein_coding
PsoOvis1B001840	682.335903492148	-0.503051835746826	0.149994737780715	-3.35379656106511	0.00079710944824141	0.0148107578988462	0.705612568729168	-835	PsoOvis1B001840	protein_coding
PsoOvis1B002539	1713.73298352578	-0.29432162317415	0.0877708572577182	-3.35329552849124	0.000798553920930586	0.0148107578988462	0.815455681747764	-1272	PsoOvis1B002539	transporter 6,ATP-binding cassette sub-family D member 4-like
PsoOvis1B001684	315.13824984464	0.589372180431529	0.175962704561239	3.34941533151085	0.000809823023065669	0.0148646027622219	1.50459184963788	350	PsoOvis1B001684	protein_coding,protein_coding
PsoOvis1B008213	797.295583167678	0.781849650850561	0.233412422498728	3.34964884251103	0.000809140695028871	0.0148646027622219	1.71933378434513	1275	PsoOvis1B008213	fibulinfibulin-1-like,-like,,latent-transforming growth factor beta-binding protein 1-like
PsoOvis1B009519	3317.41888891581	1.69519686516586	0.506019089756531	3.35006504592841	0.000807925855403395	0.0148646027622219	3.2382107110548	13157	PsoOvis1B009519	protein_coding
PsoOvis1B012599	2742.78210347518	-0.367517171531456	0.109667772804791	-3.3511866078072	0.00080466059343457	0.0148646027622219	0.77511529631559	-2460	PsoOvis1B012599	casein kinase I-like,protein_coding
PsoOvis1B012655	165.68995566017	0.830803614061822	0.247958203105119	3.35057926560958	0.000806427257326458	0.0148646027622219	1.77867584948526	317	PsoOvis1B012655	Cytochrome P450 18a1,Cytochrome P450 18a1
PsoOvis1B001366	1791.46794480658	-0.268214754809781	0.0801684215769022	-3.34564095854742	0.000820926207020659	0.015028956631883	0.830346412271658	-1284	PsoOvis1B001366	small nucleolar RNA-associated 14 homolog A
PsoOvis1B003341	4699.62867353614	0.413988238354101	0.123754999906954	3.345224343787	0.000822160392063839	0.015028956631883	1.33236396288166	3703	PsoOvis1B003341	NADH-ubiquinone oxidoreductase 75 kDa subunit, mitochondrial-like,NADH-ubiquinone oxidoreductase 75 kDa subunit, mitochondrial
PsoOvis1B004925	1276.13178258319	-0.413790252135687	0.123789922120221	-3.3426812542448	0.00082973147570127	0.0151051935043649	0.75064867473819	-1279	PsoOvis1B004925	histone-lysine n-methyltransferase suv420h1
PsoOvis1B006788	108.006575146666	0.826230738237717	0.247137552862757	3.34320190787253	0.00082817618176589	0.0151051935043649	1.773046948969	155	PsoOvis1B006788	protein_coding
PsoOvis1B010634	7013.9999757397	0.36921611412407	0.110619549337911	3.3377112484541	0.000844714830222331	0.0153465164656343	1.29165082367804	4407	PsoOvis1B010634	protein_coding,protein_coding,protein_coding
PsoOvis1B010911	17466.9209918048	0.448068178149697	0.13428246329217	3.33675870373926	0.000847615023662776	0.0153677793269798	1.36421230260835	14965	PsoOvis1B010911	muscle-specific protein 20
PsoOvis1B006750	644.722580949202	-0.533793765899032	0.160003495390669	-3.33613815495534	0.000849509360779713	0.015370755929057	0.690735958124439	-834	PsoOvis1B006750	membrane PEX13-like
PsoOvis1B003532	1129.679401497	-0.401570310117577	0.120414543745546	-3.33489873919346	0.00085330465914304	0.0154080459183471	0.757033836604808	-1120	PsoOvis1B003532	probable basic-leucine zipper transcription factor R
PsoOvis1B006052	785.89459031475	0.406076611414439	0.12182235450405	3.33335054200531	0.000858067586769387	0.0154342002791322	1.32507738074242	601	PsoOvis1B006052	L-2-hydroxyglutarate dehydrogenase, mitochondrial,L-2-hydroxyglutarate dehydrogenase, mitochondrial
PsoOvis1B006998	1094.37038089595	0.40455810708024	0.121368695560444	3.33329863365601	0.000858227705750935	0.0154342002791322	1.32368340826278	745	PsoOvis1B006998	dismutase [Cu-Zn]-like
PsoOvis1B013942	837.576808877421	-0.368544252510914	0.110602011794692	-3.33216590304918	0.000861728687624344	0.0154658538603125	0.774563673941394	-775	PsoOvis1B013942	protein_coding
PsoOvis1B012911	294.4666807268	-0.779038718482987	0.233861515914646	-3.33119673596624	0.000864734644245579	0.015488513265076	0.582754959108656	-522	PsoOvis1B012911	resistant to fluoxetine 6-like
PsoOvis1B001346	3187.04364311067	-0.277692202109107	0.0833817897685256	-3.33036989107576	0.00086730685903785	0.0155033282408295	0.824909523657494	-2357	PsoOvis1B001346	cyclin-L1-like
PsoOvis1B001120	292.04129706568	0.916430469271273	0.275444652920299	3.32709478857245	0.000877565168986327	0.0156027272337002	1.88743958928987	544	PsoOvis1B001120	protein_coding,protein_coding,protein_coding,protein_coding,protein_coding
PsoOvis1B005610	62.6049528096077	1.13071073280528	0.339761546941617	3.32795380461221	0.000874863721921869	0.0156027272337002	2.18966585918481	145	PsoOvis1B005610	Mariner Mos1 transposase
PsoOvis1B013585	322.588092082266	-0.859379354407501	0.258311303594016	-3.32691346623443	0.000878136381905685	0.0156027272337002	0.551189628025916	-607	PsoOvis1B013585	protein_coding,protein_coding
PsoOvis1B009526	206.557547534806	-0.558649382813875	0.167958092808872	-3.32612363876739	0.000880628568796387	0.0156157768566609	0.678937471599486	-288	PsoOvis1B009526	tachykinin-like peptides receptor 99D,tachykinin-like peptides receptor 99D
PsoOvis1B010196	1797.59886205089	-0.385808561706093	0.116086466651096	-3.32345856356936	0.000889086302404649	0.0157343480290098	0.76534993621723	-1714	PsoOvis1B010196	Histone lysine demethylase PHF8,Histone lysine demethylase PHF8,protein_coding
PsoOvis1B003083	723.072068487146	0.491560810984243	0.148018512571284	3.32094143121128	0.000897143618135552	0.0158453755537102	1.40596512716002	682	PsoOvis1B003083	transporter slc-17.2-like sialin-like,protein_coding
PsoOvis1B008762	111.526042187631	0.935042980017679	0.281741604952308	3.31879624301834	0.000904063706813191	0.0159359166097786	1.91194759408386	199	PsoOvis1B008762	uncharacterized oxidoreductase ZK1290.5-like
PsoOvis1B009120	695.317155900409	0.391120664681396	0.117922802428729	3.31675177850173	0.00091070488497106	0.015989530035737	1.31141169398332	514	PsoOvis1B009120	alanine--glyoxylate aminotransferase 2, mitochondrial
PsoOvis1B009297	3099.35930902005	-0.349326092021237	0.105313080460723	-3.31702472753629	0.000909815637820048	0.015989530035737	0.78495067640369	-2642	PsoOvis1B009297	serine/threonine-protein kinase 17A-like isoform X1
PsoOvis1B002020	1001.9230755717	-0.612467294832839	0.184803587576585	-3.31415262476451	0.000919213175076224	0.0161070805668189	0.654077143147238	-1556	PsoOvis1B002020	protein_coding,protein_coding
PsoOvis1B003033	3393.58565049372	1.87171607769384	0.565111361525368	3.31211900012352	0.000925921511048319	0.0161926903625064	3.65967637752351	14712	PsoOvis1B003033	14 isoform a
PsoOvis1B010268	2211.36395350617	-0.413645882054886	0.124926697028665	-3.31110876932873	0.000929270806141803	0.0162193356419721	0.750723795695338	-2251	PsoOvis1B010268	protein_coding,protein_coding
PsoOvis1B009571	48615.2212978356	0.702187277656529	0.212239135540621	3.30847219042756	0.000938065006951704	0.0163407245524685	1.62696958107201	65115	PsoOvis1B009571	troponin t
PsoOvis1B011307	4411.64412806739	0.626722485382436	0.189526099094272	3.30678723604551	0.000943725417546087	0.0164071557915449	1.54405322589195	4623	PsoOvis1B011307	protein_coding
PsoOvis1B000111	997.337451734387	0.453593993778634	0.137333350405364	3.30286847615507	0.000957012627899482	0.0164104075489162	1.36944753297523	864	PsoOvis1B000111	protein_coding
PsoOvis1B002148	3340.4098171777	-0.39614962687184	0.119978536681177	-3.30183746051631	0.000960537137036965	0.0164104075489162	0.75988361396687	-3301	PsoOvis1B002148	protein_coding
PsoOvis1B002898	2460.22383308926	-0.556114801590114	0.168347901091202	-3.30336640959272	0.000955314743954014	0.0164104075489162	0.68013130301025	-3226	PsoOvis1B002898	AMPN Aminopeptidase, partial,AMPN Aminopeptidase, partial,protein_coding
PsoOvis1B003297	4484.7749836364	-0.467725481105662	0.141519469725072	-3.30502567607344	0.000949676994544864	0.0164104075489162	0.723103727804723	-3808	PsoOvis1B003297	KAH7636815.1hypothetical protein HUG17_7021
PsoOvis1B006736	2440.10013582487	-0.24286124703271	0.0735227410945752	-3.30321263077377	0.000955838810377404	0.0164104075489162	0.845067655923869	-1578	PsoOvis1B006736	protein_coding
PsoOvis1B013199	757.218983264365	-0.336089824912253	0.101687522571746	-3.30512354330518	0.000949345431946845	0.0164104075489162	0.792185486428072	-637	PsoOvis1B013199	protein_coding
PsoOvis1B013685	100.166507370884	0.678888301415285	0.205608588961201	3.30184796678603	0.000960501160985912	0.0164104075489162	1.60090566869964	144	PsoOvis1B013685	pseudouridine-metabolizing bifunctional protein c1861.05-like
PsoOvis1B014392	1443.53516619981	0.30130482622905	0.0912063613271065	3.30355056209771	0.000954687516523909	0.0164104075489162	1.23225840913241	841	PsoOvis1B014392	protein_coding
PsoOvis1B014542	404.733343979598	-1.13770330473732	0.344412206966567	-3.30331876084683	0.000955477098763156	0.0164104075489162	0.454482514527022	-1007	PsoOvis1B014542	protein_coding
PsoOvis1B005690	342.048564833775	0.456185799539462	0.13822466172227	3.30032133090736	0.000965741842241314	0.0164676593598308	1.37190996059577	318	PsoOvis1B005690	integrin alpha-4-like isoform X1
PsoOvis1B001802	22882.5740019692	0.516168779879598	0.156482833878297	3.29856487824757	0.000971804201481866	0.0165076644855925	1.43015228908706	24881	PsoOvis1B001802	phosphoenolpyruvate carboxykinase, mitochondrial,carboxykinase, cytosolic [GTP]-like isoform X2,phosphoenolpyruvate carboxykinase, mitochondrial
PsoOvis1B009848	2131.17737986152	-0.340592169823863	0.103246422009636	-3.29882782564684	0.000970894406615053	0.0165076644855925	0.789717097383081	-1874	PsoOvis1B009848	actin-related protein 2/3 complex subunit 2
PsoOvis1B014709	1499.08048563393	0.376740057120323	0.114262527708835	3.29714443286547	0.000976732592472932	0.0165597182281098	1.2984046368267	1000	PsoOvis1B014709
PsoOvis1B005870	128.661403161797	1.46683824821445	0.444974910555119	3.29645158281963	0.000979144900276641	0.0165689967505861	2.76415448477985	454	PsoOvis1B005870	protein_coding
PsoOvis1B009766	357.822360703859	0.646062381098485	0.19623615458732	3.29226987991657	0.000993821925301091	0.0167535369722484	1.56489122678405	392	PsoOvis1B009766	protein_coding
PsoOvis1B010994	6023.45162121501	0.318893298977843	0.096852521065512	3.29256580489155	0.00099277662206851	0.0167535369722484	1.24737331338001	3402	PsoOvis1B010994	QUALITY PROTEIN: serine serine/threonine-protein phosphatase 2A 65 kDa regulatory subunit A alpha isoform
PsoOvis1B005066	399.633042188199	0.474733757752296	0.144239052224285	3.29129837191461	0.00099726077550972	0.0167796680485385	1.3896617409631	356	PsoOvis1B005066	protein_coding,protein_coding
PsoOvis1B000233	2194.20826536744	-0.383043663832762	0.116406473031215	-3.29057013633637	0.000999845733675615	0.016791360109592	0.766818121380189	-2085	PsoOvis1B000233	mrna-decapping enzyme,protein_coding,non_sense_mediated_decay
PsoOvis1B004337	149.244569130042	0.568179183421885	0.173179163540692	3.28087497251584	0.00103485606243997	0.0173465306768239	1.48265114435706	150	PsoOvis1B004337	protein_coding
PsoOvis1B000814	1127.43136009432	-0.648064365044558	0.19787620719035	-3.27509999431686	0.0010562457941195	0.0176717281260973	0.638135913697099	-1781	PsoOvis1B000814	protein_coding
PsoOvis1B000500	3816.72074584395	-0.339354414434752	0.103685678611983	-3.27291501562813	0.00106444477089851	0.0177730812918654	0.790394923255336	-3234	PsoOvis1B000500	protein_coding
PsoOvis1B012679	512.735217627562	0.55404237579714	0.169306545286398	3.27242148175621	0.00106630485463353	0.0177730812918654	1.46819376016323	512	PsoOvis1B012679	Pyruvate kinase PKM,Pyruvate kinase PKM
PsoOvis1B001766	1210.01905992232	0.35587801115762	0.108825758442917	3.2701633900791	0.00107485380877422	0.0178486004432713	1.27976419724341	795	PsoOvis1B001766	Phosphoacetylglucosamine mutase,protein_coding,protein_coding
PsoOvis1B008417	3104.88700843198	0.203927465851916	0.0623593700643049	3.27019765660921	0.00107472360604667	0.0178486004432713	1.15182973053421	1019	PsoOvis1B008417	activin receptor type-2A-like
PsoOvis1B009421	4264.90464073547	0.404437070526481	0.123755224879801	3.2680403669364	0.00108294918678726	0.0179494786854813	1.32357236098461	3243	PsoOvis1B009421	aspartate aminotransferase, mitochondrial-like
PsoOvis1B005280	3321.95787582981	0.385878718817562	0.118237657978701	3.26358560727814	0.00110011942924441	0.0181976149601519	1.3066554043621	2410	PsoOvis1B005280	aldo-keto reductase family 1 member B10-like,protein_coding
PsoOvis1B010807	2100.44815641271	-0.334267316390167	0.102438660320324	-3.26309730471796	0.00110201675467827	0.0181976149601519	0.793186860296578	-1790	PsoOvis1B010807	protein SCAI-like isoform X2
PsoOvis1B003611	1326.43138288483	0.776763983134782	0.238164526298737	3.26145961032192	0.00110840221788748	0.0182691007490025	1.71328360296411	2093	PsoOvis1B003611	protein_coding
PsoOvis1B013190	3036.59527372058	0.18182342966643	0.055783109484945	3.25947103604006	0.00111620177063519	0.0183635861672649	1.13431664830018	862	PsoOvis1B013190	glycoprotein 4
PsoOvis1B005684	235.282027431914	0.827760256128387	0.254016858310522	3.25868236318589	0.00111930911988375	0.0183806695398286	1.77492769647063	394	PsoOvis1B005684	L-serine dehydratase L-threonine deaminase-like,protein_coding
PsoOvis1B003921	375.062071556685	-0.351692219005522	0.107990292602352	-3.25670215841106	0.00112714635669608	0.0184752181418598	0.783664354133715	-323	PsoOvis1B003921	repeat 21b-like,repeat 21b-like
PsoOvis1B003219	819.492981781777	-0.699391387818331	0.215489028021083	-3.24560092103578	0.00117203013644354	0.0190752363174942	0.615831945402805	-1316	PsoOvis1B003219	protein_coding
PsoOvis1B009448	607.597144511612	0.580014173530425	0.178740646299692	3.24500434309678	0.0011744883234657	0.0190752363174942	1.49486393461831	731	PsoOvis1B009448	solute carrier family 35 member G1-like
PsoOvis1B009457	191.366067629291	-0.471262597787945	0.145222911302566	-3.24509812922074	0.00117410156434196	0.0190752363174942	0.7213330352235	-216	PsoOvis1B009457	protein_coding
PsoOvis1B013203	501.28481345884	0.698562331235608	0.215232258312902	3.2456209710909	0.00117194760324468	0.0190752363174942	1.62288675394693	683	PsoOvis1B013203	protein_coding,protein_coding
PsoOvis1B013552	3521.32119088086	0.307812104217915	0.0948287766465008	3.24597780445239	0.00117047964752888	0.0190752363174942	1.23782906618478	1957	PsoOvis1B013552	protein_coding,protein_coding
PsoOvis1B005220	2251.48860291719	-0.332385430362528	0.102529823115231	-3.2418414492822	0.00118760073497789	0.0192179324764	0.794222187374967	-1883	PsoOvis1B005220	interferon-induced, double-stranded RNA-activated protein kinase
PsoOvis1B014278	1328.96045880188	0.32970025134624	0.101685370117635	3.24235680083403	0.00118545505892922	0.0192179324764	1.25675223206539	780	PsoOvis1B014278	repeat domain phosphoinositide-interacting 3,repeat domain phosphoinositide-interacting 3
PsoOvis1B002805	426.673516439952	-0.447657537064581	0.138228657562697	-3.23852915131969	0.00120147741972473	0.0192726291135131	0.733232410608044	-456	PsoOvis1B002805	Voltage-dependent calcium channel gamma-5 subunit-like,Voltage-dependent calcium channel gamma-5 subunit-like,protein_coding,Voltage-dependent calcium channel gamma-5 subunit-like,protein_coding
PsoOvis1B004464	82321.6735576349	0.626904717436122	0.193573881786395	3.23858111254854	0.00120125857945592	0.0192726291135131	1.54424827318464	96688	PsoOvis1B004464	partial,protein_coding,protein_coding,protein_coding
PsoOvis1B005077	1891.90794044275	0.40068050746992	0.123688325692279	3.23943674738361	0.00119766027336918	0.0192726291135131	1.32013045869331	1415	PsoOvis1B005077	Mitochondrial-processing peptidase subunit alpha-like
PsoOvis1B006559	5943.70254956248	0.670681857426614	0.207132809768707	3.23793153858882	0.00120399697861321	0.0192726291135131	1.5918251301652	6451	PsoOvis1B006559	protein_coding
PsoOvis1B007428	550.781330389782	0.558160555595382	0.172356866814518	3.23840045314844	0.00120201960441498	0.0192726291135131	1.47239071343755	606	PsoOvis1B007428	protein_coding
PsoOvis1B009677	1777.96160009275	0.323256167882549	0.099799917777457	3.23904242690235	0.00119931731877468	0.0192726291135131	1.25115121736054	1059	PsoOvis1B009677	natural resistance-associated macrophage protein 2-like,resistance-associated macrophage 2-like,natural resistance-associated macrophage protein 2-like,resistance-associated macrophage 2-like
PsoOvis1B003206	3562.77824727088	0.322258077722949	0.0995657742655136	3.23663507967686	0.00120947968920631	0.0192958412027867	1.25028594104007	2055	PsoOvis1B003206	ATP synthase subunit O, mitochondrial,ATP synthase subunit O, mitochondrial
PsoOvis1B013511	666.732778918972	1.29995777186588	0.401647774424223	3.23656162101089	0.00120979103443856	0.0192958412027867	2.46221675578215	1931	PsoOvis1B013511	protein_coding
PsoOvis1B006116	1578.21843244373	-0.428185657067402	0.132327333769636	-3.23580657804846	0.00121299548217004	0.0193122793254456	0.743195845917529	-1648	PsoOvis1B006116	hairy/enhancer-of-split related with YRPW motif protein 1-like isoform X1,protein_coding,hairy/enhancer-of-split related with YRPW motif protein 1-like isoform X1
PsoOvis1B000923	443.340413645205	-0.36829757844422	0.113945678675582	-3.2322206750184	0.00122832158220156	0.0193852706455145	0.774696121271664	-409	PsoOvis1B000923	protein_coding,protein_coding
PsoOvis1B005577	1232.82615570837	-0.240559249401945	0.0744124631813691	-3.23278170238255	0.00122591201659362	0.0193852706455145	0.846417141802848	-780	PsoOvis1B005577	COP9 signalosome complex subunit 4
PsoOvis1B012462	435.618095904296	0.771139406678017	0.2385460006656	3.23266541684352	0.00122641109431357	0.0193852706455145	1.70661709755055	676	PsoOvis1B012462	d-beta-hydroxybutyrate dehydrogenase
PsoOvis1B013118	6354.12113521406	-0.283797343102784	0.0877537672483734	-3.2340189145332	0.00122061371489564	0.0193852706455145	0.821426079237745	-4623	PsoOvis1B013118	udp-glucuronosyltransferase-like protein 3,udp-glucuronosyltransferase-like protein 3
PsoOvis1B014789	7711.70346421279	1.87498027211879	0.580097468500439	3.23218144179399	0.00122849024914731	0.0193852706455145	3.66796601551549	32268	PsoOvis1B014789	protein_coding
PsoOvis1B001958	3210.45665683782	0.451622610852466	0.139858290795446	3.22914435950746	0.00124161202914484	0.0195339552610877	1.36757751767025	2695	PsoOvis1B001958	Aspartate aminotransferase, cytoplasmic
PsoOvis1B012955	132.119648927706	1.20482721580519	0.373128939277255	3.22898357371829	0.00124231030194896	0.0195339552610877	2.30509660745257	231	PsoOvis1B012955	Sulfate transporter
PsoOvis1B008255	537.284970792445	0.367054592525263	0.113752958125537	3.2267696469061	0.00125196205846539	0.0196509380342872	1.28971705347054	365	PsoOvis1B008255	spondin-1-like spondin-1-like,spondin-1-like spondin-1-like,spondin-1-like spondin-1-like
PsoOvis1B001495	4733.72726477247	-0.274601645339935	0.0851164998567267	-3.22618582533541	0.00125451877772308	0.0196563400728251	0.826678547809335	-3267	PsoOvis1B001495	tubulin polyglutamylase TTLL4-like,protein_coding
PsoOvis1B005177	277.430882721021	0.629088614722314	0.195038707782928	3.22545520257687	0.00125772517231814	0.0196718845613985	1.54658766811704	307	PsoOvis1B005177	protein_coding
PsoOvis1B003504	116.371925470422	0.808531446867236	0.250752343062269	3.22442230047858	0.00126227105437239	0.0197082883076349	1.75142771557101	197	PsoOvis1B003504	protein_coding
PsoOvis1B000608	1013.87370685185	0.351996843343399	0.109191480006992	3.22366583290985	0.00126560994452294	0.019725752187968	1.27632597618941	638	PsoOvis1B000608	V-type proton ATPase subunit F
PsoOvis1B003175	599.347892378571	0.424469813907934	0.131870582532811	3.21883626928182	0.00128711955833539	0.0200258671738206	1.34207920206889	492	PsoOvis1B003175	pellucida-like domain containing 1
PsoOvis1B004651	524.300176267954	-0.420489765929584	0.130747326867144	-3.21604866428248	0.00129968790828158	0.0201508331189766	0.747170931764954	-516	PsoOvis1B004651	single-minded homolog 2-like isoform X1,single-minded homolog 2-like isoform X1
PsoOvis1B012865	459.896419579286	0.477248877236785	0.148388637950008	3.21620902941079	0.00129896181766459	0.0201508331189766	1.39208651795222	410	PsoOvis1B012865	type-1 repeat
PsoOvis1B003747	2889.44821400357	0.347665469688977	0.108129238373287	3.21527715277857	0.00130318634595967	0.0201698736890343	1.27249983540267	1800	PsoOvis1B003747	succinate--CoA ligase ADP GDP-forming subunit alpha, mitochondrial,protein_coding
PsoOvis1B011659	649.863400406615	-0.667073841851907	0.207650744718749	-3.21247989144186	0.001315943602306	0.0203319008050201	0.629782754807058	-1026	PsoOvis1B011659	particle complex subunit 4,particle complex subunit 4
PsoOvis1B011171	783.09495439183	-0.453112759471435	0.141070038307993	-3.2119702022209	0.00131828047841609	0.0203326454344592	0.730465094686262	-874	PsoOvis1B011171	probable ATP-dependent RNA helicase DDX20
PsoOvis1B009326	2778.7956459169	-0.365427203428134	0.113843912215859	-3.20989674647905	0.00132782660387974	0.0204443874330461	0.776238985073831	-2509	PsoOvis1B009326	protein_coding,protein_coding,protein_coding
PsoOvis1B005321	4130.4745964765	-0.447789990494043	0.139581714881357	-3.20808489045043	0.00133622050942057	0.0205380328818207	0.733165095834984	-4510	PsoOvis1B005321	-surfavariantvariant-surface-glycoproteinproteinproteine-glycoprotein phospholipase c,protein_coding
PsoOvis1B013666	1646.81085404891	0.409442225202944	0.127933926557049	3.20041943698463	0.00137227726792184	0.0210558052646245	1.3281722168398	1237	PsoOvis1B013666	epidermal growth factor receptor-like isoform X1,epidermal growth factor receptor-like isoform X1,epidermal growth factor receptor-like isoform X1,epidermal growth factor receptor-like isoform X1,epidermal growth factor receptor-like isoform X1
PsoOvis1B002628	695.041280539104	-0.652686699006625	0.204040834071045	-3.19880430786402	0.00137998806656548	0.0211248668240932	0.636094625036204	-1063	PsoOvis1B002628	protein_coding
PsoOvis1B007154	86.4805450134706	0.970713073080225	0.303538911085354	3.1979856210503	0.00138391180680124	0.0211248668240932	1.95980902003682	148	PsoOvis1B007154	GTPase-activating 1 isoform X2
PsoOvis1B010197	65.0033941338515	1.02052377275205	0.319091309962009	3.19821863175639	0.00138279400456976	0.0211248668240932	2.02865533247845	96	PsoOvis1B010197	partial
PsoOvis1B002418	840.890328765133	0.496018632068805	0.155157284929227	3.19687620400845	0.00138924535579455	0.0211699069311814	1.4103161742701	793	PsoOvis1B002418	charged multivesicular body protein 2a
PsoOvis1B005530	878.209347962077	0.384181839826003	0.120215582171816	3.19577406593529	0.00139456267466558	0.0211782817123573	1.30511943687685	611	PsoOvis1B005530	TXN4A
PsoOvis1B006599	1739.81571990348	0.393753199069966	0.123193360939573	3.19622093322955	0.00139240448363485	0.0211782817123573	1.31380685581461	1288	PsoOvis1B006599	XP_027194168.1uncharacterized protein LOC113788903
PsoOvis1B013089	14360.3928304545	0.573882251717822	0.179655303762876	3.19435184877858	0.00140145196502212	0.0212465857632364	1.48852376152882	15717	PsoOvis1B013089	protein_coding
PsoOvis1B002378	2631.96121964705	-0.385978782054474	0.12111289009474	-3.18693395684427	0.00143789603726161	0.0214500350088946	0.765259639623858	-2518	PsoOvis1B002378	Ubiquitin carboxyl-terminal hydrolase 8
PsoOvis1B003436	2030.47297431091	-0.215031092192301	0.067443910045296	-3.18829516331251	0.00143114367264392	0.0214500350088946	0.861527592329817	-1164	PsoOvis1B003436	Protein HIRA,Protein HIRA
PsoOvis1B005187	1237.88166985115	-0.356231959461275	0.111803811799992	-3.18622374073027	0.00144143076320464	0.0214500350088946	0.781202266775148	-1082	PsoOvis1B005187	finger 728
PsoOvis1B007486	15986.3159298751	0.411190383310159	0.128943842660495	3.18891057398382	0.00142810048824069	0.0214500350088946	1.32978257957264	12216	PsoOvis1B007486	enolase
PsoOvis1B010050	4734.03153887472	0.217950631712905	0.0683232029732454	3.18999435372273	0.00142275573404801	0.0214500350088946	1.16308024085536	1613	PsoOvis1B010050	furin-like protease 2,furin-like protease 2
PsoOvis1B010486	2795.54679825102	-0.311432038792895	0.0977356350022334	-3.18647378497902	0.00144018538738302	0.0214500350088946	0.805841472853149	-2175	PsoOvis1B010486	exoribonuclease 2
PsoOvis1B012603	3971.59921450781	-0.421601702508466	0.132243547791382	-3.1880701141923	0.001432258024664	0.0214500350088946	0.746595282315682	-4088	PsoOvis1B012603	XP_027198081.1putative uncharacterized protein DDB_G0267840
PsoOvis1B012877	1830.9606597169	-0.311881610259874	0.0977889510304601	-3.18933383550383	0.00142601093823182	0.0214500350088946	0.805590396304413	-1427	PsoOvis1B012877	hemicentin-2-like isoform X2,hemicentin-2-like isoform X2
PsoOvis1B013328	1909.85563112192	0.294448848143778	0.0923998902442639	3.18667963095397	0.00143916089085438	0.0214500350088946	1.22641636069538	988	PsoOvis1B013328	Tubulin gamma-1 chain
PsoOvis1B013998	2369.20777101741	0.308056743400435	0.0965916217757667	3.18926981178115	0.00142632682838869	0.0214500350088946	1.23803898384485	1294	PsoOvis1B013998	26S proteasome non-ATPase regulatory subunit 14
PsoOvis1B014128	250.110255263809	0.6081342901405	0.190849864733599	3.18645387037279	0.0014402845381418	0.0214500350088946	1.52428670866047	295	PsoOvis1B014128	D-aspartate oxidase
PsoOvis1B006265	1924.19148887516	-0.366130344096517	0.114949814606595	-3.18513209742497	0.00144687946108456	0.0214629764223635	0.775860753917788	-1769	PsoOvis1B006265	115
PsoOvis1B012543	2106.41309011815	0.310006449814216	0.097330773333464	3.18508154406732	0.00144713224639754	0.0214629764223635	1.23971324227607	1225	PsoOvis1B012543	Solute carrier family 13 member 5,Solute carrier family 13 member 5,Solute carrier family 13 member 5
PsoOvis1B009018	98.5229873581976	1.34201889124355	0.421449396004115	3.18429425683754	0.00145107422792091	0.0214855724014157	2.53505823894906	321	PsoOvis1B009018	pyrroline-5-carboxylate reductase 3-like
PsoOvis1B010682	5977.29030675773	0.456099124909114	0.143265388228345	3.18359605588864	0.00145457842847547	0.0215016218944694	1.37182754108682	5031	PsoOvis1B010682	Malate dehydrogenase, mitochondrial
PsoOvis1B012731	114.982511810502	1.11888773485364	0.351551215354065	3.18271616193037	0.00145900563557367	0.0215312393130174	2.17179470510646	239	PsoOvis1B012731	retrovirus-related pol polyprotein from transposon tnt 1-94
PsoOvis1B001625	3749.96252060226	-0.366230219955657	0.115180405909626	-3.17962258479114	0.00147466981191596	0.0216903420679824	0.775807043968713	-3460	PsoOvis1B001625	protein_coding
PsoOvis1B013573	6697.23920410346	0.338850228656042	0.106568015197255	3.17966162763601	0.00147447115851656	0.0216903420679824	1.26474823749005	4092	PsoOvis1B013573	actin-interacting protein 1-like protein,actin-interacting protein 1-like protein,protein_coding
PsoOvis1B014321	4500.8392074894	0.430379817312259	0.135485123999623	3.17658355845367	0.0014902085329776	0.0218826654660711	1.34758830879819	3629	PsoOvis1B014321	succinate--CoA ligase GDP-forming subunit beta, mitochondrial-like
PsoOvis1B008657	2900.0588538921	0.434327985372642	0.136860991726769	3.17349728284696	0.00150614311556203	0.0220801574895265	1.35128125278494	2348	PsoOvis1B008657	Proteasome subunit beta type-6
PsoOvis1B014054	5344.60352401982	0.583369087852945	0.18389843963435	3.17223511527816	0.00151270485092672	0.0221398186089506	1.49834421009755	5808	PsoOvis1B014054	eukaryotic translation initiation factor 1
PsoOvis1B010529	1236.5799889139	-0.469762072600209	0.148163842978142	-3.17055810080137	0.00152146402731002	0.0222313921358919	0.722083673047338	-1436	PsoOvis1B010529	scavenger receptor class B member 1 isoform X2
PsoOvis1B011007	333.974952669587	-0.419678018651647	0.132493352258476	-3.16754019351034	0.00153734457192154	0.0224265503726616	0.747591453507599	-299	PsoOvis1B011007	box pox-neuro
PsoOvis1B000186	7753.94204357592	-0.30371217021252	0.0959575145034271	-3.16506916403794	0.00155046090715009	0.022556765592232	0.810165092255261	-5984	PsoOvis1B000186	chain fatty acid coa ligase
PsoOvis1B001529	131.06372554928	0.808839806525633	0.255565468371944	3.16490256558631	0.00155134891680029	0.022556765592232	1.7518021033368	193	PsoOvis1B001529	KAH7643846.1hypothetical protein HUG17_6208
PsoOvis1B001965	2141.93335062644	0.779150982061824	0.246278216635493	3.16370238791771	0.00155776000477952	0.0226129736641524	1.71612064827468	3058	PsoOvis1B001965	protein_coding
PsoOvis1B006401	17493.7224275809	0.621076730824479	0.196435909759777	3.16172705685023	0.00156836493699053	0.022729778303791	1.53802262998923	19927	PsoOvis1B006401	Arginine kinase
PsoOvis1B005835	5069.3169237784	0.581922954703131	0.184389059580219	3.1559516384971	0.00159975382948298	0.0231469267445062	1.49684304765577	6401	PsoOvis1B005835	XP_027194156.1uncharacterized protein LOC113788893
PsoOvis1B001240	7594.4844114091	-0.188059217564566	0.0596274618978579	-3.1539027753137	0.00161102747499974	0.0232721432323539	0.877785766847183	-3935	PsoOvis1B001240	death-associated protein kinase dapk-1,death-associated kinase 1,protein_coding,protein_coding
PsoOvis1B002251	2551.75434669566	-0.537644894932671	0.170592120990225	-3.15163966431648	0.00162356496136858	0.0232827262121375	0.688894566886166	-2748	PsoOvis1B002251	protein_coding
PsoOvis1B003780	128.83114587999	1.11057632136999	0.352564341079226	3.14999616231872	0.00163272607273319	0.0232827262121375	2.15931889580516	332	PsoOvis1B003780	phosphoesterase
PsoOvis1B004166	6187.35016451156	0.255366333847652	0.0810591820725455	3.15036899359664	0.00163064369675061	0.0232827262121375	1.19363879722478	2600	PsoOvis1B004166	Ethanolamine-phosphate phosphoprotein-lyase,Ethanolamine-phosphate phosphoprotein-lyase,Ethanolamine-phosphate phosphoprotein-lyase
PsoOvis1B004189	2121.86680362594	-0.522318604123171	0.165750622197169	-3.15123163460494	0.00162583495125719	0.0232827262121375	0.696251963385061	-2690	PsoOvis1B004189	protein_coding,protein_coding
PsoOvis1B007935	187.606690292824	-0.820192490209118	0.260291220286616	-3.15105707102212	0.00162680699190105	0.0232827262121375	0.566366370713906	-349	PsoOvis1B007935	protein_coding
PsoOvis1B008752	3007.79492561696	-0.235927649163017	0.0748906777852394	-3.15029395033085	0.00163106263962022	0.0232827262121375	0.849138829503422	-1842	PsoOvis1B008752	golgi-specific brefeldin a-resistance guanine nucleotide exchange factor 1
PsoOvis1B012304	1046.9634609723	-0.815528295088094	0.25886824935609	-3.15036045214755	0.0016306913759704	0.0232827262121375	0.56820038135033	-1971	PsoOvis1B012304	and coiled-coil domain-containing 2
PsoOvis1B014196	1780.97410107672	0.393629588171008	0.124910114618607	3.15130275376732	0.00162543908426474	0.0232827262121375	1.31369429294803	1246	PsoOvis1B014196	synthase
PsoOvis1B006086	321.71645318333	0.782247258264813	0.248544695732919	3.147310208967	0.00164780041174332	0.0233477812726119	1.71980769882635	429	PsoOvis1B006086	protein_coding
PsoOvis1B013100	103.242557312985	2.48184285098616	0.788211839955806	3.14870029245604	0.00163998294994344	0.0233477812726119	5.58610561679042	650	PsoOvis1B013100	protein_coding
PsoOvis1B013509	937.849383136283	0.378038308526194	0.120109069714522	3.14745846774706	0.00164696501303269	0.0233477812726119	1.29957357015511	677	PsoOvis1B013509	protein_coding
PsoOvis1B014322	724.160479933082	-0.348557889190897	0.110746306689617	-3.14735452232988	0.00164755067690861	0.0233477812726119	0.785368756375585	-641	PsoOvis1B014322	Integrator complex subunit 12
PsoOvis1B002324	2156.04076596321	0.312612649929382	0.0996023807007626	3.13860620328515	0.00169753408090253	0.0239322668692393	1.24195478381923	1201	PsoOvis1B002324	serine/threonine-protein phosphatase 2A regulatory subunit B,serine/threonine-protein phosphatase 2A regulatory subunit B,serine/threonine-protein phosphatase 2A regulatory subunit B
PsoOvis1B006200	580.020121873927	-0.383467967357966	0.122158872299357	-3.13909223407249	0.00169472096284822	0.0239322668692393	0.766592629656671	-579	PsoOvis1B006200	protein_coding,protein_coding
PsoOvis1B010976	1452.25571840076	0.637056323240605	0.202948992311954	3.13899722281637	0.00169527054507185	0.0239322668692393	1.55515278420412	1815	PsoOvis1B010976	Myosin light chain kinase, smooth muscle,Myosin light chain kinase, smooth muscle
PsoOvis1B011942	2130.73095121107	-0.581537678862407	0.185308681924856	-3.13821064842621	0.00169982669906461	0.0239322668692393	0.668251150373489	-2954	PsoOvis1B011942	ras-specific guanine nucleotide-releasing factor 1
PsoOvis1B008073	9919.67675615536	-0.353330591507862	0.112606576467675	-3.13774383869391	0.00170253597085376	0.0239324834890266	0.782774903952464	-8621	PsoOvis1B008073	low-density lipoprotein receptor,Atrial natriuretic peptide-converting enzyme,protein_coding
PsoOvis1B002430	562.157263614281	-0.548480967680395	0.174934537031512	-3.13534981135025	0.00171649295547881	0.0239392832283732	0.683739667868561	-755	PsoOvis1B002430	protein_coding,protein_coding
PsoOvis1B005937	184.411124890149	-0.927365754216121	0.29573609427313	-3.13578819824287	0.00171392935152451	0.0239392832283732	0.525817566642374	-401	PsoOvis1B005937	small phosphatase 2
PsoOvis1B010980	2153.40352719632	0.290844759524635	0.0927599855143921	3.13545499076764	0.00171587756471699	0.0239392832283732	1.22335639539859	1189	PsoOvis1B010980	protein slit-like
PsoOvis1B011131	1609.51888514936	-0.312084465250911	0.0995051875534387	-3.13636377081655	0.00171056885813744	0.0239392832283732	0.805477131519023	-1309	PsoOvis1B011131	CREB-regulated transcription coactivator 1,CREB-regulated transcription coactivator 1,CREB-regulated transcription coactivator 1,CREB-regulated transcription coactivator 1,CREB-regulated transcription coactivator 1,protein_coding
PsoOvis1B013590	1291.03798810034	-0.400071147848812	0.127530443574901	-3.13706387772299	0.0017064894371355	0.0239392832283732	0.757820909690104	-1238	PsoOvis1B013590	protein_coding
PsoOvis1B014390	4311.95699131665	0.232729169699543	0.0742641768832863	3.13380124128085	0.00172557695809607	0.024028253441576	1.17505572007395	1665	PsoOvis1B014390	S-adenosylmethionine synthase-like,S-adenosylmethionine synthase-like
PsoOvis1B001406	1529.2374964102	-0.48301892304473	0.154205109397632	-3.1323146485323	0.00173433896914574	0.0241124685475598	0.715478875403364	-1797	PsoOvis1B001406	protein_coding
PsoOvis1B005964	1041.19679040183	-0.616778615029318	0.196952434800566	-3.13161203441769	0.00173849441393244	0.0241324755833997	0.652125430143318	-1517	PsoOvis1B005964	protein_coding
PsoOvis1B002259	4121.02555129073	-0.250264449615418	0.0799387882867422	-3.13070106489123	0.00174389575748482	0.0241696878463263	0.840742290960194	-2703	PsoOvis1B002259	protein_coding,protein_coding
PsoOvis1B009841	1074.49208521879	-0.591241835435843	0.188927551600448	-3.1294632806454	0.00175125958740132	0.0242339410817341	0.663771303507336	-1476	PsoOvis1B009841	protein_coding
PsoOvis1B002327	363.10661783147	0.908134718086186	0.29066676229964	3.12431566272451	0.0017821915117585	0.0246236226912325	1.87661762236303	718	PsoOvis1B002327	tyrosine10d-likeprotein phosphatase 10d
PsoOvis1B002839	17610.9516454584	0.381775294200593	0.122216072380363	3.12377322200655	0.00178548010773756	0.0246307535359325	1.30294419453882	12181	PsoOvis1B002839	resistance-associated 4-like
PsoOvis1B002577	2908.71129093885	1.72739166688763	0.55307678792918	3.12324021652635	0.00178871693413971	0.024637149213794	3.31128609951634	10389	PsoOvis1B002577	cuticle A3A-like
PsoOvis1B000328	1254.30908834511	-0.543886342284312	0.174254197419549	-3.12122376584597	0.00180101126170049	0.0246535963774225	0.685920680044086	-1576	PsoOvis1B000328	protein_coding
PsoOvis1B001365	144.66119524526	0.959947669939563	0.307444615774776	3.12234340978926	0.00179417522095578	0.0246535963774225	1.94523933497979	284	PsoOvis1B001365	chitin-binding domain protein cbd-1-like
PsoOvis1B004221	1420.71262439808	-0.414360715294532	0.132751941461484	-3.12131567141526	0.00180044922720363	0.0246535963774225	0.750351915720229	-1430	PsoOvis1B004221	Coatomer subunit epsilon
PsoOvis1B012452	1219.39501448602	0.316573744852602	0.101425378470815	3.12124785360003	0.00180086394112211	0.0246535963774225	1.24536940740829	686	PsoOvis1B012452	protein_coding
PsoOvis1B002120	549.233873861131	-0.392317422774317	0.125742397123815	-3.12000909596159	0.00180845455462933	0.0247174004051184	0.761904761907108	-508	PsoOvis1B002120	non_sense_mediated_decay
PsoOvis1B007598	1656.05262454045	0.567753305264887	0.182050078899296	3.11866552707702	0.00181672064270916	0.0247922368507345	1.48221353590177	1834	PsoOvis1B007598	acidic and rich in cysteine
PsoOvis1B000553	4876.52570041479	0.319561658963715	0.10253815059548	3.11651475190349	0.00183002524205594	0.0247949942118433	1.24795132018663	2761	PsoOvis1B000553	Cytochrome b-c1 complex subunit 2, mitochondrial
PsoOvis1B001004	558.061907319025	-0.490946522091972	0.157493712916749	-3.11724520934677	0.00182549665760783	0.0247949942118433	0.711558106207857	-644	PsoOvis1B001004	p mrp subunit pop1
PsoOvis1B001296	3901.92391323977	0.374557736465006	0.120190105742935	3.11637746010571	0.00183087755548955	0.0247949942118433	1.29644206458739	2732	PsoOvis1B001296	MULTISPECIES: histone H3
PsoOvis1B007432	3190.40496778861	0.389573805409653	0.124974135378716	3.1172354521926	0.00182555708068249	0.0247949942118433	1.3100063504063	2315	PsoOvis1B007432	saccharopine dehydrogenase-like oxidoreductase
PsoOvis1B012275	1262.29212373942	0.432395562928958	0.138705136349575	3.11737239376054	0.00182470921147919	0.0247949942118433	1.34947248647868	1073	PsoOvis1B012275	mitochondrial,mitochondrial
PsoOvis1B003941	2293.99079110518	0.395798541909645	0.127039651505104	3.11555122530972	0.00183601456443236	0.0248267174892194	1.31567079179047	1662	PsoOvis1B003941	NADH-ubiquinone oxidoreductase 49 kDa subunit
PsoOvis1B004991	426.998692607531	-0.823629576550871	0.264459974551217	-3.11438272634093	0.00184330216814905	0.0248605954387234	0.565018661706565	-733	PsoOvis1B004991	KRAB-A domain-containing protein 2-like,KRAB-A domain-containing protein 2-like
PsoOvis1B010102	316.381482243789	0.629478280021306	0.202128215805319	3.11425239427033	0.00184411665850053	0.0248605954387234	1.54700545075514	434	PsoOvis1B010102	protein dachsous,protein dachsous
PsoOvis1B012998	3120.44947048117	0.450987859683346	0.144893841228186	3.11253988341096	0.00185484949487515	0.0249673983522285	1.3669759487549	2680	PsoOvis1B012998	membrane calcium-transporting atpase 3
PsoOvis1B014001	1839.79809198154	0.522133127381677	0.167801732396432	3.11160749013088	0.00186071719259727	0.025008489469038	1.43607702120105	1789	PsoOvis1B014001	alpha-aminoadipic semialdehyde dehydrogenase,alpha-aminoadipic semialdehyde dehydrogenase
PsoOvis1B004551	17147.4495721464	0.343132825802516	0.110313308680153	3.11052972581404	0.00186752097860567	0.0250258962738112	1.26850818274617	10777	PsoOvis1B004551	Ornithine decarboxylase antizyme 1,Ornithine decarboxylase antizyme 1
PsoOvis1B010064	4944.34016919317	0.405095366140521	0.130234391457369	3.1105099168304	0.00186764624375696	0.0250258962738112	1.3241764392349	3752	PsoOvis1B010064	neural-cadherin-like isoform X3,neural-cadherin-like isoform X6,protein_coding,neural-cadherin-like isoform X2
PsoOvis1B014024	156.683081119277	0.562312593699352	0.180830809336613	3.10960613272829	0.0018733696778465	0.0250647834608258	1.4766343184627	165	PsoOvis1B014024	protein_coding
PsoOvis1B005974	357.203664694407	0.885491769531726	0.284806542056943	3.10909912088566	0.00187658750463994	0.0250700802875507	1.84739423295009	588	PsoOvis1B005974	protein_coding
PsoOvis1B001008	657.722555769252	0.444400303859459	0.142961210984174	3.10853762919408	0.00188015702021716	0.0250760631709325	1.36074836618655	521	PsoOvis1B001008	protein_coding
PsoOvis1B007526	4017.36866775706	0.742089489987914	0.238756680470122	3.10814126133228	0.00188268056449932	0.0250760631709325	1.67259654732731	5951	PsoOvis1B007526	tubulin alpha-3 chain,tubulin alpha-3 chain-like
PsoOvis1B008973	1977.67760192517	0.620520930239362	0.199708829850414	3.10712816606128	0.00188914475511048	0.0251244940185651	1.53743021841816	2120	PsoOvis1B008973	protein_coding,protein_coding
PsoOvis1B010821	1536.70030598976	0.936254383558604	0.301382200659096	3.10653509567286	0.00189293837422026	0.0251373161682703	1.91355369426543	2647	PsoOvis1B010821	KAH7645021.1hypothetical protein HUG17_0559
PsoOvis1B006630	1704.60039607505	0.659389342932115	0.212388390080945	3.10463930105036	0.00190511194623872	0.0252612157169922	1.57941395542419	2200	PsoOvis1B006630	protein_coding,protein_coding
PsoOvis1B004750	667.341771450345	-1.01615065487829	0.327349508238752	-3.10417651257678	0.00190809457363198	0.0252623863021458	0.494433823746005	-1528	PsoOvis1B004750	repeat 19, mitochondrial
PsoOvis1B005916	22921.7513797953	0.350088181741894	0.11279545184862	3.1037437769365	0.0019108873925081	0.0252623863021458	1.27463853457481	14404	PsoOvis1B005916	ATP synthase subunit alpha, mitochondrial,ATP synthase subunit alpha, mitochondrial
PsoOvis1B011425	505.09158066657	0.471595000277528	0.152035601028628	3.10187217393068	0.00192300975401373	0.0253848717008291	1.38664165032114	470	PsoOvis1B011425	protein_coding
PsoOvis1B006067	1260.16241257528	0.555483188247316	0.179132524897891	3.10096219859544	0.0019289291366445	0.0254252321215872	1.46966077048515	1334	PsoOvis1B006067	Retrovirus-related Pol polyprotein from transposon TNT 1-94
PsoOvis1B003207	3308.71818236925	0.742407153327147	0.239548042580326	3.09919941457339	0.00194044365756385	0.025426108338934	1.67296487264134	4840	PsoOvis1B003207	cholinesterase 1-like
PsoOvis1B004465	2615.15014165397	0.253866412269873	0.0818868698120806	3.10020901827683	0.00193384121901239	0.025426108338934	1.19239845594072	1120	PsoOvis1B004465	tgf-beta receptor type-1
PsoOvis1B006784	2053.23865850151	0.250434653898825	0.0807924349134419	3.09972900516158	0.0019369777525468	0.025426108338934	1.18956545225822	856	PsoOvis1B006784	protein_coding,protein_coding,protein_coding
PsoOvis1B009348	165.715063824703	0.854478744370262	0.275693570128572	3.0993785744505	0.00193927050913614	0.025426108338934	1.80810535620346	282	PsoOvis1B009348	importin subunit beta-1 isoform X2
PsoOvis1B003155	1722.91493541333	-0.560561300012054	0.181119546031544	-3.09497959935493	0.00196826434604982	0.0257526663480215	0.678038312426634	-2316	PsoOvis1B003155	type I inositol 1,4,5-trisphosphate 5-phosphatase-like
PsoOvis1B004211	1209.52840733866	-0.615603726309712	0.199024474144037	-3.0931056542533	0.00198073603486962	0.0258073879767239	0.652656718357267	-1781	PsoOvis1B004211	protein_coding
PsoOvis1B006951	1518.95643109139	0.263141450958885	0.0850752940943408	3.0930419196328	0.00198116148132887	0.0258073879767239	1.20008904093527	707	PsoOvis1B006951	Ephrin type-B receptor 2,Ephrin type-B receptor 2
PsoOvis1B009556	3375.54441819579	-0.353402009421637	0.114225995139576	-3.09388426854854	0.00197554533197284	0.0258073879767239	0.782736155107199	-2960	PsoOvis1B009556	protein_coding,protein_coding
PsoOvis1B006884	271.498966234441	-0.430955291940031	0.139442391184738	-3.09056154501171	0.00199778397386231	0.0259858167259045	0.741770453486074	-281	PsoOvis1B006884	fragmentation factor CIDE
PsoOvis1B008575	2171.94882942659	0.272146407174877	0.0881112565108272	3.08866787232157	0.00201056068210732	0.0260390123284155	1.20760313491222	978	PsoOvis1B008575	emp24 domain-containing eca
PsoOvis1B009960	1701.74794637026	1.05554863237753	0.341666774820095	3.08940965340667	0.00200554693896643	0.0260390123284155	2.07850847773207	2688	PsoOvis1B009960	protein_coding
PsoOvis1B012622	161.568237036283	0.699262582713862	0.226397319710377	3.08865221376475	0.00201066664309917	0.0260390123284155	1.62367465759898	220	PsoOvis1B012622	protein_coding
PsoOvis1B001417	1302.96546086537	-0.347659613031867	0.112591233301898	-3.08780357791858	0.00201641700797016	0.0260575656909803	0.785857908749481	-1131	PsoOvis1B001417	PTEN phosphatase,PTEN phosphatase
PsoOvis1B001665	1344.42740083917	-0.358902875831318	0.11624100630549	-3.08757543691676	0.0020179654654879	0.0260575656909803	0.779757335155921	-1239	PsoOvis1B001665	protein tramtrack, beta isoform isoform X2
PsoOvis1B012273	753.772452664101	0.601293240651483	0.194849620052277	3.08593488912198	0.00202913250313503	0.0261637346267803	1.51707587325812	881	PsoOvis1B012273	DNA-directed RNA polymerase II subunit RPB3
PsoOvis1B004319	1325.28339674555	0.425045532060495	0.137842211520021	3.08356582046538	0.00204535859325614	0.0263347329601268	1.34261487560012	1059	PsoOvis1B004319	protein_coding
PsoOvis1B002727	300.793192621939	0.710019167829203	0.230302493465959	3.08298515202203	0.00204935379802147	0.0263479871803512	1.63582585076081	438	PsoOvis1B002727	protein_coding,protein_coding
PsoOvis1B004533	1248.81097263243	-0.439270482166108	0.142583422865206	-3.08079630393907	0.00206447829595825	0.0264539297438727	0.737507444769319	-1352	PsoOvis1B004533	POZ domain-containing 2,POZ domain-containing 2
PsoOvis1B007639	3194.74281766225	-0.409596412792481	0.132956671976788	-3.08067588262129	0.00206531334718167	0.0264539297438727	0.752833946035281	-3205	PsoOvis1B007639	Ceramide synthase 6,protein_coding,protein_coding,protein_coding,protein_coding
PsoOvis1B008940	2498.29857853361	-0.42202492682095	0.137008225708065	-3.08028897272339	0.00206799843799719	0.0264539297438727	0.746376295680525	-2602	PsoOvis1B008940	protein held out wings-like isoform X1
PsoOvis1B014574	2485.4025935736	0.469404258926938	0.152400412334257	3.08007210569353	0.00206950485952179	0.0264539297438727	1.38453762428371	2160	PsoOvis1B014574	proteasome subunit beta type-1-like
PsoOvis1B005645	640.127541014704	-0.432595461164072	0.140815153846522	-3.07208030774564	0.00212572526570592	0.0270996639418502	0.740927629662027	-692	PsoOvis1B005645	protein_coding
PsoOvis1B012712	212.195767644243	0.713798668374778	0.232354473957371	3.07202463639989	0.00212612176581152	0.0270996639418502	1.64011692408978	332	PsoOvis1B012712	frizzledfrizzled-4-like
PsoOvis1B011974	715.797330028926	0.650039075511968	0.211860743963404	3.06823748161789	0.0021532542481892	0.0273669681558124	1.56921069741669	972	PsoOvis1B011974	protein_coding
PsoOvis1B014131	2189.48406914042	0.37827519580063	0.123275597913809	3.06853263908004	0.00215112828657888	0.0273669681558124	1.29978697472638	1493	PsoOvis1B014131	protein_coding
PsoOvis1B001493	168.095123059584	0.531748554422598	0.17337437436972	3.06705391933324	0.00216179858003854	0.0273971734451674	1.44568030671128	169	PsoOvis1B001493	protein_coding,protein_coding
PsoOvis1B004224	860.195741913119	-0.405615758220674	0.132239290583269	-3.06728625381776	0.00216011887102319	0.0273971734451674	0.75491401834778	-876	PsoOvis1B004224	protein_coding
PsoOvis1B007759	805.509001375559	0.618117198578599	0.201595983373193	3.06611862119467	0.00216857262654919	0.0274048352976715	1.53487077749075	990	PsoOvis1B007759	protein_coding
PsoOvis1B010800	709.89367061519	-0.450190187411766	0.146815258353046	-3.06637193205896	0.00216673606322117	0.0274048352976715	0.731946350685357	-765	PsoOvis1B010800	protein_coding
PsoOvis1B001313	836.888020145112	0.519905584105805	0.169647568022849	3.06462149835112	0.00217945629186901	0.0275032524104607	1.43386140716031	797	PsoOvis1B001313	LIM 1-like
PsoOvis1B006111	266.779036217939	-1.06192016846113	0.347006085876402	-3.06023499783623	0.00221163384224637	0.0278697234815841	0.478994113520219	-625	PsoOvis1B006111	protein_coding
PsoOvis1B011446	3679.22291667598	0.20258109778059	0.0662198083531259	3.05922204879088	0.00221912603033029	0.0279245264213234	1.15075530847509	1211	PsoOvis1B011446	Cytochrome c oxidase subunit 4 isoform 2, mitochondrial
PsoOvis1B004362	514.330605507884	-0.338832602813652	0.110811231967942	-3.0577460136142	0.00223008504043475	0.0280227376226625	0.790680854683112	-431	PsoOvis1B004362	rRNA methyltransferase 2, mitochondrial-like
PsoOvis1B009751	900.521393854733	0.528165764394238	0.172890699121064	3.05491138088579	0.00225127031926849	0.0282489908423465	1.44209455734067	952	PsoOvis1B009751	protein_coding
PsoOvis1B001033	117.758948309204	0.972089915318925	0.318345898546725	3.05356506792327	0.00226139674794433	0.0283360348501233	1.96168026500663	231	PsoOvis1B001033	Casein kinase I isoform gamma-1
PsoOvis1B009417	13010.1906987226	0.31816319862719	0.104219589455481	3.05281569702498	0.00226705127876252	0.0283668782542623	1.24674221861154	7129	PsoOvis1B009417	Eukaryotic initiation factor 4A,protein_coding,Eukaryotic initiation factor 4A
PsoOvis1B012857	3494.37202821925	0.351899325136139	0.115410637244119	3.04910650819642	0.00229523092837334	0.0286388083815572	1.27623970652668	2176	PsoOvis1B012857	vascular non-inflammatory molecule 2
PsoOvis1B014432	789.291463485121	0.534885391276676	0.175403417701944	3.04945820488849	0.00229254529557556	0.0286388083815572	1.44882705412828	826	PsoOvis1B014432	POZ domain-containing KCTD12
PsoOvis1B012488	820.9501475295	-0.737602720347331	0.242054625254559	-3.04725728571236	0.00230939946734356	0.0287751821428895	0.599735085170778	-1363	PsoOvis1B012488	protein_coding
PsoOvis1B011477	1155.9648332936	0.591238017421745	0.194075610037869	3.04643132285597	0.00231575374720623	0.0288139443840058	1.50653899659997	1426	PsoOvis1B011477	S-adenosylmethionine synthase,s-adenosylmethionine synthase isoform X1,s-adenosylmethionine synthase-like protein
PsoOvis1B002838	2454.21298138296	-0.322845321069788	0.10605760713493	-3.04405624255744	0.00233411499360857	0.0290017868576483	0.799491543454706	-1997	PsoOvis1B002838	regulator atrx
PsoOvis1B000015	3775.70323885275	0.390758693302018	0.128392124419768	3.04347867961483	0.00233860011702003	0.0290169321782206	1.31108270279588	2744	PsoOvis1B000015	glycerol-3-phosphate dehydrogenase NAD+, cytoplasmic,glycerol-3-phosphate dehydrogenase NAD+, cytoplasmic,protein_coding
PsoOvis1B009130	1600.33717435037	-0.946715710620916	0.311425074350464	-3.03994696828915	0.00236619808956619	0.0293184153803431	0.51881219242635	-3234	PsoOvis1B009130	protein_coding,protein_coding
PsoOvis1B007077	260.235187807632	-0.658604062776013	0.216770870571567	-3.03824983974761	0.00237956581283185	0.0294429842356521	0.633490960021036	-426	PsoOvis1B007077	protein_coding
PsoOvis1B004485	1522.65215604986	-0.252765315640143	0.0832259998258476	-3.03709557312691	0.00238869705582551	0.0295148604227453	0.83928615335461	-998	PsoOvis1B004485	RNA-binding protein 28-like
PsoOvis1B007821	330.556078520698	-0.595608568968356	0.196167619670788	-3.03622264453184	0.00239562396284937	0.0295593378971581	0.661765245292297	-456	PsoOvis1B007821	chitin-binding type-2 domain-containing protein,chitin-binding type-2 domain-containing protein
PsoOvis1B004876	829.335039900662	-0.248946142453609	0.0820951586308768	-3.03240954284456	0.0024260979905259	0.0298938343243163	0.841510896316001	-552	PsoOvis1B004876	ras-related protein Rab-35
PsoOvis1B001887	1729.8333048623	0.590855266727395	0.194898924601951	3.03159839354742	0.00243262622782354	0.0299327581828037	1.50613936095496	2312	PsoOvis1B001887	solute carrier family 13 member 5-like isoform X2
PsoOvis1B007926	3021.7389800334	-0.532665056580139	0.175811028662009	-3.02975905797224	0.0024474890466974	0.0300739871242873	0.691276574921856	-3114	PsoOvis1B007926	cytochrome P450 4V2-like isoform X2
PsoOvis1B006461	1753.798127222	-0.392445851495546	0.129611254348887	-3.02786863275901	0.00246285125170832	0.0301792696830023	0.761836940159406	-1683	PsoOvis1B006461	Ubiquitin carboxyl-terminal hydrolase 16
PsoOvis1B010824	1144.3014603221	-0.537843574399758	0.177627051435135	-3.02793729926978	0.00246229170480668	0.0301792696830023	0.688799702914522	-1470	PsoOvis1B010824	protein_coding
PsoOvis1B002923	944.405999211532	-0.630392674230174	0.208277737126294	-3.02669254490662	0.00247245298915579	0.0302444192299403	0.64600056228591	-1381	PsoOvis1B002923	spindle assembly checkpoint MAD1
PsoOvis1B003008	1223.80756065058	-0.401525747015402	0.132675077291936	-3.02638411984409	0.00247497667493996	0.0302444192299403	0.757057220824125	-1242	PsoOvis1B003008	protein_coding
PsoOvis1B007986	293.066214975731	-0.440859853125678	0.145723837314827	-3.02531048625372	0.00248378006729166	0.0302745444592889	0.736695403799936	-307	PsoOvis1B007986	POZ domain-containing 6
PsoOvis1B013111	392.004012027773	0.571658319054907	0.188962191985664	3.02525236952309	0.00248425741904791	0.0302745444592889	1.48623095096535	536	PsoOvis1B013111	protein_coding,protein_coding,protein_coding
PsoOvis1B000021	280.470429535722	0.974336609689873	0.322693180719061	3.01939014490095	0.00253284130168885	0.0307821643285961	1.96473754973055	614	PsoOvis1B000021	angiotensin-converting enzyme,angiotensin-converting enzyme
PsoOvis1B013308	490.168194370558	-0.37165172557105	0.123071520299382	-3.01980283226352	0.00252939287690296	0.0307821643285961	0.772897108694327	-460	PsoOvis1B013308	RB22A protein,protein_coding
PsoOvis1B002567	266.512251245221	0.59205104829776	0.196126721838775	3.01871689256323	0.00253847624411419	0.030808501301517	1.50738824601582	276	PsoOvis1B002567	sodium-dependent glucose transporter 1-like
PsoOvis1B001193	7619.57232789499	-0.264918336788842	0.087815928665406	-3.01674583204861	0.00255503948244649	0.0309250282861779	0.832245842341713	-5144	PsoOvis1B001193	pore complex Nup98-Nup96
PsoOvis1B001403	754.995426433097	-0.380264498989231	0.126049478360005	-3.01678756577771	0.00255468776331958	0.0309250282861779	0.768296720723679	-728	PsoOvis1B001403	Cytochrome P450 4V2
PsoOvis1B000298	5186.55041050228	0.448100688425468	0.148601481729354	3.01545235761234	0.00256596247061939	0.0309929392745077	1.36424304466861	4335	PsoOvis1B000298	probable medium-chain specific acyl-CoA dehydrogenase, mitochondrial,protein_coding
PsoOvis1B008636	1776.28461490284	-0.347976789225759	0.11540540262623	-3.0152556232811	0.00256762756709114	0.0309929392745077	0.785685157047973	-1520	PsoOvis1B008636	Serine/threonine-protein kinase pelle, partial,Serine/threonine-protein kinase pelle, partial
PsoOvis1B002769	1230.28659937216	0.458179484259745	0.152043255536056	3.01348114814006	0.00258269086659429	0.0310482079280429	1.37380713678233	1020	PsoOvis1B002769	v-type proton atpase 16 kda proteolipid subunit
PsoOvis1B006440	736.994721164563	0.3985740446176	0.132249239759424	3.0138097227829	0.00257989555575303	0.0310482079280429	1.31820435749471	527	PsoOvis1B006440	ubiquitin-protein ligase smurf2,protein_coding,ubiquitin-protein ligase smurf2
PsoOvis1B012656	339.455243642422	-0.506840244271797	0.168159122157983	-3.01405143989529	0.00257784094178992	0.0310482079280429	0.703762113905672	-405	PsoOvis1B012656	protein_coding
PsoOvis1B014133	2363.26382892902	0.55515262088409	0.184362256959334	3.01120538466039	0.00260212780472313	0.0312395992123787	1.46932406299147	2670	PsoOvis1B014133	succinylmitochondrial-likeCoA:3-ketoacid:3-ketoacid coenzyme A transferase 1, mitochondrial
PsoOvis1B003143	2083.24962123416	-0.221893263991667	0.0737648789359777	-3.00811534150627	0.00262873347704427	0.0314238373708624	0.857439470886397	-1216	PsoOvis1B003143	domain-binding 5-like
PsoOvis1B007059	1416.15910432127	-0.366208919681623	0.121845899994692	-3.00550875899456	0.00265136959636998	0.0314238373708624	0.77581849824294	-1264	PsoOvis1B007059	glycosylphosphatidylinositol anchor attachment 1 protein-like
PsoOvis1B008423	653.216640950551	-0.353253251586296	0.117435199863112	-3.00806957367182	0.00262912940622157	0.0314238373708624	0.782816868034058	-599	PsoOvis1B008423	protein_coding
PsoOvis1B008853	312.709572702895	0.546721780793928	0.181873864750981	3.00604917337898	0.00264666193447332	0.0314238373708624	1.46076264789379	323	PsoOvis1B008853	adipocyte plasma membrane-associated protein-like
PsoOvis1B009016	1840.50453692525	-0.44148452696289	0.146838201655348	-3.00660537915823	0.0026418246899885	0.0314238373708624	0.736376490435641	-2009	PsoOvis1B009016	ATP-dependent rna helicase ddx51
PsoOvis1B009277	146.085699578907	0.583229038289078	0.19396087283447	3.00694170822183	0.00263890360490729	0.0314238373708624	1.49819876545242	167	PsoOvis1B009277	protein_coding
PsoOvis1B012785	428.829128953723	0.343242720221014	0.114114539055378	3.0078789526937	0.00263077901989686	0.0314238373708624	1.26860481250826	266	PsoOvis1B012785	tax1-binding protein 3 homolog
PsoOvis1B013462	1544.67635757699	-0.327550093694024	0.108989380479822	-3.00533953172316	0.00265284534310522	0.0314238373708624	0.796888568266426	-1253	PsoOvis1B013462	sorting-associated 16 homolog
PsoOvis1B014346	1440.25929864588	0.538347337750657	0.179123187485657	3.00545867515764	0.00265180627436936	0.0314238373708624	1.45230788992031	1583	PsoOvis1B014346	-fructosefructose-1,6-bisphosphatase,6-bisphosphatase 1
PsoOvis1B014569	3096.6670536134	0.439085449330277	0.145993202721656	3.00757460720563	0.00263341475472962	0.0314238373708624	1.35574462376932	2546	PsoOvis1B014569	Proteasome subunit beta type-4
PsoOvis1B002183	642.428989203533	-0.738117903809925	0.245783868331601	-3.00311777506117	0.0026722899324425	0.0316120156588804	0.599520959226828	-1103	PsoOvis1B002183	protein_coding,protein_coding
PsoOvis1B000537	1420.22213859868	-0.467916971016142	0.155845695097604	-3.0024375759824	0.00267826895699189	0.0316403841870864	0.723007756116201	-1650	PsoOvis1B000537	protein_coding
PsoOvis1B000723	1356.02226076529	-0.295066283627437	0.098315193743505	-3.00122770847848	0.00268893404561574	0.0316403841870864	0.815034885327387	-1013	PsoOvis1B000723	protein_coding,protein_coding,protein_coding
PsoOvis1B001742	517.112535226321	0.413596541962717	0.137775437566326	3.00196137474511	0.00268246209092789	0.0316403841870864	1.33200227083896	395	PsoOvis1B001742	methanethiol oxidase isoform X2
PsoOvis1B007796	247.342177107634	0.662079601548593	0.220588852702189	3.0014191262985	0.00268724410040296	0.0316403841870864	1.58236190771255	319	PsoOvis1B007796	retrovirus-related pol polyprotein from transposon tnt 1-94
PsoOvis1B001206	4497.1824926279	-0.200616621011982	0.0668541615591805	-3.00080976760725	0.00269262724062177	0.03164193175355	0.870178561553625	-2508	PsoOvis1B001206	Pre-mRNA-processing factor 17 like protein
PsoOvis1B014560	1123.50730285659	-0.61102353276512	0.203655205456727	-3.00028438455482	0.00269727643978471	0.0316546947041577	0.654732031681975	-1670	PsoOvis1B014560	protein_coding,protein_coding
PsoOvis1B006412	585.089566286372	-0.345106829244504	0.115151445146629	-2.99698218120544	0.00272666650508136	0.0319573947640407	0.787249679839812	-500	PsoOvis1B006412	alpha motif-containing,alpha motif-containing,protein_coding
PsoOvis1B004897	8156.83199586686	0.229211241912749	0.0766942484243854	2.98863665296536	0.00280225157447162	0.0325473216325865	1.1721939057765	3076	PsoOvis1B004897	rab GDP dissociation inhibitor beta
PsoOvis1B004971	1559.20874302977	0.295542114249143	0.0988726668954466	2.98911846447579	0.00279783631247825	0.0325473216325865	1.2273460842708	807	PsoOvis1B004971	domain-containing 2,protein_coding,protein_coding
PsoOvis1B005270	2563.73001351175	-0.462618342266635	0.15477454120001	-2.98898215869243	0.00279908475718226	0.0325473216325865	0.725668050367927	-2899	PsoOvis1B005270	carbohydrate sulfotransferase 11,carbohydrate sulfotransferase 11
PsoOvis1B009884	727.977372405109	-0.644164442322924	0.215411046555108	-2.99039651227045	0.00278615519905416	0.0325473216325865	0.639863269401551	-1216	PsoOvis1B009884	resistant to fluoxetine 6-like
PsoOvis1B012126	3323.38984702177	0.364683889446987	0.122016742994577	2.98880203238333	0.00280073534091159	0.0325473216325865	1.28759947121279	2239	PsoOvis1B012126	replication licensing factor mcm3
PsoOvis1B012823	790.162116461465	-0.286943537075909	0.0960128957084399	-2.98859371919438	0.00280264532293209	0.0325473216325865	0.819636685226353	-576	PsoOvis1B012823	repair RAD51 3
PsoOvis1B014474	5179.13980696296	0.276570013932878	0.0924696938213553	2.99092602671737	0.00278132860152326	0.0325473216325865	1.21131158292313	2523	PsoOvis1B014474	coronin-6-like isoform X1,protein_coding,protein_coding
PsoOvis1B007545	133.728485734479	0.798986346335311	0.267510951177353	2.98674257191663	0.00281967044770942	0.0327022875423635	1.73987823913315	233	PsoOvis1B007545	Transcription factor HES-1-A
PsoOvis1B011337	340.918310983692	-0.775647626605195	0.259758121323067	-2.98603802127328	0.00282617502107116	0.0327349920302427	0.584126350774352	-586	PsoOvis1B011337	protein_coding
PsoOvis1B013346	1501.31902189058	-0.337729312089969	0.113168824044082	-2.98429638147001	0.00284231308016584	0.0328790487033767	0.791285753483426	-1270	PsoOvis1B013346	nedd8-activating enzyme e1 regulatory subunit
PsoOvis1B000377	11527.9738397008	-0.936945547948137	0.314090345947052	-2.98304471957914	0.00285396291084742	0.0328809190601359	0.522337595797455	-24300	PsoOvis1B000377	mitotic-specific cyclin-A
PsoOvis1B003745	1145.27231195541	0.626657737580541	0.210068518164278	2.98311114419573	0.00285334357067489	0.0328809190601359	1.54398393071439	1467	PsoOvis1B003745	Insulin-like growth factor-binding protein-related 1
PsoOvis1B007006	2088.91112089301	0.361476274736537	0.121164001683548	2.98336362049702	0.00285099061230628	0.0328809190601359	1.28473986822233	1346	PsoOvis1B007006	succinate-semialdehyde dehydrogenase, mitochondrial,succinate-semialdehyde dehydrogenase, mitochondrial-like
PsoOvis1B009196	266.133304577008	-0.842668074855045	0.282519566249592	-2.98268925597383	0.00285727932400101	0.0328809190601359	0.557611385919137	-438	PsoOvis1B009196	histamine H1 receptor-like
PsoOvis1B002144	666.505365159251	-0.461523661953343	0.154785216174263	-2.98170376577659	0.00286649218213537	0.0329442646133126	0.726218877783311	-780	PsoOvis1B002144	of rna polymerase ii transcription subunit 29
PsoOvis1B013810	4960.01538336132	0.375415876569846	0.125996659167042	2.97957008583961	0.00288653188279812	0.0331317173730988	1.29721344026906	3365	PsoOvis1B013810	Trifunctional enzyme subunit beta, mitochondrial
PsoOvis1B007013	2379.27533393941	0.417264817693162	0.140389045900186	2.9722035292542	0.0029567060966879	0.0338933896296455	1.33539340245823	1842	PsoOvis1B007013	Proteasome subunit alpha type-6
PsoOvis1B005930	1331.31676225591	-0.218361608207879	0.0735060978020031	-2.97065977840452	0.00297160781812385	0.0339057494813502	0.859541017253312	-798	PsoOvis1B005930	adenovirus e1b 19 kda protein-interacting 3
PsoOvis1B008027	79.9616420407457	1.91921698418689	0.646089903585097	2.97051071923167	0.00297305029783564	0.0339057494813502	3.7821772711676	398	PsoOvis1B008027	non_sense_mediated_decay,corticotropin-releasing factor-binding protein
PsoOvis1B011390	68.5076258545634	-2.0038378547702	0.674396114470351	-2.9713069393111	0.00296535249572838	0.0339057494813502	0.24933583424461	-258	PsoOvis1B011390	protein_coding
PsoOvis1B012742	403.993423164597	0.379878952220266	0.127880799563632	2.97057066828272	0.00297247008037043	0.0339057494813502	1.3012326723301	287	PsoOvis1B012742	specific protease 2
PsoOvis1B010483	3305.75759055657	-0.523652823731626	0.176308888208063	-2.97008749277382	0.00297714943995776	0.0339089687494676	0.695608359868543	-4106	PsoOvis1B010483	finger 271,finger 271,finger 271,finger 271
PsoOvis1B010838	9766.14554876667	0.449826624639898	0.151484021946332	2.9694658146802	0.00298318002791399	0.0339341502791138	1.36587610321928	8634	PsoOvis1B010838	protein_coding
PsoOvis1B010474	3111.29821275194	0.596307982906155	0.201050399188542	2.96596269051397	0.00301737091555005	0.0342791856953282	1.51184263823055	3488	PsoOvis1B010474	protein_coding
PsoOvis1B013213	17745.0455669587	0.336299237986327	0.113461321157078	2.96399896067444	0.0030366931248325	0.0344546382132975	1.26251387049116	10762	PsoOvis1B013213	protein_coding
PsoOvis1B005535	66.1393178169361	1.19673983304449	0.403833307879592	2.96345004162289	0.00304211438487867	0.0344721226980384	2.29221097062864	172	PsoOvis1B005535	XP_027196808.1uncharacterized protein LOC113791256
PsoOvis1B007429	252.777656094747	0.728629534284688	0.245914624083067	2.96293698270895	0.00304718946096896	0.0344856448041379	1.65706424134192	338	PsoOvis1B007429	KAH7641695.1hypothetical protein HUG17_4740
PsoOvis1B003042	540.000277305654	-0.881063407356937	0.297716345041486	-2.95940556180805	0.00308233158840573	0.0346955086177094	0.542967063891826	-1056	PsoOvis1B003042	protein_coding
PsoOvis1B006954	859.374462559909	-0.337787255349025	0.114151525809695	-2.95911292427364	0.00308526022152076	0.0346955086177094	0.791253973548388	-737	PsoOvis1B006954	protein_coding
PsoOvis1B009295	613.734470416615	-0.279868461611311	0.0945540517561519	-2.95987804238228	0.00307760848750436	0.0346955086177094	0.823666111983451	-457	PsoOvis1B009295	protein_coding
PsoOvis1B010174	652.62398948703	0.34022694983968	0.114945166926944	2.95990652704798	0.00307732395467076	0.0346955086177094	1.26595572534854	424	PsoOvis1B010174	protein_coding,protein_coding
PsoOvis1B011960	10227.4373508706	0.355812251793505	0.12023109054069	2.95940301458954	0.00308235706930289	0.0346955086177094	1.2797058657461	6526	PsoOvis1B011960	probable citrate synthase 1, mitochondrial
PsoOvis1B001646	1284.71062919248	0.498923279428082	0.16866281516134	2.95811070715747	0.00309530936067738	0.0347645112013374	1.41315849202633	1227	PsoOvis1B001646	beta-hexosaminidase subunit beta-hexosaminidase
PsoOvis1B009961	395.156610272475	0.5931781384341	0.200575644784111	2.95737869407109	0.00310266803910182	0.0347835029896201	1.50856633715536	472	PsoOvis1B009961	nicotinate-nucleotide pyrophosphorylase carboxylating-like
PsoOvis1B013625	811.971366382232	-0.280321954665601	0.0947941912621441	-2.95716384024415	0.00310483091746609	0.0347835029896201	0.823407243581143	-568	PsoOvis1B013625	protein_coding
PsoOvis1B007373	4741.4732579647	0.479960136249276	0.162431344651894	2.9548492458637	0.00312821867658459	0.0349134355813788	1.39470512809795	4125	PsoOvis1B007373	protein_coding,protein_coding
PsoOvis1B014082	2269.74279905109	-0.305961010059293	0.103537857014714	-2.95506415605851	0.00312604037746427	0.0349134355813788	0.808903209296375	-1786	PsoOvis1B014082	sp-ring zinc finger
PsoOvis1B014781	986.260654077837	0.34962377606346	0.118313440295443	2.95506389798494	0.00312604299243163	0.0349134355813788	1.2742282925679	646	PsoOvis1B014781	,,
PsoOvis1B001774	1598.45880248006	-0.562880093943745	0.19060329893857	-2.9531497989715	0.00314549282560107	0.03497441584811	0.676949400175581	-2160	PsoOvis1B001774	pore complex nup88-like,pore complex Nup88
PsoOvis1B006425	2334.84421584774	0.403814824044795	0.136735645295537	2.95325204464426	0.00314445108884074	0.03497441584811	1.32300161620708	1770	PsoOvis1B006425	contactin-like
PsoOvis1B010438	46.3753448074521	1.06609977689749	0.360999117219617	2.95319219921782	0.0031450607897283	0.03497441584811	2.09376536391189	98	PsoOvis1B010438	protein_coding
PsoOvis1B008887	174847.61181509	0.582133173719059	0.197162748070083	2.95255153124634	0.00315159462427302	0.0349984583025519	1.49706117261635	185204	PsoOvis1B008887	actin
PsoOvis1B007643	573.586568960329	-0.956953576001168	0.32421136857376	-2.95163485540592	0.00316096483622337	0.0350586911423326	0.515143553174592	-1292	PsoOvis1B007643	Gastric triacylglycerol lipase
PsoOvis1B010856	10858.4913218506	0.407581791139055	0.138160863618464	2.95005242775989	0.00317720010214028	0.0351948200840576	1.32646057008164	7703	PsoOvis1B010856	lysosomal Pro-X carboxypeptidase isoform X1
PsoOvis1B012324	2132.01526746851	-0.199492881515899	0.0676477811912948	-2.94899371424721	0.00318810460288636	0.0352716329913355	0.870856622351596	-1171	PsoOvis1B012324	rho-related BTB domain-containing protein 1,rho-related BTB domain-containing protein 1
PsoOvis1B009542	418.379600756266	0.519948811026699	0.176455411950061	2.94663000290324	0.00321257346381944	0.0354981376275769	1.43390437004604	385	PsoOvis1B009542	protein_coding,protein_coding
PsoOvis1B005148	3954.41910235246	0.364895589190016	0.123890791631552	2.94530032768864	0.00322641319916124	0.0355625990835588	1.28778842623781	2611	PsoOvis1B005148	4-hydroxybutyrate coenzyme a transferase,protein_coding,protein_coding,protein_coding,protein_coding
PsoOvis1B007280	520.872468122192	-0.510068957767101	0.173176128120804	-2.94537684438405	0.00322561531518589	0.0355625990835588	0.702188873926034	-615	PsoOvis1B007280	dopamine receptor 2-like
PsoOvis1B013586	2856.50002237635	1.60859601051315	0.546788295035883	2.94189913192561	0.00326206162539394	0.035910973333333	3.04954923943224	8588	PsoOvis1B013586	cuticle 1
PsoOvis1B010505	2723.08971962534	0.353040768898561	0.120087143111035	2.93987149458734	0.00328348394318874	0.0361020685040703	1.27724985229369	1719	PsoOvis1B010505	pre-rRNA-processing protein TSR1 homolog
PsoOvis1B008562	1323.05707417809	-0.312482411741169	0.106376404835129	-2.93751619285761	0.00330852893250063	0.0363324734688944	0.805254982981224	-1070	PsoOvis1B008562	protein_coding,protein_coding
PsoOvis1B005113	3815.21747904631	-0.267364162542365	0.0910351283665599	-2.93693398734829	0.00331474654900277	0.0363558127670871	0.830836116933119	-2681	PsoOvis1B005113	pore complex nup155
PsoOvis1B013848	568.238748463747	0.429702482396726	0.146492460803973	2.93327369912727	0.00335408068668557	0.0367418653767134	1.34695577430418	454	PsoOvis1B013848	TATA-box binding protein,TATA-box binding protein, partial
PsoOvis1B005774	3990.38767893721	0.241907914836206	0.082533018363961	2.93104407946672	0.00337824842555271	0.0369610332667614	1.18255551700562	1678	PsoOvis1B005774	dehydrogenase type III, partial,aldehyde dehydrogenase, dimeric NADP-preferring-like isoform X1,aldehyde dehydrogenase, dimeric NADP-preferring-like isoform X7,Aldehyde dehydrogenase family 3 member B1, partial,protein_coding
PsoOvis1B007065	380.46914388436	-1.31860011326138	0.450131677071747	-2.92936529559372	0.00339654995637647	0.037115559424906	0.400923777498995	-1053	PsoOvis1B007065	protein_coding
PsoOvis1B011114	98.3267027087897	0.883493894918008	0.301679561840249	2.92858385741707	0.00340509967902325	0.0371176755195615	1.84483769291747	172	PsoOvis1B011114	protein_coding
PsoOvis1B014578	3996.64635907546	-0.242008710791608	0.0826364322218154	-2.92859582976671	0.00340496854177322	0.0371176755195615	0.845567181945294	-2541	PsoOvis1B014578	protein_coding
PsoOvis1B001334	1892.18631652098	-0.229038964890509	0.0782279123465464	-2.9278419686809	0.00341323481674169	0.0371607574901142	0.8532030541481	-1151	PsoOvis1B001334	nuclear pore complex protein Nup50-like protein
PsoOvis1B004373	140.099799977051	-1.12947949850197	0.385928359294775	-2.92665587096508	0.00342627766476002	0.0371661181608401	0.457080602805144	-355	PsoOvis1B004373	protein_coding
PsoOvis1B004810	1737.2313174121	0.647246356807634	0.221127948482718	2.92702194023303	0.00342224737500803	0.0371661181608401	1.56617601228675	2239	PsoOvis1B004810	protein_coding
PsoOvis1B012738	509.565558668572	-0.718386895912317	0.245448443857289	-2.92683418408637	0.00342431396261215	0.0371661181608401	0.60777662874428	-886	PsoOvis1B012738	protein_coding
PsoOvis1B010525	2796.81281175926	0.436277504429131	0.149182480038657	2.92445536711873	0.00345059559544629	0.0373842576462742	1.35310847834728	2269	PsoOvis1B010525	protein_coding
PsoOvis1B014147	235.595677688916	0.712788824829145	0.243960860517537	2.92173434425932	0.00348088301248431	0.0376664612459325	1.63896929280851	353	PsoOvis1B014147	ribosomal S24,protein_coding,ribosomal S24
PsoOvis1B002875	1753.39122941769	-0.600487987758974	0.205551943713988	-2.92134424471565	0.00348524494290868	0.0376677811104632	0.659530833103844	-2417	PsoOvis1B002875	myotubularin-related 14
PsoOvis1B010357	1507.7795316314	-0.466034451390157	0.159628775339131	-2.91948898561721	0.00350605783829369	0.0378007498002441	0.723951798098435	-1696	PsoOvis1B010357	protein_coding
PsoOvis1B010827	1856.41890523269	-0.372285843187935	0.12750485307383	-2.91977782972988	0.00350281007612412	0.0378007498002441	0.772557466590927	-1766	PsoOvis1B010827	protein_coding
PsoOvis1B014067	102.011757876439	0.680276685798069	0.233079484769207	2.91864677181551	0.00351554333654665	0.0378570751537944	1.60244704938545	133	PsoOvis1B014067	potassium calcium exchanger 5
PsoOvis1B007651	71.3245680242252	1.53539125121533	0.526151867745392	2.91815223957034	0.00352112391950131	0.0378712650131352	2.8986703064827	278	PsoOvis1B007651	protein_coding
PsoOvis1B012579	1522.78680729764	-0.214942557057945	0.0736948873663423	-2.91665493685405	0.00353806951724601	0.0380075085746234	0.861580464072947	-862	PsoOvis1B012579	protein_coding
PsoOvis1B010496	26048.9350368056	0.583098236184216	0.199957442740458	2.9161116895312	0.0035442359938133	0.0380277688031852	1.49806293725379	29565	PsoOvis1B010496	myosin regulatory light chain 2-like,myosin regulatory light chain 2-like
PsoOvis1B008060	1133.22725695831	-0.271431310459271	0.0931129623843229	-2.91507544716428	0.00355602564814569	0.0381082410833852	0.828497178593609	-803	PsoOvis1B008060	c2H2-type domain-containing protein,c2H2-type domain-containing protein,protein_coding,c2H2-type domain-containing protein
PsoOvis1B003171	1291.07157116142	-0.616625040429281	0.211649781911373	-2.91342157247056	0.00357491622891819	0.0382184786735369	0.652194852460528	-1846	PsoOvis1B003171	protein_coding
PsoOvis1B014755	1735.76806135173	-0.355059579979644	0.121854583184344	-2.91379750109606	0.00357061436789738	0.0382184786735369	0.781837354381344	-1616	PsoOvis1B014755
PsoOvis1B002026	146.108790550007	2.32543929740652	0.79847805284287	2.91233965558241	0.00358732324244743	0.0383050236609411	5.01218372086751	884	PsoOvis1B002026	threonine-kinase mark2
PsoOvis1B004495	1707.38064163442	-0.296647765516021	0.101915332176387	-2.91072755375617	0.00360588288707902	0.0384569790742017	0.814141933836678	-1241	PsoOvis1B004495	GTP cyclohydrolase 1-like,protein_coding
PsoOvis1B011093	1501.93777003754	0.264071273451597	0.0907622279401967	2.90948425842514	0.00362025617667114	0.0385639758675617	1.20086275223276	685	PsoOvis1B011093	Pyruvate dehydrogenase E1 component subunit beta, mitochondrial,Pyruvate dehydrogenase E1 component subunit beta, mitochondrial
PsoOvis1B004665	2296.57900475458	-0.183483095560372	0.0630926393896416	-2.90815374559358	0.0036356954570977	0.0386189365934903	0.880574458824897	-1142	PsoOvis1B004665	Maternal embryonic leucine zipper kinase,Maternal embryonic leucine zipper kinase
PsoOvis1B008658	2687.33381269952	-0.304742608731732	0.104798959254325	-2.907878197456	0.00363890039452598	0.0386189365934903	0.80958664204218	-2064	PsoOvis1B008658	atp-dependent rna helicase ddx54
PsoOvis1B008869	1428.119541924	-0.489314926423562	0.168296684569498	-2.9074543427592	0.00364383532129798	0.0386189365934903	0.712363288060422	-1662	PsoOvis1B008869	FAS-associated factor 2
PsoOvis1B011188	2012.10989680531	0.466720924290541	0.160552129357914	2.90697436500573	0.00364943103461246	0.0386189365934903	1.3819648526419	1975	PsoOvis1B011188	UDP-glucuronosyltransferase 2B7-like
PsoOvis1B011941	2369.10649324802	0.30347201203581	0.104368384733383	2.90770057245834	0.00364096773642789	0.0386189365934903	1.23411087252378	1292	PsoOvis1B011941	transformer-2 beta,transformer-2 beta,transformer-2 beta,transformer-2 beta,transformer-2 beta,transformer-2 beta
PsoOvis1B014329	190.646674453617	-1.24071024818306	0.426830680067524	-2.90679725268759	0.00365149783189237	0.0386189365934903	0.423164278356962	-535	PsoOvis1B014329	glycolipid transfer protein-like
PsoOvis1B006841	209.81223629859	0.649091211999213	0.223440337253428	2.90498671805623	0.00367268684941118	0.0387968489538275	1.56818005059804	282	PsoOvis1B006841	finger basonuclin-2,finger basonuclin-2
PsoOvis1B007715	1208.66618574282	0.570293810185963	0.196348130472022	2.90450338801277	0.0036783622238879	0.0388106532031117	1.48482593013722	1361	PsoOvis1B007715	transporter sub-family A 3,ATP-binding cassette sub-family A member 1,transporter sub-family A 3
PsoOvis1B007317	4022.25330539994	0.431913452711712	0.148819600337754	2.90226187767916	0.00370478694611887	0.0389968332100948	1.34902160409424	3200	PsoOvis1B007317	3-ketoacyl-CoA thiolase, mitochondrial-like
PsoOvis1B011996	172.234428484485	-0.560660481311474	0.193163882419804	-2.90251197215526	0.00370183010210902	0.0389968332100948	0.677991700767588	-242	PsoOvis1B011996	root ganglia homeobox
PsoOvis1B012826	461.239261372474	0.356525775193423	0.122904400991525	2.90083814995369	0.00372166048928731	0.0391280849548266	1.28033893503004	333	PsoOvis1B012826	protein dead ringer homolog,protein dead ringer homolog
PsoOvis1B001098	11931.9517390719	0.406184976159762	0.140098816790134	2.89927485089485	0.00374026863074383	0.0391846067400097	1.32517691464372	8908	PsoOvis1B001098	Aconitate hydratase, mitochondrial
PsoOvis1B004067	2706.17144419786	0.240217909830014	0.0828402499509553	2.89977287577273	0.00373433142007781	0.0391846067400097	1.18117105626649	1106	PsoOvis1B004067	Proteasome subunit alpha type-4
PsoOvis1B011278	769.728102684979	0.503117667753568	0.173530918026927	2.89929698680842	0.00374000455503323	0.0391846067400097	1.41727298609788	748	PsoOvis1B011278	alpha-aspartyl dipeptidase
PsoOvis1B003339	1581.4639413398	-0.364675626746294	0.125804197196779	-2.89875564466169	0.00374646748946415	0.0392033182289747	0.77664347465302	-1395	PsoOvis1B003339	protein_coding,protein_coding,protein_coding
PsoOvis1B007099	429.452796538648	-0.936354009583305	0.323118913137536	-2.89786196818737	0.00375715906126627	0.0392689424709289	0.522551810217165	-904	PsoOvis1B007099	tRNA-splicing endonuclease subunit Sen2
PsoOvis1B002675	1661.29407163831	-0.379960630179558	0.131182811646685	-2.89642084515544	0.00377445848332485	0.03940339502451	0.76845856088505	-1570	PsoOvis1B002675	-relrasras-relatedted gtp-binding a,protein_coding
PsoOvis1B008551	209.769707713273	0.680780426527359	0.235082245900581	2.89592446217852	0.00378043386791883	0.0394194536180644	1.60300666785334	277	PsoOvis1B008551	(0,+)-type amino acid transporter 1,protein_coding
PsoOvis1B011140	1364.90256551425	0.338797428748572	0.117039758635328	2.89472084271975	0.00379495857264521	0.0395245157788747	1.26470195094573	805	PsoOvis1B011140	solute carrier family 35 member F6-like
PsoOvis1B011815	2268.34185551645	0.361717417635976	0.124988619718096	2.89400281763097	0.00380364748798877	0.0395686232825436	1.28495462725397	1453	PsoOvis1B011815	peroxiredoxinperoxiredoxin-4-like-like
PsoOvis1B010115	218.490512745737	0.52830352144849	0.182678344527212	2.89198767820996	0.00382812960187723	0.0397302609615389	1.4422322636316	238	PsoOvis1B010115	protein_coding
PsoOvis1B011335	3280.21706849029	0.305995918675006	0.105796022318122	2.89231969189632	0.00382408611097234	0.0397302609615389	1.23627176355398	1758	PsoOvis1B011335	transfer flavoprotein subunit beta
PsoOvis1B004940	1857.93501454385	-0.52420946262977	0.181299303506883	-2.89140362091832	0.00383525208179097	0.0397577356996861	0.695340023198707	-2356	PsoOvis1B004940	protein_coding,protein_coding,protein_coding,protein_coding,protein_coding,protein_coding
PsoOvis1B000918	475.399472487775	0.487393485507592	0.168588678390989	2.89102145030899	0.0038399191022899	0.0397597218004004	1.40190975853442	429	PsoOvis1B000918	protein_coding
PsoOvis1B007551	100.111041759888	1.254747833002	0.434283822498529	2.88923456964886	0.0038618088065075	0.0398933830662938	2.38625435896976	290	PsoOvis1B007551	protein_coding
PsoOvis1B012590	1627.58595916834	0.333916751858951	0.115571865324457	2.88925640268514	0.00386154066403975	0.0398933830662938	1.2604306585842	1014	PsoOvis1B012590	protein_coding
PsoOvis1B001197	1749.20149923555	-0.606461413651989	0.210109870670417	-2.88640134667113	0.00389674890160481	0.0402075693865936	0.656805715401684	-2498	PsoOvis1B001197	sorting nexin-13 isoform X2
PsoOvis1B001873	8659.71264086816	0.278365895890825	0.0964850924863938	2.88506637364813	0.00391331147605376	0.0403316231476353	1.21282037520484	4030	PsoOvis1B001873	2-oxoglutarate dehydrogenase, mitochondrial,2-oxoglutarate dehydrogenase, mitochondrial,2-oxoglutarate dehydrogenase, mitochondrial,protein_coding
PsoOvis1B001345	24332.3544111156	-0.271292485576393	0.0940719340131706	-2.88388336460066	0.00392804209060652	0.0404365306291406	0.828576905462053	-16569	PsoOvis1B001345	synthase lipid-binding, mitochondrial,synthase lipid-binding, mitochondrial
PsoOvis1B004788	3752.13269588293	0.329337085937042	0.114298601024752	2.88137460112676	0.00395944752377167	0.0406655858973266	1.25643591331107	2318	PsoOvis1B004788	glutamate dehydrogenase, mitochondrial-like
PsoOvis1B010770	2867.38312596403	-0.164036647805045	0.0569234692463525	-2.88170503268397	0.00395529808797828	0.0406655858973266	0.892524298994714	-1337	PsoOvis1B010770	protein_coding,protein_coding,protein_coding
PsoOvis1B006157	937.947800033413	-0.296715891042599	0.102995913581231	-2.88085110103503	0.00396602953466765	0.0406704403442479	0.81410349013453	-725	PsoOvis1B006157	non_sense_mediated_decay,protein_coding
PsoOvis1B009864	748.889748477754	-0.378331800151017	0.131337433154782	-2.8806090621944	0.00396907606691389	0.0406704403442479	0.769326655111551	-702	PsoOvis1B009864	protein_coding
PsoOvis1B005644	1779.31785108305	-0.463547150871354	0.160974760833133	-2.879626274779	0.00398146821290975	0.0406752575384539	0.725201014858909	-2012	PsoOvis1B005644	THO complex subunit 5 homolog
PsoOvis1B008937	783.188856776382	0.881981479021329	0.306266292973992	2.8797863142459	0.00397944785447868	0.0406752575384539	1.84290471346949	1389	PsoOvis1B008937	protein_coding
PsoOvis1B012835	1363.11359428082	0.534109547926401	0.185488021775863	2.8794826901103	0.00398328163647624	0.0406752575384539	1.44804812260617	1460	PsoOvis1B012835	Retrovirus-related Pol polyprotein from transposon TNT 1-94
PsoOvis1B002255	739.52437812797	0.378441587498457	0.131448671275749	2.87900656450587	0.00398930030222623	0.0406899470550836	1.29993689291958	489	PsoOvis1B002255	fatty acid synthase-like
PsoOvis1B004950	776.546665976132	-0.269673295190723	0.0937207405493361	-2.87741319168047	0.00400950210181622	0.0408166434623618	0.829507370238023	-550	PsoOvis1B004950	iii 1
PsoOvis1B006794	2257.55200271589	0.221988236607606	0.0771515148323261	2.87730237170397	0.00401091059687549	0.0408166434623618	1.16633985969175	792	PsoOvis1B006794	ATP-binding cassette sub-family B member 7, mitochondrial,non_sense_mediated_decay
PsoOvis1B008610	3377.37743535259	-0.23570334961379	0.0819887890580825	-2.87482413536822	0.00404252595503615	0.0410913050166374	0.84927085758824	-2082	PsoOvis1B008610	trna n6-adenosine threonylcarbamoyltransferase,trna n6-adenosine threonylcarbamoyltransferase
PsoOvis1B005067	104.092041221448	-0.829044114924635	0.288491696611514	-2.8737191560873	0.00405669517683875	0.0411882056583262	0.562902080309057	-189	PsoOvis1B005067	protein_coding
PsoOvis1B000950	3096.69689384409	-0.221230501259893	0.0770431506285628	-2.87151420281967	0.00408510424559855	0.0414292992213442	0.857833462313114	-1852	PsoOvis1B000950	protein_coding,protein_coding,protein_coding,protein_coding,protein_coding,protein_coding
PsoOvis1B013903	1229.42379614543	-0.366915548994988	0.127801226023582	-2.87098614317898	0.00409193461793338	0.0414512510213457	0.775438596849029	-1196	PsoOvis1B013903	putative palmitoyltransferase ZDHHC11,protein_coding,protein_coding,protein_coding
PsoOvis1B002667	938.444051427439	-0.328715712037322	0.114558150956948	-2.86942229157362	0.00411222364690734	0.0415619964495163	0.796244986102265	-791	PsoOvis1B002667	protein_coding,protein_coding,protein_coding
PsoOvis1B013088	1037.04316223098	0.597649328723575	0.208281360525635	2.86943261372646	0.00411208943105804	0.0415619964495163	1.51324892767909	1249	PsoOvis1B013088	protein_coding
PsoOvis1B004328	349.72067763563	0.527894226867005	0.184063923622097	2.86799399077697	0.00413083379121411	0.0416080809536804	1.44182315837527	340	PsoOvis1B004328	cytochrome P450 4C1-like,cytochrome P450 4C1-like
PsoOvis1B006591	4105.39036227474	0.355793198465209	0.12403711470484	2.86844142829231	0.00412499566909354	0.0416080809536804	1.27968896508846	2589	PsoOvis1B006591	retinal dehydrogenase 2
PsoOvis1B008865	480.623329354327	0.490768376705819	0.171102210852705	2.86827606878968	0.00412715239137733	0.0416080809536804	1.40519307970506	467	PsoOvis1B008865	glutamate receptor ionotropic, kainate 3
PsoOvis1B005765	5517.8262574382	-0.145019623218001	0.0506024842880525	-2.86585975487851	0.00415878440442823	0.0417004973464338	0.904367076477016	-2422	PsoOvis1B005765	protein_coding,protein_coding
PsoOvis1B006035	598.605742494662	-0.379528342131338	0.132427725835466	-2.86592811087673	0.00415788653987325	0.0417004973464338	0.768688855726562	-577	PsoOvis1B006035	protein_coding
PsoOvis1B007333	2557.01538063201	-0.225904444436283	0.0788008876054789	-2.86677537907043	0.00414677215743992	0.0417004973464338	0.85505881004118	-1551	PsoOvis1B007333	mitochondrial import inner membrane translocase subunit TIM44-like,protein_coding,mitochondrial import inner membrane translocase subunit TIM44-like
PsoOvis1B008903	485.580956718561	0.451819839351325	0.15763315088659	2.86627423743111	0.00415334282384617	0.0417004973464338	1.36776448975439	446	PsoOvis1B008903	protein_coding
PsoOvis1B007012	445.493990610062	-0.419909202791032	0.146616847498465	-2.86399012088586	0.00418341058707416	0.0418529500625753	0.747471665586389	-476	PsoOvis1B007012	protein_coding
PsoOvis1B011994	73.3422331527263	1.71982697094703	0.600495709201347	2.86401208966902	0.0041831204552866	0.0418529500625753	3.29396898452531	300	PsoOvis1B011994	threonine kinase 3
PsoOvis1B000806	3412.07991694993	0.357239811168949	0.124764777392645	2.86330660491372	0.00419244659827703	0.0418715472846357	1.28097277260993	2234	PsoOvis1B000806	Epoxide hydrolase 1
PsoOvis1B005317	1576.01050403451	0.302829453312615	0.105768423697123	2.86313667848349	0.00419469575453915	0.0418715472846357	1.23356133702491	865	PsoOvis1B005317	non_sense_mediated_decay,non_sense_mediated_decay,non_sense_mediated_decay,non_sense_mediated_decay,non_sense_mediated_decay,non_sense_mediated_decay
PsoOvis1B006407	559.611999348104	-0.413653057336953	0.144560552033155	-2.86145183813411	0.00421705570376842	0.0419664798222481	0.750720061959905	-577	PsoOvis1B006407	protein_coding
PsoOvis1B008156	1986.65295849761	-0.40167894700865	0.140363342269113	-2.86170833862396	0.00421364465793502	0.0419664798222481	0.756976833077567	-1923	PsoOvis1B008156	protein_coding,protein_coding,protein_coding,protein_coding,protein_coding
PsoOvis1B013472	1814.61425836178	0.53894753659637	0.188354122406738	2.86135248705919	0.00421837758681535	0.0419664798222481	1.452912213661	1820	PsoOvis1B013472	KAH7638289.1hypothetical protein HUG17_9395
PsoOvis1B003982	1507.58593293653	-0.424753661285431	0.148517092926321	-2.85996482233967	0.00423688003041258	0.0420563599890339	0.744965922877686	-1581	PsoOvis1B003982	and SEC7 domain-containing 1-like isoform X2,protein_coding
PsoOvis1B009984	2004.19902231167	-0.370920343377102	0.129687620503616	-2.86010601425723	0.00423499408839777	0.0420563599890339	0.773289032474444	-1870	PsoOvis1B009984	protein_coding
PsoOvis1B003211	99.1558567261929	0.880553647614097	0.308102545465262	2.85798887602302	0.00426335337104018	0.0422719099869654	1.84108169788979	170	PsoOvis1B003211	of very long chain fatty acids
PsoOvis1B014337	129.724674057581	-0.701132941564154	0.245371764078827	-2.85743122969483	0.00427085170088277	0.0422990485068479	0.615088990500468	-222	PsoOvis1B014337	protein_coding
PsoOvis1B006812	506.877320287367	0.338085279889159	0.118426112568434	2.85482038172782	0.00430611750280628	0.0425534459342947	1.26407781779894	298	PsoOvis1B006812	XP_027200536.1uncharacterized protein LOC113794612
PsoOvis1B008231	1092.20532486494	-0.794146467206565	0.278147998982319	-2.8551219858211	0.0043020301658286	0.0425534459342947	0.576684252651549	-2003	PsoOvis1B008231	carnitine O-acetyltransferase isoform X1
PsoOvis1B012873	1520.48903113754	-0.263600224649664	0.0923912287517832	-2.85308711888494	0.00432967500854732	0.0427387030843715	0.833006567651465	-1041	PsoOvis1B012873	L1 domain-containing 1
PsoOvis1B003802	855.660246026825	-0.324506688547103	0.113821700523209	-2.85100896450703	0.00435807407790504	0.0429712875783667	0.798571401139731	-690	PsoOvis1B003802	domain and NUDIX domain hydrolase,domain and NUDIX domain hydrolase
PsoOvis1B000343	826.218810738039	-0.638352301692289	0.223985046347508	-2.84997731813711	0.00437223469420719	0.0430154297046918	0.642446266175409	-1218	PsoOvis1B000343	protein_coding
PsoOvis1B004675	4283.25282694464	-0.424160989689682	0.14882212097817	-2.85012057953333	0.00437026576458663	0.0430154297046918	0.745272024189703	-4452	PsoOvis1B004675	Protein bric-a-brac 1
PsoOvis1B000133	1722.21728223048	-0.306399915569956	0.107557498208948	-2.84870809262153	0.00438971359285835	0.0430919508938714	0.808657157243409	-1396	PsoOvis1B000133	protein kinase C, brain isozyme,protein kinase C, brain isozyme,protein_coding,protein_coding,protein_coding,protein_coding
PsoOvis1B002552	619.775771416208	0.312201097902497	0.109585765638129	2.8489201684591	0.00438678863047387	0.0430919508938714	1.24160054671635	350	PsoOvis1B002552	protein_coding,protein_coding
PsoOvis1B000752	3674.79249665932	-0.156989719509628	0.0551225810040148	-2.84801104466052	0.00439933977694167	0.0431387798878033	0.89689455081377	-1658	PsoOvis1B000752	Retinoic acid receptor RXR-alpha-A,Retinoic acid receptor RXR-alpha-A,retinoic acid receptor RXR-beta-A isoform X4,protein_coding
PsoOvis1B000156	1874.35378092398	0.264512592115919	0.0929039393016756	2.8471622850889	0.00441108691815351	0.0431586962344447	1.20123015088364	872	PsoOvis1B000156	glutamine--fructose-6-phosphate aminotransferase 2,glutamine--fructose-6-phosphate aminotransferase isomerizing 2-like isoform X1,glutamine--fructose-6-phosphate aminotransferase isomerizing 2-like isoform X2,glutamine--fructose-6-phosphate aminotransferase isomerizing 2-like isoform X2,glutamine--fructose-6-phosphate aminotransferase isomerizing 2-like isoform X2,protein_coding
PsoOvis1B001382	4638.51489644647	0.611273167985827	0.214689774029586	2.84723932822989	0.00441001944110043	0.0431586962344447	1.5276067162183	5424	PsoOvis1B001382	and LIM domain 3 isoform X1
PsoOvis1B001902	1328.52393616077	0.273032579880639	0.0959117548516024	2.84670612380186	0.00441741209486861	0.0431730352594199	1.20834513071991	635	PsoOvis1B001902	protein_coding
PsoOvis1B003492	85.3112776165706	0.713102948726064	0.25056028967592	2.84603338241828	0.0044267553936393	0.0432168076011995	1.63932619115481	118	PsoOvis1B003492	protein_coding
PsoOvis1B009356	1353.05646504873	-0.62434010352897	0.219483486342762	-2.84458805503915	0.00444688927139508	0.0433657127190713	0.648716435860519	-1972	PsoOvis1B009356	non_sense_mediated_decay,KAH7644801.1hypothetical protein HUG17_0339,KAH7644801.1hypothetical protein HUG17_0339
PsoOvis1B012538	12548.1258621299	-0.623744421191032	0.219323460210336	-2.84394756763753	0.00445583797370782	0.0434053339456363	0.648984343284185	-19377	PsoOvis1B012538	protein_coding
PsoOvis1B008786	927.5172614639	-0.327982555209869	0.115369131151369	-2.84289698584574	0.00447055173544383	0.0434401090084478	0.796649729162191	-798	PsoOvis1B008786	ubiquitin-protein ligase march8
PsoOvis1B012699	1238.85056586627	0.321520994332193	0.11310624789151	2.84264574526946	0.00447407696338696	0.0434401090084478	1.24964732400898	690	PsoOvis1B012699	CD9 antigen
PsoOvis1B013276	1588.6314702742	0.342674553109968	0.120528082674006	2.84310963476291	0.00446756996486186	0.0434401090084478	1.2681053045737	1022	PsoOvis1B013276	beta-ureidopropionase-like
PsoOvis1B013684	3711.3172852566	0.291663529050855	0.102670138569493	2.84078246230709	0.00450029992413558	0.0436470136746948	1.22405088119973	1911	PsoOvis1B013684	replication licensing factor mcm5-a
PsoOvis1B003895	1671.05778195697	-0.659393534430631	0.232236889742263	-2.83931435338472	0.00452105938746288	0.0437528230917431	0.633144395897317	-2593	PsoOvis1B003895	Sphingomyelin phosphodiesterase 4,Sphingomyelin phosphodiesterase 4
PsoOvis1B012355	265.949838375909	0.400722151376452	0.141125411557582	2.83947552006217	0.00451877621491355	0.0437528230917431	1.32016856527947	184	PsoOvis1B012355	pancreatic triacylglycerol lipase-like
PsoOvis1B010775	105.981920163767	-0.565559933683229	0.199239434974403	-2.83859434632451	0.00453127215766053	0.0437604995705664	0.675693117999335	-143	PsoOvis1B010775	protein_coding
PsoOvis1B010935	2187.03494274952	0.336595978988737	0.118579671996095	2.83856392350134	0.00453170414283217	0.0437604995705664	1.26277357760349	1313	PsoOvis1B010935	acyl1-likeprotein thioesterase 2
PsoOvis1B003159	493.020327276868	0.62027623336936	0.218756734640302	2.83546120026554	0.00457595730386073	0.0441398530808889	1.53716947553817	594	PsoOvis1B003159	PI-PLC X domain-containing protein 1-like
PsoOvis1B008892	2225.47106732008	0.190945561434628	0.0673590985135299	2.83474045301058	0.00458629295277315	0.0441915689722741	1.14151163258481	684	PsoOvis1B008892	Protein EFR3 B,Protein EFR3 B,Protein EFR3 B
PsoOvis1B000409	895.705364087434	0.417681580969893	0.147382269509094	2.83400155501148	0.00459691083093079	0.0442458892979298	1.33577922434622	709	PsoOvis1B000409	gamma-aminobutyric acid receptor subunit rho-3-like isoform X3,protein_coding,gamma-aminobutyric acid receptor subunit rho-3-like isoform X3,protein_coding
PsoOvis1B001128	11767.1171731275	0.410722605291815	0.144960194858658	2.83334749716836	0.00460632813547129	0.0442885488696179	1.32935148207258	8607	PsoOvis1B001128	Nucleoside diphosphate kinase
PsoOvis1B007691	1203.69709707077	-0.471955138862999	0.166664682187075	-2.83176455065174	0.00462919218619202	0.0444602631158161	0.720986854735014	-1335	PsoOvis1B007691	transporter sub-family g
PsoOvis1B003140	1853.23218790713	-0.283201550734264	0.100084892308146	-2.82961338323	0.00466042833208168	0.0446636950401441	0.821765375099604	-1353	PsoOvis1B003140	length regulation TEL2 homolog,non_sense_mediated_decay
PsoOvis1B007983	2678.61339303247	0.413958350550692	0.146280787223395	2.82988872570469	0.00465641958461646	0.0446636950401441	1.33233636105412	2054	PsoOvis1B007983	Alcohol dehydrogenase class-3
PsoOvis1B006153	411.956116936004	0.563452400628919	0.199290385386544	2.82729344687676	0.00469432887016554	0.0449401052613693	1.47780140022098	476	PsoOvis1B006153	protein_coding,protein_coding,protein_coding,protein_coding
PsoOvis1B006739	446.694846849494	0.371743772185623	0.131515956878512	2.82660584319073	0.00470441941945143	0.0449882261812772	1.2939158299818	305	PsoOvis1B006739	plasma membrane-associated
PsoOvis1B014098	1876.86223628136	-0.413494583169184	0.146365834831934	-2.82507583579176	0.00472694268848154	0.0451550095101828	0.750802530027018	-1884	PsoOvis1B014098	protein_coding,protein_coding,protein_coding
PsoOvis1B012934	1718.8986282786	0.570608102993285	0.202059903357327	2.82395514158101	0.00474350233400116	0.0452645271055492	1.48514943644503	2179	PsoOvis1B012934	calcium-independent protein kinase C-like
PsoOvis1B001528	1620.86784894264	0.226107416644123	0.0801206448686053	2.82208682936751	0.00477122572955242	0.0453190753757425	1.16967474957971	626	PsoOvis1B001528	epidermal cell surface receptor,non_sense_mediated_decay
PsoOvis1B006822	1036.78090690629	-0.53863461123381	0.190897065697874	-2.8215971223271	0.00477851657843613	0.0453190753757425	0.688422134147871	-1240	PsoOvis1B006822	protein_coding
PsoOvis1B007896	121.431177567746	-0.814232892471294	0.288608658016556	-2.82123515651629	0.00478391207119929	0.0453190753757425	0.568710800246569	-233	PsoOvis1B007896	protein_coding
PsoOvis1B012525	477.455767847976	0.395740951508491	0.140225798189682	2.82216936268159	0.00476999795015107	0.0453190753757425	1.31561827307082	294	PsoOvis1B012525	protein_coding
PsoOvis1B013032	673.692686267674	0.285914722033121	0.101274391178188	2.82316900360394	0.00475514981296181	0.0453190753757425	1.21918302581542	348	PsoOvis1B013032	i-set domain containing 7
PsoOvis1B013535	1249.23434693821	-0.367436695531969	0.130213953626515	-2.82179202227333	0.00477561366501892	0.0453190753757425	0.775158534779876	-1177	PsoOvis1B013535	protein_coding
PsoOvis1B013817	655.783864248981	0.327239883358908	0.115994505723674	2.82116710026309	0.00478492713895165	0.0453190753757425	1.25461079692891	403	PsoOvis1B013817	branched-chain-amino-acid aminotransferase, cytosolic-like,branched-chain-amino-acid aminotransferase, cytosolic
PsoOvis1B011579	1138.48916371377	-0.267457981404914	0.0948206205632847	-2.82067318074984	0.00479229985432094	0.0453405664598373	0.83078208918449	-755	PsoOvis1B011579	protein_coding
PsoOvis1B011339	6195.35895839767	0.294450994119416	0.104423936891945	2.81976530365931	0.00480587851653377	0.0454206646179639	1.22641818496282	3145	PsoOvis1B011339	protein_coding
PsoOvis1B004081	2934.69737474753	0.194002396050647	0.0688237007112436	2.81883121723725	0.00481988550697454	0.0455046363910328	1.14393287306396	872	PsoOvis1B004081	nuclear ribonucleoprotein l,nuclear ribonucleoprotein l
PsoOvis1B006553	2919.92287631564	-0.226050926404251	0.0802284266416719	-2.81759141823724	0.00483853382815617	0.0456322022604452	0.854971997280816	-1790	PsoOvis1B006553	probable serine serine/threonine-protein kinase DDB_G0282963 isoform X1
PsoOvis1B012044	1754.31751465198	-0.446701946267838	0.158675604114389	-2.81518982556266	0.00487484297382522	0.0459258801478931	0.733718239022603	-1936	PsoOvis1B012044	protein_coding
PsoOvis1B001452	2019.51354647424	-0.385173032710853	0.136839463801875	-2.81478034193799	0.00488105840499828	0.0459357233792423	0.765687158715161	-1645	PsoOvis1B001452	dual oxidase-like isoform X1,dual oxidase-like isoform X1
PsoOvis1B014090	1759.25202147063	-0.275737468472847	0.0979974144656672	-2.81372187191173	0.00489715783869047	0.0460384658612975	0.826027966036966	-1248	PsoOvis1B014090	1
PsoOvis1B000931	61.5303196912815	-1.23243228457572	0.438341993903218	-2.8115770373756	0.00492992835387301	0.0461511944107564	0.425599309536907	-176	PsoOvis1B000931	protein_coding,protein_coding
PsoOvis1B002906	681.398579495082	-0.341701142582543	0.121519898473006	-2.8118945693363	0.00492506436897737	0.0461511944107564	0.789110289836355	-591	PsoOvis1B002906	FHA domain-interacting nucleolar phosphoproteinphosphoprotein-like-like
PsoOvis1B008363	7129.68468171387	0.254962633921858	0.090650894073419	2.81257715688233	0.00491462311907231	0.0461511944107564	1.19330483580745	3235	PsoOvis1B008363	UTP--glucose-1-phosphate uridylyltransferase,UTP--glucose-1-phosphate uridylyltransferase
PsoOvis1B012670	572.729453219479	-0.974898696120991	0.346663994398913	-2.81222945524351	0.00491993925790497	0.0461511944107564	0.508775570253499	-1258	PsoOvis1B012670	f-box only 33-like
PsoOvis1B000491	7323.52744283919	-0.312817021942724	0.111307323986512	-2.81039028465576	0.00494814563271062	0.0462729745273696	0.805068238534188	-5821	PsoOvis1B000491	protein_coding
PsoOvis1B004882	413.678063314302	-0.590847095257963	0.210282990607313	-2.80977122092259	0.00495767272983937	0.0463133170682365	0.663952944841036	-570	PsoOvis1B004882	and mynd domain-containing 4-like isoform x1
PsoOvis1B001124	1105.92630660703	-0.320295809062836	0.114009170845647	-2.80938635626491	0.0049636039736462	0.0463200185944043	0.800905643686218	-910	PsoOvis1B001124	protein_coding,protein_coding,protein_coding,protein_coding
PsoOvis1B002902	1105.53001678624	0.32430816535728	0.115462245043133	2.80878104558013	0.00497294554977066	0.046343152740253	1.25206387588001	646	PsoOvis1B002902	acylpyruvase FAHD1, mitochondrial-like
PsoOvis1B004569	4655.7318391381	0.453285800667112	0.161394956993432	2.80854996408319	0.00497651595162105	0.046343152740253	1.36915501847479	3758	PsoOvis1B004569	isocitrate dehydrogenase [NAD] subunit alpha, mitochondrial,isocitrate dehydrogenase [NAD] subunit alpha, mitochondrial
PsoOvis1B013977	513.262219882479	-0.381555871851012	0.135887722452207	-2.80787598000406	0.00498694281213855	0.046391622977004	0.767609317222937	-478	PsoOvis1B013977	FMRFamide receptor
PsoOvis1B008151	2893.35066501312	-0.234522570730724	0.0835357554085194	-2.80745136718793	0.00499352191754664	0.046404235058038	0.849966230866202	-1793	PsoOvis1B008151	protein_coding,protein_coding
PsoOvis1B000688	2868.76415966281	0.252733499668094	0.0900611219344276	2.80624418438965	0.0050122693443318	0.046462062899435	1.19146246258794	1215	PsoOvis1B000688	tyrosineCSK-likeprotein kinase CSK
PsoOvis1B003463	809.604078864321	-0.406958660493637	0.145035081303927	-2.80593258427483	0.00501711878487946	0.046462062899435	0.754211649487503	-816	PsoOvis1B003463	dual specificity protein phosphatase 14-like,specificity phosphatase 14
PsoOvis1B003487	3833.90297471825	0.222167964575861	0.0792032993185182	2.80503421558749	0.00503112387542283	0.046462062899435	1.16648516895333	1392	PsoOvis1B003487	Solute carrier family 12 member 2,Solute carrier family 12 member 2
PsoOvis1B003829	1184.06499256167	-0.597690812632993	0.213061227997838	-2.80525376789369	0.00502769791189166	0.046462062899435	0.660810807572971	-1671	PsoOvis1B003829	Condensin complex subunit 1,condensin complex subunit 1-like
PsoOvis1B006743	376.311008257204	-0.476523335539307	0.169879768757852	-2.80506230390829	0.00503068545868384	0.046462062899435	0.718707509022324	-444	PsoOvis1B006743	protein_coding
PsoOvis1B011641	1868.05368066313	0.374355083873745	0.133407680259794	2.80609844309366	0.00501453699202802	0.046462062899435	1.2962599686594	1292	PsoOvis1B011641	alanine aminotransferase 2-like
PsoOvis1B000857	5543.52128734707	-0.21870586910893	0.0780620243988781	-2.80169353527646	0.00508351394591186	0.0468484832940674	0.859335935060326	-3392	PsoOvis1B000857	protein_coding
PsoOvis1B013707	1267.51057877881	0.486321032902811	0.173575213262348	2.80178847983189	0.00508201819942066	0.0468484832940674	1.40086801163136	1199	PsoOvis1B013707	Estradiol 17-beta-dehydrogenase 8
PsoOvis1B006941	512.422557165041	0.408627266397242	0.145974515640151	2.7993055130566	0.00512126571206502	0.0470986796956373	1.32742216228746	393	PsoOvis1B006941	domain-containing 3-like isoform X1,domain-containing 3-like isoform X1
PsoOvis1B013647	5087.41092237599	0.419813735895204	0.149966053945928	2.79939176132869	0.00511989783181994	0.0470986796956373	1.33775482819838	4055	PsoOvis1B013647	methylmalonate-semialdehyde dehydrogenase [acylating], mitochondrial
PsoOvis1B007279	399.002874913436	0.686056841994389	0.245130189791881	2.79874479180578	0.00513016669522319	0.0471317486249874	1.60888013030008	582	PsoOvis1B007279	and sea domain containing
PsoOvis1B001431	1772.76078082218	-0.409122056292547	0.146248529835211	-2.7974438905713	0.00515087129150804	0.0472458327432186	0.753081517684828	-1803	PsoOvis1B001431	s-specific cyclin-e1,s-specific cyclin-e1
PsoOvis1B010451	1012.39782209569	0.286096341300165	0.102276013052138	2.79729657778426	0.00515322061325741	0.0472458327432186	1.21933651706579	520	PsoOvis1B010451	solute carrier family 41 member 1
PsoOvis1B004835	10783.1327399648	0.257297321665093	0.0920168815597143	2.7961969293441	0.00517078825367583	0.0473580235522227	1.19523750319315	4693	PsoOvis1B004835	peptidyl-prolyl cis-trans isomerase
PsoOvis1B003853	194.304687842937	0.568899955937434	0.203503214671786	2.79553301826198	0.00518142087251145	0.0473861022207341	1.48339206406618	227	PsoOvis1B003853	protein_coding
PsoOvis1B006144	60.0046652106604	-1.52995901026919	0.547324910102569	-2.79533962739331	0.00518452176480792	0.0473861022207341	0.34628720557108	-187	PsoOvis1B006144	xiia secretory phospholipase a2
PsoOvis1B008356	4582.54574519748	-0.184367196602221	0.0660280272621266	-2.79225662566438	0.00523418258744324	0.0477908305311878	0.880034997413538	-2338	PsoOvis1B008356	leucine-rich repeat-containing protein 47-like
PsoOvis1B007576	8592.93691750555	0.282044578862108	0.101103630637064	2.78965826533544	0.00527637011865052	0.0481092534242109	1.21591685408395	4061	PsoOvis1B007576	Der f 29 allergen
PsoOvis1B008379	678.497167299379	0.357458801712959	0.128147042350075	2.78944246513661	0.00527988767318839	0.0481092534242109	1.28116722965592	437	PsoOvis1B008379	transporter nipa2
PsoOvis1B012675	8824.1023722535	0.20308418756856	0.0728657884254647	2.78709929525153	0.00531821805689117	0.0484088619030955	1.1511566643964	2986	PsoOvis1B012675	voltage-dependent anion-selective channel protein 2-like
PsoOvis1B002998	653.045791809633	-0.748718381031216	0.268691600305201	-2.78653437688697	0.00532749670568081	0.0484436854997628	0.595132008603591	-1126	PsoOvis1B002998	potassium voltage-gated channel subfamily h member 6-like isoform x1
PsoOvis1B010409	1815.48196184375	-0.293275369664456	0.105292668767415	-2.78533513394255	0.00534724246161504	0.0485408916058707	0.81604727094962	-1358	PsoOvis1B010409	repeat and FYVE domain-containing 3,repeat and FYVE domain-containing 3,non_sense_mediated_decay,non_sense_mediated_decay
PsoOvis1B011686	1433.22920279782	-0.625388532167276	0.224538155811812	-2.78522164710135	0.00534911446219579	0.0485408916058707	0.648245174922778	-2088	PsoOvis1B011686	Endoplasmic reticulum mannosyl-oligosaccharide 1,2-alpha-mannosidase
PsoOvis1B008040	2006.70369849244	-0.601989096439744	0.216374738293274	-2.7821597899465	0.00539984465233568	0.048876086263002	0.658844955248242	-2818	PsoOvis1B008040	protein_coding,protein_coding,protein_coding
PsoOvis1B009877	1158.39846108825	-0.57784331734224	0.207690989273362	-2.78222622639485	0.00539873930954121	0.048876086263002	0.669964558189321	-1505	PsoOvis1B009877	protein fem-1 homolog B-like
PsoOvis1B013875	247.232287376356	0.423538712751776	0.152242702268159	2.7819968145715	0.00540255703627509	0.048876086263002	1.34121331683011	192	PsoOvis1B013875	calcium-binding mitochondrial carrier aralar1
PsoOvis1B001306	362.327497196454	-0.390549919074606	0.140442784174437	-2.78084717111221	0.00542172541548213	0.0489833231643997	0.762838774095243	-341	PsoOvis1B001306	polyglutamylase ttll4,protein_coding
PsoOvis1B001797	1316.1073705772	0.243305426523448	0.0875210195961567	2.77996563164047	0.00543646517785886	0.0489833231643997	1.18370159140517	562	PsoOvis1B001797	protein_coding
PsoOvis1B002347	309.648197367038	0.435868812069164	0.156786175015254	2.78002070033763	0.00543554334458994	0.0489833231643997	1.35272521871146	271	PsoOvis1B002347	protein phosphatase 1 regulatory subunit 12A isoform X1,repeat domain containing
PsoOvis1B013655	1138.11793733552	0.457491671148923	0.164555028552339	2.78017435974868	0.0054329718788779	0.0489833231643997	1.37315232247937	1059	PsoOvis1B013655	lipoamide acyltransferase component of branched-chain alpha-keto acid dehydrogenase complex, mitochondrial,lipoamide acyltransferase component of branched-chain alpha-keto acid dehydrogenase complex, mitochondrial
PsoOvis1B001373	901.232963254798	0.785613905058091	0.282632884552664	2.77962667472866	0.00544214232219401	0.0489847947217544	1.72382569699629	1387	PsoOvis1B001373	protein_coding
PsoOvis1B005578	10480.9530066466	0.354819956891549	0.127671871744724	2.77915528332662	0.00545004649128736	0.0490062884904827	1.2788259784749	6624	PsoOvis1B005578	aspartic protease
PsoOvis1B005832	7454.83221760429	-0.2064817157381	0.0743113564977416	-2.778602429958	0.00545932979691438	0.0490401273162662	0.866648141465672	-4158	PsoOvis1B005832	sodiumchloridetransporter-likedependent and chloride-dependent glycine transporter 2
PsoOvis1B004152	420.252104101358	0.406093861802766	0.1461958989005	2.77773771259582	0.00547387843066359	0.0490852289291718	1.32509322486428	289	PsoOvis1B004152	protein_coding
PsoOvis1B009951	113.001564572469	0.572405794978352	0.206075762961403	2.77764734072857	0.00547540093075295	0.0490852289291718	1.48700118283076	132	PsoOvis1B009951	protein_coding
PsoOvis1B002037	505.713010937145	-0.432539755003843	0.155747219572631	-2.77719086215939	0.00548309709477757	0.0491046719657298	0.740956239332781	-563	PsoOvis1B002037	protein_coding
PsoOvis1B009202	1029.47371764092	-0.569982371580883	0.205281790749655	-2.77658514912308	0.00549332440472846	0.0491467210590207	0.673625019466629	-1340	PsoOvis1B009202	midasin-like, partial
PsoOvis1B006397	2153.21548549561	-0.435134594254349	0.15689059871046	-2.77349055858589	0.00554584496169186	0.0495666867602319	0.739624749129436	-2276	PsoOvis1B006397	protein_coding
PsoOvis1B009885	4665.0075390766	-0.950766598450457	0.342930246114151	-2.77247810370735	0.00556312619471362	0.0496711689586289	0.517357482924158	-10028	PsoOvis1B009885	protein_coding
PsoOvis1B009989	526.54951633059	0.359210438573228	0.129586075811751	2.77198330393963	0.00557158942007218	0.0496967875581539	1.28272369348497	357	PsoOvis1B009989	protein_coding
PsoOvis1B012030	907.314135672772	0.366907729053381	0.13240738831108	2.77105177991551	0.00558755405768122	0.0497891978419658	1.28958576953438	612	PsoOvis1B012030	mitochondrial fission 1 protein-like
PsoOvis1B000861	111583.735991676	0.599760978691099	0.21652080896258	2.76999232343877	0.00560576138363392	0.0498740574261578	1.5154654680193	123295	PsoOvis1B000861	actin
PsoOvis1B006379	121.887508289705	-1.76194288953056	0.636116163800601	-2.76984455009521	0.00560830519684057	0.0498740574261578	0.294850819787299	-430	PsoOvis1B006379	protein_coding
PsoOvis1B002243	596.505387457908	-0.698076550081226	0.252144329632068	-2.7685593846186	0.00563047236101889	0.0498884641385503	0.616393455735888	-951	PsoOvis1B002243	protein_coding
PsoOvis1B002961	1622.21930998114	-0.428370211117579	0.154708316500703	-2.76888935777174	0.00562477329301817	0.0498884641385503	0.743100780067179	-1677	PsoOvis1B002961	non_sense_mediated_decay
PsoOvis1B003017	768.190003753072	-1.02177628306631	0.369079018810494	-2.76844857331472	0.00563238738529558	0.0498884641385503	0.49250958837862	-1777	PsoOvis1B003017	protein_coding
PsoOvis1B007822	2651.45840096158	-0.476920001863583	0.17221605401617	-2.76931209803937	0.00561747962014736	0.0498884641385503	0.718509928889818	-3018	PsoOvis1B007822	serum response factor homolog
PsoOvis1B002848	7322.65974926875	0.408990281606575	0.147801187766823	2.76716505317816	0.00565461184599953	0.0499856434227461	1.32775621421866	5550	PsoOvis1B002848	ATP synthase subunit b, mitochondrial-like
PsoOvis1B005450	215.563863942945	0.456211855553525	0.164858915543166	2.7672865252718	0.00565250514351469	0.0499856434227461	1.37193473840883	189	PsoOvis1B005450	gamma-aminobutyric acid type b receptor subunit 1,gamma-aminobutyric acid type b receptor subunit 1
PsoOvis1B008448	1515.68657250486	0.185756071520963	0.0671558634432917	2.76604397585954	0.00567408825852894	0.050107952374524	1.13741289973156	449	PsoOvis1B008448	and senescent cell antigen-like-containing domain 1,and senescent cell antigen-like-containing domain 1,and senescent cell antigen-like-containing domain 1,protein_coding
PsoOvis1B009466	4142.46177785168	-0.335338002044515	0.121287292684343	-2.76482387085061	0.00569535381877731	0.0502458027070682	0.792598420804758	-3513	PsoOvis1B009466	protein_coding
PsoOvis1B014635	960.738163312359	0.384442755797544	0.139129866878893	2.76319358612041	0.00572388071064618	0.0504473772156554	1.30535549320941	670	PsoOvis1B014635	ribosomal S34, mitochondrial-like
PsoOvis1B000433	4129.18515535189	0.233325155054241	0.0844572459866368	2.762642237839	0.00573355737970287	0.0504511452416568	1.17554124241402	1609	PsoOvis1B000433	Kinesin heavy chain,kinesin heavy chain-like
PsoOvis1B012479	172.660934179794	-0.74427014866875	0.269416892619094	-2.76252220650845	0.00573566599438016	0.0504511452416568	0.59696979881146	-295	PsoOvis1B012479	protein_coding,protein_coding
PsoOvis1B006194	66.017975309938	0.717354492586785	0.259722571681134	2.76200288617	0.00574479706041566	0.050481480795977	1.64416432167895	98	PsoOvis1B006194	protein_coding
PsoOvis1B006023	316.902869825736	0.405072995084058	0.146733491120762	2.76060354040566	0.00576946665668621	0.0506390643868052	1.3241559061386	248	PsoOvis1B006023	pterin-4-alpha-carbinolamine dehydratase
PsoOvis1B011646	1416.39506921084	0.318493146633404	0.115381869903461	2.76033961747964	0.00577413014676201	0.0506390643868052	1.24702738431931	791	PsoOvis1B011646	S-phase kinase-associated protein 1
PsoOvis1B008531	3985.78204352674	-0.417793238533752	0.151399077190447	-2.7595494390511	0.00578811284463138	0.0507116316683483	0.748568767685955	-4132	PsoOvis1B008531	cytochrome P450 307a1-like
PsoOvis1B014064	6906.15737473746	0.505276103589599	0.183143480087857	2.75890849811967	0.00579947710996154	0.0507611375811806	1.41939497462135	6898	PsoOvis1B014064	protein_coding,protein_coding,protein_coding
PsoOvis1B005222	116.903009242484	-1.21501595452633	0.440560804922139	-2.75788481624248	0.00581766932881738	0.0508702503122181	0.430768316033961	-310	PsoOvis1B005222	Polyprenol reductase
PsoOvis1B012288	2434.24872184071	-0.283842376210554	0.103061128195858	-2.7541167186831	0.00588507761569751	0.0514090752584628	0.821400439174686	-1806	PsoOvis1B012288	PHO-like isoform X2,protein_coding
PsoOvis1B008485	291.275173809722	0.514068038654613	0.186677348533079	2.75377833836932	0.00589116528704501	0.051411701778102	1.42807132708552	282	PsoOvis1B008485	protease 9
PsoOvis1B000105	3710.55182379295	0.311027070491338	0.113028098115597	2.75176770800162	0.00592745497651927	0.0514755718586483	1.24059057573355	2086	PsoOvis1B000105	lipoma-preferred partner,lipoma-preferred partner
PsoOvis1B001068	409.768452793344	0.647803910975335	0.235411829155149	2.75178997291762	0.00592705201837378	0.0514755718586483	1.56678140476189	529	PsoOvis1B001068	protein_coding
PsoOvis1B006203	832.366193344918	-0.354930789792676	0.12894663403358	-2.75254016867355	0.00591348913777566	0.0514755718586483	0.781907152551288	-744	PsoOvis1B006203	gamma-secretase subunit aph-1
PsoOvis1B007826	2599.18466222154	0.257141022120458	0.0934432579089583	2.75184136207013	0.00592612205397683	0.0514755718586483	1.19510801986306	1100	PsoOvis1B007826	serine--tRNA ligase, cytoplasmic
PsoOvis1B010380	1548.42210024709	0.326828250667225	0.118760318142963	2.75199878021371	0.00592327415302432	0.0514755718586483	1.25425287988059	898	PsoOvis1B010380	membrane complex subunit 3-like
PsoOvis1B010150	2680.25201551573	0.33306533726044	0.121069118700952	2.7510346224881	0.00594073640847043	0.0515405295438001	1.2596870277873	1666	PsoOvis1B010150	XII-like protease CTRL-1,histone H2B-like
PsoOvis1B013191	6892.9015374035	0.866432356022041	0.315011036556221	2.75048254021222	0.00595075627154128	0.0515770914306075	1.82314885225125	13254	PsoOvis1B013191	protein_coding
PsoOvis1B000618	1265.79339537672	-0.50109313973876	0.18228884704128	-2.74889631412987	0.00597962983170203	0.0516761006078218	0.706571204551747	-1535	PsoOvis1B000618	E3 ubiquitin-protein ligase COP1-like isoform X1
PsoOvis1B004979	933.435061948734	-0.724427997585054	0.263514201026861	-2.74910420296935	0.0059758385241517	0.0516761006078218	0.605236962522317	-1591	PsoOvis1B004979	polymerase alpha subunit b
PsoOvis1B008173	3891.192922511	-0.219948091548677	0.0800038098123654	-2.74922021919363	0.00597372365643467	0.0516761006078218	0.858596328346766	-2377	PsoOvis1B008173	choline-phosphate cytidylyltransferase A-like isoform X1
PsoOvis1B009211	3272.25276850779	0.355118000337683	0.129205161251994	2.74848153817232	0.00598720065486048	0.0516912445265116	1.27909019583449	1998	PsoOvis1B009211	Protein disulfide-isomerase A6,Protein disulfide-isomerase A6
PsoOvis1B005913	2031.20532774866	0.480208656889516	0.174768312780334	2.74768720513477	0.00600172357032511	0.0517437770507065	1.39494540262395	1839	PsoOvis1B005913	dehydrogenase [ubiquinone] 1 beta subcomplex subunit 7
PsoOvis1B009954	116.11730572229	0.526175959276733	0.191509987846753	2.74751184098963	0.00600493405439874	0.0517437770507065	1.44010695142252	106	PsoOvis1B009954	protein_coding
PsoOvis1B002018	2051.21042381234	-0.430643451427656	0.156813758998565	-2.74620960671951	0.00602882319360785	0.0518992880348955	0.741930805516788	-2070	PsoOvis1B002018	protein_coding
PsoOvis1B011414	1726.23974982417	-0.253375057428446	0.0923314613847716	-2.74418983116231	0.00606604484742717	0.0521691601399255	0.838931511730414	-1145	PsoOvis1B011414	protein_coding,protein_coding
PsoOvis1B001731	2129.02940333372	0.315438956387818	0.114971614945721	2.74362464628107	0.00607649742042455	0.0522085136199726	1.2443902155921	1190	PsoOvis1B001731	Hemocyte protein-glutamine gamma-glutamyltransferase
PsoOvis1B004787	2579.60336848413	0.318507632708855	0.116122228969971	2.7428653026564	0.00609056632084644	0.0522788320718838	1.24703990576214	1420	PsoOvis1B004787	protein_coding
PsoOvis1B011407	4011.28366147543	-0.219100520928579	0.0798937741033245	-2.74239793260013	0.00609924019873359	0.0523027508933873	0.859100894321217	-2356	PsoOvis1B011407	Coatomer subunit delta
PsoOvis1B008778	3423.99916402644	0.401342137638815	0.14643469069738	2.74075859844047	0.00612975247558073	0.052513713590221	1.32073601872275	2506	PsoOvis1B008778	c1, heme, mitochondrial
PsoOvis1B002835	6418.91578361854	0.335518978714162	0.12246878129731	2.73962862339295	0.00615086421614535	0.0526438128094752	1.26183124402545	3797	PsoOvis1B002835	V-type proton ATPase subunit B
PsoOvis1B006631	2790.04145500067	-0.216583005783318	0.0790673166120928	-2.73922291869196	0.00615846010736375	0.052658093930529	0.860601341471393	-1589	PsoOvis1B006631	protein_coding
PsoOvis1B007496	1623.81006663377	-0.318178265133613	0.116199363782804	-2.738210045008	0.0061774607298814	0.0527417266460107	0.802082051782718	-1291	PsoOvis1B007496	E3 ubiquitin-protein ligase arkadia-like isoform X1,E3 ubiquitin-protein ligase arkadia-like isoform X1,protein_coding,protein_coding
PsoOvis1B010591	1308.84424082904	-0.268425921614046	0.0980347613880065	-2.73806880144949	0.00618011452481958	0.0527417266460107	0.830224883631424	-921	PsoOvis1B010591	Calmodulin-binding transcription activator 1,Calmodulin-binding transcription activator 1
PsoOvis1B005732	628.4277391089	-0.473723025641691	0.173087400624424	-2.73690068677849	0.00620210136256954	0.0528785686229057	0.720103894410309	-739	PsoOvis1B005732	Prefoldin subunit 6
PsoOvis1B000216	521.526269068126	-0.445937921819552	0.162989357368712	-2.73599411040537	0.00621921391003106	0.0529736302748955	0.734106905455284	-541	PsoOvis1B000216	protein_coding
PsoOvis1B011125	1433.09514801103	-0.206414557897999	0.0754611999361544	-2.73537338490032	0.00623095523809755	0.0530228030031213	0.866688485107498	-813	PsoOvis1B011125	protein_coding
PsoOvis1B012665	2418.869347804	0.619710160662611	0.22659488866851	2.73488146314367	0.00624027435035248	0.0530512893095994	1.53656645204924	2551	PsoOvis1B012665	lysine--tRNA ligase isoform X2
PsoOvis1B006617	767.526292398915	-0.430030250876332	0.157283368879266	-2.73411139359835	0.00625488797485076	0.0531246890712946	0.742246221502751	-844	PsoOvis1B006617	protein_coding
PsoOvis1B012034	787.098532424923	-0.470286873518183	0.172078899266378	-2.73297234886526	0.00627656013843691	0.0532578417095258	0.721821052571201	-911	PsoOvis1B012034	protein_coding
PsoOvis1B005446	1182.60868330836	0.301876757614199	0.110478262571067	2.73245388358648	0.00628644714367484	0.0532908362828314	1.23274701341374	627	PsoOvis1B005446	malonyl-coa-acyl carrier transacylase, mitochondrial,malonyl-coa-acyl carrier transacylase, mitochondrial
PsoOvis1B001347	85.7647881925663	2.1742390279261	0.796165609546391	2.73088789801515	0.00631639527838855	0.0534936660183068	4.51347628755187	470	PsoOvis1B001347	1 mite allergen
PsoOvis1B010970	3518.98231271184	-0.134925856678756	0.0494189197588761	-2.73024698510376	0.00632868917668002	0.0535467377577384	0.910716636151868	-1438	PsoOvis1B010970	sorting nexin-6-like
PsoOvis1B008467	193.84428486257	-0.659054229725923	0.241550906894935	-2.72842788378594	0.00636370030621851	0.0536338497214919	0.633293321436516	-284	PsoOvis1B008467	repeat 30A,repeat 30A
PsoOvis1B009624	2482.71394990699	0.225951957360164	0.082790607227963	2.72919797215653	0.00634885766674575	0.0536338497214919	1.16954871670567	922	PsoOvis1B009624	Rho GDP-dissociation inhibitor 1
PsoOvis1B011876	2625.99450850699	0.420481392175106	0.15414540793408	2.72782301990419	0.00637538030588615	0.0536338497214919	1.33837406309473	2107	PsoOvis1B011876	Cytochrome c oxidase subunit 6B1
PsoOvis1B013038	403.591048417255	0.508878835858527	0.186572011594195	2.72751969338985	0.00638124483966872	0.0536338497214919	1.42294395086174	368	PsoOvis1B013038	mitochondrial mRNA pseudouridine synthase Trub2
PsoOvis1B013540	449.31153162351	0.498119265654385	0.182613209580969	2.7277285514963	0.00637720624374772	0.0536338497214919	1.41237115837863	420	PsoOvis1B013540	protein_coding
PsoOvis1B014129	5025.95298519766	0.386526601629932	0.141638360772082	2.72896833543501	0.00635328040854312	0.0536338497214919	1.30724232652398	3533	PsoOvis1B014129	ATP synthase subunit delta, mitochondrial
PsoOvis1B014155	2123.31674833261	-0.542404350711967	0.19885209115379	-2.72767737852189	0.0063781955399103	0.0536338497214919	0.686625646045701	-2723	PsoOvis1B014155	prominin isoform X1
PsoOvis1B000675	574.435172555207	-0.48181743816102	0.176976087084969	-2.72250023207764	0.0064789987931691	0.0536434531952603	0.716074978587901	-672	PsoOvis1B000675	protein_coding
PsoOvis1B004300	5642.01709838671	0.312545193605429	0.114788373794109	2.7227948552179	0.00647322400892089	0.0536434531952603	1.24189671489733	3021	PsoOvis1B004300	Coatomer subunit gamma-2
PsoOvis1B004923	181.905845808866	0.786214227110546	0.288679314662426	2.72348653740544	0.00645968482853496	0.0536434531952603	1.72454315001835	236	PsoOvis1B004923	protein_coding
PsoOvis1B005493	1185.90768891699	-0.589791583376794	0.216500797606078	-2.72420051056771	0.00644573604383913	0.0536434531952603	0.664438887212534	-1564	PsoOvis1B005493	protein_coding,protein gooseberry isoform X3,protein_coding,protein_coding
PsoOvis1B005547	10052.8247110693	0.42220972528797	0.154981320690319	2.72426201691506	0.00644453567240463	0.0536434531952603	1.33997838158659	7988	PsoOvis1B005547	10.9-like isoform X4
PsoOvis1B007513	132.092666749845	0.748343609103912	0.274533134684499	2.72587718769878	0.00641308554117929	0.0536434531952603	1.67986303404998	197	PsoOvis1B007513	Retrovirus-related Pol polyprotein from transposon TNT 1-94
PsoOvis1B008032	1009.10343296825	-0.283259620211388	0.104008985291261	-2.72341489937782	0.00646108590771974	0.0536434531952603	0.821732299138337	-737	PsoOvis1B008032	phosphatidylinositol 4,5-bisphosphate 3-kinase catalytic subunit alpha isoform-like
PsoOvis1B008068	2260.55643846428	0.283786634127309	0.104104093281649	2.72598920159207	0.00641090956872357	0.0536434531952603	1.21738596132637	1102	PsoOvis1B008068	protein bark beetle-like
PsoOvis1B008389	1114.56375960788	-0.488681308437104	0.179396643178287	-2.7240270485521	0.00644912245043717	0.0536434531952603	0.712676219977287	-1306	PsoOvis1B008389	of tumorigenicity 7 homolog isoform X2,of tumorigenicity 7 homolog
PsoOvis1B009089	181.905845808866	0.786214227110546	0.288679314662426	2.72348653740544	0.00645968482853496	0.0536434531952603	1.72454315001835	236	PsoOvis1B009089	protein_coding
PsoOvis1B009441	2287.1485257258	-0.262551712479845	0.0964320965514387	-2.72265896801066	0.00647588690136696	0.0536434531952603	0.83361219459556	-1511	PsoOvis1B009441	protein_coding
PsoOvis1B010304	181.905845808866	0.786214227110546	0.288679314662426	2.72348653740544	0.00645968482853496	0.0536434531952603	1.72454315001835	236	PsoOvis1B010304	protein_coding
PsoOvis1B010526	161.396284351735	0.648659190248654	0.238118324888188	2.72410445753489	0.00644761103835732	0.0536434531952603	1.56771052208153	204	PsoOvis1B010526	Retrovirus-related Pol polyprotein from transposon TNT 1-94
PsoOvis1B011039	1674.09365097534	-0.366551062222935	0.13451088761133	-2.7250661171911	0.00642886116494315	0.0536434531952603	0.775634530715319	-1391	PsoOvis1B011039	protein_coding
PsoOvis1B013006	53.5459914679099	1.39820127568432	0.512720412526969	2.72702479074943	0.00639082374030321	0.0536434531952603	2.63572759785696	139	PsoOvis1B013006	protein_coding
PsoOvis1B014653	638.295891444518	-0.303684303168938	0.111528631182369	-2.72292683904962	0.00647063855139804	0.0536434531952603	0.810180741525095	-510	PsoOvis1B014653	pre-rrna-processing esf2
PsoOvis1B005076	1030.53808081449	1.77338001312836	0.651774257967759	2.720850035805	0.0065114293509582	0.053811663585035	3.4185393054196	4304	PsoOvis1B005076	protein_coding
PsoOvis1B006232	3075.74066160113	-0.435091767596261	0.159902090401296	-2.7209886156231	0.00650870029941838	0.053811663585035	0.739646705347139	-3258	PsoOvis1B006232	Group 3 secretory phospholipase A2
PsoOvis1B000018	127.584700944349	0.569415015783358	0.209346718224619	2.71996150984513	0.00652895155603776	0.0538562726312344	1.48392174779531	155	PsoOvis1B000018	glutamine synthetase-like isoform X2
PsoOvis1B014455	7614.55810635796	-0.403969299061797	0.148504235973531	-2.72025438475573	0.00652317122681908	0.0538562726312344	0.75577604710439	-7418	PsoOvis1B014455	protein_coding,protein_coding
PsoOvis1B000437	50.0898903379281	1.62369899696694	0.597130880711057	2.7191676890558	0.0065446419823864	0.0538610508829582	3.08164141452926	204	PsoOvis1B000437	protein_coding
PsoOvis1B009107	1223.9933830168	-0.262504464192799	0.0965482796025574	-2.71889323428033	0.00655007465842137	0.0538610508829582	0.833639495856121	-852	PsoOvis1B009107	initiation SPT3 homolog isoform X2
PsoOvis1B009180	953.106962270737	-0.704585927296518	0.259162229019699	-2.71870607828026	0.00655378163040047	0.0538610508829582	0.613618580065551	-1594	PsoOvis1B009180	P subunit p30
PsoOvis1B009929	1442.99219034617	-0.453663939654558	0.166830689678519	-2.71930746392503	0.00654187677619194	0.0538610508829582	0.730186074537748	-1628	PsoOvis1B009929	protein_coding
PsoOvis1B014373	6287.25398429688	0.386196338978492	0.142091557169431	2.71794008505368	0.00656897321975118	0.0539360056231696	1.30694310604284	4665	PsoOvis1B014373	finger nhl-1
PsoOvis1B012409	348.222634490157	0.394511601159158	0.145286471664844	2.71540492819759	0.00661947791928893	0.0543005003092916	1.31449768497544	270	PsoOvis1B012409	ATP-dependent translocase ABCB1
PsoOvis1B010521	1199.33919196433	0.348398876233395	0.128319435943027	2.71509045900172	0.0066257669677411	0.054301949945952	1.27314688619036	781	PsoOvis1B010521	mitogen-activated kinase kinase kinase,protein_coding,protein_coding
PsoOvis1B004811	1123.44833005803	-0.807178953278023	0.29748137892415	-2.71337640089343	0.00666014084422682	0.0545333560001023	0.57149827411563	-2113	PsoOvis1B004811	NAD-dependent protein deacetylase Sir2B-like
PsoOvis1B002431	1713.80617559697	-0.883915334193478	0.325964648228037	-2.71169078916531	0.00669410052523575	0.0547609475747646	0.541894784053442	-3453	PsoOvis1B002431	protein_coding
PsoOvis1B009400	112.297861080579	0.837779122623834	0.30907521415334	2.71059950542716	0.00671616932821329	0.0548909368094268	1.78729666769754	178	PsoOvis1B009400	chitinase
PsoOvis1B000774	167.604007681592	2.07932146237058	0.76770573875503	2.70848758502518	0.00675906408803583	0.0549313143754008	4.22608405566357	813	PsoOvis1B000774	protein_coding
PsoOvis1B000900	171.288553201012	0.662316277298253	0.244451636139091	2.70939596788545	0.00674058403320634	0.0549313143754008	1.58262151726337	227	PsoOvis1B000900	protein_coding
PsoOvis1B001537	234.728543205676	0.429051439956139	0.158419374050394	2.70832682257446	0.00676233936251961	0.0549313143754008	1.34634807308161	189	PsoOvis1B001537	plasma membrane-associated
PsoOvis1B005398	3517.95791489964	-0.278221500657615	0.102726229540026	-2.70837839472351	0.00676128850816814	0.0549313143754008	0.824606934879996	-2553	PsoOvis1B005398	GTPase-activating 44
PsoOvis1B006134	86.0446912045989	0.638755291411765	0.235857445177793	2.70822611060788	0.00676439193231523	0.0549313143754008	1.55698526533475	107	PsoOvis1B006134	acid elongase 1,acid elongase 1
PsoOvis1B013809	579.085334158261	-0.430433902301019	0.158921153138377	-2.70847457245813	0.00675932914496667	0.0549313143754008	0.74203857759572	-659	PsoOvis1B013809	disintegrin and metalloproteinase with thrombospondin motifs 16,protein_coding
PsoOvis1B013828	1176.78599394735	-0.300359373548876	0.110863455317873	-2.70927306647326	0.00674308166848412	0.0549313143754008	0.812050090487849	-919	PsoOvis1B013828	-cyclic nucleotide phosphodiesterase,-cyclic phosphodiesterase 7B,protein_coding
PsoOvis1B001466	998.772835412433	-0.563301499985664	0.208063174307186	-2.70735800249784	0.00678210771984852	0.0549541389580548	0.676751694562111	-1373	PsoOvis1B001466	finger CCCH domain-containing 14
PsoOvis1B005184	1837.93164882269	-0.329023813126692	0.121519366148816	-2.7075833552634	0.00677750486401798	0.0549541389580548	0.796074958655772	-1539	PsoOvis1B005184	suppressor 1,protein_coding,protein_coding,protein_coding,protein_coding
PsoOvis1B006381	1835.10604054954	0.353431360170004	0.130553362627262	2.70717929479208	0.00678575984207408	0.0549541389580548	1.27759569820621	1199	PsoOvis1B006381	succinate--CoA ligase ADP-forming subunit beta, mitochondrial
PsoOvis1B006963	761.469230040359	-0.329315911845288	0.121680345648935	-2.70640184402017	0.00680166862814291	0.0550328088273421	0.795913795741777	-630	PsoOvis1B006963	protein_coding,protein_coding
PsoOvis1B003810	1010.4556835765	0.529659068810048	0.195769004217993	2.70553079087158	0.00681953258298812	0.0551271405525627	1.44358801299763	1001	PsoOvis1B003810	1 isoform X2,protein_coding
PsoOvis1B001151	2524.81383539482	-0.424740400483567	0.157089936541813	-2.70380401083498	0.0068550708571118	0.0553137597589294	0.744972770403061	-2624	PsoOvis1B001151	protein_coding
PsoOvis1B012153	1458.03059032909	-0.216000111739989	0.0798819230644706	-2.70399238593269	0.0068511859032853	0.0553137597589294	0.860949121656448	-865	PsoOvis1B012153	type-1 repeat family,type-1 repeat family
PsoOvis1B002510	51.1938081769718	-0.944016126347232	0.349445281122913	-2.70147052297778	0.00690335993194448	0.0556024022079735	0.519783907445934	-107	PsoOvis1B002510	ATP-binding cassette sub-family D member 4-like
PsoOvis1B002566	1728.62417802986	-0.644903373137847	0.23870757776619	-2.7016460020784	0.00689971797891773	0.0556024022079735	0.639535623149633	-2598	PsoOvis1B002566	exportin-6-like isoform X1,exportin-6-like isoform X1
PsoOvis1B000972	207.844529987209	1.46214705936924	0.5418644884324	2.69836294974633	0.00696814229398719	0.0556996574407931	2.75518092447886	761	PsoOvis1B000972	protein_coding
PsoOvis1B005255	847.078650015023	0.362434896769901	0.134340325852146	2.69788609243656	0.00697813132953656	0.0556996574407931	1.28559381806768	568	PsoOvis1B005255	Diacylglycerol kinase epsilon
PsoOvis1B007767	10407.6979607277	0.6243049387567	0.231240574750315	2.69980707075651	0.00693796965966773	0.0556996574407931	1.5414679984296	11108	PsoOvis1B007767	protein_coding
PsoOvis1B008577	572.672248267427	-0.87693788411705	0.324942851564736	-2.6987449635966	0.00696014927269715	0.0556996574407931	0.544521951800549	-1126	PsoOvis1B008577	protein_coding
PsoOvis1B010138	2496.28487460774	-0.313548631061872	0.116117131197132	-2.70027882905202	0.00692813847434887	0.0556996574407931	0.804660081626538	-2063	PsoOvis1B010138	initiation factor eif-2b subunit alpha
PsoOvis1B010715	744.47013433251	-0.742462836126917	0.275194790807508	-2.69795381645233	0.0069767118880663	0.0556996574407931	0.597718111552687	-1259	PsoOvis1B010715	protein_coding
PsoOvis1B011993	786.790850681615	0.445394991960366	0.164934227030653	2.70044004800526	0.00692478162948352	0.0556996574407931	1.36168687840128	696	PsoOvis1B011993	protein_coding,protein_coding,protein_coding,protein_coding
PsoOvis1B012951	516.304146921326	-0.702159894238747	0.260207817778468	-2.69845810257915	0.00696615060437211	0.0556996574407931	0.614651307899718	-836	PsoOvis1B012951	Protein trapped in endoderm-1
PsoOvis1B013004	1224.27515568173	-0.351612408812845	0.130272219728074	-2.6990590130942	0.00695358446437131	0.0556996574407931	0.783707707809538	-1034	PsoOvis1B013004	protein_coding
PsoOvis1B013605	1362.41471538944	0.535743062512993	0.198555765092611	2.69819948195969	0.00697156511080074	0.0556996574407931	1.44968862687371	1351	PsoOvis1B013605	Proteasome subunit beta type-2
PsoOvis1B013741	55.4365369092236	1.76069735096953	0.652803949791747	2.69713035825107	0.00699398852217604	0.0557761167244272	3.38861879967295	233	PsoOvis1B013741	protein_coding,protein_coding
PsoOvis1B003793	8844.4675488651	0.304716696820256	0.113002162757958	2.69655632585489	0.00700605477534444	0.0558073226439355	1.23517606079871	5184	PsoOvis1B003793	decarboxylase 2,protein_coding
PsoOvis1B008025	990.662039835217	0.483050246391477	0.179149899576858	2.69634673272168	0.00701046511375867	0.0558073226439355	1.39769565014956	979	PsoOvis1B008025	cytochrome P450 4V2-like isoform X2
PsoOvis1B008237	506.442661932407	-0.724377169663566	0.268769957156295	-2.69515677022758	0.00703555205226269	0.0559139027722469	0.605258286140861	-850	PsoOvis1B008237	protein_coding,protein_coding,protein_coding,protein_coding
PsoOvis1B013829	2777.44961872162	-0.247421017334628	0.091803521539568	-2.69511466646721	0.00703644116381946	0.0559139027722469	0.842400958302655	-1690	PsoOvis1B013829	neprilysin-2-like
PsoOvis1B012074	609.442412527818	-0.30608095013454	0.113597499727599	-2.69443386402436	0.00705083178609303	0.055978185511752	0.808835963013395	-479	PsoOvis1B012074	receptor-type tyrosine-protein phosphatase epsilon-like
PsoOvis1B011230	1491.80259750417	0.240966764158243	0.0894703838496556	2.69325729688563	0.00707576406425244	0.0561259713810881	1.18178432146535	612	PsoOvis1B011230	myosin-IB-like
PsoOvis1B006083	6705.47634565793	0.336738934717358	0.125117532202008	2.69138088636274	0.00711569033224465	0.0563923219550949	1.26289871122903	4083	PsoOvis1B006083	3-hydroxyisobutyrate dehydrogenase, mitochondrial
PsoOvis1B004997	1626.8455844935	0.344135218260575	0.127911447511786	2.69041766749504	0.00713626416661504	0.0565049651124849	1.26938985547616	1031	PsoOvis1B004997	CTP synthase 1-like isoform X1
PsoOvis1B000305	2252.13696429	-0.792854620876846	0.294754765854164	-2.68987888483923	0.00714779554762566	0.0565458732369602	0.57720086985705	-4009	PsoOvis1B000305	protein_coding,protein_coding
PsoOvis1B005268	2741.16627363725	0.365409882151641	0.135922726842147	2.68836485730607	0.00718028935871963	0.0567523938281719	1.28824757981332	1843	PsoOvis1B005268	protein_coding
PsoOvis1B005284	4252.59734460833	-0.801717822624809	0.298372577227362	-2.68696885643715	0.00721036752367367	0.0568889032684875	0.57366570467532	-7525	PsoOvis1B005284	protein_coding,protein_coding
PsoOvis1B007780	3503.35588643101	-0.231889674022025	0.0862942201259002	-2.68719821192782	0.00720541809147807	0.0568889032684875	0.851518822726287	-2195	PsoOvis1B007780	protein_coding,protein_coding
PsoOvis1B010027	852.693330901866	-0.645221019171883	0.240226530814961	-2.6858857636706	0.00723378163773331	0.0570229956252198	0.639394828604476	-1286	PsoOvis1B010027	anaphase-promoting complex subunit 2-like protein
PsoOvis1B013646	166.62222744371	1.1451629952518	0.426505448297786	2.68499030861675	0.00725319093440227	0.057125308742225	2.21171117098835	409	PsoOvis1B013646	probable phospholipid-transporting ATPase VA
PsoOvis1B003041	5966.2521624388	0.254930700419762	0.0949725455202519	2.68425679256329	0.00726912495471518	0.0571494744227342	1.19327842275434	2634	PsoOvis1B003041	sorting-associated 4B,sorting-associated 4B,protein_coding,protein_coding
PsoOvis1B006956	176.857922039776	0.470023757161037	0.175098687108502	2.68433627300576	0.00726739690110244	0.0571494744227342	1.38513227718609	166	PsoOvis1B006956	Hydroxyacid oxidase 1
PsoOvis1B009844	658.795705051209	-0.514002890228929	0.191510360739239	-2.68394299005471	0.00727595121099209	0.057152564596334	0.700276757539931	-768	PsoOvis1B009844	and mynd domain-containing
PsoOvis1B012402	490.70888915333	0.322450565537583	0.120168165647045	2.68332768334565	0.00728935289394283	0.0572072536305548	1.25045276830252	277	PsoOvis1B012402	phospholipid-transporting ATPase ID
PsoOvis1B009552	1875.76107321333	0.277754083810387	0.103608167434262	2.68081262982107	0.00734436259110627	0.0575880999641554	1.212306156453	898	PsoOvis1B009552	kif13a
PsoOvis1B003407	877.300629015874	0.624100424610474	0.232854152972238	2.68022028657948	0.00735737249315132	0.0576392391791502	1.54124949787408	1095	PsoOvis1B003407	protein_coding,protein_coding
PsoOvis1B001247	182.049050993911	0.427544174462298	0.159546039869864	2.67975422524452	0.00736762333775888	0.0576569738813725	1.34494220126515	164	PsoOvis1B001247	protein_coding
PsoOvis1B001532	63.0460301866761	0.764368787787822	0.285325248443159	2.67893848146458	0.0073855961590502	0.0576569738813725	1.69862664750505	108	PsoOvis1B001532	domain zinc finger 10,domain zinc finger 10
PsoOvis1B001703	1371.60143281055	-0.285447809017106	0.106545182771623	-2.67912449527594	0.00738149436388122	0.0576569738813725	0.820486892153432	-1022	PsoOvis1B001703	nucleolar protein 14-like protein
PsoOvis1B005000	4492.83469003493	0.286390286952917	0.106901969472072	2.67899916500356	0.00738425780017262	0.0576569738813725	1.21958497926621	2223	PsoOvis1B005000	E3 ubiquitin-protein ligase hel2-like
PsoOvis1B004376	2206.66955830669	-0.184154735652108	0.068772059689008	-2.67775513027919	0.00741173817643134	0.0578102563296014	0.880164606814357	-1084	PsoOvis1B004376	finger FYVE domain-containing 26
PsoOvis1B000748	1458.80317711177	-0.237901189022919	0.0888626970971989	-2.6771772272757	0.00742453506683892	0.0578592715208745	0.84797804112685	-941	PsoOvis1B000748	regulator of nonsense transcripts 3A-like isoform X3
PsoOvis1B002012	1774.4164067795	-0.302226906993666	0.112917653671725	-2.67652485830339	0.00743900471628872	0.0579212251529439	0.810999591576214	-1369	PsoOvis1B002012	prenyltransferase domain-containing 1 homolog
PsoOvis1B011236	389.651674749467	-0.420866640564276	0.157324694487876	-2.67514672082653	0.00746965520970258	0.0581089464824848	0.746975774100033	-400	PsoOvis1B011236	prolyl 3-hydroxylase OGFOD1-like
PsoOvis1B010142	8445.60256592473	0.343274289442757	0.128402555134607	2.67342257389579	0.00750816058678459	0.0583063799414286	1.26863257257097	4865	PsoOvis1B010142	transport Sec61 subunit alpha
PsoOvis1B010260	103.046221956899	0.651427742476209	0.243660169120071	2.67350935866419	0.00750621817645501	0.0583063799414286	1.57072186927389	132	PsoOvis1B010260	2-aminomuconic semialdehyde dehydrogenase
PsoOvis1B011348	148.723628039188	5.59032084031181	2.09341763323699	2.67042789339061	0.00757546403979672	0.0587776615978638	48.1786091454257	1059	PsoOvis1B011348	protein_coding
PsoOvis1B008029	2406.3060634317	0.282763611680318	0.105918259209259	2.66963990714455	0.00759326315818107	0.0588643541861088	1.21652301269916	1221	PsoOvis1B008029	neurexin-4-like isoform X1,neurexin-4-like isoform X1
PsoOvis1B012090	1667.01820649967	0.938474482180769	0.351605576274497	2.66911148601383	0.00760522018322873	0.0589056461271178	1.91650064300997	3154	PsoOvis1B012090	Adult-specific rigid cuticular,Adult-specific rigid cuticular,Adult-specific rigid cuticular
PsoOvis1B001298	3037.10009541979	-0.42317700200883	0.158583596990281	-2.66847902330507	0.00761955363305094	0.0589652565122165	0.745780509082832	-3083	PsoOvis1B001298	protein_coding,protein_coding
PsoOvis1B002934	861.932368655081	0.227959688482293	0.0855593270983422	2.66434643905363	0.00771380758778823	0.0596274085780121	1.17117745593799	341	PsoOvis1B002934	fructose-2,6-bisphosphatase TIGAR
PsoOvis1B006623	417.645465231749	-0.386693903348819	0.145180782357216	-2.66353367897799	0.00773246710742653	0.0596274085780121	0.764880406425974	-403	PsoOvis1B006623	protein_coding
PsoOvis1B014061	1235.11979752263	-0.559349901691075	0.210016281557706	-2.6633644665182	0.00773635700667419	0.0596274085780121	0.678607884922031	-1631	PsoOvis1B014061	glucose-fructose oxidoreductase domain-containing protein 2
PsoOvis1B014163	295.48851345375	-0.517073247284816	0.194150232301289	-2.66326360342647	0.00773867650725438	0.0596274085780121	0.698788006754904	-368	PsoOvis1B014163	protein_coding,protein_coding
PsoOvis1B014544	297.232582790933	-0.878180651605258	0.329667195411368	-2.66383996900098	0.00772543049149068	0.0596274085780121	0.544053091247911	-596	PsoOvis1B014544	protein_coding
PsoOvis1B001496	742.633811667059	-0.281866541963103	0.105871275117808	-2.66235144187559	0.0077596813710595	0.0597374430680179	0.822526153848625	-556	PsoOvis1B001496	Heparan sulfate 2-O-sulfotransferase 1
PsoOvis1B013796	365.749116345267	-0.625102394257305	0.234825506392587	-2.66198678269746	0.0077680928696421	0.0597504216916887	0.648373757824817	-512	PsoOvis1B013796	protein_coding
PsoOvis1B011841	1871.67796636848	0.315184419422566	0.118416704671672	2.66165504517678	0.00777575206889553	0.0597575963495397	1.24417068522707	1102	PsoOvis1B011841	protein_coding,protein_coding,protein_coding,protein_coding
PsoOvis1B003177	1642.74775969331	0.577249038680227	0.216946318873839	2.66079204144466	0.00779570891959856	0.0598591858614638	1.49200155445678	2112	PsoOvis1B003177	protein_coding
PsoOvis1B007840	1835.20571014235	-0.364066051167539	0.136862528233445	-2.66008567769956	0.00781207763041483	0.0599330722526817	0.776971695734302	-1633	PsoOvis1B007840	probable signal peptidase complex subunit 2
PsoOvis1B000839	3359.38543813563	0.332494161145647	0.125089574908589	2.65804853352984	0.00785945738174059	0.0602445378596923	1.25918840492393	1982	PsoOvis1B000839	dihydrolipoyllysine-residue succinyltransferase component of 2-oxoglutarate dehydrogenase complex, mitochondrial
PsoOvis1B006914	2526.00560724951	-0.348642532646417	0.13117997683814	-2.65774198966814	0.00786660919488011	0.0602473759373404	0.785322679849738	-2182	PsoOvis1B006914	protein_coding,protein_coding
PsoOvis1B006188	4553.27979098381	-0.260842342328455	0.0981770813445428	-2.65685574225878	0.0078873185672416	0.060353951896102	0.83460048128814	-3107	PsoOvis1B006188	protein_coding
PsoOvis1B007166	1682.32803719219	-0.241886354402565	0.0910734388823461	-2.65594840132311	0.0079085714202351	0.0604644995674428	0.845638898372927	-1044	PsoOvis1B007166	solute carrier family 35 member F5
PsoOvis1B011259	738.944958022255	-0.406391029973211	0.153169370914441	-2.65321341693187	0.00797294424949744	0.0609042448087148	0.754508453573591	-748	PsoOvis1B011259	protein_coding
PsoOvis1B011817	72.6168614763836	-0.825029055814102	0.311057794741967	-2.65233364911653	0.00799375070209753	0.0610107227125726	0.56447083387104	-81	PsoOvis1B011817	protein_coding
PsoOvis1B002112	689.618370406167	-0.279499925423856	0.105462043432781	-2.65024189107432	0.00804341600142253	0.0612844834962588	0.823876544219189	-480	PsoOvis1B002112	protein_coding
PsoOvis1B008962	1549.5083395798	0.469046232110134	0.176966480417578	2.65048065036583	0.00803773312722802	0.0612844834962588	1.38419407274894	1596	PsoOvis1B008962	protein_coding
PsoOvis1B005037	5424.27295315459	0.653881612339937	0.246949245065099	2.64783806959023	0.00810083175524297	0.0616690568239748	1.57339577243787	6679	PsoOvis1B005037	ell-associated factor eaf-like,protein_coding
PsoOvis1B010984	5485.57116730288	0.27946397679968	0.105584293918982	2.64683284252601	0.00812495039851999	0.0617578370339223	1.21374384261741	2626	PsoOvis1B010984	14-3-3 protein epsilon
PsoOvis1B013354	2255.65358965445	0.315308971808035	0.119129602556264	2.64677263284847	0.00812639706130742	0.0617578370339223	1.24427810301937	1252	PsoOvis1B013354	coronin-2B-like isoform X2,coronin-2B-like isoform X1,coronin-2B-like isoform X2,protein_coding
PsoOvis1B007816	194.832691989745	-1.29855616479226	0.490712213345638	-2.64626828001449	0.00813852424523576	0.0617971362347645	0.40653284879128	-540	PsoOvis1B007816	protein_coding,protein_coding
PsoOvis1B001309	5176.55478885532	-0.332118057751018	0.125576761752272	-2.64474137664256	0.00817533751439883	0.0620236536959173	0.794369393078956	-4245	PsoOvis1B001309	protein_coding,protein_coding,protein_coding
PsoOvis1B001044	832.990584849283	-0.401187380548788	0.151770572052489	-2.64338056530512	0.00820827186726246	0.0622203816286345	0.757234800154368	-826	PsoOvis1B001044	AMP response element-binding A-like
PsoOvis1B013238	174.540663491249	-0.677103933917837	0.256318737192819	-2.64164821243044	0.00825037002811115	0.0624861784567259	0.625419482274684	-249	PsoOvis1B013238	Runt-like
PsoOvis1B013369	73.0674363623415	1.15010010807314	0.435426548851123	2.64131829147233	0.00825840935125993	0.0624937893327029	2.21929293470556	204	PsoOvis1B013369	protein_coding
PsoOvis1B003359	316.205996857328	-0.64674204916556	0.244947970544495	-2.64032417875484	0.0082826757128238	0.0625708257081009	0.638721071370935	-440	PsoOvis1B003359	protein_coding
PsoOvis1B011647	3263.22245411256	-0.301883519261308	0.114331267084392	-2.64042835315099	0.0082801298194536	0.0625708257081009	0.811192647244917	-2536	PsoOvis1B011647	and RING finger domain-containing 1-like
PsoOvis1B007874	158.450731918675	0.559353177347217	0.212121256506129	2.63695014144448	0.00836551262534663	0.0630699814769409	1.47360838671848	177	PsoOvis1B007874	protein_coding
PsoOvis1B012769	7773.73680272243	0.251756275162819	0.0954791777727831	2.63676626711152	0.0083700481946548	0.0630699814769409	1.19065568635505	3289	PsoOvis1B012769	ABC transporter G family member 20,ABC transporter G family member 20
PsoOvis1B012789	2101.27840747332	-0.402060589779773	0.152466045202709	-2.63705003461734	0.00836304951415905	0.0630699814769409	0.756776612989394	-2110	PsoOvis1B012789	containing 7
PsoOvis1B011338	932.282395001412	-0.46343341268733	0.175864549025878	-2.63517243955254	0.00840945488995281	0.0633132180019837	0.72525819000376	-957	PsoOvis1B011338	putative leucine--tRNA ligase, mitochondrial
PsoOvis1B012399	241.894865707648	0.460420211329518	0.174809895732303	2.63383379642642	0.00844268038615344	0.0635095449200569	1.37594252821859	205	PsoOvis1B012399	Epoxide hydrolase 1
PsoOvis1B009567	2031.12723948558	0.362221313423103	0.13757399023087	2.63292002227485	0.00846542788781874	0.0635730019910243	1.28540350681108	1368	PsoOvis1B009567	protein_coding
PsoOvis1B011781	1957.44069143247	-0.818628726559308	0.310895635367163	-2.63313032874366	0.00846018766660907	0.0635730019910243	0.566980598450625	-3608	PsoOvis1B011781	partial,protein_coding
PsoOvis1B000583	1959.26516076555	-0.496254540887363	0.188550648279295	-2.63194290455196	0.00848981289094827	0.0637022784824193	0.708944924604299	-2358	PsoOvis1B000583	AT-rich interactive domain-containing protein 5B,protein_coding,protein_coding,AT-rich interactive domain-containing protein 5B-like, partial
PsoOvis1B012575	88.7670281389455	1.08907439976756	0.413881730153677	2.63136621025331	0.00850423436268941	0.063756639728382	2.12737505166585	226	PsoOvis1B012575	protein_coding
PsoOvis1B012042	1318.72873377538	-0.203002073275364	0.0771735412522519	-2.63046207263995	0.00852688834860793	0.063872576803569	0.868740936695181	-729	PsoOvis1B012042	RNA polymerase II subunit A C-terminal domain phosphatase
PsoOvis1B002161	3494.16869369485	-0.247931017934764	0.094273949437075	-2.62989955778028	0.00854100988048347	0.063924458111386	0.842103217578754	-2254	PsoOvis1B002161	comb on midleg 2,protein_coding,protein_coding,protein_coding,protein_coding
PsoOvis1B007590	1591.28562578745	-0.337878449871305	0.128517683107026	-2.62904249207425	0.00856256610204373	0.0639779960055143	0.791203958995399	-1354	PsoOvis1B007590	protein_coding
PsoOvis1B007902	2436.06709407554	0.319719388463554	0.12159740004994	2.62932750480063	0.00855539230116617	0.0639779960055143	1.24808776586124	1401	PsoOvis1B007902	replication licensing factor mcm4-a
PsoOvis1B012775	1344.35150476794	-0.316317171782563	0.120342663291016	-2.62847076117666	0.00857697284631011	0.0640317871988395	0.803117414612373	-1070	PsoOvis1B012775	protein_coding
PsoOvis1B007997	1945.20638590559	-0.223819040343255	0.0851615215927362	-2.62817098799166	0.00858453532872663	0.0640344348114252	0.856295684413378	-1120	PsoOvis1B007997	repeat-containing 75
PsoOvis1B005027	4723.75186767546	0.252242607199224	0.0959992188469743	2.62754853871579	0.00860025711506424	0.064097889438113	1.19105712366413	2140	PsoOvis1B005027	sterile alpha and TIR motif-containing protein 1-like isoform X3
PsoOvis1B014089	2816.72029590759	-0.323267570679553	0.123101310484189	-2.62602867027214	0.00863875406781179	0.0643308391772338	0.799257581608917	-2352	PsoOvis1B014089	protein_coding,protein_coding,non_sense_mediated_decay
PsoOvis1B013991	100.19793618364	0.64610022923923	0.246114489382999	2.62520191663231	0.00865975963979442	0.0644332534672811	1.56493228119862	124	PsoOvis1B013991	protein_coding
PsoOvis1B001225	204.289072605491	-0.966020730661145	0.368238472303685	-2.62335633921616	0.00870681555041576	0.0644844301092566	0.511916094234593	-451	PsoOvis1B001225	Activating signal cointegrator 1 complex subunit 1
PsoOvis1B001570	127.825167110813	0.746845259766197	0.284658749252559	2.62365116732657	0.00869928313918677	0.0644844301092566	1.67811927325115	180	PsoOvis1B001570	XP_027198378.1uncharacterized protein LOC113792663
PsoOvis1B004213	3678.02395086578	0.291768025013896	0.111196435238941	2.62389728939547	0.00869299955411174	0.0644844301092566	1.2241395437406	1809	PsoOvis1B004213	kynurenine--oxoglutarate transaminase 3
PsoOvis1B005652	447.825474966539	-0.968749565908879	0.369297255488886	-2.62322438499149	0.00871018866851733	0.0644844301092566	0.510948728065906	-941	PsoOvis1B005652	protein_coding
PsoOvis1B012154	6452.04227737205	0.270202863899826	0.10298399485625	2.62373647746904	0.00869710468102083	0.0644844301092566	1.20597739372547	2934	PsoOvis1B012154	alpha-glucosidase ab
PsoOvis1B013071	994.717642788282	-0.346544878932547	0.132089871231146	-2.62355376458898	0.00870177098703041	0.0644844301092566	0.786465355999763	-864	PsoOvis1B013071	atp-dependent rna helicase ddx24
PsoOvis1B004312	416.695149061639	0.449204404843534	0.171259951956902	2.62293898667318	0.00871748824050551	0.0644847339955462	1.36528714167039	353	PsoOvis1B004312	Retrovirus-related Pol polyprotein from transposon TNT 1-94
PsoOvis1B003859	1854.80984075908	-0.226899753801033	0.086562085358483	-2.62123714858952	0.00876112939479102	0.0645402897264634	0.854469111929546	-1109	PsoOvis1B003859	protein_coding,protein_coding
PsoOvis1B007205	690.568175150787	0.51294142307374	0.195646065336447	2.62178246310065	0.00874712439208565	0.0645402897264634	1.42695656663571	688	PsoOvis1B007205	finger Noc
PsoOvis1B010564	2071.94509221303	-0.386929616047785	0.147566413683359	-2.6220710146012	0.00873972178433226	0.0645402897264634	0.764755447725557	-1982	PsoOvis1B010564	of rna polymerase ii transcription subunit 1
PsoOvis1B010817	2783.96931144566	0.294344004735476	0.112279277557715	2.62153454437908	0.00875348906577381	0.0645402897264634	1.22632723791088	1523	PsoOvis1B010817	protein_coding,protein_coding
PsoOvis1B011383	1769.05116501549	0.367413368215715	0.140181959440932	2.6209746937553	0.00876787701274114	0.0645402897264634	1.29003782581224	1268	PsoOvis1B011383	protein_coding,protein_coding
PsoOvis1B014263	406.292346986503	-0.464965464988415	0.17740360695234	-2.62094707642179	0.00876858731425499	0.0645402897264634	0.724488419762024	-466	PsoOvis1B014263	protein_coding
PsoOvis1B004751	3325.72513609601	-0.394342962926499	0.150495641974774	-2.62029489858982	0.00878537589343355	0.0645819007315768	0.760835800152985	-3311	PsoOvis1B004751	protein_coding
PsoOvis1B012428	408.679744686067	-0.37032641743766	0.141337177873388	-2.62016281214703	0.0087887796020347	0.0645819007315768	0.77360744416371	-362	PsoOvis1B012428	protein_coding
PsoOvis1B012303	610.567245921022	0.420803335851213	0.160707285809489	2.61844591383402	0.00883312931912457	0.0648541494802502	1.33867276041726	505	PsoOvis1B012303	ran-binding protein 9
PsoOvis1B007048	132.571505334638	-0.610757950005725	0.233356948480374	-2.61726918346763	0.00886364116226954	0.0650244327709353	0.654852571048097	-188	PsoOvis1B007048	KAH7646055.1hypothetical protein HUG17_1593
PsoOvis1B001972	4827.19872959991	-0.303383700256755	0.115949088029323	-2.616525109538	0.00888298306449515	0.0650588800865415	0.810349570042338	-3617	PsoOvis1B001972	Spectrin beta chain, non-erythrocytic 5
PsoOvis1B004777	1894.6972124087	-0.239164994805301	0.0914041844441595	-2.61656505399281	0.0088819437675974	0.0650588800865415	0.84723553473367	-1207	PsoOvis1B004777	protein_coding,protein_coding
PsoOvis1B003440	589.457420186933	0.34874555238738	0.133324760996808	2.61575981670599	0.00890291586504808	0.065126004327153	1.27345285709047	381	PsoOvis1B003440	N-acetylgalactosamine kinase
PsoOvis1B008347	2029.78158065866	0.25041018346437	0.0957368013644978	2.61561050604757	0.00890680946167164	0.065126004327153	1.18954527548092	876	PsoOvis1B008347	canal kelch
PsoOvis1B002392	1382.4405125506	-0.255556012946798	0.0977566071588917	-2.61420706358418	0.00894348164608744	0.0653403708419743	0.837664237652504	-936	PsoOvis1B002392	AN1-type zinc finger protein 2A isoform X3
PsoOvis1B004308	4332.53355680387	0.252617343412204	0.0967021332536861	2.61232441221843	0.0089928874034393	0.065593441454971	1.19136653777809	1849	PsoOvis1B004308	4-formylbenzenesulfonate dehydrogenase 1 2
PsoOvis1B014488	837.840804675221	0.429822876730021	0.164535766841061	2.61233703152958	0.00899255542955707	0.065593441454971	1.34706818379091	674	PsoOvis1B014488	protein_coding
PsoOvis1B000519	1545.03150022167	0.222455216946105	0.0852102938189506	2.61066130600093	0.00903673431084461	0.065833921569043	1.16671744880493	573	PsoOvis1B000519	protein_coding
PsoOvis1B002173	2587.01773640344	-0.527496223960352	0.202066188338187	-2.61051207180446	0.00904067810831072	0.065833921569043	0.693757696177293	-3254	PsoOvis1B002173	protein_coding,protein_coding
PsoOvis1B001756	312.365080430615	0.360834958301103	0.138257247486545	2.6098809636451	0.00905737333865594	0.0659014780840454	1.28416889399128	206	PsoOvis1B001756	alphaalpha-L-fucosidase-like
PsoOvis1B012987	2425.99093896414	-0.50848039910058	0.194920408412558	-2.60865654469776	0.0090898424421736	0.0660836008643783	0.70296248341303	-2949	PsoOvis1B012987	F-box/LRR-repeat protein 20-like isoform X5,F-box/LRR-repeat protein 20-like isoform X5,F-box/LRR-repeat protein 20-like isoform X5
PsoOvis1B009432	1067.08359487873	-0.311357361453766	0.119430679187495	-2.60701323623024	0.00913358295497458	0.0663473025118513	0.805883186210966	-860	PsoOvis1B009432	protein_coding,protein_coding
PsoOvis1B001812	1279.13573013774	0.251610611599392	0.096566643330815	2.60556443633888	0.00917230190854541	0.0664113530199816	1.19053547633844	539	PsoOvis1B001812	Cytosolic non-specific dipeptidase
PsoOvis1B006563	758.522991423445	0.430811106847226	0.165342559362512	2.60556694240275	0.00917223480807944	0.0664113530199816	1.34799122667158	681	PsoOvis1B006563	protein_coding,L-serine dehydratase/L-threonine deaminase-like
PsoOvis1B008331	4011.36842982487	0.349862572461924	0.134273940499007	2.6055880326571	0.00917167012877943	0.0664113530199816	1.27443922162935	2510	PsoOvis1B008331	Proteasome subunit alpha type-5
PsoOvis1B010374	739.314393522424	0.353579655426507	0.135693988631662	2.60571348069288	0.00916831197170563	0.0664113530199816	1.2777270295785	484	PsoOvis1B010374	repeat 38
PsoOvis1B009011	688.59223499572	-0.479215551178371	0.183947752044614	-2.60517209833662	0.00918281225868441	0.0664333095326973	0.717367578344826	-851	PsoOvis1B009011	protein_coding,protein_coding,protein_coding
PsoOvis1B013194	262.623317149212	0.319746611641939	0.122759375603705	2.60466143681076	0.00919650848059643	0.0664782598385831	1.2481113170869	154	PsoOvis1B013194	protein_coding
PsoOvis1B003994	307.862537237916	-0.338726463736772	0.13006084935928	-2.60436915032805	0.00920435596590179	0.0664808930090012	0.790739027214933	-268	PsoOvis1B003994	protein_coding,protein_coding
PsoOvis1B011586	1832.65638512886	0.274111891885759	0.105271666891944	2.60385248926589	0.00921824221677102	0.0665220382027942	1.20924945861601	895	PsoOvis1B011586	enoylmitochondrial-likeCoA delta isomerase 2, mitochondrial
PsoOvis1B013396	870.464455735028	0.512221285530463	0.196735764018122	2.60360025584001	0.00922502826045053	0.0665220382027942	1.42624446287193	845	PsoOvis1B013396	protein_coding,calcium-binding s I, III, and IV
PsoOvis1B014136	16957.182794175	0.843038151325408	0.323839790559109	2.6032568445956	0.00923427450301712	0.0665347077735637	1.79382375543977	25338	PsoOvis1B014136	non_sense_mediated_decay
PsoOvis1B002374	204.439820563766	1.62142623609202	0.62333769843693	2.60120034478562	0.00928981839363499	0.0668806698614694	3.07679054864098	879	PsoOvis1B002374	pyrroline-5-carboxylate reductase 3-like
PsoOvis1B000469	1317.72455527207	0.732570658834306	0.281757970147698	2.59999977445284	0.00932238217463949	0.0670474892613329	1.66159716390407	1701	PsoOvis1B000469	low-density lipoprotein receptor-like
PsoOvis1B005480	146.357764103249	-0.59826724882226	0.230170508473571	-2.59923503141131	0.0093431778146702	0.0670474892613329	0.660546829972188	-237	PsoOvis1B005480	Transcriptional repressor scratch 1
PsoOvis1B007709	1926.21672819866	-0.197443871008535	0.0759526367240341	-2.59956572312199	0.00933418024893765	0.0670474892613329	0.872094349020301	-1058	PsoOvis1B007709	n-tetradecanoyltransferase 2
PsoOvis1B008797	972.055779277303	0.474524317355565	0.182560075738488	2.59927761004716	0.00934201888769131	0.0670474892613329	1.3894600142137	829	PsoOvis1B008797	protein_coding
PsoOvis1B007268	1232.76112852388	-0.284459619847838	0.109472891308338	-2.59844803995024	0.009364621656939	0.0671471338177935	0.82104908581356	-930	PsoOvis1B007268	protein_coding
PsoOvis1B009364	520.544806686296	-0.901608709616652	0.347273571570991	-2.59624913447334	0.00942477006454316	0.0674465083626262	0.535289511725609	-1060	PsoOvis1B009364	protein_coding
PsoOvis1B011364	714.215953666128	-0.429160939463114	0.165310531691974	-2.59608952358085	0.00942914941314518	0.0674465083626262	0.742693604720699	-747	PsoOvis1B011364	protein_coding
PsoOvis1B014697	3953.17648582183	0.277929963222529	0.107045649935156	2.59636859032466	0.00942149366324661	0.0674465083626262	1.21245395809192	2150	PsoOvis1B014697
PsoOvis1B006845	1148.26944743224	-0.793082646495588	0.305526538780597	-2.59578971326321	0.00943738041235307	0.0674510760927954	0.577109647401191	-2046	PsoOvis1B006845	protein_coding
PsoOvis1B003741	1351.73684128435	0.320837107001497	0.123657580494115	2.59456076788408	0.00947118692307485	0.0675839555217647	1.2490550883519	770	PsoOvis1B003741	Deoxyhypusine hydroxylase
PsoOvis1B003969	548.580969151033	-0.584481003351855	0.225263645293133	-2.59465304572905	0.00946864474752822	0.0675839555217647	0.66688920282948	-724	PsoOvis1B003969	KAH7638683.1hypothetical protein HUG17_2716,protein_coding
PsoOvis1B003786	44.3181625778491	1.11251254806502	0.42894147682994	2.59362315877439	0.00949705178680282	0.0677141316805427	2.16221884182219	98	PsoOvis1B003786	partial
PsoOvis1B002712	1603.33352909892	0.539492384569558	0.208060305495366	2.59296160930406	0.00951533915982756	0.0677357957499263	1.45346102387525	1807	PsoOvis1B002712	kainate-selective ionotropic glutamate receptor 3
PsoOvis1B005527	101.032810518202	-0.880065582949165	0.339396953503807	-2.59302735002097	0.00951352046896493	0.0677357957499263	0.543342731082013	-113	PsoOvis1B005527	KAH7636944.1hypothetical protein HUG17_7150
PsoOvis1B004892	4820.99182347075	-0.21324540901333	0.0822830341426229	-2.59160847962543	0.00955284188781574	0.0678277953048649	0.862594600782199	-2839	PsoOvis1B004892	GTPase-activating 20,domain containing,non_sense_mediated_decay,GTPase-activating 20
PsoOvis1B005664	215.669693570455	-1.54919046411303	0.597803135025217	-2.59147263262124	0.00955661423237822	0.0678277953048649	0.341701748657843	-668	PsoOvis1B005664	protein_coding
PsoOvis1B012445	160.033424689858	0.568031179620389	0.219199091501053	2.5913938590282	0.00955880230996069	0.0678277953048649	1.48249904932386	171	PsoOvis1B012445	reductase sdr family member 2
PsoOvis1B013857	1446.62877499556	-0.270446385649153	0.104333910644455	-2.59212353853742	0.00953855124045783	0.0678277953048649	0.829062984955891	-1025	PsoOvis1B013857	protein_coding,repeat domain-containing 13C
PsoOvis1B008835	1003.88120257685	-0.458096048014111	0.176816905835908	-2.59079326068084	0.00957549969661078	0.0678920505224981	0.727946309562127	-1140	PsoOvis1B008835	protein_coding
PsoOvis1B013693	2238.28752122445	0.316094482050975	0.122115959311771	2.58847806488555	0.00964010865193813	0.0682956341816734	1.24495576482472	1249	PsoOvis1B013693	integrin-linked protein kinase,integrin-linked protein kinase
PsoOvis1B011270	2458.74051588488	0.418782368251465	0.161849554982159	2.58747926923635	0.00966810131090309	0.0684393721482574	1.33679882297843	1914	PsoOvis1B011270	histone H4
PsoOvis1B001855	1259.28603726443	0.293699874154604	0.113538655394857	2.58678309279949	0.00968765547024495	0.0685231936287071	1.22577983285269	683	PsoOvis1B001855	semaphorin-2A-like semaphorin-2A-like,protein_coding,semaphorin-2A-like semaphorin-2A-like,semaphorinsemaphorin-2A-like-like
PsoOvis1B006520	96.578345930921	1.21969574605224	0.471838033297088	2.58498819505775	0.00973823315467782	0.0688261442690197	2.32897595696012	286	PsoOvis1B006520	protein white isoform X1
PsoOvis1B012576	824.194818396774	0.417857433492296	0.161707057730889	2.58403955495678	0.00976505944427107	0.0689608808449159	1.33594205464374	614	PsoOvis1B012576	protein_coding
PsoOvis1B009289	408.166689886079	0.546306921595155	0.211541227657659	2.58250804178585	0.00980850762452224	0.0692126939922602	1.4603426535907	437	PsoOvis1B009289	partial,XP_027200757.1uncharacterized protein LOC113794815
PsoOvis1B008472	987.985774495997	-0.261229647847083	0.101192566776074	-2.5815102449684	0.0098369071643006	0.0693580025774972	0.834376454742132	-679	PsoOvis1B008472	voltage-gated channel shaw
PsoOvis1B003625	4149.65053010324	-0.273479390731435	0.105973270437285	-2.58064500230065	0.00986159320630058	0.0694769183543016	0.827321860995779	-2907	PsoOvis1B003625	motif and sec7 domain-containing 1
PsoOvis1B008430	661.102888410487	-0.903013169604132	0.349955233728628	-2.580367665838	0.00986951750347415	0.0694776493667705	0.534768662298526	-1358	PsoOvis1B008430	Nuclear envelope phosphatase-regulatory subunit 1
PsoOvis1B006895	626.800592577199	-0.747503752954436	0.289742526420105	-2.57988967719089	0.00988318832439719	0.0695188005336062	0.595633270760438	-1039	PsoOvis1B006895	protein_coding
PsoOvis1B007729	1498.4608803273	-0.230253942977733	0.0892699293578621	-2.57930015890009	0.00990007220752397	0.0695274636297572	0.852484824302311	-922	PsoOvis1B007729	domain containing,protein_coding,protein_coding,protein_coding
PsoOvis1B008094	3889.10587926336	0.320584679176604	0.124290733633308	2.5793127919127	0.00989971012707745	0.0695274636297572	1.24883656075726	2274	PsoOvis1B008094	potassium-transporting ATPase subunit alpha-like isoform X1,potassium-transporting ATPase subunit alpha-like isoform X1
PsoOvis1B001479	6762.1449872944	-0.343666816552392	0.133265246874871	-2.57881799352443	0.00991390058750854	0.0695695835856444	0.788035858108858	-5974	PsoOvis1B001479	E3 ubiquitin-protein ligase KCMF1,protein_coding,protein_coding,E3 ubiquitin-protein ligase KCMF1,protein_coding,protein_coding,protein_coding,protein_coding
PsoOvis1B013698	567.363636617599	-1.25864379120291	0.488694697518681	-2.57552168581652	0.0100088996720356	0.0701807929647702	0.417936657424792	-1528	PsoOvis1B013698	origin recognition complex subunit 3-like
PsoOvis1B007927	137.197961263993	0.553868402658005	0.215211173498386	2.57360430527163	0.010064530495944	0.0704640819945851	1.46801672283386	162	PsoOvis1B007927	cytochrome p450 4v2-like
PsoOvis1B012748	2043.75512278539	0.289386774804881	0.112445112331139	2.57358251333029	0.0100651643461423	0.0704640819945851	1.22212069837645	1017	PsoOvis1B012748	DNA-binding 43 isoform X2
PsoOvis1B005088	6534.99874246363	-0.222819667100816	0.0865937085462429	-2.57316230984408	0.0100773935272439	0.0704941449575079	0.856889056842331	-3959	PsoOvis1B005088	protein_coding
PsoOvis1B007934	4149.64799649222	0.524180105070194	0.203779003842247	2.57229692552615	0.0101026204978988	0.0706150121977441	1.43811605507372	4175	PsoOvis1B007934	integrator complex subunit 3 homolog isoform X1
PsoOvis1B006001	791.927855579235	-0.648988869802539	0.252332161085875	-2.57196255526727	0.010112382835805	0.0706276801205126	0.637727115798892	-1233	PsoOvis1B006001	protein_coding
PsoOvis1B005767	4328.89056790046	-0.620852914177958	0.241426426340203	-2.57160296654141	0.0101228908302499	0.0706455319213987	0.650286367970414	-6119	PsoOvis1B005767	protein_coding,non_sense_mediated_decay
PsoOvis1B014662	1528.73802342706	-0.181181353210677	0.070464157303031	-2.57125551692198	0.0101330533272269	0.0706609464357015	0.881980489341505	-732	PsoOvis1B014662	tachykinin-like peptides receptor 86C isoform X1,tachykinin-like peptides receptor 86C isoform X1,protein_coding
PsoOvis1B001414	372.036285614582	-0.701419494449463	0.273024027077089	-2.56907606981936	0.010197007076537	0.0710511457787882	0.614966831612495	-559	PsoOvis1B001414	and MYND domain-containing 5
PsoOvis1B011031	6623.38827734371	-0.231409277041029	0.0900910483371582	-2.56861565396596	0.0102105634157423	0.0710898474807638	0.851802413626948	-4023	PsoOvis1B011031	Eukaryotic translation initiation factor 4 gamma 2,Eukaryotic translation initiation factor 4 gamma 2
PsoOvis1B004017	2225.76214725534	-0.265373488374334	0.103404237655775	-2.56636956463761	0.0102769268741704	0.0712016067627294	0.83198332097907	-1530	PsoOvis1B004017	Proteasome activator complex subunit 3
PsoOvis1B008397	1373.72902468022	-0.642081012387974	0.250128832525425	-2.56700119656421	0.0102582258433089	0.0712016067627294	0.640787978576723	-2073	PsoOvis1B008397	protein_coding
PsoOvis1B010221	1810.72222848126	0.341545431501134	0.133085215180989	2.56636645202587	0.0102770191058537	0.0712016067627294	1.26711321345791	1117	PsoOvis1B010221	transfer flavoproteinflavoprotein-ubiquinone oxidoreductase, mitochondrial
PsoOvis1B011054	8348.06726954996	0.291114445003562	0.11343236053902	2.5664144131376	0.0102755980228893	0.0712016067627294	1.22358510090069	4180	PsoOvis1B011054	aldehyde dehydrogenase, mitochondrial-like,non_sense_mediated_decay,protein_coding
PsoOvis1B011152	413.651997083282	-0.416944015302115	0.162476895010139	-2.56617419526694	0.0102827174106913	0.0712016067627294	0.749009532439037	-436	PsoOvis1B011152	protein_coding
PsoOvis1B014546	3429.20069347551	-0.32978391082864	0.12849005943032	-2.56661030659325	0.0102697955352589	0.0712016067627294	0.795655649406405	-2875	PsoOvis1B014546	polymerase ii elongation factor ell2,RNA polymerase II elongation factor ELL
PsoOvis1B014627	532.215424583658	-0.464385936202429	0.18088662959401	-2.56727618423051	0.0102500936197719	0.0712016067627294	0.724779504310563	-599	PsoOvis1B014627	protein_coding
PsoOvis1B014394	1573.05628872361	-0.314184969464864	0.122521722551945	-2.56432053778595	0.0103378024634009	0.0715272874492633	0.804305243500723	-1267	PsoOvis1B014394	protein_coding,protein_coding
PsoOvis1B000095	2294.90720541077	-0.433722276958872	0.169176196187598	-2.5637311083524	0.0103553734582846	0.0715931033489494	0.740349154674277	-2428	PsoOvis1B000095	protein ECT2 isoform X6,protein_coding,protein_coding,protein_coding
PsoOvis1B000358	2578.01656952464	0.25519107789039	0.0995605022889647	2.56317587821848	0.0103719492698203	0.0715962683085341	1.19349380497176	1113	PsoOvis1B000358	factor associated D
PsoOvis1B013052	1816.72800865909	-0.535747350918543	0.209011006593481	-2.56324946542434	0.0103697510448011	0.0715962683085341	0.68980125040004	-2338	PsoOvis1B013052	protein_coding,protein_coding,protein_coding,non_sense_mediated_decay
PsoOvis1B007808	494.809511535936	0.312034989171831	0.121798173278524	2.5619020447727	0.0104100674810672	0.0716922786835666	1.24145759979246	300	PsoOvis1B007808	netrin-1-like isoform X2,netrin-1-like isoform X2
PsoOvis1B010125	711.58319788474	1.70775701875497	0.666543398326544	2.56210926856758	0.0104038580361361	0.0716922786835666	3.26652576407419	2398	PsoOvis1B010125	partial
PsoOvis1B011728	80.8496225199544	0.834287022623687	0.325618854634278	2.56215821273841	0.010402391909073	0.0716922786835666	1.78297567760026	131	PsoOvis1B011728	Retrovirus-related Pol polyprotein from transposon TNT 1-94
PsoOvis1B002860	1617.46977310823	0.419414873709273	0.163839363000388	2.55991518783115	0.0104697710818873	0.0719572289629122	1.33738502997545	1292	PsoOvis1B002860	pancreatic lipase-related 1
PsoOvis1B007306	395.011821872112	0.409859009400348	0.160112847436275	2.55981338139322	0.0104728384791812	0.0719572289629122	1.32855597164822	302	PsoOvis1B007306	glutamate receptor ionotropic, kainate 2-like,glutamate receptor ionotropic, kainate 2-like
PsoOvis1B011386	126.976717059943	0.530870133169184	0.207353521846479	2.56021758609063	0.010460664625962	0.0719572289629122	1.44480033572694	143	PsoOvis1B011386	protein_coding
PsoOvis1B001209	1132.05455454609	-0.596412260225331	0.233030562255918	-2.55937356221259	0.0104860992884134	0.071961279781111	0.661396694203988	-1596	PsoOvis1B001209	protein_coding
PsoOvis1B005281	319.217244862914	0.403301074778278	0.157585243534426	2.55925660127037	0.0104896282436446	0.071961279781111	1.32253057410551	254	PsoOvis1B005281	KAH7644401.1hypothetical protein HUG17_6763
PsoOvis1B005241	4654.17418004567	0.35585108965074	0.139107732050628	2.55809712663008	0.010524669201306	0.0720903324474964	1.2797403163412	3103	PsoOvis1B005241	Malate dehydrogenase, cytoplasmic
PsoOvis1B007995	2038.87525453222	0.364952728862267	0.142658652046751	2.55822358914948	0.0105208422732102	0.0720903324474964	1.28783943165734	1449	PsoOvis1B007995	factor interleukin-3-regulated DDB_G0288805-like isoform X3,protein_coding,protein_coding
PsoOvis1B012618	1246.92525094862	0.290161726063494	0.113455520639185	2.55749323108106	0.0105429609834163	0.0721599887339526	1.22277734330671	637	PsoOvis1B012618	protein lin-7 homolog C-like
PsoOvis1B011340	393.135933891252	0.484866000158805	0.189634497309149	2.55684491502809	0.0105626297165397	0.0722389548897143	1.39945587584062	380	PsoOvis1B011340	proteasome non-atpase regulatory subunit 5
PsoOvis1B014380	3768.14779387769	0.349173584093318	0.136607065460715	2.55604337093189	0.0105869922260471	0.0723498761047708	1.27383073256016	2323	PsoOvis1B014380	fumarate hydratase, mitochondrial,fumarate hydratase, mitochondrial
PsoOvis1B004644	770.252144288439	-0.576747861357019	0.22567277899236	-2.55568200973209	0.0105979919441242	0.0723693777337431	0.670473463655022	-1032	PsoOvis1B004644	FAD synthase-like isoform X2
PsoOvis1B000335	84.2247574829526	1.63600130737386	0.640247646708534	2.55526328879836	0.01061075038556	0.0724008497890286	3.1080318916412	350	PsoOvis1B000335	protein_coding
PsoOvis1B007819	1563.48739380586	0.284078947191289	0.111213528493187	2.55435603060369	0.0106384414483103	0.0725340858225545	1.21763264816176	761	PsoOvis1B007819	regulatory element-binding
PsoOvis1B001924	178.128907605146	-0.473922599811046	0.185563203460809	-2.55396862617291	0.0106502852571487	0.0725591520126602	0.720004286251505	-202	PsoOvis1B001924	protein_coding
PsoOvis1B001923	85.0789239571718	-9.36094077988235	3.6665708033213	-2.55305059741459	0.0106783982511581	0.0726160249082308	0.00152081377520415	-390	PsoOvis1B001923	putative tRNA N6-adenosine threonylcarbamoyltransferase, mitochondrial
PsoOvis1B003889	5352.80710153149	0.37894867362993	0.148425250375852	2.55312807403277	0.0106760231209497	0.0726160249082308	1.30039388196517	3753	PsoOvis1B003889	dismutase [Cu-Zn]
PsoOvis1B005777	1032.66569573354	-0.513830357765775	0.201273557330061	-2.55289549497634	0.0106831544974176	0.0726160249082308	0.700360508918576	-1251	PsoOvis1B005777	protein_coding
PsoOvis1B002607	2750.61537974455	0.239247743479742	0.0937691407962116	2.55145500372771	0.0107274175079525	0.0728611446029438	1.18037702345629	1116	PsoOvis1B002607	protein_coding
PsoOvis1B005670	2161.88672526292	-0.276851879770559	0.10853715401516	-2.55075676419421	0.0107489314320671	0.0729298041202359	0.825390146242102	-1587	PsoOvis1B005670	protein_coding
PsoOvis1B007034	3459.67366790962	-0.329825943718236	0.129313372724663	-2.55059424070942	0.0107539445517232	0.0729298041202359	0.795632468333528	-2855	PsoOvis1B007034	hamartin isoform X2,protein_coding
PsoOvis1B008215	577.52904223767	-0.241801723024358	0.0948263056938608	-2.54994351256281	0.0107740374218957	0.0730103344440288	0.845688506698038	-363	PsoOvis1B008215	protein_coding
PsoOvis1B012499	241.182497569884	-0.671825445556314	0.263557140768391	-2.54906941089751	0.0108010800357847	0.0731378010959692	0.627711939119987	-386	PsoOvis1B012499	methyltransferase 10,protein_coding
PsoOvis1B010582	1633.18174696455	0.213993712770344	0.0839798329903395	2.54815596971907	0.0108294041773016	0.0732737446391067	1.15989459970216	554	PsoOvis1B010582	cationic amino acid transporter 2-like
PsoOvis1B002508	137.612965640696	-0.82991089601687	0.325776386322148	-2.54748634603676	0.010850209904816	0.0733586490063814	0.56256398644666	-261	PsoOvis1B002508	protein_coding
PsoOvis1B010281	1352.33405729659	-0.439009016039503	0.172386663187123	-2.54665301783215	0.0108761516743121	0.0734222883545504	0.737641118681361	-1287	PsoOvis1B010281	resistance-associated 1
PsoOvis1B013924	2521.34362987316	0.264782587829363	0.103962961308181	2.54689347530663	0.0108686605048001	0.0734222883545504	1.20145497826065	1113	PsoOvis1B013924	protein_coding,protein_coding
PsoOvis1B011186	1911.30125038071	-0.263378586574529	0.103501139542855	-2.54469262597322	0.0109373967915158	0.0737796758510447	0.833134550454181	-1373	PsoOvis1B011186	calcium-independent phospholipase a2-gamma
PsoOvis1B001611	597.797657958234	-0.628218099238271	0.246909520252205	-2.54432513819872	0.0109489116242134	0.0738013132545614	0.646975013483213	-884	PsoOvis1B001611	Calcineurin-binding protein cabin-1
PsoOvis1B000120	167.163238244799	0.450786124312934	0.177276642171201	2.54283992968232	0.0109955588544879	0.0738936143873917	1.36678481472321	147	PsoOvis1B000120	tumor necrosis factor receptor superfamily member 16-like
PsoOvis1B002269	1551.39353077148	-0.438992393730546	0.172629927876562	-2.54296806544717	0.0109915274345922	0.0738936143873917	0.737649617614859	-1697	PsoOvis1B002269	IP6K3 kinase,protein_coding,IP6K3 kinase
PsoOvis1B007109	321.317347177177	-0.689911972220311	0.271316607302757	-2.54282986610713	0.010995875531307	0.0738936143873917	0.619891672254374	-493	PsoOvis1B007109	protein_coding
PsoOvis1B009435	2619.31736504724	0.406102341409157	0.159662500801279	2.5435048265629	0.0109746540745607	0.0738936143873917	1.32510101327533	1946	PsoOvis1B009435	sorbitol dehydrogenase-like
PsoOvis1B012565	6421.29147531057	-0.272594117874639	0.107283100201708	-2.54088591178035	0.0110571993442865	0.0742495532688144	0.827829681653328	-4585	PsoOvis1B012565	thymosin beta-like isoform X1
PsoOvis1B005685	1981.65158438555	0.251772588896206	0.0991109812341984	2.54030971907412	0.0110754341515954	0.0743158285519441	1.19066915014934	870	PsoOvis1B005685	protein_coding
PsoOvis1B007207	4273.84929778635	0.232635875706401	0.0916138055367421	2.53931025289743	0.0111071276893854	0.0744722433150943	1.17497973582731	1662	PsoOvis1B007207	y receptor type 2
PsoOvis1B010006	1754.36255448312	-0.269174495591937	0.106029033526413	-2.53868668457571	0.0111269421193894	0.074548833928096	0.829794214974182	-1216	PsoOvis1B010006	partial
PsoOvis1B009489	2990.76314396156	0.491605200951068	0.193770163426219	2.53705313686363	0.0111789984727127	0.0748411623448228	1.40600838765773	2794	PsoOvis1B009489	cystathionine gamma-lyase-like
PsoOvis1B010117	8467.60592188246	0.310349852040028	0.12235206786885	2.5365313185609	0.0111956728084297	0.0748963533359108	1.24000836421484	4598	PsoOvis1B010117	v-type proton ATPase catalytic subunit A
PsoOvis1B006903	988.865158228259	-0.465751501912562	0.18368232134472	-2.53563597466997	0.0112243343605605	0.0750014720766	0.724093797527243	-1107	PsoOvis1B006903	non_sense_mediated_decay
PsoOvis1B010367	1155.18230763756	-0.707286069437092	0.278951842696712	-2.53551316456469	0.0112282708084059	0.0750014720766	0.612471208082946	-1888	PsoOvis1B010367	protein_coding
PsoOvis1B007877	3936.30203789874	0.312105085520036	0.123157992443965	2.53418458133799	0.0112709344918015	0.0751937103432129	1.24151792006516	2241	PsoOvis1B007877	calpaincalpain-7-like-like
PsoOvis1B014334	507.508974549835	-0.422078464638272	0.166560173398035	-2.53408996897244	0.0112739781829311	0.0751937103432129	0.746348598478268	-518	PsoOvis1B014334	protein_coding
PsoOvis1B000162	1407.07080643396	-0.463925253990105	0.183213060190228	-2.53216257350004	0.0113361418070306	0.0752692704137964	0.725010978275025	-1562	PsoOvis1B000162	protein_coding
PsoOvis1B000656	1329.05808625989	-0.294800568692387	0.116413909346411	-2.53234832802628	0.0113301375070747	0.0752692704137964	0.815185011917072	-967	PsoOvis1B000656	snRNA-activating protein complex subunit 4
PsoOvis1B004431	456.662023248512	-0.639090492497084	0.252318926876671	-2.53286782885479	0.0113133602323771	0.0752692704137964	0.642117626647896	-701	PsoOvis1B004431	protein_coding
PsoOvis1B005587	1748.62906654876	-1.34321226319627	0.53026281855371	-2.53310663353669	0.0113056554402396	0.0752692704137964	0.394142092779253	-5124	PsoOvis1B005587	protein_coding,protein_coding
PsoOvis1B012340	2045.66864124529	0.24427095573589	0.0964629441170169	2.53227763232658	0.0113324223308071	0.0752692704137964	1.18449405340362	848	PsoOvis1B012340	a 70 kda dna-binding subunit,a 70 kda dna-binding subunit
PsoOvis1B014396	320.897125692976	0.486714190437346	0.192144686841169	2.53306088468465	0.0113071311199171	0.0752692704137964	1.40124982265211	287	PsoOvis1B014396	homeostasis cutC homolog
PsoOvis1B001256	164.747803221462	-1.18048218297362	0.466433350077102	-2.53087002200526	0.0113780003156169	0.0753938340920816	0.441204012632259	-410	PsoOvis1B001256	Receptor-type guanylate cyclase gcy-11
PsoOvis1B005720	77.0518901136738	0.83700737800871	0.330737817904146	2.53072776289311	0.0113826156635788	0.0753938340920816	1.78634084011127	128	PsoOvis1B005720	protein_coding,protein_coding
PsoOvis1B007336	1083.04084650089	-0.445044750430163	0.175906092564315	-2.53001328119119	0.0114058209162267	0.0753938340920816	0.734561531190118	-1084	PsoOvis1B007336	guanylate-binding protein 2-like,guanylate-binding protein 2-like
PsoOvis1B007864	1108.58019799686	0.344251950988064	0.136059692960101	2.53015381336349	0.0114012533353296	0.0753938340920816	1.26949256972335	700	PsoOvis1B007864	Carboxypeptidase E
PsoOvis1B010925	2520.05198888969	-0.187617624885803	0.0741398773960057	-2.53058989946361	0.0113870899869824	0.0753938340920816	0.878054488293406	-1302	PsoOvis1B010925	membrane-associated tyrosine- and threonine-specific cdc2-inhibitory kinase
PsoOvis1B014091	888.803757238805	-0.475784736873686	0.188032575067042	-2.53033144232613	0.0113954823567048	0.0753938340920816	0.719075550984167	-995	PsoOvis1B014091	protein_coding
PsoOvis1B000386	202.248724731249	-0.427105644122894	0.168902250816841	-2.52871493456917	0.0114480967042968	0.0755155689381986	0.743752416520023	-237	PsoOvis1B000386	membrane proteolipid 3
PsoOvis1B002419	593.669258793009	-0.268736078979121	0.106266863120918	-2.52887938052086	0.0114427344574427	0.0755155689381986	0.830046417165751	-401	PsoOvis1B002419	protein_coding
PsoOvis1B011590	84.5330158740019	-1.48874204609607	0.588746342926989	-2.52866461759185	0.0114497378838084	0.0755155689381986	0.356323108421156	-254	PsoOvis1B011590	globin 2
PsoOvis1B003180	120.272285002039	0.654208215056372	0.25879944873407	2.52785783840137	0.0114760809839946	0.0756331628054955	1.57375200399731	141	PsoOvis1B003180	proteinase stubble,proteinase stubble
PsoOvis1B009104	766.503656333936	0.348321504638194	0.137877623138072	2.52630917701114	0.0115267989332024	0.0757987281440195	1.27307860927712	492	PsoOvis1B009104	14c
PsoOvis1B010012	600.815707632492	-0.421385925697763	0.166792872292598	-2.52640247695084	0.011523737781469	0.0757987281440195	0.746706955255737	-625	PsoOvis1B010012	resistant to fluoxetine 6-like,resistant to fluoxetine 6-like
PsoOvis1B010186	2765.97727595736	0.672050952460072	0.266018421889957	2.52633237835715	0.0115260376344303	0.0757987281440195	1.59333646432415	3573	PsoOvis1B010186	protein_coding,protein_coding
PsoOvis1B005810	1492.68254949409	0.309757338945651	0.122652934430657	2.52547841911418	0.0115540877636002	0.0758658652563371	1.23949919885541	822	PsoOvis1B005810	protein_coding
PsoOvis1B011819	4560.30401893523	-0.316199480761524	0.125194218721977	-2.5256715844341	0.0115477375369001	0.0758658652563371	0.803182933354237	-3588	PsoOvis1B011819	shock domain-containing E1
PsoOvis1B002558	957.296070936128	-0.682619621563848	0.270410754330089	-2.52438044949417	0.011590241942704	0.0760470527466637	0.623032953903804	-1517	PsoOvis1B002558	protein_coding
PsoOvis1B002211	858.908310915765	-0.23297075052585	0.0923107932215798	-2.52376501593519	0.0116105509428654	0.0761240845582406	0.850880980254788	-499	PsoOvis1B002211	protein_coding
PsoOvis1B012441	122.468420209798	-0.582361947473902	0.230978518916802	-2.52128184995276	0.0116928152582054	0.0766069105854693	0.667869461166799	-168	PsoOvis1B012441	probable G-protein coupled receptor 83
PsoOvis1B004972	250.624835870044	0.564967453560492	0.224135385373209	2.52065265205564	0.0117137417650276	0.0766874589834232	1.47935413542304	268	PsoOvis1B004972	protein_coding
PsoOvis1B007942	1733.84270168656	-0.251984797841948	0.0999925944560782	-2.52003460068868	0.0117343298870183	0.0767091881650264	0.839740341521125	-1190	PsoOvis1B007942	acyldomain5-likecontainingCoA-binding domain-containing 5-like
PsoOvis1B008867	103.182702392422	-0.898400254147146	0.356470173181708	-2.52026767380953	0.0117265621411914	0.0767091881650264	0.536481283845272	-201	PsoOvis1B008867	protein_coding
PsoOvis1B008856	1736.00248779313	0.373071738728205	0.148082194846638	2.51935581529285	0.0117569781191635	0.0767443009630039	1.29510739711253	1210	PsoOvis1B008856	peroxidase-like,peroxidase-like,peroxidase-like
PsoOvis1B012307	1398.84299265837	-0.23742391142356	0.0942307981651402	-2.51959991899328	0.0117488289381268	0.0767443009630039	0.848258618702367	-858	PsoOvis1B012307	vitellogenin receptor isoform X2
PsoOvis1B012766	1056.16308525757	-0.719067130242412	0.285529238580746	-2.51836601329031	0.0117900731663199	0.076903825264013	0.607490128087704	-1743	PsoOvis1B012766	protein_coding
PsoOvis1B005266	242.168382616655	0.452024575390167	0.179566918723338	2.51730429303968	0.0118256646973983	0.0770228776918523	1.36795860600667	206	PsoOvis1B005266	protein_coding
PsoOvis1B009474	115.160155528636	-0.621963260169789	0.247056717264824	-2.51749180129798	0.0118193720298147	0.0770228776918523	0.649786078540595	-175	PsoOvis1B009474	protein_coding
PsoOvis1B003984	4555.83012210249	0.258937328241709	0.102873907403392	2.51703599850986	0.011834673672022	0.0770250849100687	1.19659698102828	2023	PsoOvis1B003984	protein_coding,protein_coding
PsoOvis1B004128	2343.70654170581	-0.334796180034757	0.133061213308465	-2.51610647242955	0.0118659330151926	0.0771719977357037	0.792896146872526	-1947	PsoOvis1B004128	apparatus 1,apparatus 1
PsoOvis1B004032	365.270156620141	0.409224735398831	0.162796230737645	2.51372365038548	0.0119464003900558	0.0774684825293834	1.32797200672282	293	PsoOvis1B004032	domain containing
PsoOvis1B005532	1325.16451484361	-0.221138989844246	0.0879705185656481	-2.51378522543573	0.0119443149399266	0.0774684825293834	0.857887877170075	-787	PsoOvis1B005532	partial
PsoOvis1B011265	81.1406242253592	-0.613580758005322	0.244056009912676	-2.51409812946161	0.0119337223593845	0.0774684825293834	0.653572525180637	-117	PsoOvis1B011265	serine/threonine-protein kinase plk1
PsoOvis1B013704	1587.31256490284	-0.186053799578846	0.0739930407835561	-2.51447700498064	0.0119209076279926	0.0774684825293834	0.879006781235519	-798	PsoOvis1B013704	protein_coding
PsoOvis1B010884	372.569375724882	0.370192027745024	0.147308193690277	2.51304437635949	0.0119694277660622	0.0775611934892022	1.29252485875815	243	PsoOvis1B010884	protein_coding
PsoOvis1B010919	3000.77260815023	0.156543179343486	0.062312427711364	2.51223046658695	0.0119970711080654	0.0776270791872202	1.11461322730924	682	PsoOvis1B010919	probable serine incorporator isoform X2,probable serine incorporator isoform X1,probable serine incorporator isoform X1
PsoOvis1B011608	622.698895784478	-0.39290256799084	0.156390625298872	-2.51231534652399	0.0119941856351086	0.0776270791872202	0.761595802275996	-613	PsoOvis1B011608	isoform X4,isoform X4
PsoOvis1B000576	116.971551039028	-0.558952897410164	0.222594909837441	-2.51107672596091	0.0120363533166637	0.0778245726821256	0.678794651563362	-126	PsoOvis1B000576	XP_027205759.1uncharacterized protein LOC113799343
PsoOvis1B002329	137.738208914274	-0.739346271339082	0.294623174880338	-2.5094640692789	0.0120914516076078	0.0780671919200492	0.599010720656802	-223	PsoOvis1B002329	protein_coding
PsoOvis1B006191	2198.66433853274	0.30182868918144	0.120269066655692	2.50961196901544	0.0120863891467238	0.0780671919200492	1.23270594081829	1158	PsoOvis1B006191	protein_coding
PsoOvis1B007769	1898.53180034359	0.387181433522062	0.154407881431615	2.50752377360698	0.0121580402647098	0.0783263449685873	1.30783581180238	1362	PsoOvis1B007769	inositol-trisphosphate 3-kinase B isoform X2
PsoOvis1B010419	217.174236657903	0.440299770981624	0.175561839509666	2.50794689900354	0.0121434914575339	0.0783263449685873	1.35688623932262	191	PsoOvis1B010419	partial,partial
PsoOvis1B011110	777.130077809158	0.399067739549723	0.159137881412743	2.50768538582396	0.0121524815437847	0.0783263449685873	1.31865552850204	584	PsoOvis1B011110	and tolloid 2
PsoOvis1B008593	825.29639294764	0.340968172949312	0.13603163154427	2.50653593637409	0.0121920663503608	0.0784318011995691	1.26660631102792	513	PsoOvis1B008593	mitogen-activated protein kinase kinase kinase 12,mitogen-activated protein kinase kinase kinase 12
PsoOvis1B010455	2519.08069486111	-0.204366707400534	0.0815306928457402	-2.50662296942827	0.0121890651079142	0.0784318011995691	0.867919589849697	-1399	PsoOvis1B010455	DNA topoisomerase 1
PsoOvis1B001994	603.929226322487	-0.966485837353046	0.385897596904614	-2.50451374951667	0.0122619839209221	0.0787779792123644	0.511751085539763	-1326	PsoOvis1B001994	La-related protein 7
PsoOvis1B006240	701.580774406051	-0.346151911779489	0.138213819154239	-2.50446673058938	0.0122636138283093	0.0787779792123644	0.786679605815437	-580	PsoOvis1B006240	CD151 antigen-like,CD151 antigen-like,protein_coding,protein_coding
PsoOvis1B012793	173.369259006563	0.539846483723515	0.215679066618589	2.5030082528973	0.0123142672556034	0.0790462068632805	1.45381780924596	178	PsoOvis1B012793	density lipoprotein receptor adapter 1-B
PsoOvis1B000369	386.10100535966	-1.10780148344467	0.442662484568268	-2.50258723534054	0.0123289237706192	0.0790831471322606	0.464000580875505	-929	PsoOvis1B000369	protein_coding
PsoOvis1B007456	3358.29096421927	0.695443898539254	0.277946651640287	2.50207690733142	0.0123467100881016	0.0791400955430698	1.61938261946209	4399	PsoOvis1B007456	XP_027205803.1uncharacterized protein LOC113799383
PsoOvis1B002266	2006.13245988296	0.30473950088861	0.121838110873192	2.50118373228702	0.0123778943728411	0.079187161078082	1.2351955848569	1074	PsoOvis1B002266	-phosphatase-like
PsoOvis1B008905	5115.94541386607	0.309663125199497	0.123805762718231	2.5012012235994	0.0123772830126217	0.079187161078082	1.23941825725194	2840	PsoOvis1B008905	succinate dehydrogenase iron-sulfur subunit, mitochondrial
PsoOvis1B009959	12174.952116404	0.318087058459351	0.127178823698038	2.50110080601618	0.0123807931942206	0.079187161078082	1.24667642185327	7000	PsoOvis1B009959	partial
PsoOvis1B004666	667.919479006958	-0.686679980606197	0.274625175992255	-2.50042618316087	0.0124043980754146	0.0792240636247181	0.621281938703933	-1088	PsoOvis1B004666	---NA---
PsoOvis1B010934	185.539432412958	0.437045243007092	0.174780025357981	2.50054456801883	0.0124002529380865	0.0792240636247181	1.3538287345409	153	PsoOvis1B010934	FAD-dependent oxidoreductase domain-containing protein 1
PsoOvis1B006732	718.586200236207	-0.878480128935504	0.351370925818541	-2.50015030950278	0.0124140623012245	0.0792288286523549	0.543940167412303	-1457	PsoOvis1B006732	protein_coding
PsoOvis1B013189	2652.91750460671	-0.475114289366186	0.19006261799368	-2.49977767528165	0.0124271267668144	0.0792552722156349	0.719409796570085	-3033	PsoOvis1B013189	Exocyst complex component 6B
PsoOvis1B002294	329.313753201551	0.305199897857757	0.122121000752957	2.49915981670635	0.0124488155736499	0.0792958785074846	1.23558982690844	182	PsoOvis1B002294	protein_coding
PsoOvis1B010183	7838.57155215327	0.288229772394924	0.115333991241128	2.49908781698471	0.0124513451731136	0.0792958785074846	1.22114098352941	3813	PsoOvis1B010183	26s proteasome non-atpase regulatory subunit 1
PsoOvis1B000860	2882.48042040212	-0.265705134427936	0.10633451332587	-2.49876663857635	0.0124626348277	0.0793109224994893	0.831792087028	-2017	PsoOvis1B000860	protein_coding,protein_coding
PsoOvis1B006255	704.651904904281	-0.448112369653047	0.179356324892372	-2.49844754525357	0.0124738601660715	0.079325535945153	0.733001283848015	-757	PsoOvis1B006255	protein_coding
PsoOvis1B013361	2307.99898572723	0.351473436235733	0.140704034366955	2.497962747245	0.0124909319416572	0.0793772813803163	1.27586301145891	1469	PsoOvis1B013361	protein_coding
PsoOvis1B003945	1150.20784723539	0.311099113640883	0.12456162539546	2.49755181544237	0.0125054187756487	0.0793823219350768	1.24065252803909	631	PsoOvis1B003945	protein_coding
PsoOvis1B004460	1001.67391882111	-0.630056678497762	0.252418266417994	-2.49608194937214	0.0125573587344654	0.0793823219350768	0.646151029781221	-1473	PsoOvis1B004460	protein_coding,protein_coding
PsoOvis1B005907	1968.61179562201	-0.226733142354155	0.0908312435673309	-2.49620211558684	0.0125531053201265	0.0793823219350768	0.854567797065278	-1190	PsoOvis1B005907	polyposis coli,polyposis coli
PsoOvis1B007071	40636.9680803568	0.368613541063314	0.147631366466111	2.49685110885925	0.0125301555360743	0.0793823219350768	1.29111145017851	26734	PsoOvis1B007071	protein_coding
PsoOvis1B009683	139.508566209476	0.5050000821717	0.202305090626891	2.49623022637164	0.0125521104923397	0.0793823219350768	1.41912343702951	138	PsoOvis1B009683	protein_coding,protein_coding
PsoOvis1B012719	113.89857959584	0.69840524142932	0.279819126121559	2.49591674132353	0.012563208536776	0.0793823219350768	1.62271005334188	160	PsoOvis1B012719	quiver like
PsoOvis1B013974	946.832110045057	-0.598792085508835	0.239867981947017	-2.49634019783891	0.0125482193231958	0.0793823219350768	0.660306573959421	-1337	PsoOvis1B013974	alpha-mannosidase 2,alpha-mannosidase 2,alpha-mannosidase 2
PsoOvis1B014730	155.281628696014	0.450571674097725	0.180451385714135	2.49691445878673	0.0125279173391611	0.0793823219350768	1.36658166332539	128	PsoOvis1B014730	voltage-gated channel Shal-like isoform X1
PsoOvis1B004357	561.838437411297	-0.366876967703531	0.147020230137574	-2.49541826563749	0.0125808735383777	0.079437441730595	0.775459334303378	-518	PsoOvis1B004357	glutamyl-tRNAGln amidotransferase subunit B, mitochondrial
PsoOvis1B004310	925.391363540683	0.288808199792225	0.11574949580236	2.49511410646107	0.0125916631433591	0.0794491018221606	1.22163068024171	474	PsoOvis1B004310	protein_coding
PsoOvis1B000334	1293.49262796465	0.243867638514913	0.0978357256869737	2.49262359738783	0.0126803189460546	0.0797818367682358	1.18416296466598	533	PsoOvis1B000334	protein_coding
PsoOvis1B003522	2553.51936382787	-0.294692856216289	0.118191346577939	-2.49335391082933	0.0126542645603009	0.0797818367682358	0.815245876390515	-1915	PsoOvis1B003522	protein_coding
PsoOvis1B003664	160.291381549428	-0.558528544317731	0.224043070360628	-2.49295166067267	0.0126686092160516	0.0797818367682358	0.678994341011716	-212	PsoOvis1B003664	protein_coding
PsoOvis1B011450	36749.3921854837	0.423766611163349	0.169999981895617	2.49274503701741	0.0126759832231281	0.0797818367682358	1.34142520119877	31055	PsoOvis1B011450	acid-binding allergen-like
PsoOvis1B011719	171.266497955585	0.434729591732835	0.174429632875135	2.49229207541838	0.012692161860106	0.0797998343702632	1.35165746443822	151	PsoOvis1B011719	Large neutral amino acids transporter small subunit 2
PsoOvis1B014281	1378.1322921545	-0.334460512864581	0.134214492587919	-2.49198507862694	0.012703137394179	0.0798123568669632	0.793080648907091	-1153	PsoOvis1B014281	XP_027198249.1protein AIR2-like
PsoOvis1B000251	455.559640584912	0.394898675698752	0.158486626032996	2.49168453883633	0.0127138902187393	0.0798234633945438	1.3148504115285	345	PsoOvis1B000251	protein_coding
PsoOvis1B001490	3006.68510608746	-0.221549900254413	0.0889296726026996	-2.49129333067721	0.0127278990777943	0.0798549826321501	0.857643567144501	-1779	PsoOvis1B001490	Ubiquitin carboxyl-terminal hydrolase 22
PsoOvis1B012926	6642.84765660198	0.286371706735903	0.114998174484631	2.4902282842253	0.0127661068091772	0.0800381742362247	1.21956927254578	3327	PsoOvis1B012926	actin-related 2 3 complex subunit 1a,actin-related 2 3 complex subunit 1a
PsoOvis1B000337	58.4141867559903	0.797801117726331	0.320647471863468	2.48809420853952	0.0128429707361177	0.0803204345366907	1.73844945025533	91	PsoOvis1B000337	agrin-like isoform X3
PsoOvis1B003453	1119.4811736964	0.277689598309519	0.111612715150472	2.48797458188477	0.0128472914764338	0.0803204345366907	1.2122519700724	542	PsoOvis1B003453	protein_coding
PsoOvis1B010204	2148.66182640488	0.365638117110433	0.146942571136007	2.48830624293355	0.0128353155222047	0.0803204345366907	1.28845139724076	1408	PsoOvis1B010204	66-phosphogluconolactonase-like-like
PsoOvis1B011458	1896.90261506821	0.293622942543674	0.118014699391284	2.48802008612631	0.0128456477780365	0.0803204345366907	1.22571446997262	970	PsoOvis1B011458	protein_coding,protein_coding,protein_coding
PsoOvis1B001299	118.927770945293	-1.03612585529556	0.416520527965182	-2.48757452689624	0.0128617502236373	0.0803542819879	0.48763518944626	-273	PsoOvis1B001299	protein_coding
PsoOvis1B011874	862.118617466058	-0.323729108284455	0.130180067406462	-2.48677938745933	0.0128905308270442	0.080477495339045	0.799001929222432	-716	PsoOvis1B011874	protein_coding
PsoOvis1B001975	5395.01076075663	0.378374841176609	0.152220672611572	2.48569944334778	0.0129297113693575	0.0804998059476026	1.2998767526982	3676	PsoOvis1B001975	histone H2A,histone H2A
PsoOvis1B004143	2002.98631880568	0.312328142724045	0.12562431888129	2.48620765075894	0.0129112604197576	0.0804998059476026	1.2417098878182	1221	PsoOvis1B004143	flavin-containing monooxygenase FMO GS-OX-like 2
PsoOvis1B008252	27497.1205653937	0.409525461394452	0.164753769984148	2.48568188414659	0.0129303492894224	0.0804998059476026	1.32824884785541	20828	PsoOvis1B008252	LIM 1-like
PsoOvis1B014696	863.965017868904	-0.322821513358276	0.129861929558443	-2.48588261745329	0.0129230583737006	0.0804998059476026	0.799504736971379	-706	PsoOvis1B014696
PsoOvis1B002884	227.504350469287	-1.31770745272585	0.530546120013848	-2.48368125412255	0.0130032140903658	0.0807271516274004	0.401171923896958	-620	PsoOvis1B002884	protein_coding
PsoOvis1B002973	122.48658613615	1.42862393810305	0.57518837194027	2.4837496858358	0.0130007157572856	0.0807271516274004	2.69189836005892	375	PsoOvis1B002973	protein_coding
PsoOvis1B009643	1671.06455039711	-0.307873882742154	0.123924272526122	-2.48437111202131	0.0129780479024716	0.0807271516274004	0.807831393383732	-1311	PsoOvis1B009643	specificity kinase TTK
PsoOvis1B010381	3634.22664613105	-0.317537309267659	0.127839185155684	-2.48388089208297	0.0129959268131926	0.0807271516274004	0.802438477360937	-2977	PsoOvis1B010381	stress-induced-phosphoprotein 1
PsoOvis1B008084	1135.80425276948	0.503236718927617	0.202646778843718	2.48331960566575	0.0130164243544432	0.0807527332156935	1.41738994426996	1082	PsoOvis1B008084	protein_coding
PsoOvis1B012524	433.988441858997	-0.947635547542869	0.381988661608033	-2.48079496274488	0.0131089754384009	0.0812701589635404	0.518481512348718	-920	PsoOvis1B012524	CDP-diacylglycerol--glycerol-3-phosphate 3-phosphatidyltransferase, mitochondrial
PsoOvis1B003411	711.460008138089	-0.378876367873571	0.15275869931769	-2.48022776814581	0.0131298481544195	0.0813427970738232	0.769036315578344	-642	PsoOvis1B003411	protein_coding
PsoOvis1B012948	316.158163282778	-0.947077850359399	0.382001705411714	-2.47925031993943	0.0131658871403033	0.081509227424707	0.518681978536675	-685	PsoOvis1B012948	protein_coding
PsoOvis1B011857	74.6413238497995	1.27433266240061	0.514162634975002	2.47846221354176	0.0131950086681171	0.0815758225522282	2.41886903987819	147	PsoOvis1B011857	protein_coding
PsoOvis1B012761	3254.47626416281	0.339189572776411	0.136850767606462	2.47853613617871	0.013192274714786	0.0815758225522282	1.26504576076793	1993	PsoOvis1B012761	protein_coding
PsoOvis1B009846	149.452944832539	2.11012099226991	0.851596453217525	2.47784145213075	0.0132179866691973	0.0816043040786303	4.31727500104955	843	PsoOvis1B009846	protein_coding
PsoOvis1B014206	986.996816701501	0.273559467769696	0.110396484320988	2.47797264063498	0.0132131276712244	0.0816043040786303	1.20878651207168	487	PsoOvis1B014206	kynureninase-like isoform X2, partial
PsoOvis1B008775	791.714475086942	-0.393176033909401	0.158802923710616	-2.47587402500145	0.0132910465426574	0.0818846445804218	0.761451453850357	-783	PsoOvis1B008775	neuronal calcium sensor 2 isoform X2
PsoOvis1B012962	912.628130763433	-0.718330970915093	0.290112803543039	-2.47604022346614	0.0132848610326735	0.0818846445804218	0.607800189208631	-1541	PsoOvis1B012962	protein_coding
PsoOvis1B014464	1659.37113692536	0.178701899633966	0.0721641455168541	2.47632530467959	0.0132742569167192	0.0818846445804218	1.13186500359177	457	PsoOvis1B014464	syndrome cell adhesion molecule 1
PsoOvis1B014786	187.877472371444	1.31110553239972	0.529693353966094	2.47521612756282	0.013315556907388	0.0819787994215074	2.48131609578769	600	PsoOvis1B014786	protein_coding
PsoOvis1B000211	1017.04537411629	-0.247857687996666	0.100174405867852	-2.47426162251098	0.013351188601573	0.0821412462163257	0.842146021459309	-668	PsoOvis1B000211	partial
PsoOvis1B007681	303.237442618435	-0.39277866112842	0.158796639210374	-2.47346960919032	0.01338081842639	0.0822665680969195	0.761661215267737	-295	PsoOvis1B007681	protein_coding
PsoOvis1B005435	1280.17754691655	0.369756538863036	0.149540032995582	2.47262576753584	0.0134124511211021	0.0823470737801456	1.29213475881092	890	PsoOvis1B005435	retinoblastoma-binding protein 5
PsoOvis1B011594	557.24294465747	0.384413095607208	0.155458143584304	2.47277554423351	0.0134068316930534	0.0823470737801456	1.30532865684185	397	PsoOvis1B011594	serine serine/threonine-protein kinase PAK 3-like
PsoOvis1B003645	142.697636321259	0.775375749889492	0.313704831768801	2.47167295931527	0.0134482480193655	0.0825098310801404	1.7116357888175	231	PsoOvis1B003645	protein_coding,protein_coding
PsoOvis1B002069	70.6872577225858	0.596836981239012	0.241670921111017	2.46962679041076	0.0135254078221663	0.0828410383861935	1.51239709281472	78	PsoOvis1B002069	homeobox SIX6,homeobox SIX6
PsoOvis1B006235	397.772625015496	0.482229934857259	0.195282942039713	2.46939097609044	0.0135343253281924	0.0828410383861935	1.39690115101331	355	PsoOvis1B006235	zinc finger protein 37
PsoOvis1B010472	1009.3836420559	-0.457214294366202	0.185145752769911	-2.46948302905118	0.0135308436543547	0.0828410383861935	0.728391355456217	-1118	PsoOvis1B010472	apoptosis-inducing factor 1, mitochondrial-like
PsoOvis1B013141	1708.1541839697	0.264417033314801	0.107083798510539	2.46925339773763	0.0135395303620839	0.0828410383861935	1.20115058846168	784	PsoOvis1B013141	TNF receptor-associated factor 6
PsoOvis1B007329	707.567216316562	-0.236032061271605	0.0956032928726541	-2.46886957739003	0.0135540608776857	0.0828728677476667	0.849077377037772	-455	PsoOvis1B007329	protein_coding
PsoOvis1B009249	47.0080276069193	1.25741002628104	0.509420127686826	2.46831634232963	0.0135750292681298	0.082943989008298	2.3906617597082	142	PsoOvis1B009249	protein_coding
PsoOvis1B006550	2762.04393852426	-0.20650645598619	0.0836911602729024	-2.46748229218962	0.0136066951175657	0.0830337481348591	0.866633279762001	-1574	PsoOvis1B006550	protein_coding
PsoOvis1B008898	394.969026656416	0.531911760819923	0.215594049962868	2.46719128339365	0.0136177590086098	0.0830337481348591	1.44584386007084	387	PsoOvis1B008898	Retinal dehydrogenase 2
PsoOvis1B009470	6155.73181025501	-0.276435244837363	0.112034446329739	-2.46741295997269	0.0136093303448747	0.0830337481348591	0.825628544530604	-4383	PsoOvis1B009470	triple functional domain protein-like,triple functional domain protein-like
PsoOvis1B001329	472.536744843038	-0.739641488291421	0.299834936569401	-2.46682890511066	0.0136315474122014	0.0830537406216533	0.598888158353261	-831	PsoOvis1B001329	plasma membrane-associated,plasma membrane-associated
PsoOvis1B011363	999.574593069141	-0.403932233751142	0.1637598159852	-2.46661387179164	0.0136397352056497	0.0830537406216533	0.755795464537064	-980	PsoOvis1B011363	EARP-interacting protein homolog
PsoOvis1B012852	51.8777170360362	2.11752010330877	0.858905466421944	2.46537038835019	0.0136871684020233	0.083285482249024	4.33947376903989	222	PsoOvis1B012852	allergen-like elastase family member 2A
PsoOvis1B000091	1675.26398940883	0.208452554122188	0.0846228164597348	2.46331383003984	0.0137659364685187	0.0837074466709927	1.1554481763378	578	PsoOvis1B000091	Nicotinate phosphoribosyltransferase,Nicotinate phosphoribosyltransferase
PsoOvis1B012261	4046.99946732059	-0.184687222666964	0.0750227360435852	-2.46175002947998	0.0138260991231298	0.0840157760669531	0.879839805155564	-2055	PsoOvis1B012261	PFC0760c-like and CUL4-associated factor 5
PsoOvis1B009330	100.864727550601	0.748156803071541	0.303948286116563	2.46146083806054	0.0138372503199364	0.0840260641437557	1.67964553262127	163	PsoOvis1B009330	receptor kainate
PsoOvis1B009601	442.464688708288	-0.323860519073615	0.131599846500291	-2.46094906404697	0.0138570037459403	0.0840885391249547	0.798929153833818	-363	PsoOvis1B009601	protein_coding,protein_coding
PsoOvis1B007909	155.195568883962	0.518389307193016	0.210739067111753	2.45986334806217	0.0138989926119585	0.0842451390433453	1.43235520607329	154	PsoOvis1B007909	DNA-binding protein D-ETS-4
PsoOvis1B010036	3140.96153435581	0.270501982843488	0.109980419872691	2.45954673710657	0.0139112583269459	0.0842451390433453	1.20622745910465	1424	PsoOvis1B010036	oxysterol-binding protein-related 1-like
PsoOvis1B011269	1039.06900917329	-0.511909391601327	0.208121815328422	-2.45966234146824	0.0139067786313737	0.0842451390433453	0.701293668656172	-1261	PsoOvis1B011269	Ribonuclease Z, mitochondrial
PsoOvis1B000195	1723.92980997247	0.192575586026097	0.0783180355517022	2.45889193554871	0.0139366560897126	0.0843414527936014	1.14280209489624	554	PsoOvis1B000195	-AMP-activated protein kinase subunit beta-1
PsoOvis1B000212	6542.84637132742	0.218061552643066	0.0887441548719095	2.45719341130477	0.0140027275853191	0.0844408281736144	1.16316966717074	2303	PsoOvis1B000212	proteasome non-atpase regulatory subunit 2
PsoOvis1B002213	725.693767726504	-0.299501486740839	0.121902956596292	-2.456884517844	0.01401477300961	0.0844408281736144	0.812533113031869	-566	PsoOvis1B002213	zetazeta-sarcoglycan-like,zetazeta-sarcoglycan-like
PsoOvis1B003354	2459.90401975404	0.183586345789308	0.0747096190901291	2.45733210830362	0.0139973220136864	0.0844408281736144	1.13570358547609	729	PsoOvis1B003354	alpha-ps1,protein_coding,integrin alpha-PS1-like isoform X2
PsoOvis1B003817	3694.04535371013	0.436760560366187	0.177814290979539	2.45627366597011	0.0140386203525921	0.0844408281736144	1.35356161397486	2653	PsoOvis1B003817	protein_coding
PsoOvis1B004513	1002.33551207382	-0.401591008748427	0.163417307384406	-2.45745701710631	0.0139924553991673	0.0844408281736144	0.757022975368667	-990	PsoOvis1B004513	repeat domain-containing
PsoOvis1B005287	3694.04535371013	0.436760560366187	0.177814290979539	2.45627366597011	0.0140386203525921	0.0844408281736144	1.35356161397486	2653	PsoOvis1B005287	protein_coding
PsoOvis1B012108	152.593734350098	-1.4024372500282	0.570722956765827	-2.45729952405548	0.0139985917853899	0.0844408281736144	0.378289529396298	-473	PsoOvis1B012108	protein_coding
PsoOvis1B012568	3694.04535371013	0.436760560366187	0.177814290979539	2.45627366597011	0.0140386203525921	0.0844408281736144	1.35356161397486	2653	PsoOvis1B012568	protein_coding
PsoOvis1B013073	392.389251150298	-0.806775472020243	0.328237986098136	-2.45789794658024	0.0139752881349804	0.0844408281736144	0.571658128473993	-746	PsoOvis1B013073	threonine phosphatase 2A 57 kDa regulatory subunit B theta isoform-like
PsoOvis1B008361	644.270504301661	-0.497548855090529	0.202595653095194	-2.45587132541657	0.0140543470777942	0.084478226954752	0.708309179716541	-733	PsoOvis1B008361	protein_coding
PsoOvis1B002986	1344.46639909991	-0.417860865534132	0.170212248395321	-2.45494004969398	0.0140908085327771	0.0846362124684029	0.748533678999558	-1404	PsoOvis1B002986	E3 ubiquitin ligase RNF157,protein_coding
PsoOvis1B008919	3561.85022104517	0.331875207191152	0.135199151983417	2.45471367477112	0.0140996842023003	0.0846362124684029	1.25864829599074	2172	PsoOvis1B008919	transfer flavoprotein subunit alpha, mitochondrial,protein_coding
PsoOvis1B008106	222.984667846907	0.447848289799453	0.182610461563727	2.45247882275991	0.0141875730310998	0.0851062787361854	1.36400439204863	199	PsoOvis1B008106	protein_coding
PsoOvis1B013861	640.536541316111	0.293964048519557	0.11990993587675	2.45154036961299	0.0142246229525932	0.0852709516267462	1.22600430805301	341	PsoOvis1B013861	1 isoform X3,1 isoform X1,1 isoform X3
PsoOvis1B005230	309.981494311346	0.528091798564955	0.2156015341454	2.44938794456265	0.0143099228060703	0.085551382374918	1.44202062419296	322	PsoOvis1B005230	protein_coding
PsoOvis1B011482	45.0580560702193	1.15664979880495	0.472211688317018	2.44943068420711	0.014308224667684	0.085551382374918	2.22939120718234	123	PsoOvis1B011482	protein_coding
PsoOvis1B011999	1559.57112955911	0.240196242109612	0.0980593183522411	2.44949940654082	0.0143054945536447	0.085551382374918	1.18115331648693	644	PsoOvis1B011999	prostatic acid phosphatase-like
PsoOvis1B013419	589.01289186009	-0.902244460868971	0.368339598916181	-2.44949080556034	0.0143058362173704	0.085551382374918	0.535053678097211	-1197	PsoOvis1B013419	translation initiation factor 3 subunit k
PsoOvis1B014126	3390.72863983489	0.217852797941465	0.0889945605696986	2.44793385738275	0.0143678028463963	0.0858396506303863	1.1630013713333	1235	PsoOvis1B014126	protein_coding
PsoOvis1B009784	772.847398443127	0.222163293677868	0.0907855181246104	2.44712260575449	0.0144001844294574	0.0859752946715724	1.166481392324	285	PsoOvis1B009784	protein_coding
PsoOvis1B001512	482.251691274605	-0.364500320380464	0.148983852049036	-2.4465760239606	0.0144220378376264	0.0860479410003177	0.776737852753451	-411	PsoOvis1B001512	transporter 17,transporter 17
PsoOvis1B006340	204.639633217855	-1.05634221666606	0.431962286409303	-2.44545010039401	0.0144671466618448	0.0862591482844493	0.480849653131826	-476	PsoOvis1B006340	2-aminoethanethiol dioxygenase-like
PsoOvis1B000820	1520.77962409235	-0.709792591671104	0.29030908535552	-2.44495479981921	0.0144870296795819	0.086319766380554	0.611408031296913	-2494	PsoOvis1B000820	protein_coding,protein_coding,protein_coding
PsoOvis1B009390	800.369591340062	-0.547006989176862	0.22375669794876	-2.44465079343514	0.0144992454406737	0.0863346491252986	0.684438590755809	-1075	PsoOvis1B009390	protein_coding,protein_coding,protein_coding,protein_coding
PsoOvis1B002710	1786.38162588752	0.326570057484224	0.133621684996825	2.44398996683797	0.0145258304938939	0.0864350154773969	1.25402843149906	1070	PsoOvis1B002710	protein IWS1 homolog
PsoOvis1B002154	979.841850943408	0.46232800778411	0.189380221879499	2.44126869847203	0.0146357605723196	0.0870308547017986	1.3777632558212	893	PsoOvis1B002154	retrovirus-related Pol poly from transposon TNT 1-94
PsoOvis1B009243	1079.14899456739	-0.222701252360694	0.0912476332425051	-2.44062497236317	0.0146618719552052	0.0871278063210987	0.856959392191395	-656	PsoOvis1B009243	XP_027205045.1homeobox protein onecut-like
PsoOvis1B011811	140.328513740689	0.75577217589512	0.309695437900304	2.44037232520815	0.0146721312664186	0.0871304907559243	1.68853510769729	226	PsoOvis1B011811	protein_coding
PsoOvis1B013744	2227.63202008974	0.214317393151641	0.0878371333833546	2.43994065945069	0.0146896746769564	0.0871763993520915	1.16015486069618	795	PsoOvis1B013744	protein_coding,protein_coding,protein_coding
PsoOvis1B013550	3886.67977880836	0.327978888987981	0.134490094933436	2.43868434437725	0.0147408380753935	0.0874216324845099	1.25525362297371	2289	PsoOvis1B013550	cytochrome c oxidase subunit 5B, mitochondrial-like
PsoOvis1B003779	1238.7120114989	0.326720410816505	0.134031898373626	2.43763174871808	0.014783825859924	0.0876180846828317	1.25415912937586	720	PsoOvis1B003779	protein split ends,protein split ends
PsoOvis1B002059	638.277469053929	0.310253640906756	0.127294280063874	2.4372944389259	0.0147976248758046	0.0876413995977656	1.23992567270441	350	PsoOvis1B002059	mitochondrial inner membrane protease ATP23 homolog
PsoOvis1B011302	58.606585629325	0.74909726391603	0.30769102382478	2.43457626616568	0.0149092375709829	0.0882436153102012	1.68074081318268	92	PsoOvis1B011302	peptidyl-prolyl cis-trans isomerase B
PsoOvis1B006976	1668.18355925704	0.182473968415015	0.0749782114348758	2.43369326799036	0.0149456542144903	0.0884002610130039	1.13482824867822	461	PsoOvis1B006976	protein_coding
PsoOvis1B003908	794.340793983618	-0.446799264619442	0.183718214210213	-2.43198131736795	0.0150164818542011	0.0887135448934035	0.73366874703762	-862	PsoOvis1B003908	prefoldin subunit 5
PsoOvis1B012124	1510.30059913927	-0.27502097918791	0.113087519548412	-2.43193042243867	0.0150185920215757	0.0887135448934035	0.826438300277967	-1094	PsoOvis1B012124	small nuclear ribonucleoprotein A
PsoOvis1B010184	67.6255749046158	0.600401721763118	0.246947118589157	2.43129672941031	0.0150448876075922	0.0888098215985709	1.51613868005234	77	PsoOvis1B010184	ras-related protein Rab-30-like isoform X3
PsoOvis1B004237	371.813417295145	-0.645586120846471	0.265622938320302	-2.43046073102312	0.0150796400471863	0.0889558580207189	0.639233037942025	-542	PsoOvis1B004237	protein_coding
PsoOvis1B004586	735.347368484771	-0.830313646871283	0.341919298157674	-2.42839070899236	0.0151659952786484	0.0893133226021413	0.562406959842275	-1379	PsoOvis1B004586	carrier, mitochondrial
PsoOvis1B006800	438.977331169191	-0.39059707157626	0.160869498757999	-2.42803685342396	0.0151808005963483	0.0893133226021413	0.762813842167335	-429	PsoOvis1B006800	7-dehydrocholesterol reductase-like
PsoOvis1B009112	249.706471850798	-0.831116380688514	0.342315466720372	-2.42792529549192	0.0151854708184358	0.0893133226021413	0.562094116520355	-478	PsoOvis1B009112	protein_coding
PsoOvis1B012983	1478.8058067723	-0.493082136714078	0.20306784174959	-2.42816456050246	0.0151754558647843	0.0893133226021413	0.7105055693451	-1798	PsoOvis1B012983	protein_coding
PsoOvis1B013484	261.806077807175	0.828037807465729	0.341064363245118	2.42780512038025	0.0151905032025929	0.0893133226021413	1.77526919687946	450	PsoOvis1B013484	XP_027199583.1uncharacterized protein LOC113793719, partial
PsoOvis1B005633	1568.51013009559	-0.309864212087639	0.127659884891526	-2.42726375909654	0.0152131911502264	0.0893417364876147	0.806717684731126	-1272	PsoOvis1B005633	Sodiumchloride-dependent and chloride-dependent GABA transporter 1-like isoform X1
PsoOvis1B009499	875.358016301723	-0.411316595808372	0.169460659819074	-2.42720992735138	0.0152154488187484	0.0893417364876147	0.751936846932268	-826	PsoOvis1B009499	protein_coding,protein_coding
PsoOvis1B008239	1283.64692127747	0.294367340687307	0.121349764368722	2.42577595612686	0.0152756973396283	0.089636258365428	1.22634707422	667	PsoOvis1B008239	Stromal cell-derived factor 2
PsoOvis1B008628	1040.78534809865	0.403780883554371	0.166512054488558	2.42493484807802	0.0153111342699706	0.0897848956134776	1.32297049196098	706	PsoOvis1B008628	reductase sdr family member 2
PsoOvis1B008739	1059.49875723375	0.614600061347885	0.253506733270584	2.42439344083174	0.0153339826989579	0.0898595661593284	1.53113348302182	1307	PsoOvis1B008739	constituent of cuticle,protein_coding
PsoOvis1B009449	801.941722653717	0.326419729091068	0.13468062357797	2.42365769046276	0.0153650808907103	0.089923174330086	1.25389776891798	459	PsoOvis1B009449	protein_coding
PsoOvis1B014657	1949.80127576061	-0.642299942119879	0.264989340167486	-2.42387086859386	0.0153560647162404	0.089923174330086	0.640690746041387	-2964	PsoOvis1B014657	M-phase inducer phosphatase
PsoOvis1B008218	273.472631386258	0.411485967152877	0.169836228550617	2.42283975959959	0.0153997177843854	0.090066552203081	1.33005505747155	219	PsoOvis1B008218	iron-sulfur domain-containing 1-like
PsoOvis1B000959	3969.73682056681	-0.131537332100598	0.0543302441968861	-2.42107014325066	0.0154748909584125	0.0903292891532244	0.912858192444424	-1582	PsoOvis1B000959	protein_coding
PsoOvis1B005714	3102.94593136519	-0.395586099465682	0.163362765523623	-2.42151936028824	0.0154557777296316	0.0903292891532244	0.760180488131361	-2960	PsoOvis1B005714	nuclear hormone receptor HR96-like,protein_coding,Nuclear hormone receptor HR96
PsoOvis1B006419	647.576638677379	0.376995392320569	0.155714743926513	2.42106420249122	0.0154751438643863	0.0903292891532244	1.29863445514453	450	PsoOvis1B006419	nucleotide-binding subunit beta
PsoOvis1B003903	1349.72121922661	-0.291599810407204	0.120475144419182	-2.42041469892421	0.0155028160372003	0.0904313970285539	0.816995586321846	-993	PsoOvis1B003903	binding 4,non_sense_mediated_decay
PsoOvis1B008373	1324.83516887722	-0.257696776163851	0.106487585878302	-2.41997012176008	0.0155217823932115	0.0904826212475662	0.836422179606599	-887	PsoOvis1B008373	spermatosis-associated 5
PsoOvis1B004830	1088.43412193399	0.351342875835938	0.145225744488116	2.41928782719849	0.015550929860616	0.0905583161915973	1.27574755417726	676	PsoOvis1B004830	protein_coding
PsoOvis1B007465	827.198105518995	-0.637738206702411	0.263616525085084	-2.41918903413425	0.0155551542670393	0.0905583161915973	0.642719786912668	-1274	PsoOvis1B007465	ATM interactor
PsoOvis1B003955	8867.87516567677	-0.151447008534058	0.0626310463219413	-2.41808204441576	0.0156025584088097	0.0907748060929044	0.900346970684787	-3728	PsoOvis1B003955	Eukaryotic translation initiation factor 5A,protein_coding
PsoOvis1B001111	1693.06461556889	-0.464340421854867	0.192117009126696	-2.41696674316143	0.0156504469681783	0.0909938291003249	0.724802370117742	-1890	PsoOvis1B001111	GTPase-activating protein and VPS9 domain-containing protein 1-like
PsoOvis1B005632	905.514502717408	-0.437646729071369	0.181108253486376	-2.41649246042943	0.0156708507717592	0.0910528700172065	0.738337976603636	-979	PsoOvis1B005632	protein_coding,protein_coding
PsoOvis1B001933	433.983290768808	-0.800870000138503	0.331515846875243	-2.41578195337338	0.0157014608138011	0.0911115466164659	0.57400292744852	-783	PsoOvis1B001933	pseudouridylate synthase 7 homolog
PsoOvis1B010839	8378.70940593819	0.12105539642035	0.0501058924410292	2.41599122424219	0.015692439553141	0.0911115466164659	1.08753014889725	1299	PsoOvis1B010839	E3 ubiquitin-protein ligase UBR2
PsoOvis1B002499	602.197990746656	0.540603644059778	0.223943612769882	2.41401680259257	0.0157777347410064	0.0914943834458882	1.45458100732767	690	PsoOvis1B002499	probable chitinase 10,probable chitinase 10,probable chitinase 10,probable chitinase 10
PsoOvis1B000968	76.3888811947101	0.800051675350593	0.331509924684799	2.41335663211677	0.0158063449911013	0.0916005015661732	1.741163491555	106	PsoOvis1B000968	ATP-binding cassette sub-family A member 3,ATP-binding cassette sub-family A member 3
PsoOvis1B009606	426.316760857979	0.414678282978929	0.171857110913682	2.41292478835634	0.0158250847703731	0.0916189574110449	1.33300138830651	344	PsoOvis1B009606	glutamate receptor,glutamate receptor
PsoOvis1B013206	253.441203566351	-0.539870624076046	0.223752001709421	-2.41280801937655	0.0158301552933312	0.0916189574110449	0.687832588762517	-318	PsoOvis1B013206	iron-sulfur cluster co-chaperone,protein_coding,protein_coding
PsoOvis1B009376	2365.15466012635	-0.406076902973137	0.168376202634981	-2.4117238458778	0.0158773022113694	0.0918320005506546	0.75467275529724	-2331	PsoOvis1B009376	hemicentin-2-like isoform x1,hemicentin-2-like isoform x1
PsoOvis1B008736	426.097632010656	-0.450542029325119	0.186861092438472	-2.41110668596497	0.0159041954552914	0.0919276983895958	0.731767866669786	-487	PsoOvis1B008736	protein_coding
PsoOvis1B001236	350.687013056265	-1.26614769350637	0.525395926047816	-2.40989248437975	0.0159572222224114	0.0921742277138508	0.415768483401405	-919	PsoOvis1B001236	KAH7646045.1hypothetical protein HUG17_1583
PsoOvis1B000988	927.665327346082	-0.413453912446169	0.171668687536568	-2.40844104058347	0.0160208137906005	0.0923105443114801	0.750823696047063	-935	PsoOvis1B000988	beclinbeclin-1-like-like,beclinbeclin-1-like-like
PsoOvis1B004349	1068.03881882462	-0.475598999927145	0.197427252698371	-2.40898352900531	0.0159970199199043	0.0923105443114801	0.719168132916692	-1210	PsoOvis1B004349	protein_coding,protein_coding
PsoOvis1B006002	1600.39040294428	0.307018259339098	0.127477822646408	2.40840526583743	0.0160223839856261	0.0923105443114801	1.23714813644141	876	PsoOvis1B006002	dehydrogenase [ubiquinone] iron-sulfur 4, mitochondrial
PsoOvis1B012782	99.3135245402985	-1.07991368216276	0.448359689432008	-2.4085878093341	0.0160143733560979	0.0923105443114801	0.473057125980695	-222	PsoOvis1B012782	protein_coding
PsoOvis1B006853	503.414900050367	-0.360304896590926	0.14966976730082	-2.40733251002356	0.0160695313792955	0.0924470534028053	0.778999929810114	-468	PsoOvis1B006853	protein_coding,protein_coding
PsoOvis1B009502	5699.20743478553	-0.207927715168896	0.086367495205587	-2.40747650112985	0.0160631959222293	0.0924470534028053	0.865779943494502	-3207	PsoOvis1B009502	gamma-tubulin complex component
PsoOvis1B012765	219.10385908227	0.532253303675938	0.221112915128089	2.40715610559251	0.0160772959823654	0.0924470534028053	1.44618618889641	227	PsoOvis1B012765	Facilitated trehalose transporter Tret1
PsoOvis1B012922	929.663692317595	-0.731192526585483	0.304199154885209	-2.40366389861077	0.0162316890331271	0.0932744666043346	0.602405761530079	-1521	PsoOvis1B012922	protein_coding,protein_coding
PsoOvis1B014369	1166.38205857548	0.240824157703415	0.100370695420704	2.39934730644239	0.016424328287018	0.0943204476418022	1.18166751109408	466	PsoOvis1B014369	Metalloendopeptidase OMA1, mitochondrial
PsoOvis1B011001	423.603870343765	-0.490434005801555	0.204464404237094	-2.39862780825583	0.0164566323207464	0.0944449105539477	0.711810931576626	-496	PsoOvis1B011001	protein jagged-1b isoform X2,protein jagged-1b isoform X2,Protein jagged-1, partial
PsoOvis1B000499	731.788271145137	-0.249802839819629	0.104157083146456	-2.39832791273907	0.0164701135026246	0.0944612578162152	0.841011340870928	-491	PsoOvis1B000499	QUALITY PROTEIN: myb A
PsoOvis1B001963	410.113606223101	0.360177117453968	0.150306424278418	2.3962855824898	0.0165621804835135	0.0949280073648605	1.28358347146116	161	PsoOvis1B001963	protein_coding,protein_coding
PsoOvis1B011083	2852.39736646554	0.174057251177141	0.0726519667189778	2.39576791981977	0.0165855880756058	0.0950008797315808	1.12822690855169	739	PsoOvis1B011083	transporter sub-family a 1,transporter sub-family a 1
PsoOvis1B009874	1656.26064178314	1.77169878449966	0.739646091743892	2.39533312522812	0.0166052709954792	0.0950286010234387	3.41455786895294	6242	PsoOvis1B009874	protein_coding
PsoOvis1B013262	2136.89122445638	0.146644761345812	0.0612247257627569	2.39518853729217	0.0166118209578343	0.0950286010234387	1.10699197333177	434	PsoOvis1B013262	arginine n-methyltransferase 1,arginine n-methyltransferase 1
PsoOvis1B003864	23125.6716000915	0.298866817888964	0.124825881244799	2.39426964110791	0.0166535008270074	0.0952057280226086	1.23017777588797	11996	PsoOvis1B003864	transitional endoplasmic reticulum ATPase
PsoOvis1B006804	1567.59438733985	-0.487841615526266	0.203832631565507	-2.39334404790572	0.016695577270346	0.0953848929065939	0.713091140205443	-1836	PsoOvis1B006804	protein_coding,protein_coding,protein_coding
PsoOvis1B005710	1057.17456295498	-0.662645101366516	0.276928393940961	-2.39283914493719	0.0167185689241602	0.095393555762517	0.631719012784273	-1619	PsoOvis1B005710	synthase mitochondrial f1 complex assembly factor 1
PsoOvis1B007141	194.644893299337	-0.370306955300991	0.154752907972019	-2.39289174047667	0.0167161725964377	0.095393555762517	0.773617880295349	-182	PsoOvis1B007141	finger 541
PsoOvis1B008092	176.016662780005	-0.706370314235257	0.295251990695276	-2.39243201230196	0.0167371286729342	0.0954381586202489	0.612860099515101	-281	PsoOvis1B008092	udp-glucuronosyltransferase-like protein 3
PsoOvis1B014071	929.649233272816	-0.378021964085823	0.158130589776596	-2.3905682298402	0.0168223231151278	0.0958624237041661	0.769491894981815	-875	PsoOvis1B014071	protein_coding
PsoOvis1B011983	844.88958970614	-1.03288011097748	0.432192766718734	-2.38985978136388	0.0168548063655191	0.0959859613790206	0.48873349563206	-1895	PsoOvis1B011983	serine serine/threonine-protein kinase DDB_G0283337,serine serine/threonine-protein kinase DDB_G0283337
PsoOvis1B002139	601.362012079765	-0.275866284332353	0.115550672700897	-2.38740526458408	0.0169677752422361	0.096505579546751	0.825954214655585	-432	PsoOvis1B002139	tri-snrnp-associated 2,tri-snrnp-associated 2
PsoOvis1B007434	1454.78426783788	0.58022464491899	0.243016330860269	2.38759528162168	0.016959006059468	0.096505579546751	1.49508203271269	1764	PsoOvis1B007434	urocanate hydratase-like isoform X1
PsoOvis1B002343	1055.07937589841	-0.338397610021877	0.141790405399095	-2.38660443257352	0.0170047769437978	0.0965923518981456	0.790919291996115	-920	PsoOvis1B002343	tail-anchored insertion receptor wrb,protein_coding
PsoOvis1B006130	137.526142011325	1.35497614565622	0.567699648178023	2.38678348666391	0.0169964977750853	0.0965923518981456	2.55792886794836	485	PsoOvis1B006130	pyrroline-5-carboxylate reductase 3-like
PsoOvis1B006400	535.139281532378	-0.485202146536519	0.203337422546742	-2.38619207649779	0.0170238570761666	0.0966389433001049	0.71439696348242	-623	PsoOvis1B006400	sorting nexin-14 isoform X2
PsoOvis1B003633	258.990591342005	-0.677022936606486	0.283776626228423	-2.38576004516145	0.0170438677520613	0.0966492683533863	0.625454596222642	-408	PsoOvis1B003633	neuroglobin-like
PsoOvis1B012612	2338.64321340124	-0.139431166311689	0.0584449655104494	-2.38568309680601	0.0170474339835385	0.0966492683533863	0.907877047482566	-1001	PsoOvis1B012612	DNA-directed rna polymerase iii subunit rpc2,DNA-directed rna polymerase iii subunit rpc2
PsoOvis1B000619	529.056776242736	-0.714604190756799	0.29980379236742	-2.3835728864998	0.0171454888398446	0.0969778707658957	0.609372292669054	-878	PsoOvis1B000619	peptidase B homolog
PsoOvis1B006995	288.539961574789	0.494082632624036	0.207293895770633	2.38348857686929	0.0171494167023014	0.0969778707658957	1.40842489434946	292	PsoOvis1B006995	Retrovirus-related Pol polyprotein from transposon TNT 1-94
PsoOvis1B007272	167.057302584158	-0.551535454922246	0.231465857655569	-2.38279399177288	0.0171818064594237	0.0969778707658957	0.682293579316036	-235	PsoOvis1B007272	protein_coding
PsoOvis1B007481	532.788408889903	0.393295370816748	0.165002681166556	2.3835695761801	0.0171456430479142	0.0969778707658957	1.31338999538983	392	PsoOvis1B007481	carrier organic anion transporter family member 5a1,protein_coding
PsoOvis1B010977	1582.36634286403	-0.381305605804088	0.159992746614821	-2.38326807853404	0.0171596931297515	0.0969778707658957	0.76774248688624	-1453	PsoOvis1B010977	Sulfhydryl oxidase 1
PsoOvis1B012160	8983.23439414389	0.269400894763213	0.113050840378551	2.38300656466705	0.0171718881077148	0.0969778707658957	1.20530719811321	4061	PsoOvis1B012160	potassium-transporting ATPase subunit alpha,potassium-transporting ATPase subunit alpha
PsoOvis1B012217	6879.60824327297	0.200397296043988	0.0840928475710221	2.38304804549209	0.0171699532566537	0.0969778707658957	1.1490147324324	2230	PsoOvis1B012217	NADPH oxidase 5-like
PsoOvis1B006368	34560.4681097431	0.462503563545448	0.194130913783248	2.38243129098874	0.0171987411697619	0.0970118200331206	1.37793092049559	29897	PsoOvis1B006368	protein_coding,protein_coding
PsoOvis1B005155	1894.32445664167	-0.207539843731287	0.087151145868321	-2.38137825571294	0.0172479909891559	0.0972278882916629	0.86601274145085	-1078	PsoOvis1B005155	peptidyl-prolyl cis-trans isomerase FKBP8,peptidyl-prolyl cis-trans isomerase FKBP8-like
PsoOvis1B002398	1688.27010950902	0.324942329371776	0.136511740241501	2.38032515589447	0.0172973674960723	0.0972641671345916	1.25261436532437	988	PsoOvis1B002398	probable serine carboxypeptidase CPVL
PsoOvis1B004266	413.902523142843	0.245294027087613	0.103043166671012	2.38049775654477	0.0172892663151086	0.0972641671345916	1.18533432225785	175	PsoOvis1B004266	potassium-transporting ATPase subunit alpha-like,potassium-transporting ATPase subunit alpha-like
PsoOvis1B007388	58.8686518272535	1.27700224347551	0.536486361651689	2.38030700266821	0.0172982197290246	0.0972641671345916	2.4233490893077	190	PsoOvis1B007388	protein_coding
PsoOvis1B011394	1084.8425607565	0.283549264268515	0.119112254895486	2.38052133692971	0.0172881598049999	0.0972641671345916	1.21718567855395	533	PsoOvis1B011394	protein_coding
PsoOvis1B000161	5053.33880601105	-0.196731518637421	0.082670580392192	-2.37970409429958	0.0173265451802941	0.0973210224210312	0.872525065046845	-2840	PsoOvis1B000161	ras-related rab-2a
PsoOvis1B000190	189.812268412763	0.468348556894223	0.196832999822796	2.37942091679681	0.0173398632764456	0.0973210224210312	1.38352484993864	173	PsoOvis1B000190	1
PsoOvis1B012503	98.2115175584087	0.610442955698113	0.256554111363692	2.37939260631355	0.0173411952377862	0.0973210224210312	1.52672789360437	115	PsoOvis1B012503	dehydrogenase [FAD, quinone]-like,dehydrogenase [FAD, quinone]-like
PsoOvis1B009657	2812.38296447628	-0.443892814799187	0.186602103689219	-2.37881999196793	0.0173681550619939	0.0974107888704252	0.735148284095442	-3077	PsoOvis1B009657	Zinc finger, RING-type
PsoOvis1B005229	8912.02502935101	0.247860838261596	0.104208059679397	2.37851888831013	0.0173823463619228	0.0974288738670804	1.18744512010731	3813	PsoOvis1B005229	9-like isoform X1,9-like isoform X1
PsoOvis1B003663	3925.8389509956	0.763195619692982	0.320978654971243	2.37771455476177	0.0174203052334939	0.0975800704251953	1.69724592288159	5868	PsoOvis1B003663	protein_coding
PsoOvis1B003221	555.151790866818	0.279396802504776	0.117540081792587	2.37703426987403	0.0174524665973502	0.0976986220862375	1.21368732998903	280	PsoOvis1B003221	protein_coding
PsoOvis1B009361	1873.29086148401	-0.451070154623232	0.189793455652781	-2.37663702930014	0.0174712707344118	0.097738309314898	0.731500038484308	-2036	PsoOvis1B009361	non_sense_mediated_decay,protein_coding
PsoOvis1B010579	549.001282158244	-0.709564949572226	0.298585686770249	-2.37641983863148	0.0174815593765616	0.097738309314898	0.611504512663308	-908	PsoOvis1B010579	non_sense_mediated_decay
PsoOvis1B013620	660.721608610801	-0.299094611118328	0.1258750689938	-2.37612271841582	0.0174956430032281	0.0977555298369046	0.812762299748297	-507	PsoOvis1B013620	acid-binding allergen-like
PsoOvis1B001578	8263.96850398545	0.238717471740979	0.100491747936245	2.3754932782384	0.0175255116019521	0.0978608705667772	1.17994324809668	3311	PsoOvis1B001578	protein_coding,protein_coding,protein_coding,protein_coding,protein_coding
PsoOvis1B014759	72.5777095493904	-0.798953349985044	0.336387772489667	-2.37509628864286	0.0175443727867588	0.0979046531642999	0.57476600896333	-127	PsoOvis1B014759
PsoOvis1B010177	719.054304670892	0.223794425412657	0.0942891985462033	2.37348952863349	0.0176208926801983	0.0982082876856224	1.16780097877156	265	PsoOvis1B010177	myogenesis-regulating glycosidase
PsoOvis1B010470	937.237794650497	-0.356443402088158	0.150168857325381	-2.37361732942955	0.0176147956397494	0.0982082876856224	0.781087781488305	-849	PsoOvis1B010470	protein_coding,protein_coding
PsoOvis1B006558	7604.84248150585	0.340753129885738	0.143623180070128	2.37254967978955	0.0176657872503246	0.0983967736250056	1.26641752920285	4795	PsoOvis1B006558	paxillin-like isoform X3,paxillin-like isoform X3,paxillin-like isoform X2,paxillin-like isoform X2,protein_coding
PsoOvis1B014748	822.904043615662	-0.518894312431046	0.218792787672296	-2.37162439379966	0.0177100840851263	0.0985816961229711	0.697906506753628	-982	PsoOvis1B014748	,
PsoOvis1B009651	1107.40937727718	-0.295738073151441	0.124725491952037	-2.37111169916385	0.017734670545698	0.0986567395917224	0.814655453484145	-832	PsoOvis1B009651	peroxisomal biogenesis factor 19
PsoOvis1B002673	214.388529704155	-0.506668435038328	0.213748940015628	-2.37039039819932	0.0177693114419547	0.0986736491362537	0.703845929283068	-273	PsoOvis1B002673	arf-GAP with dual PH domain-containing protein 1,arf-GAP with dual PH domain-containing protein 1
PsoOvis1B009882	1587.99046524874	0.223344062573772	0.0942206050475994	2.3704375753153	0.0177670439227841	0.0986736491362537	1.16743648588301	587	PsoOvis1B009882	long-chain-fatty-acid--CoA ligase 4-like
PsoOvis1B011486	1594.13798550535	-0.230960558053359	0.0974371325759765	-2.37035462710551	0.017771030911527	0.0986736491362537	0.852067389489949	-982	PsoOvis1B011486	GTPase-activating gacZ-like,protein_coding
PsoOvis1B002660	4217.99084786044	-0.227626305544804	0.0960623905737781	-2.36956736330627	0.0178089105829991	0.0987309642395737	0.854038903390541	-2556	PsoOvis1B002660	of rna polymerase ii transcription subunit 14
PsoOvis1B004008	1176.60501085851	0.523823553569305	0.221074151711842	2.36944730767115	0.0178146933448938	0.0987309642395737	1.43776067915168	1179	PsoOvis1B004008	Belongs to the glycosyl hydrolase 18
PsoOvis1B012933	4795.95327776397	0.340422330246804	0.143651601486174	2.36977748054949	0.0177987937503231	0.0987309642395737	1.26612718202321	2965	PsoOvis1B012933	MULTISPECIES: histone H3
PsoOvis1B013359	3434.45657502419	0.321016689114604	0.135498952442018	2.3691451729265	0.0178292536561486	0.0987500557862996	1.24921057645365	1945	PsoOvis1B013359	histone H2A
PsoOvis1B013142	7131.66992302097	0.69412715370188	0.293027372705423	2.36881335451101	0.0178452564795709	0.0987771081398805	1.6179052865121	9324	PsoOvis1B013142	protein_coding
PsoOvis1B000661	115.727834503794	0.539350032308799	0.227820758114547	2.367431470128	0.0179120369364318	0.0988304605231039	1.45331761639865	114	PsoOvis1B000661	protein_coding
PsoOvis1B001458	1098.8416569687	0.474255473249145	0.200261076203475	2.36818598122023	0.0178755476149569	0.0988304605231039	1.38920111450002	1078	PsoOvis1B001458	protein_coding
PsoOvis1B003987	2754.35052484033	-0.215948160696339	0.0912591048858905	-2.36631907541015	0.0179659530820193	0.0988304605231039	0.860980124750968	-1561	PsoOvis1B003987	ubiquitin carboxyl-terminal hydrolase MINDY-2,protein_coding
PsoOvis1B004311	492.821943109275	-0.941992158411566	0.398083345074415	-2.36631893814969	0.0179659597435957	0.0988304605231039	0.520513628021083	-1027	PsoOvis1B004311	nucleoside-2&apos O--methyltransferase 2
PsoOvis1B006993	2375.16285009087	0.364646320172444	0.154007789074534	2.36771349269853	0.0178983902595473	0.0988304605231039	1.28756594122425	1560	PsoOvis1B006993	Proteasome subunit alpha type-7
PsoOvis1B008707	555.605801379876	-0.939009136536949	0.396844200990377	-2.36619089857815	0.0179721747505873	0.0988304605231039	0.521590993537054	-1129	PsoOvis1B008707	protein_coding
PsoOvis1B009699	3962.17850470698	0.318757055326402	0.134619771294277	2.36783239387329	0.0178926395285398	0.0988304605231039	1.24725552086965	2223	PsoOvis1B009699	2 isoform X1
PsoOvis1B012337	7506.44270951449	0.326056807590906	0.137804289435454	2.36608605527934	0.0179772652189707	0.0988304605231039	1.25358238055561	4209	PsoOvis1B012337	T-complex 1 subunit epsilon,t-complex protein 1 subunit epsilon
PsoOvis1B013358	5089.569431919	0.350178873574455	0.147990682016736	2.36622244591625	0.0179706432763059	0.0988304605231039	1.2747186644254	3364	PsoOvis1B013358	DNA topoisomerase 2-beta,DNA topoisomerase 2-beta
PsoOvis1B014582	1340.36118776793	-0.237795732420048	0.100477616707426	-2.36665379029111	0.0179497150082372	0.0988304605231039	0.848040027998237	-853	PsoOvis1B014582	protein_coding
PsoOvis1B014597	791.001501124069	-0.362190179602972	0.153048883645103	-2.36649997684946	0.0179571753858345	0.0988304605231039	0.777982614216937	-722	PsoOvis1B014597	trna-ribosyltransferase subunit qtrtd1
PsoOvis1B000273	269.81265991589	-0.561913053535717	0.237581540739566	-2.36513767772757	0.0180233693129454	0.0988569083674752	0.677403312372406	-338	PsoOvis1B000273	ectonucleoside triphosphate diphosphohydrolase 1 isoform X2
PsoOvis1B001108	3206.66281413142	0.221577699353226	0.0936734720251318	2.3654263535121	0.0180093247778051	0.0988569083674752	1.16600801004332	1191	PsoOvis1B001108	dystonin isoform X11
PsoOvis1B003610	1346.3039841294	-0.44961775844044	0.190107462822133	-2.36507158512292	0.0180265861723672	0.0988569083674752	0.732236828172337	-1479	PsoOvis1B003610	Integrator complex subunit 4
PsoOvis1B012427	1180.11994001863	-0.585060063526049	0.247346156526647	-2.36534932154088	0.0180130715674696	0.0988569083674752	0.66662158460227	-1625	PsoOvis1B012427	protein_coding
PsoOvis1B000765	2042.05551558419	-0.206887454655574	0.0875235404264025	-2.36379211407179	0.0180889597658839	0.0991377659223399	0.866404442397353	-1160	PsoOvis1B000765	Chromatin assembly factor 1 subunit B
PsoOvis1B005840	1540.00679002141	-0.274541293321651	0.116292501917476	-2.36078241326746	0.0182364269647275	0.0998843508968182	0.826713130836925	-1117	PsoOvis1B005840	protein_coding,protein_coding,protein_coding,protein_coding
PsoOvis1B008114	390.403181148436	0.618122197268331	0.26202351624116	2.35903328882674	0.0183226120656177	0.100232811324475	1.53487609556274	431	PsoOvis1B008114	Protein phosphatase methylesterase 1
PsoOvis1B011888	244.987165062837	-1.23717642948769	0.524400455616699	-2.35922073719932	0.01831335884206	0.100232811324475	0.424202071329941	-641	PsoOvis1B011888	KAH7638084.1hypothetical protein HUG17_9189
PsoOvis1B013338	56.2881500043074	2.39534506131644	1.01554448477121	2.35868058685394	0.0183400339837285	0.100266376560889	5.26102921426161	306	PsoOvis1B013338	protein_coding
PsoOvis1B009649	520.518410062748	-0.650628488453375	0.27600625054111	-2.35729621042212	0.0184085562984758	0.100579098496715	0.637002752512592	-791	PsoOvis1B009649	protein_coding,protein_coding
PsoOvis1B010844	7998.49628399332	0.339703064121853	0.144132399121308	2.35688204867765	0.01842909951278	0.100629453024915	1.26549610241862	4833	PsoOvis1B010844	phosphoglucomutase-1-like
PsoOvis1B006170	671.983022532982	-0.801754834273858	0.340239394046212	-2.3564432817117	0.0184508850793806	0.10068652521205	0.573650987745699	-1201	PsoOvis1B006170	tRNA (guanine-N(7)-)-methyltransferase non-catalytic subunit wuho,tRNA (guanine-N(7)-)-methyltransferase non-catalytic subunit wuho
PsoOvis1B001485	432.943798172884	0.299716363181021	0.127205985678234	2.35614984297319	0.0184654674135679	0.100704243402172	1.23090239160716	241	PsoOvis1B001485	protein_coding
PsoOvis1B001912	42.8946805259126	1.6150330888944	0.685641551031918	2.35550643986455	0.0184974764117438	0.100816920516522	3.06318624901124	185	PsoOvis1B001912	protein_coding
PsoOvis1B003001	3221.89213866078	-0.258242323034548	0.109676388311034	-2.35458449180686	0.0185434275270509	0.101005401686279	0.836105951141417	-2197	PsoOvis1B003001	serine/threonine-protein kinase minibrain
PsoOvis1B004963	789.85313900419	-0.383952965062137	0.163112569107997	-2.35391403103903	0.0185769068870383	0.101085525339229	0.766334963852243	-769	PsoOvis1B004963	protein_coding,protein_coding,protein_coding,protein_coding,protein_coding,protein_coding,protein_coding
PsoOvis1B009261	961.877624937146	0.412852217177817	0.175395619506033	2.35383425390289	0.0185808940656192	0.101085525339229	1.33131523264733	754	PsoOvis1B009261	peroxidase 1
PsoOvis1B005605	170.337956810879	-1.71363815833145	0.728220574943907	-2.3531855831778	0.0186133417632459	0.101138182400414	0.304890233307092	-560	PsoOvis1B005605	DNA-directed rna polymerases i and iii subunit rpac2
PsoOvis1B012730	6838.84371998649	0.31163914203411	0.132430161495792	2.35323387447513	0.0186109244371776	0.101138182400414	1.24111701497674	3776	PsoOvis1B012730	3, partial,3, partial,3, partial
PsoOvis1B000938	638.455308478068	-0.665823620581927	0.28298970406418	-2.35281924048701	0.0186316887932109	0.101175414197813	0.630328753118036	-999	PsoOvis1B000938	protein_coding
PsoOvis1B001075	299.180045283197	-0.6627682077227	0.281838426104842	-2.35158923104458	0.0186934054386556	0.101175414197813	0.631665109980384	-448	PsoOvis1B001075	protein_coding
PsoOvis1B002657	314.761580074752	-0.345212802445287	0.146807873062882	-2.35145973606894	0.0186999133400281	0.101175414197813	0.787191854518439	-242	PsoOvis1B002657	protein_coding
PsoOvis1B005165	65.1781613319237	-1.32479179474909	0.563375433920344	-2.35152567006747	0.0186965995124103	0.101175414197813	0.399206801302408	-187	PsoOvis1B005165	protein_coding
PsoOvis1B006032	385.324726916476	-0.695891167685738	0.295914824153614	-2.35166037955737	0.0186898306414187	0.101175414197813	0.617327870936705	-635	PsoOvis1B006032	synthase mitochondrial f1 complex assembly factor 2
PsoOvis1B009224	8047.07199983443	0.207632770088152	0.0882948867660583	2.35158317421354	0.0186937097866684	0.101175414197813	1.15479180137847	2713	PsoOvis1B009224	protein draper isoform X1
PsoOvis1B014570	163.037058288177	-0.8770450656997	0.372940887835446	-2.35169994577447	0.0186878429288699	0.101175414197813	0.544481499345234	-329	PsoOvis1B014570	protein_coding
PsoOvis1B014524	6039.7210515522	0.286524598046007	0.1218649557818	2.35116483001915	0.0187147415399494	0.101194013293311	1.21969852468788	3016	PsoOvis1B014524	stearoyl5-likeCoA desaturase 5,stearoyl5-likeCoA desaturase 5
PsoOvis1B008462	3287.53138214116	-0.244601480346401	0.104123088508548	-2.34915698189573	0.0188159720412223	0.101679498548795	0.844048917904827	-2187	PsoOvis1B008462	ras-related rab-1a
PsoOvis1B002953	1095.39883212866	-0.324731309172371	0.138293821128539	-2.34812594317244	0.0188681402107582	0.101849805364857	0.798447077121744	-913	PsoOvis1B002953	ABC transporter G family member 20-like,ABC transporter G family member 20-like
PsoOvis1B003212	1570.56902039514	-0.329314166501893	0.140261726445047	-2.34785479152728	0.0188818808460062	0.101849805364857	0.795914758622835	-1208	PsoOvis1B003212	chain-associated membrane 1
PsoOvis1B011751	17997.6188026727	0.269331844942507	0.114712317068584	2.3478895015387	0.0188801214246179	0.101849805364857	1.205249511456	8518	PsoOvis1B011751	fatty acid-binding protein-like
PsoOvis1B001793	155.618212040603	-0.484179250986834	0.206360628874878	-2.34627726047687	0.0189619960723098	0.102115631319596	0.714903662801092	-179	PsoOvis1B001793	putative G-protein coupled receptor 83
PsoOvis1B005942	827.101626345946	-0.25230854408285	0.107538976937934	-2.34620554581312	0.0189656451685428	0.102115631319596	0.839551921744278	-537	PsoOvis1B005942	protein_coding,protein_coding,protein_coding,protein_coding,protein_coding
PsoOvis1B010107	284.36488329337	-0.407315842404453	0.173599800194624	-2.34629211524327	0.0189612402859136	0.102115631319596	0.754024945156089	-284	PsoOvis1B010107	protein_coding
PsoOvis1B003215	1449.27696920053	0.242962201365211	0.103575007069223	2.34576089580018	0.0189882842466584	0.102175600997767	1.18342001572171	611	PsoOvis1B003215	fidgetin 1
PsoOvis1B013700	92.6257534768482	0.955500424449453	0.407414549301088	2.34527811068259	0.0190128917026126	0.102246083466108	1.93925218135132	204	PsoOvis1B013700	Der f 9 allergen
PsoOvis1B000937	201.824557107556	-0.974486628307226	0.415612588547128	-2.34469949939143	0.0190424201279217	0.102342928261619	0.508920909340654	-439	PsoOvis1B000937	domain-containing 4-like
PsoOvis1B014336	653.064689156584	-0.62354021522891	0.266004928187005	-2.34409271842721	0.0190734292069912	0.102447608872376	0.649076210136239	-1022	PsoOvis1B014336	and Golgi organization 6
PsoOvis1B003735	925.862589890912	-0.397861590926365	0.169767287399234	-2.34357040759409	0.0191001568507602	0.10252918033967	0.758982438144525	-933	PsoOvis1B003735	maintenance of chromosomes 2
PsoOvis1B012645	486.971211329072	-0.466080023183015	0.198959178365147	-2.34259121400081	0.0191503522991316	0.102736551826984	0.723928930299364	-546	PsoOvis1B012645	protein_coding
PsoOvis1B005130	42582.1121342671	0.303345001258269	0.129513082643531	2.3421958235153	0.0191706534753412	0.102783394975819	1.23400222968691	23156	PsoOvis1B005130	alpha-mannosidase precursor
PsoOvis1B001082	3099.62280112622	0.134291417342563	0.0573719758013042	2.34071452947085	0.0192468773115176	0.103057360476084	1.09755361565217	532	PsoOvis1B001082	channel 2-like,channel 2-like,channel 2-like,protein_coding
PsoOvis1B002117	380.249044905897	-0.936924365936001	0.400343364303945	-2.34030197444381	0.0192681535063908	0.103057360476084	0.522345264945961	-813	PsoOvis1B002117	protein_coding,protein_coding
PsoOvis1B006639	1083.12268243517	0.307992441550941	0.131603029729862	2.34031421756132	0.0192675218112679	0.103057360476084	1.23798380487765	641	PsoOvis1B006639	protein_coding,death specification 2-like
PsoOvis1B014680	35454.7514045555	0.325956920512012	0.139247568497593	2.34084461243319	0.0192401729615181	0.103057360476084	1.25349558997	20374	PsoOvis1B014680	tubulin beta chain
PsoOvis1B004406	524.177200651404	-0.441523822471774	0.188710570288379	-2.33968781821313	0.0192998647086939	0.103111371284254	0.736356433601709	-552	PsoOvis1B004406	protein_coding,protein_coding
PsoOvis1B009427	511.365667657447	-0.724750498006944	0.309767859916698	-2.3396568585322	0.0193014644806072	0.103111371284254	0.605101682816259	-833	PsoOvis1B009427	protein_coding
PsoOvis1B010903	88.8197489770332	0.746909059860389	0.319377322257382	2.33864149959422	0.0193539951333471	0.103273349127582	1.67819348611807	125	PsoOvis1B010903	protein_coding
PsoOvis1B013739	945.379084217708	0.422389882879479	0.180614902711984	2.33862143453932	0.0193550344774227	0.103273349127582	1.34014572280885	721	PsoOvis1B013739	udp-glucuronosyltransferase-like, partial
PsoOvis1B006215	1492.62698521105	-0.256683042669594	0.109822107641038	-2.33726203387556	0.0194255633670722	0.103587457955024	0.837010111999271	-1017	PsoOvis1B006215	protein_coding
PsoOvis1B000191	3197.72063599373	-0.174985438934137	0.0748753464628126	-2.33702342894727	0.0194379658879547	0.103591415086136	0.885776459165165	-1556	PsoOvis1B000191	protein_coding
PsoOvis1B008387	2018.17307575062	-0.250075103672513	0.10702802889068	-2.3365384401122	0.0194631966002232	0.103663692204067	0.84085264109259	-1331	PsoOvis1B008387	protein_coding
PsoOvis1B010502	8634.57174658182	0.274850122638137	0.117648156572649	2.33620424361188	0.0194805992466624	0.103694214324355	1.20986839300689	4181	PsoOvis1B010502	carrier, mitochondrial
PsoOvis1B008897	2612.36254679756	-0.257006372540303	0.110036140229988	-2.33565419509562	0.0195092715762073	0.103747209488758	0.836822546339376	-1756	PsoOvis1B008897	protein_coding
PsoOvis1B012245	2593.35540303546	0.291044851321237	0.124614309389785	2.33556525527793	0.019513911194925	0.103747209488758	1.22352607821289	1334	PsoOvis1B012245	2-oxoisovalerate dehydrogenase subunit alpha, mitochondrial
PsoOvis1B005849	649.689672249947	0.389361841536257	0.166739273400485	2.33515376189186	0.0195353896342284	0.103799283200051	1.30981389558037	480	PsoOvis1B005849	acid phosphatase 2, lysosomal
PsoOvis1B000887	1014.9808487499	2.63564286864187	1.12961304627611	2.33322630021896	0.0196362711791814	0.104148437704984	6.21451958912055	6560	PsoOvis1B000887	protein_coding
PsoOvis1B003539	2193.54203750275	-0.341329339191342	0.146269685798262	-2.33356171737533	0.0196186831261222	0.104148437704984	0.789313681185634	-1865	PsoOvis1B003539	Xenotropic and polytropic retrovirus receptor 1,protein_coding,Xenotropic and polytropic retrovirus receptor 1,protein_coding,protein_coding
PsoOvis1B012882	213.595331614078	0.465415780770899	0.199464268504333	2.33332909327962	0.0196308796228269	0.104148437704984	1.38071521441682	202	PsoOvis1B012882	l-xylulose reductase
PsoOvis1B008677	273.268690350028	-0.459593149840321	0.197100198397989	-2.33177416144605	0.0197125750095567	0.104428453419739	0.727191302814463	-298	PsoOvis1B008677	protein_coding
PsoOvis1B013154	3764.70942421132	-0.303072385746982	0.129971260677325	-2.33184154841285	0.0197090283849355	0.104428453419739	0.810524451630339	-2875	PsoOvis1B013154	protein_coding,protein_coding,protein_coding
PsoOvis1B000520	2024.45344373773	0.321366163450232	0.13788510639633	2.33068075189001	0.0197701998808085	0.104608967088209	1.24951321831803	1148	PsoOvis1B000520	3-hydroxyacyl-coa dehydrogenase type-2
PsoOvis1B007690	3693.71234862443	0.45340512341874	0.194523783584804	2.33084672250926	0.019761443439025	0.104608967088209	1.36926826354449	3087	PsoOvis1B007690	LIM 1-like
PsoOvis1B002764	194.495202522264	-0.831087899457069	0.356632160782616	-2.33037844268805	0.0197861581143167	0.104631088504517	0.562105213315032	-360	PsoOvis1B002764	protein_coding
PsoOvis1B004427	1025.12927622439	-0.490492770138075	0.210535716531134	-2.32973662720806	0.0198200754246491	0.104685820494996	0.711781938446373	-1205	PsoOvis1B004427	dna-directed rna polymerase i subunit rpa49
PsoOvis1B007406	147.748548315921	-1.25752110523821	0.539751815184289	-2.32981357331582	0.0198160064627015	0.104685820494996	0.418262016714584	-380	PsoOvis1B007406	protein_coding
PsoOvis1B011276	695.084555790844	-1.09715647853149	0.470983623725525	-2.32950026978195	0.0198325787267387	0.104689619375132	0.467436896680244	-1678	PsoOvis1B011276	protein_coding
PsoOvis1B000755	362.891194109559	-0.788939062866399	0.338813220698287	-2.32853682993955	0.0198836159464616	0.104694236202698	0.578769554280082	-659	PsoOvis1B000755	(A)-specific ribonuclease PARN-like
PsoOvis1B002517	2463.13097107406	0.333251946340782	0.143145523496539	2.32806404420212	0.0199087031908525	0.104694236202698	1.2598499757663	1434	PsoOvis1B002517	enhancer-binding delta-like,enhancer-binding delta-like,enhancer-binding delta-like
PsoOvis1B004281	637.155923349082	-0.71251641777509	0.305900698022526	-2.3292409019695	0.019846307202194	0.104694236202698	0.610254774386194	-1006	PsoOvis1B004281	protein_coding,protein_coding
PsoOvis1B008565	207.184053615565	-0.652276927884462	0.280196391047569	-2.32792765619071	0.0199159454280233	0.104694236202698	0.636275321733223	-328	PsoOvis1B008565	protein_coding
PsoOvis1B009824	67.2335111835234	1.08470892236542	0.465767465092069	2.32886365764298	0.0198662897537594	0.104694236202698	2.12094751795351	152	PsoOvis1B009824	mfs-type transporter
PsoOvis1B010477	1949.01059038932	0.63940940627103	0.274611914506118	2.328411013852	0.0198902893797665	0.104694236202698	1.55769135919702	2306	PsoOvis1B010477	histidine-rich glycoproteinglycoprotein-like-like
PsoOvis1B014780	2512.73944139786	0.240713051605546	0.103387094638211	2.32826981402164	0.0198977811134194	0.104694236202698	1.18157651098178	934	PsoOvis1B014780	protein_coding,,
PsoOvis1B000198	1049.80789348911	0.354017493749472	0.152100908686383	2.32751728314406	0.0199377502109569	0.104746879286896	1.27811486120158	645	PsoOvis1B000198	cysteine ase
PsoOvis1B005572	150.899620513303	0.607103131926336	0.260936882602026	2.32662828601457	0.0199850577148209	0.104933364502641	1.52319762251344	190	PsoOvis1B005572	protein_coding,protein_coding,protein_coding,protein_coding
PsoOvis1B007694	508.029096940703	0.282262893816374	0.121423089413181	2.32462289652245	0.0200921333838784	0.105406099475659	1.21610086588867	256	PsoOvis1B007694	chiasm C-roughest,irregular chiasm C-roughest protein-like isoform X1,irregular chiasm C-roughest protein-like isoform X1
PsoOvis1B014029	3477.59607575439	-0.247416047142191	0.106438488377722	-2.3244979416109	0.0200988217595415	0.105406099475659	0.84240386044203	-2244	PsoOvis1B014029	s6 kinase,s6 kinase,protein_coding,protein_coding,protein_coding
PsoOvis1B003214	601.240785292895	-0.516860526454032	0.222379957906459	-2.32422261124558	0.0201135660367115	0.105421192135779	0.698891048437596	-744	PsoOvis1B003214	protein_coding
PsoOvis1B007566	842.460693423034	-0.471797419019578	0.203037103480848	-2.32370050070223	0.0201415516166366	0.105505627689976	0.721065679536249	-980	PsoOvis1B007566	protein_coding
PsoOvis1B007721	270.372978297999	-0.507747294757247	0.21854805553848	-2.32327527923417	0.0201643689578775	0.105562907378777	0.703319784015999	-317	PsoOvis1B007721	protein_coding
PsoOvis1B007733	1812.58280836598	0.382397505209079	0.164661020793255	2.32233168097026	0.0202150829227786	0.105766075786788	1.30350625446533	1309	PsoOvis1B007733	initiation factor tfiid subunit 7
PsoOvis1B001186	550.017730063786	0.376173186421534	0.16205811958862	2.32122393729138	0.020274760912925	0.105866068613726	1.29789456162708	388	PsoOvis1B001186	pancreatic lipase-related 1
PsoOvis1B003973	2237.45763232286	-0.223892517409262	0.0964691547139281	-2.32087155809749	0.0202937769978811	0.105866068613726	0.856252074024109	-1360	PsoOvis1B003973	RNZ Ribonuclease, partial
PsoOvis1B011164	1015.76370147429	-0.265962276200415	0.114556984560997	-2.3216591918828	0.0202512939325979	0.105866068613726	0.831643844034691	-711	PsoOvis1B011164	protein_coding
PsoOvis1B013407	677.758901099896	-0.372367859878797	0.160425738513341	-2.32112292783885	0.0202802102812539	0.105866068613726	0.772513548226977	-632	PsoOvis1B013407	protein_coding,protein_coding
PsoOvis1B014230	550.751686504758	0.27661799783081	0.119185461762343	2.32090385639809	0.0202920333779215	0.105866068613726	1.21135187169956	260	PsoOvis1B014230	protein_coding
PsoOvis1B000125	634.583772760264	-0.562439227734433	0.242469556458885	-2.31962822858467	0.0203609974331185	0.106154402110226	0.677156297483872	-838	PsoOvis1B000125	non_sense_mediated_decay
PsoOvis1B004815	478.704149570462	0.268868279248072	0.115936065126822	2.31910819945422	0.0203891702922033	0.106198434176391	1.20486230379395	221	PsoOvis1B004815	facilitator 5,facilitator 5
PsoOvis1B005112	633.390831713599	0.277940801614706	0.11985212411933	2.31903108649102	0.0203933508222561	0.106198434176391	1.21246306680893	320	PsoOvis1B005112	protein_coding
PsoOvis1B009946	101.832760739628	0.776574456467187	0.334907932750158	2.31876996788402	0.0204075124150774	0.106209924016138	1.71305854389418	174	PsoOvis1B009946	long-chain fatty acid transport
PsoOvis1B011666	3770.14941021937	0.34176544685758	0.147424777121827	2.31823614408558	0.0204364906870851	0.106298467953199	1.2673064667902	2310	PsoOvis1B011666	Proteasome subunit beta type-7
PsoOvis1B008837	713.104854627506	-0.669961993375676	0.289069160780223	-2.31765295048213	0.0204681899826844	0.106401053134095	0.628523244975137	-1120	PsoOvis1B008837	protein_coding,protein_coding
PsoOvis1B000035	538.406447069205	0.304476462119998	0.131392345714337	2.31730745398188	0.0204869895515868	0.106436500103098	1.23497039886873	311	PsoOvis1B000035	neural cell adhesion molecule 2-like,protein_coding,protein_coding,neural cell adhesion molecule 2-like
PsoOvis1B005346	1588.54455790082	-0.374479867290038	0.161621823521472	-2.31701300684982	0.0205030232453108	0.106457544425097	0.771383468318755	-1505	PsoOvis1B005346	Smaug 1
PsoOvis1B002150	344.418205589793	0.378434204371264	0.163392252468596	2.3161086199237	0.0205523387771828	0.106651272018979	1.29993024038763	243	PsoOvis1B002150	protein_coding
PsoOvis1B012884	1098.04986834948	-0.313873905176517	0.135534048620511	-2.31583065931536	0.0205675165247996	0.106667727265803	0.804478681133244	-877	PsoOvis1B012884	regulator atrx,regulator atrx
PsoOvis1B010193	1538.31909952153	-0.24414152017362	0.105437683098479	-2.31550535822749	0.0205852916617593	0.106697626092806	0.844318060564415	-1004	PsoOvis1B010193	protein_coding,protein_coding
PsoOvis1B000986	7620.55277655969	0.261585712214312	0.11299587841419	2.31500224508597	0.0206128092036583	0.106738307036721	1.19879561531999	3316	PsoOvis1B000986	shock cognate 5, partial
PsoOvis1B001624	669.246085172251	-0.732281734956867	0.316360973035763	-2.31470313145764	0.0206291842843371	0.106738307036721	0.601951127838778	-1116	PsoOvis1B001624	coronin-7-like isoform X1
PsoOvis1B003068	939.4255086909	0.355255632396301	0.153475623338271	2.31473653384873	0.0206273550962823	0.106738307036721	1.27921222593046	598	PsoOvis1B003068	protein_coding,protein_coding
PsoOvis1B001264	1967.49094018044	-0.240012671815959	0.103700386871498	-2.3144819325831	0.0206413011888312	0.106738835716867	0.846737875064043	-1282	PsoOvis1B001264	protein_coding
PsoOvis1B013421	1586.8032210696	0.289124086508586	0.124947574246497	2.31396318217591	0.0206697418123909	0.10682372673722	1.22189819287851	833	PsoOvis1B013421	bardet-biedl syndrome 1
PsoOvis1B008606	1612.70703163601	-0.30418173628156	0.131490352468202	-2.31333881590377	0.0207040181556782	0.106887600190838	0.809901443928101	-1242	PsoOvis1B008606	Sphingosine kinase 1
PsoOvis1B013428	1126.55991649571	-0.657871928031237	0.284386805112847	-2.3132997600581	0.0207061638820839	0.106887600190838	0.633812523784153	-1690	PsoOvis1B013428	dehydrodolichyl diphosphate synthase complex subunit DHDDS
PsoOvis1B011416	1569.23115242072	-0.368072183794139	0.159142531147207	-2.31284610808202	0.0207311017093262	0.106954185589811	0.774817162792515	-1425	PsoOvis1B011416	cytochrome p450 2c7-like
PsoOvis1B003154	79.4953225914507	1.49927591912335	0.64840414536855	2.31225529607182	0.0207636186503211	0.10705977254176	2.82700790857273	323	PsoOvis1B003154	protein_coding
PsoOvis1B001777	2038.95794256639	0.356811187726168	0.154383690902191	2.31119741755769	0.0208219529502528	0.107298277268008	1.28059225324128	1339	PsoOvis1B001777	formin-binding 1
PsoOvis1B005139	654.819525124886	-0.766996164041916	0.331927871517084	-2.31073142648836	0.0208476942546335	0.107368646816327	0.5876397266734	-1137	PsoOvis1B005139	protein_coding
PsoOvis1B014678	1124.91431065595	-0.418373093526585	0.18115039528412	-2.30953453273122	0.0209139377090339	0.107647405913707	0.748267959748874	-1154	PsoOvis1B014678	protein_coding
PsoOvis1B004360	1787.12063715605	-0.188709912132953	0.0817221196883244	-2.30916565616095	0.0209343905507637	0.107690287002308	0.877389950942088	-932	PsoOvis1B004360	lysine-specific demethylase 6a
PsoOvis1B007556	496.352398882573	0.408368142036653	0.176987818124188	2.30732344386613	0.0210367955232173	0.108051758573718	1.32718376365094	369	PsoOvis1B007556	protein_coding
PsoOvis1B010208	2859.33167659652	-0.315730791140619	0.136850797016212	-2.30711693336513	0.021048302199567	0.108051758573718	0.80344390649705	-2343	PsoOvis1B010208	tyrosine phosphatase domain-containing 1-like isoform x1,protein_coding
PsoOvis1B012621	597.154152527601	-0.350399960027177	0.151864816666215	-2.30731493784583	0.0210372693667585	0.108051758573718	0.784366616880765	-525	PsoOvis1B012621	domain-containing Dlish
PsoOvis1B013436	340.183070770087	-0.39850787151526	0.172736535797775	-2.30702711313951	0.0210533086550096	0.108051758573718	0.75864251477053	-347	PsoOvis1B013436	transcription and mRNA export factor ENY2
PsoOvis1B003222	480.015086365349	-0.817902841100594	0.354582038706815	-2.30666743325054	0.0210733671135733	0.108092259490176	0.567265943943268	-922	PsoOvis1B003222	and mynd domain-containing
PsoOvis1B009186	555.91374990819	-0.387501593573033	0.168028419694097	-2.30616698221942	0.0211013037309311	0.108173100026308	0.764452309351807	-540	PsoOvis1B009186	protein_coding
PsoOvis1B014352	1461.17819682615	-0.223392583448371	0.0968884389416556	-2.30566810538556	0.0211291845808987	0.108253561601329	0.856548840600768	-861	PsoOvis1B014352	1-phosphatidylinositol 4,5-bisphosphate phosphodiesterase gamma-1-like isoform X2
PsoOvis1B012537	3005.22996878016	-0.172824033972422	0.0749728789664593	-2.30515402842858	0.0211579484937992	0.108338452114647	0.88710449900525	-1493	PsoOvis1B012537	hydrogen exchanger 8,protein_coding,protein_coding
PsoOvis1B007075	206.830963591776	0.411346108471649	0.178469085519151	2.30485917084787	0.0211744619142884	0.108360552791785	1.32992612465852	175	PsoOvis1B007075	protein_coding,protein_coding,protein_coding,protein_coding
PsoOvis1B001184	255.489130306755	0.47663765689625	0.206881667799337	2.30391441622831	0.0212274482886228	0.108381983101221	1.39149686362171	237	PsoOvis1B001184	KAH7642221.1hypothetical protein HUG17_5266
PsoOvis1B001300	475.729004102361	0.397439823943275	0.17248945221796	2.30413986961396	0.0212147932994191	0.108381983101221	1.31716841641013	350	PsoOvis1B001300	scoloptoxin SSD14-like isoform X1
PsoOvis1B007702	2724.96533786804	0.254117004054221	0.110295234195298	2.30397084614064	0.0212242801881054	0.108381983101221	1.19260558995071	1215	PsoOvis1B007702	upstream element-binding 1,non_sense_mediated_decay
PsoOvis1B008693	480.08797984435	-0.360983992774295	0.156656239219624	-2.30430651579867	0.0212054434587547	0.108381983101221	0.778633330233462	-448	PsoOvis1B008693	protein_coding
PsoOvis1B002588	253.42350020186	0.503132384462574	0.218417601218643	2.30353406344264	0.0212488128853197	0.108428749955876	1.41728744355418	239	PsoOvis1B002588	protein_coding
PsoOvis1B006129	426.590755022731	0.473978949063073	0.205800544513456	2.3030986151355	0.0212732952168038	0.108429119165855	1.38893486911636	399	PsoOvis1B006129	threonine kinase 1
PsoOvis1B011709	38497.2070281027	0.41675290092601	0.180939055608043	2.30327775020998	0.0212632206825587	0.108429119165855	1.33491964398228	30938	PsoOvis1B011709	partial
PsoOvis1B014453	499.028601411954	-0.408071740468022	0.177232634239956	-2.30246389000534	0.0213090255504607	0.108548958136636	0.753629978313198	-491	PsoOvis1B014453	non_sense_mediated_decay
PsoOvis1B002634	182.929784090131	-0.445144222793167	0.193476219522984	-2.30076969609325	0.0214046522025638	0.108911185662988	0.734510885661948	-203	PsoOvis1B002634	protein_coding
PsoOvis1B005603	1305.97005581119	-0.183538295256635	0.0797683223062707	-2.30089200763104	0.0213977359870851	0.108911185662988	0.880540767357608	-663	PsoOvis1B005603	Protein YIPF1, partial
PsoOvis1B001388	1805.80516893567	-0.419059930851143	0.182236489167065	-2.29953909212425	0.0214743461975764	0.109203257938906	0.747911809605806	-1835	PsoOvis1B001388	GTPase-activating 1-like
PsoOvis1B000089	905.440708865335	0.254768629257765	0.110836452227556	2.29859964061917	0.0215276839845583	0.109411867573693	1.19314437837731	391	PsoOvis1B000089	protein_coding
PsoOvis1B010703	739.749198588407	-0.417123143067953	0.181640668673068	-2.29641933227369	0.0216519166526868	0.109974230835348	0.748916539761183	-755	PsoOvis1B010703	protein_coding,protein_coding
PsoOvis1B011158	280.49644897374	0.445388838466198	0.193965783581735	2.29622374751739	0.0216630913959769	0.109974230835348	1.36168107044176	249	PsoOvis1B011158	BET1 homolog
PsoOvis1B005277	105.727632896265	-0.607507500660574	0.264710234837259	-2.29499059994436	0.0217336630068963	0.110269481526708	0.656329643279678	-112	PsoOvis1B005277	ABC transporter G family member 20
PsoOvis1B008694	433.484580945109	-0.616885569664504	0.268855652542183	-2.29448614463375	0.0217625900194293	0.110300190706665	0.652077086418432	-608	PsoOvis1B008694	protein_coding
PsoOvis1B014508	2027.53968436392	-0.428166523504988	0.186609489297391	-2.2944520405532	0.0217645468605115	0.110300190706665	0.743205702524778	-2153	PsoOvis1B014508	protein_coding,protein_coding,protein_coding
PsoOvis1B001907	562.882685244112	-0.967117317279336	0.422076133847112	-2.29133381332017	0.0219441143834867	0.110747766843748	0.511527136739861	-1216	PsoOvis1B001907	protein_coding
PsoOvis1B002920	256.917941534609	0.49118111115089	0.214331600903435	2.29168778229855	0.0219236659336111	0.110747766843748	1.40559514288421	242	PsoOvis1B002920	plasma membrane-associated,plasma membrane-associated,plasma membrane-associated
PsoOvis1B003317	1790.46705595352	0.41326339212334	0.180306320009908	2.29200724689312	0.0219052250044922	0.110747766843748	1.33169471789297	1336	PsoOvis1B003317	protein_coding
PsoOvis1B003584	1193.24807271235	-0.673979171620913	0.294106324738054	-2.29161740136392	0.021927730452002	0.110747766843748	0.626775558996656	-1848	PsoOvis1B003584	cytokine receptor-like isoform X2,protein_coding,protein_coding,protein_coding
PsoOvis1B003782	97.3508819715352	0.651767682201117	0.284285287941986	2.29265357669203	0.0218679572202154	0.110747766843748	1.57109201934505	140	PsoOvis1B003782	protein_coding
PsoOvis1B006043	8315.0907331389	0.257730628491993	0.112499497102206	2.29094916093576	0.0219663541961365	0.110747766843748	1.19559654120059	3733	PsoOvis1B006043	and basic amino acid transport rBAT-like
PsoOvis1B007656	547.977914854745	1.68620703552535	0.735562103453221	2.29240607639949	0.0218822217200183	0.110747766843748	3.2180952669037	2359	PsoOvis1B007656	protein_coding
PsoOvis1B008078	1248.11895280472	-0.357557989862663	0.156049863188709	-2.29130601306759	0.0219457210801054	0.110747766843748	0.780484566909815	-1169	PsoOvis1B008078	---NA---,---NA---
PsoOvis1B012374	2176.36681905204	-0.327772608255767	0.143082703612183	-2.2907912695316	0.0219754888286582	0.110747766843748	0.796765669364197	-1804	PsoOvis1B012374	non_sense_mediated_decay,non_sense_mediated_decay
PsoOvis1B013845	2535.52199207959	-0.19493727119217	0.0850973482213517	-2.29075611951041	0.0219775228439361	0.110747766843748	0.87361087995081	-1383	PsoOvis1B013845	protein_coding
PsoOvis1B013350	2767.5199209626	0.283581195355896	0.123865862447274	2.28942171598416	0.0220548615852122	0.111074484310105	1.21721261875356	1355	PsoOvis1B013350	ras-related rab-14,protein_coding
PsoOvis1B009487	770.219875887705	0.379151809026684	0.165640018926985	2.28901090136808	0.0220787190004442	0.111131637167108	1.30057699386164	557	PsoOvis1B009487	spliceosome-associated protein CWC27 homolog
PsoOvis1B010113	1170.54547668636	-0.306104291294159	0.133756004032255	-2.28852748337445	0.0221068214900724	0.11115632591546	0.808822877076269	-917	PsoOvis1B010113	ATP-binding cassette sub-family B member 8, mitochondrial
PsoOvis1B012672	3285.93189670271	0.230012970322229	0.100508352151627	2.28849608413867	0.0221086478942614	0.11115632591546	1.17284549346691	1258	PsoOvis1B012672	kinase 3
PsoOvis1B002281	1473.34057581347	0.329031871246512	0.143791204228183	2.28826146225446	0.0221222993364	0.111162051642861	1.25617013147507	913	PsoOvis1B002281	dehydrogenase [ubiquinone] 1 beta subcomplex subunit 8, mitochondrial-like
PsoOvis1B012263	129.279776202326	0.506739042333861	0.221514700805195	2.28760908640325	0.0221602962778162	0.111290035122735	1.42083501635665	117	PsoOvis1B012263	Protein mesh
PsoOvis1B006227	2757.81052463222	-0.193574137173864	0.0846322852922731	-2.2872375064122	0.0221819639234502	0.111335913839509	0.874436703455346	-1507	PsoOvis1B006227	sorting nexin-12,nexin 3
PsoOvis1B004071	2105.66102437565	0.193076778867223	0.0844414469903284	2.28651670179618	0.0222240481668493	0.11148415805437	1.14319917377524	635	PsoOvis1B004071	papilin-like isoform X2
PsoOvis1B008960	162.938817084678	-0.963192416119933	0.421345833148805	-2.28599013053433	0.022254835952061	0.111575599660333	0.512920658497874	-357	PsoOvis1B008960	decapping and exoribonuclease protein isoform X1
PsoOvis1B013232	3037.84111272236	0.263595833683131	0.115324880603925	2.28568052533635	0.0222729553853	0.111603460599552	1.20046707343244	1356	PsoOvis1B013232	non_sense_mediated_decay
PsoOvis1B012864	53.5595923284164	0.87124366585338	0.381306316713849	2.28489177247804	0.0223191745902521	0.111772010743968	1.82923910462612	103	PsoOvis1B012864	Myelin regulatory factor,Myelin regulatory factor
PsoOvis1B006279	1894.5503951311	0.28545716989493	0.124969902102569	2.28420735786959	0.0223593473544513	0.111784154134466	1.21879642203975	918	PsoOvis1B006279	xaa-Pro aminopeptidase 1-like isoform X1,xaa-Pro aminopeptidase 1-like isoform X1
PsoOvis1B009122	3398.37909918789	-0.257626054983581	0.112777143348597	-2.28438181119071	0.0223491015839814	0.111784154134466	0.83646318218298	-2225	PsoOvis1B009122	dolichyl-diphosphooligosaccharide--protein glycosyltransferase subunit 2,dolichyl-diphosphooligosaccharide--protein glycosyltransferase subunit 2
PsoOvis1B010072	580.202958986832	-0.889904099671456	0.389526873408898	-2.28457690706566	0.0223376482967063	0.111784154134466	0.53964998923656	-1161	PsoOvis1B010072	Integrator complex subunit 7
PsoOvis1B014400	47.4419857649746	-0.86811167822443	0.380482680275556	-2.28160629439353	0.0225125947708354	0.112487003343139	0.547863471774294	-93	PsoOvis1B014400	domain containing
PsoOvis1B008712	702.584145208562	0.680256681220779	0.298216406769067	2.28108402415148	0.0225434753038634	0.112514738539057	1.60242482982228	1017	PsoOvis1B008712	protein_coding,protein_coding,protein_coding,protein_coding,protein_coding
PsoOvis1B011221	2005.9773808204	-0.205662861052348	0.0901577028793028	-2.28114575332156	0.0225398234948236	0.112514738539057	0.867140179149342	-1113	PsoOvis1B011221	phosphatidylinositol 5-phosphate 4-kinase type-2 alpha,protein_coding
PsoOvis1B005968	148.096574385908	-0.507639531967495	0.222565708149908	-2.28085241067585	0.0225571818094612	0.112519934416201	0.703372320782664	-189	PsoOvis1B005968	lachesin-like isoform X2,lachesin-like isoform X2,lachesin-like isoform X2
PsoOvis1B000423	5842.03591928828	-0.172437079287298	0.0756397116034861	-2.27971624470539	0.0226245232129302	0.112729256435037	0.887342467024628	-2845	PsoOvis1B000423	protein_coding
PsoOvis1B003951	653.891647803837	0.330519806578879	0.144974776001325	2.27984354034014	0.0226169696249089	0.112729256435037	1.25746636113988	364	PsoOvis1B003951	glycine dehydrogenase (decarboxylating), mitochondrial-like
PsoOvis1B009097	614.533264577611	0.301195191783578	0.132136087061413	2.27943174708657	0.0226414129260246	0.112750175131616	1.23216476991523	337	PsoOvis1B009097	neurexin-1-like isoform X1
PsoOvis1B005597	1341.90870574477	-0.677584542524515	0.297316451700973	-2.27900117416307	0.0226669955033008	0.112751169121682	0.625211169418403	-2100	PsoOvis1B005597	protein_coding
PsoOvis1B012321	2830.62289437697	-0.493730141901282	0.21662301566103	-2.27921368555716	0.0226543659581414	0.112751169121682	0.710186508215024	-3322	PsoOvis1B012321	protein tramtrack, beta isoform-like,protein tramtrack, beta isoform-like,protein_coding,protein_coding
PsoOvis1B007761	2119.97269777105	0.143628566933346	0.0630449466691824	2.27819317045365	0.0227150710120556	0.112927079390656	1.10468003971132	408	PsoOvis1B007761	histone acetyltransferase KAT8-like
PsoOvis1B012783	122.032687814267	-0.948493909988531	0.416456836638078	-2.27753233119047	0.0227544562079065	0.113059613507294	0.518173122371593	-276	PsoOvis1B012783	protein_coding
PsoOvis1B014318	1040.15250318812	-0.728621594769794	0.320038057889507	-2.27667171702857	0.0228058366830114	0.113251566848448	0.60348022624499	-1733	PsoOvis1B014318	protein_coding
PsoOvis1B014250	1640.09132391941	-0.618291660245951	0.271611512442352	-2.27638237674914	0.0228231335328952	0.113274144305163	0.651441863616194	-2392	PsoOvis1B014250	zinc finger XlCGF49.1-like
PsoOvis1B007887	389.099593749907	0.297776038962546	0.130848049155679	2.27573923252201	0.0228616217185761	0.113401813147867	1.22924802648408	217	PsoOvis1B007887	domain-containing 4-like
PsoOvis1B001311	3768.67980211985	0.279261465411994	0.122787873452577	2.27434075987845	0.0229455062684028	0.113613300013887	1.21357348111174	1878	PsoOvis1B001311	unconventional myosin-Id-like,unconventional myosin ID, partial
PsoOvis1B004408	551.571397953147	-0.648706593843684	0.285249081740964	-2.27417592331735	0.0229554112477406	0.113613300013887	0.637851904919189	-847	PsoOvis1B004408	ceramide-1-phosphate transfer protein,protein_coding
PsoOvis1B008042	151.368620791305	-1.09677164257411	0.482201082927596	-2.27451094865914	0.0229352835711947	0.113613300013887	0.46756160114991	-352	PsoOvis1B008042	Ubiquitin carboxyl-terminal hydrolase 2
PsoOvis1B010488	788.599741088899	-0.48715013146578	0.214158633293128	-2.27471628845799	0.0229229547308638	0.113613300013887	0.713433006872605	-907	PsoOvis1B010488	protein_coding
PsoOvis1B010274	786.305873990544	-0.25944230746182	0.114148134782707	-2.27285630164432	0.0230348408843891	0.113942943439261	0.835410795930537	-552	PsoOvis1B010274	mitochondrial,mitochondrial
PsoOvis1B005708	1354.30439148406	0.164945744170077	0.0725832669370461	2.27250372063219	0.0230561035313601	0.113984654297498	1.12112391481971	359	PsoOvis1B005708	of irre 1,of irre 1,of irre 1,of irre 1
PsoOvis1B002152	769.160093855042	-0.250533057670276	0.110273912025957	-2.27191593249456	0.0230915884057488	0.114045473762209	0.840585771998644	-497	PsoOvis1B002152	protein_coding,putative myosin-2 heavy chain non muscle
PsoOvis1B011640	1929.07389431164	0.432718292253753	0.190481874537405	2.27170324370564	0.0231044401464502	0.114045473762209	1.34977439578573	1639	PsoOvis1B011640	formimidoyltransferaseformimidoyltransferase-cyclodeaminase-like-like
PsoOvis1B011953	2292.89612742723	0.146678629214463	0.0645688541513206	2.27166226104483	0.0231069172413301	0.114045473762209	1.10701796073573	480	PsoOvis1B011953	acylsynthetase-likecoa synthetase family member 2, mitochondrial,acylsynthetase-likecoa synthetase family member 2, mitochondrial,protein_coding
PsoOvis1B012762	467.510430246455	-0.293358844705357	0.129163450434079	-2.2712218024485	0.0231335542267064	0.114113545669106	0.816000055421244	-366	PsoOvis1B012762	probable protein BRICK1-B
PsoOvis1B009358	828.310220172258	-0.448726563213232	0.197614634005348	-2.2707152507799	0.0231642211911023	0.114201410134158	0.732689292167895	-912	PsoOvis1B009358	CDJ95481.1Protein of unknown function DUF1759 and Retrotransposon and Integrase domain containing protein, partial
PsoOvis1B009856	1348.14342792079	0.256262460430274	0.112895773962731	2.26990303919499	0.0232134666832488	0.114380719919014	1.194380453431	583	PsoOvis1B009856	protein_coding,protein_coding
PsoOvis1B009733	158.188903252013	0.558473137865535	0.246111250749865	2.26918979186831	0.0232567867737482	0.114423221116881	1.47270976429843	176	PsoOvis1B009733	protein_coding
PsoOvis1B010432	1084.42554120981	-0.385372904751769	0.169822685232929	-2.26926634815126	0.0232521336590326	0.114423221116881	0.765581087196116	-1044	PsoOvis1B010432	protein_coding,protein_coding
PsoOvis1B013465	1574.43549165193	-0.425897237273323	0.187692284655397	-2.26912490332391	0.0232607313526663	0.114423221116881	0.744375647344734	-1595	PsoOvis1B013465	protein_coding
PsoOvis1B002942	1201.5505607145	0.262651504761994	0.115813791666713	2.26787760751197	0.0233366675196785	0.114669775577889	1.1996815541027	549	PsoOvis1B002942	F-box/LRR-repeat LRR-repeat 6
PsoOvis1B011086	1024.90682406559	-0.39715823892112	0.175112740056401	-2.26801453048592	0.0233283210596653	0.114669775577889	0.759352552378233	-1001	PsoOvis1B011086	ferrochelatase, mitochondrial-like,ferrochelatase, mitochondrial-like
PsoOvis1B013832	686.919727341376	-0.632071742383003	0.278739690069372	-2.26760581611357	0.0233532428800673	0.114687788693487	0.64524915745828	-1015	PsoOvis1B013832	protein_coding,protein_coding,protein_coding
PsoOvis1B002930	319.878249234872	-0.960782033610676	0.423817416833414	-2.26697156711783	0.0233919626889414	0.114814473220196	0.513778336889686	-716	PsoOvis1B002930	protein_coding,protein_coding
PsoOvis1B000902	1873.31634776202	-0.448540877864732	0.197998219892931	-2.26537833576122	0.0234894726133992	0.115083104832203	0.732783600679652	-2042	PsoOvis1B000902	Zinc transporter ZIP9
PsoOvis1B005626	412.388490738235	0.447987435055191	0.197766778956884	2.26523098276713	0.023498508798471	0.115083104832203	1.36413595408187	361	PsoOvis1B005626	udp-glucuronosyltransferase-like 1-6-like
PsoOvis1B006364	505.719050101712	-0.486244591312251	0.214614682396013	-2.26566321504052	0.0234720114011411	0.115083104832203	0.713880949792067	-583	PsoOvis1B006364	protein_coding,protein_coding,protein_coding
PsoOvis1B010256	2710.83783826863	0.297166760651441	0.131166732576261	2.26556501648515	0.0234780290491837	0.115083104832203	1.22872900062376	1395	PsoOvis1B010256	gdp gtp exchange factor,gdp gtp exchange factor,protein_coding,protein_coding
PsoOvis1B000614	956.379131761633	-0.345583843951659	0.152630928265017	-2.26417966450163	0.0235630667880215	0.115282280279626	0.786989425531827	-830	PsoOvis1B000614	DNA polymerase epsilon subunit 2
PsoOvis1B006899	460.082152768493	-0.833590274343554	0.368189881816958	-2.26402276518279	0.0235727146449853	0.115282280279626	0.561131078967494	-852	PsoOvis1B006899	protein_coding
PsoOvis1B014080	3997.03244116915	0.180337962602654	0.0796568607661423	2.26393509445586	0.0235781070765511	0.115282280279626	1.13314930329784	1114	PsoOvis1B014080	acylamino-acid-releasing enzyme-like protein,acylamino-acid-releasing enzyme-like protein
PsoOvis1B001991	623.379882525833	-0.482819929070654	0.213587167630966	-2.2605287313181	0.0237884553278929	0.115376457895308	0.715577569722198	-739	PsoOvis1B001991	non_sense_mediated_decay,non_sense_mediated_decay,non_sense_mediated_decay
PsoOvis1B001999	193.167466767539	0.651499469081996	0.287914130649171	2.26282561266804	0.0236464413790891	0.115376457895308	1.5707999629429	247	PsoOvis1B001999	serine/threonine-protein kinase nek8-like
PsoOvis1B002055	2533.68082082895	0.19134476892613	0.0845807194800841	2.2622740750176	0.0236804751368426	0.115376457895308	1.14182754345754	751	PsoOvis1B002055	Glycogen synthase kinase-3 beta
PsoOvis1B004078	232.556977428982	-0.44478148185933	0.196661762183516	-2.261657156536	0.0237185936999345	0.115376457895308	0.734695589050649	-265	PsoOvis1B004078	protein_coding
PsoOvis1B005466	2213.63432515714	-0.151203721025769	0.066834771423323	-2.26235113557977	0.0236757174046681	0.115376457895308	0.900498812643754	-977	PsoOvis1B005466	sorting-associated 54
PsoOvis1B005787	1347.43215588193	-0.385593192472238	0.170495201906499	-2.2616072954575	0.0237216768727245	0.115376457895308	0.765464198156634	-1294	PsoOvis1B005787	beta-catenin-like protein 1,protein_coding
PsoOvis1B008400	985.162140302781	-0.272874773529844	0.120601461790891	-2.26261580479826	0.0236593829975844	0.115376457895308	0.827668654909732	-674	PsoOvis1B008400	tRNA uracil-5-methyltransferase
PsoOvis1B008563	142.490716953871	-0.977346788221372	0.432315272003245	-2.26072695441126	0.0237761702829828	0.115376457895308	0.507912967101386	-310	PsoOvis1B008563	tRNA (cytosine(38)-C(5))-methyltransferase isoform X1
PsoOvis1B009507	473.489817156152	0.383809216633417	0.169749297777225	2.26103566647515	0.0237570485503166	0.115376457895308	1.30478239061332	337	PsoOvis1B009507	Prostaglandin F synthase
PsoOvis1B009807	67.2862069930655	1.36634674656719	0.604103328757646	2.26177655630059	0.0237112119973848	0.115376457895308	2.57816884012352	235	PsoOvis1B009807	acetyl-coenzyme A synthetase, cytoplasmic isoform X2
PsoOvis1B010595	578.538271000232	-0.391971140081897	0.17321539745159	-2.2629116455507	0.0236411363725109	0.115376457895308	0.762087659949168	-572	PsoOvis1B010595	nudix hydrolase 8,protein_coding
PsoOvis1B011211	1103.8379628062	-0.344900511367165	0.152523866944661	-2.2612887954926	0.0237413796065381	0.115376457895308	0.787362271408249	-947	PsoOvis1B011211	dolichyl pyrophosphate Glc1Man9 c2 alpha-1,3-glucosyltransferase
PsoOvis1B012322	612.377368999475	0.285637226920957	0.126361944459007	2.26046875223275	0.0237921736677402	0.115376457895308	1.21894854466301	308	PsoOvis1B012322	protein_coding
PsoOvis1B012771	1866.93947435852	0.264558997827647	0.116998007291134	2.26122652815211	0.0237452331865905	0.115376457895308	1.20126879025999	895	PsoOvis1B012771	l-asparaginase-like isoform X1,l-asparaginase-like isoform X1
PsoOvis1B013737	898.70836440427	0.217355693687028	0.0961531295366412	2.26051606156199	0.0237892407340007	0.115376457895308	1.16260070915448	324	PsoOvis1B013737	cadherin-related tumor suppressor
PsoOvis1B009450	1130.73452328703	-0.704411427927561	0.311654831269206	-2.26022945018649	0.0238070139635887	0.115385440290519	0.613692804019923	-1790	PsoOvis1B009450	poly polymerase tankyrase
PsoOvis1B010830	380.19875684114	-0.604943133442664	0.267682809096305	-2.25992522823915	0.0238258918536364	0.115413971225576	0.657497296092918	-567	PsoOvis1B010830	particle complex subunit 1
PsoOvis1B002514	151.98602400788	-1.47112519838288	0.651223679942364	-2.25901674600205	0.0238823432232914	0.115561403701373	0.360700868408969	-459	PsoOvis1B002514	protein_coding
PsoOvis1B010507	516.752771763888	-0.370299240849845	0.163909713790103	-2.25916592914095	0.0238730653116138	0.115561403701373	0.773622017034667	-475	PsoOvis1B010507	transport got1b
PsoOvis1B008243	580.972142867143	-0.845896298882375	0.37456241652972	-2.25835871820647	0.0239233042382113	0.115696589467757	0.556365050451367	-1173	PsoOvis1B008243	dehydrodolichyl diphosphate synthase complex subunit Nus1-like
PsoOvis1B010088	11230.7426403792	0.173680845970126	0.0769542364283164	2.25693677218033	0.0240120258912688	0.116062479879234	1.12793258780011	2881	PsoOvis1B010088	domain-containing 3-like,protein_coding
PsoOvis1B006460	717.162916472377	-0.588676751534084	0.260964714536637	-2.25577144626362	0.0240849484493207	0.116288414143351	0.664952525841262	-1011	PsoOvis1B006460	protein_coding
PsoOvis1B007771	850.123004307849	-0.220704025490411	0.0978392484967935	-2.25578210055083	0.0240842808675628	0.116288414143351	0.8581465644828	-497	PsoOvis1B007771	possible lysine-specific histone demethylase 1
PsoOvis1B000074	487.258262961518	-0.784330625193504	0.347782436853794	-2.25523356581469	0.0241186720949093	0.116330201943268	0.580621288618736	-844	PsoOvis1B000074	protein_coding,protein_coding
PsoOvis1B003379	1131.12471590612	-0.376889883242884	0.167119216448868	-2.25521571517299	0.0241197919832846	0.116330201943268	0.770095951198774	-1112	PsoOvis1B003379	t-box transcription factor TBX20,t-box transcription factor TBX20,protein_coding,protein_coding,protein_coding,protein_coding,protein_coding
PsoOvis1B001013	197.765355680877	0.605640250354936	0.268618397272056	2.25464918451414	0.024155357613356	0.11643852253774	1.5216538947455	259	PsoOvis1B001013	ABC transporter G family member 20
PsoOvis1B003077	463.676433494396	0.344181451271166	0.152727395499306	2.25356721461757	0.0242234078084308	0.11670322937641	1.26943053535191	306	PsoOvis1B003077	oxidoreductase 2,oxidoreductase 2
PsoOvis1B005528	4000.17350660936	0.26223164953932	0.116416317772835	2.25253344682329	0.0242885815331105	0.116953798558349	1.19933247181837	1835	PsoOvis1B005528	4-aminobutyrate aminotransferase, mitochondrial
PsoOvis1B002194	3099.04869698036	0.369439303055859	0.164061587706134	2.25183303551589	0.0243328251804937	0.11710336885347	1.29185066110701	2068	PsoOvis1B002194	proteasome subunit beta type-3-like
PsoOvis1B004094	3262.56231383645	0.200140571521048	0.0889245801426718	2.25067772262674	0.024405956737403	0.11726474832617	1.14881028588848	1038	PsoOvis1B004094	prolyl endopeptidase isoform X2,prolyl endopeptidase isoform X2
PsoOvis1B012937	1358.60825190026	-0.288503914876801	0.128178970971905	-2.25078975661333	0.0243988566311927	0.11726474832617	0.818750668800562	-1000	PsoOvis1B012937	protein_coding
PsoOvis1B014495	590.736807075124	-0.23743798179424	0.105494333829231	-2.25071786489114	0.0244034125326615	0.11726474832617	0.848250345814017	-371	PsoOvis1B014495	kelch 17 isoform X2
PsoOvis1B013628	1850.62642037055	-0.190783498996247	0.0847804459355007	-2.25032431583801	0.0244283654764585	0.117308972374517	0.876129783423419	-980	PsoOvis1B013628	protein_coding,protein_coding
PsoOvis1B009558	535.171456323733	-0.301701495194479	0.134108834454487	-2.24967651401719	0.0244694874494914	0.117442964074166	0.811295001447099	-416	PsoOvis1B009558	alanine--tRNA ligase
PsoOvis1B010355	1674.10804733674	-0.548312046034362	0.243775630894416	-2.24924880318266	0.0244966710780015	0.117446533112232	0.683819729966828	-2141	PsoOvis1B010355	protein_coding,protein_coding,protein_coding,protein_coding,protein_coding
PsoOvis1B011037	5976.68087551961	0.326231086656841	0.145032806873112	2.24936063564059	0.0244895609188409	0.117446533112232	1.25373382376197	3471	PsoOvis1B011037	protein argonaute-2 isoform X2
PsoOvis1B011358	74.6687813429796	1.17118593488193	0.521284190109222	2.24673212252329	0.0246571520322018	0.118152178346322	2.25196738766715	201	PsoOvis1B011358	hormone receptor 4-like
PsoOvis1B001277	1702.28155351582	0.209199630272376	0.0931625175557128	2.24553431746057	0.0247338517258884	0.11832823841292	1.15604666131798	564	PsoOvis1B001277	phosphatase 2C
PsoOvis1B003108	617.767906931028	-0.273768608594731	0.121911843995393	-2.24562765702303	0.0247278674477695	0.11832823841292	0.827156023953441	-462	PsoOvis1B003108	neurogenic big brain-like, partial
PsoOvis1B005585	1206.08004551984	0.310872752926046	0.138417328510773	2.24590921000077	0.0247098238421972	0.11832823841292	1.24045788332581	660	PsoOvis1B005585	5-demethoxyubiquinone hydroxylase, mitochondrial
PsoOvis1B013767	256.914434117286	0.396014255634649	0.176409229152255	2.24486132351305	0.0247770365194918	0.118471040064137	1.31586752738467	183	PsoOvis1B013767	protein_coding,protein_coding,protein_coding,protein_coding,protein_coding
PsoOvis1B010889	646.086086113961	-0.346643484264192	0.154445690284261	-2.24443610971718	0.0248043553667249	0.118537866098969	0.786411604496545	-560	PsoOvis1B010889	(3)malignant brain tumor 4 isoform X1
PsoOvis1B004770	2608.8697795747	-0.194164991037535	0.0865467832183776	-2.24346860526996	0.0248666121647681	0.118707674622139	0.874078652373877	-1392	PsoOvis1B004770	tyrosinenon-receptor-likeprotein phosphatase non-receptor type 14
PsoOvis1B009179	498.051863165897	-0.414656228366228	0.18481240413853	-2.24366016068605	0.0248542752591219	0.118707674622139	0.750198233836736	-507	PsoOvis1B009179	protein_coding
PsoOvis1B014364	3321.76402505263	-0.391878241304286	0.174706850775811	-2.24306167482325	0.0248928376513735	0.118769049245329	0.762136734278449	-3148	PsoOvis1B014364	box Pax-6,box Pax-6-like isoform X2,box Pax-6-like isoform X1,protein_coding,protein_coding,box Pax-6-like isoform X3,protein_coding
PsoOvis1B005519	385.337571445528	-0.349531707565327	0.155866519069431	-2.24250666308669	0.0249286451576987	0.118844481857472	0.784838811764933	-348	PsoOvis1B005519	protein_coding,protein_coding
PsoOvis1B006651	88.9649226936036	0.747426889474166	0.333407640273686	2.24178092877722	0.0249755344020599	0.118844481857472	1.67879595180769	148	PsoOvis1B006651	protein_coding,probable insulin-like peptide 7
PsoOvis1B006730	1459.36233810717	-0.468546855907344	0.209003431078349	-2.24181418213991	0.0249733842546485	0.118844481857472	0.72269215770744	-1628	PsoOvis1B006730	protein_coding
PsoOvis1B008377	374.589210225191	-0.373035089088974	0.166377908131062	-2.24209507908418	0.0249552279796045	0.118844481857472	0.772156352551419	-342	PsoOvis1B008377	forkhead box protein N3 isoform X1,protein_coding
PsoOvis1B013512	4817.97149775019	-0.292237333495913	0.130323348853106	-2.24240196455746	0.0249354049559467	0.118844481857472	0.816634637909363	-3572	PsoOvis1B013512	protein_coding
PsoOvis1B005236	795.219617238765	-0.208765661727684	0.093145207142398	-2.24129258103993	0.0250071292132436	0.118894253810993	0.865277226940712	-470	PsoOvis1B005236	protein_coding
PsoOvis1B011329	183.978775301127	-0.786971941794983	0.35113777181621	-2.24120560349997	0.0250127600599669	0.118894253810993	0.579559247380765	-336	PsoOvis1B011329	repeat domain-containing 16 isoform x1
PsoOvis1B004236	1491.17190041233	-0.170603775391039	0.0761299219420712	-2.24095560640211	0.02502895075713	0.118907592794836	0.888470773701674	-717	PsoOvis1B004236	domain-containing 2,domain-containing 2
PsoOvis1B003510	47.7042258488175	0.936113529862151	0.417769006774771	2.24074432205746	0.0250426413535576	0.11890904638429	1.9133668786554	103	PsoOvis1B003510	protein_coding
PsoOvis1B014302	14785.5279155725	0.411253320867664	0.183567828889248	2.24033439495428	0.0250692219027185	0.118971670610978	1.32984059259049	11349	PsoOvis1B014302	and LIM domain Zasp,and LIM domain Zasp,and LIM domain Zasp-like isoform X4,non_sense_mediated_decay
PsoOvis1B005073	241.207752928885	-0.812340803515684	0.362708606134342	-2.23965130624666	0.0251135690981959	0.119118498594967	0.569457151568764	-444	PsoOvis1B005073	protein_coding
PsoOvis1B000329	230.935385654592	-0.830314863222769	0.370783709013076	-2.23935098290278	0.0251330880461032	0.119118517584082	0.562406485671204	-442	PsoOvis1B000329	GTPase Era, mitochondrial-like
PsoOvis1B014784	475.676291273614	-0.352248962050559	0.157307464908101	-2.23923869255883	0.0251403895171267	0.119118517584082	0.78336199258662	-394	PsoOvis1B014784
PsoOvis1B002316	597.91769449816	-0.45506072535679	0.203242683908707	-2.23900175201974	0.0251558021608189	0.119128009806352	0.729479466508772	-665	PsoOvis1B002316	serine serine/threonine-protein kinase DDB_G0282963 isoform X2,serine serine/threonine-protein kinase DDB_G0282963 isoform X2,serine serine/threonine-protein kinase DDB_G0282963 isoform X2
PsoOvis1B000934	5658.3800647019	0.256451954460186	0.114598294358209	2.23783395639881	0.0252318851567549	0.119363766810521	1.19453734232531	2507	PsoOvis1B000934	sodium-driven chloride bicarbonate exchanger
PsoOvis1B002039	535.099050492491	-0.967112177603697	0.432166098648121	-2.23782518024659	0.0252324576846193	0.119363766810521	0.511528959084967	-1134	PsoOvis1B002039	protein_coding,protein_coding
PsoOvis1B002661	517.50131467067	4.27184163803442	1.90952856766566	2.23711847540287	0.0252785977533448	0.119518394061051	19.3175688936016	2777	PsoOvis1B002661	protein_coding
PsoOvis1B013838	1270.6571985397	-0.402692955935148	0.180023683832118	-2.23688876576196	0.0252936109882258	0.119525765967765	0.756444973219983	-1286	PsoOvis1B013838	secretory pathway AVL9 homolog,protein_coding,protein_coding
PsoOvis1B008564	88.9734416287327	-0.491134403503831	0.219603521439817	-2.23645959902527	0.0253216809066999	0.119594797009634	0.711465446405813	-109	PsoOvis1B008564	Tryptophan 5-hydroxylase 1
PsoOvis1B008378	251.112237463099	-0.874567506141785	0.391131896385114	-2.23599127103833	0.0253523429484044	0.119610766828951	0.545417348075015	-509	PsoOvis1B008378	protein_coding
PsoOvis1B010784	1049.82120607036	-0.335408252661669	0.150017701033424	-2.23579117898187	0.0253654530285618	0.119610766828951	0.792559826943266	-889	PsoOvis1B010784	protein_coding
PsoOvis1B013287	6558.87895126037	-0.211805858584669	0.0947200686073411	-2.23612442113723	0.0253436221712274	0.119610766828951	0.863455744765592	-3849	PsoOvis1B013287	cytospincytospin-a-like-like
PsoOvis1B004456	1265.40564326517	0.272665023028073	0.12196769196491	2.23555122373324	0.0253811826907086	0.119621446697218	1.20803731863984	595	PsoOvis1B004456	Succinate dehydrogenase assembly factor 2, mitochondrial
PsoOvis1B004981	1412.81343692708	-0.255886907194246	0.114515632143745	-2.23451508238671	0.0254492012825217	0.119878422160086	0.837472134342018	-966	PsoOvis1B004981	protein_coding,protein_coding
PsoOvis1B000395	421.939677479391	0.297710031139697	0.133248028463089	2.23425467958924	0.0254663204786363	0.119895490796081	1.22919178581818	203	PsoOvis1B000395	protein_coding
PsoOvis1B003372	1100.79772785984	0.274615857442137	0.122938056356479	2.23377419149887	0.0254979345045085	0.119980746895155	1.20967195021218	540	PsoOvis1B003372	N-fatty-acyl-amino acid synthase/hydrolase PM20D1-like
PsoOvis1B000593	1178.0966128897	0.18623579332685	0.0834041850102982	2.23293103701997	0.0255534924759386	0.120066136756627	1.137791172674	359	PsoOvis1B000593	xp-g dna excision repair
PsoOvis1B010972	375.126930999169	-0.562110649065466	0.25174203727787	-2.2328835308702	0.0255566259125149	0.120066136756627	0.677310539681973	-505	PsoOvis1B010972	dnaJ homolog subfamily C member 17
PsoOvis1B014214	3477.87390182839	-0.31412066501646	0.140670240999997	-2.23302855517584	0.0255470613615194	0.120066136756627	0.804341094152618	-2621	PsoOvis1B014214	equilibrative nucleoside transporter 1
PsoOvis1B009734	1254.56595473716	-0.52928303792009	0.237115044493269	-2.23217821986456	0.0256031863185229	0.120221304045327	0.692898991759372	-1583	PsoOvis1B009734	mothers against decapentaplegic homolog 6
PsoOvis1B001715	787.127732665995	-0.213482283378577	0.0956539961124314	-2.23181771859955	0.0256270127770816	0.120269615167244	0.862452984037435	-450	PsoOvis1B001715	KAH7646266.1hypothetical protein HUG17_1804
PsoOvis1B002319	1306.56164743501	-0.766430675366403	0.3435011573657	-2.23123171183508	0.0256657844057766	0.120328489872851	0.587870107132062	-2189	PsoOvis1B002319	Phosphoinositide 3-kinase regulatory subunit 4,Phosphoinositide 3-kinase regulatory subunit 4
PsoOvis1B012151	944.625610736035	-0.250888603578076	0.112444649550336	-2.23121868920732	0.0256666465903932	0.120328489872851	0.840378638821687	-653	PsoOvis1B012151	Transcription initiation factor TFIID subunit 8
PsoOvis1B008549	3295.55958520616	0.222070684656654	0.0995392598443279	2.23098589444965	0.0256820633797734	0.120337263220415	1.16640651632469	1159	PsoOvis1B008549	gtp-binding sar1b,gtp-binding sar1b,protein_coding
PsoOvis1B013066	112.108316005897	-1.05267858564896	0.472129172263083	-2.22964105480519	0.0257712820130292	0.120691654930813	0.4820722915647	-249	PsoOvis1B013066	beta-1,4-galactosyltransferase, partial
PsoOvis1B003157	1252.05091811095	-0.718979621719088	0.322495882924267	-2.22942263696411	0.0257857974464876	0.120696008701051	0.607526977300345	-2079	PsoOvis1B003157	1-acyl-sn-glycerol-3-phosphate acyltransferase gamma-like,1-acyl-sn-glycerol-3-phosphate acyltransferase gamma-like
PsoOvis1B004216	18302.7686109207	0.303233598081748	0.136097764729621	2.22805715203455	0.0258767040915207	0.121057735202248	1.23390694519728	9598	PsoOvis1B004216	Dynein heavy chain, cytoplasmic,Dynein heavy chain, cytoplasmic
PsoOvis1B002941	822.132022088996	0.271842013445831	0.122097869898584	2.22642715775162	0.0259855830795496	0.121184210015075	1.20734837002065	394	PsoOvis1B002941	protein_coding
PsoOvis1B006132	799.195898062631	-0.273081901567702	0.122625805252926	-2.22695297294438	0.0259504169223884	0.121184210015075	0.827549834872334	-600	PsoOvis1B006132	protein_coding
PsoOvis1B007564	72.7097796787146	0.650729755444105	0.292260289310077	2.22654181647547	0.0259779112726988	0.121184210015075	1.5699621256706	83	PsoOvis1B007564	protein_coding
PsoOvis1B008333	604.774337793298	-0.406907210080193	0.182740640497095	-2.22669248051947	0.0259678333297226	0.121184210015075	0.754238547197715	-588	PsoOvis1B008333	protein_coding
PsoOvis1B012781	3542.14348438829	0.190855642141682	0.0856974695305748	2.22708608768885	0.0259415208297344	0.121184210015075	1.14144048745899	1075	PsoOvis1B012781	serine serine/threonine-protein kinase,non_sense_mediated_decay,protein_coding,non_sense_mediated_decay,non_sense_mediated_decay,serine serine/threonine-protein kinase
PsoOvis1B013975	1965.11199984125	-0.282313163603249	0.126747189406943	-2.2273721801975	0.0259224101167193	0.121184210015075	0.822271560110506	-1438	PsoOvis1B013975	protein_coding
PsoOvis1B007990	79.923660188244	1.38248818897299	0.621374225469067	2.22488821117317	0.026088743617392	0.121601468151579	2.60717638357532	301	PsoOvis1B007990	XP_027204566.1uncharacterized protein LOC113798255
PsoOvis1B001776	1683.2975421272	0.32564080627198	0.146378813941085	2.22464438332616	0.0261051206278444	0.121613996674237	1.25322096200907	963	PsoOvis1B001776	triad nucleotide-binding 1
PsoOvis1B014674	1631.82280849511	0.256802555202732	0.115469943061585	2.2239774991988	0.026149958154956	0.121759029480413	1.19482767157724	690	PsoOvis1B014674	V-type proton atpase 21 kda proteolipid subunit
PsoOvis1B002555	2744.34386342283	-0.498467592798024	0.224226196633947	-2.22305689647754	0.0262119636499114	0.121983805691888	0.707858257538295	-3245	PsoOvis1B002555	non_sense_mediated_decay,non_sense_mediated_decay
PsoOvis1B007262	6731.64804619035	0.48487352096534	0.218206130366931	2.22208936178826	0.0262772670708319	0.122223686207995	1.39946317125929	7012	PsoOvis1B007262	actin-related protein 2/3 complex subunit 3
PsoOvis1B003334	1603.52676549944	-0.240615421648513	0.108323221260037	-2.22127276912213	0.0263324920723212	0.12235243701386	0.84638418665609	-1026	PsoOvis1B003334	protein_coding
PsoOvis1B006820	4306.20675658098	0.265228003897153	0.119396946002668	2.22139688473462	0.0263240918520087	0.12235243701386	1.20182597140596	1944	PsoOvis1B006820	ABC transporter G family member 20,protein_coding,protein_coding,ABC transporter G family member 20
PsoOvis1B002184	922.231237615682	-0.809212542710042	0.36464293669187	-2.21919160165672	0.0264736921922848	0.12274915020435	0.570693270908133	-1505	PsoOvis1B002184	N-acetylglucosamine-1-phosphotransferase subunits alpha/beta
PsoOvis1B003445	3741.64942704995	-0.184697420719188	0.0832346572489936	-2.21899659136786	0.0264869564319832	0.12274915020435	0.879833585808914	-1955	PsoOvis1B003445	PAN2-PAN3 deadenylation complex subunit pan3,non_sense_mediated_decay,non_sense_mediated_decay,PAN2-PAN3 deadenylation complex subunit pan3
PsoOvis1B004606	310.86252591075	-0.344999707250713	0.155439873754784	-2.21950583796131	0.0264523304931444	0.12274915020435	0.78730813632845	-274	PsoOvis1B004606	protein_coding
PsoOvis1B005383	230.275628524428	0.501107724831198	0.225779498534887	2.21945627518421	0.0264556987678547	0.12274915020435	1.41529983563541	258	PsoOvis1B005383	and LDL-receptor class A domain-containing 1,MAM and LDL-receptor class A domain-containing 2-like,MAM and LDL-receptor class A domain-containing 2-like
PsoOvis1B013398	1683.47091151485	-0.468702612426319	0.211199056675484	-2.21924576654951	0.0264700090147948	0.12274915020435	0.722614138489605	-1870	PsoOvis1B013398	symplekin-like isoform X4,non_sense_mediated_decay
PsoOvis1B002168	445.595550763396	-0.462853393307938	0.208643026136985	-2.21839858191115	0.0265276677355597	0.122809692632992	0.725549830555823	-469	PsoOvis1B002168	domain containing,protein_coding,protein_coding,protein_coding
PsoOvis1B003948	1540.937169439	-0.336757154115963	0.151794943842115	-2.21850046906852	0.0265207276409904	0.122809692632992	0.791819139938627	-1303	PsoOvis1B003948	protein_coding
PsoOvis1B012308	727.318108616002	-0.28628273321122	0.129105055966374	-2.2174401387176	0.0265930294020729	0.123048163129175	0.820012192962149	-537	PsoOvis1B012308	protein_coding
PsoOvis1B011705	357.153969249261	-0.342797774291717	0.154661636499617	-2.21643700435412	0.0266615877541031	0.123301168978372	0.78851069357272	-319	PsoOvis1B011705	putative peptidyl-tRNA hydrolase PTRHD1
PsoOvis1B010506	640.623701013233	-0.597929993211507	0.269977996648141	-2.2147360178792	0.0267781891173591	0.123775979250062	0.660701262585371	-950	PsoOvis1B010506	Ubiquitin carboxyl-terminal hydrolase 31
PsoOvis1B001326	397.307207705749	-0.94990853660571	0.429085068585466	-2.21380002743327	0.0268425381963109	0.124008897210622	0.517665279613557	-858	PsoOvis1B001326	protein_coding
PsoOvis1B012685	70.5254397105842	0.705086368793157	0.318576574178171	2.21323984857349	0.0268811141671521	0.124122566663711	1.63024225843236	97	PsoOvis1B012685	protein_coding
PsoOvis1B008458	224.717974515195	-0.891298848271057	0.402922874434962	-2.21208301842125	0.0269609292481255	0.124426439189791	0.539128526050078	-489	PsoOvis1B008458	di-N-acetylchitobiase
PsoOvis1B001134	517.511945288032	-1.03129787406539	0.46635477937357	-2.21140196193696	0.0270080141100748	0.124539854496449	0.489269794956434	-1178	PsoOvis1B001134	GPI mannosyltransferase 1
PsoOvis1B006283	4273.33606402867	0.293688492417056	0.132811269151602	2.21132208353355	0.0270135411542838	0.124539854496449	1.22577016244493	2088	PsoOvis1B006283	elongation factor 1-beta
PsoOvis1B013588	3062.84106818117	0.289489832421619	0.130933683971574	2.21096530427164	0.027038239783061	0.124589067548088	1.22220800258253	1516	PsoOvis1B013588	phenylalanine--tRNA ligase alpha subunit
PsoOvis1B002130	2740.60547271698	0.289461452513901	0.130933257019205	2.21075576292618	0.027052754710202	0.124591328587576	1.2221839602117	1411	PsoOvis1B002130	Hepatocyte nuclear factor 4-alpha,Hepatocyte nuclear factor 4-alpha
PsoOvis1B007296	673.26808534834	0.589419001947301	0.266670981241267	2.21028549564616	0.0270853546085719	0.12467683437438	1.50464068075754	831	PsoOvis1B007296	OTF72736.1cystatin-like protein
PsoOvis1B006266	4522.06569836259	-0.426062825770568	0.192844307095487	-2.20936169798159	0.0271494929086648	0.124792562320754	0.744290214895127	-4661	PsoOvis1B006266	protein_coding
PsoOvis1B011561	3682.12475401518	0.303052513512602	0.137149316431361	2.20965383859038	0.027129195736068	0.124792562320754	1.23375207706591	2054	PsoOvis1B011561	phospholipid-transporting atpase ia,phospholipid-transporting atpase ia,protein_coding
PsoOvis1B014207	874.006237137072	0.259268069823353	0.117352164601491	2.20931646811787	0.0271526365337706	0.124792562320754	1.19687133543815	407	PsoOvis1B014207	Nucleotide exchange factor SIL1
PsoOvis1B009641	9311.88456636667	0.266562426767721	0.120714187920377	2.20821124144534	0.0272295511316663	0.12508135069996	1.2029381163421	4427	PsoOvis1B009641	protein_coding,protein_coding,protein_coding,protein_coding
PsoOvis1B011834	1119.10086332493	0.469157346036462	0.212548846909537	2.20729189011381	0.0272936735243418	0.125311108832172	1.38430068513538	989	PsoOvis1B011834	Protein Malvolio
PsoOvis1B000935	263.650425171881	-0.998986510421018	0.452849294527749	-2.20600213468988	0.0273838502426978	0.125660188820314	0.500351372126659	-592	PsoOvis1B000935	protein_coding
PsoOvis1B006757	1936.94227254471	-0.168530864006115	0.076405696722935	-2.20573689180856	0.027402427246172	0.125680518149196	0.889748275104442	-952	PsoOvis1B006757	tyrosinenon1-likereceptorprotein phosphatase non-receptor type 1,tyrosinenon1-likereceptorprotein phosphatase non-receptor type 1,tyrosinenon1-likereceptorprotein phosphatase non-receptor type 1
PsoOvis1B004589	1709.93210084762	-0.350685784878199	0.159029983810193	-2.20515513160558	0.0274432104769684	0.125802622227754	0.784211234587023	-1506	PsoOvis1B004589	protein_coding
PsoOvis1B001587	2837.17756821831	0.280265462653501	0.127115734030277	2.20480544593124	0.027467749737552	0.125850174661378	1.21441832250433	1486	PsoOvis1B001587	cyclic AMP-dependent transcription factor ATF-4-like,cyclic AMP-dependent transcription factor ATF-4-like
PsoOvis1B000632	5295.59460984989	-0.242138353760916	0.109842283799921	-2.2044184205235	0.0274949313879338	0.125909778582682	0.845491201289745	-3402	PsoOvis1B000632	F-actin-uncapping protein LRRC16A-like isoform X1,F-actin-uncapping protein LRRC16A-like isoform X2,F-actin-uncapping protein LRRC16A-like isoform X1,protein_coding,F-actin-uncapping protein LRRC16A-like isoform X2
PsoOvis1B011499	5573.57314252106	0.275664303464069	0.12506265267762	2.2042096306294	0.0275096047969846	0.125912070590629	1.2105513714794	2677	PsoOvis1B011499	cathepsin B-like isoform X2
PsoOvis1B011744	2555.39392843543	0.264472228435042	0.120040969222299	2.20318304782491	0.0275818496393829	0.126177730276147	1.20119654337073	1146	PsoOvis1B011744	ABC transporter G family member 20,ABC transporter G family member 20
PsoOvis1B009353	26326.5078526791	0.254650327109245	0.115666780263408	2.20158568025608	0.0276945883557768	0.126628267088379	1.19304654359425	11215	PsoOvis1B009353	peroxiredoxin 1,protein_coding,peroxiredoxin 1,protein_coding
PsoOvis1B003266	114.804178734926	1.21351525417927	0.551698991644899	2.19959665063218	0.0278355250362247	0.12714180175929	2.31901998691509	366	PsoOvis1B003266	protein_coding,protein_coding
PsoOvis1B004324	204.544927239106	-0.313221009621997	0.142398925744143	-2.19960233537703	0.0278351213527041	0.12714180175929	0.804842832535431	-165	PsoOvis1B004324	repair RAD51 homolog 3
PsoOvis1B009037	273.072001788672	0.338739811697682	0.154046247224489	2.19894880791249	0.0278815625414816	0.127286640091738	1.2646514434306	176	PsoOvis1B009037	glutamate-gated chloride channel-like isoform x1,glutamate-gated chloride channel,protein_coding,protein_coding
PsoOvis1B001957	1597.04254449933	-0.611691838135387	0.278241213379869	-2.19842283860469	0.0279189876517874	0.127392031997164	0.654428807792269	-2179	PsoOvis1B001957	tetraspanintetraspanin-7,protein_coding,protein_coding,protein_coding
PsoOvis1B001150	123.329440852704	0.555797634861696	0.252863687466537	2.19801285202427	0.0279481900914232	0.12745981559148	1.46998112940129	116	PsoOvis1B001150	protein_coding
PsoOvis1B005855	2806.75691059938	0.259789705970811	0.118221307434617	2.19748632127494	0.0279857323352851	0.127565544415943	1.19730416719973	1222	PsoOvis1B005855	Elongation factor G, mitochondrial,Elongation factor G, mitochondrial
PsoOvis1B005549	2201.27723217122	-0.154732389485048	0.0704246891044462	-2.19713273076102	0.0280109681345966	0.127615097901414	0.898298986030175	-938	PsoOvis1B005549	rhomboid-related protein 2
PsoOvis1B011120	438.826134451389	-0.567226855311636	0.258207837101149	-2.19678403908954	0.0280358735100813	0.127663095983374	0.674912858138863	-581	PsoOvis1B011120	maintenance of chromosomes 3
PsoOvis1B001663	332.033637264662	-1.16291001504613	0.529827573402147	-2.19488390832288	0.0281719264112906	0.128216902785813	0.446610781680244	-831	PsoOvis1B001663	protein RFT1 homolog
PsoOvis1B004655	466.9226413485	0.344300077463949	0.156908529109532	2.19427254476145	0.0282158219951551	0.128350928113138	1.26953491909094	297	PsoOvis1B004655	protein_coding,protein_coding
[truncated: 8,563 more rows]
