# Supplementary material for: Over-expression and increased copy numbers of a cytochrome P450 and two UDP-glucuronosyltransferase genes in macrocyclic lactone resistant Psoroptes ovis of cattle
Source: PLoS Pathog. 2025 Jul 29;21(7):e1012963. doi: 10.1371/journal.ppat.1012963 (PMC12364353; doi:10.1371/journal.ppat.1012963)
Supplement: S4 File — Ranked by adjusted p-value. (CSV) [file ppat.1012963.s022.csv]

TranscriptID	pval	qval	b	se_b	mean_obs	var_obs	tech_var	sigma_sq	smooth_sigma_sq	final_sigma_sq	FC	GeneName	GeneDescription
PsoOvis1B002032T1	0	0	9.899499437739	0.236854832647787	4.25660253830955	29.4000591165665	3.99913725572387e-05	4.8516255428267e-07	0.0841103262503597	0.0841103262503597	955.094343134101	PsoOvis1B002032	KAH7640537.1hypothetical protein HUG17_8004
PsoOvis1B011549T1	1.07846762285096e-69	7.17881973150742e-66	1.58286868429932	0.0896976316080663	9.04920412175712	0.761296779659949	0.000197696956908418	0.0118708007172361	0.00887068852498544	0.0118708007172361	2.99564918913129	PsoOvis1B011549	cytochrome P450 3A4-like
PsoOvis1B004414T1	6.83693677586665e-45	3.03400464323709e-41	1.80524481811458	0.128409966977698	8.50406754225251	0.997459599541918	0.000312641693157547	0.0244210377356627	0.00818421138977156	0.0244210377356627	3.49488459774203	PsoOvis1B004414	udp-glucuronosyl/udp-glucosyltransferase-like udp-glucuronosyl/udp-glucosyltransferase-like
PsoOvis1B003297T1	1.3568143573556e-21	4.51581738486877e-18	-0.858076914210488	0.0898949914810115	8.33925453284825	0.230586128602343	0.000284107088839842	0.0118375571512169	0.00805976300725131	0.0118375571512169	0.551687457196283	PsoOvis1B003297	KAH7636815.1hypothetical protein HUG17_7021
PsoOvis1B013404T1	4.77926053042616e-21	1.27252590883127e-17	-1.23047814229785	0.130708234095674	6.03877122767517	0.46333132211117	0.00353958713209086	0.0078458935045887	0.0220873765585232	0.0220873765585232	0.426176177894248	PsoOvis1B013404	protein_coding
PsoOvis1B000815T1	1.19018609474122e-18	2.64082457988164e-15	0.656965219926194	0.0745228133660473	7.97626191089781	0.132969636636936	0.000413918221687839	0.0039468900022293	0.00791655634629824	0.00791655634629824	1.57676233552508	PsoOvis1B000815	protein_coding
PsoOvis1B011106T1	8.5167969843563e-18	1.61977311789622e-14	-0.81687009317362	0.0950688594772108	7.14727874008637	0.210609106479957	0.00356205147161535	0.00947055070777816	0.00999508059183112	0.00999508059183112	0.567672164556608	PsoOvis1B011106	sodiumchloride2-likedependent and chloride-dependent GABA transporter 3,protein_coding,sodiumchloride2-likedependent and chloride-dependent GABA transporter 2-like,protein_coding,protein_coding
PsoOvis1B011113T2	1.49712466005607e-16	2.49140257491581e-13	-0.666096364079702	0.0806731036602183	7.32903813627871	0.13444070325081	0.000687396530259899	0.000981845193179018	0.0090748279509986	0.0090748279509986	0.630209599856708	PsoOvis1B011113	voltage-dependent T-type calcium channel subunit alpha-1G isoform X2,voltage-dependent T-type calcium channel subunit alpha-1G isoform X2
PsoOvis1B001963T1	2.74082060390641e-16	4.05428274442289e-13	-1.20956161602925	0.147791995477571	5.84592922971225	0.453246653135631	0.00745596004707679	0.0104626177582259	0.0253077508437866	0.0253077508437866	0.432399986748184	PsoOvis1B001963	protein_coding,protein_coding
PsoOvis1B010992T1	8.81989886085682e-16	1.17419313534587e-12	0.96407116606036	0.119875703959614	8.48233328593151	0.29607418524847	0.00024412119031086	0.0213111554094086	0.00816570452440103	0.0213111554094086	1.95080715117794	PsoOvis1B010992	udp-glucuronosyl/udp-glucosyltransferase-like udp-glucuronosyl/udp-glucosyltransferase-like
PsoOvis1B001452T2	1.83325059137974e-15	2.0338387602532e-12	-0.627374545382032	0.0788938548898337	7.43803039284344	0.121105770328471	0.000635014683932071	0.00314764065416596	0.00870134582513513	0.00870134582513513	0.647353414903803	PsoOvis1B001452	dual oxidase-like isoform X1,dual oxidase-like isoform X1
PsoOvis1B006733T1	1.688190910851e-15	2.0338387602532e-12	0.733117448409375	0.0920731428476446	6.91420054226488	0.164296529208524	0.00116565793670819	0.00265705613809431	0.011550537514056	0.011550537514056	1.66222703797645	PsoOvis1B006733	transport 172 homolog
PsoOvis1B004220T1	4.97197050062251e-15	5.09168025190673e-12	-0.717682198939539	0.0916858912227981	9.67382460783369	0.16460788478159	7.1819320627111e-05	0.012537634653351	0.0102659517345057	0.012537634653351	0.608073575055402	PsoOvis1B004220	Trypsin-1, partial
PsoOvis1B004609T1	1.01478442297352e-14	9.64987501646173e-12	-1.43774483583485	0.185817807130595	5.25111274026359	0.661566972827118	0.00678648260402591	0.0450059035662088	0.0365144518204526	0.0450059035662088	0.369143884768386	PsoOvis1B004609	protein_coding
PsoOvis1B005653T1	1.197038975575e-14	1.062411992122e-11	-1.48351897462476	0.192256451756786	5.04792559061235	0.693160463508213	0.0137569860063012	0.0273828878520849	0.0416868288568628	0.0416868288568628	0.357615463356851	PsoOvis1B005653	---NA---
PsoOvis1B013814T1	3.69475771076678e-12	3.07426933771488e-09	1.23795354484302	0.178164058773969	8.49671776785125	0.497849611963398	0.000240093248257327	0.0473735545099643	0.0081778808948912	0.0473735545099643	2.35863723456489	PsoOvis1B013814	protein_coding
PsoOvis1B004212T1	5.35331682099035e-12	4.19227687281439e-09	-0.546237282489686	0.0792121455436459	7.40890965240907	0.0941326562901866	0.000623177249108617	0.00515195482048083	0.00878866875333301	0.00878866875333301	0.68480384987435	PsoOvis1B004212	disintegrin and metalloproteinase with thrombospondin motifs family
PsoOvis1B000892T1	7.58877353183934e-12	5.36182518914369e-09	-0.69170518955274	0.101036308883386	6.66633298814179	0.147554169407423	0.00149030542659693	0.00353138036236046	0.0138221981425716	0.0138221981425716	0.61912164816326	PsoOvis1B000892	protein_coding
PsoOvis1B007058T2	7.65227060720574e-12	5.36182518914369e-09	1.5278215401812	0.223205420405022	6.11978750335912	0.760056389230316	0.0156474454149339	0.0590835441323404	0.0208455084300745	0.0590835441323404	2.88350103489417	PsoOvis1B007058	repeat 39b,repeat 39b
PsoOvis1B012210T1	1.19423499253919e-11	7.94942522783711e-09	1.28670867649808	0.189754648118116	5.0959379892459	0.539159142199191	0.0136937724908889	0.039397948442305	0.0403164672327561	0.0403164672327561	2.4397083203434	PsoOvis1B012210	DNA double-strand break repair Rad50 ATPase
PsoOvis1B009851T1	1.38664246980353e-11	8.79065295261639e-09	-1.29050292881966	0.1909226949751	4.87787921166718	0.520610588178894	0.00707061543571103	0.0191684413033611	0.0476065977491216	0.0476065977491216	0.408808492285581	PsoOvis1B009851	non_sense_mediated_decay
PsoOvis1B011609T1	1.5249012824511e-11	9.22773216966883e-09	-0.639964577846139	0.0948726709167427	10.4990391534171	0.133123807489686	2.88449779855539e-05	0.0127929165474534	0.0134723905523293	0.0134723905523293	0.641728704802799	PsoOvis1B011609	protein_coding
PsoOvis1B013124T1	2.69902908961684e-11	1.56226844652474e-08	-0.636283200903771	0.0955075961163461	6.78298931463863	0.122125504881523	0.00106749296333025	-0.000231728768556614	0.0126150584105544	0.0126150584105544	0.643368318112515	PsoOvis1B013124	repair rhp42
PsoOvis1B002070T1	3.42660509270425e-11	1.90076639996549e-08	2.38699958472016	0.360195028087986	3.72333861052532	1.85529214570726	0.0489085032895885	0.13354404729916	0.145702184099369	0.145702184099369	5.23068388849418	PsoOvis1B002070	protein_coding
PsoOvis1B010538T1	6.90623688854626e-11	3.67770926788865e-08	-0.498455961872555	0.0764188961801232	8.10061824932418	0.0762737770881335	0.000816940156604897	0.00135340148120215	0.00794283138347777	0.00794283138347777	0.707863964274362	PsoOvis1B010538	ribosomal L23a
PsoOvis1B002358T1	1.00453866177438e-10	5.1436243093086e-08	-0.533523753933314	0.0825087792747016	9.6320816915154	0.0929911354323357	6.25598438262637e-05	0.00943351094243369	0.0101489881422759	0.0101489881422759	0.690865247005863	PsoOvis1B002358	protein_coding
PsoOvis1B008471T1	1.06387286853481e-10	5.24568129585331e-08	-0.553768931592535	0.0857548087296724	7.11908686839604	0.0962923349380948	0.000865146325855942	0.00450276124783636	0.0101656845045381	0.0101656845045381	0.681238118687791	PsoOvis1B008471	ribosomal S31, mitochondrial-like isoform X2
PsoOvis1B007399T1	1.8719999478367e-10	8.90069118055357e-08	-1.18751896443791	0.186380091197662	5.52482356729726	0.464745433343725	0.00585529639455273	0.0462510111977205	0.0311442118102342	0.0462510111977205	0.439057268583199	PsoOvis1B007399	protein_coding
PsoOvis1B005527T1	2.51688567272734e-10	1.1169099653673e-07	-1.55400055717671	0.245655111492769	4.41111269265619	0.796891040074687	0.0166520295047865	0.0738676211990009	0.0724840092180627	0.0738676211990009	0.340564377132272	PsoOvis1B005527	KAH7636944.1hypothetical protein HUG17_7150
PsoOvis1B010721T1	2.46849243123239e-10	1.1169099653673e-07	-0.69371968175312	0.109610702079345	6.70047638140713	0.158791506267886	0.00118149108253686	0.0168402679329537	0.0134468879605604	0.0168402679329537	0.618257747385347	PsoOvis1B010721	serine/threonine-protein kinase PLK1
PsoOvis1B005609T1	3.74687976871646e-10	1.60910356002975e-07	-0.665195902421431	0.106189683734013	9.93300364965846	0.146277175297314	4.52476849338694e-05	0.0168691257123606	0.0110798339056394	0.0168691257123606	0.630603069508295	PsoOvis1B005609	pancreatic triacylglycerol lipase-like
PsoOvis1B012643T1	5.53431959410549e-10	2.3024498986352e-07	0.503790098674496	0.0812151734601095	7.99376854379614	0.0822687988778168	0.00197715055307619	0.00568217422327231	0.00791670604715732	0.00791670604715732	1.41793372193226	PsoOvis1B012643	1 mite allergen,1 mite allergen
PsoOvis1B001993T1	9.71195455332099e-10	3.91803790813219e-07	-1.62348781029974	0.265532923870552	4.82392667091482	0.875323081448647	0.00985255910205091	0.0959090413868153	0.0498679733868352	0.0959090413868153	0.324549893911099	PsoOvis1B001993	protein_coding
PsoOvis1B000371T1	1.47845131710813e-09	5.78900658372368e-07	-1.32773909976671	0.219580876771024	7.06082652689547	0.586726248847032	0.00102079343940675	0.0713028487258907	0.0105369151706557	0.0713028487258907	0.39839208775465	PsoOvis1B000371	protein_coding
PsoOvis1B008107T1	2.10263337247613e-09	7.99781659650706e-07	1.17623727198272	0.196377543128963	4.89625662617868	0.455839969610038	0.0109752453832562	0.0399994216287882	0.0468709637847954	0.0468709637847954	2.25986606610874	PsoOvis1B008107	Doublesexmab-3-related and mab-3-related transcription factor A2-like
PsoOvis1B002251T1	2.3934095373256e-09	8.85096143622657e-07	-0.652124589599112	0.109259758141466	7.75292550101553	0.141905177806901	0.000412809588850143	0.0174937325348474	0.0080560620852174	0.0174937325348474	0.636342511407039	PsoOvis1B002251	protein_coding
PsoOvis1B002099T1	4.92680425239798e-09	1.77271743276147e-06	-0.804254592883857	0.137488214393055	8.04486543227213	0.216731245968822	0.000335712814410585	0.0280188008310755	0.00792603008783327	0.0280188008310755	0.572657882941463	PsoOvis1B002099	Pancreatic triacylglycerol lipase
PsoOvis1B007926T1	8.51371172076313e-09	2.98271168785578e-06	-0.682943468434098	0.118608605914052	7.92379135757046	0.156805135999287	0.000330711489675892	0.0207712906056363	0.0079258328051729	0.0207712906056363	0.622893115183594	PsoOvis1B007926	cytochrome P450 4V2-like isoform X2
PsoOvis1B000026T1	1.15514522338388e-08	3.94319188689991e-06	-2.94487189386001	0.516081275621272	3.44728446432664	2.92128900103025	0.089747753694572	0.309762070875748	0.19732996324068	0.309762070875748	0.129868919293999	PsoOvis1B000026	Retrovirus-related Polpolyprotein from transposon TNT1-94
PsoOvis1B009494T1	1.31652093556092e-08	4.38171080378062e-06	-0.616684586593034	0.10849660553691	9.07103072384188	0.128215779898064	0.000113689007714386	0.0175435811118333	0.0089076617270525	0.0175435811118333	0.65216793415906	PsoOvis1B009494	protein_coding
PsoOvis1B006699T1	1.55213987778249e-08	5.03991175437033e-06	0.78809480415243	0.139345271742105	7.72090365273055	0.209628551807875	0.000463261539018814	0.0286623955963027	0.00809744742780852	0.0286623955963027	1.72679258654063	PsoOvis1B006699	protein_coding
PsoOvis1B002335T2	3.17240837382958e-08	1.00557792097127e-05	1.18176431963683	0.213637036787675	4.86692200161477	0.428269030832105	0.0204059213501598	-0.00878222299753832	0.0480552538809679	0.0480552538809679	2.26854034817369	PsoOvis1B002335	protein_coding,protein_coding
PsoOvis1B014725T1	3.60234210637432e-08	1.11530187121305e-05	-0.529237041625502	0.0960622344990362	6.78308259346517	0.0852022156746788	0.0012277449423026	0.000240582315353536	0.0126141844031191	0.0126141844031191	0.692921083257091	PsoOvis1B014725	protein_coding
PsoOvis1B006698T1	3.83506172827205e-08	1.16036765428377e-05	-0.593701959021377	0.107979511592677	7.39883990455001	0.119736094752298	0.000607481001223713	0.0168818813844657	0.00882023994524461	0.0168818813844657	0.66264038678543	PsoOvis1B006698	Golgin subfamily A member 4
PsoOvis1B011553T1	6.56738284260402e-08	1.94292372852416e-05	-0.497093365349374	0.0920096542808693	6.87669431669949	0.0826056490416997	0.000876756043475615	0.00971712505576208	0.011821908677852	0.011821908677852	0.708532843409393	PsoOvis1B011553	protein_coding
PsoOvis1B003189T1	7.12842705871813e-08	2.0630597702764e-05	0.411699973311175	0.0764119042585226	7.6258348887888	0.0559335807005877	0.000506009084668069	0.00584964128190798	0.00825215958395238	0.00825215958395238	1.33025236950048	PsoOvis1B003189	protein_coding
PsoOvis1B011720T1	1.51833748202537e-07	4.30077168046888e-05	1.1070527116508	0.210854259878355	5.87798193477632	0.421021134602633	0.0032514828345548	0.0634377955287184	0.0247487062939887	0.0634377955287184	2.1540514533801	PsoOvis1B011720	protein_coding
PsoOvis1B010885T1	2.34364678007472e-07	6.50020199648642e-05	1.27649302440344	0.24691418752773	4.38873154265338	0.557272665282014	0.0174090712392594	0.0681438448567656	0.0740408527644591	0.0740408527644591	2.42249388582823	PsoOvis1B010885	protein_coding
PsoOvis1B000017T1	2.65176726276664e-07	7.1743424177936e-05	0.687309023388053	0.13354488213504	6.68801225279131	0.163119190742546	0.00145843168265227	0.0252929216340405	0.0135819738673125	0.0252929216340405	1.61027715756219	PsoOvis1B000017	neprilysin-1-like isoform X2
PsoOvis1B011352T1	2.69448750011027e-07	7.1743424177936e-05	0.995781925391747	0.193594349949323	4.87791643227883	0.337341569794273	0.00861307578812272	0.041220770353382	0.0476050827103285	0.0476050827103285	1.99416104692459	PsoOvis1B011352	protein_coding
PsoOvis1B012192T2	2.74874969451993e-07	7.17531464375368e-05	-0.388300643472868	0.0755462440487607	8.06904979413242	0.0455539745584128	0.000628018040222542	-0.000227070987747256	0.00793283444458983	0.00793283444458983	0.764029027648677	PsoOvis1B012192	protein_coding,protein_coding
PsoOvis1B003316T3	2.85487175750579e-07	7.30902071301435e-05	5.82508615121283	1.13487844501683	2.21940278490449	10.3552955566778	1.17354438260139	-0.953785687648464	0.758379244844335	0.758379244844335	56.6925065411611	PsoOvis1B003316	protein_coding,protein_coding,protein_coding,protein_coding
PsoOvis1B004075T1	2.98550353412425e-07	7.49924689618795e-05	0.915764743594839	0.17870812632777	6.15347116078316	0.289911432982096	0.00316798843576382	0.0447369031876095	0.0203500742569497	0.0447369031876095	1.88656883899338	PsoOvis1B004075	protein_coding,protein_coding
PsoOvis1B014175T1	3.52997006810135e-07	8.70268361419135e-05	-0.377608506088986	0.0741469919663674	7.99935597566151	0.0462051049336803	0.000329567138196088	0.00395624507737116	0.00791709748829474	0.00791709748829474	0.769712453146953	PsoOvis1B014175	X mental retardation syndrome-related 1-like
PsoOvis1B000933T1	3.9118374563587e-07	9.46878037390971e-05	-0.437448965633946	0.08622744652784	9.93702875768174	0.0640960295320301	5.90298690624541e-05	0.00830040797064715	0.0110937289330048	0.0110937289330048	0.738439194297221	PsoOvis1B000933	protein_coding,protein_coding
PsoOvis1B008896T2	4.5330944077882e-07	0.000107766224733722	0.829959028713575	0.164508290772369	7.40843517361407	0.23912517008237	0.00210547703168485	0.0384889895675847	0.00879013202317654	0.0384889895675847	1.77763487832932	PsoOvis1B008896	complex BMI-1-A-like,complex BMI-1-A-like
PsoOvis1B009656T1	5.83500367244693e-07	0.000136283164721554	-0.397490503494225	0.0795522021361332	7.37559872875036	0.0476819697103376	0.000594673648384011	-0.000241724148496442	0.00889815564867828	0.00889815564867828	0.759177687356409	PsoOvis1B009656	Protoporphyrinogen oxidase
PsoOvis1B000049T1	7.85851341650399e-07	0.000180379981230893	-0.370821176845602	0.0750825132946076	7.76506417750649	0.0441777330312932	0.000414297933571	0.00324223890661202	0.00804177777038139	0.00804177777038139	0.773342187870846	PsoOvis1B000049	neprilysin-2-like isoform X2
PsoOvis1B002257T1	8.36490663058912e-07	0.000188749155886497	-0.424389029307978	0.0861414063475475	7.89330429928932	0.0629362247241303	0.000341984123616873	0.0107885287076831	0.00793788108288493	0.0107885287076831	0.745154232063081	PsoOvis1B002257	protein_coding
PsoOvis1B009583T1	8.99282174508515e-07	0.000196264649003801	-0.732016510255122	0.149011380184377	6.37510405393908	0.187399721095169	0.00181372797055986	0.0314928591661196	0.0174072363298318	0.0314928591661196	0.602061800558889	PsoOvis1B009583	protein_coding
PsoOvis1B013111T2	8.91801673888074e-07	0.000196264649003801	0.845128753035446	0.171979523597709	5.7076538357489	0.249765130606448	0.00834343090336707	0.0360220039019752	0.027811335048519	0.0360220039019752	1.79642506021566	PsoOvis1B013111	protein_coding,protein_coding,protein_coding
PsoOvis1B011817T1	9.18027223438126e-07	0.000197124135897287	-1.37396290968975	0.279918328700406	4.13423207086005	0.577077388944263	0.022582330265181	-0.00915087303602493	0.0949490758484621	0.0949490758484621	0.385829962956711	PsoOvis1B011817	protein_coding
PsoOvis1B002402T1	1.11381135457261e-06	0.000235367786721034	-0.986215000507318	0.202492214696297	4.81097112983789	0.323653167043347	0.0110736674091085	0.0287602811854575	0.0504309781098082	0.0504309781098082	0.504800414303443	PsoOvis1B002402	KAH7636944.1hypothetical protein HUG17_7150
PsoOvis1B004608T1	1.67248269311545e-06	0.000347902532710094	1.2696816587703	0.265100290787684	4.43947275698879	0.567961251396165	0.0168070513496696	0.0886101949139022	0.0705684388677846	0.0886101949139022	2.41108357342614	PsoOvis1B004608	partial
PsoOvis1B008250T1	2.5180892165448e-06	0.000515743411382475	-0.519469114825388	0.110368959047227	8.43058592393197	0.0955720169226438	0.000210852394761605	0.0180611082869911	0.0081242213540698	0.0180611082869911	0.69762850037316	PsoOvis1B008250	importin-7 isoform X1,importin-7 isoform X1
PsoOvis1B000313T1	2.9460500007787e-06	0.000594253994854042	0.590106748167714	0.126238309200919	7.86434833394816	0.12359112512181	0.000443936760182004	0.0234602293046784	0.00795383309381208	0.0234602293046784	1.50535812803722	PsoOvis1B000313	4-coumarate--CoA ligase-like 7
PsoOvis1B000687T1	3.60810859025339e-06	0.00071693656212005	-0.970209194925456	0.209423273964098	4.69627518869915	0.295410448195631	0.0100071324980706	0.00626622202725605	0.055780029018692	0.055780029018692	0.510432043374566	PsoOvis1B000687	Purine nucleoside phosphorylase
PsoOvis1B011188T1	3.85932244728457e-06	0.000755575878539699	0.387790748110248	0.0839588724484966	7.59574087786476	0.0535734100113598	0.000494021892646318	0.0100796165015881	0.00831116075752632	0.0100796165015881	1.30838828597047	PsoOvis1B011188	UDP-glucuronosyltransferase 2B7-like
PsoOvis1B003502T1	3.97037598510528e-06	0.000766052398401546	-0.738714636445485	0.160140106599273	12.7155042862856	0.186502145387783	3.51294879276052e-06	0.0284869259988929	0.038463767663647	0.038463767663647	0.599273034520321	PsoOvis1B003502	protein_coding
PsoOvis1B008030T1	4.64798396576761e-06	0.000879216893213168	0.395363579736144	0.0863224203306034	7.0905473813277	0.0527051754826842	0.000832747422680962	0.00643158686250749	0.0103445929549191	0.0103445929549191	1.31527418630388	PsoOvis1B008030	Laminin subunit alpha
PsoOvis1B008073T2	4.6889806518542e-06	0.000879216893213168	-0.730235092534675	0.159501169263648	5.76201249736843	0.179405678224511	0.0113502299193565	0.0129406339728606	0.0268107045753498	0.0268107045753498	0.602805676409542	PsoOvis1B008073	low-density lipoprotein receptor,Atrial natriuretic peptide-converting enzyme,protein_coding
PsoOvis1B004072T1	4.7937958486384e-06	0.00088638616851282	0.347910565649468	0.076069048176529	7.66445479436941	0.0421027113001804	0.000496213978822158	0.00674151451245316	0.00818353615690247	0.00818353615690247	1.27271603567695	PsoOvis1B004072	protein patched homolog 1-like
PsoOvis1B006541T1	4.88648613660595e-06	0.000891147807351164	-0.342275611844515	0.074902699521077	8.53170235460432	0.0354465361964649	0.000206945714912559	0.000169001606842496	0.00820867587840456	0.00820867587840456	0.788796135180737	PsoOvis1B006541	kinesin-II 85 kDa subunit-like
PsoOvis1B008730T1	6.26985299289963e-06	0.0011279804445199	0.424922766521728	0.0940702542779157	6.8599469119158	0.0647868625404381	0.00106372254620149	0.0122100965636661	0.0119506509132927	0.0122100965636661	1.34250063120255	PsoOvis1B008730	Der f 8 allergen
PsoOvis1B012640T1	7.91889703751711e-06	0.0014056570168062	-0.350943511843246	0.078557161909391	7.45914660624467	0.0415251784387503	0.000615781628365888	0.0051051857307457	0.00864105990252153	0.00864105990252153	0.784071153472275	PsoOvis1B012640	protein_coding
PsoOvis1B007469T1	8.3078449303949e-06	0.0014552939415572	1.60884630223894	0.360963119314932	5.01084583861915	0.932869175475056	0.0108060261353459	0.184635534123003	0.0428247188554423	0.184635534123003	3.05007834858858	PsoOvis1B007469	protein_coding
PsoOvis1B013426T1	1.0932692672284e-05	0.00189021996813139	-0.326745183462747	0.0742965204431215	8.25486511841714	0.0359023791614497	0.000269971760629435	0.00457209659764405	0.00800998766430331	0.00800998766430331	0.797333293387715	PsoOvis1B013426	Sugar phosphate exchanger 2
PsoOvis1B013986T1	1.15180653412887e-05	0.00196589748575098	-0.364993789876665	0.0832081276310746	7.22262293340755	0.0423682904281089	0.000812412298341165	0.00219027574359675	0.00957297645746262	0.00957297645746262	0.776472217341396	PsoOvis1B013986	protein_coding
PsoOvis1B011706T1	1.33520964060576e-05	0.00225008176523854	-0.663770073089672	0.15244175201137	7.08842200117906	0.160063398286395	0.000932829206726092	0.0339249024277178	0.0103581504017631	0.0339249024277178	0.631226608637962	PsoOvis1B011706	protein_coding
PsoOvis1B012655T1	1.39841640229195e-05	0.00232713969546409	0.790576599345209	0.181988176590093	5.06459934831904	0.225153426051788	0.00848111312867489	0.0385814096489724	0.0411984314992055	0.0411984314992055	1.7297656568269	PsoOvis1B012655	Cytochrome P450 18a1,Cytochrome P450 18a1
PsoOvis1B007155T1	1.47154535841275e-05	0.00241860288352457	0.703146188540357	0.162280541183227	5.6522481529159	0.179926337593714	0.00394195939692317	0.0355605016731582	0.02882998151372	0.0355605016731582	1.62805133250864	PsoOvis1B007155	protein_coding
PsoOvis1B012354T1	1.63229965550646e-05	0.00265009820899481	0.323951955187453	0.0751622859306222	7.75559909339505	0.033555441537706	0.000421204130503712	0.00216877181546349	0.00805284970897119	0.00805284970897119	1.25175477186429	PsoOvis1B012354	putative intracellular cystatin
PsoOvis1B002617T1	1.83024296124522e-05	0.00293566560759731	-0.349846255967385	0.0816510050628842	8.94410542442468	0.0447179847976539	0.000139051016226833	0.00986127892544189	0.00870341917914892	0.00986127892544189	0.78466771331601	PsoOvis1B002617	protein_coding,non_sense_mediated_decay,protein_coding
PsoOvis1B000063T1	1.99348327256567e-05	0.00315943366757938	0.342523234867124	0.0802985918826889	7.32904799474002	0.04170991526925	0.000597008053403971	0.00754457362421876	0.00907478773410997	0.00907478773410997	1.26797230529235	PsoOvis1B000063	protein_coding
PsoOvis1B014697T1	2.1760769295726e-05	0.00340824848981177	0.315257872564493	0.0742479705757834	8.24661648357009	0.0358909028702553	0.00026352092812889	0.00732978532948121	0.00800562077380471	0.00800562077380471	1.24423403234468	PsoOvis1B014697
PsoOvis1B011039T1	2.25421846794856e-05	0.00348958261206967	-0.381519542952881	0.0900214165162133	7.34979208024788	0.0533917750143949	0.000568667125524376	0.011587116021854	0.00899276578156647	0.011587116021854	0.767628646846322	PsoOvis1B011039	protein_coding
PsoOvis1B012680T1	2.35011483430453e-05	0.00359621595276968	0.561493498183741	0.132780564197899	9.07052314783638	0.11573929842524	0.000101720726050182	0.0263442966170183	0.00890679304353179	0.0263442966170183	1.47579619174238	PsoOvis1B012680	delta3,5-Delta2,4-dienoyl-CoA isomerase, mitochondrial
PsoOvis1B013709T1	2.62921406803155e-05	0.00397758260087546	-0.423254438705364	0.100693065446242	7.49218131304614	0.0659102080798912	0.000623496977716305	0.0145851431657254	0.0085518025176198	0.0145851431657254	0.745740480367499	PsoOvis1B013709	phospholipase c 1
PsoOvis1B013048T1	2.69535632536855e-05	0.0040318290741159	1.6194604325299	0.385789066087846	3.53696832707665	0.895751288315898	0.0445454807308717	0.0916490949652714	0.178704324538527	0.178704324538527	3.07260099589763	PsoOvis1B013048	protein_coding
PsoOvis1B012539T1	3.14855047176517e-05	0.0046574058256233	-0.36438392412286	0.0875407932253042	7.05881823268785	0.0450460640147427	0.000944970606707666	0.00557174285203043	0.0105501151110655	0.0105501151110655	0.776800522287786	PsoOvis1B012539	methionine-R-sulfoxide reductase B1 isoform X8
PsoOvis1B003022T2	3.34148796827821e-05	0.004888486738647	4.7112022713286	1.13554396939774	1.66245403478318	6.84943671482754	0.569163365112213	-0.330652537092196	1.36502679454114	1.36502679454114	26.1946861480292	PsoOvis1B003022	long-chain-fatty-acid--CoA ligase 5 isoform X3,long-chain-fatty-acid--CoA ligase 5 isoform X2
PsoOvis1B008962T1	3.38610421146606e-05	0.00489991362687474	0.526743367373514	0.127054306408481	7.29801152316481	0.102608928653925	0.000708696572780981	0.0235054985926291	0.00920706797415492	0.0235054985926291	1.44067345302513	PsoOvis1B008962	protein_coding
PsoOvis1B008315T1	3.43603974247777e-05	0.00491870936468888	-0.804922828312734	0.194310458881156	5.23096596684494	0.20849461194373	0.0196708611036747	-0.00201538100112636	0.0369639705422331	0.0369639705422331	0.572392697531393	PsoOvis1B008315	pyrroline-5-carboxylate reductase,pyrroline-5-carboxylate reductase
PsoOvis1B007848T1	3.56446576291701e-05	0.00500794073083743	-0.482848727073176	0.116798365994349	6.30556099738876	0.0766890826036387	0.00219068001047912	0.0062420882804998	0.0182721074379456	0.0182721074379456	0.715563286038951	PsoOvis1B007848	acetylcholinesterase-like isoform X1
PsoOvis1B008456T1	3.57360752219301e-05	0.00500794073083743	-0.549181181677861	0.132862720259085	5.95579268721247	0.0965321559611159	0.00304902510404344	0.00451618098144249	0.0234297285479224	0.0234297285479224	0.683407894412014	PsoOvis1B008456	enoylhydratase-likecoa hydratase domain-containing 3, mitochondrial-like
PsoOvis1B005277T1	4.01290382108353e-05	0.00556497797605052	-0.907183822724945	0.220901451498541	4.56201293336999	0.273271698020698	0.0102223305915638	0.0227488588541177	0.0629738463196798	0.0629738463196798	0.533224944589214	PsoOvis1B005277	ABC transporter G family member 20
PsoOvis1B004423T1	4.7015746905172e-05	0.00645279008812943	0.331676057736443	0.0814931477593694	7.29924340424232	0.0354744646493311	0.000760094935642804	0.00232960814767552	0.00920160476195281	0.00920160476195281	1.2584745643184	PsoOvis1B004423	probable nuclear hormone receptor HR38
PsoOvis1B002669T1	4.83528534360195e-05	0.00656858712034416	0.730605050085416	0.179799234010336	6.405241380522	0.198928439223938	0.0020549406326697	0.0464367061933854	0.0170315685260573	0.0464367061933854	1.65933485210901	PsoOvis1B002669	protein_coding
PsoOvis1B005846T2	6.79297003962712e-05	0.00913482930682383	-0.380321730885664	0.0954761106315421	7.38333318042603	0.0441684837832276	0.00480208459650936	-0.00383321198642469	0.00887144695548035	0.00887144695548035	0.768266242899227	PsoOvis1B005846	Chorion peroxidase, partial,protein_coding
PsoOvis1B013829T1	7.55473025973351e-05	0.0100576123947832	-0.295488734625578	0.0746541250122605	7.87722683573985	0.0277801246620755	0.000413660873940179	0.00156889784467037	0.00794619669807914	0.00794619669807914	0.814796261165592	PsoOvis1B013829	neprilysin-2-like
PsoOvis1B000911T1	8.58799841090644e-05	0.0112293299854821	-0.890071718200037	0.226633046266578	4.52414959993583	0.254844623475367	0.0118359858367523	0.00963441968011943	0.0652078206533509	0.0652078206533509	0.539587294016822	PsoOvis1B000911	protein_coding
PsoOvis1B010364T1	8.60355786463735e-05	0.0112293299854821	-0.36077561272175	0.0918720847008741	7.99269296221581	0.0491762887571676	0.000390638140525892	0.012270081780401	0.00791664980702798	0.012270081780401	0.77874580263261	PsoOvis1B010364	protein_coding
PsoOvis1B014492T2	9.83086450366591e-05	0.0127066309842043	0.370681269365491	0.0951751161990948	7.61489774700714	0.0516990216048213	0.00531441393759871	0.00778263677152369	0.00827304017766809	0.00827304017766809	1.29296324952814	PsoOvis1B014492	protein_coding,protein_coding,protein_coding
PsoOvis1B007144T1	0.000116534045958634	0.0149174784023778	-0.526912696729769	0.136743052370452	6.50535191246925	0.105729491838417	0.00151460746714144	0.026533386090241	0.01576397962066	0.026533386090241	0.694038357285046	PsoOvis1B007144	protein_coding
PsoOvis1B012437T1	0.000139674854183919	0.0177094412738144	0.3016582027064	0.0792015047672802	8.70832054711645	0.0348267554068987	0.000146641855855353	0.00926267568024691	0.00839020353263859	0.00926267568024691	1.2325602778281	PsoOvis1B012437	very long-chain specific acyl-CoA dehydrogenase, mitochondrial-like
PsoOvis1B000468T1	0.000141534602786284	0.0177759449706963	0.43589061050105	0.114543143679915	10.1142924374802	0.0727443454137869	3.49258845276461e-05	0.0196452717615889	0.0117468249799632	0.0196452717615889	1.35274565789679	PsoOvis1B000468	fructose-bisphosphate aldolase
PsoOvis1B012934T1	0.000146064715983791	0.0181734538681515	0.648394271229593	0.170734920234732	7.39251414615659	0.161105034874079	0.000576394158018488	0.0431492253233218	0.00884074893360863	0.0431492253233218	1.56742267316515	PsoOvis1B012934	calcium-independent protein kinase C-like
PsoOvis1B005563T2	0.000157985389081217	0.0194746248596133	-0.281268085288241	0.0744455988695975	8.40064355884992	0.0252460694389618	0.000211356183558548	0.00167932968950144	0.00810186460302097	0.00810186460302097	0.822867423738398	PsoOvis1B005563	protein argonaute 4A-like,protein argonaute 4A-like
PsoOvis1B014346T1	0.00016440079592667	0.020079521065796	0.308874705953872	0.0819678367786489	7.29155098108601	0.035871422339044	0.000842087502250197	0.00822084642977062	0.00923600189700665	0.00923600189700665	1.23874111189676	PsoOvis1B014346	-fructosefructose-1,6-bisphosphatase,6-bisphosphatase 1
PsoOvis1B011512T1	0.000191222768062576	0.0231431701019734	-0.283750111664828	0.0760655152166763	7.64196166933642	0.0251082547770629	0.000456405871201625	0.000736115398951369	0.008222538036566	0.008222538036566	0.821452971802619	PsoOvis1B011512	elongation of very long chain fatty acids protein 6
PsoOvis1B000887T1	0.000197281383232871	0.0233569656207526	2.86916291788597	0.77076805809387	5.96589443615594	3.18252883406493	0.00637888552451742	0.884746213542177	0.0232626597003203	0.884746213542177	7.3064110378195	PsoOvis1B000887	protein_coding
PsoOvis1B001887T1	0.000200007066834357	0.0233569656207526	0.633748144845119	0.170407866809043	7.40255119671529	0.15533762261288	0.000501484728651909	0.043056776876961	0.00880845346970718	0.043056776876961	1.55159081952154	PsoOvis1B001887	solute carrier family 13 member 5-like isoform X2
PsoOvis1B002435T1	0.000198822047570827	0.0233569656207526	-0.669768334457783	0.180020643404871	13.1398455554528	0.14733694059298	1.73275134563545e-06	0.015948334798999	0.0486094153265101	0.0486094153265101	0.628607619910823	PsoOvis1B002435	protein_coding
PsoOvis1B012033T1	0.000197056369245059	0.0233569656207526	-0.971581625558846	0.260984182674473	5.23278725453448	0.364926548864586	0.00563917856545609	0.0965299368439377	0.0369228767930551	0.0965299368439377	0.509946702085302	PsoOvis1B012033	transcription initiation factor TFIID subunit 13
PsoOvis1B009827T3	0.000203094083259736	0.023511230699451	-0.475932074522053	0.128106217084971	6.8207524160893	0.0876468452946453	0.0108631617808935	0.0137536425028392	0.0122745374353678	0.0137536425028392	0.719002117938472	PsoOvis1B009827	DNA-binding rfx2,protein_coding,DNA-binding rfx2
PsoOvis1B002426T1	0.000222468227579852	0.0255320647738842	1.11103107678728	0.300926603897411	7.79636227133911	0.478985201196004	0.000496422361697121	0.135338809038147	0.00800850034051692	0.135338809038147	2.159999647258	PsoOvis1B002426	protein_coding
PsoOvis1B002224T2	0.000228096846582937	0.0258388921628034	0.2944760060606	0.0798974318732304	8.67972492824541	0.0336751549875458	0.000796728195765232	0.008778671234141	0.00835781133060865	0.008778671234141	1.22643944750587	PsoOvis1B002224	protein_coding,protein_coding
PsoOvis1B009285T1	0.000229023456411838	0.0258388921628034	-0.491782586084797	0.133468179124293	5.97645340362246	0.0866655782629768	0.00363154206692896	0.0140066387706982	0.0230890901912024	0.0230890901912024	0.711145866788829	PsoOvis1B009285	Alkylglycerol monooxygenase,Alkylglycerol monooxygenase
PsoOvis1B010389T1	0.000239980798938097	0.0268475998005285	-0.285934735693069	0.0778536353822479	8.26903620006251	0.0318010281734378	0.00029202595353645	0.00879975685981156	0.00801769632400791	0.00879975685981156	0.820210014829759	PsoOvis1B010389	prolyl endopeptidase isoform X1
PsoOvis1B002511T1	0.000282546238104295	0.0310870914701031	-0.26868848508815	0.0740025976112683	8.03993869262743	0.0230444649225976	0.000289842068689465	0.00144317582744624	0.00792473461113347	0.00792473461113347	0.830073800492925	PsoOvis1B002511	SEC23-interacting isoform X2
PsoOvis1B006154T1	0.00028119144144896	0.0310870914701031	0.47687170354969	0.131295892887016	7.44894382997399	0.0889083202807137	0.00053990761024958	0.0253180096232486	0.00866987181064593	0.0253180096232486	1.39172262276924	PsoOvis1B006154	protein_coding
PsoOvis1B010745T1	0.000300932185705988	0.032838608100851	0.90148991767285	0.249409560379274	8.85701269354388	0.318451376070039	0.000212005314434089	0.0930956878984397	0.00857795476722305	0.0930956878984397	1.86799412502128	PsoOvis1B010745	protein_coding,protein_coding,protein_coding
PsoOvis1B003965T2	0.000306396362459021	0.0331630469383491	-4.83477049832958	1.33933424248425	2.58282699743671	7.92381149257465	2.17889131305202	-1.03975411165299	0.51183300658427	0.51183300658427	0.0350420139237904	PsoOvis1B003965	3-hydroxy-3-methylglutaryl-coenzyme a reductase,3-hydroxy-3-methylglutaryl-coenzyme a reductase,3-hydroxy-3-methylglutaryl-coenzyme A reductase-like isoform X2,3-hydroxy-3-methylglutaryl-coenzyme a reductase
PsoOvis1B003339T3	0.000312263572833412	0.0335255237510581	-1.13799403944382	0.315679082940445	5.57942610029258	0.508093070230246	0.0754049116198559	0.0740750134893251	0.0301528214062425	0.0740750134893251	0.454390935555938	PsoOvis1B003339	protein_coding,protein_coding,protein_coding
PsoOvis1B001375T1	0.000318270463961153	0.0338970774937186	-0.310714006061245	0.0863104899085863	9.40793637791929	0.0379023588707002	7.91242039937768e-05	0.0110951267983965	0.009582271299435	0.0110951267983965	0.806242641881895	PsoOvis1B001375	ribosomal l18,protein_coding
PsoOvis1B004480T1	0.000340893017154967	0.036018323312572	0.281788395226936	0.0786665347297962	9.22120264478854	0.0303219206113541	9.89695482857707e-05	0.00802666883419207	0.00918366598130556	0.00918366598130556	1.21570095929278	PsoOvis1B004480	partial
PsoOvis1B010281T1	0.000345131790555516	0.0361790513989416	-0.455070364030331	0.127156073637844	7.12306207867339	0.0815291113412004	0.000747119100490127	0.0235058814939991	0.0101412470806874	0.0235058814939991	0.729474592858593	PsoOvis1B010281	resistance-associated 1
PsoOvis1B011451T1	0.000356394945906055	0.0370678587097446	-0.668042343497145	0.187104141867996	13.2773539715227	0.158483740468934	1.74859180671271e-06	0.0307477122299281	0.052510191264432	0.052510191264432	0.629360114588495	PsoOvis1B011451	protein_coding
PsoOvis1B008353T1	0.000366060300475392	0.03777799054441	-0.506189966467314	0.142051899175921	7.11033058918064	0.101082975117037	0.000804995711183963	0.0294631173780452	0.0102199384604198	0.0294631173780452	0.704079397893592	PsoOvis1B008353	and EF-hand domain-containing homolog
PsoOvis1B007996T1	0.0003791959905152	0.0388325863209912	0.908231409952915	0.255540759678265	8.17248560304304	0.325826584035852	0.000391428141667264	0.0975601916437502	0.0079703219380257	0.0975601916437502	1.87674340067147	PsoOvis1B007996	protein_coding
PsoOvis1B003177T1	0.00038575373138273	0.0389056017113506	0.661350134858821	0.186314543343947	7.33666711662105	0.172870931137091	0.000710207087698059	0.0513594565044973	0.00904405508296925	0.0513594565044973	1.58156202381386	PsoOvis1B003177	protein_coding
PsoOvis1B007634T1	0.000384098225413855	0.0389056017113506	2.62248185086818	0.738565988002759	2.77162186756028	2.71779897980129	0.1878601420634	0.630359435888338	0.416286418584631	0.630359435888338	6.15808529810681	PsoOvis1B007634	protein_coding
PsoOvis1B007656T1	0.000400914025419624	0.0395649820630497	2.14255623942775	0.605330555208473	5.73038879834566	1.81687426901604	0.00541981125008772	0.544217810353409	0.0273905131525248	0.544217810353409	4.41543702934217	PsoOvis1B007656	protein_coding
PsoOvis1B011022T1	0.000398366127457245	0.0395649820630497	0.645103453240046	0.182172721382351	5.0012890427207	0.136610632147545	0.00665006439543701	0.00805380127065715	0.0431302862283406	0.0431302862283406	1.56385142339745	PsoOvis1B011022	phosphotriesterase-related protein-like
PsoOvis1B012311T1	0.000401207284497237	0.0395649820630497	-0.267623369475135	0.0756150219457314	8.71348159194709	0.0243935960549998	0.0001802717680878	0.00345337284220329	0.00839617554769237	0.00839617554769237	0.830686855218074	PsoOvis1B012311	ubiquitin-60S ribosomal protein L40
PsoOvis1B006563T2	0.000429608430037383	0.0420542428609388	0.461508300225867	0.131065860012156	6.45248252389314	0.0845108849460819	0.00252122820311851	0.0232461612879704	0.0164343578851528	0.0232461612879704	1.37698066342056	PsoOvis1B006563	protein_coding,L-serine dehydratase/L-threonine deaminase-like
PsoOvis1B009499T1	0.00044770086127418	0.0435054128915559	-0.347185608720788	0.0989064901787964	6.68864303612107	0.0417829686328842	0.00109865763941629	0.0059283605631301	0.0135750830598162	0.0135750830598162	0.786116148520267	PsoOvis1B009499	protein_coding,protein_coding
PsoOvis1B001372T1	0.000465723573460789	0.0439728931452729	0.561575496635862	0.160462361494415	5.37743456385383	0.109389607450924	0.00471697181799292	0.0137573980874807	0.0339052823665534	0.0339052823665534	1.47588007394826	PsoOvis1B001372	protein_coding
PsoOvis1B002335T1	0.000458644627631861	0.0439728931452729	0.779966779020393	0.222605039923875	4.73222513943673	0.209321758282238	0.0202993785138325	0.0132222531981727	0.0540301271854327	0.0540301271854327	1.71709133290946	PsoOvis1B002335	protein_coding,protein_coding
PsoOvis1B003877T1	0.000462122247114656	0.0439728931452729	-0.285847317922851	0.0816286262854446	9.54809745057505	0.0320999337129624	7.00695772008643e-05	0.00941408912761951	0.00992477936667231	0.00992477936667231	0.820259715633407	PsoOvis1B003877	argonaute-2-like protein, partial
PsoOvis1B010980T1	0.000462566157028129	0.0439728931452729	0.266976510915468	0.0762453124979772	7.6533144776374	0.0246114068981316	0.000517504755745176	0.00351808234919523	0.00820251676112613	0.00820251676112613	1.20328343470987	PsoOvis1B010980	protein slit-like
PsoOvis1B000576T1	0.000480202936645536	0.0450207161659297	-0.733024894129648	0.209941754719489	4.67493951620507	0.170903421161781	0.00926121920391083	0.00287099646814859	0.056852091358136	0.056852091358136	0.601641131414508	PsoOvis1B000576	XP_027205759.1uncharacterized protein LOC113799343
PsoOvis1B002252T1	0.000510783858345827	0.0475529056374685	0.306209448714533	0.0881169015888857	7.0298893940484	0.0305637081910381	0.000904003676516906	0.00213904663150899	0.0107428788419211	0.0107428788419211	1.23645475489148	PsoOvis1B002252	glutathione S-transferase kappa 1-like
PsoOvis1B007905T1	0.000533740162410891	0.0490047088425944	-0.646187779736484	0.186585514622001	4.9127964788729	0.156578614786683	0.00599008632074422	0.0331486896573233	0.0462311450793912	0.0462311450793912	0.638966508950223	PsoOvis1B007905	protein_coding
PsoOvis1B009893T1	0.000531681428171708	0.0490047088425944	-0.267912142269708	0.0773359145061893	9.04681640033048	0.0239902892279829	0.000104574398937232	0.00296694364521259	0.0088666911098257	0.0088666911098257	0.830520599875131	PsoOvis1B009893	acidic ribosomal P2
PsoOvis1B004372T2	0.000566961088920249	0.0510995160527071	-1.2994725104163	0.376992377002016	4.71414309107781	0.651476635586174	0.158283303492759	0.0228266889920988	0.0549015749836859	0.0549015749836859	0.406274716403839	PsoOvis1B004372	KAH7638143.1hypothetical protein HUG17_9248,KAH7638143.1hypothetical protein HUG17_9248,KAH7638143.1hypothetical protein HUG17_9248
PsoOvis1B008268T1	0.000561646768489827	0.0510995160527071	-0.370665590064537	0.107455189677831	7.10952544079084	0.0529580672407794	0.00709497058538917	0.00758024609387612	0.0102249560976587	0.0102249560976587	0.773425593099616	PsoOvis1B008268	protein disulfide-isomerase-like isoform X2,Protein disulfide-isomerase,Protein disulfide-isomerase
PsoOvis1B008896T1	0.000568070936363003	0.0510995160527071	1.06132232553655	0.307949391426022	6.92037314593227	0.45172091682028	0.00387785399242193	0.138371387527064	0.0115064598407358	0.138371387527064	2.08684337551717	PsoOvis1B008896	complex BMI-1-A-like,complex BMI-1-A-like
PsoOvis1B001163T1	0.000597384002335646	0.053375659215399	-0.358444128520815	0.104417442237292	7.13752968470058	0.0516282606733679	0.00070290578861007	0.0156515975764573	0.0100533548036614	0.0156515975764573	0.780005321354455	PsoOvis1B001163	protein_coding
PsoOvis1B014392T1	0.00061875330065234	0.0549164179438974	0.280467951247481	0.0819301248173072	7.25243769836763	0.0270365956137309	0.000647776598095767	0.00364961604020803	0.00942104143077353	0.00942104143077353	1.21458878341911	PsoOvis1B014392	protein_coding
PsoOvis1B008426T1	0.000655597215624113	0.0574208271816041	-0.569575833307307	0.167153340398539	5.25391604956892	0.124406249697439	0.00545759782185736	0.0283939780920484	0.0364527609877275	0.0364527609877275	0.67381486758639	PsoOvis1B008426	and metalloproteinase domain-containing 10
PsoOvis1B012641T1	0.0006534187203128	0.0574208271816041	0.831771952447979	0.244034952993769	7.86967810955754	0.279017044202943	0.000438451656764005	0.0888911357672429	0.00795056760219425	0.0888911357672429	1.77987009927959	PsoOvis1B012641	protein_coding
PsoOvis1B008027T1	0.000668473355436539	0.0581659201367755	3.46945646592425	1.01977052647483	1.84314861321023	4.85905676268317	0.23048573409787	1.32941215590224	1.13050785148899	1.32941215590224	11.0767018210992	PsoOvis1B008027	non_sense_mediated_decay,corticotropin-releasing factor-binding protein
PsoOvis1B013682T1	0.000684111485015178	0.0591401051948511	2.23569320651051	0.658356772075456	2.61142502731216	1.57524528063366	0.154043756037713	-0.0593586978596052	0.496106702968708	0.496106702968708	4.70988947955218	PsoOvis1B013682	protein_coding
PsoOvis1B001309T1	0.000695112544779518	0.059703440700966	-0.268748169968979	0.0792416920263926	8.35343741191218	0.0241554283177553	0.00134982241974057	0.00175987090432599	0.0080690462130679	0.0080690462130679	0.830039460712398	PsoOvis1B001309	protein_coding,protein_coding,protein_coding
PsoOvis1B008429T1	0.000771698016308547	0.0658565108404852	0.627633165211508	0.186642744425247	10.3221708389329	0.159979633877931	3.63138005374774e-05	0.0522169572693445	0.0126229250214485	0.0522169572693445	1.54502819425551	PsoOvis1B008429	titin-like isoform X2
PsoOvis1B011007T1	0.000793429792459162	0.0672798141847695	-0.487031149660717	0.14516244832002	5.74053829992952	0.0746776058345875	0.00440451815075083	-7.26363495563535e-06	0.0272036864526429	0.0272036864526429	0.713491847476458	PsoOvis1B011007	box pox-neuro
PsoOvis1B002297T1	0.000825743498202488	0.0695767290605679	0.724068322197063	0.216526436312859	4.62639863826389	0.189291185493741	0.0109370619413857	0.0290738192223149	0.0593884844921338	0.0593884844921338	1.65183355445956	PsoOvis1B002297	protein_coding
PsoOvis1B006905T1	0.000838842935985005	0.070235949728103	0.69969724892281	0.209512202626119	4.8237242862796	0.161989367368578	0.0159663370984602	0.0029292820559558	0.0498767074754117	0.0498767074754117	1.62416392443398	PsoOvis1B006905	cyclin-dependent kinase 4,cyclin-dependent kinase 4
PsoOvis1B005311T1	0.000846009190619958	0.0703932522170219	-0.286581557870628	0.08587264596054	7.17649196546934	0.0334876303825834	0.000761121759729816	0.0103000452266666	0.00982528553100975	0.0103000452266666	0.819842361860224	PsoOvis1B005311	box Pax-6-like
PsoOvis1B004627T1	0.000877491474427546	0.0725592794972293	0.638173450596471	0.191809672579044	4.87554443874595	0.127386328717168	0.00748467129753345	-0.000976267793400703	0.0477017544447865	0.0477017544447865	1.55635745772733	PsoOvis1B004627	protein_coding
PsoOvis1B004347T1	0.000895426092170538	0.0735852318831257	-0.248464805720665	0.0748055348082756	8.51544593365561	0.0203510615133649	0.000199644505963548	0.00208864750506493	0.00819415755096466	0.00819415755096466	0.841791702495751	PsoOvis1B004347	ribosomal s12
PsoOvis1B014364T6	0.000902468196326014	0.0737089515195597	-0.257499465488205	0.0775766821033591	7.65656327130146	0.022603156406112	0.000830298927629812	0.00255890605749379	0.00819691348161865	0.00819691348161865	0.83653658099203	PsoOvis1B014364	box Pax-6,box Pax-6-like isoform X2,box Pax-6-like isoform X1,protein_coding,protein_coding,box Pax-6-like isoform X3,protein_coding
PsoOvis1B009214T1	0.000914138748083042	0.0742068850806679	1.04340264301454	0.31468547072302	3.92132902461506	0.445439057215919	0.0281158026224237	0.12042461560383	0.118064726354238	0.12042461560383	2.06108305644095	PsoOvis1B009214	protein_coding
PsoOvis1B012712T1	0.000926250469712868	0.0747343788078025	0.537845626995601	0.162392040922172	5.35974373077272	0.103613850330361	0.00530396619029614	0.015734127293296	0.0342527962420063	0.0342527962420063	1.4518029240151	PsoOvis1B012712	frizzledfrizzled-4-like
PsoOvis1B000689T1	0.000935630315824836	0.0750364240637111	2.07467382768966	0.626941234396892	4.72988386167035	1.76294782105466	0.0198062066327328	0.569776760447915	0.0541419829891275	0.569776760447915	4.21249165321805	PsoOvis1B000689	protein_coding
PsoOvis1B012251T1	0.000978392179326574	0.0779960184633214	-0.347272746549054	0.105340540239524	8.94307150306062	0.0494954634502625	0.000132016045967459	0.0165129280809646	0.00870186075028602	0.0165129280809646	0.786068669057625	PsoOvis1B012251	sodium-dependent glucose transporter 1A-like
PsoOvis1B011676T2	0.000994954988369139	0.0788442604771331	0.45311854355301	0.137644442126588	7.96519393901557	0.0843301152914881	0.0122628093255968	0.0161561793469128	0.00791730176155779	0.0161561793469128	1.36899629633553	PsoOvis1B011676	subunit sa-1,subunit sa-1,Cohesin subunit SA-1,non_sense_mediated_decay
PsoOvis1B009196T1	0.00100725884921589	0.0793469648497697	-0.67410347481288	0.20498867294913	5.4086482493128	0.186749075671374	0.00492004217741572	0.0581104918787526	0.0333028519463443	0.0581104918787526	0.62672155808577	PsoOvis1B009196	histamine H1 receptor-like
PsoOvis1B008167T1	0.0010281704562128	0.0801478753935105	-0.248586210865618	0.075726081634473	8.74991211523605	0.0223521852846924	0.000162227103424913	0.0046048404152441	0.00843943205614139	0.00843943205614139	0.841720867329047	PsoOvis1B008167	translation initiation factor 3 subunit c
PsoOvis1B012486T2	0.00102946643824009	0.0801478753935105	5.07815862607111	1.54711181187411	1.84610832187964	8.24680451413818	2.4633302519967	-1.82521024615164	1.1270021856639	1.1270021856639	33.7814330698012	PsoOvis1B012486	protein_coding,protein_coding,protein_coding,protein_coding,protein_coding,protein_coding,protein_coding
PsoOvis1B009258T1	0.00104613325988647	0.0809719307492362	0.666536942683047	0.20334784268755	7.50962032524149	0.182901862939196	0.00540891609905327	0.0566166015894674	0.00850714681724711	0.0566166015894674	1.58725832275351	PsoOvis1B009258	amino acid transporter,amino acid transporter
PsoOvis1B002499T2	0.00107393627857161	0.0824469208345284	0.540621697197309	0.165307265042493	6.19686653683057	0.120473336095144	0.00420924050312184	0.0367804973106218	0.0197303741693452	0.0367804973106218	1.4545992093139	PsoOvis1B002499	probable chitinase 10,probable chitinase 10,probable chitinase 10,probable chitinase 10
PsoOvis1B013697T1	0.00107757561971065	0.0824469208345284	1.32536867531948	0.405379959284945	6.87330308841491	0.72418013132327	0.00123344588047243	0.245265921204324	0.0118474990483666	0.245265921204324	2.50596918647932	PsoOvis1B013697	protein_coding
PsoOvis1B012960T1	0.00109029773049928	0.0829436210636396	-0.345213314007256	0.105695042789857	6.53716141999709	0.0396057508425301	0.00139277378493465	0.00342482770527615	0.0153643893205899	0.0153643893205899	0.78719157538991	PsoOvis1B012960	box D3-like
PsoOvis1B007062T1	0.00114917665297582	0.0869260726196996	0.409238300948581	0.125872874592011	7.15446696798711	0.0692555727586518	0.000800661213843743	0.0229653096232404	0.00995261946657784	0.0229653096232404	1.32798449359947	PsoOvis1B007062	ABC transporter G family member 20
PsoOvis1B001024T1	0.00116907749586219	0.087437801698951	-0.448698817317182	0.138217720867836	5.84455443901087	0.0800377963612871	0.00332428386875099	0.0212239758346689	0.0253319236740977	0.0253319236740977	0.732703383376256	PsoOvis1B001024	protein_coding
PsoOvis1B006790T1	0.00116377149747444	0.087437801698951	-1.16704651958098	0.35935509022548	4.55776061965454	0.563562570704982	0.013740455388685	0.17996366591776	0.0632199660311383	0.17996366591776	0.4453320903758	PsoOvis1B006790	protein_coding
PsoOvis1B002570T1	0.00119324485090137	0.0887467525142453	0.474614260455145	0.146463735463309	8.325791938336	0.0933195598352545	0.000277327600107095	0.031900111108692	0.00805119664889831	0.031900111108692	1.38954664113941	PsoOvis1B002570	phosphoribosylformylglycinamidine synthase-like protein
PsoOvis1B001689T1	0.00121717618031499	0.0900237027140748	0.327613028589892	0.101276916756127	8.57574753013829	0.0445075055917059	0.000200736992373275	0.015184783809068	0.00824984481577954	0.015184783809068	1.25493533716095	PsoOvis1B001689	juvenile hormone acid O-methyltransferase-like
PsoOvis1B003033T1	0.00133139139996198	0.0979271475563197	1.22182164880946	0.380733462849893	8.04110138780504	0.621804006130245	0.000349414183693689	0.217087540416812	0.00792503757503907	0.217087540416812	2.33241038072736	PsoOvis1B003033	14 isoform a
PsoOvis1B003178T1	0.00134987744375515	0.0982017399383185	0.237717005301199	0.0741669858778796	8.25121002056573	0.0172791713947157	0.000243070959463037	0.000164877805417545	0.00800804173185134	0.00800804173185134	1.17912527592448	PsoOvis1B003178	stress-induced-phosphoprotein 1
PsoOvis1B011473T1	0.00134532119812714	0.0982017399383185	0.408863680631964	0.127525517510539	6.57476932588204	0.0696661619415722	0.00154606837115497	0.0228480680533411	0.0148994982207469	0.0228480680533411	1.32763970459551	PsoOvis1B011473	protein obstructor-E-like
PsoOvis1B003011T3	0.00138703148958534	0.10035625120027	-0.268550126879403	0.083991831900387	7.34651775527241	0.0290467669627949	0.0015765780410094	0.00768719166988044	0.0090053636979649	0.0090053636979649	0.830153410547838	PsoOvis1B003011	Solute carrier family 12 member 8,Solute carrier family 12 member 8,Solute carrier family 12 member 8
PsoOvis1B000917T1	0.00142083576510138	0.101337441787445	-0.427687906695372	0.134055282210543	7.28183246350283	0.0764400660862981	0.000871237905537082	0.0260849901272854	0.00928041177034858	0.0260849901272854	0.74345230332573	PsoOvis1B000917	protein_coding
PsoOvis1B004041T1	0.00141513881521864	0.101337441787445	-0.467414240546986	0.14645389167523	5.66150195297376	0.0872241509958004	0.00351224204137204	0.0235894196035855	0.0286608715388581	0.0286608715388581	0.723259743788851	PsoOvis1B004041	protein_coding
PsoOvis1B013885T1	0.0014234283493016	0.101337441787445	-0.250136707913435	0.0784162576732508	9.19356761822968	0.0225725459356003	9.36802725675951e-05	0.00465886240476931	0.0091299839286489	0.0091299839286489	0.840816736773744	PsoOvis1B013885	ribosomal s7
PsoOvis1B002840T1	0.00144134324430702	0.102067035167337	-0.36610674758031	0.114902392006137	6.34120130085479	0.0526193319376595	0.00198017642839145	0.0135311820097458	0.0178236631047064	0.0178236631047064	0.775873443890411	PsoOvis1B002840	hydrogen exchanger 9B2-like
PsoOvis1B013661T1	0.00146115525043089	0.102922538883526	0.572203082305538	0.17980860158661	5.50646873061817	0.137022270065426	0.00463011434964497	0.0438665854571534	0.0314793306656906	0.0438665854571534	1.48679225939268	PsoOvis1B013661	lambda-crystallin-like homolog
PsoOvis1B004016T1	0.00150034737101629	0.105126971317579	1.34932716586876	0.425036295876331	3.29699792390747	0.551895856954714	0.0379359934178819	-0.030822597431275	0.233047785800526	0.233047785800526	2.54793269028378	PsoOvis1B004016	protein_coding
PsoOvis1B002600T1	0.00151745189382679	0.105768780432021	0.578208040789484	0.182323796400448	6.44214965769878	0.140187721610731	0.00289920415852832	0.0469637459422798	0.0165654691265754	0.0469637459422798	1.4929936617705	PsoOvis1B002600	isovaleryl-coa dehydrogenase, mitochondrial
PsoOvis1B003850T1	0.0015648920279258	0.107516485464199	-0.642534790783348	0.203181242638143	4.81543650651688	0.141797968544649	0.0116878956511718	0.0107404560170146	0.0502360303887981	0.0502360303887981	0.64058645988591	PsoOvis1B003850	non_sense_mediated_decay
PsoOvis1B005447T1	0.00156676824860568	0.107516485464199	1.5942578034344	0.50418907841846	3.77215524596582	0.85559714674919	0.243063603175595	-0.126688898668414	0.138246337019089	0.138246337019089	3.01939144117484	PsoOvis1B005447	rna methyltransferase nop2
PsoOvis1B006745T1	0.0015748302159933	0.107516485464199	-0.24272171207318	0.0767978162763005	8.9676549332226	0.0216843185177423	0.000107486687120959	0.0049052253931564	0.00873937019009165	0.00873937019009165	0.845149393353021	PsoOvis1B006745	ribosomal S11-like
PsoOvis1B007841T1	0.00156433095819452	0.107516485464199	-0.334035859552946	0.105624755602593	7.20524496407646	0.0468618934355115	0.000666688706609599	0.0160681947875516	0.00966564693141763	0.0160681947875516	0.793314124371439	PsoOvis1B007841	differentiation factor 8
PsoOvis1B012073T1	0.0016347908520764	0.111040666396393	0.712756712371489	0.226298775052401	4.81369181459834	0.191359464204866	0.0265046167336088	0.0221864143859944	0.0503120866517172	0.0503120866517172	1.63893281195512	PsoOvis1B012073	metalloproteinase-14-like,metalloproteinase-14-like,metalloproteinase-14-like,metalloproteinase-14-like,metalloproteinase-16,metalloproteinase-14-like
PsoOvis1B014662T1	0.0016510656507568	0.111576837606727	-0.297031714404856	0.0943937304557327	7.05533176251686	0.0283775371490332	0.00279217544220417	-0.000405693766770498	0.0105730890818201	0.0105730890818201	0.813925292557295	PsoOvis1B014662	tachykinin-like peptides receptor 86C isoform X1,tachykinin-like peptides receptor 86C isoform X1,protein_coding
PsoOvis1B002221T1	0.00167569322618112	0.112103034774619	1.89760701784791	0.603872014924803	3.07121091296061	1.18130800726635	0.247780240979929	-0.12148737971661	0.299211874634083	0.299211874634083	3.72594665171009	PsoOvis1B002221	catalytic domain-containing
PsoOvis1B011909T1	0.00166798302797672	0.112103034774619	0.349116823658627	0.11105110382456	6.79696734182315	0.0513635841612307	0.00112938524842856	0.0173691362425513	0.0124858759184019	0.0173691362425513	1.27378061679643	PsoOvis1B011909	long-chain-fatty-acid--CoA ligase 4
PsoOvis1B003212T1	0.00170397610438788	0.113425169388579	-0.332568007880639	0.105997907229416	7.28817222692205	0.046663111564128	0.000776582987471565	0.0160767515180524	0.00925132159904202	0.0160767515180524	0.794121682461227	PsoOvis1B003212	chain-associated membrane 1
PsoOvis1B002093T1	0.00177235655579415	0.117389964314863	-0.811314980531053	0.259542440412013	4.9110648842255	0.278304333340259	0.00758400461694511	0.0934594129455901	0.0462971674992789	0.0934594129455901	0.569862205963985	PsoOvis1B002093	protein_coding
PsoOvis1B012525T1	0.00178620315591367	0.117721399082568	-0.367748374930701	0.117730185661458	6.24849037460574	0.0464743071988867	0.00176971707262786	0.00560859170191643	0.0190208778511943	0.0190208778511943	0.77499108785355	PsoOvis1B012525	protein_coding
PsoOvis1B010654T3	0.00183947273144359	0.120634977702998	3.85942716227416	1.2389829398404	3.07320155983384	6.15155793005012	2.00406403796602	0.0996916167593058	0.298554049857335	0.298554049857335	14.5145421842376	PsoOvis1B010654	secernin-3-like isoform X1,secernin-3-like isoform X1,protein_coding
PsoOvis1B004495T2	0.00191938538120398	0.125258713627297	-0.294278226552727	0.094854088079548	7.0924842074542	0.0310368240433758	0.00316368142815445	0.00315747064243359	0.0103322656099495	0.0103322656099495	0.815480211224022	PsoOvis1B004495	GTP cyclohydrolase 1-like,protein_coding
PsoOvis1B009677T3	0.00194842253220411	0.126533410591382	4.11502410828573	1.3282911485427	1.36436487358292	5.12713998475878	0.792764021163956	-0.733872819630273	1.85377204178136	1.85377204178136	17.3278902852705	PsoOvis1B009677	natural resistance-associated macrophage protein 2-like,resistance-associated macrophage 2-like,natural resistance-associated macrophage protein 2-like,resistance-associated macrophage 2-like
PsoOvis1B006822T1	0.00196839415368524	0.127209861009765	-0.351259657805416	0.11349408502468	6.82292900708923	0.0524720929631804	0.0012371073301659	0.0180842536732182	0.0122557440415801	0.0180842536732182	0.783899354329418	PsoOvis1B006822	protein_coding
PsoOvis1B000735T2	0.00207821749495929	0.132379471341593	-0.332743978011695	0.108075141584499	6.50063294945481	0.0366987073803851	0.00169674927949987	0.00265717685733894	0.0158236050632643	0.0158236050632643	0.794024826805283	PsoOvis1B000735	glutamate-gated chloride channel,latrophilin Cirl isoform X1
PsoOvis1B008433T2	0.00206640379515679	0.132379471341593	0.253601411624102	0.082324256552086	7.82053960516612	0.0274268426535456	0.00102805414240514	0.00913787068287536	0.00798629540790212	0.00913787068287536	1.19217945100012	PsoOvis1B008433	reticulon-4-interacting protein 1 homolog, mitochondrial-like,protein_coding,protein_coding
PsoOvis1B008802T1	0.00207669992072892	0.132379471341593	1.00105334616596	0.325118836880181	4.97185838745453	0.427475050274207	0.0549587634845678	0.103594623656915	0.044105259159446	0.103594623656915	2.00146078106089	PsoOvis1B008802	junction zo-1,junction zo-1,junction zo-1
PsoOvis1B014780T3	0.00210767571311683	0.133616603660592	-0.522803560160549	0.170038169381396	7.12115727069694	0.116692643610854	0.0057583700133348	0.0376110985565294	0.0101529415886705	0.0376110985565294	0.696017960467002	PsoOvis1B014780	protein_coding,,
PsoOvis1B000159T1	0.0021640680869995	0.135259335409504	1.08433035964917	0.353577500859261	6.15070184389262	0.502752157593727	0.0028151852607148	0.184710388410106	0.0203903343402842	0.184710388410106	2.12039105501575	PsoOvis1B000159	Inositol oxygenase
PsoOvis1B004372T1	0.00216318958919971	0.135259335409504	-4.43081812247224	1.44474014118602	1.52226252498527	6.05371511439766	1.55333546136456	-1.34824753127813	1.57757565196675	1.57757565196675	0.0463650614598345	PsoOvis1B004372	KAH7638143.1hypothetical protein HUG17_9248,KAH7638143.1hypothetical protein HUG17_9248,KAH7638143.1hypothetical protein HUG17_9248
PsoOvis1B007722T1	0.00216250819761434	0.135259335409504	-0.236357873863495	0.0770659533577635	7.55957929350032	0.0193241754335672	0.000520220122372849	0.00268560746810913	0.00838852162803861	0.00838852162803861	0.848885646382449	PsoOvis1B007722	protein_coding
PsoOvis1B004143T1	0.00220026188450113	0.136242262643551	0.268808092958357	0.0877947543247838	7.58338793089619	0.0309268399163116	0.000510840525397683	0.011051037805026	0.008336790847396	0.011051037805026	1.20481204044859	PsoOvis1B004143	flavin-containing monooxygenase FMO GS-OX-like 2
PsoOvis1B014543T1	0.00219480935162595	0.136242262643551	1.29624245054051	0.423259912333986	4.05697287940365	0.719052091241745	0.0228609879461521	0.245862442137308	0.102656978180151	0.245862442137308	2.45588405406668	PsoOvis1B014543	protein_coding
PsoOvis1B013369T1	0.00221337534401247	0.136419749790917	0.907699942455659	0.296634039338223	4.21619298558928	0.352765859613135	0.0158843985026175	0.116103231438548	0.0875164156506783	0.116103231438548	1.87605216351215	PsoOvis1B013369	protein_coding
PsoOvis1B007312T1	0.00222380691966168	0.136431066919152	0.341717363168298	0.111723793039083	8.43689952970416	0.0500098740044563	0.000197780239682727	0.0185255286568772	0.00812908902659455	0.0185255286568772	1.26726422934349	PsoOvis1B007312	phosphate transporter
PsoOvis1B003783T1	0.00224309441417587	0.136983100623502	-0.240891794023415	0.0788257862688092	9.23648425867684	0.0200709236977244	0.000106332780033446	0.0032215006816897	0.00921392409131054	0.00921392409131054	0.846222063132288	PsoOvis1B003783	ribosomal l6
PsoOvis1B011654T1	0.00225537397914838	0.137104081207317	0.266784871848327	0.0873454418420126	7.03528387596431	0.0230080805883878	0.000737262778628681	0.00133252501418267	0.0107065765372359	0.0107065765372359	1.20312360827838	PsoOvis1B011654	cation transporter
PsoOvis1B010585T1	0.00229459750913194	0.138854439268516	-0.544025973387929	0.178416588089397	13.1077887198124	0.10617166204182	2.13321924528682e-06	0.0217258469377749	0.047746585138947	0.047746585138947	0.685854296488204	PsoOvis1B010585	protein_coding
PsoOvis1B003793T1	0.00242081069155043	0.143876128288441	0.235262600726525	0.077565884841987	9.06198021045624	0.0235975114596002	0.000132463862203301	0.00860874122456851	0.00889223587477729	0.00889223587477729	1.17712097840251	PsoOvis1B003793	decarboxylase 2,protein_coding
PsoOvis1B009719T4	0.00241702618170338	0.143876128288441	4.10239735019549	1.35234652213417	1.3580514945378	5.25089881884624	0.877562051988412	-0.625062535514738	1.86569962190415	1.86569962190415	17.1768948284661	PsoOvis1B009719	sodiumchloride1-likedependent and chloride-dependent glycine transporter 1-like isoform X2,chloride-dependent proline transporter-like isoform X2,protein_coding,chloride-dependent proline transporter-like isoform X2,protein_coding
PsoOvis1B010015T1	0.00238982855232872	0.143876128288441	-0.233489871992571	0.0768829433786518	8.95966518394849	0.0199096592679115	0.000139405422675611	0.00430359854104934	0.00872707505117186	0.00872707505117186	0.850574864887601	PsoOvis1B010015	ribosomal S27
PsoOvis1B010409T1	0.00239952549461255	0.143876128288441	-0.313262346071563	0.103191700410717	7.20793631181569	0.0422182216802642	0.00420510585947814	0.0117676846910047	0.00965110262225034	0.0117676846910047	0.804819772313002	PsoOvis1B010409	repeat and FYVE domain-containing 3,repeat and FYVE domain-containing 3,non_sense_mediated_decay,non_sense_mediated_decay
PsoOvis1B005835T1	0.00257185795743355	0.151500641536783	0.461995693685908	0.15324478824404	8.52088054223942	0.0922127644440498	0.000220078353072375	0.0350058693328685	0.00819897070792632	0.0350058693328685	1.37744593482558	PsoOvis1B005835	XP_027194156.1uncharacterized protein LOC113788893
PsoOvis1B011331T2	0.00257078175348334	0.151500641536783	-4.78654702692225	1.58763925454726	3.3282462137572	9.89802781537674	1.59131126115518	2.18958634271391	0.225121508780699	2.18958634271391	0.0362331230789515	PsoOvis1B011331	glutamate receptor ionotropic, NMDA 3A-like,glutamate receptor ionotropic, NMDA 3A-like
PsoOvis1B004142T1	0.0025884466105547	0.151806122142356	0.422319022607861	0.140174666717767	8.35270241494547	0.0770847316842626	0.00022949074896903	0.0292439150351867	0.00806855860255474	0.0292439150351867	1.34007990102729	PsoOvis1B004142	channel nompc
PsoOvis1B001796T1	0.00261115717441881	0.151868533520267	-0.562034822660695	0.186713012666137	6.9579203390283	0.136599041483609	0.00113646418622061	0.0511561594620771	0.0112400681830508	0.0511561594620771	0.677346139286439	PsoOvis1B001796	protein_coding
PsoOvis1B002847T1	0.0026123258601473	0.151868533520267	-0.22759054043997	0.075611034115783	8.71648937339729	0.0187555532723971	0.000175868968692069	0.00384452733514529	0.00839967375139508	0.00839967375139508	0.854060075688677	PsoOvis1B002847	ribosomal protein S18
PsoOvis1B002724T1	0.00264112047361614	0.152874942892399	0.544404529407496	0.181064617814404	4.99586197147496	0.111601515912149	0.0058704295480422	0.0224903559773709	0.043306164188372	0.043306164188372	1.4584182596623	PsoOvis1B002724	protein_coding
PsoOvis1B001802T3	0.00265869835967656	0.153226195941013	0.43837821538436	0.145898994642002	9.94298316574053	0.0831964578821296	8.081653706443e-05	0.0318489584192557	0.0111143578615701	0.0318489584192557	1.35508017728964	PsoOvis1B001802	phosphoenolpyruvate carboxykinase, mitochondrial,carboxykinase, cytosolic [GTP]-like isoform X2,phosphoenolpyruvate carboxykinase, mitochondrial
PsoOvis1B005668T1	0.00270183180185341	0.155040891284804	0.547635868843058	0.18255926102188	8.33071968855814	0.129964973994873	0.000259948702169575	0.0497318769751126	0.00805430452652421	0.0497318769751126	1.46168847680502	PsoOvis1B005668	protein_coding
PsoOvis1B009519T1	0.0027231239141855	0.155440415915017	1.11320802044565	0.371393877690417	8.02028085228018	0.537289723898464	0.000363470567843555	0.206536648011043	0.00792004646378025	0.206536648011043	2.16326142251779	PsoOvis1B009519	protein_coding
PsoOvis1B011157T1	0.00273214582168662	0.155440415915017	1.94331166766991	0.648555278305362	3.86876587967969	1.36557041271201	0.506179311126551	-0.215388884374785	0.124756612400067	0.124756612400067	3.84587445410225	PsoOvis1B011157	protein_coding
PsoOvis1B002331T1	0.00274401460502609	0.155451346539201	-0.534683622456296	0.17852254238761	6.17583244927121	0.124010330605539	0.00356201361005383	0.0442434336007502	0.0200281142525672	0.0442434336007502	0.690310042471538	PsoOvis1B002331	protein_coding
PsoOvis1B008134T1	0.0027974666530303	0.157807938778781	0.278098110800185	0.0930355749481307	7.35410565595555	0.0335883096163046	0.000640989159869443	0.0123424381490244	0.008976371381991	0.0123424381490244	1.21259527907207	PsoOvis1B008134	glutathione S-transferase Mu 1-like
PsoOvis1B000612T1	0.00292217517966986	0.164147334037742	0.264073198351298	0.088739991550372	8.5627243616976	0.0303701395466775	0.000191076533067786	0.0116211026174724	0.00823739213327662	0.0116211026174724	1.2008643544715	PsoOvis1B000612	transporter g family member 20
PsoOvis1B004336T3	0.00295356849720945	0.165213686568695	0.528844159651275	0.177910484695499	6.42192115777251	0.121885412236685	0.0038142394596691	0.043663971387212	0.0168215079669691	0.043663971387212	1.44277282969242	PsoOvis1B004336	abc transporter sub-family b,abc transporter sub-family b,multidrug resistance protein 1-like isoform X1
PsoOvis1B000745T2	0.00300454374973727	0.167361886779298	-0.401215349598787	0.13521350893715	6.88068635693193	0.058529880898141	0.0156319401194165	-0.00283474777936903	0.0117920993792287	0.0117920993792287	0.757220120036886	PsoOvis1B000745	ribosomal L15,protein_coding
PsoOvis1B007324T1	0.00303377548536026	0.16799693993696	0.445458927991717	0.15027484291195	8.02039300959283	0.0866291310529129	0.000367854521012205	0.0335059380973046	0.00792006859286509	0.0335059380973046	1.36174722572462	PsoOvis1B007324	purine biosynthetic adenosine-3
PsoOvis1B007336T1	0.00304118249266185	0.16799693993696	-0.373100432658577	0.125896693446213	6.86570429763866	0.0607811527598329	0.00227204616661391	0.0215029199644208	0.0119057255157493	0.0215029199644208	0.772121380288867	PsoOvis1B007336	guanylate-binding protein 2-like,guanylate-binding protein 2-like
PsoOvis1B006843T1	0.00311324589717683	0.169863289463586	-0.248897248543822	0.0841913163975266	7.14822856580701	0.0230284720780899	0.000642821564963085	0.00491157840789269	0.00998944507015955	0.00998944507015955	0.841539416172175	PsoOvis1B006843	domain-containing, partial
PsoOvis1B012049T1	0.00309156079990338	0.169863289463586	-0.652928146454454	0.220696850191439	13.8560695328135	0.13916890548482	8.29268876657921e-07	0.0140921159249829	0.073059820257757	0.073059820257757	0.635988178026682	PsoOvis1B012049	protein_coding
PsoOvis1B014492T3	0.00310531294451441	0.169863289463586	-1.14640574362199	0.387676963985576	6.35550408670628	0.574625952788934	0.0524841071884829	0.172956035419128	0.0176478641319691	0.172956035419128	0.451749295514716	PsoOvis1B014492	protein_coding,protein_coding,protein_coding
PsoOvis1B000071T1	0.0031847479985315	0.173055306548775	0.230612134564008	0.0781916485601039	7.68748562140986	0.0191557184933802	0.00102451911969523	0.00297689526896671	0.00814638173712497	0.00814638173712497	1.1733326879228	PsoOvis1B000071	kinase-activated kinase 2,kinase-activated kinase 2,kinase-activated kinase 2,protein_coding
PsoOvis1B003117T1	0.00327303019896831	0.175983119069238	0.338081673727304	0.114960160732828	6.41552810309322	0.0501487716999378	0.00153944135986086	0.0182843164737156	0.0169021598899145	0.0182843164737156	1.26407465811281	PsoOvis1B003117	protein_coding
PsoOvis1B010933T1	0.00325198010851141	0.175983119069238	0.377682377766779	0.128338654055813	6.01894622748638	0.0438933865500046	0.00230443799017346	-0.000929196731005768	0.022401777197113	0.022401777197113	1.29925298878489	PsoOvis1B010933	partial
PsoOvis1B010985T1	0.00327828539992271	0.175983119069238	-0.638018581632805	0.216986373861413	13.7972310517587	0.142656468609688	7.96578356061987e-07	0.0256693977429789	0.0706238330839313	0.0706238330839313	0.642594892183589	PsoOvis1B010985	protein_coding
PsoOvis1B001938T1	0.00338882619383595	0.180461772474152	0.392984188908577	0.134120964914789	5.91152736744037	0.061799186533488	0.00280939533991491	0.0165258730523955	0.0241732545045963	0.0241732545045963	1.3131067344657	PsoOvis1B001938	POU domain, class 6, transcription factor 1-like
PsoOvis1B007651T1	0.00338652034215239	0.180461772474152	1.30234908234003	0.44444461956704	4.0414541364533	0.745871163516086	0.0227957943173559	0.273500735475781	0.104293811628655	0.273500735475781	2.4663013384238	PsoOvis1B007651	protein_coding
PsoOvis1B003985T1	0.00345428909202666	0.183214942956776	0.22342745288213	0.0764083795715638	7.59144244535222	0.0200232211029387	0.000437374979664375	0.00587171638598532	0.00831998572346388	0.00831998572346388	1.16750396771349	PsoOvis1B003985	protein_coding
PsoOvis1B008638T1	0.00349658529982894	0.184722381335804	0.41588325225541	0.142409573673167	5.74378191339558	0.0686718921436669	0.00327660514591105	0.0177036802187211	0.0271441248647485	0.0271441248647485	1.33411520421107	PsoOvis1B008638	protein_coding
PsoOvis1B009523T2	0.00355528207586038	0.187080910181539	0.580823472581107	0.199243717635772	5.36596146342078	0.104233018304382	0.0254169749516575	-0.0216341669341207	0.0341301135743274	0.0341301135743274	1.49570273375245	PsoOvis1B009523	Facilitator 1, partial,protein_coding
PsoOvis1B001813T1	0.00365656692250625	0.190155763434866	0.40369760310497	0.138901289606328	6.31466068870229	0.0720438083309707	0.00183014721235592	0.0271102051690956	0.0181562046970526	0.0271102051690956	1.32289412488823	PsoOvis1B001813	cystathionine beta-synthase
PsoOvis1B002614T4	0.00365164593814477	0.190155763434866	0.328682700353149	0.113074324249356	6.58341722461801	0.0381570096714088	0.00438459949898257	0.002799543523489	0.0147941047076902	0.0147941047076902	1.25586614140079	PsoOvis1B002614	transducer and activator of transcription 5a,transducer and activator of transcription 5a,non_sense_mediated_decay,transducer and activator of transcription 5a,transducer and activator of transcription 5a
PsoOvis1B006664T1	0.00363812255549351	0.190155763434866	1.56129013504255	0.536904964404034	4.65742737028979	0.984812437195471	0.374649115545193	-0.0577436512188023	0.0577512956573535	0.0577512956573535	2.95117635460953	PsoOvis1B006664	corticotropin-releasing factor-binding protein-like,corticotropin-releasing factor-binding protein-like
PsoOvis1B002111T1	0.00370292790551129	0.191073950411131	0.318785698924426	0.109834482294183	6.81098461070339	0.033600117619304	0.00573540713590665	-0.00184438080130205	0.0123600131153403	0.0123600131153403	1.24728028441247	PsoOvis1B002111	Diaminopimelate decarboxylase,Diaminopimelate decarboxylase
PsoOvis1B007746T1	0.00369644993568989	0.191073950411131	-0.37720997743809	0.129939442062622	5.99796389450509	0.0564866041195555	0.00258748782618653	0.0146630046686911	0.0227389000791318	0.0227389000791318	0.769925107123875	PsoOvis1B007746	fatty acid-binding protein-like
PsoOvis1B011518T1	0.00372389364738912	0.191413884662901	0.50825289987052	0.175220337203066	5.12521795486345	0.102792457721794	0.0065214962034309	0.0250986971137644	0.0395317536509033	0.0395317536509033	1.42232671810329	PsoOvis1B011518	protein_coding
PsoOvis1B004702T1	0.00385386867217761	0.19733289858731	0.656884260024945	0.227304898972305	4.95968897707419	0.191450099836728	0.00974387603604023	0.0677573996091745	0.044524108565648	0.0677573996091745	1.57667385463506	PsoOvis1B004702	protein_coding
PsoOvis1B002711T1	0.00395865835253447	0.201239374791283	-0.213329331048596	0.0740357328262986	8.02913878692239	0.0198769420883378	0.000299932255397812	0.00748021904790928	0.00792200234729279	0.00792200234729279	0.862544424835793	PsoOvis1B002711	angiotensin-converting enzyme-like
PsoOvis1B004406T2	0.00396039331445325	0.201239374791283	-0.565811726012759	0.196373809656001	5.40011909652058	0.107479148313955	0.0243777958187831	-0.0100824514114152	0.0334662138594337	0.0334662138594337	0.675575200148667	PsoOvis1B004406	protein_coding,protein_coding
PsoOvis1B004800T1	0.00399144658561099	0.202046115567449	0.266005848261476	0.0924004569852839	7.41984041978105	0.0270634902380358	0.00405144755190879	0.00324324850464534	0.00875531912472515	0.00875531912472515	1.20247412336481	PsoOvis1B004800	probable ATP-dependent RNA helicase DDX46,probable ATP-dependent RNA helicase DDX46
PsoOvis1B008149T1	0.00402695567766208	0.203071442942103	-0.359770068099892	0.12509205826792	6.09952489917501	0.046497172616184	0.00232251618177894	0.00726101137572592	0.021149518380778	0.021149518380778	0.779288770195938	PsoOvis1B008149	RNA-dependent RNA polymerase 1-like
PsoOvis1B001210T1	0.00406640197889915	0.203518832876257	-0.216291025326886	0.0752849706907132	8.64642982781971	0.0144543899478567	0.000180167113619959	0.000344642457342549	0.00832157310423235	0.00832157310423235	0.860775532270323	PsoOvis1B001210	ribosomal l21
PsoOvis1B001332T1	0.00405805979100197	0.203518832876257	0.363597204867921	0.12652963871177	6.39237208245588	0.0466071792081808	0.00682192493321166	0.00186095130660246	0.017192699275585	0.017192699275585	1.28662997480834	PsoOvis1B001332	down syndrome cell adhesion molecule,down syndrome cell adhesion molecule
PsoOvis1B004837T1	0.0041685585833609	0.207850263746381	-0.263483324945463	0.0919625172130863	6.89024813020332	0.022301892489429	0.000963561566304415	0.000880005598863589	0.0117220952919464	0.0117220952919464	0.833074067825735	PsoOvis1B004837	protein_coding
PsoOvis1B004850T5	0.00418442132035067	0.207862690439658	0.786206746468792	0.274521810560051	6.68040327442472	0.275870983825716	0.0637220577709453	0.0493212789388076	0.0136655430624661	0.0493212789388076	1.72453420796498	PsoOvis1B004850	CLIP-associating protein 1,CLIP-associating protein 1,protein_coding,protein_coding,CLIP-associating protein 1,CLIP-associating protein 1-like
PsoOvis1B007990T1	0.00429988952886775	0.21210989330127	1.51358741963117	0.530101214170807	3.98094205225549	1.02449281977816	0.0263726394395813	0.395138306458464	0.110978928567301	0.395138306458464	2.85519131807674	PsoOvis1B007990	XP_027204566.1uncharacterized protein LOC113798255
PsoOvis1B013238T1	0.00430178556233327	0.21210989330127	-0.512981879050337	0.179669603335301	5.03008026517799	0.0884115726304062	0.00619650149675446	0.00563656120349881	0.0422252480472422	0.0422252480472422	0.70077252652802	PsoOvis1B013238	Runt-like
PsoOvis1B010937T1	0.004440377046871	0.218135570571932	-0.381048609912831	0.133933658424869	5.9113819959585	0.0606950412734176	0.00273161091475285	0.0186879245083315	0.0241757263738514	0.0241757263738514	0.767879261626453	PsoOvis1B010937	protein_coding
PsoOvis1B001604T1	0.00449802353782172	0.219348671644764	-0.210983174925124	0.0742651696720662	8.08214344858529	0.0186138127000471	0.000336145714695459	0.00623840762230644	0.00793682742493572	0.00793682742493572	0.86394826292493	PsoOvis1B001604	protein_coding,protein_coding
PsoOvis1B012062T1	0.0044907048994258	0.219348671644764	-0.433642931947978	0.152612551068039	5.74837075406741	0.0672344457200221	0.00787590295472624	0.00564983203463721	0.027059983160516	0.027059983160516	0.740389873346953	PsoOvis1B012062	general transcription and DNA repair factor IIH helicase subunit XPB,general transcription and DNA repair factor IIH helicase subunit XPB
PsoOvis1B005681T2	0.00453096949872846	0.219679888177951	4.05732670309575	1.42933288088998	1.33551617098793	5.07183138604925	1.15562964059445	-0.989052898903059	1.90885908599541	1.90885908599541	16.6485739625138	PsoOvis1B005681	splicing regulatory 2-like isoform X2,protein_coding,protein_coding
PsoOvis1B011814T1	0.00453781786591576	0.219679888177951	0.449616258118527	0.158419692233615	5.42735099661698	0.0795297414249042	0.00469760754645561	0.018906526897985	0.0329475907846343	0.0329475907846343	1.36567695256825	PsoOvis1B011814	alcohol dehydrogenase 1-like
PsoOvis1B009018T1	0.00455713598667928	0.219815765908193	0.965789283248965	0.340452957207938	4.50356000406694	0.418914541177521	0.0131727995292992	0.160689524578146	0.0664637503726771	0.160689524578146	1.95313176711407	PsoOvis1B009018	pyrroline-5-carboxylate reductase 3-like
PsoOvis1B005005T1	0.0045766625125734	0.219960678808266	-0.421161389422111	0.148536224343918	5.77894027471416	0.0613460225079239	0.00659129904290074	0.00357488561451838	0.0265032158706192	0.0265032158706192	0.746823179296094	PsoOvis1B005005	protein_coding
PsoOvis1B003116T1	0.00463682407043587	0.220780444965425	-0.38658228514038	0.136541795323035	6.36033008247289	0.0672061531993526	0.0040716384196916	0.0238938543853649	0.0175889301064069	0.0238938543853649	0.764939585865096	PsoOvis1B003116	ribonuclease H2 subunit B-like isoform X3
PsoOvis1B007448T1	0.00461611075586427	0.220780444965425	0.410918300110614	0.145063983683729	9.6503802434546	0.0759084260443708	6.53168150032639e-05	0.0315000222282866	0.0101998013834735	0.0315000222282866	1.32953181459934	PsoOvis1B007448	protein_coding
PsoOvis1B008297T1	0.00464347063699535	0.220780444965425	-0.346699161843094	0.122474798835246	7.17443201317594	0.0463866997397403	0.0126631008246319	0.00024515804152974	0.00983701369996896	0.00983701369996896	0.786381255290353	PsoOvis1B008297	protein_coding,protein_coding,protein_coding,protein_coding,protein_coding,protein_coding
PsoOvis1B010611T1	0.0047019621475129	0.221650158490002	0.391047778361291	0.138337162298727	5.8226706029807	0.0646150167319319	0.00298695893256683	0.0204374251218596	0.0257187967767298	0.0257187967767298	1.31134544189583	PsoOvis1B010611	long-chain-fatty-acid--CoA ligase 4
PsoOvis1B011841T2	0.00467899741274245	0.221650158490002	0.399028864741318	0.141082316516294	6.42808319271943	0.0709505946065436	0.0131126970957214	0.0158665330761785	0.0167436329546844	0.0167436329546844	1.31861999653657	PsoOvis1B011841	protein_coding,protein_coding,protein_coding,protein_coding
PsoOvis1B012543T3	0.00471170997165706	0.221650158490002	0.230015356855218	0.0813893894285018	7.3907322088395	0.0223633469741336	0.00108972793557127	0.00702430663613287	0.00884662113174521	0.00884662113174521	1.17284743361136	PsoOvis1B012543	Solute carrier family 13 member 5,Solute carrier family 13 member 5,Solute carrier family 13 member 5
PsoOvis1B007997T1	0.00476007602644088	0.222844026508508	-0.222724622775784	0.0789009850276184	7.51661052119675	0.0181782372059963	0.00084832667322508	0.00327212323778969	0.00848972148426761	0.00848972148426761	0.856945510300954	PsoOvis1B007997	repeat-containing 75
PsoOvis1B009279T1	0.00477056618004393	0.222844026508508	0.337898127446337	0.119731546102848	6.20824102102502	0.0421244924775343	0.00193201922452339	0.00790791717299151	0.0195714454737443	0.0195714454737443	1.26391384696608	PsoOvis1B009279	DNA N6-methyl adenine demethylase-like,DNA N6-methyl adenine demethylase-like
PsoOvis1B003137T2	0.00486180122618424	0.226311747287381	0.697220087739685	0.247587913918175	5.81778382277444	0.16124294882793	0.0661439460312971	-0.0468837040267851	0.0258057166462332	0.0258057166462332	1.62137756723503	PsoOvis1B003137	arginine kinase,protein_coding,protein_coding,protein_coding,protein_coding,arginine kinase
PsoOvis1B001912T1	0.00493305037665891	0.228828221827387	1.58262511623595	0.562936652567839	3.34555810523126	1.1316878873274	0.0552639342306813	0.420082577975745	0.220847209549651	0.420082577975745	2.99514348081325	PsoOvis1B001912	protein_coding
PsoOvis1B007545T1	0.00496455286193435	0.229489903649069	0.533713086812283	0.189979130326974	4.9156525769518	0.109110819082128	0.00801537438858472	0.0215545273260651	0.0461227305511051	0.0461227305511051	1.44765024510564	PsoOvis1B007545	Transcription factor HES-1-A
PsoOvis1B000437T1	0.0049955094988799	0.230121861448402	1.24061062639221	0.441919416780975	3.71301317184918	0.696085743008827	0.0274336465345656	0.26550550985749	0.14733809242148	0.26550550985749	2.36298525410297	PsoOvis1B000437	protein_coding
PsoOvis1B009399T3	0.00504051124407149	0.231394228249392	0.414521395569113	0.147809324859851	6.22498926694011	0.0586010356666143	0.0134312913078066	-0.00461549199375084	0.0193401034654807	0.0193401034654807	1.33285643753141	PsoOvis1B009399	F-box/LRR-repeat LRR-repeat 16-like,F-box/LRR-repeat LRR-repeat 16-like,protein_coding
PsoOvis1B001247T1	0.00514669781664833	0.235457003549963	0.487244120701828	0.174158459378402	5.16483957981704	0.077997946096678	0.00697233284648414	0.00149753733992643	0.0385244206131038	0.0385244206131038	1.40176462381527	PsoOvis1B001247	protein_coding
PsoOvis1B011170T2	0.00527079306650163	0.240308452377864	-3.88199052385581	1.39139411328626	1.24784808136796	4.53663060255675	0.818226395994121	-0.798632053038035	2.08573997173738	2.08573997173738	0.0678272812553293	PsoOvis1B011170	Dynein light chain 1, cytoplasmic,Dynein light chain 1, cytoplasmic
PsoOvis1B003154T1	0.00531048149450702	0.241291604560997	1.57308464369161	0.564320923103418	3.93048808761808	1.12452831396826	0.0281272535169294	0.449559902861511	0.116942188744655	0.449559902861511	2.97540208818401	PsoOvis1B003154	protein_coding
PsoOvis1B010433T1	0.00544323295626147	0.246482178050031	0.222523621771523	0.0800570932552924	7.36632999859813	0.0203780819586083	0.000682536531711424	0.00622128007418008	0.00893117073901844	0.00893117073901844	1.16677276957143	PsoOvis1B010433	ubiquitine3c-likeprotein ligase e3c
PsoOvis1B009590T1	0.00552700046166519	0.247772454487549	-0.209163333766178	0.075385099039584	8.67669897879352	0.0171693411933778	0.000169917295778278	0.00488577162387631	0.00835445244003355	0.00835445244003355	0.865038750250202	PsoOvis1B009590	ribosomal protein L44
PsoOvis1B013018T2	0.00552756095416525	0.247772454487549	-4.27079108813618	1.53926517936818	2.20499797595269	6.17094396747629	2.7838255894139	-1.91001682450733	0.770180349209127	0.770180349209127	0.051804057560423	PsoOvis1B013018	non_sense_mediated_decay,protein_coding,protein_coding,protein_coding
PsoOvis1B014081T1	0.00552236153148042	0.247772454487549	-0.215116016194979	0.0775228901647896	9.06896238315395	0.0188644378336831	0.000110573199184687	0.00611688643407024	0.00890412455006836	0.00890412455006836	0.861476880144551	PsoOvis1B014081	ribosomal l10a
PsoOvis1B000097T1	0.00554967620607201	0.247867937282171	0.425600182815359	0.153465338517184	8.69005182498427	0.0826025868351726	0.000150418934713894	0.0351769962545768	0.00836937346050347	0.0351769962545768	1.34313114930992	PsoOvis1B000097	protein_coding
PsoOvis1B010677T1	0.00556692805884241	0.247867937282171	3.1197676221222	1.12535346992664	1.4712784716224	3.41532481517203	0.237372755972483	0.381927006976823	1.66225789244141	1.66225789244141	8.69247867190237	PsoOvis1B010677	protein_coding
PsoOvis1B005387T1	0.00560523440957818	0.248741618982381	1.42333213035792	0.51383405817932	3.01280321239869	0.915959401428552	0.076875992590616	0.308370376704118	0.319162166426927	0.319162166426927	2.68204255911421	PsoOvis1B005387	potassium voltage-gated channel subfamily KQT member 2-like
PsoOvis1B002657T1	0.00586325765625557	0.259327405906081	-0.398420323493037	0.144599743021245	5.68670380049881	0.05544515693346	0.00316525166438423	0.00661416168782993	0.0281983768583311	0.0281983768583311	0.758688553375456	PsoOvis1B002657	protein_coding
PsoOvis1B013127T1	0.00588630374646769	0.259484641644783	0.204400211673286	0.0742180861184434	8.20570578660693	0.0157841755853988	0.00027722218536297	0.00378570484685376	0.00798526427526404	0.00798526427526404	1.15220722674901	PsoOvis1B013127	peptidase B homolog
PsoOvis1B009064T1	0.00594188317961997	0.260211482796976	-0.329970003448226	0.119946722867969	6.20206752446828	0.0373460006764195	0.0019233021449252	0.00392912250974101	0.0196575223452227	0.0196575223452227	0.795553024741567	PsoOvis1B009064	leukocyte surface antigen CD53-like
PsoOvis1B014231T1	0.00593122754589339	0.260211482796976	-0.203639455945769	0.0740087462527845	8.13636828828721	0.0157753869413373	0.000260259501011258	0.00390808866895238	0.0079556822818523	0.0079556822818523	0.868357211719631	PsoOvis1B014231	Signal recognition particle subunit SRP68
PsoOvis1B002211T1	0.00596346382352219	0.260300307811642	-0.270437595312683	0.0983486838570192	6.70437719907257	0.0241598530517362	0.00110361159023667	0.00167001986499383	0.0134050838343752	0.0134050838343752	0.829068036449511	PsoOvis1B002211	protein_coding
PsoOvis1B005816T1	0.00601560989302156	0.260865845295753	1.23004334449587	0.447788496286684	3.24369865970755	0.609273360338646	0.0535548937689538	0.140659320652386	0.247216912341081	0.247216912341081	2.34574037309885	PsoOvis1B005816	phosphatase 2C
PsoOvis1B009448T1	0.0060153129567803	0.260865845295753	0.304054229898878	0.110688118883179	6.43683263448851	0.0417151699492329	0.00174492152765262	0.0157306753891138	0.0166328679651925	0.0166328679651925	1.2346090141118	PsoOvis1B009448	solute carrier family 35 member G1-like
PsoOvis1B010608T2	0.00605356949829891	0.261659645230044	-0.326304928371766	0.118878292448644	8.07210836915477	0.0489009299825171	0.000339867303930759	0.0208582053193274	0.00793374772291039	0.0208582053193274	0.797576646000403	PsoOvis1B010608	kDa integral membrane,23 kDa integral membrane protein-like,protein_coding
PsoOvis1B014788T1	0.00608054604548527	0.261975111661959	-0.344062363769222	0.125414309046661	6.3903128695774	0.0399902941642598	0.00637473277025757	-0.000778956375856609	0.0172183906002197	0.0172183906002197	0.787819830012139	PsoOvis1B014788	protein_coding,protein_coding,protein_coding,protein_coding,protein_coding
PsoOvis1B009441T1	0.00612633892844571	0.263096613401283	-0.207294604641647	0.0756289744274513	7.66720538249952	0.0157878735458558	0.000400661529220209	0.00322003548552351	0.00817895113020192	0.00817895113020192	0.866159964683928	PsoOvis1B009441	protein_coding
PsoOvis1B012201T1	0.00618250400128297	0.264654906009904	-0.206669523734755	0.0754835378017997	8.65985763355223	0.0173675739034537	0.000210649205121729	0.00548170865891454	0.00833599751349187	0.00833599751349187	0.866535329781329	PsoOvis1B012201	d precursor
PsoOvis1B003807T1	0.00625564453954948	0.266608005091678	0.208135200581841	0.0761264638582063	7.68271319482132	0.0152978449174336	0.00053900732038934	0.00233820068093624	0.00815385042894285	0.00815385042894285	1.15519403722204	PsoOvis1B003807	aldo-keto reductase family 1 member b10
PsoOvis1B007086T1	0.00626818189691994	0.266608005091678	-0.202572946840814	0.0741099134346909	8.04399711437554	0.0140473270123957	0.000312619364907147	0.00185811485367375	0.00792579953903892	0.00792579953903892	0.868999380191459	PsoOvis1B007086	A-like, protease CTRL-1
PsoOvis1B000885T2	0.00631670438713469	0.267816195878739	-0.432355862933634	0.158321554217173	6.68632132804459	0.079331003670078	0.0239980977355843	0.00506630977210593	0.0136004740590274	0.0136004740590274	0.741050690798389	PsoOvis1B000885	rna-binding 39,rna-binding 39,protein_coding,rna-binding 39,protein_coding
PsoOvis1B003839T2	0.00665238098290636	0.28094881980222	-0.498728642537509	0.183777546765633	5.30999385478066	0.113768045597149	0.015402957979552	0.0335332519341449	0.0352583220632397	0.0352583220632397	0.707730185082689	PsoOvis1B003839	monocarboxylate transporter 12-like,monocarboxylate transporter 12-like,protein_coding
PsoOvis1B010237T1	0.00666865673082713	0.28094881980222	0.201135349046072	0.0741388996398885	8.14605823712479	0.0185389634949115	0.000285418452420851	0.00771750017776145	0.00795944620729934	0.00795944620729934	1.14960269503291	PsoOvis1B010237	protein_coding
PsoOvis1B006313T1	0.00672560084920289	0.282129378973635	-0.209211565470311	0.0771960195220197	7.5556637006501	0.0159881677000073	0.000541513538327592	0.00303014141422978	0.00839732460673849	0.00839732460673849	0.865009831043808	PsoOvis1B006313	protein_coding
PsoOvis1B011917T1	0.00673906275922903	0.282129378973635	1.64711530485465	0.607910325968946	2.81028608499317	1.25736260554953	0.119082920550323	0.435249526079182	0.39897406478496	0.435249526079182	3.13206749998959	PsoOvis1B011917	serine/threonine-protein phosphatase BSL1
PsoOvis1B009164T1	0.00682531219204063	0.28395431628949	0.250077744208732	0.0924416591388734	6.89591643912949	0.0263843573628727	0.00113678419589884	0.00839158320199383	0.0116814063206227	0.0116814063206227	1.18927120093543	PsoOvis1B009164	protein_coding
PsoOvis1B011482T1	0.00681891722542932	0.28395431628949	0.889965920081765	0.328939542826211	3.77583547629278	0.314442239545123	0.0245994639738048	0.0714385833674813	0.13770237027827	0.13770237027827	1.85313234783154	PsoOvis1B011482	protein_coding
PsoOvis1B001391T1	0.00690201594989125	0.286250898258262	-0.372366912831735	0.13783529571923	7.64570932341386	0.0643954178267605	0.0108428978502644	0.0176549552687472	0.00821585300358097	0.0176549552687472	0.772514055338255	PsoOvis1B001391	eIF-2-alpha kinase activator GCN1,eIF-2-alpha kinase activator GCN1
PsoOvis1B011561T1	0.00698107452833065	0.28863057514182	0.289066257121908	0.107151039625681	7.70574129249355	0.0388454046533781	0.00632712096098241	0.010894896978314	0.00811892113267782	0.010894896978314	1.22184921495533	PsoOvis1B011561	phospholipid-transporting atpase ia,phospholipid-transporting atpase ia,protein_coding
PsoOvis1B003146T1	0.0070539073114319	0.28954031101437	0.484767195198879	0.179924009776775	6.25559777873508	0.10934694921528	0.0126366216863881	0.0359223522548413	0.0189255809137853	0.0359223522548413	1.39936003545648	PsoOvis1B003146	domain-containing 2,domain-containing 2,domain-containing 2
PsoOvis1B006227T1	0.00704447267976498	0.28954031101437	-0.489055200286497	0.181485482503954	5.36866380572459	0.0921676653393588	0.0153284906015784	0.0101904702248961	0.0340769799379612	0.0340769799379612	0.712491545256243	PsoOvis1B006227	sorting nexin-12,nexin 3
PsoOvis1B013562T1	0.00706832427549539	0.28954031101437	0.557070712102089	0.206812094893796	5.9684302103963	0.144423824597811	0.00274063607763558	0.0614162278139052	0.0232208769778648	0.0614162278139052	1.47127885719473	PsoOvis1B013562	protein_coding
PsoOvis1B004107T1	0.00713253040049558	0.291274163257048	1.15837959248468	0.430529589148848	6.60771139959453	0.624979856644703	0.00160529227407119	0.276428298424942	0.014501640838554	0.276428298424942	2.23206585396614	PsoOvis1B004107	14 isoform a
PsoOvis1B005704T1	0.0071902554390132	0.292408080228834	-0.223622489747954	0.083195932172991	9.68082176930901	0.0229172705821933	9.64199442506716e-05	0.0097975365630888	0.0102859247509487	0.0102859247509487	0.856412352792428	PsoOvis1B005704	ribosomal l26
PsoOvis1B014232T1	0.00720422521708537	0.292408080228834	0.788170864897568	0.293299780535453	4.62390006336132	0.289593707196588	0.011141696531979	0.117895445361238	0.0595228161581927	0.117895445361238	1.72688362767503	PsoOvis1B014232	protein_coding
PsoOvis1B004850T1	0.00724907562453822	0.293334175651907	0.593729727891375	0.221113567830079	6.83864833026635	0.164423948788846	0.0333644282262981	0.0399723865915223	0.0121228034280666	0.0399723865915223	1.50914322163555	PsoOvis1B004850	CLIP-associating protein 1,CLIP-associating protein 1,protein_coding,protein_coding,CLIP-associating protein 1,CLIP-associating protein 1-like
PsoOvis1B011338T1	0.00728279526861101	0.293805616397025	-0.375240127290256	0.139825653404824	6.73302459581016	0.0657030019587454	0.00509875243704316	0.0242280675880859	0.0131052926593848	0.0242280675880859	0.770977077858954	PsoOvis1B011338	putative leucine--tRNA ligase, mitochondrial
PsoOvis1B009807T1	0.00733476305152546	0.295008158625252	1.32633021386601	0.494668555425024	3.97628686274027	0.821381926535698	0.0242780018372941	0.342767467752127	0.111513885178325	0.342767467752127	2.50763994090703	PsoOvis1B009807	acetyl-coenzyme A synthetase, cytoplasmic isoform X2
PsoOvis1B013700T1	0.00736013157860228	0.295136842487747	0.942002085094274	0.351480884229545	4.42685127394427	0.414456952871128	0.0146809111915119	0.170627306776663	0.0714131898500719	0.170627306776663	1.9211925045607	PsoOvis1B013700	Der f 9 allergen
PsoOvis1B006466T1	0.00740148412516923	0.295903778253387	0.559526020934053	0.208917214441063	5.21564103440554	0.146296493418464	0.00544743525241304	0.0600221684823065	0.037313507090541	0.0600221684823065	1.47378494448715	PsoOvis1B006466	retrovirus-related Pol poly from transposon RE1
PsoOvis1B001865T2	0.00747247820757178	0.296074709456557	0.414268377207323	0.15486552255336	5.63456506322923	0.0734319742583262	0.00682272342570374	0.020610386264458	0.0291522716878841	0.0291522716878841	1.33262270304675	PsoOvis1B001865	sodium-coupled monocarboxylate transporter 1 2,sodium-coupled monocarboxylate transporter 1 2
PsoOvis1B002141T1	0.00745023151611278	0.296074709456557	0.207536271958865	0.0775540961761777	9.07225386342392	0.015086911085011	0.00011219995778611	0.00259469983150855	0.00890975679276962	0.00890975679276962	1.15471456293329	PsoOvis1B002141	protein_coding
PsoOvis1B007537T1	0.00745567534705554	0.296074709456557	0.61272593742162	0.228990110798653	4.50679834485211	0.118965089765067	0.0123904548533387	-0.00447149554295603	0.0662642514120307	0.0662642514120307	1.52914576503889	PsoOvis1B007537	stearoyl-coa desaturase
PsoOvis1B001559T1	0.00764313727868149	0.300156597613825	-0.342991773038388	0.12858459095435	6.01898792333005	0.0475175747481561	0.00239988382761146	0.0128808259680776	0.022401111718735	0.022401111718735	0.788404669917341	PsoOvis1B001559	Alkaline phosphatase, tissue-nonspecific isozyme
PsoOvis1B002725T1	0.00761625081275161	0.300156597613825	-0.361788189672549	0.135571028161565	8.25125516128282	0.0613226126681019	0.000289540826060988	0.0272797146891147	0.0080080656584787	0.0272797146891147	0.778199420085786	PsoOvis1B002725	probable G-protein coupled receptor 83
PsoOvis1B003676T2	0.00763700922410216	0.300156597613825	0.444030952648208	0.166446470395014	6.38359313801482	0.0890848216957487	0.0242546084135132	0.0131651111150446	0.017302032846924	0.017302032846924	1.36040003912313	PsoOvis1B003676	4-coumarate--CoA ligase-like 7,4-coumarate--CoA ligase-like 7
PsoOvis1B012575T1	0.00771363122319829	0.302034036689526	1.05079969698184	0.394391903603199	4.40077939579328	0.517907969306443	0.0199949065821749	0.213322553859458	0.0731977695481465	0.213322553859458	2.07167787648872	PsoOvis1B012575	protein_coding
PsoOvis1B013027T1	0.00774933096086704	0.302542061824114	0.613563127292758	0.230420226413005	6.24126779911659	0.176650090240245	0.0020715928366055	0.0775686282737251	0.0191183126787706	0.0775686282737251	1.53003337941659	PsoOvis1B013027	protein_coding
PsoOvis1B005708T4	0.00780799793596876	0.303941159419743	0.392623690268077	0.147588376050442	6.10812763109995	0.0723848031421653	0.00633328538297913	0.0263402077348307	0.0210199030396051	0.0263402077348307	1.31277865816322	PsoOvis1B005708	of irre 1,of irre 1,of irre 1,of irre 1
PsoOvis1B011386T1	0.00788333800402076	0.30579184908649	0.52820630936309	0.19879606897447	4.8171558954577	0.0968803288583362	0.00911859719075105	0.00735609941305301	0.0501612183688025	0.0501612183688025	1.44213508600325	PsoOvis1B011386	protein_coding
PsoOvis1B012927T1	0.00790147946261192	0.30579184908649	-0.380093796274156	0.143094084815111	8.99259745114333	0.0679124887207185	0.000117744150972365	0.0305961315126387	0.00877840394740231	0.0305961315126387	0.768387632587788	PsoOvis1B012927	protein_coding
PsoOvis1B005619T1	0.00794905188208586	0.306741239728142	3.00724823911382	1.1330037473115	1.55469041073613	3.73402911277755	0.399718754325919	0.876489397276073	1.52582748280692	1.52582748280692	8.04029390752951	PsoOvis1B005619	Adult-specific rigid cuticular,Adult-specific rigid cuticular
PsoOvis1B014789T1	0.00803080875819499	0.309000453751011	1.05680008844945	0.398676377509448	8.90548508575865	0.525779352864898	0.000150431368816545	0.238263849607268	0.0086463386352771	0.238263849607268	2.08031224809779	PsoOvis1B014789	protein_coding
PsoOvis1B010843T2	0.00806125490587819	0.309278059256358	-0.653799425973662	0.246763939233565	6.40088023653193	0.198123060354947	0.0742523861792052	0.0131063057381703	0.0170862763798945	0.0170862763798945	0.635604204860172	PsoOvis1B010843	ubiquitin-protein ligase trip12,ubiquitin-protein ligase trip12,protein_coding,protein_coding
PsoOvis1B002763T1	0.00812968971636441	0.31100735400563	-0.218228019923357	0.0824548787559171	9.12217198678508	0.0224456090406839	0.000123086618277237	0.0100751239277023	0.00899737407970059	0.0100751239277023	0.859620611292974	PsoOvis1B002763	ribosomal l34
PsoOvis1B000286T1	0.00822193382985935	0.313634971567099	-0.199067215814007	0.0753238601245964	7.72625263589856	0.0178886782962778	0.000420365650079778	0.00708007356579015	0.00809016020602488	0.00809016020602488	0.87111360562019	PsoOvis1B000286	finger CCCH domain-containing 11A
PsoOvis1B001835T8	0.00831268146094388	0.31528982418674	3.81276504073434	1.44472250047905	2.6570432277421	6.86582090082231	1.95093846563974	1.17989618944592	0.471981541333267	1.17989618944592	14.0525986802116	PsoOvis1B001835	repeat-containing 7,repeat-containing 7,protein_coding,protein_coding,repeat-containing 7,protein_coding,protein_coding,protein_coding,repeat-containing 7,protein_coding,repeat-containing 7
PsoOvis1B005673T1	0.00829466118877451	0.31528982418674	0.490355418508736	0.185752359253766	4.98327260190253	0.0958887645695179	0.00803501945278866	0.0216577725862793	0.0437208889997218	0.0437208889997218	1.40479091366064	PsoOvis1B005673	protein_coding,protein_coding
PsoOvis1B004344T2	0.00840187747769124	0.317767599035521	-0.601323562263715	0.228164861396918	5.63495442364629	0.146662754199378	0.0489436200329602	-0.00121143723380888	0.029145185931452	0.029145185931452	0.659148959196909	PsoOvis1B004344	protein_coding,protein_coding
PsoOvis1B009568T1	0.00846747884593454	0.319341489733503	0.239411476496416	0.090932864043207	6.94574366972493	0.0271178994391786	0.000959631750071253	0.0114435468945793	0.0113260777348132	0.0114435468945793	1.18051099332021	PsoOvis1B009568	protein_coding
PsoOvis1B005870T1	0.00867366731248862	0.326193595850737	0.991122036472297	0.377619855800481	4.76529436975532	0.46581297394803	0.00955184897645059	0.204343284265714	0.0524806949733828	0.204343284265714	1.98773032012441	PsoOvis1B005870	protein_coding
PsoOvis1B013004T1	0.0088164839790548	0.330630566797624	-0.229998825712719	0.0878163326941315	7.02196458239802	0.0244833789599286	0.000771075293621274	0.00999585097032837	0.0107964871381483	0.0107964871381483	0.85263558577375	PsoOvis1B013004	protein_coding
PsoOvis1B005216T1	0.00885250093603625	0.331048721801827	1.07417176499383	0.410349704328589	5.1399065394984	0.548217750024061	0.00781811114666489	0.244762208617175	0.0391513337990823	0.244762208617175	2.10551297354718	PsoOvis1B005216	chitin-binding type-2 domain-containing protein
PsoOvis1B006725T1	0.00890788637868407	0.332186810530591	-0.194831832279778	0.0744892663763433	8.41970313924699	0.0115374863831136	0.000207019558477276	-1.9952655646104e-05	0.00811595664945146	0.00811595664945146	0.873674729859845	PsoOvis1B006725	Signal recognition particle subunit SRP72
PsoOvis1B003955T1	0.00895068696379641	0.332850546226317	-0.202198967053689	0.077354335607441	9.02338871103284	0.0132045819000981	0.000147578938673818	0.00102649008235694	0.0088279609172291	0.0088279609172291	0.86922467404765	PsoOvis1B003955	Eukaryotic translation initiation factor 5A,protein_coding
PsoOvis1B011788T1	0.00910715283351931	0.337725698252486	-0.624268666008668	0.239366327844756	4.38667693515581	0.138190315915324	0.0117585457142717	0.0148375864197929	0.0741858126445529	0.0741858126445529	0.648748558963206	PsoOvis1B011788	protein_coding
PsoOvis1B000944T3	0.00914674464015624	0.338251698317778	0.230383280254577	0.088387301250436	7.54289338474507	0.0252977147730606	0.000606138770988301	0.0111123337625147	0.0084266167769299	0.0111123337625147	1.17314657724956	PsoOvis1B000944	Matrilin-2 like protein,Matrilin-2 like protein,domain containing
PsoOvis1B003423T1	0.00925258425133003	0.339337890187209	-0.436565052314796	0.167743330019971	5.23047575809753	0.0825645863084517	0.00523169010134603	0.026503150945737	0.0369750470479375	0.0369750470479375	0.738891761343833	PsoOvis1B003423	Ty3-I Gag-Pol poly,Ty3-I Gag-Pol poly
PsoOvis1B007298T1	0.009221595072323	0.339337890187209	-0.265603013647376	0.102008746489025	7.66185443102808	0.0336504294898849	0.000450835095001215	0.0151578414453919	0.00818790766081046	0.0151578414453919	0.831850967291117	PsoOvis1B007298	Vacuolar sorting-associated 13C
PsoOvis1B009297T1	0.00923412114749164	0.339337890187209	-0.193630753488013	0.0743800330068496	7.94726388907837	0.0152198881164943	0.000378698180692313	0.00458633620379994	0.00791988578445773	0.00791988578445773	0.874402388225657	PsoOvis1B009297	serine/threonine-protein kinase 17A-like isoform X1
PsoOvis1B001878T1	0.00940668318861921	0.343532094932392	0.214855986570335	0.0827352763087085	7.69442677968986	0.0220630796245878	0.000473276063252131	0.00979441285556539	0.00813573365732155	0.00979441285556539	1.1605880557968	PsoOvis1B001878	sulfotransferase family cytosolic 1B member 1-like
PsoOvis1B010745T3	0.00941855439422541	0.343532094932392	0.884430615217951	0.340627330310659	6.71080882372568	0.373897627725921	0.00274115539816345	0.171299311833687	0.0133366612331367	0.171299311833687	1.84603590737252	PsoOvis1B010745	protein_coding,protein_coding,protein_coding
PsoOvis1B005274T1	0.00968554145907624	0.352304954766891	-0.192277578676453	0.0743286089321812	8.29590705268491	0.0171742290147215	0.000254081480035286	0.00734970456523705	0.00803303167865441	0.00803303167865441	0.875222918085917	PsoOvis1B005274	ribosomal l22
PsoOvis1B013100T1	0.00976891421843625	0.354369359645891	2.23392396191197	0.864553966759	3.82444908677106	2.39406915400781	0.0772094445720209	1.04397089758606	0.13074495222503	1.04397089758606	4.70411706138212	PsoOvis1B013100	protein_coding
PsoOvis1B012805T2	0.00993677664947263	0.359479096560949	0.616377570407984	0.239089367553455	7.96857088124082	0.164958161723815	0.0778285830454924	-0.0141013718789922	0.00791700547017405	0.00791700547017405	1.53302111752553	PsoOvis1B012805	inosine-5&apos monophosphate dehydrogenase 1b,protein_coding,protein_coding
PsoOvis1B008532T1	0.0102475860899109	0.367298840420597	0.728189814192916	0.283633587210018	8.73285724559373	0.255615735800642	0.000200401954464636	0.12047161573597	0.00841894076824397	0.12047161573597	1.65655926046317	PsoOvis1B008532	protein_coding
PsoOvis1B009269T1	0.0102632891637093	0.367298840420597	1.90871022191443	0.743605989495349	2.38080379920667	1.39142789329549	0.192028814955966	0.181065534948158	0.637395986464071	0.637395986464071	3.75473274216628	PsoOvis1B009269	argonaute-2-like
PsoOvis1B009897T1	0.0101980552444751	0.367298840420597	-0.194735764994254	0.0758009726529329	8.10992210745245	0.0150946185200118	0.000672662029199693	0.00397485430785365	0.00794601915349632	0.00794601915349632	0.873732908720839	PsoOvis1B009897	protein_coding,protein_coding,protein_coding
PsoOvis1B014147T1	0.0102253063280423	0.367298840420597	0.469273467359613	0.182730666587145	5.33513065452616	0.0909821526837987	0.0153410695517801	0.0158050261150756	0.0347446752152935	0.0347446752152935	1.38441211082965	PsoOvis1B014147	ribosomal S24,protein_coding,ribosomal S24
PsoOvis1B000215T1	0.0103442837827771	0.367324245173825	3.10026442614847	1.20910291386918	1.91207140193492	4.30655049166786	1.14141917121719	0.637404126351998	1.05147561327322	1.05147561327322	8.57575937493755	PsoOvis1B000215	protein_coding,protein_coding
PsoOvis1B000964T1	0.0104019560152131	0.367324245173825	1.82339469135619	0.711659539866999	2.50680446781584	1.60518162096023	0.185036180616566	0.574652770408996	0.556008016708508	0.574652770408996	3.53912984120737	PsoOvis1B000964	N9Q proDer p 3, partial
PsoOvis1B005058T2	0.0104000032628978	0.367324245173825	-0.319318665086853	0.124624905736629	6.35076733678449	0.0492142811088932	0.00559123079597225	0.0176899668878256	0.0177058198988233	0.0177058198988233	0.801448284502222	PsoOvis1B005058	protein_coding,protein_coding
PsoOvis1B007306T1	0.010399418911221	0.367324245173825	0.612074115060919	0.238880799380186	5.60076269815546	0.180867260273302	0.0547423139947496	0.0308537404740253	0.0297661061693893	0.0308537404740253	1.52845503952722	PsoOvis1B007306	glutamate receptor ionotropic, kainate 2-like,glutamate receptor ionotropic, kainate 2-like
PsoOvis1B008757T3	0.0103433733189966	0.367324245173825	4.00248587517743	1.56095061968822	3.85613725608182	7.7298481588245	2.61836305132975	1.03648720432781	0.126429856500895	1.03648720432781	16.0275930035404	PsoOvis1B008757	partial,partial,non_sense_mediated_decay
PsoOvis1B004985T1	0.0105400541254339	0.370236782511615	0.360547197370574	0.140971507928603	5.76510513325732	0.0491309489403872	0.0030550752026856	0.00961075539838203	0.0267543738688107	0.0267543738688107	1.28391277833679	PsoOvis1B004985	protein_coding
PsoOvis1B012062T2	0.0105178157594148	0.370236782511615	0.193460372658419	0.0756199764345334	7.74482733550968	0.0178465785602901	0.000511550728948651	0.00776157905048854	0.00806602052499043	0.00806602052499043	1.14350317593565	PsoOvis1B012062	general transcription and DNA repair factor IIH helicase subunit XPB,general transcription and DNA repair factor IIH helicase subunit XPB
PsoOvis1B004572T1	0.010750016568971	0.376618343638713	-0.241911351426969	0.0948403594664981	6.81488054898455	0.0261414770586346	0.00116634192995134	0.00956509116238351	0.0123256987456505	0.0123256987456505	0.845624246438559	PsoOvis1B004572	long-chain-fatty-acid--coa ligase 5-like
PsoOvis1B013918T1	0.0108221665969786	0.378150928886027	-0.277968998691096	0.109076353514655	6.4660717901491	0.0323201232656556	0.00158467861499682	0.00984043887957383	0.0162617977290843	0.0162617977290843	0.824751271062497	PsoOvis1B013918	transporter 17
PsoOvis1B002648T1	0.0108559034053372	0.378336759254592	-0.192247531029912	0.0754710013839177	7.70014809614583	0.0173863301391025	0.000416660166969651	0.00745658506174737	0.00812714790786732	0.00812714790786732	0.875241146929857	PsoOvis1B002648	finger 423
PsoOvis1B001540T1	0.0108924850125178	0.378620503842425	-0.311350188072258	0.122283732607536	7.10933770580694	0.0470256553963067	0.00977927998413797	0.012650686906509	0.0102261267440999	0.012650686906509	0.805887193240694	PsoOvis1B001540	zinc finger domain-containing 14-like,zinc finger domain-containing 14-like
PsoOvis1B008939T1	0.0109222949636309	0.378668002215673	0.214343814042874	0.0842157433724974	7.17019717475542	0.0171148380505584	0.000777193812311773	0.00338762726896879	0.00986124333536173	0.00986124333536173	1.16017610746365	PsoOvis1B008939	protein_coding
PsoOvis1B002374T1	0.0110693277553274	0.381777099499155	1.47510748355565	0.580636089973918	4.91070344781648	1.05734854918881	0.0106140346895531	0.495093368780748	0.0463109763961184	0.495093368780748	2.78004355056158	PsoOvis1B002374	pyrroline-5-carboxylate reductase 3-like
PsoOvis1B004862T1	0.0110543881175398	0.381777099499155	-0.203492918968067	0.0800845870533516	9.38858538979922	0.0197431535347268	8.23345881029612e-05	0.009068094304002	0.0095379770371558	0.0095379770371558	0.868445416711193	PsoOvis1B004862	ribosomal l9
PsoOvis1B002568T1	0.0111812557478811	0.382663387587509	0.366430247524728	0.144435467696866	5.73902357243221	0.0653152630848857	0.00356803038532342	0.0277243761078954	0.0272315252391547	0.0277243761078954	1.28915903243336	PsoOvis1B002568	protein_coding
PsoOvis1B008529T1	0.0111612185087166	0.382663387587509	-1.68486572801238	0.663957628300753	2.5846331531555	1.06690217531855	0.150433868206211	0.118654155405472	0.510825730061931	0.510825730061931	0.311031859790408	PsoOvis1B008529	protein_coding
PsoOvis1B009750T2	0.0111345192778198	0.382663387587509	-0.222871540148276	0.0877983307986556	7.69817215329223	0.0241517732916555	0.00317644381599271	0.00838637652055253	0.00813009362252087	0.00838637652055253	0.856858247387555	PsoOvis1B009750	Serrate RNA effector molecule,Serrate RNA effector molecule,Serrate RNA effector molecule
PsoOvis1B006342T1	0.0112965040832839	0.38463007381268	1.03475752914661	0.408447708693704	3.92304172580562	0.521412380122246	0.0284532064379015	0.221791089667804	0.117853858741581	0.221791089667804	2.048769284596	PsoOvis1B006342	ATP-dependent 6-phosphofructokinase isoform X1
PsoOvis1B006820T4	0.0112732871528944	0.38463007381268	0.375804650348842	0.148298391029038	7.17634912877692	0.0687596359053062	0.00106685001226809	0.0319217691604339	0.00982609753213904	0.0319217691604339	1.2975630571423	PsoOvis1B006820	ABC transporter G family member 20,protein_coding,protein_coding,ABC transporter G family member 20
PsoOvis1B013072T1	0.0113300927014764	0.38478960238458	0.727570304594803	0.287310358608165	4.76666952919684	0.257864255034715	0.023384408696757	0.100436454548571	0.0524174762815486	0.100436454548571	1.65584806785384	PsoOvis1B013072	threonine kinase 5
PsoOvis1B000699T1	0.0116518610609957	0.388895237419371	-0.281386360271841	0.111549876086096	6.41165496155455	0.0276502870980818	0.00171412106628562	0.00315688140117907	0.0169509412159495	0.0169509412159495	0.822799966209977	PsoOvis1B000699	protein_coding
PsoOvis1B001578T5	0.0115222459880851	0.388895237419371	0.716195365460325	0.283479168708696	4.79437712636029	0.250313267362182	0.033476737226419	0.0870639214112409	0.0511638082461508	0.0870639214112409	1.64284385545772	PsoOvis1B001578	protein_coding,protein_coding,protein_coding,protein_coding,protein_coding
PsoOvis1B001592T2	0.0118587596686786	0.388895237419371	0.239469506411054	0.0951665709294008	6.9472092145977	0.0186118657930641	0.00226931027295277	-0.000509094719405654	0.0113157040607383	0.0113157040607383	1.18055847828965	PsoOvis1B001592	protein_coding,protein_coding
PsoOvis1B006141T2	0.0117373091213706	0.388895237419371	-0.187588359989262	0.0744414428887331	8.34631377371933	0.0142622382928801	0.000247942295067648	0.0043838332697346	0.00806435033396711	0.00806435033396711	0.878072299704447	PsoOvis1B006141	ribosomal l36,protein_coding,protein_coding
PsoOvis1B006933T2	0.0117793676444343	0.388895237419371	-3.332386550523	1.32306554010185	2.29425724123446	5.43204294471798	1.22654620133577	1.39920743377172	0.69977386215095	1.39920743377172	0.0992776963390559	PsoOvis1B006933	protein_coding,protein_coding,protein_coding
PsoOvis1B007308T1	0.011788666426308	0.388895237419371	-0.188748224938138	0.0749474359447908	8.55057279013027	0.0166663457444814	0.000199692035327408	0.00727353048878775	0.00822598519672038	0.00822598519672038	0.877366650921666	PsoOvis1B007308	protein_coding
PsoOvis1B007401T1	0.0118735970934819	0.388895237419371	1.3500040493252	0.536593413328836	2.93187794220347	0.696695058474101	0.0829183476463776	0.104508875498337	0.348980389195459	0.348980389195459	2.5491284094669	PsoOvis1B007401	protein_coding
PsoOvis1B008428T2	0.0116579977981311	0.388895237419371	0.379597253475861	0.150494627713179	8.0700665805115	0.0704065820185596	0.0102500853857279	0.0237228640700648	0.00793313673787437	0.0237228640700648	1.30097862014628	PsoOvis1B008428	protein_coding,protein_coding
PsoOvis1B008450T1	0.0118865800109969	0.388895237419371	-0.260490445635892	0.103554401730675	7.62083432934831	0.0332247986216332	0.000667739267449068	0.015417531909248	0.00826162687634099	0.015417531909248	0.834804078695647	PsoOvis1B008450	repeat-containing 43,repeat-containing 43
PsoOvis1B009119T1	0.0116258714193473	0.388895237419371	-0.249187184458608	0.0987544278542076	9.13093422274484	0.0303312002944964	8.40819584233457e-05	0.0145445735727945	0.00901318307309575	0.0145445735727945	0.841370310451416	PsoOvis1B009119	ribosomal l12
PsoOvis1B009863T1	0.0118809362310625	0.388895237419371	0.20917402539401	0.0831487296430423	7.21896223675229	0.0156341994517618	0.00077831542724098	0.00235676905013567	0.00959225143463664	0.00959225143463664	1.15602614404257	PsoOvis1B009863	2-amino-3-carboxymuconate-6-semialdehyde decarboxylase-like
PsoOvis1B011835T1	0.0117674961842314	0.388895237419371	-0.237243690765926	0.0941801634555647	7.36351681956124	0.0275292544686918	0.00057428406947231	0.012730570713303	0.00894140665164329	0.012730570713303	0.848364589313356	PsoOvis1B011835	protein_coding
PsoOvis1B012818T2	0.0114853385542869	0.388895237419371	-0.36999488114144	0.146383361084155	7.32887154291161	0.0630035718300201	0.0230666248708912	0.00435176039005858	0.00907550773255008	0.00907550773255008	0.773785242251059	PsoOvis1B012818	thioredoxin-2-like,protein_coding,thioredoxin-2-like,protein_coding
PsoOvis1B013889T1	0.0116618809067981	0.388895237419371	-0.223163443701646	0.0884791943169875	6.99174673093605	0.0193259869755704	0.000739164501867687	0.00474259824080393	0.0110036872386072	0.0110036872386072	0.856684894975498	PsoOvis1B013889	protein_coding
PsoOvis1B014203T2	0.011889158088311	0.388895237419371	0.519828407095277	0.206656929564722	5.5294138611717	0.0956793240777704	0.0330000245031477	-0.0147339592146398	0.0310606053025298	0.0310606053025298	1.43378470475687	PsoOvis1B014203	serine serine/threonine-kinase-like kinase NIM1 isoform X1,serine serine/threonine-kinase-like kinase NIM1 isoform X1
PsoOvis1B005549T1	0.0119303748864101	0.389286962898965	-0.191398664323722	0.0761271528815242	7.65308002805885	0.0125072657685403	0.000490091816570035	0.00140644712976616	0.0082029232922004	0.0082029232922004	0.875756281221712	PsoOvis1B005549	rhomboid-related protein 2
PsoOvis1B009313T1	0.012016886107873	0.391151111868246	-0.744184702847057	0.296293382597279	4.35643895668433	0.240983359064774	0.0553248102418173	0.0382253116073145	0.0763598426145891	0.0763598426145891	0.597005156308436	PsoOvis1B009313	protein_coding
PsoOvis1B005542T3	0.0121083853772847	0.391758547730027	-0.638290068013395	0.254403253984567	4.94430619964518	0.179932712494446	0.052014125531705	0.0201214359896484	0.045067397925199	0.045067397925199	0.642473980041378	PsoOvis1B005542	4-coumarate--CoA ligase 2-like,4-coumarate--CoA ligase 2-like,4-coumarate--CoA ligase 2-like,4-coumarate--CoA ligase 2-like,protein_coding
PsoOvis1B012283T1	0.0121238279625006	0.391758547730027	0.387962643727549	0.154658014514902	6.57210825162268	0.0738574256228507	0.00150332033360105	0.0343753318469363	0.0149320540266056	0.0343753318469363	1.30854418836489	PsoOvis1B012283	protein_coding
PsoOvis1B012390T1	0.0121063434450957	0.391758547730027	0.396813039456173	0.158154006379422	7.98529386387042	0.0772534041653688	0.000366126158599502	0.0371529084421938	0.00791642995366017	0.0371529084421938	1.31659629174448	PsoOvis1B012390	protein_coding
PsoOvis1B003780T1	0.0121942504664446	0.393080039854182	0.699215995944694	0.278964147801157	4.84056636581426	0.24005609760559	0.00783145419407609	0.108900039443563	0.0491563999464731	0.108900039443563	1.62362222757528	PsoOvis1B003780	phosphoesterase
PsoOvis1B014214T1	0.0122644472559302	0.394387889657486	-0.249379337021753	0.0995747828385147	8.07643518969182	0.0305551809728275	0.00031312044056579	0.0145595856254403	0.00793505994075069	0.0145595856254403	0.841258255796003	PsoOvis1B014214	equilibrative nucleoside transporter 1
PsoOvis1B008121T1	0.0123036650502879	0.394695645336102	1.02299191513001	0.40865520233914	3.76076743008352	0.514352626805023	0.0299964342393039	0.220502177358961	0.139945374141451	0.220502177358961	2.03212889789532	PsoOvis1B008121	testis-specific serine Serine/threonine-protein kinase 3-like isoform X2
PsoOvis1B004039T1	0.0125453844468219	0.401482459472453	0.192846565749178	0.0772492368375512	7.55191185736949	0.0141397419939686	0.000545328930571237	0.0031831743414198	0.00840583795740489	0.00840583795740489	1.14301676623794	PsoOvis1B004039	protein_coding
PsoOvis1B006409T2	0.0125870805693291	0.40185084800834	1.08687473656151	0.435578668220434	4.54187720253383	0.493600202506082	0.220443286952344	-0.0464292936856092	0.0641498773606872	0.0641498773606872	2.12413393493248	PsoOvis1B006409	protein_coding,protein_coding
PsoOvis1B003869T1	0.012815529009027	0.407464533518863	0.339406209499207	0.136370433592299	7.16832407632694	0.0568752467037681	0.000696790639616694	0.0271985520976108	0.00987201097266708	0.0271985520976108	1.26523573573651	PsoOvis1B003869	alpha-L-fucosidase-like isoform X1,alpha-L-fucosidase-like isoform X1
PsoOvis1B005097T3	0.0128701306140174	0.407464533518863	-3.97173277851729	1.59677738172606	1.2927192086987	4.76635326743088	1.83115792523	-1.78871431492215	1.99338908495789	1.99338908495789	0.0637366596415225	PsoOvis1B005097	coenzyme a synthase,protein_coding,protein_coding,protein_coding,protein_coding,coenzyme a synthase
PsoOvis1B008036T1	0.0128853427936184	0.407464533518863	-0.188933820383881	0.0759709289125542	7.93772641216694	0.0176346949932582	0.000614334284782189	0.00804303877497236	0.0079219520913435	0.00804303877497236	0.877253789383694	PsoOvis1B008036	allergen-like elastase family member 2A
PsoOvis1B010363T1	0.0128801838880902	0.407464533518863	-0.189342048038318	0.0761307174860235	8.84519493308336	0.0131079862370157	0.0001320032410522	0.00280907537196329	0.00856182597635289	0.00856182597635289	0.877005595146954	PsoOvis1B010363	protein_coding
PsoOvis1B011058T1	0.0129227832228419	0.407680125700697	0.280461248982106	0.112821253956367	6.6440665165293	0.028203271274019	0.005017509100984	0.000739637923813616	0.0140754439154465	0.0140754439154465	1.21458314087012	PsoOvis1B011058	protein_coding,protein_coding
PsoOvis1B007301T1	0.0130400752766149	0.41010418814676	0.552602285989082	0.222583602121149	5.37393979279029	0.151062937863979	0.00459347191763265	0.0697217179822062	0.0339735604469484	0.0697217179822062	1.46672894888641	PsoOvis1B007301	long-chain fatty acid transport
PsoOvis1B008757T2	0.0130612315611978	0.41010418814676	-0.268548116565591	0.108194117212938	7.68860633311139	0.031482267135863	0.00941430520091821	0.00289424462731368	0.00814464529831208	0.00814464529831208	0.830154567320394	PsoOvis1B008757	partial,partial,non_sense_mediated_decay
PsoOvis1B011205T3	0.01314159167846	0.411656494153737	-0.85140700806105	0.343321875090902	4.88334308801513	0.358912059911759	0.0658222703579735	0.110982594515926	0.0473851199040168	0.110982594515926	0.55424393838891	PsoOvis1B011205	protein_coding,protein_coding,protein_coding
PsoOvis1B009330T1	0.0133221213586306	0.415607726078915	0.540268757171205	0.218286869462074	4.61158044322859	0.141695844435219	0.0112830256577907	0.056377906145489	0.0601907104115381	0.0601907104115381	1.45424340058356	PsoOvis1B009330	receptor kainate
PsoOvis1B010982T1	0.0133301659307216	0.415607726078915	-0.183826132324405	0.0742784515856461	7.87829562253067	0.0151777050639398	0.000330330628595105	0.00596978310432346	0.00794560192634665	0.00794560192634665	0.880365105153567	PsoOvis1B010982	glutathione peroxidase-like
PsoOvis1B008369T4	0.0134011676650056	0.415873531758087	0.302010190530914	0.122126631135924	7.23105609152221	0.0378780661768745	0.0128432894779611	0.000300485048937265	0.00952908157095385	0.00952908157095385	1.23286103379353	PsoOvis1B008369	RNA binding protein fox-1 homolog 2-like isoform X6,protein_coding,protein_coding,protein_coding,RNA binding protein fox-1 homolog 2-like isoform X6
PsoOvis1B012400T1	0.0133926834263281	0.415873531758087	-0.183993890883434	0.0743964886669991	8.35518702044624	0.0104374710816019	0.000232046479133644	0.000119635416959427	0.00807020980983474	0.00807020980983474	0.880262741042733	PsoOvis1B012400	60S ribosomal protein L31
PsoOvis1B000980T1	0.0134772135093205	0.416292676217132	-0.235109098377065	0.0951510598247098	8.83002867052403	0.027447355464821	0.000125691266483657	0.0134548950121646	0.00854143661969145	0.0134548950121646	0.849620747341238	PsoOvis1B000980	ribosomal s15a
PsoOvis1B005684T1	0.0134522733280756	0.416292676217132	0.504111464021517	0.203964398546482	5.12420522856552	0.126160281496689	0.0213330995599175	0.0410691142517249	0.0395582986573623	0.0410691142517249	1.41824960679013	PsoOvis1B005684	L-serine dehydratase L-threonine deaminase-like,protein_coding
PsoOvis1B004098T1	0.0136014804352843	0.419158585729027	0.18912867522692	0.0766441800972405	7.61859832951658	0.0163799314289615	0.000545592018184657	0.00651570134560855	0.00826590349598269	0.00826590349598269	1.14007495243667	PsoOvis1B004098	down syndrome cell adhesion molecule
PsoOvis1B005690T1	0.0136510879278425	0.419715781947729	0.359584167583806	0.14579809767274	5.82982307775892	0.0470404592276269	0.00629370511256277	0.00401907883061876	0.0255919228149219	0.0255919228149219	1.28305602508765	PsoOvis1B005690	integrin alpha-4-like isoform X1
PsoOvis1B012178T1	0.0137450825866157	0.421631991879296	0.329255477216904	0.133634150966394	6.20705638908527	0.0539524543486101	0.00216861572552921	0.0246185137312341	0.0195879292929822	0.0246185137312341	1.256364842694	PsoOvis1B012178	protein_coding
PsoOvis1B013315T1	0.0138400174753402	0.423568167009663	-0.223170322080414	0.090668444662186	8.91829083484357	0.0248064180261942	0.000112824552646064	0.0122183257335438	0.00866500844079478	0.0122183257335438	0.856680810543945	PsoOvis1B013315	ribosomal S20
PsoOvis1B000735T1	0.0138989807979141	0.424397090281261	0.384254352455149	0.156209614287245	5.51513449690622	0.0559012305569709	0.00528122676080574	0.00922603366763565	0.031320938632849	0.031320938632849	1.30518503633995	PsoOvis1B000735	glutamate-gated chloride channel,latrophilin Cirl isoform X1
PsoOvis1B010588T1	0.0139675032046115	0.425513432867261	-0.186098666625213	0.0757083983131748	8.7381613143422	0.0135868872202316	0.00017237434312059	0.00382396703728821	0.0084252680195989	0.0084252680195989	0.878979445018479	PsoOvis1B010588	Zinc finger, CCCH-type
PsoOvis1B006366T1	0.0140571742842411	0.427267491429456	0.445062895580518	0.181229363074923	5.08671676821239	0.0712646015843405	0.00869483644897967	0.00610554764800224	0.0405712866118336	0.0405712866118336	1.36137346549949	PsoOvis1B006366	protein_coding
PsoOvis1B003700T1	0.014143563262632	0.428412872251944	0.203517840491081	0.0829467479867408	7.23701841499071	0.0199495117142314	0.000821763566682093	0.00858280930179956	0.00949848093568173	0.00949848093568173	1.15150273717799	PsoOvis1B003700	polarity dorsal
PsoOvis1B006311T2	0.0141592175911406	0.428412872251944	-0.330052947275108	0.134539844908174	6.18532707321817	0.0538141819507081	0.00725835414729896	0.0191587677892168	0.0198931006545741	0.0198931006545741	0.795507287899284	PsoOvis1B006311	KAH7639881.1hypothetical protein HUG17_3914,protein_coding
PsoOvis1B003651T2	0.0142458806486779	0.430057616952039	-0.433350216239152	0.176805264757182	5.30554620446582	0.0659677165206485	0.0115396507626275	0.00049784117023835	0.0353505017061584	0.0353505017061584	0.740540110041485	PsoOvis1B003651	protein_coding,protein_coding
PsoOvis1B013688T1	0.0143869480741164	0.433333574006135	0.187296210421922	0.0765269577706378	7.76300226455926	0.0175516114502787	0.000403883415189776	0.0083806794832537	0.00804414980657288	0.0083806794832537	1.13862778519479	PsoOvis1B013688	h1
PsoOvis1B001695T1	0.0146636422984576	0.440670586725432	0.384474864709519	0.157534131128243	5.46560100535082	0.0653062599775384	0.00499364783929158	0.0212063315351052	0.0322318558662042	0.0322318558662042	1.305384545788	PsoOvis1B001695	anhydrase 2
PsoOvis1B006396T1	0.014845186622878	0.445121552951296	-0.217413165651507	0.0892451610934541	7.12434793430126	0.0174160925959159	0.00181367964462449	0.00223075437579214	0.0101333685232704	0.0101333685232704	0.860106274139952	PsoOvis1B006396	ras-related protein Rab6,ras-related protein Rab6,protein_coding,protein_coding
PsoOvis1B002786T1	0.014927433734594	0.44658185462618	-0.393222300914374	0.161544996165805	5.3333500869276	0.047529607606938	0.00436451135571397	-0.00293641857318937	0.0347806673236007	0.0347806673236007	0.761427034612543	PsoOvis1B002786	ABC transporter G family member 20
PsoOvis1B006746T1	0.0151215713558433	0.451375514485072	-0.326488968170835	0.134387779528145	5.92241670797447	0.0365166968701552	0.00310146661079096	0.002571262100432	0.023988646318967	0.023988646318967	0.797474908294637	PsoOvis1B006746	sialin-like isoform X2
PsoOvis1B010608T3	0.0151768172796847	0.452011115088238	-0.509169521389114	0.209695978517877	4.88665697739126	0.126182443423738	0.0187066792053983	0.0418012745074165	0.0472519259044566	0.0472519259044566	0.70262678430579	PsoOvis1B010608	kDa integral membrane,23 kDa integral membrane protein-like,protein_coding
PsoOvis1B000215T2	0.0153411742836047	0.452312300556781	-3.0529615201029	1.25935662472412	1.80215185534136	4.26445535190611	1.19883489743119	0.636519026240559	1.1801337649236	1.1801337649236	0.120494439780395	PsoOvis1B000215	protein_coding,protein_coding
PsoOvis1B000375T1	0.0152482526851571	0.452312300556781	-0.196808236593922	0.0811102543797657	7.31676996622397	0.0147449833319667	0.000742539600791336	0.00316363381746416	0.00912577044753412	0.00912577044753412	0.872478668158843	PsoOvis1B000375	transmembrane protein 68,68 1
PsoOvis1B000928T1	0.015405829972189	0.452312300556781	0.349655519279151	0.144324990914749	5.72659069265787	0.0394469184125358	0.0037839534337281	-0.000322423728948164	0.0274606010700856	0.0274606010700856	1.27425632936526	PsoOvis1B000928	Cytochrome P450 3A11
PsoOvis1B004441T6	0.0154516938668663	0.452312300556781	-0.264510023729831	0.109228749959691	7.39231175455186	0.0277200492299752	0.00905496592529726	-0.000641986632911602	0.00884141380133786	0.00884141380133786	0.832481418765211	PsoOvis1B004441	protein_coding,E3 ubiquitin-protein ligase RNF19A,E3 ubiquitin-protein ligase RNF19A,E3 ubiquitin-protein ligase RNF19A,protein_coding,protein_coding
PsoOvis1B004780T2	0.0153489323827157	0.452312300556781	-0.271767655345383	0.112113538580562	7.1481153896872	0.0345473160408106	0.00886405212607521	0.00662347099046595	0.00999011617350753	0.00999011617350753	0.828304048167009	PsoOvis1B004780	iroquois-class homeodomain protein irx-6-like,protein_coding,protein_coding
PsoOvis1B010929T2	0.0153329006335701	0.452312300556781	0.280186346906731	0.115568447283783	6.40436231837101	0.0339293711748896	0.00299149519200363	0.00998107290425612	0.0170426038193733	0.0170426038193733	1.21435172701786	PsoOvis1B010929	serine--pyruvate aminotransferase,serine--pyruvate aminotransferase
PsoOvis1B012029T1	0.015368369685376	0.452312300556781	0.238668031346222	0.0984774736175418	9.36565794635812	0.0287261041281168	7.95377674228198e-05	0.0144671814477176	0.00948640984302296	0.0144671814477176	1.17990281275952	PsoOvis1B012029	8 mite allergen (mu class glutathione transferase)
PsoOvis1B012673T1	0.0154587318225295	0.452312300556781	-0.186243181585388	0.0769139108355187	7.56882208232691	0.0123206882614927	0.000505551073357223	0.00188786324586596	0.00836807344666396	0.00836807344666396	0.878891401936598	PsoOvis1B012673	methionine--tRNA ligase, cytoplasmic-like
PsoOvis1B003394T1	0.0156038666913371	0.455501163424376	0.182452334170076	0.0754542785863121	7.77581401731281	0.0125592026467111	0.0005102511411726	0.00270543182567525	0.00802977109429859	0.00802977109429859	1.13481123124382	PsoOvis1B003394	long-chain-fatty-acid--CoA ligase 4-like
PsoOvis1B010189T2	0.01563614750131	0.455501163424376	3.66080232741613	1.51441821505293	2.59841247940867	6.77259714022553	2.45071917295151	0.989474622174642	0.503203768766678	0.989474622174642	12.6476928082036	PsoOvis1B010189	non_sense_mediated_decay,non_sense_mediated_decay,protein_coding
PsoOvis1B007979T1	0.0157225054944083	0.457016846390955	0.341913904080496	0.141562012169328	6.42797092925027	0.0591192992883848	0.00175919074403779	0.0283005141901058	0.0167450528074559	0.0283005141901058	1.26743688276429	PsoOvis1B007979	partial
PsoOvis1B008303T1	0.0157656651934946	0.457272986320249	-0.524354539932172	0.217187379995586	5.95012238200017	0.13908873469946	0.00475969110925829	0.0659958459347621	0.0235239385861491	0.0659958459347621	0.695270103375056	PsoOvis1B008303	emp24 domain-containing 6,emp24 domain-containing 6
PsoOvis1B005978T2	0.0159700793374916	0.458946442052277	0.383367233613135	0.159100038805187	7.16811339810634	0.0744665175598307	0.00136657067850688	0.036602662843211	0.00987322400650391	0.036602662843211	1.30438271963847	PsoOvis1B005978	fatty acid synthase-like,fatty acid synthase-like,fatty acid synthase-like
PsoOvis1B007952T2	0.0158606730450852	0.458946442052277	0.339307913101638	0.14066874518427	7.33185488237172	0.0582841930140776	0.00322511397278903	0.0264564298347868	0.00906338459413969	0.0264564298347868	1.265149533265	PsoOvis1B007952	beta-hexosaminidase subunit alpha-like isoform X2,beta-hexosaminidase subunit alpha-like isoform X2
PsoOvis1B008330T1	0.0160302032264936	0.458946442052277	-0.241077783296009	0.100105914923411	8.58400048809822	0.0294609823228585	0.000169041029179222	0.0148627502748007	0.00825785848599757	0.0148627502748007	0.846112976958934	PsoOvis1B008330	histone H1-like
PsoOvis1B010114T1	0.0159404454790221	0.458946442052277	-0.416021670794806	0.172603314819334	9.33085033180086	0.0876724943152165	0.00010835171934138	0.0445795047105916	0.00940999422257421	0.0445795047105916	0.749488542688105	PsoOvis1B010114	protein_coding
PsoOvis1B012233T1	0.0159412933975376	0.458946442052277	1.10593524651955	0.458845391334141	3.258488760902	0.619574742626577	0.0582144249909988	0.257594214731873	0.24320100462201	0.257594214731873	2.15238364047427	PsoOvis1B012233	protein_coding
PsoOvis1B012739T1	0.0160035259499461	0.458946442052277	0.539542850239524	0.223984964678983	4.5501021376374	0.100209982907733	0.0115876540674862	0.00450989185045906	0.0636662425358819	0.0636662425358819	1.45351186703002	PsoOvis1B012739	specificity phosphatase
PsoOvis1B011245T1	0.0161179950645176	0.460469674450479	0.458415323526394	0.190511635278131	5.24003295947346	0.10659700246476	0.00732650162200959	0.0471155231425116	0.0367603036407917	0.0471155231425116	1.37403173320922	PsoOvis1B011245	probable chitinase 10,probable chitinase 10
PsoOvis1B012581T1	0.016248388651569	0.463200852501794	1.08005872797833	0.449408794441798	3.23043987351699	0.474667643677181	0.0520791846858454	0.103807798954815	0.2508732120966	0.2508732120966	2.11412213922142	PsoOvis1B012581	protein_coding
PsoOvis1B008603T1	0.0163372109941607	0.464737799071073	1.41150637738976	0.587810763672165	3.28884584071843	1.01233086869022	0.0716111412364448	0.446671099596837	0.235161170487115	0.446671099596837	2.66014774858022	PsoOvis1B008603	pyrroline-5-carboxylate reductase 3-like
PsoOvis1B002327T1	0.0164358131122414	0.465553148858021	0.558741264395034	0.232897034397071	5.90685756860042	0.158746774518469	0.00276275213138685	0.0785987908150389	0.0242527553367947	0.0785987908150389	1.47298349453448	PsoOvis1B002327	tyrosine10d-likeprotein phosphatase 10d
PsoOvis1B013191T1	0.0164102100207237	0.465553148858021	0.741112382942803	0.308840302079934	8.79291558437772	0.279233067871938	0.000130343463504467	0.142943154819733	0.00849299867946384	0.142943154819733	1.67146411635047	PsoOvis1B013191	protein_coding
PsoOvis1B003359T1	0.0165789914329233	0.467965475621183	-0.40858818888442	0.170535433704679	5.60856836180586	0.0849820934073668	0.00426836753019735	0.0393551336930673	0.0296245424085523	0.0393551336930673	0.753360246081317	PsoOvis1B003359	protein_coding
PsoOvis1B007163T3	0.0166039418241015	0.467965475621183	-0.518612009904277	0.216506694040061	5.60762928186721	0.0960295679049296	0.0406711450046734	-0.0214935914298687	0.0296415778415614	0.0296415778415614	0.698043084507217	PsoOvis1B007163	KAH7639414.1hypothetical protein HUG17_3447,KAH7639414.1hypothetical protein HUG17_3447,protein_coding
PsoOvis1B007430T1	0.0166264305542567	0.467965475621183	-0.704032747309481	0.293975814818181	3.98465463779864	0.181744266864202	0.0190782074061927	0.02222883519251	0.110554462140828	0.110554462140828	0.613853908110472	PsoOvis1B007430	protein_coding
PsoOvis1B002119T1	0.0167033842288257	0.468781195264645	0.301753050520664	0.126089133111337	6.26048075550114	0.0463946344360799	0.00179559558690427	0.0220521086462483	0.0188604457503664	0.0220521086462483	1.23264131331236	PsoOvis1B002119	i 2
PsoOvis1B009641T2	0.0167258369827016	0.468781195264645	0.392884399871177	0.164202674479059	8.15709502120008	0.0786624674659312	0.0283305308099299	0.0121132466491837	0.00796387948222548	0.0121132466491837	1.31301591199683	PsoOvis1B009641	protein_coding,protein_coding,protein_coding,protein_coding
PsoOvis1B002330T1	0.0168003846894397	0.46988134741704	1.07109586639952	0.447960954600464	3.23081814251423	0.558890527222372	0.0502353694086051	0.218160406487561	0.250768155861233	0.250768155861233	2.10102869574089	PsoOvis1B002330	protein_coding
PsoOvis1B010134T1	0.016873582871821	0.470539034370454	-0.187699026067619	0.0785532075412579	7.45201688332479	0.0152339958225972	0.000594778065775551	0.00523612006744616	0.00866113155675437	0.00866113155675437	0.878004947222943	PsoOvis1B010134	protein_coding
PsoOvis1B011579T1	0.0168945886298413	0.470539034370454	-0.214166833569206	0.0896472966292654	6.96994769440986	0.0165782566277268	0.00089940112963275	0.00262313242962843	0.0111555555597705	0.0111555555597705	0.862043852314356	PsoOvis1B011579	protein_coding
PsoOvis1B013756T4	0.0169703410633213	0.471662109761996	-0.460455378473005	0.192873034809305	5.55127491867132	0.079480201402627	0.0251367467942613	-0.00529367837774699	0.0306632645405658	0.0306632645405658	0.726756825799542	PsoOvis1B013756	resistance-associated 1,protein_coding,resistance-associated 1,resistance-associated 1
PsoOvis1B013511T1	0.0172028721379012	0.477128826608082	0.736304235979481	0.309067283042916	6.52175685703995	0.277270280913434	0.00182095080101107	0.141462927370284	0.0155573284814762	0.141462927370284	1.66590281082544	PsoOvis1B013511	protein_coding
PsoOvis1B010765T3	0.0173707030021739	0.480782056274307	-0.25980985124398	0.109220436354527	6.56479636315068	0.0226755308657364	0.00287185929733678	0.000159619733551545	0.015021796278873	0.015021796278873	0.83519799216683	PsoOvis1B010765	facilitator superfamily domain-containing 4B-like,facilitator superfamily domain-containing 4B-like,facilitator superfamily domain-containing 4B-like,protein_coding
PsoOvis1B000018T1	0.0175949626724514	0.481735985561296	0.461434247946978	0.194367216437655	4.84366456711369	0.0817700555313468	0.00764260022353737	0.0147243822487488	0.0490253220150457	0.0490253220150457	1.37690998601731	PsoOvis1B000018	glutamine synthetase-like isoform X2
PsoOvis1B006691T1	0.017532609262516	0.481735985561296	-0.437118593381564	0.184023291900885	6.6702791726415	0.0979592857584091	0.00125126341406283	0.0495455945289948	0.0137779901262328	0.0495455945289948	0.738608313721679	PsoOvis1B006691	protein_coding
PsoOvis1B006933T3	0.017647517527387	0.481735985561296	3.67198710339309	1.54744732028492	1.27971690389321	4.14739698250867	1.57213869812582	-1.44420095279694	2.01975111545966	2.01975111545966	12.7461275992808	PsoOvis1B006933	protein_coding,protein_coding,protein_coding
PsoOvis1B007147T1	0.0176519872973173	0.481735985561296	2.89962923020508	1.2220087502594	1.96530708820653	4.27631218699912	1.2459321516533	0.946514454848209	0.99402592691253	0.99402592691253	7.46234587758758	PsoOvis1B007147	DNA-directed RNA polymerase I and III subunit RPAC1,DNA-directed RNA polymerases I and III subunit RPAC1
PsoOvis1B007602T1	0.0175040645775512	0.481735985561296	-0.261175351611393	0.109924823654574	8.17501271320048	0.0349639295133871	0.000289510068792626	0.0178356902144412	0.00797140879979973	0.0178356902144412	0.83440785732679	PsoOvis1B007602	Group XV phospholipase A2
PsoOvis1B008385T1	0.0176584662325481	0.481735985561296	0.454465579388732	0.191539192997189	4.88272938641039	0.0812724846657721	0.00762101160753232	0.0165174831562568	0.0474098820734894	0.0474098820734894	1.37027511700965	PsoOvis1B008385	guanylate cyclase soluble subunit beta-1-like
PsoOvis1B013969T3	0.0175596212657851	0.481735985561296	-0.703903961692411	0.296408619814483	5.80566598776729	0.225551812632234	0.105765037321091	-0.00963056676314966	0.0260220675293993	0.0260220675293993	0.613908707690946	PsoOvis1B013969	rho GTPase-activating protein 7,rho GTPase-activating protein 7 isoform X1,rho GTPase-activating protein 7 isoform X1,protein_coding
PsoOvis1B011486T2	0.017698158953103	0.481831472684376	-0.586940148514398	0.24745847554418	6.16047196177871	0.17683245792381	0.0327828243089092	0.059070721369065	0.0202486769239137	0.059070721369065	0.66575342541766	PsoOvis1B011486	GTPase-activating gacZ-like,protein_coding
PsoOvis1B007388T1	0.0179446613397226	0.486149457022827	1.05210728366749	0.444535215163511	3.90243101845472	0.569212789928419	0.0292674699818877	0.267149866298816	0.120421081487962	0.267149866298816	2.07355639295096	PsoOvis1B007388	protein_coding
PsoOvis1B009503T1	0.0179027723257794	0.486149457022827	-0.206774099012477	0.0873340505111968	7.04634711417179	0.0184117304261384	0.00080822733345689	0.00617311269080811	0.0106326272345815	0.0106326272345815	0.8664725203268	PsoOvis1B009503	selenocysteine 1-associated 1
PsoOvis1B010409T3	0.0179663135923707	0.486149457022827	2.53226868667176	1.07013321327998	1.89342160725171	2.86913710190754	0.64544620395942	0.536330910363146	1.07233143728799	1.07233143728799	5.78480643679773	PsoOvis1B010409	repeat and FYVE domain-containing 3,repeat and FYVE domain-containing 3,non_sense_mediated_decay,non_sense_mediated_decay
PsoOvis1B009258T2	0.0181085284283338	0.489003730154985	0.280515015436464	0.118691725720982	8.14281833279672	0.0405118730711459	0.00149870965811062	0.0196328789738267	0.0079581743649806	0.0196328789738267	1.21462840687856	PsoOvis1B009258	amino acid transporter,amino acid transporter
PsoOvis1B005889T1	0.0182719210174582	0.492417175112189	-0.208426653449358	0.088314088861695	8.62948933526985	0.0223917549101953	0.00250919118224422	0.00918987625496282	0.00830374058890808	0.00918987625496282	0.865480575951982	PsoOvis1B005889	partial,partial
PsoOvis1B001587T1	0.018322482313637	0.492782236447372	0.196581911879046	0.0833314620119316	7.4494722474043	0.0161297763510282	0.00174783375520594	0.00392271865432078	0.00866836508636307	0.00866836508636307	1.14598003648201	PsoOvis1B001587	cyclic AMP-dependent transcription factor ATF-4-like,cyclic AMP-dependent transcription factor ATF-4-like
PsoOvis1B002781T2	0.0185412126770786	0.493856479597005	0.360582799877001	0.153137847894366	6.99386909222691	0.067147427219403	0.0014861199166021	0.033690680769975	0.0109890010913009	0.033690680769975	1.28394446284091	PsoOvis1B002781	probable D-lactate dehydrogenase, mitochondrial,probable D-lactate dehydrogenase, mitochondrial isoform X2
PsoOvis1B002898T1	0.0185849993448584	0.493856479597005	3.92638981105565	1.66814073665482	1.27004772496788	4.63820888618819	2.13447551594175	-2.11791576384213	2.03956475998918	2.03956475998918	15.2041136683495	PsoOvis1B002898	AMPN Aminopeptidase, partial,AMPN Aminopeptidase, partial,protein_coding
PsoOvis1B009877T1	0.0185617610939843	0.493856479597005	-0.32119669682743	0.136434605661833	6.91650696783972	0.0532874773623753	0.00113740946298354	0.0267841929701662	0.0115340604667216	0.0267841929701662	0.800405676025877	PsoOvis1B009877	protein fem-1 homolog B-like
PsoOvis1B012301T1	0.0184880937810823	0.493856479597005	-0.176977275941059	0.0751274170597324	7.79122283944365	0.0103607138362913	0.000452579482226557	0.000752954238318519	0.00801361370887389	0.00801361370887389	0.884554367941497	PsoOvis1B012301	large neutral amino acids transporter small subunit 2
PsoOvis1B013468T1	0.018442248798333	0.493856479597005	1.57288563537507	0.667433666846438	3.07475828140048	0.820591698890835	0.370160935655123	-0.272159770280044	0.298040613804999	0.298040613804999	2.9749916834166	PsoOvis1B013468	protein_coding
PsoOvis1B013585T1	0.0185083651512375	0.493856479597005	-0.448664158557973	0.190492287321933	5.26608880241204	0.0772118951913553	0.0182437652413199	0.00278378105742405	0.0361872020523926	0.0361872020523926	0.732720985776246	PsoOvis1B013585	protein_coding,protein_coding
PsoOvis1B000899T3	0.0188417089452119	0.493942158484506	0.669496786485637	0.285056246418605	4.36707019139391	0.146283375341552	0.0462988654921447	-0.0315293764831782	0.0755867299412516	0.0755867299412516	1.59051809639747	PsoOvis1B000899	protein_coding,protein_coding,protein_coding
PsoOvis1B002018T1	0.0186632643675433	0.493942158484506	-0.2520995542416	0.107176549605461	7.51941181097977	0.0328504309170421	0.00054514015412288	0.0166850790238749	0.00848281428535566	0.0166850790238749	0.839673548648759	PsoOvis1B002018	protein_coding
PsoOvis1B003335T1	0.0186271894060483	0.493942158484506	-0.422296717055318	0.179478555122337	8.90452044867162	0.0921554172692711	0.000119756792569899	0.0481990708306325	0.00864494254521242	0.0481990708306325	0.74623569862049	PsoOvis1B003335	protein_coding
PsoOvis1B004598T1	0.018822370248593	0.493942158484506	-0.176301665656457	0.0750529520772434	7.79567473022172	0.00999802899994371	0.000440242018093706	0.000401440239370624	0.00800917640516978	0.00800917640516978	0.884968699427855	PsoOvis1B004598	minor histocompatibility antigen h13-like,minor histocompatibility antigen H13 isoform X2
PsoOvis1B005535T1	0.0188309939688678	0.493942158484506	0.677165485652897	0.288295399842795	4.20881620314545	0.237303013572478	0.0140327071870477	0.110638649168728	0.0881560279713543	0.110638649168728	1.59899506437591	PsoOvis1B005535	XP_027196808.1uncharacterized protein LOC113791256
PsoOvis1B011726T4	0.018847939345762	0.493942158484506	0.613800776430245	0.261355874297885	4.62864654402016	0.146785809774635	0.043192387860381	-0.000991898071977034	0.0592679516846367	0.0592679516846367	1.53028543619391	PsoOvis1B011726	ras-related protein Ral-a isoform X1,protein_coding,protein_coding,non_sense_mediated_decay
PsoOvis1B014470T1	0.0188217766198551	0.493942158484506	0.207252766937965	0.0882286288418733	7.01622870635335	0.0214043474307088	0.000840949168567934	0.00980684409352713	0.0108354872524076	0.0108354872524076	1.15448767145344	PsoOvis1B014470	protein_coding
PsoOvis1B005076T1	0.0190553649748118	0.498397001787169	1.0960353092824	0.467502884028127	6.80906304994617	0.622658755647667	0.00147778176646622	0.326360638095458	0.0123770454313371	0.326360638095458	2.13766430010985	PsoOvis1B005076	protein_coding
PsoOvis1B003187T1	0.0191722432262507	0.49851576967007	3.52223768103951	1.50383848559014	2.05726875626403	5.16754363028257	2.49059228906399	-0.683472106861249	0.901702997049098	0.901702997049098	11.4894487921213	PsoOvis1B003187	protein_coding,protein_coding,protein_coding,protein_coding
PsoOvis1B007262T1	0.0191593957780658	0.49851576967007	0.482975878345834	0.206187149140947	8.76999613804061	0.120995478284224	0.000152029257321353	0.0636176814489851	0.00846410973815221	0.0636176814489851	1.39762360358951	PsoOvis1B007262	actin-related protein 2/3 complex subunit 3
PsoOvis1B011390T1	0.019165434038126	0.49851576967007	-0.928868016471956	0.396562793096556	3.69956077244773	0.403461716110419	0.0863918087581345	0.0943869143706847	0.149501264544678	0.149501264544678	0.525270323643086	PsoOvis1B011390	protein_coding
PsoOvis1B002448T1	0.0194128323987685	0.499889821517999	0.207729173166145	0.0888678256906876	7.58279933847837	0.0224224113468756	0.00230773823180723	0.00953849743267843	0.00833803265467758	0.00953849743267843	1.15486896890209	PsoOvis1B002448	protein_coding,protein_coding
PsoOvis1B002531T5	0.0193339886186389	0.499889821517999	-0.39362878823649	0.168287340671898	6.10931351957516	0.0535852313246725	0.0214788451445061	-0.0126011645868632	0.0210020984011233	0.0210020984011233	0.761212528546832	PsoOvis1B002531	AMP-responsive element-binding 1,AMP-responsive element-binding 1,protein_coding,protein_coding,protein_coding
PsoOvis1B003820T1	0.0192951202852484	0.499889821517999	-0.967521181991719	0.41350952973759	3.36293789550865	0.35482299626677	0.0398470840402598	0.0526451971922081	0.216638112735444	0.216638112735444	0.511383961057579	PsoOvis1B003820	pleckstrin homology domain-containing family H member 1-like
PsoOvis1B010625T1	0.0193502033577033	0.499889821517999	0.295717631992201	0.126444508501297	7.79776428651687	0.0454205318374843	0.000431186719036177	0.0235511338761656	0.0080071293743768	0.0235511338761656	1.22749541182313	PsoOvis1B010625	non_sense_mediated_decay
PsoOvis1B013290T1	0.019400260037579	0.499889821517999	-0.22103219586806	0.0945491465873403	6.97828888364095	0.0253840188275501	0.00085335094157071	0.0125559607390208	0.0110972332687618	0.0125559607390208	0.857951383764295	PsoOvis1B013290	serine ase
PsoOvis1B004660T2	0.0194815788398891	0.500691619875374	0.564002734652335	0.241420362065947	4.8370157887462	0.164722880414402	0.038118527752979	0.0484979160042811	0.0493071590771002	0.0493071590771002	1.47836523353696	PsoOvis1B004660	protein_coding,protein_coding,protein_coding,protein_coding
PsoOvis1B004026T1	0.0195475401948289	0.500702373419882	0.521911611351508	0.223524298070815	7.0444099004231	0.141673253212719	0.000789161108425107	0.0741555066336506	0.0106455261578883	0.0741555066336506	1.43585653825014	PsoOvis1B004026	protein_coding
PsoOvis1B006271T1	0.0196231766766211	0.500702373419882	0.351556099967932	0.150657688533323	5.60113206211286	0.052273513086935	0.00428719965278289	0.0147078074216375	0.0297594090185227	0.0297594090185227	1.27593611812173	PsoOvis1B006271	cadherincadherin-23-like-like
PsoOvis1B007952T1	0.0196324373864026	0.500702373419882	-0.247855983040397	0.106225537959306	7.30182660516235	0.031970414396369	0.00296972909819586	0.0139560682739201	0.0091902049495632	0.0139560682739201	0.842147016695964	PsoOvis1B007952	beta-hexosaminidase subunit alpha-like isoform X2,beta-hexosaminidase subunit alpha-like isoform X2
PsoOvis1B012603T1	0.0196085377190078	0.500702373419882	-0.181126972582647	0.0776118092777228	8.17388301761959	0.0170704055863203	0.000293583783181342	0.00874180562586109	0.00797092192677591	0.00874180562586109	0.882013735145725	PsoOvis1B012603	XP_027198081.1putative uncharacterized protein DDB_G0267840
PsoOvis1B000291T5	0.0199173451602354	0.502130921796505	0.655113591970051	0.281418113254336	6.55074787963277	0.223787530876327	0.0787860138454802	0.0400082178559649	0.0151953268133871	0.0400082178559649	1.57473993690823	PsoOvis1B000291	protein_coding,protein_coding,protein_coding,protein_coding,protein_coding
PsoOvis1B001532T1	0.0202361410919723	0.502130921796505	0.692691704066222	0.298324488484238	4.07914527017668	0.167670680169139	0.0331252470261585	-0.00347007064554723	0.100371003617915	0.100371003617915	1.61629630714201	PsoOvis1B001532	domain zinc finger 10,domain zinc finger 10
PsoOvis1B001972T1	0.0198645476572835	0.502130921796505	-0.193100969753251	0.0829152205867064	8.40047936772078	0.0194363159218244	0.000252471574871277	0.010059929132542	0.00810174531545094	0.010059929132542	0.874723543574515	PsoOvis1B001972	Spectrin beta chain, non-erythrocytic 5
PsoOvis1B003361T1	0.0198316975778835	0.502130921796505	0.329568696373347	0.141475124393163	6.40172318828407	0.0566029106752416	0.00142880052442692	0.0285940157086643	0.0170757099457961	0.0285940157086643	1.25663763787653	PsoOvis1B003361	binding domain-containing
PsoOvis1B004236T1	0.0202542105464376	0.502130921796505	-0.231749915747491	0.0998231432845133	6.9969902261655	0.0251528671260632	0.00397955168099114	0.00732102343322465	0.0109674382218096	0.0109674382218096	0.851601315950764	PsoOvis1B004236	domain-containing 2,domain-containing 2
PsoOvis1B007051T1	0.0200881645576776	0.502130921796505	0.994098846414466	0.427625114317512	3.30192128618706	0.458925378756681	0.0425142106576388	0.160555319122247	0.231780646934959	0.231780646934959	1.99183597238158	PsoOvis1B007051	protein_coding
PsoOvis1B007928T1	0.020248845898613	0.502130921796505	0.818735760227628	0.352644239233922	3.7012141866444	0.3503280248805	0.0334685215683968	0.153068417628911	0.149233431103625	0.153068417628911	1.7638596374734	PsoOvis1B007928	protein_coding
PsoOvis1B009580T4	0.0201478381319218	0.502130921796505	3.79341329974184	1.63257038957088	1.83569904396878	4.8572839384797	2.85855207982132	-2.18319133021855	1.13937703553408	1.13937703553408	13.865361248226	PsoOvis1B009580	protein_coding,protein_coding,non_sense_mediated_decay,non_sense_mediated_decay,protein_coding
PsoOvis1B011953T2	0.0200117370712473	0.502130921796505	-3.65726985094438	1.57225666820765	2.15501285037188	5.24507017253931	2.89548833149016	-1.35500915180103	0.812498214594993	0.812498214594993	0.0792596358400424	PsoOvis1B011953	acylsynthetase-likecoa synthetase family member 2, mitochondrial,acylsynthetase-likecoa synthetase family member 2, mitochondrial,protein_coding
PsoOvis1B012260T3	0.0202371485812615	0.502130921796505	0.654355838292854	0.281816488355198	6.80671617175106	0.218544596884704	0.106732855915132	0.0058798040252695	0.0123979437481514	0.0123979437481514	1.5739130458282	PsoOvis1B012260	protein_coding,protein_coding,protein_coding
PsoOvis1B012826T1	0.0201868193803423	0.502130921796505	0.404813145452982	0.174273789673783	5.43979806960513	0.0536553621547759	0.012843820128802	-0.00722724845965856	0.0327132105220912	0.0327132105220912	1.3239174285471	PsoOvis1B012826	protein dead ringer homolog,protein dead ringer homolog
PsoOvis1B013321T3	0.0199744952188812	0.502130921796505	-0.440431112424992	0.189284027195137	6.07372676250497	0.101188000979026	0.0270132905595322	0.0267293738672816	0.0215429859149813	0.0267293738672816	0.736914367774805	PsoOvis1B013321	partial,protein_coding,protein_coding
PsoOvis1B013394T1	0.0202133893065694	0.502130921796505	-0.180070236320234	0.0775375012226712	7.61137357708253	0.016942063917554	0.000525951297498859	0.00849214484628475	0.00827990492813031	0.00849214484628475	0.88266002372928	PsoOvis1B013394	translocon-associated protein subunit delta-like
PsoOvis1B013521T1	0.0200134680198445	0.502130921796505	0.270456306995641	0.116270519401211	6.26950607531717	0.0290634759087243	0.00153747317922214	0.00736189145903789	0.0187407773435188	0.0187407773435188	1.20618927044511	PsoOvis1B013521	dimethylaniline monooxygenase [N-oxide-forming] 5-like
PsoOvis1B013807T1	0.0198555155621153	0.502130921796505	-0.323381651143767	0.138846005073549	7.23803268676749	0.0545065634388011	0.0117705631458426	0.0171467565414832	0.00949331145190198	0.0171467565414832	0.799194383172345	PsoOvis1B013807	domain-containing adapter with coiled-coil,protein_coding,protein_coding,protein_coding
PsoOvis1B005478T2	0.020300978485971	0.502354882125897	-0.231431126935479	0.0997230658679972	6.83205892977055	0.0225976443145189	0.00273910318830386	0.00542281476186025	0.0121779316108655	0.0121779316108655	0.851789513012914	PsoOvis1B005478	affinity copper uptake 1,affinity copper uptake 1
PsoOvis1B005864T1	0.0204923025372903	0.50614846693682	0.449820344204423	0.194121538779836	5.37020002967808	0.105921308799957	0.00534817464990297	0.051176583077474	0.0340468240265705	0.051176583077474	1.36587015721003	PsoOvis1B005864	binding Peritrophin-A domain containing 8
PsoOvis1B000500T1	0.0208007098245178	0.511061930820184	-0.170756981404209	0.0738701698773551	8.15517625048148	0.0116159225060474	0.000222105439328961	0.00336356768137634	0.00796309755723498	0.00796309755723498	0.888376428165078	PsoOvis1B000500	protein_coding
PsoOvis1B000758T1	0.0207754731720804	0.511061930820184	1.16115039326928	0.502218966465313	3.20145249035343	0.707149739069807	0.0576974687164043	0.320638366699827	0.25905558971677	0.320638366699827	2.23635681806075	PsoOvis1B000758	protein_coding
PsoOvis1B007002T1	0.020806397243637	0.511061930820184	0.372049056688219	0.160957124958731	5.35881045644463	0.0598195841722648	0.00458953077085459	0.0182772617260038	0.0342712633416164	0.0342712633416164	1.29418966071943	PsoOvis1B007002	protein_coding
PsoOvis1B000216T1	0.0208612339330389	0.511465206907084	-0.282478185955746	0.122259179354745	6.15193376895545	0.0364381946505602	0.00204854618199537	0.0135764750533866	0.0203724142227481	0.0203724142227481	0.822177510139395	PsoOvis1B000216	protein_coding
PsoOvis1B001520T2	0.0209138671361748	0.511813075705689	0.250298845163754	0.108376256606956	8.23151014471374	0.0328893491624565	0.000473326196331612	0.0171447932978734	0.00799785206967514	0.0171447932978734	1.1894534772593	PsoOvis1B001520	nadp-dependent malic enzyme,nadp-dependent malic enzyme
PsoOvis1B010894T1	0.0210654176230592	0.513693252392843	-0.205101416513076	0.0889112763723198	7.01128742552136	0.0168340696544055	0.00098860873074046	0.00427900669139017	0.0108692138684921	0.0108692138684921	0.867477704301399	PsoOvis1B010894	mesoderm homeobox 2b-like
PsoOvis1B013604T1	0.0210678671829409	0.513693252392843	0.989595512388702	0.428996916561441	3.33423668435367	0.478140324378059	0.0524243801779497	0.178013795992178	0.223633151450887	0.223633151450887	1.98562820334261	PsoOvis1B013604	non_sense_mediated_decay
PsoOvis1B002078T1	0.0212927662315678	0.516915356637824	-0.277680648097381	0.120586400293899	10.4595735511833	0.040581258621342	2.52202669425744e-05	0.0217863996368179	0.0132739964983249	0.0217863996368179	0.824916130079644	PsoOvis1B002078	acidic ribosomal p0
PsoOvis1B006138T1	0.0213326506102371	0.516915356637824	0.218954743601022	0.0951131583608183	6.81219833329905	0.0203724581924829	0.00122047779540825	0.00626715254067428	0.0123492915446469	0.0123492915446469	1.16389002336138	PsoOvis1B006138	sodium-dependent glucose transporter 1
PsoOvis1B007551T1	0.0213553253324422	0.516915356637824	0.820944923531203	0.356677817055252	4.54482215365613	0.354848048456656	0.0136608857241814	0.177167712044768	0.0639761905261021	0.177167712044768	1.76656266120445	PsoOvis1B007551	protein_coding
PsoOvis1B009247T1	0.0213218099441209	0.516915356637824	0.41649956411103	0.180910810862801	7.26021675365479	0.0913160318558468	0.00427707076572373	0.0448160114648302	0.00938291928715969	0.0448160114648302	1.33468525307465	PsoOvis1B009247	UDP-glucose 4-epimerase,protein_coding
PsoOvis1B007191T3	0.0214648385438432	0.517683687561928	-3.65109239941872	1.5876338902374	3.8402825411743	7.02384035604436	1.42991042885856	2.35096162528696	0.128567758421776	2.35096162528696	0.0795997439678767	PsoOvis1B007191	excitatory amino acid transporter 1-like,protein_coding,excitatory amino acid transporter 3-like,protein_coding
PsoOvis1B009249T1	0.0214399593246562	0.517683687561928	0.916430329203974	0.398422706752262	3.76935686878443	0.44244214839243	0.0262677879023631	0.211843191981336	0.138661625086794	0.211843191981336	1.88743940604356	PsoOvis1B009249	protein_coding
PsoOvis1B001758T1	0.0216226445036584	0.520546593629664	0.48903387931904	0.212907418200828	4.64364400185459	0.107390281879687	0.00952282452489684	0.0350322271540256	0.0584715285625164	0.0584715285625164	1.4035046846501	PsoOvis1B001758	XP_027193698.1uncharacterized protein LOC113788446
PsoOvis1B004353T1	0.0216869073546552	0.521151259228384	-0.210151543076904	0.0915371041188722	8.51476927697721	0.0233039510338441	0.000186640397452761	0.0123819217482511	0.00819356110691262	0.0123819217482511	0.864446423654368	PsoOvis1B004353	protein_coding
PsoOvis1B003719T1	0.0218532909985971	0.524203356872655	0.173842096287875	0.0758172947205259	7.68335400962118	0.0132024693565272	0.000469552686233879	0.00470063109376377	0.00815284058187474	0.00815284058187474	1.1280586641002	PsoOvis1B003719	amidophosphoribosyltransferaseamidophosphoribosyltransferase-like
PsoOvis1B000381T1	0.0222505776373275	0.528967750153109	-0.232628339135323	0.101759377099053	10.1708226332463	0.0286607482437617	4.9170599977149e-05	0.0154832856414038	0.0119727810970531	0.0154832856414038	0.851082953581777	PsoOvis1B000381	ribosomal l3
PsoOvis1B002026T1	0.0222135979275919	0.528967750153109	2.22185689908881	0.971645250644375	4.06321497289344	2.61390781572828	0.0405034897033213	1.37563824994633	0.102007212856696	1.37563824994633	4.66493474135982	PsoOvis1B002026	threonine-kinase mark2
PsoOvis1B008210T1	0.0221457729277559	0.528967750153109	-0.330178532947749	0.144317735630191	7.11288800993784	0.0576984896667688	0.0097211281885455	0.0215202850375928	0.0102040328670632	0.0215202850375928	0.795438042516973	PsoOvis1B008210	dna-binding rfx5,dna-binding rfx5,protein_coding
PsoOvis1B011233T1	0.0222424230396332	0.528967750153109	-0.183668689042148	0.0803378968640405	7.32730553192264	0.0172337077981926	0.000599352480220034	0.00829246201709782	0.00908191402858577	0.00908191402858577	0.880461185843736	PsoOvis1B011233	locus 4 homolog
PsoOvis1B011543T1	0.0221795379477206	0.528967750153109	0.402274534524582	0.175874704398578	6.57492198006915	0.085665734314836	0.00196840450457653	0.0444294629663541	0.0148976323794732	0.0444294629663541	1.32158987081033	PsoOvis1B011543	protein_coding,protein_coding
PsoOvis1B002596T1	0.0223131363884942	0.529509420213946	-0.169173239312356	0.0740365991237775	7.9875192611355	0.00909627885427432	0.000305661590500542	0.000332342640054163	0.00791646542422185	0.00791646542422185	0.889352193411144	PsoOvis1B002596	kinase receptor cad96ca
PsoOvis1B002701T1	0.0223759448749807	0.530055078506438	-0.186732589702189	0.0817595138835019	7.73051167918538	0.0147185472176565	0.00194246189021456	0.00337982461052403	0.00808446527548525	0.00808446527548525	0.878593304539755	PsoOvis1B002701	glycine--tRNA ligase,glycine--tRNA ligase
PsoOvis1B002649T1	0.0225646027145006	0.533574699712516	1.12725131400676	0.494250860796985	3.40601552950362	0.674349353557262	0.0446874110061178	0.321738459091723	0.206550013248527	0.321738459091723	2.18442157933638	PsoOvis1B002649	eukaryotic translation initiation factor 4E1
PsoOvis1B001842T1	0.0226395241588212	0.534309408281339	1.46402251301597	0.642266252075906	2.84528892527554	1.13801570185204	0.0851512831253261	0.53360762470812	0.383906961419687	0.53360762470812	2.75876489338519	PsoOvis1B001842	protein_coding
PsoOvis1B009928T1	0.0226759419874526	0.534309408281339	-0.188142078743169	0.0825600724504756	7.23244252282546	0.0164991175546472	0.000702314648597058	0.00664754162203682	0.00952193369594461	0.00952193369594461	0.877735352676182	PsoOvis1B009928	nardilysinnardilysin-like
PsoOvis1B014207T1	0.0230052665225533	0.541111507446557	0.218668132619929	0.0961877422911543	6.75418558658206	0.0200384407732582	0.000985720859898479	0.00613142302286663	0.0128924017907058	0.0128924017907058	1.16365882375318	PsoOvis1B014207	Nucleotide exchange factor SIL1
PsoOvis1B014170T1	0.0230579296057279	0.541393680495689	-0.396649979457895	0.174545484280688	5.13150964808951	0.059777774551807	0.00633142723799837	0.00939158862527976	0.0393677618861717	0.0393677618861717	0.759620118358713	PsoOvis1B014170	protein_coding
PsoOvis1B000105T2	0.0231334053393847	0.541749941608946	3.736531042158	1.64516164376905	1.17511834051906	4.19088948906893	1.81593535885406	-1.81294758339679	2.24389989233927	2.24389989233927	13.3293178247924	PsoOvis1B000105	lipoma-preferred partner,lipoma-preferred partner
PsoOvis1B003987T2	0.0231544893544273	0.541749941608946	-0.664657675846024	0.292687797324277	5.31862116865457	0.235330323861356	0.0185051817873698	0.109994038266436	0.0350806564373036	0.109994038266436	0.630838372632089	PsoOvis1B003987	ubiquitin carboxyl-terminal hydrolase MINDY-2,protein_coding
PsoOvis1B013156T1	0.0232520602713008	0.543078383143558	-0.320193453994711	0.141099912697698	5.78553752307014	0.0343042910318139	0.00347983328040702	0.000954087516461802	0.02638394476454	0.02638394476454	0.80096246765627	PsoOvis1B013156	gata-binding factor A
PsoOvis1B005745T2	0.0233551751139305	0.544531429582762	-0.467919254730331	0.206352350620121	5.08524506418597	0.116782079811956	0.0150725656534444	0.0487993732562298	0.040612310439678	0.0487993732562298	0.723006611631942	PsoOvis1B005745	prohibitinprohibitin-2-like-like,prohibitin-2-like isoform X2,prohibitinprohibitin-2-like-like
PsoOvis1B010115T1	0.0234526061361514	0.54584710750102	0.36506506181263	0.161106919480215	5.39351125029224	0.0555515440601504	0.00533975712737195	0.0141224856892186	0.0335934021292347	0.0335934021292347	1.28793971094791	PsoOvis1B010115	protein_coding
PsoOvis1B005397T2	0.0236480672839515	0.546823930121592	0.260703365332249	0.115212768227537	7.17966661175461	0.0363186517638505	0.00946449576375766	0.0104464771802205	0.00980728565572902	0.0104464771802205	1.19806266057189	PsoOvis1B005397	decaprenyl-diphosphate synthase subunit 1,decaprenyl-diphosphate synthase subunit 1,protein_coding
PsoOvis1B007685T2	0.0235653113752353	0.546823930121592	0.16786487628916	0.0741405753402317	8.13900472141015	0.0117308612528748	0.000288542875066551	0.00380805243168614	0.00795669449260432	0.00795669449260432	1.12339468026275	PsoOvis1B007685	sodium hyperpolarization-activated cyclic nucleotide-gated channel 2-like,sodium hyperpolarization-activated cyclic nucleotide-gated channel 2-like
PsoOvis1B011219T7	0.0236054319574686	0.546823930121592	2.45831427493315	1.08607198105746	2.36902378381139	3.22845553994772	0.410565601341449	1.35876292071567	0.6455627448595	1.35876292071567	5.49574198908238	PsoOvis1B011219	protein_coding,protein_coding,neuroligin-4, X-linked-like,partial,partial,partial,protein_coding
PsoOvis1B012590T1	0.023658873563437	0.546823930121592	0.179090875855513	0.0791518480154816	7.39874157006848	0.01681492579509	0.000576967844864749	0.00841411121848727	0.0088205547215341	0.0088205547215341	1.13217021565487	PsoOvis1B012590	protein_coding
PsoOvis1B001011T1	0.0237356451480639	0.547647563008969	2.77842662551523	1.22864128024803	1.4749876632111	3.40698208241203	0.608382173568493	0.755474986932067	1.65595691972579	1.65595691972579	6.8610368996537	PsoOvis1B001011	family kinase,family kinase
PsoOvis1B014354T1	0.023819604952823	0.548633911309573	2.64949157045177	1.17232764616119	1.37099053404681	2.30616732146118	0.220197379703566	0.0300846789122858	1.84133078522719	1.84133078522719	6.27446116979816	PsoOvis1B014354	finger 239-like,finger 239-like
PsoOvis1B000752T2	0.0240065661805539	0.550085052601916	-2.98655840412454	1.32322838134937	1.88768355314614	4.12378040428507	1.54757382371441	0.262327518674345	1.07882620009832	1.07882620009832	0.126170067834808	PsoOvis1B000752	Retinoic acid receptor RXR-alpha-A,Retinoic acid receptor RXR-alpha-A,retinoic acid receptor RXR-beta-A isoform X4,protein_coding
PsoOvis1B001855T3	0.0239898893910552	0.550085052601916	0.221799664105789	0.0982592193706997	6.84254796974552	0.017772398023984	0.00239172115078559	0.00137561725515382	0.0120905901362233	0.0120905901362233	1.16618741912343	PsoOvis1B001855	semaphorin-2A-like semaphorin-2A-like,protein_coding,semaphorin-2A-like semaphorin-2A-like,semaphorinsemaphorin-2A-like-like
PsoOvis1B006686T1	0.0239367953504782	0.550085052601916	0.448542102703412	0.198633240415636	4.82322941108532	0.0781365029253072	0.0092846739473208	0.0129396979977136	0.0498980723497027	0.0498980723497027	1.36466051923971	PsoOvis1B006686	Retrovirus-related Pol polyprotein from transposon TNT 1-94
PsoOvis1B005225T1	0.0240986158747022	0.551245486494692	0.486043283370088	0.215487378105597	4.93692383403432	0.126593194140142	0.00670394175968922	0.0629482734245474	0.045333791805692	0.0629482734245474	1.40059834065245	PsoOvis1B005225	protein_coding
PsoOvis1B013909T1	0.0242394046561259	0.553514912842203	0.775093570674787	0.343979501883257	3.73280314400354	0.322217290249442	0.0256258813222145	0.151856965251566	0.14422104843834	0.151856965251566	1.71130103975556	PsoOvis1B013909	protein_coding,protein_coding
PsoOvis1B000774T1	0.024364040596742	0.554069506826632	1.79806242600464	0.79866337263138	4.76050923688402	1.73534436568242	0.0143963959383036	0.942398378236092	0.0527014226399637	0.942398378236092	3.47752871119462	PsoOvis1B000774	protein_coding
PsoOvis1B004922T1	0.0243657710545512	0.554069506826632	-0.857855815777295	0.381047025949243	4.00668200785276	0.395011183380594	0.0211227205339394	0.196672533443205	0.108075110978846	0.196672533443205	0.551772011850006	PsoOvis1B004922	protein_coding
PsoOvis1B008767T2	0.0243885473597541	0.554069506826632	1.4544043370578	0.646128405930534	4.01280590840563	1.07413860827834	0.518825339939168	0.0306134295390607	0.107397535486331	0.107397535486331	2.74043390027078	PsoOvis1B008767	protein_coding,protein_coding
PsoOvis1B000999T2	0.0246479096440721	0.555224401170105	0.348294335255442	0.155012662161525	6.03450596324738	0.0652273937077929	0.0033147169039752	0.0327286712416296	0.0221546766018314	0.0327286712416296	1.27305463440139	PsoOvis1B000999	unconventional myosin-XV-like isoform X1,unconventional myosin-XV-like isoform X1
PsoOvis1B001154T1	0.0245610533566874	0.555224401170105	3.82489532929542	1.70128619773573	2.86798190690167	7.86219695594711	1.22601774966669	3.11554434024248	0.374436616084253	3.11554434024248	14.1712521127685	PsoOvis1B001154	specificity mitogen-activated kinase kinase 1,protein_coding,specificity mitogen-activated kinase kinase 1
PsoOvis1B004991T1	0.024638706073991	0.555224401170105	-0.525807108867849	0.234001901110441	5.27736937052495	0.148650202388751	0.0191695481950191	0.062965786389932	0.0359443578409641	0.062965786389932	0.694570427091317	PsoOvis1B004991	KRAB-A domain-containing protein 2-like,KRAB-A domain-containing protein 2-like
PsoOvis1B006639T2	0.0246323060621808	0.555224401170105	0.294335777414078	0.130983511669502	6.72857708977578	0.0465780813549147	0.00123393260527147	0.0245010878886404	0.0131509805673952	0.0245010878886404	1.22632024449975	PsoOvis1B006639	protein_coding,death specification 2-like
PsoOvis1B013253T1	0.0246019723206168	0.555224401170105	0.617535040551041	0.27475359505314	4.17263057451542	0.190587734266559	0.0218580725535559	0.0733705229140022	0.0913762344383816	0.0913762344383816	1.53425154954397	PsoOvis1B013253	Protein obstructor-E,Protein obstructor-E
PsoOvis1B006995T1	0.0247494865286031	0.555732334947573	0.327954197925685	0.146063144674478	5.67211068484633	0.04296528758231	0.00353510898946874	0.00983876701201405	0.0284665543588275	0.0284665543588275	1.25523214006893	PsoOvis1B006995	Retrovirus-related Pol polyprotein from transposon TNT 1-94
PsoOvis1B010486T1	0.0247539453634726	0.555732334947573	-0.167729904394882	0.0747052965413457	7.85084172522408	0.00929047597111281	0.000408548921784652	0.000654550731487859	0.00796277307521094	0.00796277307521094	0.890242385276831	PsoOvis1B010486	exoribonuclease 2
PsoOvis1B004812T1	0.0249778434127832	0.559814864232967	-0.335812164781766	0.149799433761588	5.61355808460537	0.0371192683782623	0.00412580244300911	-1.53957259619994e-05	0.0295340030899296	0.0295340030899296	0.792337964593707	PsoOvis1B004812	protein_coding
PsoOvis1B011383T2	0.0251107935663411	0.561848730670082	0.2833312504833	0.12650444524235	7.43318716645741	0.0432870288494188	0.000716804698942243	0.0232882573001697	0.00871553134976213	0.0232882573001697	1.21700175665757	PsoOvis1B011383	protein_coding,protein_coding
PsoOvis1B011124T4	0.0252699573311547	0.564461311996078	0.800043075921849	0.357600989756211	4.22287953154498	0.345474838448695	0.0480364995833487	0.143781202228584	0.0869414769446764	0.143781202228584	1.74115311308531	PsoOvis1B011124	repeat 39B,repeat 39B,non_sense_mediated_decay,bound o-acyl transferase
PsoOvis1B012418T1	0.0253200161491328	0.564632118916927	-0.431649026492942	0.193003314890973	5.76827079625397	0.100596600092376	0.00540362885095645	0.0504717904873998	0.0266967836477508	0.0504717904873998	0.741413851379727	PsoOvis1B012418	pancreatic triacylglycerol lipase-like
PsoOvis1B005453T2	0.0253861618592563	0.565160489686086	-0.523197816108374	0.23404321112994	5.60480249841426	0.147852256045388	0.0467476209107803	0.0354167161032403	0.0296928498553278	0.0354167161032403	0.69582778047648	PsoOvis1B005453	protein_coding,protein_coding,protein_coding
PsoOvis1B010488T1	0.0254884033579263	0.565545189840121	-0.234260408191226	0.10486522049488	6.5496744907699	0.0218033728323637	0.00128643025670199	0.00538855871653301	0.0152086414474577	0.0152086414474577	0.850120698405387	PsoOvis1B010488	protein_coding
PsoOvis1B012864T1	0.0254700161561662	0.565545189840121	2.88307464087947	1.29042905615271	2.642495075315	4.49188439422049	1.62396477636606	0.873845947078704	0.479549533925503	0.873845947078704	7.3772066088157	PsoOvis1B012864	Myelin regulatory factor,Myelin regulatory factor
PsoOvis1B012826T2	0.0256445493769376	0.568063038028569	0.394465230009195	0.176767168888415	5.36830503873106	0.0663769124984836	0.0127859203613069	0.0118341636294696	0.0340840276339314	0.0340840276339314	1.31445543502798	PsoOvis1B012826	protein dead ringer homolog,protein dead ringer homolog
PsoOvis1B008200T3	0.0257616337317738	0.569708687493529	2.96486838970274	1.32966481924784	1.90863553957374	4.37194445369225	1.59672384579189	0.571790008226484	1.05528895152618	1.05528895152618	7.80754180832707	PsoOvis1B008200	neuroendocrine convertase 2,neuroendocrine convertase 2,neuroendocrine convertase 2,neuroendocrine convertase 2
PsoOvis1B000972T1	0.02597822720348	0.569766291202519	1.13550031056315	0.509984905950554	5.1290573438857	0.698909811743577	0.00684786238476328	0.383279044061329	0.0394314926824831	0.383279044061329	2.19694737235067	PsoOvis1B000972	protein_coding
PsoOvis1B001948T1	0.0258251612199263	0.569766291202519	3.5340429156311	1.58560390958908	2.42220559949182	6.1064768492543	3.16173952610166	-0.212190713104665	0.609470111054582	0.609470111054582	11.5838499569434	PsoOvis1B001948	transcription factor 12-like isoform X3,transcription factor 12-like isoform X6,transcription factor 12-like isoform X6,protein_coding,protein_coding,transcription factor 12-like isoform X3,protein_coding,protein_coding,transcription factor 4,transcription factor 4
PsoOvis1B004376T1	0.0259031398773889	0.569766291202519	-0.169828156681892	0.0762360917818137	7.64555578079346	0.00978854240879179	0.000501787113088007	0.000918289847163332	0.00821612542215967	0.00821612542215967	0.888948559934	PsoOvis1B004376	finger FYVE domain-containing 26
PsoOvis1B010071T1	0.0258600659505842	0.569766291202519	0.355256593625909	0.15942894407785	7.41935155392205	0.0683632800461391	0.00098442387052735	0.0371419584441399	0.00875679591879017	0.0371419584441399	1.27921307823607	PsoOvis1B010071	Collagen alpha-1(IV) chain,Collagen alpha-1(IV) chain
PsoOvis1B013660T2	0.0259471317222283	0.569766291202519	-0.260574760962768	0.117006965531224	6.33079454390389	0.0268091311741783	0.00258286857185708	0.00546634312681458	0.0179530764023805	0.0179530764023805	0.834755291724032	PsoOvis1B013660	A 70 kDa DNA-binding subunit,A 70 kDa DNA-binding subunit-like
PsoOvis1B008930T2	0.0261437280321895	0.571513056309588	0.322704507113835	0.145096373852441	7.11920681672796	0.0565050089196277	0.00893128826988613	0.0226481482878047	0.0101649453475279	0.0226481482878047	1.2506728909801	PsoOvis1B008930	protein_coding,protein_coding
PsoOvis1B009549T1	0.0261185178267868	0.571513056309588	-0.224799381901142	0.101058637113486	7.952343393236	0.0274158463932227	0.000325957331305489	0.0149933148715473	0.0079189812134098	0.0149933148715473	0.85571401117685	PsoOvis1B009549	serine serine/threonine-protein kinase tsuA
PsoOvis1B003500T1	0.0262763380793018	0.573470309589745	-0.320792355943579	0.144364298099237	5.69499792797809	0.0462510577217718	0.00321612303012335	0.0160072982601544	0.0280454528184045	0.0280454528184045	0.800630035357555	PsoOvis1B003500	protein_coding
PsoOvis1B005685T1	0.026381158949197	0.574122720733602	0.170515764464469	0.0767897271021715	7.58114718999062	0.0109411911638779	0.000503464919685311	0.00226966431107368	0.00834152836295364	0.00834152836295364	1.12546076577065	PsoOvis1B005685	protein_coding
PsoOvis1B009162T1	0.0263924814158315	0.574122720733602	-0.18417001057582	0.0829449898382662	7.22403125676513	0.0135506546931569	0.000754210460626984	0.00346463560750771	0.00956559654827813	0.00956559654827813	0.880155287883003	PsoOvis1B009162	protein_coding
PsoOvis1B010597T1	0.026533618214055	0.576251320201818	-0.274499830062082	0.123742703420436	6.14785514039893	0.0409797549909911	0.00205202065786706	0.0209163643168299	0.0204318080426863	0.0209163643168299	0.826736891030692	PsoOvis1B010597	acid elongase 1
PsoOvis1B003782T1	0.0267304336291253	0.576762176506556	0.495641089523126	0.223722105375202	4.57492138355563	0.0955055151274812	0.0128434176172542	0.01441594268322	0.0622339530330154	0.0622339530330154	1.40994715331975	PsoOvis1B003782	protein_coding
PsoOvis1B008375T1	0.0266985800390575	0.576762176506556	-0.371181556341376	0.167508513504667	7.50137385597328	0.075003646846253	0.000561215922471493	0.0415274372223433	0.00852805240907932	0.0415274372223433	0.773149034186896	PsoOvis1B008375	protein_coding
PsoOvis1B011073T1	0.0266944222132096	0.576762176506556	0.168860770539937	0.0762021748344063	8.03741657925185	0.0151309234141125	0.000786073881837412	0.00743484545054961	0.00792408329240273	0.00792408329240273	1.12417042878133	PsoOvis1B011073	prosaposin-like, partial,protein_coding
PsoOvis1B011748T1	0.026703392687465	0.576762176506556	-0.470642953226975	0.2124006421058	4.64348470768534	0.0792827620147676	0.0091911316814239	0.00684802480370757	0.0584799174690103	0.0584799174690103	0.721642917825793	PsoOvis1B011748	pre-mRNA polyadenylation factor FIP1-like
PsoOvis1B000531T1	0.0268228106173982	0.576885424474027	0.289028289241007	0.130540633401216	5.97408605474681	0.0281863549956121	0.00243337541233493	0.00147306133908634	0.023127910040851	0.023127910040851	1.22181705956994	PsoOvis1B000531	protein_coding
PsoOvis1B003915T1	0.0268147372042981	0.576885424474027	-0.164272906694157	0.0741904965136806	8.22265410673926	0.00938395891432984	0.000262909636283287	0.00134744355397427	0.00799343502313639	0.00799343502313639	0.892378149234475	PsoOvis1B003915	eukaryotic translation initiation factor 1A, X-chromosomal
PsoOvis1B003510T1	0.0269301966119642	0.577730783665635	0.707023747755007	0.31955469708281	3.83044049115258	0.230974785394257	0.0232567190454905	0.0780057952387546	0.129916087596039	0.129916087596039	1.63243296305266	PsoOvis1B003510	protein_coding
PsoOvis1B014786T1	0.026948908334437	0.577730783665635	1.16240058472292	0.52543649034388	5.03477968249065	0.73665274227113	0.00865940800877817	0.405465850068563	0.0420818393735117	0.405465850068563	2.23829561029172	PsoOvis1B014786	protein_coding
PsoOvis1B000866T1	0.0271753715883271	0.579784810825959	0.283017465794555	0.128120783927334	7.92677144307211	0.0437275881124174	0.000348164979195329	0.0242742379320365	0.00792491698668976	0.0242742379320365	1.21673708880973	PsoOvis1B000866	C-1-tetrahydrofolate synthase, cytoplasmic isoform X3
PsoOvis1B001013T1	0.0271455479913179	0.579784810825959	0.503632719477983	0.227948090366093	5.26603066880431	0.138446173120495	0.00573571018064381	0.0722047876716788	0.0361884615000941	0.0722047876716788	1.41777905230879	PsoOvis1B001013	ABC transporter G family member 20
PsoOvis1B006099T2	0.0271748224604314	0.579784810825959	3.44048185856153	1.55748570572566	2.57678080715664	6.461988693975	2.94980826730882	0.688834318000818	0.515218857352349	0.688834318000818	10.8564600598554	PsoOvis1B006099	protein_coding,protein_coding
PsoOvis1B005334T3	0.027333298891596	0.582221133030109	-3.54167983800334	1.6049486581849	2.44591002018482	6.13604414084898	3.26977763086421	-0.303533482897735	0.594012662250065	0.594012662250065	0.0858713189853282	PsoOvis1B005334	domain-containing transcription regulator 1-like,protein_coding,protein_coding,protein_coding
PsoOvis1B003146T3	0.027530022629823	0.582682339063328	0.777367439154058	0.352720470497846	3.92975193581445	0.235318472941299	0.0695856483265924	-0.002050107946321	0.11703194713574	0.11703194713574	1.71400039170587	PsoOvis1B003146	domain-containing 2,domain-containing 2,domain-containing 2
PsoOvis1B003288T2	0.0274849346607194	0.582682339063328	-2.52349329787256	1.14466944574738	5.23568064006866	3.48272729535546	1.37672251535131	0.588679694690111	0.0368577836489115	0.588679694690111	0.173921320236419	PsoOvis1B003288	protein_coding,protein_coding,protein_coding,protein_coding
PsoOvis1B009982T1	0.0274043483234697	0.582682339063328	0.315456193385905	0.143018016409477	7.92497118921909	0.0543987666048994	0.00260206526300487	0.0280791642635473	0.00792546464231731	0.0280791642635473	1.24440508337725	PsoOvis1B009982	growth factor beta-1-induced transcript 1,growth factor beta-1-induced transcript 1,protein_coding
PsoOvis1B014778T2	0.027525322484491	0.582682339063328	0.287348608407585	0.130376779581143	6.03469583559814	0.0337098408486235	0.00334548030810433	0.00782836222000895	0.0221516766728205	0.0221516766728205	1.22039536724245	PsoOvis1B014778	,
PsoOvis1B013812T2	0.0278184447069125	0.587852308544645	0.666539742352877	0.302995026133535	4.8870819938924	0.243449751474746	0.0357875460538528	0.101921432738639	0.0472349063335341	0.101921432738639	1.58726140296341	PsoOvis1B013812	adult-specific rigid cuticular,adult-specific rigid cuticular
PsoOvis1B000464T1	0.0279415675213091	0.589518365152437	0.763509791031255	0.347348972959183	3.69215139168376	0.243371864475048	0.0302686544116711	0.0553409758069173	0.150708309112027	0.150708309112027	1.69761556724272	PsoOvis1B000464	protein_coding
PsoOvis1B004925T1	0.0279889361370523	0.589583396823698	-0.193046596087766	0.0878506223984553	7.04440617407419	0.013646484857622	0.000931046793224646	0.00215193868090088	0.0106455509904693	0.0106455509904693	0.874756511610235	PsoOvis1B004925	histone-lysine n-methyltransferase suv420h1
PsoOvis1B001558T2	0.0280879210159056	0.589898683770705	-0.239265401905641	0.108952312701393	9.44352806014441	0.0314191074962985	7.94868819230874e-05	0.0177264227825502	0.00966560561285849	0.0177264227825502	0.847176571819987	PsoOvis1B001558	ribosomal s4,ribosomal s4
PsoOvis1B005616T1	0.0280925235116523	0.589898683770705	0.356748812868312	0.162454521659283	5.95904981686832	0.0698506805739417	0.00679051020523016	0.0327966972060894	0.0233757523659303	0.0327966972060894	1.28053688808732	PsoOvis1B005616	protein_coding,protein_coding
PsoOvis1B004780T1	0.0283901135865476	0.595208790831036	0.473169100057192	0.215876280373222	5.88611517003251	0.0945127141586824	0.0452955886251497	-0.0111130698951471	0.024608264016517	0.024608264016517	1.38815541688129	PsoOvis1B004780	iroquois-class homeodomain protein irx-6-like,protein_coding,protein_coding
PsoOvis1B002539T1	0.028581221211238	0.595624158634267	-0.175568063708249	0.0801968141327589	7.36385797166325	0.0119430989338468	0.000707133460292603	0.00266268583416707	0.0089401600352738	0.0089401600352738	0.88541881524064	PsoOvis1B002539	transporter 6,ATP-binding cassette sub-family D member 4-like
PsoOvis1B007627T1	0.0285211607078098	0.595624158634267	0.332967401847401	0.152036964776157	7.65546620336916	0.0609984735979189	0.000695675546902733	0.0339771824406171	0.00819879935262189	0.0339771824406171	1.25960151852954	PsoOvis1B007627	protein_coding,protein_coding
PsoOvis1B011229T3	0.0285888858534738	0.595624158634267	-3.25040314239526	1.48480613542336	2.29528708153613	5.46300099385915	2.60797539860038	0.25885562318869	0.698998491085915	0.698998491085915	0.105082683812184	PsoOvis1B011229	serine/threonine-protein kinase 3,protein_coding,serine/threonine-protein kinase 3
PsoOvis1B014784T1	0.0285318249036357	0.595624158634267	-0.276841999509995	0.126417910944164	6.08320342988311	0.0339640467429561	0.00257461017853498	0.0111398884904007	0.021397622132695	0.021397622132695	0.825395798925037	PsoOvis1B014784
PsoOvis1B005593T1	0.0287116850953611	0.596316167979004	0.249326987737316	0.113982082593378	6.35534489215254	0.0308344849001631	0.0018380650565476	0.0133935610133445	0.017649807671938	0.017649807671938	1.18865248336046	PsoOvis1B005593	choline O-acetyltransferase-like isoform X1
PsoOvis1B011676T1	0.0286697783947416	0.596316167979004	-1.67137865998724	0.763885057804754	6.40310121599231	1.17312571899214	0.858222144220537	-0.439379979878137	0.0170584280855204	0.0170584280855204	0.31395318208894	PsoOvis1B011676	subunit sa-1,subunit sa-1,Cohesin subunit SA-1,non_sense_mediated_decay
PsoOvis1B000442T1	0.0287633192997571	0.596458052706646	0.72702862195743	0.332475218039494	4.10634007083137	0.291218909876087	0.0162521367466523	0.149557519168961	0.0976494374818654	0.149557519168961	1.65522647024782	PsoOvis1B000442	protein_coding
PsoOvis1B003752T1	0.0288337764455655	0.596989215893955	-0.183424895274343	0.0839184503704687	7.18279118402485	0.0172993547633616	0.000773800691082236	0.00823363318571841	0.00978965877778898	0.00978965877778898	0.880609983116363	PsoOvis1B003752	protein_coding
PsoOvis1B008119T1	0.0290781321007586	0.600230174369219	0.16223391486796	0.0743365135828367	7.96073267275422	0.0118686030248524	0.000371090078533998	0.00459472252751221	0.00791778579894289	0.00791778579894289	1.11901852111632	PsoOvis1B008119	solute carrier family 26 member 10-like isoform X1
PsoOvis1B010750T1	0.0290804824208027	0.600230174369219	-0.220077333305168	0.100842173644591	9.36150219297958	0.0267331825728527	8.04041726997278e-05	0.0151733118053489	0.00947716826400205	0.0151733118053489	0.858519415676931	PsoOvis1B010750	ribosomal l17
PsoOvis1B009154T6	0.0292559623236872	0.601985512233767	0.469480304308237	0.215355939697612	8.17792888120203	0.121777343755657	0.0341472886034089	0.0354199825411534	0.0079726731710951	0.0354199825411534	1.3846106060737	PsoOvis1B009154	myosin heavy chain, muscle-like isoform X13,myosin heavy chain, muscle-like isoform X4,myosin heavy chain, muscle-like isoform X1,myosin heavy chain, muscle-like isoform X13,myosin heavy chain, muscle-like isoform X8,myosin heavy chain, muscle-like isoform X13,myosin heavy chain, muscle-like isoform X3,myosin heavy chain, muscle-like isoform X11
PsoOvis1B011854T1	0.0292556093062998	0.601985512233767	0.165405984298615	0.0758734350147464	7.67318801753232	0.0145246663157862	0.000466050272773326	0.00743010525628687	0.00816911693863208	0.00816911693863208	1.12148162626409	PsoOvis1B011854	histone H4
PsoOvis1B007245T1	0.0293703563114747	0.603406718479419	-0.222941530457983	0.102338135270956	9.22130886157604	0.0274785905177678	9.38016266395498e-05	0.0156158392694651	0.00918387488020902	0.0156158392694651	0.856816679129738	PsoOvis1B007245	40S ribosomal protein S5,40S ribosomal protein S5
PsoOvis1B000328T1	0.0295448731766696	0.605098782738202	-0.261705800350618	0.120261531041458	6.99874013870581	0.0379023807992698	0.000863003595270819	0.0208312501773825	0.0109553669437763	0.0208312501773825	0.834101119434147	PsoOvis1B000328	protein_coding
PsoOvis1B002811T1	0.0295246903396757	0.605098782738202	0.190399903823058	0.0874835118552566	7.05256243031711	0.0133121037432549	0.000888657612533481	0.00215692580059893	0.0105913896572597	0.0105913896572597	1.14107997051064	PsoOvis1B002811	calcium load-activated calcium channel
PsoOvis1B004864T2	0.0297046370896121	0.605098782738202	-3.65931008549109	1.68321017541156	2.81722084048501	7.41700088406385	0.19900735127236	4.05078739064115	0.395943930713941	4.05078739064115	0.0791476274432646	PsoOvis1B004864	putative sodium-dependent multivitamin transporter isoform X1,putative sodium-dependent multivitamin transporter isoform X1
PsoOvis1B005345T3	0.0297026569239517	0.605098782738202	1.21231288864024	0.557633158397637	4.28647143683647	0.569021695445312	0.384736751188614	-0.224598084368191	0.0816953578281724	0.0816953578281724	2.31708808304841	PsoOvis1B005345	protein_coding,DBH-like monooxygenase protein 1 homolog,DBH-like monooxygenase protein 1 homolog
PsoOvis1B011759T1	0.0296943788408324	0.605098782738202	-1.48206089623798	0.681675826615952	3.46404993495649	0.762073748876019	0.503318675898999	-0.374415677363116	0.193704222989812	0.193704222989812	0.357977074749129	PsoOvis1B011759	---NA---
PsoOvis1B013590T1	0.0297254265688263	0.605098782738202	-0.189451846649285	0.0871551923579171	7.05762153718025	0.0174507549621329	0.00083604895272851	0.00751789392537865	0.0105579923796898	0.0105579923796898	0.876938851774851	PsoOvis1B013590	protein_coding
PsoOvis1B014387T4	0.0299352208539452	0.608439076684844	-0.202727817877323	0.0933822288753188	7.77000137742751	0.0180677777338656	0.00504417267794369	0.00212858643640059	0.00803618832663996	0.00803618832663996	0.868906099485868	PsoOvis1B014387	serine/threonine-protein kinase d1-like,serine/threonine-protein kinase d1-like,protein_coding,serine/threonine-protein kinase d1-like,serine/threonine-protein kinase d1-like
PsoOvis1B002476T1	0.030052002994262	0.608549919778872	-0.600513217868393	0.276810190961133	4.12065570976509	0.1604594081607	0.0186836532260521	0.0466595601618295	0.0962521695038566	0.0962521695038566	0.659519299211295	PsoOvis1B002476	protein_coding
PsoOvis1B012066T4	0.0300778071970628	0.608549919778872	3.66233485991402	1.6884400166038	1.40097610605378	5.10888200620691	2.49025357283054	-1.13391229987494	1.78599096167302	1.78599096167302	12.6611352186535	PsoOvis1B012066	domain-containing 15,protein_coding,domain-containing 15,domain-containing 15
PsoOvis1B013123T1	0.0299987167202612	0.608549919778872	0.623583568884318	0.287351488505212	4.03597220297986	0.145397186106148	0.0189769096142638	0.0169483977499822	0.104879407304978	0.104879407304978	1.54069743321147	PsoOvis1B013123	adenosine kinase 2
PsoOvis1B006153T1	0.0302238136927209	0.609650957107869	0.336278511005399	0.155171222840248	5.59947866221551	0.0411812256393888	0.00632777592414074	0.00274254226359223	0.0297893866724661	0.0297893866724661	1.26249573227609	PsoOvis1B006153	protein_coding,protein_coding,protein_coding,protein_coding
PsoOvis1B008027T2	0.0301883578061594	0.609650957107869	1.24943093200765	0.576409419871801	3.74696451519769	0.86702067933759	0.0479894649481437	0.450382264027275	0.142037225249218	0.450382264027275	2.37747625457125	PsoOvis1B008027	non_sense_mediated_decay,corticotropin-releasing factor-binding protein
PsoOvis1B000656T1	0.0303115597148626	0.610495906934896	-0.185384107924522	0.0855884235671663	7.11216438241925	0.0159744414730773	0.000779538953301883	0.0063007875864308	0.0102085284197671	0.0102085284197671	0.879414906402125	PsoOvis1B000656	snRNA-activating protein complex subunit 4
PsoOvis1B001751T1	0.030403115493044	0.611414919273256	0.869514531694195	0.401660713175539	4.38635660713059	0.420414250458631	0.0129037671360906	0.229093225626933	0.0742084441771839	0.229093225626933	1.82704799355232	PsoOvis1B001751	protein_coding
PsoOvis1B011391T1	0.0304866757383371	0.612170609509023	0.617866826851568	0.285559090606657	8.30637085551532	0.212380617790809	0.000268422486436562	0.122047568855715	0.00803925867622384	0.122047568855715	1.53460443228762	PsoOvis1B011391	protein_coding
PsoOvis1B000273T1	0.030720750893577	0.613926701938706	-0.336744581570039	0.155851843235967	5.46712853878066	0.0559982388818078	0.00423116519191463	0.0232427909540524	0.0322035303681579	0.0322035303681579	0.791826040375376	PsoOvis1B000273	ectonucleoside triphosphate diphosphohydrolase 1 isoform X2
PsoOvis1B004287T2	0.0306616304485399	0.613926701938706	0.258459148117051	0.11957748364347	6.23616590544112	0.0211156761236767	0.00226066301818638	-0.000916492080612546	0.01918749887357	0.01918749887357	1.19620043563093	PsoOvis1B004287	protein_coding,protein_coding
PsoOvis1B005235T2	0.0307585901144082	0.613926701938706	4.09637987723299	1.89631246374713	3.272430198928	9.34929958177505	1.42309544683558	3.97090599340849	0.2394751753551	3.97090599340849	17.1053993033868	PsoOvis1B005235	low-density lipoprotein receptor-related 4,low-density lipoprotein receptor-related 4,low-density lipoprotein receptor-related 4,low-density lipoprotein receptor-related 4,low-density lipoprotein receptor-related 4
PsoOvis1B013023T1	0.0307323600288014	0.613926701938706	0.358469634817295	0.165918144511622	5.30689728946916	0.0528575253822518	0.00597078920251902	0.0119134378680288	0.0353224568147501	0.0353224568147501	1.28206520185949	PsoOvis1B013023	XP_027203493.1uncharacterized protein LOC113797336
PsoOvis1B003166T1	0.0308724188504074	0.615276215801608	-0.229550025286073	0.106336505530396	9.4060124207271	0.0293769071227497	7.38299658652977e-05	0.0168873486467586	0.00957783558080051	0.0168873486467586	0.85290086896274	PsoOvis1B003166	protein_coding
PsoOvis1B010838T1	0.0310463398136807	0.617817521583754	0.192278420680861	0.0891631622493967	9.2112491498862	0.0206313807206327	9.61066631760575e-05	0.0118289975902923	0.00916417773763648	0.0118289975902923	1.1425667255379	PsoOvis1B010838	protein_coding
PsoOvis1B000019T1	0.0319374943536255	0.618361226573951	-0.246362357810082	0.11484396322465	6.33776471196834	0.0241886602867238	0.00191744475611494	0.00555797634763631	0.0178662590776023	0.0178662590776023	0.843019344768982	PsoOvis1B000019	protein_coding
PsoOvis1B000195T1	0.0320026203792873	0.618361226573951	0.16895214621386	0.0787884201808113	7.42892478485867	0.0104238570260396	0.000583296013361688	0.00174221487783657	0.00872812671852042	0.00872812671852042	1.12424163238343	PsoOvis1B000195	-AMP-activated protein kinase subunit beta-1
PsoOvis1B000573T1	0.0319260548415235	0.618361226573951	-0.245859021455457	0.114601680768636	9.81131766504871	0.0338942518113057	4.97755072270206e-05	0.0196505423452674	0.0106783220190682	0.0196505423452674	0.843313513876481	PsoOvis1B000573	ribosomal S3
PsoOvis1B001966T1	0.0313712853156308	0.618361226573951	0.271472443080071	0.126129498344506	6.08921936033097	0.0355725968767376	0.00255713478649259	0.014272128552481	0.0213058407424626	0.0213058407424626	1.20703912723535	PsoOvis1B001966	dehydrogenase 2
PsoOvis1B002832T1	0.0318168396809167	0.618361226573951	-0.219875184799952	0.10242453837297	6.63095699016647	0.0248941319347342	0.00150877162941032	0.0114794819549525	0.0142274074619637	0.0142274074619637	0.858639718700724	PsoOvis1B002832	tafazzin-like isoform X2
PsoOvis1B003425T1	0.0316671874729657	0.618361226573951	-0.415444892657095	0.193357297799178	4.87541152262456	0.0640976572205323	0.00837338810669618	0.00702576135589505	0.0477071788116036	0.0477071788116036	0.749788242221231	PsoOvis1B003425	protein_coding
PsoOvis1B003841T1	0.031969109450528	0.618361226573951	0.2682235101196	0.125057781370964	6.10660193141317	0.0349534493526239	0.00241634106781427	0.0142965263551359	0.0210428319543277	0.0210428319543277	1.2043239471595	PsoOvis1B003841	XP_027205511.1uncharacterized protein LOC113799121
PsoOvis1B004991T2	0.0314135402722257	0.618361226573951	-0.479212584841463	0.222703690560262	5.05373706461836	0.114783583010298	0.0328803708057925	0.0244823449056668	0.0415150298779486	0.0415150298779486	0.717369053331606	PsoOvis1B004991	KRAB-A domain-containing protein 2-like,KRAB-A domain-containing protein 2-like
PsoOvis1B005681T1	0.0313905132975237	0.618361226573951	0.340499108032946	0.158218105980134	6.45290242940413	0.0648214556432987	0.0124606129796097	0.0250888406103016	0.0164290271741346	0.0250888406103016	1.26619456496	PsoOvis1B005681	splicing regulatory 2-like isoform X2,protein_coding,protein_coding
PsoOvis1B005700T1	0.0316848719123282	0.618361226573951	0.225309010003307	0.104874703977137	6.54501530263102	0.0192278735277083	0.00123153392176918	0.00376675174211465	0.0152665213796688	0.0152665213796688	1.1690276150855	PsoOvis1B005700	pyrophosphate synthase-associated 2
PsoOvis1B007059T1	0.0313103961876201	0.618361226573951	-0.181350872872821	0.0842275873298898	7.15761938101084	0.0161435717161304	0.000707293692714782	0.00713911879304815	0.00993413600840653	0.00993413600840653	0.881876860891533	PsoOvis1B007059	glycosylphosphatidylinositol anchor attachment 1 protein-like
PsoOvis1B008128T1	0.0319177365865236	0.618361226573951	3.42570438523793	1.59673793713678	2.61509800494785	6.5801216083817	1.73230612703884	2.0920519327989	0.494120992432248	2.0920519327989	10.7458253117883	PsoOvis1B008128	protein_coding
PsoOvis1B008752T1	0.0314967595930764	0.618361226573951	-0.159393507258731	0.0741110211350005	7.94188072275727	0.00777020911403946	0.000317672097954191	-0.00013226951399454	0.00792099308255455	0.00792099308255455	0.895401408482608	PsoOvis1B008752	golgi-specific brefeldin a-resistance guanine nucleotide exchange factor 1
PsoOvis1B008846T1	0.0312418317096873	0.618361226573951	-4.39356536829521	2.0397439824455	1.50867641638988	5.98709214457039	4.64109392024398	-4.39600998158713	1.59973935063999	1.59973935063999	0.0475778744808098	PsoOvis1B008846	(9)-fatty-acid desaturase fat-7-like,protein_coding
PsoOvis1B009485T3	0.0312332109681829	0.618361226573951	-0.674064435544971	0.312923239096671	5.42608677966646	0.21297550391679	0.113909946235449	-0.0180766400644205	0.0329714841146803	0.0329714841146803	0.626738517374569	PsoOvis1B009485	solute carrier organic anion transporter family member 5A1,protein_coding,protein_coding,protein_coding,protein_coding
PsoOvis1B011425T1	0.0314414892554246	0.618361226573951	0.253840870420768	0.117986499288701	6.24277528845069	0.0298909063910768	0.00178329421174889	0.0114171434661073	0.0190979268098552	0.0190979268098552	1.19237734559448	PsoOvis1B011425	protein_coding
PsoOvis1B012486T4	0.0316384079972384	0.618361226573951	3.47422304621282	1.61670767123358	1.85018629161403	4.54287518351786	2.7984268144428	-1.64616750060909	1.12218872689548	1.12218872689548	11.1133591214561	PsoOvis1B012486	protein_coding,protein_coding,protein_coding,protein_coding,protein_coding,protein_coding,protein_coding
PsoOvis1B012771T1	0.0319823788673187	0.618361226573951	0.194830072443368	0.0908455076617878	7.1375683753284	0.0205651771040719	0.00232623739684363	0.00914570006013775	0.0100531219966483	0.0100531219966483	1.14458933742483	PsoOvis1B012771	l-asparaginase-like isoform X1,l-asparaginase-like isoform X1
PsoOvis1B013345T1	0.0314968890996801	0.618361226573951	0.439451890490986	0.204326096690494	9.3009654764903	0.108034373763358	0.000111617451054387	0.0625121132321053	0.00934616298946499	0.0625121132321053	1.35608902346428	PsoOvis1B013345	multifunctional ADE2,ade2
PsoOvis1B013719T1	0.0317981003390029	0.618361226573951	0.929070011643489	0.432741594268888	3.50037573825759	0.29488826950051	0.0948197291441091	-0.0498985497191842	0.18607820197146	0.18607820197146	1.90404821511563	PsoOvis1B013719	calcitonin gene-related peptide type 1 receptor-like isoform X1,calcitonin gene-related peptide type 1 receptor-like isoform X1
PsoOvis1B006130T1	0.0321633069237884	0.620565369675936	1.13652811078142	0.530499113306186	4.64869704701705	0.725224015041292	0.0140405662218606	0.408103397606114	0.0582061960308948	0.408103397606114	2.19851307226827	PsoOvis1B006130	pyrroline-5-carboxylate reductase 3-like
PsoOvis1B006967T1	0.0322463297948669	0.62112937529059	1.01459873311395	0.473814046347245	6.21374419651403	0.578222877390066	0.00330339212285663	0.333446233651067	0.019495079028599	0.333446233651067	2.02034088324539	PsoOvis1B006967	protein_coding,Collagen alpha-2(IV) chain
PsoOvis1B007729T3	0.0322858504995935	0.62112937529059	-0.320306555792383	0.149616285877906	6.40713219015468	0.057640926504953	0.011515162961567	0.0220623865382822	0.0170078190892454	0.0220623865382822	0.800899677710011	PsoOvis1B007729	domain containing,protein_coding,protein_coding,protein_coding
PsoOvis1B000805T1	0.0323772458712331	0.621988851780268	0.323127734467286	0.151013891234079	7.62971868376692	0.058689694249378	0.000463807821510077	0.0337439851969771	0.00824489889476408	0.0337439851969771	1.25103984075845	PsoOvis1B000805	pleckstrin homology domain-containing family G member 5-like
PsoOvis1B007927T1	0.0327307104900954	0.627873125006686	0.405176455509476	0.189745219482779	4.92373781723953	0.0641489590098963	0.00818582400094231	0.0104373897242196	0.0458190484739099	0.0458190484739099	1.32425086913624	PsoOvis1B007927	cytochrome p450 4v2-like
PsoOvis1B009592T1	0.0328131536870486	0.628255440841258	0.652238198129136	0.3055892935593	6.55298858879876	0.239686179735309	0.00149673437850476	0.138580490128603	0.0151675569660281	0.138580490128603	1.57160449381517	PsoOvis1B009592	partial
PsoOvis1B013903T2	0.0328450226714877	0.628255440841258	0.601273717698008	0.281762621431137	4.74501047179754	0.183126537923937	0.0656608858140542	0.0276735052429726	0.0534243764395648	0.0534243764395648	1.51705534390129	PsoOvis1B013903	putative palmitoyltransferase ZDHHC11,protein_coding,protein_coding,protein_coding
PsoOvis1B001007T1	0.0330290976006016	0.628292099538958	-0.363733715325641	0.170628464182028	5.95662195246412	0.0692834642178614	0.0202551326763331	0.0167358667217713	0.0234159765073431	0.0234159765073431	0.777150697726103	PsoOvis1B001007	tyrosineITK/TSK-likeprotein kinase Btk29A,tyrosineITK/TSK-likeprotein kinase Btk29A,protein_coding
PsoOvis1B008517T2	0.0330357146906986	0.628292099538958	-0.366068361765276	0.171730133179819	6.05694909264354	0.0668262577638837	0.0224341811935178	0.0108463739542699	0.0218026767694198	0.0218026767694198	0.775894087844871	PsoOvis1B008517	Mitochondrial glutamate carrier 1,Mitochondrial glutamate carrier 1
PsoOvis1B009834T1	0.0329513947241354	0.628292099538958	0.202297339963014	0.0948561493720496	6.84158004060757	0.0230744910152645	0.00101765063708084	0.0124788829734581	0.0120985570779888	0.0124788829734581	1.15052899335287	PsoOvis1B009834	factor a 3
PsoOvis1B010862T1	0.0330108409986006	0.628292099538958	1.11558567058134	0.523269744214734	3.21183911839528	0.701932886774591	0.0484644923690244	0.362252345446805	0.256093620215346	0.362252345446805	2.16682954979549	PsoOvis1B010862	protein_coding
PsoOvis1B000335T1	0.0333859552426066	0.62842367092604	1.23014898734734	0.578237600061378	4.14354073591785	0.855210425871197	0.0231707206880937	0.47836736249902	0.094067793503467	0.47836736249902	2.34591214867728	PsoOvis1B000335	protein_coding
PsoOvis1B001284T1	0.0333072756843692	0.62842367092604	-0.273040944745998	0.128287032869184	10.3062763245626	0.0421144826151904	3.77475276025143e-05	0.0246485966759662	0.0125514418333928	0.0246485966759662	0.827573328605374	PsoOvis1B001284	ribosomal L4,ribosomal L4,ribosomal L4
PsoOvis1B002023T1	0.0334202628269839	0.62842367092604	-0.448902340241174	0.211049739785398	8.26221746638043	0.113904384518382	0.000350494537485783	0.0664624944577407	0.00801395453517017	0.0664624944577407	0.732600027217916	PsoOvis1B002023	protein_coding
PsoOvis1B003867T1	0.0331441844506008	0.62842367092604	1.00328545109115	0.470952548971845	3.47999945673733	0.568130072971047	0.0379021460398794	0.294792309034738	0.190317583822778	0.294792309034738	2.00455979236099	PsoOvis1B003867	protein_coding
PsoOvis1B007590T1	0.0331916882392767	0.62842367092604	-0.173538654770422	0.0814828463961191	7.28082492056077	0.0130400009956346	0.000674105288012883	0.00433252169420752	0.00928507609720742	0.00928507609720742	0.886665191788527	PsoOvis1B007590	protein_coding
PsoOvis1B011532T1	0.0333122716657316	0.62842367092604	0.216895795537272	0.101910379834604	9.10737274990221	0.0265760064581644	9.69288999016886e-05	0.0154816593771483	0.0089709655602955	0.0154816593771483	1.16223015772995	PsoOvis1B011532	Cysteine dioxygenase type 1
PsoOvis1B011974T1	0.0332950581579459	0.62842367092604	0.361565561675135	0.169868145598187	6.59568673128385	0.0738451208835969	0.00117259961411251	0.0421101807193377	0.0146457014479231	0.0421101807193377	1.28481938193535	PsoOvis1B011974	protein_coding
PsoOvis1B012076T4	0.0333878190689476	0.62842367092604	-0.173363974810411	0.081491451595063	7.82656736249506	0.012844511655779	0.00198005055559235	0.00280493860335717	0.00798123446901341	0.00798123446901341	0.886772554753495	PsoOvis1B012076	EF-hand and zinc finger domain containing protein,EF-hand and zinc finger domain containing protein,solute carrier family 41 member 1,protein_coding,protein_coding
PsoOvis1B001627T1	0.0334781181538963	0.628623676985643	-0.15880194549087	0.0746845661464067	7.81660546006688	0.00861741741059467	0.000376975834653106	0.00093802421920882	0.0079897007960624	0.0079897007960624	0.895768633596633	PsoOvis1B001627	dnaJ homolog shv-like
PsoOvis1B000148T3	0.0337366414437445	0.632585785268409	-0.839081255702465	0.395195512034931	7.44867957095711	0.398632597380429	0.188729778602594	0.0455394604962321	0.00867062591172859	0.0455394604962321	0.558999440539762	PsoOvis1B000148	serine/threonine-protein phosphatase pp1-beta catalytic subunit,protein_coding,protein_coding
PsoOvis1B003649T2	0.0338680324653995	0.634156281591932	0.499405248675064	0.235386490511802	5.267270811353	0.138082302204959	0.0469485877387551	0.0321271891158685	0.0361616121344392	0.0361616121344392	1.41363067269994	PsoOvis1B003649	Acetylcholinesterase-1 like protein,protein_coding,bile salt-activated lipase-like
PsoOvis1B002473T1	0.0340346399051648	0.635265979344507	0.397314659828646	0.187442544024771	6.51516899698452	0.0895193304469996	0.00152675227419044	0.0511753086915266	0.0156401857205545	0.0511753086915266	1.31705414758497	PsoOvis1B002473	partial
PsoOvis1B012882T1	0.0341088222654541	0.635265979344507	0.340685005305873	0.1607927892891	5.36194074974577	0.061779043926146	0.00457210417459334	0.0291268484179908	0.0342093774564602	0.0342093774564602	1.26635772992251	PsoOvis1B012882	l-xylulose reductase
PsoOvis1B013088T1	0.0340229082570708	0.635265979344507	0.350403414078738	0.165300217120486	6.96028320112644	0.0696237599155067	0.000891915626790932	0.0400943270433289	0.0112234285109909	0.0400943270433289	1.27491707659071	PsoOvis1B013088	protein_coding
PsoOvis1B013728T3	0.0341181683490815	0.635265979344507	-0.268488456830302	0.126724861156097	6.69332724678259	0.0298304262118584	0.0105646938163173	-0.000308930345663254	0.013524091836231	0.013524091836231	0.830188897393199	PsoOvis1B013728	domain only 3-like,protein_coding,protein_coding,protein_coding,protein_coding
PsoOvis1B013358T1	0.0342055715740214	0.636003874811379	0.304615149218936	0.143846525164149	8.34775821043854	0.0526673041022626	0.0018724732254227	0.0291652609772775	0.00806529708295118	0.0291652609772775	1.23508912298551	PsoOvis1B013358	DNA topoisomerase 2-beta,DNA topoisomerase 2-beta
PsoOvis1B002637T1	0.0344225424391157	0.639067481622	0.253031959138946	0.119631945346574	6.21739717796424	0.0257822399535011	0.00202312630209559	0.0061952340101458	0.0194445772190129	0.0194445772190129	1.19170897348008	PsoOvis1B002637	cytochrome P450 3A41-like isoform X3
PsoOvis1B007201T3	0.0344663450615636	0.639067481622	0.551087588055631	0.260614105981659	5.68067503795521	0.172612913596635	0.0486135802259661	0.0532659881289629	0.0283092985281462	0.0532659881289629	1.46518982565696	PsoOvis1B007201	metalloproteinase-2-like,metalloproteinase-16,protein_coding,metalloproteinase-17
PsoOvis1B001980T2	0.0346738831617825	0.642021427722963	-3.00372214874732	1.42211826095607	2.16803340415283	5.13360844183624	1.25781961967758	1.77581090253951	0.801267093210988	1.77581090253951	0.124677916052725	PsoOvis1B001980	protein_coding,protein_coding
PsoOvis1B001311T1	0.0348093663625608	0.643634853312183	0.160324769423101	0.0759628148523796	8.21942209327006	0.0146356285955274	0.00034295350093592	0.00831257035950943	0.00799184826730978	0.00831257035950943	1.11753868225473	PsoOvis1B001311	unconventional myosin-Id-like,unconventional myosin ID, partial
PsoOvis1B003937T1	0.0350013935348241	0.646287867030671	0.672609754531179	0.319023036212456	3.83651101649703	0.185130178008571	0.0235810365880084	0.0381802302137712	0.129082509863312	0.129082509863312	1.59395373418764	PsoOvis1B003937	disintegrin and metalloproteinase with thrombospondin motifs 16-like
PsoOvis1B004223T1	0.0351936763880307	0.648811590993143	-0.211550631103634	0.100445529128141	8.88400656266913	0.0255332660423024	0.000131738740135952	0.0150022177426124	0.00861559292109881	0.0150022177426124	0.863608512414438	PsoOvis1B004223	CAD
PsoOvis1B008492T1	0.0352842779147476	0.648811590993143	-0.214869658454472	0.102071930726615	7.37794984778486	0.0263531058880131	0.000609803138522461	0.015018215424866	0.00888995532465837	0.015018215424866	0.861624000369729	PsoOvis1B008492	protein_coding
PsoOvis1B012086T1	0.0352504627871197	0.648811590993143	-0.167218050379725	0.0794207911026954	9.31271417446817	0.0158195498766826	9.04302972435967e-05	0.0091983034088112	0.00937106279182336	0.00937106279182336	0.890558290558517	PsoOvis1B012086	shock 90
PsoOvis1B008771T1	0.0354851336840414	0.650707416991244	0.32412562343705	0.154141588790106	5.50676986501644	0.048924519978459	0.00416562326093527	0.0175934942989672	0.031473820831172	0.031473820831172	1.25190546424138	PsoOvis1B008771	receptor potential-gamma
PsoOvis1B010150T1	0.0354720064103955	0.650707416991244	0.194334956744631	0.092411578562412	7.8922177643591	0.0215777024467575	0.000396912617506123	0.0124129371610891	0.00793840042584014	0.0124129371610891	1.14419659543738	PsoOvis1B010150	XII-like protease CTRL-1,histone H2B-like
PsoOvis1B004187T5	0.0359737670392465	0.657855440375671	0.675119967157209	0.321911262627892	5.06763549953028	0.243404136834458	0.114329321950278	0.0190057353224128	0.0411109695597466	0.0411109695597466	1.59672954307331	PsoOvis1B004187	protein_coding,protein_coding,protein_coding,protein_coding,non_sense_mediated_decay,protein_coding,protein_coding,protein_coding,protein_coding
PsoOvis1B009465T1	0.0359541236696165	0.657855440375671	0.280029684721033	0.133509850237517	5.94569890910622	0.043120614887233	0.00313967350385146	0.0213548609833292	0.0235976466618148	0.0235976466618148	1.21421986778115	PsoOvis1B009465	protein_coding
PsoOvis1B010631T1	0.0360798593086078	0.658890489678321	0.24079904901318	0.114883601766065	6.32399154918649	0.0241215442514007	0.00175900519562907	0.00664885686650224	0.0180383577364865	0.0180383577364865	1.18164694551059	PsoOvis1B010631	Ceramide kinase
PsoOvis1B001016T1	0.0363907367706944	0.659142692011231	0.734008058913648	0.350774665740937	3.68235347966208	0.299193509417836	0.0322425868260658	0.139711363489911	0.152321712362434	0.152321712362434	1.66325348767992	PsoOvis1B001016	protein_coding
PsoOvis1B001145T1	0.0363825483278623	0.659142692011231	0.203619020167421	0.0973031082849685	6.73321985956201	0.0202124771688903	0.00109854816788165	0.0086192837780032	0.0131032941549928	0.0131032941549928	1.15158349766898	PsoOvis1B001145	protein_coding,protein_coding
PsoOvis1B012079T1	0.0362642439195292	0.659142692011231	-0.156372739733783	0.0746782778746058	7.87216574547298	0.00967312182412239	0.000416173497067768	0.00250556613364189	0.0079490942824075	0.0079490942824075	0.897278196785855	PsoOvis1B012079	translocon-associated protein subunit gamma-like
PsoOvis1B013655T1	0.0362492764006896	0.659142692011231	0.247150419580692	0.118021125377008	6.62641715113393	0.0278798073586366	0.00661298004633187	0.00533053043987184	0.0142804990065514	0.0142804990065514	1.18686053673698	PsoOvis1B013655	lipoamide acyltransferase component of branched-chain alpha-keto acid dehydrogenase complex, mitochondrial,lipoamide acyltransferase component of branched-chain alpha-keto acid dehydrogenase complex, mitochondrial
PsoOvis1B013910T1	0.0363738000749874	0.659142692011231	0.294906126866707	0.140919742734185	5.75923104371404	0.0428884335087493	0.00292613572226216	0.0180707972898535	0.0268614251161412	0.0268614251161412	1.2268051490248	PsoOvis1B013910	morphogenetic 4-like isoform X1
PsoOvis1B014704T1	0.036196034974031	0.659142692011231	-0.347061516062623	0.165684094106239	5.53478324761222	0.0400794617804516	0.0102139337352609	-0.00528399248407846	0.0309628948244467	0.0309628948244467	0.786183768797083	PsoOvis1B014704	,,
PsoOvis1B007778T1	0.0364580291051913	0.659464322659526	1.0233058408865	0.489202930209674	3.15071398264593	0.601329861508605	0.053443804966535	0.305535455422062	0.274021371781177	0.305535455422062	2.03257113065767	PsoOvis1B007778	Casein kinase I isoform gamma-1
PsoOvis1B009321T1	0.0365978247171346	0.661094763173967	1.16816561271924	0.558871440257456	2.99073986300432	0.784188013704443	0.0759257455711972	0.392580184531967	0.327034236884157	0.392580184531967	2.24725776294088	PsoOvis1B009321	protein_coding
PsoOvis1B000280T2	0.0368293011473096	0.664244144452404	0.333634423478653	0.159813290666975	5.7551960667863	0.0640419240075484	0.0079000543228771	0.0304103774878333	0.0269351006285417	0.0304103774878333	1.26018402258773	PsoOvis1B000280	protein_coding,protein_coding
PsoOvis1B000401T1	0.0368883191580392	0.664244144452404	-0.452071884885363	0.216613477370897	4.60500466012253	0.0945485616828156	0.00983107614965375	0.0317162550399395	0.0605510217184146	0.0605510217184146	0.730992300281329	PsoOvis1B000401	ceramide-1-phosphate transfer protein-like
PsoOvis1B010349T1	0.0369218558472755	0.664244144452404	0.415742009680071	0.199241162993033	4.80148075374737	0.0746759618173429	0.00869709148345546	0.0198323288084135	0.0508484700627692	0.0508484700627692	1.33398459820066	PsoOvis1B010349	partial
PsoOvis1B003411T1	0.0371315986973804	0.665880532705988	-0.227190221501119	0.108999988630194	6.47201518316027	0.0273470116615795	0.00163516720973328	0.0131928235875938	0.0161863290723402	0.0161863290723402	0.854297093112741	PsoOvis1B003411	protein_coding
PsoOvis1B006405T3	0.0371628660557762	0.665880532705988	0.454003494538778	0.217855066225532	6.25198895093014	0.118788747772184	0.00626512895898055	0.0649261158612161	0.0189738960278672	0.0649261158612161	1.36983629801971	PsoOvis1B006405	protein_coding,protein_coding,protein_coding
PsoOvis1B014133T1	0.0371605780035547	0.665880532705988	0.32368474113029	0.155319310209016	7.78247445408201	0.0603804492407405	0.000485419661443724	0.0357007125242633	0.00802263492271573	0.0357007125242633	1.25152294497986	PsoOvis1B014133	succinylmitochondrial-likeCoA:3-ketoacid:3-ketoacid coenzyme A transferase 1, mitochondrial
PsoOvis1B001053T1	0.0372838893640272	0.666255596111804	1.23288899557777	0.591983228606914	2.76904666353949	0.50056245802714	0.108201131612929	-0.0525037873602925	0.417465082814869	0.417465082814869	2.35037180662901	PsoOvis1B001053	finger ZIC 4-like
PsoOvis1B003853T1	0.0372529462099812	0.666255596111804	0.344841890599123	0.165552097589185	5.28794936222046	0.0570326457241961	0.00539193745307509	0.0213053961351786	0.0357193080711933	0.0357193080711933	1.27001179040103	PsoOvis1B003853	protein_coding
PsoOvis1B005161T3	0.037361004429263	0.666738675558683	3.30850434994574	1.58925397162804	2.41116709032722	5.92360932437259	3.17179327754221	0.127892990319831	0.616799001961031	0.616799001961031	9.90738523171662	PsoOvis1B005161	finger ush,finger ush,protein_coding
PsoOvis1B007550T1	0.0374156984255587	0.666820874350017	-0.219070310221504	0.105261589160178	6.61368878338198	0.027693542829195	0.00143626015991791	0.0151837430688711	0.0144305703364946	0.0151837430688711	0.859118884483017	PsoOvis1B007550	protein_coding
PsoOvis1B001204T1	0.0376880275552961	0.670776351395263	0.775732275466654	0.373265546404957	3.96234199367617	0.347720770719791	0.0201299141433736	0.188860838056113	0.113134669947284	0.188860838056113	1.71205882856557	PsoOvis1B001204	protein_coding
PsoOvis1B011600T1	0.0377476728321847	0.670940945814252	0.308750125355612	0.148610162519877	6.47424463141082	0.0550999684571533	0.00190568825532006	0.0312217823509564	0.0161580255135182	0.0312217823509564	1.23863414788738	PsoOvis1B011600	membrane 2
PsoOvis1B009202T1	0.0378363632427346	0.671620671800701	-0.305156142878535	0.14694825911543	6.79731991218653	0.0538486304894181	0.00118429486288537	0.031206391422698	0.0124826645334494	0.031206391422698	0.809354615360156	PsoOvis1B009202	midasin-like, partial
PsoOvis1B003011T1	0.0380782922033188	0.674117425668595	0.803144647563049	0.387242237273614	6.15998768182666	0.37346025786716	0.020962768509815	0.203972056983196	0.0202556735353891	0.203972056983196	1.74490035005854	PsoOvis1B003011	Solute carrier family 12 member 8,Solute carrier family 12 member 8,Solute carrier family 12 member 8
PsoOvis1B006947T1	0.0380625261668495	0.674117425668595	-0.159713747400812	0.0770008816427672	8.99190983976408	0.0110502581405132	0.000116389053132674	0.00413075320670501	0.00877731460751249	0.00877731460751249	0.895202675109465	PsoOvis1B006947	histone H4
PsoOvis1B000808T1	0.0381731280079741	0.67413270265619	-0.260125349868683	0.12548311328694	7.37629609300248	0.0391947733575109	0.000609445795631894	0.0230095717846425	0.00889571596083356	0.0230095717846425	0.835015365208194	PsoOvis1B000808	protein-associating with the carboxyl-terminal domain of ezrin-like
PsoOvis1B001428T1	0.0385055286757589	0.67413270265619	0.294108128873782	0.142120191395441	5.77111290568891	0.0501876560036233	0.00333910532103748	0.0269581178823776	0.0266451408576373	0.0269581178823776	1.22612675385816	PsoOvis1B001428	---NA---
PsoOvis1B003459T1	0.0385971648295206	0.67413270265619	-0.612504344874625	0.296116691624624	3.98340139857058	0.171051558106162	0.0208301099995961	0.0522987479492468	0.110697532588473	0.110697532588473	0.654060345921471	PsoOvis1B003459	protein_coding
PsoOvis1B004874T1	0.0386361640596915	0.67413270265619	0.845736567478228	0.408955407964323	3.60686444362979	0.415274533314876	0.0308689926985873	0.219997795856312	0.165438763178558	0.219997795856312	1.79718206229044	PsoOvis1B004874	protein_coding
PsoOvis1B005925T1	0.0383308696880469	0.67413270265619	0.198515538132152	0.0958410858691974	7.3463283918442	0.0228451421526736	0.000723154820675046	0.0130551157902053	0.0090060963038254	0.0130551157902053	1.1475170090608	PsoOvis1B005925	protein_coding
PsoOvis1B006740T1	0.0383940742282883	0.67413270265619	-0.272762591828331	0.131729744405086	5.96903823426802	0.0286921537897392	0.00281822064374652	0.00514718478058669	0.0232108676977975	0.0232108676977975	0.827733015627254	PsoOvis1B006740	protein_coding
PsoOvis1B008080T1	0.0384022757850198	0.67413270265619	-0.570966353643398	0.275757891024482	5.0539772597632	0.189051670452576	0.0074300519609466	0.106633569732459	0.0415079658129257	0.106633569732459	0.673165733943914	PsoOvis1B008080	protein_coding
PsoOvis1B008256T1	0.0385784725902078	0.67413270265619	-0.211389983867887	0.102187162013295	6.61639627821493	0.0252882725968508	0.00126482266833278	0.0135883710978563	0.0143985014521643	0.0143985014521643	0.863704682457959	PsoOvis1B008256	protein_coding
PsoOvis1B008816T1	0.0385256974271698	0.67413270265619	0.309451821910684	0.149550179090955	6.71274695011351	0.0555664363045165	0.0012047978846785	0.0323430862145264	0.0133161669366758	0.0323430862145264	1.23923674004387	PsoOvis1B008816	zinc-finger double domain containing protein
PsoOvis1B013509T1	0.0382783921044425	0.67413270265619	0.193154135335202	0.0932273552603358	6.85401348672425	0.0200391988807596	0.00103933694503254	0.0100189666570085	0.0119976727082228	0.0119976727082228	1.14326047309263	PsoOvis1B013509	protein_coding
PsoOvis1B013990T2	0.0386054233576221	0.67413270265619	3.30072509386536	1.59581126215476	0.957215366372734	3.31234647910673	1.03320258342024	-0.978314289014005	2.78671779320974	2.78671779320974	9.85410670456216	PsoOvis1B013990	ADP-ribosylation factor 13B,ADP-ribosylation factor 13B
PsoOvis1B002337T1	0.0387429624053103	0.675111333117666	0.251199286614727	0.121533936383602	6.2743106266612	0.0202188427737398	0.00347829066857055	-0.00186764279980137	0.0186774558707696	0.0186774558707696	1.19019609263582	PsoOvis1B002337	factor c subunit 2
PsoOvis1B006881T1	0.038916114537072	0.677242134420966	0.48310103122718	0.233938985602141	4.43986062400253	0.122548180855109	0.011548499648753	0.0541167490303462	0.070542673828085	0.070542673828085	1.39774485181124	PsoOvis1B006881	UDP-glucuronosyltransferase 2B7-like
PsoOvis1B001766T2	0.039080467790034	0.677810942871712	-0.507199755775692	0.245815084517046	5.09800683112638	0.149685544609023	0.043923776470404	0.0467138071937796	0.0402598166210386	0.0467138071937796	0.703586762187536	PsoOvis1B001766	Phosphoacetylglucosamine mutase,protein_coding,protein_coding
PsoOvis1B002130T1	0.0393366129960248	0.677810942871712	0.346828576027801	0.168310424279738	7.53252087988686	0.0700810970503121	0.0290365691332066	0.0134560292486317	0.00845106671053314	0.0134560292486317	1.27176188442009	PsoOvis1B002130	Hepatocyte nuclear factor 4-alpha,Hepatocyte nuclear factor 4-alpha
PsoOvis1B003146T2	0.0392172182311951	0.677810942871712	0.275903516447801	0.133810301761785	6.61082298644729	0.044323061345575	0.00706357031533515	0.0197942249710348	0.0144645982256532	0.0197942249710348	1.21075210940822	PsoOvis1B003146	domain-containing 2,domain-containing 2,domain-containing 2
PsoOvis1B004329T1	0.0393561074768898	0.677810942871712	0.823677692761347	0.399757365213069	5.66344984942909	0.39530062371631	0.00574046701472579	0.233968459548417	0.0286252297170573	0.233968459548417	1.76991207538408	PsoOvis1B004329	protein_coding
PsoOvis1B004781T1	0.0393222780106999	0.677810942871712	1.11631860799338	0.541692293920437	3.93568787849823	0.725966819917024	0.0330052215967867	0.407140590342391	0.11631048068208	0.407140590342391	2.16793065147163	PsoOvis1B004781	protein_coding
PsoOvis1B011331T1	0.0391955140361118	0.677810942871712	0.54842438100206	0.265950647624224	5.88753191371021	0.109548200358754	0.0815107606788025	-0.0573639983594201	0.0245838597788135	0.0245838597788135	1.4624875882803	PsoOvis1B011331	glutamate receptor ionotropic, NMDA 3A-like,glutamate receptor ionotropic, NMDA 3A-like
PsoOvis1B012531T1	0.0393494627527896	0.677810942871712	0.230939551377313	0.112078632394975	6.390933330705	0.0206140313754524	0.00163177736069321	0.00413585821223916	0.0172106523985987	0.0172106523985987	1.17359900369656	PsoOvis1B012531	semaphorin-1A-like isoform X2
PsoOvis1B013336T1	0.0392160741477737	0.677810942871712	-2.97267904812492	1.44170965192537	2.15975806477427	5.14527828149398	1.50174325972836	1.61604682095378	0.808387948785861	1.61604682095378	0.127389736423105	PsoOvis1B013336	B-H1-like, partial,B-H1-like, partial,protein_coding,B-H1-like, partial,B-H1-like, partial
PsoOvis1B000265T1	0.0395713748248372	0.679197211627077	-0.318668170341379	0.154828915645074	7.40985020163107	0.0592312125804118	0.002653083549537	0.033304906130207	0.00878577199741985	0.033304906130207	0.801809729875903	PsoOvis1B000265	RNA-dependent rna polymerase 1,RNA-dependent rna polymerase 1,non_sense_mediated_decay
PsoOvis1B006018T1	0.0396916871212999	0.679197211627077	0.322715960774008	0.156891039243982	8.85304300517555	0.0607814352355559	0.000538669639584039	0.0363835276530012	0.00857251334732053	0.0363835276530012	1.25068282020197	PsoOvis1B006018	glutamine synthetase-like isoform X2,glutamine synthetase-like isoform X2
PsoOvis1B009946T1	0.0396810248366554	0.679197211627077	0.440320560889436	0.214053955481381	4.66007337598599	0.0707459807546232	0.011114344975137	0.00461230733989665	0.0576142988107008	0.0576142988107008	1.3569057928265	PsoOvis1B009946	long-chain fatty acid transport
PsoOvis1B009955T1	0.0395616120380596	0.679197211627077	0.20586703602793	0.100018129169372	6.67888436065102	0.0158055681109823	0.00132311617712682	0.0025408802655039	0.0136823230666849	0.0136823230666849	1.15337930057017	PsoOvis1B009955	protein_coding
PsoOvis1B012788T3	0.0396253711998325	0.679197211627077	0.711772525629522	0.345918104444875	4.5423069939881	0.202259541386683	0.115364509596419	-0.0525226309534516	0.0641244928776841	0.0641244928776841	1.63781513577601	PsoOvis1B012788	KIF3B,kinesin KIF3B isoform X2,protein_coding
PsoOvis1B000997T1	0.0399322389026208	0.680688727926493	0.256096606116711	0.124654632840142	6.11733116544411	0.022213986333361	0.00242604186449294	0.000746889178021444	0.020882124368273	0.020882124368273	1.19424315361467	PsoOvis1B000997	poz domain containing 4
PsoOvis1B004216T1	0.0398428067201248	0.680688727926493	0.407094684192412	0.198063468475932	6.14101833443598	0.092189015867639	0.0383119265417014	0.0147770625812024	0.0205317797753731	0.0205317797753731	1.32601278376937	PsoOvis1B004216	Dynein heavy chain, cytoplasmic,Dynein heavy chain, cytoplasmic
PsoOvis1B006193T1	0.0399058252356368	0.680688727926493	0.332008120768721	0.161582956891548	5.35512735728762	0.0495834491374076	0.00481929896350285	0.015823990362115	0.034344278973221	0.034344278973221	1.25876425892788	PsoOvis1B006193	protein_coding
PsoOvis1B003794T1	0.0401534836218676	0.681215413741381	-1.1367526353883	0.553928072368932	7.01435005321367	0.755865537448702	0.216143509685251	0.24411095435229	0.010848296089623	0.24411095435229	0.454782096191817	PsoOvis1B003794	protein_coding
PsoOvis1B005643T3	0.0402068060957628	0.681215413741381	1.26036213881852	0.614325945676571	4.24771862753418	0.867901897437375	0.481249334758509	0.00793576667551416	0.0848452165386099	0.0848452165386099	2.39555865612986	PsoOvis1B005643	roadkill-like, partial,roadkill-like, partial,protein_coding,roadkill-like, partial
PsoOvis1B006520T1	0.0402195272749656	0.681215413741381	0.822984376651204	0.401164767925865	4.47064174781819	0.396310790493607	0.0167474944564422	0.224652262081077	0.0685342991123002	0.224652262081077	1.76906171289442	PsoOvis1B006520	protein white isoform X1
PsoOvis1B007279T1	0.0401412751452835	0.681215413741381	0.374640811747056	0.18254750208455	6.00801693142097	0.0820950299687185	0.00271981359521846	0.0472655721807445	0.0225768222493365	0.0472655721807445	1.29651672027561	PsoOvis1B007279	and sea domain containing
PsoOvis1B007666T2	0.0402701517775458	0.681215413741381	0.30058420094515	0.146557300908316	6.23639466741059	0.0430573756728477	0.0130341733916356	0.00690597300273632	0.0191843902826606	0.0191843902826606	1.23164305051481	PsoOvis1B007666	ribose-5-phosphate isomerase,ribose-5-phosphate isomerase
PsoOvis1B011021T1	0.0400789766213209	0.681215413741381	0.89137423133514	0.434195264347809	3.26623650803277	0.423119374993201	0.0416649507860659	0.189278760347319	0.241123340587029	0.241123340587029	1.85494219764319	PsoOvis1B011021	protein_coding
PsoOvis1B008390T1	0.0403288766552769	0.681343064608758	-0.181969800728274	0.0887499771347234	7.00959540721349	0.0109649057895012	0.000934048160837078	0.000354705934631624	0.0108807895012838	0.0108807895012838	0.881498609719002	PsoOvis1B008390	protein_coding
PsoOvis1B002767T1	0.0403922536304478	0.681548887936821	-0.228417742782337	0.111438783676465	7.4845942371146	0.0305547225740813	0.000553786313517433	0.0180741174474176	0.00857176013831933	0.0180741174474176	0.853570521087456	PsoOvis1B002767	Abl interactor 2
PsoOvis1B010964T2	0.0405386182602654	0.68315268974546	3.45093271553876	1.68484618412477	1.03231917720944	3.57468557240394	1.67082213540109	-1.66831639758708	2.58723786083863	2.58723786083863	10.935389598563	PsoOvis1B010964	merlin-like isoform X2,merlin-like isoform X2
PsoOvis1B000323T3	0.0412141259750706	0.684862920405809	-0.407654748259664	0.199696709952487	6.46436227726236	0.0977092492926122	0.0421633202324001	0.0176548437163715	0.0162835073484	0.0176548437163715	0.753847836724349	PsoOvis1B000323	transporter 12,transporter 12,transporter 12
PsoOvis1B000701T1	0.0408499061570572	0.684862920405809	0.858875175214542	0.41997754486085	4.44818698189863	0.432957335804759	0.0158187257081965	0.248752981572824	0.0699923493857321	0.248752981572824	1.81362373281916	PsoOvis1B000701	protein_coding
PsoOvis1B001520T1	0.0411914438747478	0.684862920405809	-0.595616735030833	0.291740486538769	5.75297433625171	0.20856280229769	0.0404654249975612	0.0872033422312553	0.0269757161841808	0.0872033422312553	0.661761499524209	PsoOvis1B001520	nadp-dependent malic enzyme,nadp-dependent malic enzyme
PsoOvis1B004032T1	0.0410740929482713	0.684862920405809	0.274487459077536	0.134369479329669	5.90252568987404	0.0334087544002109	0.0027560548535643	0.0107511262001334	0.0243266806094254	0.0243266806094254	1.20956429545199	PsoOvis1B004032	domain containing
PsoOvis1B008467T1	0.0411573699046583	0.684862920405809	-0.418272639084528	0.204840693076602	5.08319313666074	0.0771967150882098	0.0222698912105772	0.00861900242215939	0.0406696730995766	0.0406696730995766	0.748320063246328	PsoOvis1B008467	repeat 30A,repeat 30A
PsoOvis1B009128T2	0.040836861008493	0.684862920405809	-2.08658691035183	1.0202448076852	2.34936375767097	2.50776175165448	0.901933542517932	0.600076796630822	0.659415658894996	0.659415658894996	0.235437019619988	PsoOvis1B009128	protein_coding,protein_coding
PsoOvis1B009801T2	0.041009612217641	0.684862920405809	-0.552219895641328	0.270241278635736	4.53410775040275	0.169379742893277	0.0449346138413195	0.0524350098469824	0.0646109091766964	0.0646109091766964	0.681969963625827	PsoOvis1B009801	mitochondrial sodium calcium exchanger protein-like isoform X1,mitochondrial sodium calcium exchanger protein-like isoform X1
PsoOvis1B010942T1	0.0411879714794171	0.684862920405809	0.375025833642566	0.18368917167036	5.3875521432691	0.0470350604811002	0.0169039745138996	-0.0108517898747625	0.0337085931695151	0.0337085931695151	1.29686277673782	PsoOvis1B010942	hemicentin-2-like isoform X2,hemicentin-2-like isoform X2
PsoOvis1B011571T1	0.0412152046662891	0.684862920405809	-0.781712313798259	0.382937297726701	3.43398522022495	0.286233967545178	0.0197065859798328	0.108933070372704	0.200254875005509	0.200254875005509	0.581676000569417	PsoOvis1B011571	protein_coding
PsoOvis1B012158T1	0.0412152046662891	0.684862920405809	-0.781712313798259	0.382937297726701	3.43398522022495	0.286233967545178	0.0197065859798328	0.108933070372704	0.200254875005509	0.200254875005509	0.581676000569417	PsoOvis1B012158	protein_coding
PsoOvis1B012835T1	0.0409396914261646	0.684862920405809	0.279810399344919	0.136884147746021	7.23915931461274	0.0459728817594544	0.000720126854832451	0.0273857780013993	0.00948758168666048	0.0273857780013993	1.21403532398052	PsoOvis1B012835	Retrovirus-related Pol polyprotein from transposon TNT 1-94
PsoOvis1B013225T1	0.0412574222313122	0.684862920405809	0.153208520640863	0.0750678594597801	7.76921538959166	0.00936550962008748	0.000415705664593417	0.00248886231165518	0.00803706962121653	0.00803706962121653	1.11203987513516	PsoOvis1B013225	protein_coding
PsoOvis1B003302T1	0.0414768631112193	0.687648167620999	0.206629329901609	0.101351924637036	6.6345313037968	0.015584282129523	0.00122254526329154	0.00224692740776667	0.0141857736781557	0.0141857736781557	1.15398888629078	PsoOvis1B003302	myocyte-specific enhancer factor 2c-like
PsoOvis1B012537T2	0.0417039023415758	0.690552303325122	3.3850910721245	1.66224054266658	2.6586852059459	6.75330481599447	3.45957481551472	0.68499061701201	0.471134664189827	0.68499061701201	10.4475377912021	PsoOvis1B012537	hydrogen exchanger 8,protein_coding,protein_coding
PsoOvis1B012147T5	0.0417825191656192	0.690994630623464	0.510268463553669	0.25066243941135	5.00717713491199	0.139389680869617	0.0513060851331429	0.0252908016173446	0.0429414026643299	0.0429414026643299	1.42431521428647	PsoOvis1B012147	leucine zipper transcriptional factor,protein_coding,protein_coding,protein_coding,protein_coding
PsoOvis1B014757T1	0.0418812245703112	0.691767670849321	0.22844780011138	0.112275998663468	8.02291635189957	0.0307835990637735	0.000299366211024167	0.0186094836027943	0.00792058431827756	0.0186094836027943	1.17157377119336	PsoOvis1B014757
PsoOvis1B001816T2	0.0420097366058078	0.692172801278614	0.589878217496649	0.290091151332657	6.9161262935168	0.205370344740915	0.0228506904382201	0.10337862368404	0.0115367794220064	0.10337862368404	1.50511969008081	PsoOvis1B001816	dnaJ homolog subfamily A member 1,protein_coding,protein_coding
PsoOvis1B008355T1	0.042006553776342	0.692172801278614	-0.206344403042435	0.101474771353732	9.07027742725179	0.025129958865632	0.000119760923472601	0.0153259329084657	0.00890637266086214	0.0153259329084657	0.866730631148158	PsoOvis1B008355	ribosomal S23
PsoOvis1B007004T1	0.0420729134809034	0.692356856824805	0.331920305610535	0.163282466026493	5.33820857688227	0.0508309241484803	0.00530915229631488	0.0169153444105635	0.0346825932712244	0.0346825932712244	1.25868764175288	PsoOvis1B007004	protein_coding
PsoOvis1B001414T1	0.0421468997295826	0.692718118641893	-0.391169870723877	0.192498534935345	5.75163063227288	0.0903709834713454	0.00936902183307694	0.0462145070953043	0.0270002971118061	0.0462145070953043	0.762511039164751	PsoOvis1B001414	and MYND domain-containing 5
PsoOvis1B013778T2	0.0422339360371136	0.693292713270152	0.202137755386306	0.0995160473655944	6.95511128371491	0.0231319906002232	0.00359529344966845	0.00999731774337971	0.0112598720752384	0.0112598720752384	1.15040173393721	PsoOvis1B013778	lysosomal acid phosphatase-like,lysosomal acid phosphatase-like
PsoOvis1B011356T3	0.0422896402155879	0.693352192352366	0.441992587339565	0.21765972400311	6.93562686710036	0.11545814072267	0.0316308114187691	0.0394328217608963	0.0113978363370447	0.0394328217608963	1.35847930457648	PsoOvis1B011356	CXXC-type zinc finger protein 1-like,CXXC-type zinc finger protein 1,protein_coding
PsoOvis1B009208T4	0.0423838709192442	0.694042402887943	0.376273175507876	0.185380792187779	6.54546162626163	0.0605102598140389	0.0362880862957078	-0.0137433250057029	0.0152609708725447	0.0152609708725447	1.29798451812169	PsoOvis1B009208	specificity phosphatase 10,protein_coding,protein_coding,protein_coding
PsoOvis1B008770T3	0.0424480882252981	0.694240047350606	0.420560464432388	0.207264515512001	4.8401316160066	0.102018472075222	0.0152630406216059	0.0459333853810755	0.0491748284640308	0.0491748284640308	1.33844741966384	PsoOvis1B008770	frequeninfrequenin-1-like,protein_coding,frequeninfrequenin-1-like
PsoOvis1B006048T1	0.0426228775523086	0.696243397366729	0.208553748883354	0.102868261580115	6.58680366122028	0.0179566195795827	0.00111980997633109	0.00501546468315919	0.0147530088844413	0.0147530088844413	1.15552922562386	PsoOvis1B006048	protein_coding
PsoOvis1B000035T4	0.0427617799159354	0.69662746654399	-2.77384654023716	1.36910483466137	1.79528056588616	3.9112507303581	1.62302303689235	0.380706140260665	1.18864903554738	1.18864903554738	0.146214009993115	PsoOvis1B000035	neural cell adhesion molecule 2-like,protein_coding,protein_coding,neural cell adhesion molecule 2-like
PsoOvis1B000995T2	0.0427787434814268	0.69662746654399	-0.311547262855847	0.153784900264786	6.49513551313433	0.057498263757231	0.0188356321495786	0.0166390611745964	0.0158931500626723	0.0166390611745964	0.805777115093446	PsoOvis1B000995	finger aebp2,finger aebp2,finger aebp2
PsoOvis1B002005T1	0.0428033702120471	0.69662746654399	0.17461509957555	0.0862031320781783	7.10805441097313	0.0138735919988924	0.000912334068830189	0.00499574355486787	0.0102341359013016	0.0102341359013016	1.12866324558291	PsoOvis1B002005	roundabout homolog 1-like
PsoOvis1B007011T1	0.042900538806475	0.697356377448842	-0.709021073941137	0.350189715978926	5.33323136405775	0.297972669600674	0.0044746865756075	0.179474569190494	0.0347830692162102	0.179474569190494	0.611735084676534	PsoOvis1B007011	f-box domain-containing protein
PsoOvis1B003077T1	0.0429548438045767	0.697387604354061	0.312615464430957	0.154442926559003	5.75487865212555	0.0324462440618017	0.00883802514765941	-0.00492838079592642	0.0269409011985049	0.0269409011985049	1.24195720670626	PsoOvis1B003077	oxidoreductase 2,oxidoreductase 2
PsoOvis1B001569T1	0.043095579708058	0.698820283378046	0.324139821780307	0.16024452774802	7.1762462962195	0.0623339576269537	0.00146352558453643	0.0370539374252423	0.0098266822303341	0.0370539374252423	1.25191778498171	PsoOvis1B001569	fibrillin-2 like,fibrillin-2 like
PsoOvis1B011358T1	0.043205892333116	0.699756745292912	0.760633452847235	0.376231949991656	4.25219918435934	0.34342955111052	0.0139013050337609	0.198424415258024	0.0844736123857997	0.198424415258024	1.69423435917392	PsoOvis1B011358	hormone receptor 4-like
PsoOvis1B001298T2	0.0434446756781557	0.70246358253685	3.52618005418312	1.74614414077339	2.80742651512275	7.38900696478437	1.56643470260068	3.0070943379352	0.400230113653164	3.0070943379352	11.52088831191	PsoOvis1B001298	protein_coding,protein_coding
PsoOvis1B010861T1	0.0434785541959261	0.70246358253685	0.272918369126193	0.135169439810157	5.86665099379081	0.0362369262564518	0.00246083748698273	0.0149036567561441	0.0249453287009048	0.0249453287009048	1.20824947603016	PsoOvis1B010861	protein_coding
PsoOvis1B011221T1	0.0435741910361624	0.703155400320521	-0.259796995521979	0.128729381822817	6.62506242833081	0.0253080759445811	0.0105604935787777	-0.00423582822889376	0.0142963870379492	0.0142963870379492	0.835205434572007	PsoOvis1B011221	phosphatidylinositol 5-phosphate 4-kinase type-2 alpha,protein_coding
PsoOvis1B011487T1	0.0436292219518705	0.703191079715802	0.419481695562855	0.207907556101975	5.38122635927994	0.104660130134841	0.0046659070750324	0.0601724207514112	0.0338314002866956	0.0601724207514112	1.33744697557987	PsoOvis1B011487	protein_coding
PsoOvis1B000428T2	0.0437794520349197	0.704759183725376	-0.280735659271985	0.139240240514988	6.28296906808495	0.0280748194957759	0.0105177517352928	-0.00497891876065105	0.0185640151327147	0.0185640151327147	0.823171158668598	PsoOvis1B000428	protein_coding,protein_coding
PsoOvis1B012139T5	0.0438565559075339	0.705147740092994	0.196909751329147	0.0976996956309558	7.55781354319613	0.0194464754484445	0.00592536478113324	0.00384268571623226	0.00839248100843886	0.00839248100843886	1.14624047971117	PsoOvis1B012139	protein_coding,protein_coding,protein_coding,protein_coding,protein_coding,protein_coding,protein_coding,protein_coding,protein_coding
PsoOvis1B008989T1	0.0439624429174554	0.705793469050628	-0.236381252873453	0.117342898699437	9.11712061633277	0.0332860560632302	0.00021646495848909	0.0204375688542904	0.00898831892051731	0.0204375688542904	0.848871890221504	PsoOvis1B008989	WRKY transcription factor 1,WRKY transcription factor 1
PsoOvis1B012504T1	0.0440557629971511	0.705793469050628	0.973251711781246	0.483348781959129	3.18747465991308	0.564516922371185	0.0493208033716664	0.301118264160393	0.263095511109552	0.301118264160393	1.96326063441114	PsoOvis1B012504	protein_coding
PsoOvis1B014538T1	0.044046979289249	0.705793469050628	-0.27214624031585	0.135151154949977	6.07881029529955	0.044138074456591	0.00246354019095919	0.0249352118355099	0.0214648899709515	0.0249352118355099	0.828086717190048	PsoOvis1B014538	putative g-protein coupled receptor no18
PsoOvis1B011994T1	0.0442181342185388	0.707543294292557	1.00988304326398	0.501925675568508	4.16257006165488	0.608274388875522	0.0208331919200929	0.357060883772262	0.0922965152821005	0.357060883772262	2.01374784251911	PsoOvis1B011994	threonine kinase 3
PsoOvis1B000416T1	0.0443716354695183	0.708391453144809	0.991893576882661	0.493341206753771	3.03823468470243	0.503863850856087	0.0547588917447908	0.206126096377413	0.31031942767711	0.31031942767711	1.98879362482715	PsoOvis1B000416	brain-specific serine protease 4
PsoOvis1B013111T1	0.0443775611749997	0.708391453144809	3.06605105109813	1.52501390164067	2.38650625820795	5.61100159461871	2.00137273774411	1.48712836255181	0.633478201684743	1.48712836255181	8.37477859983854	PsoOvis1B013111	protein_coding,protein_coding,protein_coding
PsoOvis1B004798T1	0.0444575010727911	0.708817618900679	1.57497594066646	0.783667023562109	2.25837767746838	1.30123876855969	0.193895779289784	0.502446726280496	0.727305226438259	0.727305226438259	2.97930524097293	PsoOvis1B004798	protein_coding
PsoOvis1B004380T1	0.0446930226971829	0.71003676202194	-0.156036632488301	0.0777255928326146	7.47374705633524	0.0128713676833603	0.00046104795539861	0.00649787514444354	0.00860085371637348	0.00860085371637348	0.897487261645266	PsoOvis1B004380	1 homolog
PsoOvis1B007808T1	0.0446297415715993	0.71003676202194	0.328474419438603	0.163572489628442	6.00645722951314	0.0644757845035545	0.0109362333345556	0.0291977057103147	0.0226019014183543	0.0291977057103147	1.25568484593611	PsoOvis1B007808	netrin-1-like isoform X2,netrin-1-like isoform X2
PsoOvis1B012519T2	0.0446939687954921	0.71003676202194	-0.165929061945741	0.0826536156611322	8.75954219022407	0.0164576802976875	0.000154461008419333	0.0100929692643679	0.00845119071961502	0.0100929692643679	0.891354323168172	PsoOvis1B012519	ribosomal S17,ribosomal protein S17
PsoOvis1B000488T1	0.0448163399217235	0.711132220951019	0.251725472620361	0.125462874218645	6.11941641451411	0.0315928821061404	0.00276036328462939	0.0129685967608169	0.0208510359261761	0.0208510359261761	1.19063026529948	PsoOvis1B000488	protein_coding,protein_coding
PsoOvis1B009827T2	0.0449529805631401	0.71160407875991	-0.154770837774484	0.0771888123955293	8.14510292885743	0.011945948441878	0.000978099337197488	0.00497158163061915	0.00795906980135083	0.00795906980135083	0.89827504639067	PsoOvis1B009827	DNA-binding rfx2,protein_coding,DNA-binding rfx2
PsoOvis1B011119T1	0.0449523030207375	0.71160407875991	-0.38718312085086	0.193099108494421	4.8875586115449	0.0586130441361526	0.00871506116530915	0.00833470560295268	0.0472158373867012	0.0472158373867012	0.764621079656279	PsoOvis1B011119	protein_coding
PsoOvis1B001797T1	0.0450620271007578	0.712483095952956	0.168176258635109	0.0839171481770991	7.17056456631569	0.011481563302184	0.000703996641785955	0.00304173724775539	0.00985913499547985	0.00985913499547985	1.12363717296819	PsoOvis1B001797	protein_coding
PsoOvis1B005397T3	0.0452156147060322	0.714063438412108	-0.585788091326227	0.292507488510717	5.54134555881828	0.11967212670007	0.0974973579197157	-0.076587582521987	0.0308435883325555	0.0308435883325555	0.666285271937946	PsoOvis1B005397	decaprenyl-diphosphate synthase subunit 1,decaprenyl-diphosphate synthase subunit 1,protein_coding
PsoOvis1B007091T1	0.045288072677642	0.714360321750531	-0.282890186085715	0.14130598188724	6.05005734989655	0.0479689138356235	0.00283899645432201	0.0271120743213534	0.0219102083901918	0.0271120743213534	0.821942748898589	PsoOvis1B007091	methylated-DNA--protein-cysteine methylated-dna--protein-cysteine methyltransferase isoform X1
PsoOvis1B007296T1	0.0453730593180322	0.714853891953802	0.386689164899242	0.193230633628263	6.518046518996	0.0896642464019988	0.00170998598174386	0.0542971306768262	0.0156039713700705	0.0542971306768262	1.30738963524386	PsoOvis1B007296	OTF72736.1cystatin-like protein
PsoOvis1B000291T4	0.0455723184571646	0.715453155212539	-0.210705211092653	0.105387743857534	7.64942728134187	0.0167745684500809	0.00845057000346063	-0.00413111668395893	0.00820929482961126	0.00820929482961126	0.864114735741001	PsoOvis1B000291	protein_coding,protein_coding,protein_coding,protein_coding,protein_coding
PsoOvis1B009846T1	0.0455352840438925	0.715453155212539	2.22675282870323	1.11355692735808	3.99134344164624	2.97553928460196	0.0643172248608159	1.79569632083994	0.109794546649361	1.79569632083994	4.68079255532289	PsoOvis1B009846	protein_coding
PsoOvis1B011202T1	0.0455034148190968	0.715453155212539	-0.717323215209979	0.358666840417995	3.62870947677412	0.21528082120264	0.0314483813896318	0.0446954219589758	0.16151447223351	0.16151447223351	0.608224899953662	PsoOvis1B011202	protein_coding
PsoOvis1B013276T1	0.0456313439466654	0.715536021156603	0.178699338016232	0.0894038672572259	7.37611161615304	0.019171697798889	0.000613223643834879	0.0113763535769866	0.00889636073617469	0.0113763535769866	1.13186299387883	PsoOvis1B013276	beta-ureidopropionase-like
PsoOvis1B005035T1	0.0457654151993884	0.716794085352303	0.150122063145836	0.075153075602572	7.74078195007619	0.00780384662917973	0.000400853314777558	0.00090271728051103	0.0080711238440113	0.0080711238440113	1.10966335418856	PsoOvis1B005035	finger rotund isoform x1
PsoOvis1B008826T2	0.0458937673032863	0.717959722806874	2.5694882633798	1.28708079593524	1.80445559967969	3.75162305465989	1.30757377084816	0.906103821609252	1.17729169204979	1.17729169204979	5.93598836176217	PsoOvis1B008826	leucine-rich repeat soc-2,Leucine-rich repeat soc-2
PsoOvis1B013516T1	0.0459816058861718	0.718489576481931	-0.201128182508585	0.10078773306	6.64550406030197	0.0213719644989212	0.00117834524595757	0.0103669057029914	0.0140589054571033	0.0140589054571033	0.86987006189035	PsoOvis1B013516	adenine phosphoribosyltransferase
PsoOvis1B007280T1	0.0461852378259086	0.719139264533708	-0.263746623133416	0.132290260851216	6.12753662080101	0.0418695401035832	0.00203567411078401	0.02421539556334	0.0207304265034763	0.02421539556334	0.832922042018753	PsoOvis1B007280	dopamine receptor 2-like
PsoOvis1B007995T3	0.0460883481886806	0.719139264533708	0.479947897699413	0.240625649209657	4.95308614748186	0.0780271034731472	0.042095672494229	-0.0309430373425776	0.0447553820921241	0.0447553820921241	1.39469329670229	PsoOvis1B007995	factor interleukin-3-regulated DDB_G0288805-like isoform X3,protein_coding,protein_coding
PsoOvis1B013164T1	0.0461788816463315	0.719139264533708	-0.163019661299978	0.0817651596045159	7.28066098808237	0.00950114109069575	0.000742475916222429	0.00116817170826255	0.00928583607150552	0.00928583607150552	0.893153680215479	PsoOvis1B013164	Protein arginine N-methyltransferase 5
PsoOvis1B011250T1	0.0463019423481026	0.719707947786615	-1.24931054184123	0.626965538007111	3.24364391479278	0.707184649364343	0.34239677950648	-0.043707279034406	0.24723189926634	0.24723189926634	0.420649186154195	PsoOvis1B011250	XP_027199583.1uncharacterized protein LOC113793719, partial
PsoOvis1B012188T1	0.0463298814131397	0.719707947786615	1.08811914806012	0.5461416223394	2.95260892484836	0.71312579009434	0.0808727169979094	0.366533290479359	0.341091076709438	0.366533290479359	2.12596691899879	PsoOvis1B012188	arginine kinase isoform X2
PsoOvis1B002077T2	0.0464084976285242	0.720088961455178	-0.332515349876042	0.166953965960587	7.71730074808959	0.0666182894709189	0.00853553690415361	0.0332749032207999	0.00810244056929176	0.0332749032207999	0.794150668231041	PsoOvis1B002077	protein_coding,protein_coding,protein_coding
PsoOvis1B007307T1	0.0465045696971024	0.72044177180939	0.147845551063187	0.074264965050606	8.210257268436	0.0105706179494092	0.000285505412629896	0.00473090191068975	0.0079874221383217	0.0079874221383217	1.10791373287486	PsoOvis1B007307	very-long-chain 3-oxoacyl-CoA reductase
PsoOvis1B012296T1	0.0465394669688332	0.72044177180939	0.286010195368062	0.143689964083057	5.71649607870242	0.0384717274920413	0.00332287593985881	0.0140910964797638	0.0276473327274264	0.0276473327274264	1.21926371044915	PsoOvis1B012296	transcription factor collier-like isoform x2
PsoOvis1B009439T1	0.0468494042747346	0.724397350882162	0.317853769608808	0.159913623130913	9.51474465623521	0.0609961458917856	8.17474043594304e-05	0.0382768028899242	0.00983975220632373	0.0382768028899242	1.24647484619944	PsoOvis1B009439	protein_coding
PsoOvis1B005211T3	0.0471062963123233	0.725713959498828	-2.56330671763507	1.29111514112219	1.62574979844521	3.35961200549168	1.08254245508307	0.653019553529124	1.4179250063694	1.4179250063694	0.169187311756762	PsoOvis1B005211	probable G-protein coupled receptor 83,probable G-protein coupled receptor 83,protein_coding
PsoOvis1B010290T1	0.0470473340461906	0.725713959498828	0.650849544078258	0.327739623093576	3.82268949089063	0.251432422354678	0.0301303440643979	0.125308260493872	0.130989546753881	0.130989546753881	1.57009248684961	PsoOvis1B010290	protein_coding
PsoOvis1B011918T1	0.0470752136843984	0.725713959498828	0.307542114021567	0.154884452993746	5.51260076939339	0.0527199409972886	0.00461657514479065	0.0258150441404995	0.0313672155239672	0.0313672155239672	1.23759743688451	PsoOvis1B011918	clotting factor B-like
PsoOvis1B014370T1	0.0471526008387656	0.725713959498828	-0.301057330484344	0.15167174405827	5.99417753830768	0.0547958364063204	0.00278067744025033	0.0317257994782659	0.0228002079497976	0.0317257994782659	0.811657326321304	PsoOvis1B014370	protein_coding
PsoOvis1B000903T1	0.0474092353944335	0.726082073993731	0.481058374703611	0.242636990568633	5.54425093800562	0.140072398992388	0.00377484983049495	0.0845342139578095	0.0307908021135346	0.0845342139578095	1.39576723887824	PsoOvis1B000903	protein_coding
PsoOvis1B004196T2	0.0477219120216717	0.726082073993731	-0.549062664205603	0.277327286935677	4.40856207098295	0.106788847315964	0.0427062407046004	-0.0222713600188537	0.0726593954140548	0.0726593954140548	0.683464038711998	PsoOvis1B004196	protein_coding,protein_coding,protein_coding,protein_coding
PsoOvis1B005432T1	0.0477106910009395	0.726082073993731	-0.153835896168804	0.0776973981572683	8.90492423133164	0.0143439077015085	0.000113937690029199	0.00894139083058441	0.00864552675270537	0.00894139083058441	0.89885736412071	PsoOvis1B005432	protein_coding
PsoOvis1B006056T1	0.0473158917573645	0.726082073993731	0.406263528952912	0.204825507087625	5.15414182012934	0.0998592025116254	0.0064942577274479	0.0564359748031064	0.0387905910354602	0.0564359748031064	1.32524907069827	PsoOvis1B006056	allergen (Chitinase-like), partial
PsoOvis1B009128T1	0.0474497235950463	0.726082073993731	3.28117769901146	1.65526793287004	0.947441668945782	3.36734909915653	1.29617103533439	-1.12428232107252	2.8136968590474	2.8136968590474	9.72149167287985	PsoOvis1B009128	protein_coding,protein_coding
PsoOvis1B010434T1	0.0474375086318127	0.726082073993731	0.23648453683158	0.119293662819339	6.20673968498007	0.0189321645596392	0.00175412814803244	0.00093922649134893	0.0195923388352487	0.0195923388352487	1.17811840051166	PsoOvis1B010434	KAH7637157.1hypothetical protein HUG17_7363
PsoOvis1B010990T2	0.0475476508487163	0.726082073993731	-0.598171333914125	0.301894929285248	5.28961595629756	0.173786843599609	0.101026733369566	-0.0179715331387815	0.0356840891226516	0.0356840891226516	0.660590746664787	PsoOvis1B010990	protein_coding,protein_coding
PsoOvis1B011136T3	0.0474579383898685	0.726082073993731	-0.343037028910446	0.173059578221039	5.99221839587483	0.0474388796861809	0.0220924401828617	-0.00692174177652514	0.0228319862382041	0.0228319862382041	0.78837993885482	PsoOvis1B011136	muscle calcium channel subunit alpha-1-like,muscle calcium channel subunit alpha-1-like,muscle calcium channel subunit alpha-1-like
PsoOvis1B011568T1	0.0476855694274539	0.726082073993731	-0.519602116047929	0.262404126230783	6.49735148071871	0.163623018255974	0.00617775605402664	0.0971061321403843	0.0158651070461467	0.0971061321403843	0.697564189369092	PsoOvis1B011568	small subunit processome component 20 homolog,non_sense_mediated_decay
PsoOvis1B014007T1	0.0475684560495101	0.726082073993731	0.20890630429411	0.105444142160673	6.88963889025331	0.0213751265615562	0.0049512040713092	0.00540201264045241	0.0117264966026912	0.0117264966026912	1.15581164002924	PsoOvis1B014007	glucose-6-phosphate 1-dehydrogenase-like,glucose-6-phosphate 1-dehydrogenase-like
PsoOvis1B012599T2	0.0477764519437802	0.726082083022313	-0.172906251678086	0.0873550034224213	7.40250498891674	0.018126047508327	0.00229316515326817	0.00915317978112868	0.00880859909454925	0.00915317978112868	0.887053945273311	PsoOvis1B012599	casein kinase I-like,protein_coding
PsoOvis1B003504T1	0.0479797465602322	0.726683010189273	0.391944952238736	0.198197463770538	4.80666526182406	0.080392781841527	0.00830348944811498	0.0345796707592595	0.0506198625194956	0.0506198625194956	1.31216118655142	PsoOvis1B003504	protein_coding
PsoOvis1B011158T1	0.0479392614286819	0.726683010189273	0.292540188280638	0.147903956020838	5.63951564904788	0.0498259693930546	0.00375122500564371	0.0264388260759478	0.0290621453042772	0.0290621453042772	1.224794906491	PsoOvis1B011158	BET1 homolog
PsoOvis1B012868T1	0.0479751506919712	0.726683010189273	1.62882306355747	0.823641058643632	2.13003909066299	1.20993824673311	0.183117811712259	0.334405782062848	0.834459078513145	0.834459078513145	3.09260604009084	PsoOvis1B012868	basic helix-loop-helix transcription factor amos-like
PsoOvis1B011993T3	0.0481309287943935	0.728144380727001	0.232087083804347	0.117440460398484	6.4418658732473	0.023646783404658	0.00411932483840999	0.00523999899160992	0.0165690677695019	0.0165690677695019	1.17453286610168	PsoOvis1B011993	protein_coding,protein_coding,protein_coding,protein_coding
PsoOvis1B005681T3	0.048392502299476	0.731270582421026	0.811227033513023	0.410975642248856	5.35052426807658	0.400107964196934	0.115915647517379	0.137435820265411	0.0344358443595962	0.137435820265411	1.75470320924151	PsoOvis1B005681	splicing regulatory 2-like isoform X2,protein_coding,protein_coding
PsoOvis1B009417T2	0.0488797188255968	0.737795574518334	-0.694946673534173	0.35282940231195	5.20137949432119	0.249519635117808	0.149087816704562	-0.0182948524533813	0.0376450639991498	0.0376450639991498	0.617732151430237	PsoOvis1B009417	Eukaryotic initiation factor 4A,protein_coding,Eukaryotic initiation factor 4A
PsoOvis1B001766T1	0.0492123893023583	0.738777892223705	0.304840848397993	0.154997492568608	6.83165915698538	0.0567074500986693	0.00628327633617391	0.0297530577176595	0.0121813041545179	0.0297530577176595	1.23528235883871	PsoOvis1B001766	Phosphoacetylglucosamine mutase,protein_coding,protein_coding
PsoOvis1B004651T1	0.0490168664469264	0.738777892223705	-0.265511343166845	0.134883805475862	6.02356681678383	0.0332236394041129	0.00496232216596803	0.0101311245828249	0.0223281393035071	0.0223281393035071	0.831903825725154	PsoOvis1B004651	single-minded homolog 2-like isoform X1,single-minded homolog 2-like isoform X1
PsoOvis1B004918T2	0.0491752801174554	0.738777892223705	-2.39815156698475	1.21914981944685	1.55435929075879	3.50893082017819	0.551816844906519	1.67767257847943	1.52634777682199	1.67767257847943	0.189707475243582	PsoOvis1B004918	protein_coding,protein_coding
PsoOvis1B011449T1	0.0491971112373426	0.738777892223705	0.850682099397305	0.4325034273404	4.28192833420632	0.441569067863934	0.0205144712090111	0.260074350782779	0.0820572101807882	0.260074350782779	1.80335334063378	PsoOvis1B011449	protein_coding
PsoOvis1B013625T1	0.0492222632316102	0.738777892223705	-0.200815224046915	0.102109710968583	6.62752105229203	0.0144322874491859	0.00137202178391359	0.00154580469918907	0.0142675678272178	0.0142675678272178	0.870058780031127	PsoOvis1B013625	protein_coding
PsoOvis1B002236T2	0.0497982501353464	0.741153051100438	0.490791934466806	0.250187956029114	5.02889889755291	0.0950092795107972	0.0516295354826626	-0.0231967071957927	0.0422614845303761	0.0422614845303761	1.40521602528403	PsoOvis1B002236	protein_coding,protein_coding
PsoOvis1B005040T1	0.0496300170809052	0.741153051100438	-0.152219761021181	0.0775389596712306	8.05159508764446	0.0141660050138795	0.000288395933429665	0.00873003946691542	0.00792784920597957	0.00873003946691542	0.899864845881585	PsoOvis1B005040	polyhomeotic-proximal chromatin Polyhomeotic-like
PsoOvis1B005546T1	0.0498200660599363	0.741153051100438	0.368377229315852	0.187803297180094	6.83935446423478	0.0582388092457774	0.0407881700903755	-0.0188778271875627	0.0121169475571968	0.0121169475571968	1.29089998496391	PsoOvis1B005546	protein_coding,protein_coding,protein_coding
PsoOvis1B006715T1	0.0496392454318903	0.741153051100438	-0.224599457282368	0.114412957008344	6.93414106572358	0.0308418645411319	0.00760508969678586	0.0120303974003038	0.0114083956294135	0.0120303974003038	0.855832601833183	PsoOvis1B006715	zinc transporter 7-like,zinc transporter 7-like
PsoOvis1B007995T1	0.0498690964727253	0.741153051100438	2.85153766111104	1.4540611521925	2.07329943612123	4.78102464087299	2.28497752474125	0.64207813907452	0.886463226731839	0.886463226731839	7.21769240310438	PsoOvis1B007995	factor interleukin-3-regulated DDB_G0288805-like isoform X3,protein_coding,protein_coding
PsoOvis1B008333T1	0.0495544452258827	0.741153051100438	-0.236256042818568	0.120306161864056	6.3014389599252	0.0341133624294392	0.0019350890484695	0.0197752698252211	0.018324926397164	0.0197752698252211	0.848945566158115	PsoOvis1B008333	protein_coding
PsoOvis1B010500T1	0.0498815544044162	0.741153051100438	0.198444381110679	0.101196622718359	8.8573664434645	0.0241029594578428	0.000174799413780483	0.0151863352606225	0.00857844082833126	0.0151863352606225	1.14746041229121	PsoOvis1B010500	sodiumchloride-dependent and chloride-dependent glycine transporter 2,protein_coding
PsoOvis1B011653T1	0.0495850181839577	0.741153051100438	-0.238655507025296	0.121544321578338	9.5573789006084	0.0348145618395758	6.31362151678299e-05	0.0220963969467397	0.0099488416697101	0.0220963969467397	0.847534788815896	PsoOvis1B011653	ribosomal l8
PsoOvis1B013255T1	0.0498370973610072	0.741153051100438	-0.151074748745562	0.0770255256030236	7.58100082309694	0.0116599724384387	0.000557558624782635	0.00545856453256513	0.00834183876685042	0.00834183876685042	0.900579317929553	PsoOvis1B013255	protein_coding,protein_coding
PsoOvis1B006116T1	0.0500961206969117	0.741944233090566	-0.221691763499896	0.113157558857347	6.71152471284864	0.0236415548283211	0.00587786522591369	0.00524386405810265	0.0133290844639171	0.0133290844639171	0.857559237390318	PsoOvis1B006116	hairy/enhancer-of-split related with YRPW motif protein 1-like isoform X1,protein_coding,hairy/enhancer-of-split related with YRPW motif protein 1-like isoform X1
PsoOvis1B006242T1	0.0501019954592067	0.741944233090566	-0.325760636841076	0.166281425873758	5.52176437921549	0.0515044464496831	0.0102742967484568	0.0143112641204839	0.0311999721374585	0.0311999721374585	0.797877607812512	PsoOvis1B006242	box Pax-6,box Pax-6
PsoOvis1B013106T1	0.0500355002521507	0.741944233090566	-0.334947221941536	0.17092105717977	5.9130975747786	0.0687137017908461	0.00296776648201695	0.0408532451991585	0.0241465673250781	0.0408532451991585	0.792813139533064	PsoOvis1B013106	protein_coding
PsoOvis1B002184T1	0.0502648497501181	0.743528827470359	-0.544307710592201	0.278033826108917	6.62978806970706	0.181644635295953	0.00132282683508892	0.114631385856057	0.0142410550759211	0.114631385856057	0.685720372269832	PsoOvis1B002184	N-acetylglucosamine-1-phosphotransferase subunits alpha/beta
PsoOvis1B001193T1	0.0504397793303686	0.745288326554047	-0.149027439024066	0.0761815060186984	8.86241761982656	0.00691702493948334	0.000120030770537512	0.000197808810539926	0.00858540201837796	0.00858540201837796	0.901858225523065	PsoOvis1B001193	pore complex Nup98-Nup96
PsoOvis1B002239T1	0.0506352980315751	0.746270774052993	-0.157293632152879	0.0804753075627779	7.40811643363626	0.0151939161675419	0.000729438011567165	0.0089849746794184	0.00879111573408498	0.0089849746794184	0.896705634322157	PsoOvis1B002239	enhancer-binding zeta
PsoOvis1B006124T1	0.0506446300410165	0.746270774052993	-0.183704169524756	0.093991389318755	6.82867242505326	0.0190646651930988	0.00104497052486979	0.0101306527537112	0.0122066013742349	0.0122066013742349	0.880439532755056	PsoOvis1B006124	transcriptional repressor scratch 2-like
PsoOvis1B006170T1	0.0506744369972137	0.746270774052993	-0.536468017774384	0.274516806782218	5.13381656455856	0.176770752875519	0.0254565782007653	0.0875826376080928	0.0393080267338496	0.0875826376080928	0.689456761271768	PsoOvis1B006170	tRNA (guanine-N(7)-)-methyltransferase non-catalytic subunit wuho,tRNA (guanine-N(7)-)-methyltransferase non-catalytic subunit wuho
PsoOvis1B001608T1	0.0508973024912343	0.748724627697019	-0.671572565073947	0.343982591961212	3.69316526991499	0.188436802159831	0.026943554964361	0.0394738064254272	0.15054248039417	0.15054248039417	0.627821976242294	PsoOvis1B001608	domain containing
PsoOvis1B012307T1	0.0510473430602369	0.750102956027521	-0.163545497737121	0.0838229934299065	7.17513586360971	0.0121615973149021	0.000706439231506606	0.00446538372584012	0.00983300210981861	0.00983300210981861	0.892828201055907	PsoOvis1B012307	vitellogenin receptor isoform X2
PsoOvis1B000348T1	0.0520323369602904	0.7506104499167	-0.226380152779893	0.116518658172107	6.2965846948008	0.0237014479404192	0.0019775157363039	0.00843130409947779	0.0183873808170384	0.0183873808170384	0.854776912935694	PsoOvis1B000348	muscle-specific protein 20
PsoOvis1B001154T2	0.0517603783485864	0.7506104499167	-0.240369558845826	0.123575612605309	6.88300119935176	0.035658375882854	0.00475334757279961	0.0181530504733665	0.0117749706871766	0.0181530504733665	0.846528438985944	PsoOvis1B001154	specificity mitogen-activated kinase kinase 1,protein_coding,specificity mitogen-activated kinase kinase 1
PsoOvis1B003266T2	0.0516035590709071	0.7506104499167	2.82925463533542	1.45356374890052	3.39667413450586	4.93682162401137	0.570604892790811	2.59866646538579	0.208696663221371	2.59866646538579	7.10706865199109	PsoOvis1B003266	protein_coding,protein_coding
PsoOvis1B004520T1	0.0512470811026936	0.7506104499167	-0.211096741146334	0.108287782198171	6.61247392661141	0.0163709099487565	0.00314438083439565	0.0006085688055741	0.0144449848257022	0.0144449848257022	0.863880257230633	PsoOvis1B004520	protein RER1 isoform X1,protein RER1 isoform X1
PsoOvis1B005249T1	0.0518581620092231	0.7506104499167	-2.71980957431069	1.39885642323199	1.74684027872061	3.67031704224854	1.68486287838971	0.129021879228928	1.25033606083639	1.25033606083639	0.15179439502923	PsoOvis1B005249	threonine phosphatase 3,threonine phosphatase 3
PsoOvis1B007187T2	0.0516676189179268	0.7506104499167	-0.209181683737653	0.107499079369572	9.00523533207747	0.0269943555217621	0.000120281232958708	0.0172137968649997	0.00879855992007357	0.0172137968649997	0.865027747692493	PsoOvis1B007187	60S ribosomal protein L11,60S ribosomal protein L11
PsoOvis1B008363T2	0.0519607064240983	0.7506104499167	0.568814264424075	0.292681358554042	5.7999033067782	0.199859753397738	0.0464460733498151	0.0820474931177442	0.0261253553764676	0.0820474931177442	1.48330395789526	PsoOvis1B008363	UTP--glucose-1-phosphate uridylyltransferase,UTP--glucose-1-phosphate uridylyltransferase
PsoOvis1B008903T1	0.0520403699596721	0.7506104499167	0.234691683400305	0.120800764574341	6.20007403294791	0.0285934694733772	0.00220382742450699	0.0128829395707385	0.019685409658111	0.019685409658111	1.17665524878727	PsoOvis1B008903	protein_coding
PsoOvis1B009533T1	0.0513643990284874	0.7506104499167	-0.176575882308592	0.090625035906155	8.96280971754433	0.0192091892235074	0.000122288730235458	0.0121970569692524	0.00873190203828199	0.0121970569692524	0.884800507200227	PsoOvis1B009533	ribosomal L18a
PsoOvis1B009844T1	0.0518545124724938	0.7506104499167	-0.286206894826258	0.147200054493871	6.35847634989257	0.050575743245425	0.00171285901454549	0.0307889250499526	0.0176115898098991	0.0307889250499526	0.820055299809517	PsoOvis1B009844	and mynd domain-containing
PsoOvis1B010444T1	0.0519056607876872	0.7506104499167	0.232290101825678	0.119495996945781	8.32374708686798	0.0333227593651346	0.000252340173471832	0.0211665997556275	0.00804991636155886	0.0211665997556275	1.17469815960453	PsoOvis1B010444	Nuclear hormone receptor E75
PsoOvis1B010483T4	0.0516585585918523	0.7506104499167	-0.247486135013038	0.127178919955488	7.61909442558126	0.0377841893243608	0.00310186366990319	0.0211598528516634	0.00826495234014753	0.0211598528516634	0.8423629364372	PsoOvis1B010483	finger 271,finger 271,finger 271,finger 271
PsoOvis1B011353T1	0.0519703729944146	0.7506104499167	-0.205073513988347	0.105524195501515	6.5433648853316	0.0150436082787583	0.00141597700458841	0.00161785354153624	0.0152870567497744	0.0152870567497744	0.867494481965063	PsoOvis1B011353	protein_coding
PsoOvis1B012707T1	0.0517213979601528	0.7506104499167	0.161578128824227	0.0830545698167729	7.23661551393344	0.010923438921038	0.000846555008665653	0.00301743424975444	0.00950053734250816	0.00950053734250816	1.1185099798458	PsoOvis1B012707	maleylacetoacetate isomerase isoform X1
PsoOvis1B013040T2	0.0515645168973857	0.7506104499167	-0.144858048020648	0.0744101326517975	8.12791745904869	0.00765245257528537	0.000352804236671996	0.00134381620380267	0.00795249752521516	0.00795249752521516	0.90446836709464	PsoOvis1B013040	protein_coding,protein_coding
PsoOvis1B014064T2	0.0517966502908503	0.7506104499167	0.262904837063605	0.135182094867256	8.39943115588036	0.0426647245326719	0.00261643869288421	0.0247948594661654	0.00810098462058263	0.0247948594661654	1.19989223256609	PsoOvis1B014064	protein_coding,protein_coding,protein_coding
PsoOvis1B014220T2	0.0518698218966729	0.7506104499167	0.208543929315681	0.10726395452658	6.70029385792244	0.0268538382651435	0.00205169440763579	0.0152066395033845	0.0134488496104522	0.0152066395033845	1.15552136064998	PsoOvis1B014220	domain containing,domain containing
PsoOvis1B012638T1	0.0521701933262955	0.751668597135252	-0.144458156818381	0.0743967500769665	7.96974684206708	0.0075194506207966	0.000385398152942933	0.0011883554712915	0.00791691648007899	0.00791691648007899	0.904719105514199	PsoOvis1B012638	ATP-binding cassette sub-family E member 1
PsoOvis1B000900T1	0.0527077543391557	0.756107006255631	0.328799472376916	0.169719807594459	5.17984352884055	0.0643790658201315	0.00504929512464235	0.0348836272622702	0.0381579245102082	0.0381579245102082	1.25596779557015	PsoOvis1B000900	protein_coding
PsoOvis1B004046T1	0.0525395116532685	0.756107006255631	0.394434978592248	0.20345474052964	5.99841299360053	0.0963462834339001	0.00246404579147545	0.0596267013744995	0.0227316378893878	0.0596267013744995	1.31442787291582	PsoOvis1B004046	KAH7646792.1hypothetical protein HUG17_2330
PsoOvis1B006559T1	0.0526803188673374	0.756107006255631	-0.306983178525063	0.158440296106755	8.79955990665825	0.0583955944856799	0.000321856284419513	0.037333134861175	0.00850151928633283	0.037333134861175	0.808330293686169	PsoOvis1B006559	protein_coding
PsoOvis1B008514T1	0.0526577768116411	0.756107006255631	-0.572976462594379	0.295696691719168	3.98975235398161	0.199206511590503	0.0211800505994598	0.104714828880982	0.109974749641031	0.109974749641031	0.672228464317841	PsoOvis1B008514	protein_coding
PsoOvis1B010714T1	0.0527622180433772	0.756107006255631	-0.360781066462968	0.18627092259069	5.02186454457239	0.0478706591933676	0.00956647079177994	0.00146073648062107	0.0424788141124	0.0424788141124	0.778742858787976	PsoOvis1B010714	kif28p,kif28p
PsoOvis1B005385T1	0.0528544758801537	0.756185216849	-2.28979305171571	1.18267837376715	2.70105475277555	3.25141942883747	0.037995080715504	2.06009712294925	0.449783234490442	2.06009712294925	0.204504847860182	PsoOvis1B005385	protein_coding
PsoOvis1B013283T2	0.0528812767134695	0.756185216849	-2.36205365123309	1.22013888525015	2.86417309244026	3.46027591455045	0.73361521188371	1.49949313706553	0.37601005328701	1.49949313706553	0.194514060376386	PsoOvis1B013283	non_sense_mediated_decay,non_sense_mediated_decay,non_sense_mediated_decay,non_sense_mediated_decay,protein_coding
PsoOvis1B000676T1	0.0532388931166061	0.759667078308014	0.560678713020302	0.290059523667613	4.50504719935194	0.19526961849457	0.0120292405691947	0.114172550336229	0.0663720393984486	0.114172550336229	1.47496294748926	PsoOvis1B000676	protein_coding
PsoOvis1B009033T1	0.053195829926116	0.759667078308014	-0.387341011024196	0.200349372786669	8.47076882884704	0.0931777630575872	0.00060167507926641	0.0596081316847512	0.00815611942421757	0.0596081316847512	0.764537403241361	PsoOvis1B009033	ribosomal L13a
PsoOvis1B011538T2	0.0533350626427469	0.76022450638425	-0.160248324553879	0.0829357644989319	7.59881477205357	0.00833232476077887	0.0020126005962446	-0.00122701671614291	0.00830491095328883	0.00830491095328883	0.894871027579774	PsoOvis1B011538	finger homeobox 3,finger homeobox 3
PsoOvis1B012884T1	0.0534205498670841	0.760628642118172	-0.300280618599984	0.155464529351035	6.50242718569788	0.056053598835643	0.0134007843396447	0.0228530454898636	0.0158009261055534	0.0228530454898636	0.812094420514051	PsoOvis1B012884	regulator atrx,regulator atrx
PsoOvis1B012637T1	0.0538111387403297	0.765371463728642	2.56550890129595	1.33041402980552	1.55821528687059	3.82343260788751	1.13470318919784	1.17639909967575	1.5202990468572	1.5202990468572	5.91963778249547	PsoOvis1B012637	K-dependent C isoform X3,K-dependent C isoform X3
PsoOvis1B008437T1	0.0542400153720289	0.769826572119212	-0.203193944065728	0.105559966504901	7.09708773421056	0.0257578215057149	0.000750694325019526	0.0159636654677543	0.010303071243829	0.0159636654677543	0.868625406439836	PsoOvis1B008437	FGGY carbohydrate kinase domain-containing
PsoOvis1B009066T1	0.0541938298531105	0.769826572119212	-0.163412464758289	0.0848770670144182	7.92335804700619	0.0132673231573788	0.00288020490122297	0.00369008643110879	0.00792596985623208	0.00792596985623208	0.892910533820773	PsoOvis1B009066	protein_coding,protein_coding
PsoOvis1B007840T1	0.0545423124777824	0.772991706323287	-0.170337980491789	0.0886021248373219	7.4147177854916	0.0181249121102324	0.000618045089829801	0.0111574596987028	0.00877086230300592	0.0111574596987028	0.888634476180759	PsoOvis1B007840	probable signal peptidase complex subunit 2
PsoOvis1B014227T1	0.05457914849725	0.772991706323287	0.252764922549572	0.131496934953961	6.07192564622169	0.031711429648093	0.00436644431298615	0.0113140529703203	0.0215707215404434	0.0215707215404434	1.19148841373522	PsoOvis1B014227	ras-related Rab-32,ras-related Rab-32
PsoOvis1B001458T1	0.0548032818828438	0.774518144061889	0.337514453291365	0.175749181330943	6.99456809029734	0.0712401315403669	0.000974119046062625	0.0453575430616826	0.0109841683530653	0.0453575430616826	1.26357776304867	PsoOvis1B001458	protein_coding
PsoOvis1B008433T1	0.0547730929026962	0.774518144061889	3.26596891156524	1.70043047274248	2.56429370197445	6.66972243055062	1.11508645163839	3.2221092373084	0.522280031474975	3.2221092373084	9.6195466986782	PsoOvis1B008433	reticulon-4-interacting protein 1 homolog, mitochondrial-like,protein_coding,protein_coding
PsoOvis1B007133T2	0.0549335400684208	0.774714214969159	-0.658793847264578	0.343228784614042	5.43543560631736	0.271569998263259	0.13477582241415	0.0419331754672993	0.0327951816277702	0.0419331754672993	0.633407630663849	PsoOvis1B007133	Solute carrier family 43 member 3,protein_coding
PsoOvis1B010780T1	0.0548753831777527	0.774714214969159	-0.328688246007407	0.171204135556356	8.61107224159941	0.0675838161569468	0.000200406272869002	0.0437658777745298	0.00828481395035878	0.0437658777745298	0.796260145159562	PsoOvis1B010780	protein_coding
PsoOvis1B013992T1	0.0549932883931529	0.774736135849783	-0.157217181454556	0.0819296394216747	7.74784773127283	0.0154701316222733	0.000414785748372729	0.00965391297527571	0.00806226614368932	0.00965391297527571	0.896753153434935	PsoOvis1B013992	guanine nucleotide-binding protein-like 3 homolog
PsoOvis1B010256T1	0.0551119728652273	0.775587415174177	0.792274030742031	0.413074642189693	4.78069472791036	0.244051596217155	0.204167859088476	-0.134490166237617	0.0517781309417395	0.0517781309417395	1.73180204457838	PsoOvis1B010256	gdp gtp exchange factor,gdp gtp exchange factor,protein_coding,protein_coding
PsoOvis1B001004T1	0.0557044368373386	0.783097325887528	-0.229791587256868	0.120099663576266	6.19869498479612	0.0264859396871644	0.00193116608766078	0.0113746934310331	0.0197047276990375	0.0197047276990375	0.852758072902983	PsoOvis1B001004	p mrp subunit pop1
PsoOvis1B001802T2	0.055959343521628	0.783960640317564	0.215315983871159	0.112651133213905	7.18458921618719	0.0265101878769865	0.00925586099619666	0.00649650900863384	0.00977955572536878	0.00977955572536878	1.16095816346172	PsoOvis1B001802	phosphoenolpyruvate carboxykinase, mitochondrial,carboxykinase, cytosolic [GTP]-like isoform X2,phosphoenolpyruvate carboxykinase, mitochondrial
PsoOvis1B002712T1	0.0559639363312574	0.783960640317564	0.303423869646071	0.158751253358805	7.39181256735845	0.0578621659328886	0.0006388311137054	0.0371641095507819	0.00884305595405875	0.0371641095507819	1.23406969122515	PsoOvis1B002712	kainate-selective ionotropic glutamate receptor 3
PsoOvis1B005875T1	0.0560966251345179	0.783960640317564	0.233439226033475	0.122201304118741	6.14273000716075	0.0333356406727364	0.00189303583913484	0.0193413129076197	0.0205067022533466	0.0205067022533466	1.17563419375738	PsoOvis1B005875	protein_coding
PsoOvis1B006787T1	0.0560293190379411	0.783960640317564	-0.14158924920693	0.0740991683423366	7.99905226153183	0.0115467858435145	0.000318958194584073	0.00659670580069062	0.00791707192895485	0.00791707192895485	0.906519997521596	PsoOvis1B006787	Lysosomal alpha-mannosidase
PsoOvis1B007080T1	0.0562836803422681	0.783960640317564	-2.92245475487017	1.53101672761603	2.12817833792972	5.12298797789857	2.67990064763153	0.521056151892959	0.836117682728626	0.836117682728626	0.131902630851748	PsoOvis1B007080	insulin1-like growth factor 2 mRNA-binding 1 isoform X2,insulin1-like growth factor 2 mRNA-binding 1 isoform X2
PsoOvis1B008268T3	0.0563208233810079	0.783960640317564	-0.146503053146192	0.0767616479731574	8.71248733449822	0.00812049890682397	0.000443503839913521	0.00165844057568328	0.0083950220594189	0.0083950220594189	0.903437652265157	PsoOvis1B008268	protein disulfide-isomerase-like isoform X2,Protein disulfide-isomerase,Protein disulfide-isomerase
PsoOvis1B008731T1	0.0564136027510122	0.783960640317564	-0.207918739625599	0.108981977365979	8.94084103860083	0.0272215463549673	0.00012551635970803	0.0176900907261901	0.00869850447474187	0.0176900907261901	0.865785329850815	PsoOvis1B008731	ribosomal L35a
PsoOvis1B009582T2	0.0561753234817663	0.783960640317564	-0.249286728450054	0.130538957397745	7.42970171419882	0.0227556043961673	0.016834805972714	-0.0116942528455036	0.00872582312502137	0.00872582312502137	0.841312259049529	PsoOvis1B009582	Solute carrier family 12 member 2,protein_coding
PsoOvis1B010318T1	0.056023962235564	0.783960640317564	2.14815230116621	1.12418724359568	2.56760057979677	2.90092384309761	0.638326952978244	1.25736848501665	0.520401046861748	1.25736848501665	4.43259730331017	PsoOvis1B010318	protein_coding
PsoOvis1B013474T2	0.0562064470306324	0.783960640317564	-0.151216549517406	0.0791945390036086	7.4234286106675	0.0124473251099157	0.000663140682997119	0.0063210988864162	0.00874452182899401	0.00874452182899401	0.900490805414368	PsoOvis1B013474	transmembrane receptor,transmembrane receptor
PsoOvis1B013503T1	0.0563820326625979	0.783960640317564	1.22585874829995	0.642459693757555	2.87779851469166	0.94612425095872	0.13240800066795	0.486723686486626	0.370410907152464	0.486723686486626	2.3389463148281	PsoOvis1B013503	protein_coding
PsoOvis1B007892T2	0.0565305065097932	0.784766040839287	-0.144815109442185	0.0759417545865833	7.65919116139503	0.0118611526678416	0.000458303030298793	0.00650385683347112	0.00819242210423447	0.00819242210423447	0.904495286965295	PsoOvis1B007892	anoctaminanoctamin-1-like-like,anoctaminanoctamin-1-like-like
PsoOvis1B004119T1	0.056619103339489	0.785177211206893	-0.277494267627852	0.14557154383181	6.92760314148763	0.0485302098181871	0.00111083436461154	0.0306757771957532	0.0114549161301162	0.0306757771957532	0.82502270713371	PsoOvis1B004119	reticulum resident 29
PsoOvis1B010119T1	0.0566901158745666	0.785343925742045	0.184113325489078	0.0966122958855363	6.76125861388355	0.0168429540406022	0.00117796225215451	0.00716408656510552	0.0128229413222571	0.0128229413222571	1.1361185048027	PsoOvis1B010119	tolloid 1
PsoOvis1B001353T2	0.0570594465705746	0.787812872576767	1.02910991003926	0.540824088254943	5.76744045437979	0.432907818744104	0.412024159244184	-0.268039588416932	0.0267118824110007	0.0267118824110007	2.04076478586012	PsoOvis1B001353	probable chitinase 2,chitinase-3-like protein 1,non_sense_mediated_decay
PsoOvis1B001728T1	0.057400922887363	0.787812872576767	0.205854569667801	0.108330518605547	6.48365402028761	0.0172046077515748	0.00156462095237305	0.00405009979217705	0.0160386309396472	0.0160386309396472	1.15336933423689	PsoOvis1B001728	protein_coding
PsoOvis1B002104T3	0.0572590594859609	0.787812872576767	-0.161248098332564	0.0848081422896232	7.82193901692145	0.0157498515360788	0.00280352794362384	0.00713343052052463	0.00798510355430163	0.00798510355430163	0.894251105394859	PsoOvis1B002104	serine serine/threonine-protein kinase DDB_G0282963,serine serine/threonine-protein kinase DDB_G0282963,serine serine/threonine-protein kinase DDB_G0282963
PsoOvis1B003381T1	0.0569459797952893	0.787812872576767	0.208624380248426	0.109587443516223	7.43426003822946	0.0274685289419181	0.000503129040767295	0.0175109826238648	0.00871237740106191	0.0175109826238648	1.15558579932946	PsoOvis1B003381	Protein henna
PsoOvis1B005148T3	0.0573187805474863	0.787812872576767	3.20554680229472	1.68635594824929	2.56707651491347	6.49521475154549	0.262051460536685	4.00364311575697	0.520698388472405	4.00364311575697	9.22498651524564	PsoOvis1B005148	4-hydroxybutyrate coenzyme a transferase,protein_coding,protein_coding,protein_coding,protein_coding
PsoOvis1B008690T3	0.0571282432852542	0.787812872576767	0.253477813112776	0.133246090151236	7.04881756914405	0.0355110755897085	0.0160155716703485	0.00427914716412392	0.0106162091405386	0.0106162091405386	1.19207731902529	PsoOvis1B008690	inactive dipeptidyl peptidase 10,protein_coding,inactive dipeptidyl peptidase 10
PsoOvis1B010655T1	0.0573729143522169	0.787812872576767	0.225100034290903	0.118445090214442	6.25867814457941	0.023497135697025	0.00215939982610737	0.00821076025601166	0.0188844592677534	0.0188844592677534	1.16885829261665	PsoOvis1B010655	activated RNA polymerase II transcriptional coactivator p15
PsoOvis1B011357T1	0.0570751804366494	0.787812872576767	0.333502612990911	0.175275420553081	6.44834664578253	0.070232965521601	0.00153465287319427	0.044547556701895	0.0164868536374789	0.044547556701895	1.26006889230853	PsoOvis1B011357	serine/threonine-protein and mab-3-related transcription factor 1 isoform X2
PsoOvis1B011757T1	0.0572205087523466	0.787812872576767	0.749717281164693	0.394251348214559	4.1097172282627	0.355143751185891	0.0181271753576472	0.215024012995849	0.0973176414215291	0.215024012995849	1.68146328898169	PsoOvis1B011757	1 mite allergen
PsoOvis1B008238T1	0.0575016749351858	0.788382902587156	0.821605654593387	0.432542896114477	3.41819750015394	0.427022783872868	0.0446582737437547	0.235981761724894	0.203784020917904	0.235981761724894	1.76737190370955	PsoOvis1B008238	protein_coding
PsoOvis1B010383T1	0.0576419229844266	0.789492716760979	0.147101908314565	0.0774868484864727	7.53013739898846	0.00700545499092632	0.000549548954395575	9.26554980921758e-05	0.00845676857815279	0.00845676857815279	1.10734280160559	PsoOvis1B010383	putative E3 ubiquitin-protein ligase UBR7
PsoOvis1B009032T1	0.0577408861146522	0.790035371885267	-0.140464538139342	0.0740198659159085	7.96807299280128	0.0112149375973751	0.000301365468816394	0.00631844909989068	0.00791704535649721	0.00791704535649721	0.907226987268724	PsoOvis1B009032	maintenance of chromosomes 1A
PsoOvis1B010305T1	0.0583209115429679	0.797152253974878	0.249682921352148	0.131878637805983	5.95286332531804	0.0348085621534887	0.00260960237176385	0.0175230148644935	0.0234783602925786	0.0234783602925786	1.18894577720123	PsoOvis1B010305	complexin-like isoform X1
PsoOvis1B003420T2	0.0584668540472016	0.798327413261943	-0.21109436023191	0.111561392766046	6.67914869216324	0.0263757476305261	0.00498951595193425	0.0112698577405785	0.0136794005819158	0.0136794005819158	0.863881682914235	PsoOvis1B003420	domain-containing 4A,domain-containing 4A
PsoOvis1B007700T4	0.0587564710990466	0.801459938259844	-0.347580428574309	0.183903905348806	5.80343125417908	0.0465857208439696	0.0246688780913367	-0.0117412849093369	0.0260620915124773	0.0260620915124773	0.785901042910353	PsoOvis1B007700	protein_coding,protein_coding,protein_coding,protein_coding
PsoOvis1B005262T3	0.0588575854806604	0.802017436544556	-2.26762137429009	1.20027240005818	4.85471022397266	2.80675862151444	2.11241918496639	-0.532260919499808	0.0485615665457401	0.0485615665457401	0.207672001005744	PsoOvis1B005262	neo-calmodulin-like isoform X4,protein_coding,protein_coding,calmodulin-like, partial,protein_coding,protein_coding
PsoOvis1B000835T1	0.0589395350191573	0.802312913813947	-0.203370725714987	0.10768081019144	6.48990092580118	0.0156727590744062	0.00143329317759736	0.00264778613622041	0.0159594421476299	0.0159594421476299	0.86851897533703	PsoOvis1B000835	hydroxyacylglutathione hydrolase, mitochondrial
PsoOvis1B008868T1	0.0590776965304305	0.803372189897468	-0.307517473567021	0.162913265724071	6.97373867178125	0.0602189775433711	0.000991099301159987	0.0388199989221627	0.011129017921637	0.0388199989221627	0.808030987947797	PsoOvis1B008868	transmembrane receptor
PsoOvis1B003289T1	0.0591682694675308	0.803782827980854	0.140334739160389	0.0743715587544664	7.94605082250416	0.00977379897829078	0.000376571165436364	0.00445548792672162	0.00792012196191721	0.00792012196191721	1.10216081342682	PsoOvis1B003289	protein_coding
PsoOvis1B013928T1	0.0593380390630277	0.805267394542392	-0.144568591295481	0.0766665407493557	7.59003591642244	0.00686256591379668	0.000493742631456661	0.000246935664854358	0.00832289507425225	0.00832289507425225	0.904649854317931	PsoOvis1B013928	translation initiation factor 3 subunit f
PsoOvis1B006820T1	0.0594318067279896	0.805718577362246	-0.24001198362357	0.127328297336296	7.8334704296922	0.0367367200479479	0.00148657957112119	0.022832163382719	0.00797567152523612	0.022832163382719	0.846738278973868	PsoOvis1B006820	ABC transporter G family member 20,protein_coding,protein_coding,ABC transporter G family member 20
PsoOvis1B013756T1	0.0595001399693641	0.805824377835345	-0.216448515050163	0.114858511656759	6.86045656812777	0.0153443128857869	0.00784207048598121	-0.00623041425403011	0.0119466460640277	0.0119466460640277	0.860681572079484	PsoOvis1B013756	resistance-associated 1,protein_coding,resistance-associated 1,resistance-associated 1
PsoOvis1B012488T1	0.059887125440887	0.810241159547284	-0.297411720673684	0.158061210651861	6.52209736200834	0.0565161350535026	0.00176737306641904	0.0357076464026787	0.0155530510606928	0.0357076464026787	0.813710932644825	PsoOvis1B012488	protein_coding
PsoOvis1B006804T1	0.0601461249460555	0.812195619438086	-1.07095358549268	0.569740743206353	3.86238456952462	0.580362413018243	0.361307913489898	-0.0659579905719554	0.125598858214093	0.125598858214093	0.476004268052143	PsoOvis1B006804	protein_coding,protein_coding,protein_coding
PsoOvis1B008930T1	0.0602146080061137	0.812195619438086	-0.285116226494565	0.151720602793164	6.66387360392047	0.0420389787242278	0.0206788568242588	0.0013856431020884	0.0138498551436228	0.0138498551436228	0.820675490833344	PsoOvis1B008930	protein_coding,protein_coding
PsoOvis1B011921T1	0.0601929564549022	0.812195619438086	-0.313387227461434	0.166750541286151	10.611356700267	0.0628303579238582	2.62185514594293e-05	0.0416823959773771	0.0140664223314264	0.0416823959773771	0.804750109176278	PsoOvis1B011921	ribosomal s2
PsoOvis1B005942T5	0.060513563266929	0.815401890458124	-0.566735581210662	0.301931593067559	4.86279866953428	0.123882532342016	0.0885185647281141	-0.0541113564294146	0.0482254656103569	0.0482254656103569	0.675142722149018	PsoOvis1B005942	protein_coding,protein_coding,protein_coding,protein_coding,protein_coding
PsoOvis1B003090T1	0.060876770912549	0.815741019612394	1.67202402267483	0.892036631434996	2.77412038113918	1.79357452190679	0.151658549496039	1.0419354782368	0.415145946105125	1.0419354782368	3.18661344579557	PsoOvis1B003090	FA11 factor
PsoOvis1B006999T1	0.0609214110517924	0.815741019612394	-0.303394187941822	0.161890928335678	5.33733842111817	0.047778758548869	0.00461288182164211	0.0205925538856153	0.0347001271944391	0.0347001271944391	0.810343679219986	PsoOvis1B006999	proteinase stubble-like
PsoOvis1B007721T1	0.0608794031830092	0.815741019612394	-0.293815550729435	0.156754270840162	5.47586643970941	0.0448755316237422	0.00481602350416569	0.0189055493315967	0.0320418286357807	0.0320418286357807	0.81574177966009	PsoOvis1B007721	protein_coding
PsoOvis1B008712T3	0.0610804274342842	0.815741019612394	0.513467065490396	0.274154282922242	6.39072628742011	0.169287213216526	0.00306518010347454	0.109675676163438	0.0172132348544569	0.109675676163438	1.42747656950283	PsoOvis1B008712	protein_coding,protein_coding,protein_coding,protein_coding,protein_coding
PsoOvis1B009710T1	0.0607205655837739	0.815741019612394	-0.168828797613731	0.0900168318950312	7.01577936802448	0.0180272503275645	0.00131599571544438	0.0105293811051248	0.0108385493211831	0.0108385493211831	0.889564550522216	PsoOvis1B009710	finger 367
PsoOvis1B011908T2	0.061070610769914	0.815741019612394	0.591579432973002	0.31584865129441	5.78352760820614	0.224702312284395	0.111432964152366	0.0382075916343804	0.02642024768959	0.0382075916343804	1.50689556309095	PsoOvis1B011908	serine/threonine-protein kinase WNK,serine/threonine-protein kinase WNK,serine/threonine-protein kinase WNK,serine/threonine-protein kinase WNK,serine/threonine-protein kinase WNK,serine/threonine-protein kinase WNK,serine/threonine-protein kinase WNK,serine/threonine-protein kinase WNK,serine/threonine-protein kinase WNK
PsoOvis1B012312T1	0.0610360889564394	0.815741019612394	0.682215739047666	0.364191427634747	3.57847230419767	0.205722912516463	0.0282528896360825	0.0543688830328632	0.170700204307871	0.170700204307871	1.60460226524284	PsoOvis1B012312	peptide peptidase
PsoOvis1B013480T1	0.0607139251642272	0.815741019612394	-0.585409814404984	0.31212316875541	5.1885558276983	0.141859331082952	0.108182682407506	-0.0593727626044449	0.0379486263033711	0.0379486263033711	0.666459995895381	PsoOvis1B013480	protein_coding,protein_coding
PsoOvis1B013704T1	0.0610901972923876	0.815741019612394	-0.15137086835055	0.0808241501828854	7.31335578266224	0.00798662317317627	0.00065855161310862	0.000732299933912006	0.00914026326606981	0.00914026326606981	0.900394488968718	PsoOvis1B013704	protein_coding
PsoOvis1B013228T1	0.0611786723688556	0.81610387299256	-0.263807529475156	0.140907626165403	5.8044718122056	0.044704274716218	0.00343715128877076	0.0263452873785827	0.0260434503520206	0.0263452873785827	0.832886879241956	PsoOvis1B013228	protein_coding
PsoOvis1B000491T1	0.0616333238049983	0.820406312983836	-0.141924111704494	0.0759389232865745	8.80969732609012	0.00641467555449308	0.000135433933673467	0.00032949045327701	0.0085146461712129	0.0085146461712129	0.906309610492368	PsoOvis1B000491	protein_coding
PsoOvis1B006649T2	0.0616860752119597	0.820406312983836	1.7970841549925	0.961755633887565	2.51281077788293	1.8739042631179	0.835072291889541	0.296241239460922	0.552388557082167	0.552388557082167	3.47517144768149	PsoOvis1B006649	E basic helix-loop-helix 22,E basic helix-loop-helix 22
PsoOvis1B007648T1	0.0616642093253149	0.820406312983836	0.143052654126025	0.07655185908237	7.94509493510498	0.0131714431105105	0.00036261789480828	0.00842766279864226	0.00792031353890855	0.00842766279864226	1.10423914790899	PsoOvis1B007648	proliferating cell nuclear antigen-like
PsoOvis1B007639T3	0.0617592008214754	0.820559122291719	-1.08860372489964	0.582757882825227	4.33271341340571	0.443479003401001	0.431289893737283	-0.321337915685544	0.078120231255129	0.078120231255129	0.470216241089543	PsoOvis1B007639	Ceramide synthase 6,protein_coding,protein_coding,protein_coding,protein_coding
PsoOvis1B007206T1	0.061957326326632	0.821551678671765	-0.209151502457043	0.112049388827148	6.40118975479679	0.0138715405089614	0.00175020130006402	-0.000814907281376389	0.0170823970047422	0.0170823970047422	0.865045844322438	PsoOvis1B007206	Atrial natriuretic peptide receptor 1
PsoOvis1B010268T1	0.0619085675656583	0.821551678671765	2.67565350363109	1.43316825470504	2.00839470278252	4.61250199700113	1.31394149677288	1.76701537266854	0.949709677178179	1.76701537266854	6.38928061472893	PsoOvis1B010268	protein_coding,protein_coding
PsoOvis1B011826T2	0.0620515473612938	0.821982338329258	-0.977417235666165	0.523823877039229	4.68829685451619	0.615873080760878	0.0271876907567837	0.384399490477831	0.0561779415172373	0.384399490477831	0.507888166089319	PsoOvis1B011826	protein_coding,protein_coding
PsoOvis1B010739T1	0.0623081164958013	0.824560591360441	0.463982969022466	0.24890498029002	6.7569542727501	0.138928485718681	0.0430381619930603	0.0498923718267027	0.0128651087943183	0.0498923718267027	1.37934463860327	PsoOvis1B010739	synthase [glutamine-hydrolyzing]-like,protein_coding
PsoOvis1B012653T1	0.0624821291822158	0.826042289774418	3.0578546964712	1.64148492218635	0.836081356640188	2.93223819175451	0.903124156027776	-0.744254670608753	3.13858496861993	3.13858496861993	8.32733403737102	PsoOvis1B012653	protein_coding
PsoOvis1B002457T1	0.0627200592608475	0.827141351988562	0.640813899264648	0.344306871878934	3.85435060709346	0.265449402474897	0.0256175147875603	0.152203318247024	0.126668689804841	0.152203318247024	1.55920854183195	PsoOvis1B002457	protein_coding
PsoOvis1B005877T1	0.0628300418971829	0.827141351988562	-0.138518045368269	0.0744563631187624	8.38706533093427	0.00947518818870413	0.000223503736334665	0.00442526316480351	0.00809212127697484	0.00809212127697484	0.908451849451644	PsoOvis1B005877	fh2 domain-containing 3-like
PsoOvis1B009111T1	0.0628972560681723	0.827141351988562	0.278493914158856	0.149734584745686	9.5789174747577	0.0501721931098119	7.02717798014471e-05	0.0335603970236429	0.0100053602473531	0.0335603970236429	1.21292800020413	PsoOvis1B009111	protein_coding
PsoOvis1B009407T1	0.0628182543376239	0.827141351988562	-0.639954124904946	0.343973386689351	3.76572774934132	0.134876103241958	0.0382741849509279	-0.023257036642051	0.139202351174885	0.139202351174885	0.641733354417946	PsoOvis1B009407	Tf2-6 poly
PsoOvis1B010286T1	0.0629380447355527	0.827141351988562	0.509474593335817	0.27396572928279	4.2866138109619	0.115119867970114	0.030901782031412	0.015661417460719	0.0816840492007646	0.0816840492007646	1.42353167351448	PsoOvis1B010286	protein_coding,protein_coding
PsoOvis1B014104T1	0.0628195833773987	0.827141351988562	-0.270515616840241	0.145402052260053	6.0547458725478	0.047323717848059	0.00237831474651895	0.029334320455634	0.0218369993936163	0.029334320455634	0.8290232013293	PsoOvis1B014104	protein_coding
PsoOvis1B011521T1	0.0631386795283753	0.828959803314853	1.2013260709427	0.646495125646238	3.28402998820067	0.511611703060741	0.390515269110043	-0.292194763556605	0.236418652116474	0.236418652116474	2.29950936130483	PsoOvis1B011521	protein_coding,protein_coding
PsoOvis1B002074T1	0.0632653453683913	0.829263738784606	-0.53034032253911	0.285540310555377	5.55034238121681	0.182218180055739	0.0540045336339897	0.0682953697941018	0.03068019128259	0.0682953697941018	0.692391384087551	PsoOvis1B002074	protein_coding,protein_coding,protein_coding
PsoOvis1B009299T2	0.0632864086686066	0.829263738784606	0.475271740253469	0.255911266708669	4.55478069995759	0.0755211321773973	0.0348427138172576	-0.0251475087518464	0.0633931508253955	0.0633931508253955	1.39018004392269	PsoOvis1B009299	synaptotagmin-1-like isoform X1,synaptotagmin 1-like protein
PsoOvis1B005282T1	0.0634463038243135	0.829765176713964	-0.145730197339643	0.0785162721693654	9.19977884081221	0.00840455193264836	0.000105273693535685	0.0024364323160309	0.00914193379952512	0.00914193379952512	0.903921756022438	PsoOvis1B005282	atp-dependent rna helicase ddx3y
PsoOvis1B013685T1	0.0634493314726069	0.829765176713964	0.39562041017132	0.213154142995753	4.64020985964444	0.0526382576646132	0.00949931975736468	-0.00239481353064483	0.0586527132570163	0.0586527132570163	1.31550835395669	PsoOvis1B013685	pseudouridine-metabolizing bifunctional protein c1861.05-like
PsoOvis1B007478T1	0.0636878210438098	0.830208921826715	0.174199979693762	0.0939408079812749	6.81656269239734	0.00930814767660991	0.000926339402250112	-0.000670767153477989	0.012310973704012	0.012310973704012	1.12833853166973	PsoOvis1B007478	syndrome cell adhesion molecule Dscam2
PsoOvis1B007814T1	0.0637640606280496	0.830208921826715	0.191645773732995	0.103378513409492	6.61109268393836	0.0156165217955949	0.00156928330622073	0.00417833046712827	0.0144613922459142	0.0144613922459142	1.14206579993335	PsoOvis1B007814	growth regulator with RING finger domain 1-like isoform X1
PsoOvis1B009936T2	0.0637851951079098	0.830208921826715	-2.7538901468869	1.48563540738816	2.14849539041744	4.92370835875868	1.78495782111459	1.52571102441347	0.818175918023765	1.52571102441347	0.14825060044601	PsoOvis1B009936	pickled eggs,protein_coding,protein_coding,protein_coding,protein_coding,protein_coding,protein_coding
PsoOvis1B011731T2	0.0637950670043363	0.830208921826715	2.49233044743845	1.34458235714912	1.82424384565036	3.85626894331658	1.55870965415254	0.93223487778241	1.1531429185825	1.1531429185825	5.62686147742621	PsoOvis1B011731	non_sense_mediated_decay,non_sense_mediated_decay,protein_coding
PsoOvis1B012534T1	0.0636516481185379	0.830208921826715	0.342119958091359	0.184469825191179	5.79583593375611	0.0759487594046067	0.00274549573139258	0.0482981788777035	0.0261984108197958	0.0482981788777035	1.26761791832407	PsoOvis1B012534	domain containing
PsoOvis1B005172T1	0.0639987368730055	0.830424155935987	0.399063996967148	0.215455372336538	4.90789918231725	0.092947022288164	0.0232130810068533	0.0332511692250783	0.0464184451961612	0.0464184451961612	1.31865210770231	PsoOvis1B005172	protein_coding,protein_coding
PsoOvis1B008196T1	0.063904575472206	0.830424155935987	0.188000098169375	0.101465635943827	6.63555038869677	0.0191882410013601	0.00126898235368852	0.0094623050561262	0.0141739305625394	0.0141739305625394	1.13918345473879	PsoOvis1B008196	protein_coding
PsoOvis1B013720T1	0.0639430004872822	0.830424155935987	-0.232247586877425	0.125364601397715	6.06771040330418	0.0207012734092781	0.00193865782114833	0.0037108308365543	0.0216357671042638	0.0216357671042638	0.851307598785546	PsoOvis1B013720	5&apos nucleotidase-like
PsoOvis1B014573T1	0.0640952607216689	0.830866802324809	-0.21421142820415	0.115695112674123	9.40713596128574	0.0298283917079916	8.16861564823644e-05	0.0199963524885346	0.00958042506893832	0.0199963524885346	0.862017206394272	PsoOvis1B014573	ribosomal l13
PsoOvis1B001839T2	0.0642110256521877	0.831557767030715	0.276625654673621	0.149469871411789	6.1390195540586	0.0497660167989108	0.00773047053359081	0.0257813931561944	0.0205611045844621	0.0257813931561944	1.21135830074743	PsoOvis1B001839	protein_coding,protein_coding
PsoOvis1B002120T1	0.0646580412821225	0.83490819143368	-0.221587948512311	0.1199318767755	6.20957922018162	0.0222806421552043	0.00202263865608707	0.00741520694070771	0.0195528439442536	0.0195528439442536	0.857620948772353	PsoOvis1B002120	non_sense_mediated_decay
PsoOvis1B003957T1	0.0647208343857883	0.83490819143368	-0.145068713328995	0.0785351685584287	7.44840457552205	0.00756329129439923	0.000580247978379064	0.000982016794521286	0.00867141107237215	0.00867141107237215	0.90433630439865	PsoOvis1B003957	protein_coding
PsoOvis1B006334T2	0.0647833066740022	0.83490819143368	-1.99721623924008	1.08147593415764	2.31778135614391	2.60017004727985	0.301604930301397	1.45278036394181	0.682265413008034	1.45278036394181	0.250482854678261	PsoOvis1B006334	huntingtin-like, partial,non_sense_mediated_decay
PsoOvis1B008587T1	0.0647671925449655	0.83490819143368	1.20907912895804	0.654666862560744	2.62959608613312	0.952868143146733	0.0938536448628482	0.549029406539843	0.486357569528271	0.549029406539843	2.31190021276783	PsoOvis1B008587	protein_coding
PsoOvis1B010230T3	0.0646315655144258	0.83490819143368	2.57659459235441	1.39441353743608	3.30235161557872	4.32491884406698	1.52838567052827	1.38819799954922	0.231670220222822	1.38819799954922	5.96529957928655	PsoOvis1B010230	protein_coding,protein_coding,protein_coding
PsoOvis1B004474T1	0.0649573590645351	0.836341703313497	0.160804629844245	0.0871309376981172	7.46600037710325	0.0168675990587872	0.000545733779289325	0.0108419666769404	0.00862203640419689	0.0108419666769404	1.1179104529766	PsoOvis1B004474	domain-containing 1
PsoOvis1B014271T1	0.0650296629362025	0.836463674076969	-0.200248140946291	0.108532392765775	6.47683674572087	0.0230252514150325	0.00154379684882083	0.0122005231878028	0.0161251235703758	0.0161251235703758	0.870400843044752	PsoOvis1B014271	protein Optix-like isoform X1
PsoOvis1B005480T1	0.0654418718202954	0.840953320022772	0.391200701265666	0.212351997845819	4.68469364606333	0.0793808457203871	0.0112812467284355	0.0305555646705172	0.0563588097552305	0.0563588097552305	1.31148444936204	PsoOvis1B005480	Transcriptional repressor scratch 1
PsoOvis1B006960T1	0.065510688444929	0.841025839216335	0.301852973763354	0.163894019735327	5.28694688866082	0.0379900312951216	0.00455135197319314	0.00876798048204134	0.0357405225843123	0.0357405225843123	1.23272669087253	PsoOvis1B006960	DLL homolog
PsoOvis1B004267T1	0.0655775846505666	0.841073588105003	0.43474064566929	0.236105256309561	4.46134095635471	0.120806116084847	0.0144848866057169	0.0656479726264851	0.0691336514797885	0.0691336514797885	1.351667820884	PsoOvis1B004267	protein_coding
PsoOvis1B014781T2	0.0659459213537017	0.844983687181743	0.356704147677637	0.193988404856359	5.42911345964253	0.0783196452359008	0.0235329432930321	0.0266524198879327	0.0329143085350399	0.0329143085350399	1.28049724385393	PsoOvis1B014781	,,
PsoOvis1B014405T1	0.066136580426001	0.846611822318607	1.01738831014718	0.553681660864532	2.85533974104004	0.456194784616855	0.0801610489407674	0.101927816721255	0.379684023425793	0.379684023425793	2.02425116825387	PsoOvis1B014405	protein_coding
PsoOvis1B008348T1	0.0662691489432511	0.847493928800675	0.396411183827024	0.215839839465618	5.7787663788179	0.103046751559595	0.0150673287803205	0.0548129256704951	0.0265063640678422	0.0548129256704951	1.31622961137444	PsoOvis1B008348	mannosyl-oligosaccharide glucosidase-like protein
PsoOvis1B001377T1	0.0663555601948701	0.847784618881291	-0.249083869712319	0.135665548263411	5.87504950210707	0.0265750515473838	0.00280822654127893	0.00714454758637706	0.024799484937139	0.024799484937139	0.84143056509308	PsoOvis1B001377	repeat domain containing 30
PsoOvis1B011731T3	0.0665500170885559	0.849453861457282	-0.149960923823397	0.0817358964821882	7.33436948887827	0.0083863142025532	0.000967885929209146	0.00108190232124493	0.00905324923141132	0.00905324923141132	0.901274873798357	PsoOvis1B011731	non_sense_mediated_decay,non_sense_mediated_decay,protein_coding
PsoOvis1B010961T3	0.0666196916064121	0.849528691912034	-2.37630331875516	1.29553101228479	2.45319124883017	3.61237335747268	1.92826036043171	0.469649787886602	0.58934054525575	0.58934054525575	0.192602279254932	PsoOvis1B010961	apoptosis inhibitor 5,apoptosis inhibitor 5,apoptosis inhibitor 5,protein_coding
PsoOvis1B001585T2	0.0667706320023254	0.849665237636925	0.492516143730411	0.268662537805662	4.46678831761259	0.151760733963176	0.0394874992863628	0.0592488612294532	0.0687818395439054	0.0687818395439054	1.40689644618347	PsoOvis1B001585	aristaless-like isoform X2,aristaless-like isoform X2
PsoOvis1B002495T1	0.0668856883530006	0.849665237636925	-0.137489864524234	0.0750309757868549	8.56656615550297	0.00918644335014064	0.000203429872784867	0.0041908257473068	0.00824104111850653	0.00824104111850653	0.909099516271458	PsoOvis1B002495	protein_coding
PsoOvis1B012073T3	0.0668324424985338	0.849665237636925	2.9739266993134	1.62261460303601	0.793816169096756	2.75401050846831	0.678624544253856	-0.552701413501887	3.27069268072473	3.27069268072473	7.85671756656945	PsoOvis1B012073	metalloproteinase-14-like,metalloproteinase-14-like,metalloproteinase-14-like,metalloproteinase-14-like,metalloproteinase-16,metalloproteinase-14-like
PsoOvis1B012877T1	0.0668740956182085	0.849665237636925	-0.150375282977296	0.0820593194418532	7.29968362111298	0.00838361941330104	0.000900941195655152	0.00109881092203307	0.009199656665235	0.009199656665235	0.901016054117942	PsoOvis1B012877	hemicentin-2-like isoform X2,hemicentin-2-like isoform X2
PsoOvis1B000021T1	0.0676444396441598	0.850472153168276	2.7329549566611	1.4955689169039	3.58001845662053	4.92478450079248	2.69802751577871	0.657062062034967	0.17040920115227	0.657062062034967	6.64815932291651	PsoOvis1B000021	angiotensin-converting enzyme,angiotensin-converting enzyme
PsoOvis1B005775T1	0.0673338971201909	0.850472153168276	0.136462927655682	0.0745927802683977	7.91203633552077	0.00908214811076435	0.000416223818641103	0.00395316233567928	0.0079299004836131	0.0079299004836131	1.09920687119712	PsoOvis1B005775	-AMP-activated protein kinase catalytic subunit alpha-2
PsoOvis1B006631T1	0.067590159922038	0.850472153168276	-0.136425909493731	0.0746422871756731	7.86719736986576	0.00777914857663919	0.000405137499544798	0.00233928742830734	0.00795206905267868	0.00795206905267868	0.909770203924107	PsoOvis1B006631	protein_coding
PsoOvis1B007434T1	0.0673681536374788	0.850472153168276	0.415554617261805	0.227177095721845	7.26974180347372	0.113737011363016	0.00103483823095103	0.0763793109999672	0.0093371222491065	0.0763793109999672	1.33381133749173	PsoOvis1B007434	urocanate hydratase-like isoform X1
PsoOvis1B007517T1	0.0676994066273219	0.850472153168276	0.189372435525584	0.103651989841147	6.96269680721114	0.0236510577987026	0.00100840631997622	0.0151071961770675	0.0112064494787751	0.0151071961770675	1.14026759778583	PsoOvis1B007517	and c2 domain containing
PsoOvis1B011622T1	0.067161266783129	0.850472153168276	0.283176041100418	0.154690852659746	6.17967996747481	0.0352137319189641	0.0159206092175666	-0.00197419566385119	0.0199732806273322	0.0199732806273322	1.21687083506572	PsoOvis1B011622	ribosomal L14, mitochondrial,protein_coding
PsoOvis1B012023T1	0.0677158027761115	0.850472153168276	0.228957873320338	0.125326347246913	6.47222058105688	0.0290600723110627	0.00737631865735573	0.00929063132320821	0.0161837213140248	0.0161837213140248	1.1719880611361	PsoOvis1B012023	eukaryotic-type carbonic anhydrase,protein_coding,protein_coding
PsoOvis1B012801T1	0.0671719594330182	0.850472153168276	-0.254047284122787	0.138784084884549	6.80652212405304	0.0424752334317391	0.00842970602532874	0.0204618273005337	0.0123996764068115	0.0204618273005337	0.838540700939495	PsoOvis1B012801	N-acetyltransferase 9,N-acetyltransferase 9,protein_coding
PsoOvis1B013796T1	0.0674921797121818	0.850472153168276	-0.320226396952725	0.175141915362531	5.74822151364506	0.0675731122118244	0.00361153067392429	0.0424005051013597	0.0270627173944561	0.0424005051013597	0.800944178433015	PsoOvis1B013796	protein_coding
PsoOvis1B013975T1	0.0673098022996757	0.850472153168276	-0.142405110831895	0.0778340214716015	7.50157767055663	0.00814503107056047	0.000559671184454565	0.0020169118071048	0.00852753116320802	0.00852753116320802	0.906007494344041	PsoOvis1B013975	protein_coding
PsoOvis1B014297T2	0.0671800893463347	0.850472153168276	-0.854879827548291	0.467028183866503	4.58927990483524	0.374007036066621	0.265749427064348	-0.0722979518119454	0.0614235597241174	0.0614235597241174	0.552911380709717	PsoOvis1B014297	protein_coding,protein_coding
PsoOvis1B014662T2	0.067649917627045	0.850472153168276	2.51362432458658	1.37557093684566	1.59021157916724	3.26497677050983	1.36732839575993	0.34452735044485	1.47096470768176	1.47096470768176	5.71052871284058	PsoOvis1B014662	tachykinin-like peptides receptor 86C isoform X1,tachykinin-like peptides receptor 86C isoform X1,protein_coding
PsoOvis1B004760T1	0.0680068941527815	0.853323074322318	2.21584426371093	1.21418709616041	1.32385515376727	1.73367002886636	0.279820617882512	0.0460297428177073	1.93155483884117	1.93155483884117	4.64553342380486	PsoOvis1B004760	protein_coding
PsoOvis1B000244T1	0.0690955996645155	0.856307645981535	2.50895004250373	1.3802168026011	1.29638681054472	2.54111767043288	0.871486577375514	-0.0556508577516977	1.9860110558981	1.9860110558981	5.69205673756733	PsoOvis1B000244	domain containing,domain containing,domain containing,ISX protein,ISX protein,protein_coding
PsoOvis1B001969T1	0.0690300721061172	0.856307645981535	0.829219977043373	0.456060684015528	3.19078108508203	0.210983649694468	0.0498527637016776	-0.0439753654565228	0.262134257555389	0.262134257555389	1.77672447970447	PsoOvis1B001969	sphingomyelin phosphodiesterase-like
PsoOvis1B001988T1	0.068899828887637	0.856307645981535	-0.337635081308196	0.185608007924891	4.96854006339985	0.0510630755078197	0.00745696733071927	0.0136228340053087	0.0442185315780505	0.0442185315780505	0.791337438633914	PsoOvis1B001988	protein_coding
PsoOvis1B003852T1	0.0688150463375804	0.856307645981535	0.134950082741475	0.0741633877645648	8.09175979847162	0.0062004470412264	0.000310413653807208	0.000610823335751554	0.00793989847326859	0.00793989847326859	1.09805482042529	PsoOvis1B003852	tyrosinekinase-likeprotein kinase hopscotch
PsoOvis1B003969T2	0.0688050775258588	0.856307645981535	-0.273395394945776	0.150242217901945	6.14075728975649	0.0495107814413818	0.0022502857966904	0.031608800263453	0.0205356071523463	0.031608800263453	0.82737003026976	PsoOvis1B003969	KAH7638683.1hypothetical protein HUG17_2716,protein_coding
PsoOvis1B005280T1	0.0688691238740244	0.856307645981535	0.298859127728768	0.164273536517964	6.60296657296126	0.059177987228183	0.0104101564066886	0.0300685357934898	0.0145583158024229	0.0300685357934898	1.23017121855002	PsoOvis1B005280	aldo-keto reductase family 1 member B10-like,protein_coding
PsoOvis1B006475T1	0.068403335744197	0.856307645981535	-0.153939319524362	0.0844734115500061	7.88141895371816	0.0156721029393631	0.000367980046989151	0.0103356558413559	0.00794389806339533	0.0103356558413559	0.898792929496574	PsoOvis1B006475	rna-binding squid
PsoOvis1B008700T1	0.0691452504642192	0.856307645981535	-0.23882950553909	0.131407708468928	5.94741730018555	0.0237940698194366	0.00233298773893423	0.00601977476684455	0.0235689910286479	0.0235689910286479	0.847432576708066	PsoOvis1B008700	KRAB-A domain-containing protein
PsoOvis1B008934T1	0.0687509863855609	0.856307645981535	0.25501868482527	0.14011610263129	5.78995350643124	0.028474459988563	0.00314449376556826	0.00806063261638126	0.026304289559305	0.026304289559305	1.19335119842153	PsoOvis1B008934	probable cation-transporting ATPase 13A3
PsoOvis1B009166T2	0.0688070913751724	0.856307645981535	-0.150502543333702	0.0827080505434829	7.27063982352124	0.0114004325460051	0.00092807732042273	0.00482833253086637	0.00933285511663225	0.00933285511663225	0.900936578855447	PsoOvis1B009166	brain tumor protein isoform X2,protein_coding
PsoOvis1B011620T1	0.0686675515263085	0.856307645981535	0.18228024906034	0.100120928613532	7.20493330313538	0.0219968671749729	0.000747582871156332	0.0142887176484975	0.00966733567499523	0.0142887176484975	1.13467587868253	PsoOvis1B011620	non_sense_mediated_decay
PsoOvis1B012919T1	0.0689134877140559	0.856307645981535	0.325180522977752	0.178770167140637	5.06603128724104	0.0689674696277152	0.00678103261256218	0.0397749147255493	0.041157126376675	0.041157126376675	1.25282119307103	PsoOvis1B012919	bone morphogenetic protein 2-like
PsoOvis1B013217T1	0.0685105247697495	0.856307645981535	1.06498870403986	0.584633714276744	2.77829002240313	0.643435332524622	0.0994454415186725	0.27952337173742	0.41324942828486	0.41324942828486	2.09215349845503	PsoOvis1B013217	protein_coding
PsoOvis1B013799T2	0.0690874656510433	0.856307645981535	0.302364613959418	0.166331134560715	5.42054106281031	0.034780552560678	0.00842257208954159	0.000768983695745388	0.0330764973968406	0.0330764973968406	1.23316394501128	PsoOvis1B013799	proteinase stubble,proteinase stubble
PsoOvis1B000929T1	0.0693191445843749	0.856545887672155	-0.143677555803036	0.0791030458052601	7.39556169752196	0.0067945687309901	0.000555135212678188	0.000196860685484118	0.00883080257082543	0.00883080257082543	0.905208755596709	PsoOvis1B000929	Cationic amino acid transporter 2
PsoOvis1B003817T1	0.0694218442723845	0.856545887672155	-0.296073988636071	0.16306645832974	8.28531447807516	0.058206745822707	0.000101992005731015	0.0397840127425761	0.00802687391573841	0.0397840127425761	0.814465792109166	PsoOvis1B003817	protein_coding
PsoOvis1B005287T1	0.0694218442723845	0.856545887672155	-0.296073988636071	0.16306645832974	8.28531447807516	0.058206745822707	0.000101992005731015	0.0397840127425761	0.00802687391573841	0.0397840127425761	0.814465792109166	PsoOvis1B005287	protein_coding
PsoOvis1B012568T1	0.0694218442723845	0.856545887672155	-0.296073988636071	0.16306645832974	8.28531447807516	0.058206745822707	0.000101992005731015	0.0397840127425761	0.00802687391573841	0.0397840127425761	0.814465792109166	PsoOvis1B012568	protein_coding
PsoOvis1B010423T1	0.0696342593067435	0.858371198287663	0.178181220570762	0.0982103008207534	6.86008418994538	0.0101343123815203	0.00251832312338528	-0.00175613790801754	0.011949571657569	0.011949571657569	1.13145657904078	PsoOvis1B010423	protein_coding,protein_coding
PsoOvis1B000220T1	0.069845311075692	0.858728795318432	-0.419610749043288	0.231456696714888	4.64637492870271	0.105266887355196	0.0220303611248855	0.0435258053018591	0.058327942556366	0.058327942556366	0.747626312819748	PsoOvis1B000220	protein_coding
PsoOvis1B001298T1	0.0698567779861685	0.858728795318432	-0.236042176249633	0.130205869633411	7.87933475106365	0.0370590548749899	0.000632212833312759	0.0247981398971763	0.0079450293880927	0.0247981398971763	0.84907142403408	PsoOvis1B001298	protein_coding,protein_coding
PsoOvis1B003192T2	0.0698416963551797	0.858728795318432	0.33451185431177	0.18451388156092	5.60982432078244	0.0696195655193834	0.0214663021661988	0.0235963369798681	0.0296017565668172	0.0296017565668172	1.26095068539461	PsoOvis1B003192	ABC transporter G family member 20 isoform X7,ABC transporter G family member 20 isoform X7,ABC transporter G family member 20 isoform X7
PsoOvis1B004161T1	0.0699896873958907	0.858776689678795	-0.374673706844756	0.206776146993174	6.10228057948463	0.0934217659386483	0.0329315228537105	0.0312030395943037	0.0211079120500061	0.0312030395943037	0.771279832706784	PsoOvis1B004161	NPC intracellular cholesterol transporter 1,protein_coding,NPC intracellular cholesterol transporter 1
PsoOvis1B008229T2	0.069952090283348	0.858776689678795	-0.201345895026301	0.111104506595698	6.65089337679021	0.0269751044962309	0.00196280983862711	0.0165535072401833	0.013997130135204	0.0165535072401833	0.869738802471607	PsoOvis1B008229	adenylate cyclase type 2,adenylate cyclase type 2
PsoOvis1B003952T1	0.0700966975604595	0.859297729854878	0.602777973131683	0.332790183808351	3.80480413502243	0.157639109644267	0.0326178079624567	0.0281780972580997	0.133506151696337	0.133506151696337	1.51863795755163	PsoOvis1B003952	catalytic domain-containing
PsoOvis1B010578T1	0.0701989099264158	0.859759050460325	0.239560767150774	0.132308323854556	6.05467186186605	0.0215973598051103	0.00442008559652232	0.00105560372566517	0.0218381532452809	0.0218381532452809	1.18063315938625	PsoOvis1B010578	protein_coding
PsoOvis1B000346T1	0.0704641336228958	0.861038117158436	0.310071214433564	0.171412769822519	5.78515058526926	0.0389570044082331	0.0176825752192483	-0.00504037896657129	0.0263909312680937	0.0263909312680937	1.23976889600478	PsoOvis1B000346	protein_coding,protein_coding
PsoOvis1B008448T1	0.0703992453785882	0.861038117158436	0.315400372189259	0.174318562427903	6.10310621151076	0.0626775402333175	0.0244849794966586	0.0165579227535676	0.0210954623137373	0.0210954623137373	1.24435693540762	PsoOvis1B008448	and senescent cell antigen-like-containing domain 1,and senescent cell antigen-like-containing domain 1,and senescent cell antigen-like-containing domain 1,protein_coding
PsoOvis1B011727T1	0.0704973745739274	0.861038117158436	0.135810104204773	0.0750870703829637	7.79801187073674	0.00611408893189937	0.000450213868904802	0.000275753144427532	0.00800688833913941	0.00800688833913941	1.09870958960136	PsoOvis1B011727	protein_coding
PsoOvis1B009103T1	0.0707544062041861	0.861805498441289	-0.589875615414032	0.326430067460163	4.39169520651231	0.232253879228481	0.0131717228120811	0.146663160600989	0.0738323652166457	0.146663160600989	0.664400187053673	PsoOvis1B009103	protein_coding
PsoOvis1B010587T2	0.0707249744157321	0.861805498441289	-0.143721781634211	0.0795255951744514	8.20349486086056	0.0097257781502571	0.0015022547241217	0.00290898652015804	0.00798422570765439	0.00798422570765439	0.905181006838406	PsoOvis1B010587	nuclear factor of activated T-cells 5-like,nuclear factor of activated T-cells 5-like
PsoOvis1B012003T1	0.0706532815832993	0.861805498441289	0.324665476127466	0.179601463135663	5.34206663862539	0.0703303240892873	0.00514347961750712	0.0432415487231992	0.0346050134199969	0.0432415487231992	1.25237401163307	PsoOvis1B012003	chitin deacetylase 1-like
PsoOvis1B002086T1	0.071233898693743	0.862124448463455	0.661060887086935	0.3664450916066	3.56936571595516	0.270885441667041	0.0289985047144175	0.145732736205821	0.172424503029437	0.172424503029437	1.58124496620786	PsoOvis1B002086	protein_coding
PsoOvis1B005856T1	0.0711132832713087	0.862124448463455	0.30837357678777	0.170867433145695	5.13594638361784	0.0413264896812323	0.00454045657721306	0.0114573069514962	0.039253062987485	0.039253062987485	1.23831090212876	PsoOvis1B005856	binding peritrophin-a domain containing 7
PsoOvis1B006991T1	0.0710337458264273	0.862124448463455	2.2993529864618	1.27369512930943	1.66661725319154	3.53286638581712	0.497797204238076	1.93565171940177	1.35914481996356	1.93565171940177	4.92236959558066	PsoOvis1B006991	box P1,box P1
PsoOvis1B011714T3	0.0711116186354748	0.862124448463455	0.358454435677672	0.198615682659562	5.39408763530143	0.0703128345382839	0.0255899986943421	0.0141174510571383	0.0335822854031438	0.0335822854031438	1.28205169506505	PsoOvis1B011714	protein kinase 4-like,protein kinase 4-like,protein_coding
PsoOvis1B011807T1	0.0710850360833959	0.862124448463455	0.253548899844819	0.140475453810049	7.23081918509063	0.0429661371315222	0.000989675845158657	0.02861035383955	0.00953030491088669	0.02861035383955	1.19213605837514	PsoOvis1B011807	protein_coding
PsoOvis1B012199T1	0.0711595781131075	0.862124448463455	0.166320770092224	0.0921721613344259	7.04624425492315	0.0184936283592925	0.000858754597845123	0.011884806389744	0.0106333115801009	0.011884806389744	1.12219296217086	PsoOvis1B012199	protein_coding
PsoOvis1B013866T1	0.0712190950318224	0.862124448463455	-0.193957759756305	0.107510745121129	6.49743482935575	0.0187426648610296	0.0014737879466522	0.00784718841600319	0.0158640525280982	0.0158640525280982	0.874204215603733	PsoOvis1B013866	protein_coding
PsoOvis1B001255T1	0.0714521288251652	0.863171279078462	-0.238970175939825	0.13257022080122	6.01610003230842	0.0341836079694828	0.00391504990558755	0.0173994306854994	0.0224472452593386	0.0224472452593386	0.847349951575773	PsoOvis1B001255	serine/threonine-protein phosphatase 2B catalytic subunit 3,serine/threonine-protein phosphatase 2B catalytic subunit 3
PsoOvis1B003215T1	0.0714540936886388	0.863171279078462	0.147316511838841	0.0817253361191807	7.26954275222863	0.0127303049803733	0.000680476575374689	0.0070940966524556	0.00933806927031491	0.00933806927031491	1.10750753312308	PsoOvis1B003215	fidgetin 1
PsoOvis1B013354T3	0.0715149042908093	0.863171279078462	-2.65254085243428	1.47183988037337	2.01577795927925	3.91765656307664	2.3071632361089	-0.0485823974503883	0.942305714077333	0.942305714077333	0.159039733272487	PsoOvis1B013354	coronin-2B-like isoform X2,coronin-2B-like isoform X1,coronin-2B-like isoform X2,protein_coding
PsoOvis1B003044T1	0.0718739201049236	0.863914637825921	0.281177131113781	0.15621681688312	5.73072392923012	0.0530026063709261	0.00308387953612131	0.0335216612795202	0.0273843333727237	0.0335216612795202	1.21518598076812	PsoOvis1B003044	protein_coding
PsoOvis1B003596T1	0.0718116712469289	0.863914637825921	2.48645541479037	1.38112610539192	1.2430119044172	2.45355706296067	0.765336913252677	-0.0168132832044671	2.0959270652399	2.0959270652399	5.60399401423178	PsoOvis1B003596	retrovirus-related Pol poly from transposon TNT 1-94
PsoOvis1B006442T1	0.07165482602653	0.863914637825921	-0.281335328569661	0.156184174444286	6.02602604731371	0.0316428479797405	0.0143012085964296	-0.00442873628477843	0.0222890359238352	0.0222890359238352	0.82282907120048	PsoOvis1B006442	Protein bicaudal D,Protein bicaudal D
PsoOvis1B008629T1	0.0719009553602585	0.863914637825921	-0.140542771608866	0.0780903922606734	7.48824559477271	0.0100168947582168	0.000585048907148247	0.00452896804630986	0.00856211513799051	0.00856211513799051	0.907177792124583	PsoOvis1B008629	YY1-associated factor 2
PsoOvis1B013610T2	0.0718883529390919	0.863914637825921	-0.144769434866676	0.0804353059262307	7.49432264581964	0.0080853306773564	0.00115852965053308	0.00108881271930636	0.0085462280086364	0.0085462280086364	0.904523923018708	PsoOvis1B013610	transmembrane protein 94,94
PsoOvis1B002200T2	0.0725579261498756	0.864938553872088	-0.416388787506692	0.231893769635043	5.08640692467935	0.0816292999128095	0.0400821652691371	-0.00306289876360995	0.0405799153241886	0.0405799153241886	0.749297847664942	PsoOvis1B002200	protein_coding,protein_coding,protein_coding
PsoOvis1B005682T1	0.0725404621246975	0.864938553872088	-0.16168101793179	0.0900373174158191	6.95780076722576	0.00947783869668575	0.000919167108344934	0.00112534942771488	0.0112409106828105	0.0112409106828105	0.893982801464184	PsoOvis1B005682	protein_coding
PsoOvis1B006153T3	0.0725708979700385	0.864938553872088	0.607942820460084	0.338588731514218	4.01193872974835	0.244939084737202	0.0644703158207339	0.103105612744908	0.107493177841877	0.107493177841877	1.52408442382926	PsoOvis1B006153	protein_coding,protein_coding,protein_coding,protein_coding
PsoOvis1B007257T1	0.0723311493674366	0.864938553872088	1.27352833788636	0.708685799330361	3.69082366235637	1.0892450028269	0.0333623245778986	0.719991018680871	0.150925788726466	0.719991018680871	2.41752085930456	PsoOvis1B007257	protein_coding
PsoOvis1B007700T2	0.0723401414451801	0.864938553872088	-2.10796571327774	1.17306573397746	4.06577255302954	1.79848596768527	1.9623824279575	-1.38059476148385	0.101742396390631	0.101742396390631	0.231973882084408	PsoOvis1B007700	protein_coding,protein_coding,protein_coding,protein_coding
PsoOvis1B009700T1	0.0724276090282151	0.864938553872088	-0.243863612111339	0.135749710878608	5.87345490359983	0.0329126734464423	0.0028148471929798	0.0160249466230772	0.0248271288124586	0.0248271288124586	0.844480718222978	PsoOvis1B009700	LARGE xylosyl- and glucuronyltransferase 1-like
PsoOvis1B011941T1	0.0720849849572978	0.864938553872088	0.318552948982874	0.177113484926712	5.55983601227052	0.0472323249669272	0.01654584064574	0.00444107257328663	0.0305079391685871	0.0305079391685871	1.24707907695773	PsoOvis1B011941	transformer-2 beta,transformer-2 beta,transformer-2 beta,transformer-2 beta,transformer-2 beta,transformer-2 beta
PsoOvis1B012991T4	0.0724262142819265	0.864938553872088	0.254641244286077	0.141748521275606	6.92570005915941	0.0435638209280537	0.00264557064712652	0.027493394278605	0.0114684739331123	0.027493394278605	1.19303903251508	PsoOvis1B012991	latrophilin Cirl-like isoform X3,latrophilin Cirl-like isoform X3,latrophilin Cirl-like isoform X2,latrophilin Cirl-like isoform X2
PsoOvis1B013512T1	0.0724141489871415	0.864938553872088	-0.133892044249152	0.0745291565513237	8.39488587873723	0.00593871238046219	0.00023418971916994	0.00046654593895152	0.00809770304520763	0.00809770304520763	0.911369475156538	PsoOvis1B013512	protein_coding
PsoOvis1B007104T1	0.0727111123259671	0.865834560282289	0.423237833476101	0.235834422248898	4.42065503038367	0.0824186022548694	0.0115943723900712	0.0242550315464366	0.0718324396861358	0.0718324396861358	1.34093363110126	PsoOvis1B007104	domain containing 3,protein_coding,domain containing 3
PsoOvis1B000148T1	0.0728813861037882	0.867086589097169	0.53981831519874	0.300973746038163	8.04039580312088	0.196123378992295	0.0747562006564507	0.0611215930499163	0.0079248535168701	0.0611215930499163	1.45378942382698	PsoOvis1B000148	serine/threonine-protein phosphatase pp1-beta catalytic subunit,protein_coding,protein_coding
PsoOvis1B005324T1	0.0730128174177538	0.867100480180692	1.73762508574327	0.969250893286371	1.71659865733925	1.8758257540786	0.118813532601528	1.09371580802011	1.29035740860311	1.29035740860311	3.33485743074891	PsoOvis1B005324	protein_coding
PsoOvis1B012579T1	0.0729698369732784	0.867100480180692	-0.146160558619819	0.0815164443871166	7.26396338192625	0.00779206185001117	0.000602607382894798	0.00112637909359768	0.00936478867538202	0.00936478867538202	0.903652153024683	PsoOvis1B012579	protein_coding
PsoOvis1B013633T1	0.0732364288109095	0.868980906202886	-0.201592803404587	0.112536522347799	9.42881088861308	0.0273892601499196	7.9345785565869e-05	0.0189173575076393	0.00963085198569924	0.0189173575076393	0.869589964764398	PsoOvis1B013633	ribosomal l27
PsoOvis1B010765T1	0.0733484434915345	0.869535020661441	2.86180252110882	1.59818625878542	2.33300804145926	5.5220132822721	1.03751669429767	2.79378228235815	0.671156190903932	2.79378228235815	7.26922983722649	PsoOvis1B010765	facilitator superfamily domain-containing 4B-like,facilitator superfamily domain-containing 4B-like,facilitator superfamily domain-containing 4B-like,protein_coding
PsoOvis1B001378T1	0.0746086520354871	0.870360620819541	-0.345271562148275	0.193661327480201	5.60027132301842	0.0807693872021654	0.00375793659576761	0.0524991280463227	0.029775015354459	0.0524991280463227	0.787159793537911	PsoOvis1B001378	protein_coding
PsoOvis1B001502T2	0.0741920395945661	0.870360620819541	-2.54114505882531	1.42326999813422	3.40916947696198	4.36806244810446	0.450686602677344	2.58785962870611	0.20583027627654	2.58785962870611	0.171806311448928	PsoOvis1B001502	CAMK/CAMKL/AMPK protein kinase,CAMK/CAMKL/AMPK protein kinase
PsoOvis1B001857T1	0.0740811979254514	0.870360620819541	0.17202827052713	0.0963144044581496	8.0324782119844	0.0200098751655202	0.000663705668182966	0.0132509910910091	0.00792283125410108	0.0132509910910091	1.12664130553409	PsoOvis1B001857	asparagine--tRNA ligase, cytoplasmic,asparagine--tRNA ligase, cytoplasmic
PsoOvis1B004025T1	0.0742205049672843	0.870360620819541	0.304795401523648	0.170729655286795	7.09525268967096	0.0628484092702064	0.00721041956544654	0.0365125032260754	0.0103146906698845	0.0365125032260754	1.23524344636149	PsoOvis1B004025	PAN2-PAN3 deadenylation complex catalytic subunit PAN2 isoform X1,PAN2-PAN3 deadenylation complex catalytic subunit PAN2 isoform X1,PAN2-PAN3 deadenylation complex catalytic subunit PAN2 isoform X1,PAN2-PAN3 deadenylation complex catalytic subunit PAN2 isoform X1
PsoOvis1B005150T2	0.0747867950401772	0.870360620819541	-0.194425713607661	0.109119440875331	6.50255908292368	0.0218488258629349	0.00206131923548272	0.011074203801243	0.0157992593299344	0.0157992593299344	0.873920703926494	PsoOvis1B005150	protein_coding,protein_coding
PsoOvis1B005950T1	0.0740623071172984	0.870360620819541	0.448718716957142	0.251210176741225	4.29840798621341	0.0700605582373306	0.0139060225224503	-0.00183600733116092	0.0807538068250859	0.0807538068250859	1.36482759075911	PsoOvis1B005950	and mynd domain-containing 4-like
PsoOvis1B006052T2	0.0742959101802926	0.870360620819541	0.193637588476374	0.108493402002274	6.59164790381372	0.0200029421895007	0.00296182697780265	0.00798103238246866	0.014694400439238	0.014694400439238	1.14364364865626	PsoOvis1B006052	L-2-hydroxyglutarate dehydrogenase, mitochondrial,L-2-hydroxyglutarate dehydrogenase, mitochondrial
PsoOvis1B006110T2	0.0743816611627793	0.870360620819541	-0.271027519352447	0.151899240356547	7.13961193003049	0.0497248299389774	0.00763844940804852	0.0269716194232956	0.0100408429168819	0.0269716194232956	0.828729096361567	PsoOvis1B006110	plexin-B-like isoform X1,plexin-b-like protein 3,plexin-b-like protein 3
PsoOvis1B007237T1	0.0749046739796356	0.870360620819541	-0.387687801992093	0.217674025520569	9.61947031454193	0.101948927207634	7.84874683677276e-05	0.0709944846111265	0.0101143811765754	0.0709944846111265	0.764353647981281	PsoOvis1B007237	protein_coding
PsoOvis1B008340T2	0.0741288521360351	0.870360620819541	-0.262118148967661	0.146777699899604	5.77382512001477	0.0287099952116986	0.00571962701350829	0.0044031454942779	0.0265959127682191	0.0265959127682191	0.833862752152236	PsoOvis1B008340	homeobox Lhx3-like,protein_coding,homeobox Lhx3, partial,homeobox Lhx3-like isoform X2,homeobox lhx3-like,homeobox lhx3-like
PsoOvis1B008479T3	0.0739325739587024	0.870360620819541	0.178234836487196	0.0997379986703496	7.68559522666536	0.0214674991358052	0.00243722238269769	0.0124842801854523	0.00814932575539036	0.0124842801854523	1.13149862895912	PsoOvis1B008479	protein_coding,protein_coding,protein_coding
PsoOvis1B008605T1	0.0746581509166043	0.870360620819541	0.482177427886819	0.270497347325955	5.01881347076869	0.157551099481518	0.0057704513074127	0.103982771058155	0.0425739193005114	0.103982771058155	1.39685031163933	PsoOvis1B008605	OTF74721.1hypothetical protein BLA29_010557,OTF74721.1hypothetical protein BLA29_010557
PsoOvis1B008673T1	0.0735594736563684	0.870360620819541	-0.139424422685991	0.0779193060900061	7.48490077061416	0.0129130749651787	0.00053617982744792	0.00831547526352976	0.00857094756487418	0.00857094756487418	0.907881291204991	PsoOvis1B008673	protein_coding
PsoOvis1B011420T2	0.0742444864393425	0.870360620819541	0.303233825818347	0.169869018686112	6.61171253197592	0.0622118061473889	0.00819330244433198	0.0350899228197423	0.0144540267767171	0.0350899228197423	1.23390713997566	PsoOvis1B011420	disulfide-isomerase a4,disulfide-isomerase a4
PsoOvis1B011656T2	0.0743566414517283	0.870360620819541	2.93643846590168	1.64560507385319	4.04302297182623	5.83642053011771	2.82474283415045	1.23728125448659	0.104126938656115	1.23728125448659	7.65519148776376	PsoOvis1B011656	calcium-binding mitochondrial carrier aralar1,protein_coding
PsoOvis1B012128T1	0.0740562765456233	0.870360620819541	0.629491302747595	0.352406344371589	3.65983882343122	0.242391929669235	0.0301804411092512	0.124212233389218	0.156104906220769	0.156104906220769	1.54701941511968	PsoOvis1B012128	and MYND domain-containing 4-like
PsoOvis1B012313T1	0.0748360235992454	0.870360620819541	-0.135734074370528	0.0761922595829537	7.64824338982413	0.0066096998576167	0.000496515495283321	0.000856707222278608	0.00821137513525099	0.00821137513525099	0.910206582994107	PsoOvis1B012313	ras-related Rab-11A,
PsoOvis1B013070T1	0.0744041591236147	0.870360620819541	0.234510354031803	0.131443146647008	5.9765521597378	0.0208401255261369	0.00282847921891278	0.00259851288321256	0.0230874719817876	0.0230874719817876	1.17650736670602	PsoOvis1B013070	deacetylase 2,deacetylase 2
PsoOvis1B013105T1	0.0738426586994159	0.870360620819541	0.897633794828565	0.502148302230412	6.20348024036947	0.544307429804962	0.0022330799440333	0.375996296205295	0.0196377868203884	0.375996296205295	1.86300790368489	PsoOvis1B013105	cuticular 9
PsoOvis1B013639T4	0.0747550115131292	0.870360620819541	-1.55090399403278	0.87033380476258	6.0844379919194	1.63056807766706	0.913305879524655	0.222915518044109	0.0213787555782563	0.222915518044109	0.341296140699202	PsoOvis1B013639	inositol-3-phosphate synthase 1-A,protein_coding,inositol-3-phosphate synthase 1-A,inositol-3-phosphate synthase 1-A-like protein,protein_coding
PsoOvis1B013974T3	0.0747183116791713	0.870360620819541	-0.598435015831679	0.335786384576994	5.2255877269875	0.229299964826201	0.132042877007557	0.0202854034601454	0.0370858670933758	0.0370858670933758	0.660470021277351	PsoOvis1B013974	alpha-mannosidase 2,alpha-mannosidase 2,alpha-mannosidase 2
PsoOvis1B014167T1	0.0749217510297599	0.870360620819541	0.499006277593574	0.280192154994488	4.10244949037133	0.133551500149229	0.0197281147340142	0.053833536048348	0.0980333508466686	0.0980333508466686	1.41323979329442	PsoOvis1B014167	protein_coding
PsoOvis1B014504T2	0.0738031077037667	0.870360620819541	0.289315645146609	0.161824845066186	5.37931432670158	0.0359487824648259	0.00541229063458424	0.00813485899897346	0.0338686300864586	0.0338686300864586	1.22206044525138	PsoOvis1B014504	protein_coding,protein_coding
PsoOvis1B003487T1	0.0750268997276644	0.870822245923623	-0.469106768583434	0.263498738961414	6.90631027803601	0.149336250620344	0.0225132862645586	0.0816340918868244	0.0116069634153065	0.0816340918868244	0.722411733933147	PsoOvis1B003487	Solute carrier family 12 member 2,Solute carrier family 12 member 2
PsoOvis1B005184T3	0.0751618206163142	0.871628325666369	-0.274207598166557	0.154094609174709	6.11909916741537	0.0338501064484326	0.0147619602426035	-0.000645504766664445	0.0208557626224558	0.0208557626224558	0.8269043715811	PsoOvis1B005184	suppressor 1,protein_coding,protein_coding,protein_coding,protein_coding
PsoOvis1B012428T1	0.0753547493278687	0.873105115580431	-0.23717122116694	0.133369704463037	5.92471215325841	0.0182618781357545	0.00273134590291008	-0.000997818789398431	0.0239498711999267	0.0239498711999267	0.848407205517069	PsoOvis1B012428	protein_coding
PsoOvis1B001198T1	0.0757922930035987	0.873814531628062	-1.74139096393471	0.980711791320452	1.76859646944852	1.08922450876965	0.220425794009723	0.00393890847479175	1.22226763244273	1.22226763244273	0.299081180156011	PsoOvis1B001198	KAH7636944.1hypothetical protein HUG17_7150
PsoOvis1B002783T1	0.0755378718934763	0.873814531628062	-0.180961764574142	0.101824967577894	6.821639176327	0.011467944118745	0.00328561639100052	-0.00123087133173938	0.0122668696423583	0.0122668696423583	0.88211474337827	PsoOvis1B002783	protein_coding,protein_coding
PsoOvis1B002868T1	0.0758693327588696	0.873814531628062	0.560592439808188	0.315795954504818	3.86925470863691	0.132337392093222	0.0248982611920637	0.022674522585677	0.12469236613035	0.12469236613035	1.47487474729246	PsoOvis1B002868	Stearoyl-CoA desaturase 5
PsoOvis1B004800T2	0.0757964725906505	0.873814531628062	-1.19674709689755	0.673990369607928	5.70599368348565	0.570140458269829	0.653552426014814	-0.477953208402293	0.0278421014715324	0.0278421014715324	0.436257821774213	PsoOvis1B004800	probable ATP-dependent RNA helicase DDX46,probable ATP-dependent RNA helicase DDX46
PsoOvis1B006468T1	0.0759410661078395	0.873814531628062	0.184299645156858	0.103846081805147	7.48447258668107	0.0231307182090206	0.000611649038712001	0.0155643640207098	0.00857208276091638	0.0155643640207098	1.1362652405202	PsoOvis1B006468	protein_coding
PsoOvis1B006628T2	0.0759065224023144	0.873814531628062	2.00227525427682	1.12807563228363	2.18468426776508	2.26013283275321	1.12171271850392	0.200038499729092	0.787119229724241	0.787119229724241	4.00631332136525	PsoOvis1B006628	oxytocin-neurophysin 1-like,oxytocin-neurophysin 1-like
PsoOvis1B009881T4	0.0758885277961753	0.873814531628062	-0.163864868745133	0.0923152877314719	8.83115363125756	0.0182820433813908	0.00175870617463647	0.0110244623487802	0.00854293709591446	0.0110244623487802	0.892630576557632	PsoOvis1B009881	repeat domain-containing 17,protein_coding,protein_coding,repeat domain-containing 17
PsoOvis1B009892T1	0.07568622987705	0.873814531628062	0.136979342148226	0.0771157056138806	7.70435808628136	0.0127652005154002	0.000510170097133599	0.00841007798135645	0.00812094029476705	0.00841007798135645	1.09960040409873	PsoOvis1B009892	Protein mesh
PsoOvis1B001161T1	0.0761287559063862	0.874820845206391	-0.259153059045961	0.146116681028623	6.53411516775772	0.0224815238968629	0.0166226819893385	-0.0137058926230893	0.0154024447228921	0.0154024447228921	0.835578305672804	PsoOvis1B001161	cation-transporting atpase 13a3,cation-transporting atpase 13a3,protein_coding,cation-transporting atpase 13a3,cation-transporting atpase 13a3,protein_coding
PsoOvis1B009126T2	0.0762256576608889	0.874820845206391	-0.210148729071754	0.118525971780493	9.08488854625298	0.0301068336829538	0.000111529398165264	0.0209610795816	0.00893154252935724	0.0209610795816	0.864448109775823	PsoOvis1B009126	nuclease domain-containing protein 1-like,nuclease domain-containing protein 1-like
PsoOvis1B014108T1	0.0761930206587266	0.874820845206391	-0.142192753360427	0.0801892162175153	8.81410186492842	0.0127875559969641	0.00112506817397747	0.00727733465664588	0.00852039742239168	0.00852039742239168	0.906140863916849	PsoOvis1B014108	glutamine synthetase-like isoform X2,protein_coding
PsoOvis1B007601T1	0.0764599402691032	0.876753819812722	0.131585522431974	0.07427469951911	8.11797071462346	0.00755285597484152	0.000326230795378654	0.00262180803053733	0.00794886568760247	0.00794886568760247	1.09549699156706	PsoOvis1B007601	solute carrier family 35 member G1-like
PsoOvis1B002308T1	0.0773815824655746	0.87933233092792	-0.172416920077108	0.0976266238166134	6.8427643536862	0.0193289733140857	0.00220762481923958	0.0108057439500391	0.0120888116975062	0.0120888116975062	0.887354866213489	PsoOvis1B002308	protein_coding
PsoOvis1B007266T2	0.0774113642189981	0.87933233092792	-0.510539158966547	0.289108660100028	4.51334003043002	0.119460750326009	0.0595122284727837	-0.00793012787962336	0.0658634975444669	0.0658634975444669	0.701960054776484	PsoOvis1B007266	xaa-Pro dipeptidase,protein_coding
PsoOvis1B007428T1	0.0769563778483207	0.87933233092792	0.200914741957419	0.113599364067313	6.35515973132783	0.0240329069686823	0.00170515467864164	0.0131984539562799	0.0176520685961052	0.0176520685961052	1.14942691906691	PsoOvis1B007428	protein_coding
PsoOvis1B008291T1	0.0769919195476393	0.87933233092792	-0.140423628401286	0.0794065893524919	7.41751673346047	0.00719957036439088	0.00069575871323036	0.000909155962239882	0.00876235093566255	0.00876235093566255	0.90725271338795	PsoOvis1B008291	pre-mRNA-splicing factor ATP-dependent RNA helicase DHX15
PsoOvis1B008525T2	0.0771482149808593	0.87933233092792	0.202279156976612	0.114445079502506	7.42881881600621	0.0279922686709526	0.00532971788023153	0.0143167964532707	0.00872844118423667	0.0143167964532707	1.15051449276847	PsoOvis1B008525	bromodomain-containing 8-like protein,bromodomain-containing protein 8,non_sense_mediated_decay
PsoOvis1B008682T1	0.0771915089605486	0.87933233092792	0.377506086256518	0.213615869068797	9.66797327560517	0.0975113409698355	6.03378319016185e-05	0.0683872714451246	0.0102493308110522	0.0683872714451246	1.2990942350141	PsoOvis1B008682	cysteine proteinase-1 preproenzyme, partial
PsoOvis1B009841T1	0.0771784954849664	0.87933233092792	-0.252909267776258	0.143105127322291	6.82751613879922	0.0437638222772518	0.000986773401645323	0.0297318427972484	0.012216442538267	0.0297318427972484	0.839202413545571	PsoOvis1B009841	protein_coding
PsoOvis1B010559T1	0.0773066069422636	0.87933233092792	-0.261314194071889	0.147924955098643	5.61973944188011	0.0215636400519414	0.00340090834084119	-0.00205327378470472	0.0294217801705619	0.0294217801705619	0.834327559230378	PsoOvis1B010559	visual system homeobox 2-like
PsoOvis1B010961T2	0.0773826196978924	0.87933233092792	1.96191078347369	1.11088515290343	2.29500854260569	2.5496902061396	1.15189061103976	0.591811925768366	0.699208123372161	0.699208123372161	3.89577615121095	PsoOvis1B010961	apoptosis inhibitor 5,apoptosis inhibitor 5,apoptosis inhibitor 5,protein_coding
PsoOvis1B012548T1	0.0767632876972627	0.87933233092792	0.141789382783801	0.0801168156514864	7.35218113503056	0.0108805048742531	0.000644398865417804	0.00541714632606927	0.00898365735978358	0.00898365735978358	1.10327266291008	PsoOvis1B012548	putative cationic amino acid transporter
PsoOvis1B014682T1	0.0773153551186718	0.87933233092792	-0.209933835919118	0.118843030593248	6.2333108728949	0.0189852561667318	0.00195915334350317	0.0052453360660186	0.0192263455373784	0.0192263455373784	0.864576881144708	PsoOvis1B014682	hydrogen exchanger 9b2-like
PsoOvis1B010454T1	0.0776766136661579	0.881352585645412	-0.155901354406726	0.0883629750351965	8.15785773939894	0.0166611881202401	0.000319388757351064	0.0113926342782551	0.00796419160896564	0.0113926342782551	0.897571420836162	PsoOvis1B010454	ribosomal S30
PsoOvis1B013833T1	0.0777216206375508	0.881352585645412	-0.135730354224766	0.0769419614926167	7.59743669602571	0.00943997125474879	0.0005723916144795	0.00431904905721383	0.00830770654301746	0.00830770654301746	0.910208930063607	PsoOvis1B013833	translocon-associated protein subunit beta
PsoOvis1B001348T1	0.0777984238965264	0.881460380625895	-0.136198223085881	0.0772271488013108	7.54752343074799	0.00792838813080734	0.000530155356322616	0.00242409631777979	0.00841589341164708	0.00841589341164708	0.909913795362566	PsoOvis1B001348	acetyl-coenzyme a transporter 1
PsoOvis1B010421T1	0.0778635474811126	0.881460380625895	0.910797637294473	0.516553869680836	3.69178519686199	0.288649224565777	0.249473595287371	-0.199744190618096	0.150768255135998	0.150768255135998	1.8800846724245	PsoOvis1B010421	protein_coding,protein_coding
PsoOvis1B001224T1	0.0780174483640202	0.88174865900595	-0.345063912614783	0.195802388682246	6.96755038618646	0.081727021633115	0.00350579813690117	0.054002064983609	0.0111723628500214	0.054002064983609	0.787273098930183	PsoOvis1B001224	Ras-responsive element-binding protein 1,Ras-responsive element-binding protein 1
PsoOvis1B004870T1	0.0780958295515004	0.88174865900595	-0.246559135402415	0.13994387538243	5.78299645524337	0.0389230271038119	0.00294658603808199	0.0229104201227878	0.0264298463474976	0.0264298463474976	0.842904368284279	PsoOvis1B004870	protein_coding
PsoOvis1B011910T1	0.0780553034714613	0.88174865900595	-0.158734639589125	0.0900835288201612	6.9693152320247	0.0149445312782068	0.00101257545753452	0.00821933146316552	0.0111599877895047	0.0111599877895047	0.895810424772394	PsoOvis1B011910	ADP-ribosylation factor 6
PsoOvis1B013506T2	0.0781539410821769	0.88174865900595	0.18177722866256	0.103194610740755	7.01176894975239	0.0226918414811953	0.00472043218584046	0.0112532593430633	0.010865922083987	0.0112532593430633	1.13428032341706	PsoOvis1B013506	RNA-binding protein 42,RNA-binding protein 42
PsoOvis1B011340T1	0.0782552433142569	0.882143991738105	0.252060067372211	0.143142707777128	5.98776450204303	0.0388380447263191	0.0078303791655358	0.0168918226559816	0.0229043730191164	0.0229043730191164	1.19090643235288	PsoOvis1B011340	proteasome non-atpase regulatory subunit 5
PsoOvis1B001641T3	0.0784894317609332	0.883459573612293	-0.570323476268306	0.324136053460216	4.77548765992952	0.181881902901596	0.105581921279378	-0.000205367995918873	0.052014350449768	0.052014350449768	0.673465769255304	PsoOvis1B001641	voltage-gated channel shab,voltage-gated channel shab,voltage-gated channel shab,voltage-gated channel shab
PsoOvis1B006099T1	0.0785046702909444	0.883459573612293	-2.58248451303633	1.4677969483016	2.73346011460215	4.58608133575392	2.60851005978159	0.623131762383629	0.43408853728148	0.623131762383629	0.166953181019078	PsoOvis1B006099	protein_coding,protein_coding
PsoOvis1B000015T1	0.0789118269875997	0.883560262982266	0.164104569448994	0.0933985722073654	7.66209183323799	0.0121190097104111	0.00489743286242854	0.000152463132820379	0.00818750707313312	0.00818750707313312	1.12047042520933	PsoOvis1B000015	glycerol-3-phosphate dehydrogenase NAD+, cytoplasmic,glycerol-3-phosphate dehydrogenase NAD+, cytoplasmic,protein_coding
PsoOvis1B000789T1	0.078840989474029	0.883560262982266	0.255335214671816	0.145287256332183	5.7002913810272	0.0218972741976765	0.00371493195839233	-0.000791866155610289	0.0279476483204079	0.0279476483204079	1.19361305051189	PsoOvis1B000789	protein_coding
PsoOvis1B006231T1	0.0787042033132709	0.883560262982266	0.434021713402185	0.246848050341605	8.4852526098481	0.129633206260312	0.000204283267984301	0.0911966566681928	0.00816815291790988	0.0911966566681928	1.35099441763692	PsoOvis1B006231	ABC transporter G family member 20
PsoOvis1B009690T1	0.078593976666197	0.883560262982266	0.289389495848275	0.164528394827901	5.35083377609063	0.056420429724151	0.00617471248223682	0.0329459695577075	0.0344296765747316	0.0344296765747316	1.22212300340037	PsoOvis1B009690	protein_coding,protein_coding
PsoOvis1B010197T1	0.0788536577674467	0.883560262982266	-0.432182116207818	0.245924603249842	4.34030788654445	0.079456676425821	0.0131669577811163	0.0161108696624595	0.0775514079442719	0.0775514079442719	0.741139942428827	PsoOvis1B010197	partial
PsoOvis1B014302T4	0.0788140059704568	0.883560262982266	0.444635968994646	0.252977702846461	6.9452362489991	0.13610760524211	0.0485716251157534	0.0474249520904549	0.0113296707688656	0.0474249520904549	1.36097066343699	PsoOvis1B014302	and LIM domain Zasp,and LIM domain Zasp,and LIM domain Zasp-like isoform X4,non_sense_mediated_decay
PsoOvis1B005024T1	0.0790269029199608	0.884105175271796	-0.2197011163327	0.12508886319362	9.97143223527078	0.0332572425894368	4.55374259241546e-05	0.023425298116684	0.0112141428548239	0.023425298116684	0.858743324183909	PsoOvis1B005024	ribosomal SA
PsoOvis1B010066T1	0.0791406109394785	0.884633881979242	0.886485504145074	0.504920176345071	3.02061087865349	0.370959546680702	0.0659952592279225	0.1030079682257	0.316421317492584	0.316421317492584	1.84866716447559	PsoOvis1B010066	88 kDa calcium-independent phospholipase A2-like
PsoOvis1B008643T2	0.0793042566979098	0.885719437432277	0.278112526434253	0.158492402304188	6.14971724915571	0.0307077260209895	0.0172750936064332	-0.00789540259006254	0.0204046687757955	0.0204046687757955	1.21260739557393	PsoOvis1B008643	long-chain-fatty-acid--CoA ligase 4,long-chain-fatty-acid--CoA ligase 4
PsoOvis1B002856T1	0.0797708237786572	0.88649090410393	1.17480947911769	0.670546713413296	2.54423995835067	0.615414008533433	0.140634003913668	0.111067014668833	0.533815338390392	0.533815338390392	2.25763064945137	PsoOvis1B002856	1 mite allergen
PsoOvis1B003396T1	0.0797728613472927	0.88649090410393	-0.316900206737236	0.180878545101523	9.40004200387765	0.0693881800026831	9.89744599391933e-05	0.0489765976571262	0.00956411545009458	0.0489765976571262	0.802792917120461	PsoOvis1B003396	protein_coding
PsoOvis1B007795T5	0.0796805926397612	0.88649090410393	0.319684166870709	0.182411663280741	6.1099978784714	0.0606675980563788	0.0289191918016351	0.00859106831340607	0.0209918305496344	0.0209918305496344	1.24805729573327	PsoOvis1B007795	channel para-like isoform x1,channel para-like isoform x1,channel para-like isoform x1,non_sense_mediated_decay,channel para-like isoform x1,channel para-like isoform x1
PsoOvis1B008414T1	0.0797300566072316	0.88649090410393	0.334209804217745	0.190731314912364	4.89508143070841	0.0382303489076197	0.00765043553567464	-0.00174857186437414	0.0469172161966242	0.0469172161966242	1.26068671387285	PsoOvis1B008414	differentiation-associated AHNAK
PsoOvis1B009645T2	0.0796094730331874	0.88649090410393	-0.317372102941272	0.181049616324309	5.06688627022721	0.0321166712736674	0.00803593421114731	-0.00566198951607504	0.0411325111456222	0.0411325111456222	0.802530371697478	PsoOvis1B009645	2,2
PsoOvis1B013402T1	0.0797527823867985	0.88649090410393	0.649720289455506	0.370819031008028	3.57173784833984	0.245556457432762	0.0342864893527853	0.114357911989362	0.171973641283814	0.171973641283814	1.56886399405133	PsoOvis1B013402	serine/threonine-protein kinase brsk sad1
PsoOvis1B000733T1	0.0800084742782079	0.88762232497619	-0.323869372169388	0.185000882531262	5.75331196625225	0.0616788089182397	0.0243684480600994	0.0133957992516778	0.0269695417459194	0.0269695417459194	0.798924251221407	PsoOvis1B000733	sodium-dependent nutrient amino acid transporter 1,sodium-dependent nutrient amino acid transporter 1,sodium-dependent nutrient amino acid transporter 1
PsoOvis1B001359T1	0.0803791641640887	0.88762232497619	-0.492154756049951	0.281474113212777	4.05486144245755	0.126762473330014	0.0159636358566436	0.0516583418424042	0.102877878756735	0.102877878756735	0.71096243717273	PsoOvis1B001359	protein_coding
PsoOvis1B003745T1	0.08037673231846	0.88762232497619	0.333848773126473	0.190933910088909	7.06271855203498	0.077183410621623	0.000849806291376276	0.0538338307413834	0.0105245021800248	0.0538338307413834	1.26037126941497	PsoOvis1B003745	Insulin-like growth factor-binding protein-related 1
PsoOvis1B006607T5	0.0804080615880181	0.88762232497619	-3.09088095854312	1.76791155630014	2.42230664995627	6.61667705504481	2.23257622590863	2.45569068044072	0.609403406489857	2.45569068044072	0.117368652483883	PsoOvis1B006607	cklf-like marvel transmembrane domain-containing protein 4,protein_coding,protein_coding,protein_coding,protein_coding,protein_coding
PsoOvis1B008487T1	0.0800834151448082	0.88762232497619	-0.145137734501488	0.0829262628461903	7.21922349563987	0.00781393656753574	0.000724276195051159	0.00114378377328437	0.009590871409402	0.009590871409402	0.904293040328831	PsoOvis1B008487	protein_coding
PsoOvis1B009311T1	0.0802402025005098	0.88762232497619	0.173040112264791	0.0989199679951657	6.69482769691984	0.016608030802114	0.00116991421382994	0.00836154411908334	0.013507825888417	0.013507825888417	1.12743175848769	PsoOvis1B009311	protein_coding
PsoOvis1B010174T2	0.0802652793926066	0.88762232497619	0.206631159420551	0.118132399138409	6.31478481004981	0.0173486529089264	0.0027782651702327	0.00289638744961985	0.0181546304190617	0.0181546304190617	1.1539903496949	PsoOvis1B010174	protein_coding,protein_coding
PsoOvis1B012637T2	0.0803532216827038	0.88762232497619	1.02316158283446	0.585118393735722	3.8498609294825	0.72489412900194	0.116389088272324	0.397156213759483	0.127271181904689	0.397156213759483	2.03236789983997	PsoOvis1B012637	K-dependent C isoform X3,K-dependent C isoform X3
PsoOvis1B014053T2	0.0805178240766793	0.888097590665146	-0.425893470256489	0.243689449933644	5.87067927915759	0.125677032012889	0.00993866932851471	0.079138152684928	0.024875299568615	0.079138152684928	0.744377590984363	PsoOvis1B014053	pyrokinin-1 receptor-like,pyrokinin-1 receptor
PsoOvis1B014510T2	0.0806776822366006	0.889124158622403	-0.228242344515876	0.130665557392491	6.32478709122001	0.0180941311257179	0.007581874738667	-0.0044996737678085	0.0180283570943684	0.0180283570943684	0.85367430178036	PsoOvis1B014510	Protein arginine N-methyltransferase 3,Protein arginine N-methyltransferase 3
PsoOvis1B001267T1	0.0808349096059696	0.89012005920949	0.133112160676783	0.0762443708738441	7.85142174550983	0.0122914991039504	0.000352571052790529	0.0083672350821319	0.00796236958114623	0.0083672350821319	1.09665684360652	PsoOvis1B001267	insulin receptor substrate
PsoOvis1B013962T1	0.0813354944581701	0.894892097290594	0.158904926204269	0.0911680477467624	6.91507404286783	0.0102379710002764	0.000923123117412506	0.00240529979343878	0.0115442962775214	0.0115442962775214	1.11643938605373	PsoOvis1B013962	7 AGAP004871-like isoform X2
PsoOvis1B011477T2	0.0814817526301508	0.895761001457636	0.315124143889437	0.18088206002763	5.70372150705193	0.0629231574700744	0.0211932972154327	0.0202219398488907	0.0278841822443262	0.0278841822443262	1.24411870509083	PsoOvis1B011477	S-adenosylmethionine synthase,s-adenosylmethionine synthase isoform X1,s-adenosylmethionine synthase-like protein
PsoOvis1B002338T1	0.0819661373548833	0.896411695693104	0.259727842627878	0.149321199550778	5.61635249536611	0.0272870680975826	0.00396195150724992	0.00484992652617861	0.0294832794456748	0.0294832794456748	1.19725282741679	PsoOvis1B002338	hemicentin-1-like isoform X1
PsoOvis1B002920T2	0.0818783218104266	0.896411695693104	1.82850491920385	1.05093128912022	2.08589177106578	2.13167941440333	0.782021395983061	0.628791532188844	0.874663465694759	0.874663465694759	3.55168816320725	PsoOvis1B002920	plasma membrane-associated,plasma membrane-associated,plasma membrane-associated
PsoOvis1B003434T1	0.0820122771241794	0.896411695693104	0.255927010437498	0.147158249831508	6.6396408651785	0.0456362509936097	0.00134558847878968	0.0311377372614191	0.014126517053337	0.0311377372614191	1.19410277289052	PsoOvis1B003434	Nuclear hormone receptor HR96
PsoOvis1B004049T1	0.0819662013020165	0.896411695693104	0.129505898140442	0.0744547827761349	8.36291814885522	0.00999410295529725	0.000239872037563654	0.00596334003662197	0.00807539997979851	0.00807539997979851	1.0939189859132	PsoOvis1B004049	peroxisomal biogenesis factor 3
PsoOvis1B005243T1	0.0819908926365736	0.896411695693104	-0.297306862454339	0.170939746698211	6.53701681244261	0.0615818875402314	0.00319865811700617	0.0406319373848668	0.0153661946637215	0.0406319373848668	0.813770077077912	PsoOvis1B005243	protein_coding,protein_coding
PsoOvis1B011719T1	0.0817240401426477	0.896411695693104	0.301586351426996	0.17324889983127	5.14489272144046	0.0365888837501499	0.00599866561063378	0.00562956631441076	0.0390241063284845	0.0390241063284845	1.23249889352643	PsoOvis1B011719	Large neutral amino acids transporter small subunit 2
PsoOvis1B011828T1	0.0818905221396279	0.896411695693104	0.316046146805767	0.181654444586667	5.05416125483803	0.0588791751428701	0.00799494932959836	0.0281470820074498	0.0415025565275374	0.0415025565275374	1.24491405522399	PsoOvis1B011828	catalase isoform X1
PsoOvis1B002154T1	0.0827752075350094	0.899193895258344	0.258795779803837	0.149178529932863	6.89772318728925	0.046797657244799	0.0010810070313527	0.0323003436580426	0.0116684583499027	0.0323003436580426	1.19647958399023	PsoOvis1B002154	retrovirus-related Pol poly from transposon TNT 1-94
PsoOvis1B007522T2	0.082793654842337	0.899193895258344	0.462856023421677	0.266821680704236	5.51174006174602	0.0915343902816294	0.0754077718636838	-0.0413281709182954	0.0313829420770661	0.0313829420770661	1.37826759919648	PsoOvis1B007522	serine/threonine-protein kinase RIO1-like,serine/threonine-protein kinase RIO1-like
PsoOvis1B007633T1	0.0825904764222067	0.899193895258344	1.02841993533751	0.592459212131068	3.25404159446006	0.738503770666639	0.0506316868643741	0.475880190194075	0.244401636581715	0.475880190194075	2.03978901525079	PsoOvis1B007633	protein_coding
PsoOvis1B008856T1	0.0825965322258965	0.899193895258344	1.31453259195049	0.757299891778153	4.14695343868761	1.20660253189466	0.490059804073514	0.370194885057289	0.0937471568639534	0.370194885057289	2.48721736097086	PsoOvis1B008856	peroxidase-like,peroxidase-like,peroxidase-like
PsoOvis1B012782T1	0.0824059844878603	0.899193895258344	-0.525882722832806	0.302772015690231	4.32332458478277	0.192970863634364	0.0121144175610529	0.125391922666635	0.0788304864441326	0.125391922666635	0.69453402449329	PsoOvis1B012782	protein_coding
PsoOvis1B013131T1	0.0828071595873755	0.899193895258344	0.20250639566465	0.116743582709568	6.30196386727688	0.0213226691451307	0.00212540677580384	0.00914961454870152	0.0183181893799949	0.0183181893799949	1.15069572441298	PsoOvis1B013131	protein_coding,protein_coding
PsoOvis1B013331T1	0.0826895207396906	0.899193895258344	-0.298036443612374	0.171750260879938	5.18398164982011	0.0551095378581219	0.00618902995713919	0.0293882467200965	0.0380581982113508	0.0380581982113508	0.813358651792826	PsoOvis1B013331	protein_coding
PsoOvis1B013961T1	0.0824655311217832	0.899193895258344	0.721046837760143	0.415216521906426	3.34700884853292	0.232773907026423	0.0381143975290519	0.0578872829125136	0.220492742567052	0.220492742567052	1.64837768437985	PsoOvis1B013961	protein_coding
PsoOvis1B000269T1	0.0830525265720623	0.899591686282234	0.363505843792094	0.209725866658955	5.16381031349683	0.0924228765163204	0.0125415164200799	0.0534358922986945	0.038549850696409	0.0534358922986945	1.28654849939359	PsoOvis1B000269	KAH7638017.1udp-glucuronosyltransferase-like protein
PsoOvis1B003564T1	0.0829746746040841	0.899591686282234	0.142233789023973	0.0820414929258484	7.27241364356955	0.00925583725516555	0.000771757601717768	0.0032116199396957	0.00932445224053527	0.00932445224053527	1.10361256619234	PsoOvis1B003564	protein_coding
PsoOvis1B006895T1	0.0831020502476009	0.899591686282234	-0.339475379996542	0.195892909981976	6.25180457498059	0.0806218987045869	0.00197605625532371	0.0555849920164861	0.0189763684759955	0.0555849920164861	0.790328653839414	PsoOvis1B006895	protein_coding
PsoOvis1B012602T1	0.0831140820346389	0.899591686282234	-0.128454583214249	0.074127098586945	7.97381649897217	0.00566511549698762	0.000325574999549054	0.000568101890905731	0.00791666511782895	0.00791666511782895	0.914810872141101	PsoOvis1B012602	serine/threonine-protein kinase SMG1
PsoOvis1B001370T1	0.0834594278299752	0.901466752603292	-0.166108490412394	0.0959633815588903	8.72668061023068	0.0193283738963855	0.000177976084547412	0.0136354798157783	0.0084116243193125	0.0136354798157783	0.891243472025147	PsoOvis1B001370	protein_coding
PsoOvis1B002924T1	0.0833681130777253	0.901466752603292	-0.130163012690964	0.0751748933499517	7.78773520011799	0.0099180453901623	0.000459734677393902	0.00558441835801385	0.00801716220787103	0.00801716220787103	0.913728200613986	PsoOvis1B002924	protein_coding
PsoOvis1B007742T1	0.0835463814582247	0.901466752603292	-0.903368820304927	0.522036759496827	2.93583840810467	0.272041023287459	0.0613240479389635	-0.027300978391807	0.347459519459959	0.347459519459959	0.534636848295368	PsoOvis1B007742	histone-lysine N-methyltransferase SETMAR-like
PsoOvis1B009960T1	0.0835581741690425	0.901466752603292	-0.413833138132128	0.239154099915115	7.5850042824975	0.120010980072336	0.00131862239066964	0.0844734028686439	0.00833339032458041	0.0844734028686439	0.7506263610565	PsoOvis1B009960	protein_coding
PsoOvis1B002723T1	0.0837494258358361	0.902798466520232	-0.12838591122731	0.0742401115060992	8.33717439815792	0.00633356814193112	0.000208967428982551	0.00152688942280641	0.00805842380567452	0.00805842380567452	0.914854417986661	PsoOvis1B002723	neurobeachin isoform X13
PsoOvis1B000569T1	0.0842479142416856	0.903781210555649	-0.149875789791138	0.0868063484824429	7.41609241548316	0.0157812362738815	0.00105242058855053	0.0102505926167325	0.00876667651862144	0.0102505926167325	0.901328059971428	PsoOvis1B000569	transketolase1-like isoform X1,transketolase1-like isoform X1
PsoOvis1B006930T3	0.0841297188064048	0.903781210555649	-3.12443396689913	1.80894713522311	3.03190509486762	6.85537396969221	3.08920188073255	1.81923272631532	0.312497471181518	1.81923272631532	0.114670486881834	PsoOvis1B006930	membrane-associated 2,membrane-associated 2,membrane-associated 2
PsoOvis1B008892T3	0.0840308672000252	0.903781210555649	0.215216777538665	0.12456388833048	6.61187036551014	0.0258029166954071	0.00882209148787093	0.00606220638109031	0.0144521519261414	0.0144521519261414	1.16087833339476	PsoOvis1B008892	Protein EFR3 B,Protein EFR3 B,Protein EFR3 B
PsoOvis1B009399T1	0.084168536828456	0.903781210555649	-3.0606612799772	1.77224661158519	2.87204814832729	6.57932390395574	3.42385730812843	1.28742977028436	0.372763928198596	1.28742977028436	0.119853065950416	PsoOvis1B009399	F-box/LRR-repeat LRR-repeat 16-like,F-box/LRR-repeat LRR-repeat 16-like,protein_coding
PsoOvis1B011086T2	0.0841192532645083	0.903781210555649	-0.174623781198985	0.101098160680868	6.75067961674771	0.0190368492599309	0.00240410541806445	0.00995690679676255	0.0129271517215175	0.0129271517215175	0.885998535248524	PsoOvis1B011086	ferrochelatase, mitochondrial-like,ferrochelatase, mitochondrial-like
PsoOvis1B011248T1	0.0841946910824664	0.903781210555649	0.154247419431369	0.0893230226677126	6.98380060868879	0.00833477352592632	0.000909068226171497	0.000587298780772488	0.0110588353415735	0.0110588353415735	1.11284095430898	PsoOvis1B011248	neural-cadherin like
PsoOvis1B008658T1	0.0846565804967415	0.906845575747891	-0.129062578072404	0.0748499526046048	7.80563232327829	0.0106861110424213	0.000404147168372254	0.00670706073764358	0.00799962593899512	0.00799962593899512	0.91442542469211	PsoOvis1B008658	atp-dependent rna helicase ddx54
PsoOvis1B011378T1	0.08466980024447	0.906845575747891	0.34142759886943	0.198019641481863	4.80832109480932	0.0536305797692593	0.00827054603560873	0.0150528766998113	0.0505471215832996	0.0505471215832996	1.2670097257608	PsoOvis1B011378	protein_coding
PsoOvis1B001485T1	0.0848607517869444	0.908160119404815	0.218689991046841	0.126912650652813	6.0595349917183	0.0215275189192434	0.0023977736680064	0.00657713291202251	0.0217624576755779	0.0217624576755779	1.16367645460607	PsoOvis1B001485	protein_coding
PsoOvis1B011450T1	0.0849417804008766	0.908297126487446	0.251008829257051	0.145706168186324	10.513251270621	0.0443779746465485	3.09753933578989e-05	0.0318144557779542	0.0135451261299861	0.0318144557779542	1.19003897929275	PsoOvis1B011450	acid-binding allergen-like
PsoOvis1B002972T1	0.0854228959799057	0.908334675863007	-0.506192418639081	0.294288932426353	4.00426633199371	0.15488429840087	0.0215651815409189	0.0759536547022873	0.108343782082045	0.108343782082045	0.704078201159629	PsoOvis1B002972	protein_coding
PsoOvis1B005885T2	0.0853859944684103	0.908334675863007	-0.324910797250829	0.188873561295303	5.27243178854182	0.0513797980128604	0.0174595560734872	0.00717755662877473	0.0360502771610689	0.0360502771610689	0.798347747178058	PsoOvis1B005885	protein_coding,protein_coding
PsoOvis1B011211T1	0.0852506345269354	0.908334675863007	-0.158654656964705	0.0921874263582314	6.90954072704375	0.0170080450657406	0.00116393118838706	0.010656887577568	0.0115838511794444	0.0115838511794444	0.895860089637713	PsoOvis1B011211	dolichyl pyrophosphate Glc1Man9 c2 alpha-1,3-glucosyltransferase
PsoOvis1B012526T1	0.085198989261096	0.908334675863007	0.487960784800991	0.283486221269548	4.36721289450059	0.167869043430704	0.0116456706157826	0.108900985858748	0.075576417568831	0.108900985858748	1.40246112855965	PsoOvis1B012526	kda calcium-independent phospholipase a2
PsoOvis1B012839T1	0.0852917566853517	0.908334675863007	0.511876354368735	0.297468589309795	5.19811788820247	0.0978919479531513	0.0950095675743782	-0.0709011584436242	0.0377217748645614	0.0377217748645614	1.42590350560806	PsoOvis1B012839	protein_coding,protein_coding,protein_coding
PsoOvis1B013462T1	0.0851583425925492	0.908334675863007	-0.141354050651485	0.0821105083752548	7.24832188426963	0.0102769610078304	0.000671733444606669	0.0046816049518378	0.0094414699338575	0.0094414699338575	0.906667797	PsoOvis1B013462	sorting-associated 16 homolog
PsoOvis1B014418T1	0.0851080649337142	0.908334675863007	0.171634521240392	0.099683930844863	6.67807681238572	0.0136957254855782	0.00121407164380855	0.00485868188263193	0.0136912574592166	0.0136912574592166	1.12633385755207	PsoOvis1B014418	Protein turtle
PsoOvis1B009788T1	0.0856121417287426	0.909620465151437	1.55603144036638	0.905189269052866	1.97047098890802	1.27986912514217	0.240437782487427	0.451435932662042	0.988613636725264	0.988613636725264	2.94043875247734	PsoOvis1B009788	Golgi-associated PDZ and coiled-coil motif-containing protein-like
PsoOvis1B004027T1	0.0859816343245501	0.909681740705946	0.220451714024594	0.128394551142398	6.44721289597375	0.0343618803805837	0.00160598873451555	0.0231217524100711	0.0165012406260471	0.0231217524100711	1.16509832666361	PsoOvis1B004027	transcription initiation factor TFIID subunit 13-like isoform X2
PsoOvis1B005500T2	0.0861255736221366	0.909681740705946	0.364752967490254	0.21253532162185	4.92986192335715	0.0611794941328335	0.0221647424774618	0.00441785245372511	0.0455921519278933	0.0455921519278933	1.28766112456217	PsoOvis1B005500	aromatic-L-amino-acid decarboxylase,aromatic-L-amino-acid decarboxylase
PsoOvis1B006726T1	0.0858720897089044	0.909681740705946	0.173505574639883	0.101017089162189	7.83560267723444	0.021276598092697	0.000363708678855547	0.0149429697753469	0.00797400349290744	0.0149429697753469	1.12779556491506	PsoOvis1B006726	galectin-9-like isoform X2
PsoOvis1B007075T1	0.0859857136398385	0.909681740705946	0.337830115759029	0.196760139837779	5.07734060241569	0.0439111945272532	0.0172374792251463	-0.00514693123373951	0.040834349718327	0.040834349718327	1.26385426480579	PsoOvis1B007075	protein_coding,protein_coding,protein_coding,protein_coding
PsoOvis1B007857T1	0.0858467780039706	0.909681740705946	-0.171174164018761	0.0996516666180764	8.22723167234672	0.0207067239199686	0.00268178111852408	0.0122139008711163	0.00799570547332735	0.0122139008711163	0.888119574422281	PsoOvis1B007857	serine/threonine-protein kinase n2,protein_coding,protein_coding
PsoOvis1B009751T1	0.0860033662406139	0.909681740705946	0.194286652463841	0.113163445223034	6.8399674706945	0.0266913493993775	0.00109784502172151	0.0181111029803985	0.0121118721421475	0.0181111029803985	1.14415828611573	PsoOvis1B009751	protein_coding
PsoOvis1B009978T1	0.0861645515684067	0.909681740705946	-0.157201857771636	0.0916102060916463	7.0822330544516	0.0174846430582408	0.000803976138732222	0.0117846686514986	0.0103978052512901	0.0117846686514986	0.89676267840977	PsoOvis1B009978	exoribonuclease 1
PsoOvis1B013077T1	0.0860813827200755	0.909681740705946	0.22848677014984	0.133116598961289	5.92794364119934	0.0332735580572378	0.00268467606240821	0.0193299449590741	0.0238953673161226	0.0238953673161226	1.17160541813902	PsoOvis1B013077	protein_coding
PsoOvis1B011741T1	0.0862832744975039	0.910213338657108	-0.380974004483633	0.222098503842006	6.07754674582435	0.102735652118318	0.00925024335969904	0.0647413747535876	0.0214842756036366	0.0647413747535876	0.767918971642458	PsoOvis1B011741	putative 28S rRNA (cytosine-C(5))-methyltransferase,protein_coding,protein_coding,protein_coding,putative 28S rRNA (cytosine-C(5))-methyltransferase
PsoOvis1B002152T1	0.0866156495414489	0.911601300895535	-0.177991265621906	0.103874217552801	6.577254492847	0.0120970325435052	0.00131563291834742	0.00192532377190129	0.0148691466899624	0.0148691466899624	0.883932882562371	PsoOvis1B002152	protein_coding,putative myosin-2 heavy chain non muscle
PsoOvis1B005105T1	0.086620269333197	0.911601300895535	0.419242138856137	0.244669803065327	4.35206419056106	0.0822630938293975	0.0131141904813826	0.0238031876831133	0.0766807783166565	0.0766807783166565	1.33722491354677	PsoOvis1B005105	protein_coding
PsoOvis1B009680T1	0.0865202637569876	0.911601300895535	0.259116809224353	0.151172604171576	5.56337860197855	0.0296330359094067	0.0038360381119514	0.00802718646632809	0.0304436962660726	0.0304436962660726	1.19674585501457	PsoOvis1B009680	Mitochondrial 10-formyltetrahydrofolate dehydrogenase
PsoOvis1B001373T1	0.0868593929998978	0.91194059461802	0.221123968252634	0.129145935459894	6.87935348273811	0.0346831499757114	0.000966890068201207	0.0240511189005153	0.0118020142284065	0.0240511189005153	1.16564135534705	PsoOvis1B001373	protein_coding
PsoOvis1B005840T1	0.0869950090261313	0.91194059461802	0.434736962784793	0.254014281647431	5.40289986620697	0.129367492273226	0.0633720281531558	0.027463752134121	0.0334128547681346	0.0334128547681346	1.35166437037646	PsoOvis1B005840	protein_coding,protein_coding,protein_coding,protein_coding
PsoOvis1B007859T1	0.0868619747213015	0.91194059461802	-2.33845545403891	1.36577003100733	3.54597697552068	3.8789055062746	1.44329779201058	1.35469387438605	0.17693504910896	1.35469387438605	0.197721895295918	PsoOvis1B007859	transposable element Tc1 transposase
PsoOvis1B011586T1	0.08696008885374	0.91194059461802	0.132527060732197	0.0774262256746423	7.51332388434365	0.0119085607046536	0.00049434985887216	0.00780506783707655	0.00849788077445879	0.00849788077445879	1.0962121732201	PsoOvis1B011586	enoylmitochondrial-likeCoA delta isomerase 2, mitochondrial
PsoOvis1B014775T1	0.0869634726978167	0.91194059461802	0.13511873532858	0.0789412049031414	7.43711971250605	0.00700909088277591	0.000643567832638199	0.00127139353203362	0.00870400291470144	0.00870400291470144	1.09818319170672	PsoOvis1B014775
PsoOvis1B003625T1	0.0873641260124527	0.913741988295017	-0.126746904292078	0.074144024262828	8.24891394868526	0.00572246748685281	0.000239176303011081	0.000889616400195567	0.00800682819781916	0.00800682819781916	0.915894350030396	PsoOvis1B003625	motif and sec7 domain-containing 1
PsoOvis1B007255T1	0.0873007613890528	0.913741988295017	0.870704677095623	0.509240198497324	3.18760176274447	0.538628686133571	0.0515922600124772	0.337396109635913	0.263058494744539	0.337396109635913	1.82855583121428	PsoOvis1B007255	protein_coding
PsoOvis1B009411T3	0.0874413951091304	0.913741988295017	2.25588731381971	1.31996443960833	2.88678485487281	3.61747561799243	1.02296829837457	1.59049088437121	0.366762762417745	1.59049088437121	4.77627966755937	PsoOvis1B009411	protein_coding,protein_coding,protein_coding
PsoOvis1B009485T2	0.0874369518053603	0.913741988295017	3.64519873850067	2.13284818877412	3.24027323092994	9.44509182857853	1.79708639937527	5.02647569516031	0.248156402402309	5.02647569516031	12.5116377123958	PsoOvis1B009485	solute carrier organic anion transporter family member 5A1,protein_coding,protein_coding,protein_coding,protein_coding
PsoOvis1B012275T2	0.0875348029079367	0.914000651853616	0.316915799396163	0.185488434901536	6.63395487509237	0.0714178385507389	0.0102764177119461	0.0413325215113858	0.0141924779188916	0.0413325215113858	1.24566471220613	PsoOvis1B012275	mitochondrial,mitochondrial
PsoOvis1B003433T1	0.0877368477589626	0.914675531883374	0.131865925017195	0.0772293545256088	8.33503824667088	0.0123738344947227	0.000211328573890834	0.00873523122677243	0.00805705447595041	0.00873523122677243	1.09570993334171	PsoOvis1B003433	serine/threonine-protein kinase pim-3
PsoOvis1B010106T1	0.0877271884597754	0.914675531883374	0.142020525544877	0.0831740225638505	7.21312244413528	0.00857889254497253	0.000753603344369694	0.0024063262083298	0.00962327369980818	0.00962327369980818	1.10344943895214	PsoOvis1B010106	factor c subunit 4
PsoOvis1B001208T1	0.0878070245151108	0.914690858661714	0.146838795798544	0.0860174813206727	7.22414076711872	0.0153472980967727	0.000698933797259147	0.0103995768418693	0.00956502351952948	0.0103995768418693	1.10714086760299	PsoOvis1B001208	histone chaperone asf1-like
PsoOvis1B001347T1	0.0879177911912964	0.915128658428247	1.5342211756584	0.899053347736919	3.87475627719828	1.67610669124395	0.0339815450642541	1.17846383805119	0.123971960266349	1.17846383805119	2.89632033772923	PsoOvis1B001347	1 mite allergen
PsoOvis1B000659T1	0.0882860530670687	0.915616166290675	0.544757806484283	0.319598098643941	3.92185091255959	0.119122934901713	0.0352139923076154	0.00240427592243844	0.118000424677618	0.118000424677618	1.45877543065997	PsoOvis1B000659	protein_coding
PsoOvis1B006473T3	0.0883085072874053	0.915616166290675	0.261252450714964	0.153282207252117	6.74569736135035	0.0486703749734694	0.00736667454354269	0.0278764780465785	0.0129768942666188	0.0278764780465785	1.19851872639138	PsoOvis1B006473	actin-depolymerizing factor,actin-depolymerizing factor,protein_coding
PsoOvis1B010294T1	0.0883080831578807	0.915616166290675	0.449425863860762	0.263687082742098	4.76072973799942	0.117586672463382	0.0516050905364154	0.0196343973776896	0.0526912258711415	0.0526912258711415	1.3654967343754	PsoOvis1B010294	protein_coding
PsoOvis1B013891T1	0.0882145029010925	0.915616166290675	0.180282758213998	0.105744364407619	6.54335411156994	0.0132434234305394	0.00148561504849038	0.0028804618987163	0.0152871908574666	0.0152871908574666	1.13310594443407	PsoOvis1B013891	protein_coding
PsoOvis1B014184T1	0.0881551992772146	0.915616166290675	-0.178320517056988	0.104573911619267	8.91343961272895	0.022662305630666	0.000264143664116763	0.0161394108229147	0.00865790584097449	0.0161394108229147	0.883731174679357	PsoOvis1B014184	ribosomal S24,ribosomal S24
PsoOvis1B014499T1	0.0884911015853943	0.916795358292882	0.146187904267057	0.085820666891716	7.76888062039511	0.00669897105361918	0.00301033433436788	-0.00265070927509186	0.00803744596424045	0.00803744596424045	1.10664147857191	PsoOvis1B014499	rna-binding 5,rna-binding 5,rna-binding 5
PsoOvis1B000035T1	0.0897414827771072	0.919021815547407	0.525785302993344	0.309875517802733	4.94063560319451	0.186320742306271	0.0988348697642493	0.0303972388021632	0.0451993850360183	0.0451993850360183	1.43971704873971	PsoOvis1B000035	neural cell adhesion molecule 2-like,protein_coding,protein_coding,neural cell adhesion molecule 2-like
PsoOvis1B000865T1	0.0890227441793117	0.919021815547407	0.126623086053562	0.0744589654948369	8.4153861880364	0.00548608526201833	0.000203484073550683	0.000641595283324237	0.00811272224029129	0.00811272224029129	1.09173528517419	PsoOvis1B000865	protein_coding
PsoOvis1B003175T1	0.0894631594746312	0.919021815547407	0.18946672584525	0.111566758112018	6.4160796280252	0.0202488656662242	0.00177550386873785	0.0100739631380978	0.0168952084047006	0.0168952084047006	1.14034212476957	PsoOvis1B003175	pellucida-like domain containing 1
PsoOvis1B004057T1	0.0891819713996115	0.919021815547407	-0.188772119121498	0.111060147976283	7.65684558109299	0.0254917016495028	0.00191350762434155	0.0165880270784293	0.00819642922239129	0.0165880270784293	0.877352119932487	PsoOvis1B004057	tRNA (cytosine(34)-C(5))-methyltransferase,tRNA (cytosine(34)-C(5))-methyltransferase,tRNA (cytosine(34)-C(5))-methyltransferase
PsoOvis1B005238T1	0.0894427415111091	0.919021815547407	-0.265576010399498	0.1563734534908	6.77928431963562	0.0505023735378817	0.00117240058343358	0.0355065848515257	0.012649901863189	0.0355065848515257	0.831866537378662	PsoOvis1B005238	protein_coding
PsoOvis1B006461T1	0.0896367539674378	0.919021815547407	-0.140262195780944	0.0826375978874113	7.35742056360557	0.0140968121711093	0.00059682341125081	0.00964663546565141	0.00896392947927936	0.00964663546565141	0.907354237530742	PsoOvis1B006461	Ubiquitin carboxyl-terminal hydrolase 16
PsoOvis1B006998T1	0.0893949920787395	0.919021815547407	-0.147837297484587	0.0870349048243273	7.06160491850933	0.0152162331752474	0.00083080628513393	0.00999353523609563	0.0105318057015356	0.0105318057015356	0.902602514336781	PsoOvis1B006998	dismutase [Cu-Zn]-like
PsoOvis1B008448T3	0.0897070298436154	0.919021815547407	-0.499317165236111	0.294244727701672	5.30248801558483	0.136202852687529	0.094455817960614	-0.0176963639134871	0.035414121709733	0.035414121709733	0.707441537570205	PsoOvis1B008448	and senescent cell antigen-like-containing domain 1,and senescent cell antigen-like-containing domain 1,and senescent cell antigen-like-containing domain 1,protein_coding
PsoOvis1B009662T3	0.0896854726405028	0.919021815547407	-0.160894560548283	0.0948078667352168	7.05986829859875	0.0185523557980667	0.000956139749687377	0.0125266576426366	0.0105432102412785	0.0125266576426366	0.894470271806091	PsoOvis1B009662	protein_coding,protein_coding,protein_coding
PsoOvis1B009765T1	0.0895671298225753	0.919021815547407	0.145049108449351	0.085439326479612	7.12271073304167	0.011691802134424	0.000806415721206126	0.00591862049859193	0.0101434020427285	0.0101434020427285	1.1057682923503	PsoOvis1B009765	endophilin-B1-like isoform X1
PsoOvis1B011497T2	0.0895077536341479	0.919021815547407	0.78781035499918	0.463963683652094	6.11593287953646	0.444508306330804	0.0315703816487154	0.291323067973314	0.0209029976047759	0.291323067973314	1.72645215681979	PsoOvis1B011497	protein_coding,protein_coding
PsoOvis1B011628T1	0.0887975145829235	0.919021815547407	0.273464900946911	0.160693902881549	5.34468325144132	0.0503540322227331	0.00418125035748893	0.0307176454022135	0.0345525452774681	0.0345525452774681	1.2087072802519	PsoOvis1B011628	cysteine and glycine-rich protein 1-like
PsoOvis1B012858T1	0.089377784876046	0.919021815547407	-0.422599231084901	0.24877962647575	6.5773149032333	0.127846596093361	0.0015247901892626	0.0913121636348577	0.0148684095296372	0.0913121636348577	0.746079239288883	PsoOvis1B012858	protein_coding
PsoOvis1B013567T1	0.088861699069279	0.919021815547407	-1.72019654272603	1.01102805058249	1.91186310568752	1.91712144190609	0.481560155083612	0.805188092696529	1.05170642351332	1.05170642351332	0.303507370551508	PsoOvis1B013567	Retrovirus-related Pol polyprotein from transposon TNT 1-94
PsoOvis1B013980T1	0.0889962785633206	0.919021815547407	0.239926901550834	0.14107403207864	7.0353128775696	0.0411517344586459	0.000904930127910841	0.0289478936624769	0.0107063817947241	0.0289478936624769	1.18093282442825	PsoOvis1B013980	8 mite allergen (mu class glutathione transferase)
PsoOvis1B014352T1	0.0901566287056118	0.92256356491761	-0.141230113345312	0.0833426418653592	7.21893429100075	0.0103523798001258	0.000826594839673454	0.00463415056716013	0.00959239908997282	0.00959239908997282	0.906745689269661	PsoOvis1B014352	1-phosphatidylinositol 4,5-bisphosphate phosphodiesterase gamma-1-like isoform X2
PsoOvis1B003645T1	0.0902616728174425	0.922929070828428	0.430708553007277	0.254252492571329	4.79662908529768	0.133226153264567	0.0195956677688452	0.0773708271992555	0.0510635761878346	0.0773708271992555	1.34789540824893	PsoOvis1B003645	protein_coding,protein_coding
PsoOvis1B001219T1	0.0907757032399196	0.92463422894648	-0.206241501432651	0.121941147784262	11.5975447987772	0.0306042393014897	8.61273298784789e-06	0.022295852551427	0.0216480597027577	0.022295852551427	0.866792453747843	PsoOvis1B001219	elongation factor 1-alpha
PsoOvis1B006372T1	0.0906036837667197	0.92463422894648	-0.176768642700919	0.104459497258485	10.9502256793626	0.0224682897936918	1.51190097666913e-05	0.0163525608414766	0.0161493882131616	0.0163525608414766	0.884682295731713	PsoOvis1B006372	translation elongation factor 2-like,translation elongation factor 2-like
PsoOvis1B007256T1	0.0907016189669542	0.92463422894648	0.185003271195967	0.10935885290655	8.46822236467242	0.0246190935568068	0.000193219959947733	0.0177458181036068	0.00815403319795535	0.0177458181036068	1.13681955088078	PsoOvis1B007256	13 mite allergen
PsoOvis1B007510T1	0.0906255677525135	0.92463422894648	0.315599526544702	0.186512744407557	6.33120086194926	0.0716253229382983	0.00218383673728333	0.0499966690023745	0.0179479999315712	0.0499966690023745	1.24452872237718	PsoOvis1B007510	protein_coding
PsoOvis1B012917T1	0.0907138002992229	0.92463422894648	-0.581290113220012	0.343624299505271	5.2542036581642	0.243062649770786	0.0825152616502373	0.0946012271654948	0.0364464432398432	0.0946012271654948	0.668365831727351	PsoOvis1B012917	protein_coding,protein_coding
PsoOvis1B002631T3	0.0909518541844982	0.92506303370662	0.267271265719756	0.158111450421672	5.93348671911639	0.0467576021406784	0.0136967439628229	0.0179625351582346	0.0238021021688445	0.0238021021688445	1.20352930081263	PsoOvis1B002631	array regulator of axonemal microtubules 1-like isoform X2,non_sense_mediated_decay,FAM179B, partial
PsoOvis1B009396T1	0.0909567724120758	0.92506303370662	2.46869452903942	1.46044436046489	2.53981186676747	4.3878130793292	0.197634709199084	3.00171188582148	0.536395308674246	3.00171188582148	5.53542668915406	PsoOvis1B009396	protein_coding,protein_coding
PsoOvis1B008202T2	0.0910463016006406	0.925266727640709	0.161911650760327	0.0958111469212075	6.8801652340998	0.0154057892593078	0.00197369249565706	0.00745277558400246	0.0117959713158787	0.0117959713158787	1.11876858663886	PsoOvis1B008202	protein_coding,protein_coding
PsoOvis1B000213T1	0.091390377031285	0.925491603238063	0.285641302185338	0.169207891089106	5.18285648054679	0.0303515841846717	0.00486170825342839	0.00248116440961038	0.0380852573568059	0.0380852573568059	1.21895198790254	PsoOvis1B000213	enolase-phosphatase E1
PsoOvis1B001809T3	0.0912257678594925	0.925491603238063	0.307754679097355	0.182214745538245	5.51139385925678	0.067719116802352	0.0184140515516586	0.030717491011413	0.0313892686856923	0.0313892686856923	1.23777979654243	PsoOvis1B001809	serine/threonine-protein kinase nlk,non_sense_mediated_decay,serine/threonine-protein kinase nlk,protein_coding,non_sense_mediated_decay
PsoOvis1B004117T1	0.091416018798021	0.925491603238063	-0.311315268456311	0.184431202803535	5.0566550720893	0.0698930011932776	0.00583232975551799	0.04518997309582	0.0414294072266013	0.04518997309582	0.805906699519611	PsoOvis1B004117	protein_coding
PsoOvis1B009405T1	0.0913573408361534	0.925491603238063	-0.160739039930613	0.0952087122006726	9.19693406620444	0.0186287503420367	9.83329785624332e-05	0.0134987153398033	0.00913645239688156	0.0134987153398033	0.894566699715902	PsoOvis1B009405	valine--tRNA ligase
PsoOvis1B013717T1	0.0912549621125267	0.925491603238063	0.648208839798558	0.383824745444801	4.21974909820544	0.302838132256817	0.0179826105829477	0.202999542240701	0.0872100768163811	0.202999542240701	1.56722122327927	PsoOvis1B013717	protein_coding
PsoOvis1B001240T3	0.0915090832023233	0.925729805982165	-0.42257247079782	0.250414732023467	7.42346283005018	0.128819293540114	0.0244914421249731	0.0695698648966039	0.00874441921542121	0.0695698648966039	0.746093078304912	PsoOvis1B001240	death-associated protein kinase dapk-1,death-associated kinase 1,protein_coding,protein_coding
PsoOvis1B003391T1	0.0916273458799261	0.926222365755092	-0.125645686065509	0.0744842794670527	7.88591226608035	0.00604638102488723	0.000380325454804406	0.00125758641622755	0.0079415363767846	0.0079415363767846	0.916593724850735	PsoOvis1B003391	protein_coding
PsoOvis1B005648T1	0.0917543319317715	0.926802292115078	-0.321997994536535	0.190959000611633	7.92454994130319	0.0748632204431775	0.0116703242941758	0.0430276855777149	0.00792559525120942	0.0430276855777149	0.799961240343178	PsoOvis1B005648	protein_coding,protein_coding,protein_coding
PsoOvis1B014650T2	0.0919072507091704	0.927643084678685	0.265738594130513	0.157668910395236	5.80516722297361	0.0510164824894039	0.0049287193255731	0.0323605086322584	0.0260309970320181	0.0323605086322584	1.20225138993633	PsoOvis1B014650	kynurenine 3-monooxygenase-like isoform X1,kynurenine 3-monooxygenase-like isoform X1,Kynurenine 3-monooxygenase
PsoOvis1B003197T1	0.0922029599158642	0.92851588907708	0.172113763897772	0.102212009150987	7.22182832648618	0.0214236980945351	0.000782986821694232	0.0148879554003279	0.0095771490747257	0.0148879554003279	1.12670807170018	PsoOvis1B003197	RNA hairpin-binding
PsoOvis1B003401T1	0.0921191882432963	0.92851588907708	0.185137043585421	0.109917754004576	6.43571362043791	0.0195486785050351	0.0014758239157049	0.0101066273752576	0.0166470450524108	0.0166470450524108	1.13692496617237	PsoOvis1B003401	mitogen-activated protein kinase kinase kinase 7
PsoOvis1B007181T1	0.0921449879423333	0.92851588907708	2.56664912749554	1.5239666460042	3.51864356255441	4.76327552886203	0.996807999437338	2.48690350776259	0.182359083807135	2.48690350776259	5.92431818542737	PsoOvis1B007181	acetylcarboxylase-likeCoA carboxylase,acetylcarboxylase-likeCoA carboxylase,acetylcarboxylase-likeCoA carboxylase,acetylcarboxylase-likeCoA carboxylase
PsoOvis1B012634T6	0.0922946127216	0.928736341014861	0.595689552721198	0.353857631082414	4.53391387633466	0.256712080656664	0.0440979759167562	0.14372485869613	0.0646224657690638	0.14372485869613	1.51119470590173	PsoOvis1B012634	KAH7638056.1hypothetical protein HUG17_9161,protein_coding,protein_coding,protein_coding,protein_coding,protein_coding,protein_coding,protein_coding,protein_coding,protein_coding,protein_coding
PsoOvis1B000894T1	0.092613547050236	0.929498693306211	-0.17077113816528	0.101542535491859	7.14010624018694	0.0163434021051343	0.00542845190222615	0.00406475761784247	0.0100378778689471	0.0100378778689471	0.888367710819573	PsoOvis1B000894	long-chain-fatty-acid--CoA ligase 1 isoform X2,protein_coding
PsoOvis1B000916T1	0.0926669566983885	0.929498693306211	0.919776351507903	0.546999410598586	3.7201229833797	0.612846587272197	0.0390986901498405	0.40971384264296	0.146209395706065	0.40971384264296	1.89182199797164	PsoOvis1B000916	protein_coding
PsoOvis1B004477T3	0.0927127755088847	0.929498693306211	-0.174750761420124	0.103940467108327	7.22195485742575	0.0163934996254765	0.00662894683505146	0.00241124196545201	0.00957648421899425	0.00957648421899425	0.885920556648887	PsoOvis1B004477	5-hydroxytryptamine receptor 1-like,5-hydroxytryptamine receptor 1-like,5-hydroxytryptamine receptor 1
PsoOvis1B009402T1	0.0927774229949907	0.929498693306211	-0.187481966374975	0.11153497731257	6.46287477274857	0.0254729077116867	0.00143263267974039	0.017227444066433	0.016302397887015	0.017227444066433	0.878137056792918	PsoOvis1B009402	oligomeric matrix
PsoOvis1B010872T1	0.092789285916319	0.929498693306211	0.435000685345646	0.258795846295279	5.55500386293119	0.137138026946982	0.0627094486389466	0.0377534864505879	0.0305955951519107	0.0377534864505879	1.3519114752473	PsoOvis1B010872	non_sense_mediated_decay,protein_coding
PsoOvis1B012409T1	0.0925816312981171	0.929498693306211	0.229865768069461	0.136667528448708	5.85882158344927	0.0249549890951205	0.00293518345009185	0.00844420116999761	0.0250818365483258	0.0250818365483258	1.17272583083105	PsoOvis1B012409	ATP-dependent translocase ABCB1
PsoOvis1B002149T1	0.0930696614234889	0.929798010649478	0.482467701445841	0.287281847432892	7.31662950188522	0.168869556718876	0.000588379418371668	0.123207910378311	0.00912636400837373	0.123207910378311	1.39713138940923	PsoOvis1B002149	protein_coding
PsoOvis1B013757T1	0.0929186093827865	0.929798010649478	0.255176731587413	0.151872924518462	6.71436199844829	0.0472130115452391	0.00113942426184172	0.0334586535408439	0.013299133380688	0.0334586535408439	1.19348193680967	PsoOvis1B013757	protein_coding
PsoOvis1B013785T6	0.0930985313750285	0.929798010649478	0.278769463445179	0.166005879599027	6.16542262645842	0.0310922120490997	0.0211596258337535	-0.0114365159284465	0.0201773022584165	0.0201773022584165	1.21315968698123	PsoOvis1B013785	protein_coding,protein_coding,protein_coding,protein_coding,protein_coding,protein_coding,protein_coding
PsoOvis1B014425T1	0.0930258164747967	0.929798010649478	-0.192081699370921	0.11435830347515	8.40439002114702	0.0267619996584235	0.000219816045142846	0.0193969163154291	0.00810459625369997	0.0193969163154291	0.875341757959483	PsoOvis1B014425	gustatory receptor, partial
PsoOvis1B006031T3	0.0932990604706124	0.930404788048886	-0.281720335445863	0.167865923289732	7.91315043018618	0.0576246660634158	0.00238659444996447	0.0398818578529066	0.00792948382934252	0.0398818578529066	0.822609515040531	PsoOvis1B006031	homolog serine serine/threonine-protein kinase Raf-like isoform X2,non_sense_mediated_decay,non_sense_mediated_decay,homolog serine serine/threonine-protein kinase Raf-like isoform X2
PsoOvis1B009633T1	0.0932563374878116	0.930404788048886	-0.177940965406747	0.106014098881144	9.24697123327433	0.0229856831448619	9.67129491402727e-05	0.0167617707932312	0.00923492657496082	0.0167617707932312	0.883963701819402	PsoOvis1B009633	60S ribosomal protein L35
PsoOvis1B013148T1	0.0933963562914707	0.93067791265595	-0.298404531718885	0.17786019044187	6.46549831656284	0.0646746761779321	0.0156268139733929	0.0318245570426344	0.0162690803824212	0.0318245570426344	0.813151158561028	PsoOvis1B013148	protein_coding,protein_coding
PsoOvis1B007058T1	0.0935489646231117	0.931501395682488	2.71878500779766	1.62125149321609	3.79730872459201	5.37168526069409	0.850551649308248	3.09213295707487	0.134577487822627	3.09213295707487	6.58318165524247	PsoOvis1B007058	repeat 39b,repeat 39b
PsoOvis1B007995T2	0.0936848199769334	0.932156956915482	0.198576556054752	0.118463167924264	7.53384537819099	0.0286700211699525	0.000902135555234779	0.0201481476767437	0.00844791169913879	0.0201481476767437	1.14756554363171	PsoOvis1B007995	factor interleukin-3-regulated DDB_G0288805-like isoform X3,protein_coding,protein_coding
PsoOvis1B004810T1	0.0939205064112958	0.933107240189239	0.284432051256154	0.169803087831118	7.49721586592987	0.0588701838989138	0.000624491326104627	0.0426251416293689	0.00853873675752713	0.0426251416293689	1.21793070398479	PsoOvis1B004810	protein_coding
PsoOvis1B008138T1	0.0938573227996135	0.933107240189239	-0.221871997918337	0.13242989269516	7.74276433461799	0.035813366813184	0.000391906642048011	0.0259146080768294	0.00806861232058962	0.0259146080768294	0.857452110082166	PsoOvis1B008138	MULTISPECIES: histone H3
PsoOvis1B006246T3	0.0943429718826372	0.933126288761923	0.189678443140319	0.113381632391526	6.35387749902646	0.0204790446061249	0.00161535542708148	0.0104917334085239	0.0176677364185691	0.0176677364185691	1.14050948367718	PsoOvis1B006246	transcriptional regulator ovo-like isoform x1,transcriptional regulator ovo-like isoform x1,transcriptional regulator ovo-like isoform x1
PsoOvis1B006841T2	0.0942808032323601	0.933126288761923	0.329648323239868	0.197012424117316	5.26926340742573	0.0791770794123546	0.0102016532566161	0.0480191896282557	0.0361185505736784	0.0480191896282557	1.25670699756519	PsoOvis1B006841	finger basonuclin-2,finger basonuclin-2
PsoOvis1B006848T2	0.0940295554611769	0.933126288761923	0.559188359542734	0.333940618466353	4.34557397202623	0.108265447125277	0.0901145654911971	-0.0720421146276361	0.0771599395013383	0.0771599395013383	1.47344004689675	PsoOvis1B006848	of growth 3,of growth 3
PsoOvis1B008054T1	0.0942783372652368	0.933126288761923	-0.182087010479784	0.108822439364436	9.4296941649651	0.0241574917867113	9.41679912501463e-05	0.0176693169725895	0.00963292601673392	0.0176693169725895	0.881426996499899	PsoOvis1B008054	nucleotide-binding subunit beta-2-like 1
PsoOvis1B010282T1	0.0942067528229952	0.933126288761923	0.162953602266456	0.0973663788267218	6.74312270923331	0.0105020777942081	0.00121755384977954	0.00195233970862499	0.0130027637389635	0.0130027637389635	1.11957688196974	PsoOvis1B010282	protein_coding
PsoOvis1B013746T1	0.0941777392678301	0.933126288761923	1.3520401705967	0.807786072952164	2.19571005604106	1.24256720547701	0.200895726061979	0.666808547194108	0.777881783421239	0.777881783421239	2.55272861519068	PsoOvis1B013746	protein_coding
PsoOvis1B001287T1	0.095140459191444	0.93318027723434	1.7661418723771	1.05827747327957	2.06372537593985	2.05812276626105	0.784391466026797	0.61854057428813	0.895535349649689	0.895535349649689	3.40143111523411	PsoOvis1B001287	KAH7641686.1hypothetical protein HUG17_4731,KAH7641686.1hypothetical protein HUG17_4731
PsoOvis1B001644T1	0.0951042190625854	0.93318027723434	-0.178490164642345	0.106940121400589	7.17297326124876	0.0232810491404228	0.000846448927589196	0.01630783542017	0.00984534193633303	0.01630783542017	0.883627262181417	PsoOvis1B001644	sn1-specific diacylglycerol lipase alpha
PsoOvis1B001719T1	0.0948803008538293	0.93318027723434	-0.170535621750146	0.102105065440563	7.55348409171324	0.0212352527520585	0.00244656908596437	0.013191597496968	0.00840226102353899	0.013191597496968	0.88851274650024	PsoOvis1B001719	microtubule-actin cross-linking factor 1,microtubule-actin cross-linking factor 1,microtubule-actin cross-linking factor 1
PsoOvis1B002478T1	0.0949456053856345	0.93318027723434	0.183143506764089	0.109675480156242	11.1616285621666	0.0244969163579575	1.56509106998382e-05	0.0180274155105536	0.0177012156019808	0.0180274155105536	1.13535503178044	PsoOvis1B002478	2 allergen Lep d
PsoOvis1B002871T3	0.0952596707550115	0.93318027723434	-1.77006802458575	1.06101219722347	2.19939716330814	2.29083850268664	0.631721937071155	1.05689838691431	0.774815758923321	1.05689838691431	0.293194912534118	PsoOvis1B002871	titin isoform x1,titin isoform x1,titin isoform x1
PsoOvis1B004087T1	0.0947664786619898	0.93318027723434	0.332464980032191	0.198988692576408	4.89421387340226	0.0762654555940666	0.0124433203277053	0.0414386380594507	0.0469514293321973	0.0469514293321973	1.25916293582128	PsoOvis1B004087	KAH7642221.1hypothetical protein HUG17_5266
PsoOvis1B004699T1	0.0950050300727683	0.93318027723434	0.293973853053196	0.176077882974178	5.20094681248155	0.0631302929308846	0.0050035558997121	0.0415015754092902	0.0376552211334361	0.0415015754092902	1.22601263998803	PsoOvis1B004699	KAH7637624.1hypothetical protein HUG17_8728
PsoOvis1B005563T1	0.0952415292390985	0.93318027723434	-0.900489934831788	0.539741087617783	4.08704478161159	0.369357819236858	0.337409428323189	-0.179792950302125	0.0995712341710523	0.0995712341710523	0.535704776667465	PsoOvis1B005563	protein argonaute 4A-like,protein argonaute 4A-like
PsoOvis1B006807T1	0.0946432092070925	0.93318027723434	2.90027532327703	1.73523982020182	2.44523257956144	6.13674776557973	2.04491641493727	2.47166943548377	0.594449153603186	2.47166943548377	7.46568854502027	PsoOvis1B006807	General transcription factor IIE subunit 2
PsoOvis1B007119T1	0.095239012318158	0.93318027723434	-2.89634855179667	1.73601766030345	2.23541119056126	3.71624718433664	3.77516981075416	-2.27567393039386	0.745466164574046	0.745466164574046	0.134311193412027	PsoOvis1B007119	ATP-dependent Clp protease ATP-binding subunit clpX-like, mitochondrial,protein_coding,protein_coding,protein_coding,protein_coding,protein_coding
PsoOvis1B008073T3	0.0948717331851328	0.93318027723434	-0.132465870848293	0.0793094455923921	8.93161087437327	0.0059976095354968	0.000750284077503984	0.000166525239518546	0.00868469816275493	0.00868469816275493	0.912270853148231	PsoOvis1B008073	low-density lipoprotein receptor,Atrial natriuretic peptide-converting enzyme,protein_coding
PsoOvis1B010309T1	0.0948778684068141	0.93318027723434	1.08017273289451	0.646728785008494	2.60512232559135	0.809100122593131	0.12785511590646	0.445980112501652	0.499532066131384	0.499532066131384	2.11428920837579	PsoOvis1B010309	kinase i isoform gamma-2
PsoOvis1B014009T1	0.0947845896815151	0.93318027723434	0.181689083003175	0.108751473353315	6.54568297625458	0.0134748607194956	0.0024821058237088	0.00198237399471012	0.0152582186110664	0.0152582186110664	1.13421102337102	PsoOvis1B014009	zinc transporter 1-like,zinc transporter 1
PsoOvis1B007691T1	0.0956062168131876	0.934746482795555	-0.206629020152414	0.123986950515048	6.96721093695537	0.0312559822683692	0.000811051566179502	0.0222480942808519	0.0111747442666516	0.0222480942808519	0.866559658053608	PsoOvis1B007691	transporter sub-family g
PsoOvis1B007750T1	0.0955548558914132	0.934746482795555	0.173786936313291	0.104264033156161	6.65286840016315	0.0174403533032634	0.00233190075642506	0.0081428286602192	0.0139745821585586	0.0139745821585586	1.12801553475134	PsoOvis1B007750	protein_coding,protein_coding
PsoOvis1B014029T3	0.0956301892561816	0.934746482795555	-1.46424419413336	0.878677618254988	3.71178347307925	1.01725305433918	1.01057720880978	-0.543015038405785	0.147534326423602	0.147534326423602	0.362425358014597	PsoOvis1B014029	s6 kinase,s6 kinase,protein_coding,protein_coding,protein_coding
PsoOvis1B007129T4	0.0958534338353816	0.936241206640084	3.37491096377474	2.02661154191248	3.00348986798443	8.34559241419755	0.717719638857808	5.44301187386152	0.322462129206784	5.44301187386152	10.374076179177	PsoOvis1B007129	protein NDNF,protein NDNF,protein NDNF,protein_coding
PsoOvis1B008591T2	0.0959952622916424	0.936387238703084	-0.123792153958454	0.0743681071301457	8.28051477849791	0.00523362094309211	0.000271791081056451	0.000523548579681164	0.00802413195612479	0.00802413195612479	0.917772094283566	PsoOvis1B008591	serine/threonine-protein kinase unc-51-like isoform x2,serine/threonine-protein kinase unc-51-like isoform x2
PsoOvis1B009925T2	0.0960090573747247	0.936387238703084	-0.438733891897462	0.263580222269086	5.52559744241056	0.112380366029501	0.0730816887757114	-0.00478901670114502	0.0311301115814194	0.0311301115814194	0.737781801380162	PsoOvis1B009925	ras-related protein Rab-3,protein_coding
PsoOvis1B006945T1	0.0962196834770605	0.936941843343635	-0.917449487331505	0.551529664321835	4.06196409856265	0.6175360332938	0.0959700950247131	0.360307360915722	0.102137029007247	0.360307360915722	0.529444187547502	PsoOvis1B006945	protein_coding,protein_coding
PsoOvis1B009837T3	0.0962770556369033	0.936941843343635	-3.30058203025902	1.98450464446805	2.92098587304928	7.99406294223893	2.48157721968967	3.4258108061832	0.353196778666918	3.4258108061832	0.101490596665579	PsoOvis1B009837	Protein odd-skipped-related 2,protein_coding,protein_coding
PsoOvis1B010812T1	0.0962142958133572	0.936941843343635	0.321491598421974	0.193263263687821	6.67905655224558	0.0758278812662966	0.00117877749777113	0.0548472561391311	0.0136804191825905	0.0548472561391311	1.24962186183904	PsoOvis1B010812	Protein sidekick
PsoOvis1B000166T3	0.0963667558680428	0.93712974497535	0.123580795547913	0.0743240890954407	8.107388928376	0.0110965583660218	0.000340965023152458	0.00780265304877921	0.00794514030664806	0.00794514030664806	1.08943550852363	PsoOvis1B000166	isatin hydrolase,isatin hydrolase,protein_coding
PsoOvis1B010814T1	0.0964744684855675	0.937492407991504	-0.464942850439932	0.279716848899499	4.0717308021657	0.0953268737986174	0.0162336405343641	0.0218605063982046	0.101128632803033	0.101128632803033	0.724499776359532	PsoOvis1B010814	protein_coding
PsoOvis1B004202T1	0.09655125658404	0.937524194750292	0.567371869049776	0.341418402800663	4.67469127182156	0.236453082261858	0.0494008429826254	0.125448945673808	0.0568647156032479	0.125448945673808	1.48182170313586	PsoOvis1B004202	Diacylglycerol O-acyltransferase 1,Diacylglycerol O-acyltransferase 1
PsoOvis1B011593T1	0.0966185829788478	0.937524194750292	-0.262925724127953	0.158248614128675	5.61347568096525	0.0507901295708382	0.00366400400949974	0.0338999318009698	0.0295354986526615	0.0338999318009698	0.83339611271295	PsoOvis1B011593	protein_coding
PsoOvis1B001358T1	0.0968364060026491	0.937587689536922	0.88462261921494	0.532780636279899	3.61519047111005	0.575393401201788	0.0402679787761258	0.385514830816095	0.163930347278231	0.385514830816095	1.84628160715654	PsoOvis1B001358	and MYND domain-containing 4-like
PsoOvis1B002586T1	0.096781316827254	0.937587689536922	3.06940225987258	1.84830023257728	2.68600479510663	6.92582556956755	2.87715537011077	2.24716525450709	0.457257908076462	2.24716525450709	8.39425482492102	PsoOvis1B002586	division control 42 homolog,protein_coding,protein_coding,Rho-related GTP-binding,Rho-related GTP-binding, partial
PsoOvis1B006661T1	0.0967915823555712	0.937587689536922	0.169973261252842	0.102355851626781	7.84603918732021	0.0212393372969703	0.000412031081804249	0.015303049461561	0.00796618147393656	0.015303049461561	1.12503763317499	PsoOvis1B006661	protein_coding
PsoOvis1B010112T1	0.0971268401955275	0.939716296165013	-0.262524332025243	0.158247744293358	5.4192160683398	0.0316709233696721	0.00446188609713468	0.00928213377546817	0.0331016367637695	0.0331016367637695	0.833628015608869	PsoOvis1B010112	cytochrome P450 302a1, mitochondrial-like
PsoOvis1B001325T1	0.0978505405752284	0.94056624308882	-0.274213818871843	0.165651603982046	5.85296085604688	0.0554865102202736	0.00282236583512409	0.0383383150176129	0.0251843613072827	0.0383383150176129	0.826900806089323	PsoOvis1B001325	plexin A
PsoOvis1B004620T1	0.0976930053638912	0.94056624308882	-0.172453488571155	0.104129632359897	8.13765962801585	0.0219336381185972	0.000758978323034841	0.0155054921800762	0.00795617695957123	0.0155054921800762	0.887332374405467	PsoOvis1B004620	X-box-binding protein 1,X-box-binding protein 1
PsoOvis1B007580T1	0.0978115495425014	0.94056624308882	0.25474395562858	0.153872046962887	5.54312544181088	0.0478802730826478	0.0040552256344591	0.0314596846203642	0.030811248239914	0.0314596846203642	1.19312397285197	PsoOvis1B007580	homeobox protein Hox-C5-like
PsoOvis1B009443T1	0.097612271903216	0.94056624308882	-0.131441581316271	0.079347004795247	7.39115936526565	0.012259692614647	0.000598711063142102	0.00824707121807138	0.00884520969182333	0.00884520969182333	0.912918780292905	PsoOvis1B009443	protein_coding
PsoOvis1B010789T1	0.0975870244408885	0.94056624308882	-0.144794190446405	0.0874009559542117	7.64569533929326	0.015456319798161	0.000448124548731234	0.0110102661038338	0.00821587780930967	0.0110102661038338	0.904508402190435	PsoOvis1B010789	dipeptidyl peptidase 3-like
PsoOvis1B011086T1	0.0974429522633088	0.94056624308882	3.082383225358	1.8597942547929	2.69130330340699	7.0009275085833	0.781895650490498	4.4063563547505	0.454612750164686	4.4063563547505	8.47012479280209	PsoOvis1B011086	ferrochelatase, mitochondrial-like,ferrochelatase, mitochondrial-like
PsoOvis1B011755T1	0.0978274918770049	0.94056624308882	0.212454835090853	0.1283344038274	6.40151107217169	0.0187981114945044	0.00762620961579757	-0.00105496660522283	0.0170783691928035	0.0170783691928035	1.15865803602778	PsoOvis1B011755	protein retinal degeneration B,protein retinal degeneration B,protein_coding,protein_coding
PsoOvis1B012735T1	0.0977221799659188	0.94056624308882	1.15221562287162	0.69578313024236	6.9783119253182	0.979217249672661	0.00141051081954925	0.724760735675236	0.011097072508411	0.724760735675236	2.22254961116462	PsoOvis1B012735	cuticle 57A 1
PsoOvis1B013457T3	0.0974620858460196	0.94056624308882	-0.130450250477386	0.0787132781268686	8.11664817107251	0.00623297353558064	0.00134527794641026	6.44635294608125e-05	0.0079483922838064	0.0079483922838064	0.913546297209132	PsoOvis1B013457	protein_coding,protein_coding,protein_coding
PsoOvis1B003023T1	0.0981031704452683	0.942314219435683	0.160798831563854	0.0972111149073116	6.75252321699307	0.011198359637522	0.0012661489229168	0.00303570153687295	0.012908852369367	0.012908852369367	1.11790596003454	PsoOvis1B003023	protein_coding
PsoOvis1B001124T3	0.0982731737736589	0.94263072161011	-0.36319034357286	0.219678196417533	5.64724030444281	0.0974823796768843	0.0227343656651101	0.0496533993067804	0.0289213613899579	0.0496533993067804	0.777443456249693	PsoOvis1B001124	protein_coding,protein_coding,protein_coding,protein_coding
PsoOvis1B014537T1	0.0982777316603946	0.94263072161011	-0.175934324206139	0.106416537485023	9.72807794975987	0.0228752412705221	6.32537891395513e-05	0.0169234653863123	0.0104236186937462	0.0169234653863123	0.885194060343894	PsoOvis1B014537	protein_coding
PsoOvis1B005112T1	0.0985520749077326	0.944192554349307	0.186592391721424	0.112955266959479	6.44112110360125	0.0178270476553892	0.00255982707163372	0.00666771225448229	0.016578511429197	0.016578511429197	1.13807244116243	PsoOvis1B005112	protein_coding
PsoOvis1B006009T1	0.0985824119691682	0.944192554349307	0.136672752888736	0.0827434476934555	7.6903469108158	0.0138196061780951	0.000513585030414516	0.0097561321738849	0.00814196157867861	0.0097561321738849	1.0993667512164	PsoOvis1B006009	cytochrome c
PsoOvis1B009274T1	0.0989425323506393	0.946960412066184	-0.239605958689305	0.145215558818947	6.19508946052139	0.0425283748595446	0.00238017439546408	0.0292511633891847	0.0197553362533918	0.0292511633891847	0.846976614330332	PsoOvis1B009274	protein_coding,protein_coding
PsoOvis1B009726T2	0.0991171834421206	0.947950476411603	-0.155012104534744	0.0939952283076193	7.05459798301273	0.0137607449187793	0.0026747207686663	0.00551542817269921	0.0105779336482359	0.0105779336482359	0.89812483738364	PsoOvis1B009726	box K2 isoform X3,box K2 isoform X3,protein_coding
PsoOvis1B004221T1	0.0993434179350682	0.949432105505788	-0.162511585531999	0.0986087007551801	7.14379381796017	0.0195914156671869	0.000796878596078027	0.013788635200859	0.0100158216167683	0.013788635200859	0.893468278688735	PsoOvis1B004221	Coatomer subunit epsilon
PsoOvis1B008400T1	0.0994748135628673	0.950005877304485	-0.155877200437646	0.0946198376443201	6.81450988680968	0.0115636789995135	0.00110041970874125	0.00424254093454642	0.012328950805015	0.012328950805015	0.897586448332076	PsoOvis1B008400	tRNA uracil-5-methyltransferase
PsoOvis1B005936T3	0.0995952774439984	0.950474500797097	-0.169071095664239	0.10266526373714	7.54724984459824	0.0183314569312147	0.00739371078311572	0.00480122210998757	0.00841652378420908	0.00841652378420908	0.889415162292868	PsoOvis1B005936	protein_coding,protein_coding,protein_coding
PsoOvis1B014581T1	0.0997184896649789	0.950968662542883	0.557737596928451	0.338798960210728	5.07536914614294	0.231063050636102	0.0437705381060366	0.128406565053769	0.0408901808535509	0.128406565053769	1.47195911208281	PsoOvis1B014581	CaveolinCaveolin-1,protein_coding
PsoOvis1B004485T1	0.0998261545570434	0.951313955345683	-0.135051887745155	0.0820636403761711	7.25304633709656	0.00661820714581531	0.000683625988981647	0.000749503299463892	0.00941803561870267	0.00941803561870267	0.910637081171559	PsoOvis1B004485	RNA-binding protein 28-like
PsoOvis1B006683T1	0.0999698283926656	0.951321176119769	-0.216761220247467	0.131769745477745	6.71777872997002	0.0294736064443326	0.0127816669125186	0.00644080616670873	0.0132632318223858	0.0132632318223858	0.860495038940331	PsoOvis1B006683	finger CCCH domain-containing 10,finger CCCH domain-containing 10
PsoOvis1B009172T2	0.0999543758619519	0.951321176119769	0.387152093788456	0.235340108228356	5.8881703114898	0.111427982966557	0.0173299835952206	0.0657474662161809	0.0245728688174938	0.0657474662161809	1.30780921493814	PsoOvis1B009172	28S ribosomal protein S15, mitochondrial-like,28S ribosomal protein S15, mitochondrial-like
PsoOvis1B012447T1	0.100705592312427	0.956954711245786	-0.121842941648544	0.0742291862935602	8.08178740655031	0.00696378255527417	0.00032824217364356	0.00280934760936019	0.00793671597306253	0.00793671597306253	0.919012925965252	PsoOvis1B012447	helix-loop-helix domain containing protein 2,protein_coding
PsoOvis1B013337T1	0.100700093364102	0.956954711245786	-0.124689082434973	0.0759618860347616	7.65371762084553	0.0112081415505171	0.000453493793331821	0.00772642041538638	0.00820181840160533	0.00820181840160533	0.917201689540804	PsoOvis1B013337	propionylmitochondrial-likeCoA carboxylase beta chain, mitochondrial
PsoOvis1B013457T2	0.100788872343531	0.957062951147952	0.247091659578209	0.15057005653515	6.70118574649692	0.0240640186870102	0.0205677440158709	-0.013383078744526	0.0134392688716264	0.0134392688716264	1.18681219768687	PsoOvis1B013457	protein_coding,protein_coding,protein_coding
PsoOvis1B004772T1	0.100906205066784	0.957494161121954	-0.203174233402139	0.123850770014928	8.11600947396634	0.0307907466155125	0.000379019114812569	0.0226295007351234	0.00794816446007805	0.0226295007351234	0.868637274020749	PsoOvis1B004772	protein_coding,protein_coding
PsoOvis1B005572T4	0.101118304435677	0.958823352530033	0.362031261477285	0.220824003476555	4.72215749987278	0.0820545459229565	0.0186316854078362	0.0347865091382962	0.054513175359284	0.054513175359284	1.28523418665641	PsoOvis1B005572	protein_coding,protein_coding,protein_coding,protein_coding
PsoOvis1B003047T1	0.102096364331203	0.960922094707992	-0.62350770727218	0.381402923090389	7.20098528451377	0.291190385998615	0.00664371599485086	0.211558568617989	0.00968880852762635	0.211558568617989	0.649090835804506	PsoOvis1B003047	casein kinase II subunit alpha,casein kinase II subunit alpha
PsoOvis1B003171T1	0.102277969518608	0.960922094707992	-0.247690055931005	0.15159354836984	7.00241712935712	0.045981833830962	0.000930752167401151	0.0335401536936373	0.0109300459415251	0.0335401536936373	0.84224387920128	PsoOvis1B003171	protein_coding
PsoOvis1B003379T2	0.102263002206817	0.960922094707992	-0.560244518319419	0.342871051070156	5.85258459776843	0.162590528765214	0.151149883189745	-0.065614442348336	0.0251909533031853	0.0251909533031853	0.67818720994228	PsoOvis1B003379	t-box transcription factor TBX20,t-box transcription factor TBX20,protein_coding,protein_coding,protein_coding,protein_coding,protein_coding
PsoOvis1B005020T2	0.101874027542367	0.960922094707992	0.56024253568968	0.342480981689884	4.09831507376777	0.234913377021921	0.061546374499462	0.114393459729438	0.0984433005918205	0.114393459729438	1.47451708184211	PsoOvis1B005020	protein_coding,protein_coding
PsoOvis1B006113T1	0.102167370733373	0.960922094707992	0.192204210841477	0.117596670191153	7.89097415221549	0.0276775098076147	0.000334164245335783	0.0204093010147345	0.00793900243747632	0.0204093010147345	1.14250795531266	PsoOvis1B006113	domain-containing 1
[truncated: 11,904 more rows]
