# Supplementary material for: Over-expression and increased copy numbers of a cytochrome P450 and two UDP-glucuronosyltransferase genes in macrocyclic lactone resistant Psoroptes ovis of cattle
Source: PLoS Pathog. 2025 Jul 29;21(7):e1012963. doi: 10.1371/journal.ppat.1012963 (PMC12364353; doi:10.1371/journal.ppat.1012963)
Supplement: S5 File — Ranked by adjusted p-value. (CSV) [file ppat.1012963.s023.csv]

TranscriptID	pval	qval	b	se_b	mean_obs	var_obs	tech_var	sigma_sq	smooth_sigma_sq	final_sigma_sq	FC	GeneName	GeneDescription
PsoOvis1B002032T1	0	0	9.98157794515493	0.248218414064744	4.29764179201752	29.8902064925166	3.40589532754336e-05	0.000762203491267407	0.0923845126679498	0.0923845126679498	1011.00747253385	PsoOvis1B002032	KAH7640537.1hypothetical protein HUG17_8004
PsoOvis1B013639T4	2.53389823104393e-57	1.68871647607923e-53	-7.56924566943229	0.474343234807229	3.0914756541562	17.2963029508269	0.0138716186900716	0.121452068261239	0.323630637921007	0.323630637921007	0.00526538350953101	PsoOvis1B013639	inositol-3-phosphate synthase 1-A,protein_coding,inositol-3-phosphate synthase 1-A,inositol-3-phosphate synthase 1-A-like protein,protein_coding
PsoOvis1B004414T1	2.80232590475073e-37	1.24507339948075e-33	1.9464116020708	0.152560360044427	8.59086588364087	1.16448503355101	0.000318248379687707	0.0345937468056399	0.0139387884240853	0.0345937468056399	3.85414701052116	PsoOvis1B004414	udp-glucuronosyl/udp-glucosyltransferase-like udp-glucuronosyl/udp-glucosyltransferase-like
PsoOvis1B012251T1	5.61235679440774e-35	1.87017759281652e-31	-1.32995208753116	0.107787928471949	8.46795019066793	0.544573651567673	0.000230918281805866	0.0171964380046052	0.0138247122135065	0.0171964380046052	0.39778145213633	PsoOvis1B012251	sodium-dependent glucose transporter 1A-like
PsoOvis1B011549T1	3.24455825105583e-34	8.64934338566462e-31	1.20040462425349	0.0984220217588615	8.8741891509163	0.441176332021124	0.000204423728388249	0.010901768074581	0.0143259178222645	0.0143259178222645	2.29804113779888	PsoOvis1B011549	cytochrome P450 3A4-like
PsoOvis1B013426T1	3.53488023756784e-29	7.85273644775695e-26	-1.09047180574307	0.0972537919008585	7.88921926152983	0.357202401717811	0.000448886761831018	0.000130830715230599	0.0137385632968122	0.0137385632968122	0.469607773276746	PsoOvis1B013426	Sugar phosphate exchanger 2
PsoOvis1B013639T1	8.29028534167156e-17	1.578588761702e-13	-0.880907661142532	0.105789067143095	9.27503020267431	0.246229084310288	0.00019432642523461	0.0165926636652748	0.0151895668006252	0.0165926636652748	0.543025683092092	PsoOvis1B013639	inositol-3-phosphate synthase 1-A,protein_coding,inositol-3-phosphate synthase 1-A,inositol-3-phosphate synthase 1-A-like protein,protein_coding
PsoOvis1B004609T1	1.39759389491745e-16	2.32856612816933e-13	-1.66719568654593	0.201718913476514	5.15258743383215	0.882691061236179	0.00755231202775236	0.0534834680534659	0.0508595320924411	0.0534834680534659	0.31486478396397	PsoOvis1B004609	protein_coding
PsoOvis1B001963T1	3.08488744101091e-15	4.56871830013715e-12	-1.39739129588807	0.17716701376251	5.76822057834647	0.592104394535049	0.00738939332822415	0.000477687156684278	0.039692832820064	0.039692832820064	0.379614947181894	PsoOvis1B001963	protein_coding,protein_coding
PsoOvis1B011106T1	2.03659391146593e-14	2.71457602459293e-11	-0.922610122836954	0.120629494145008	7.11062391584857	0.272824601457582	0.00388970261376569	0.0179375096727551	0.0171420372407355	0.0179375096727551	0.527553706575911	PsoOvis1B011106	sodiumchloride2-likedependent and chloride-dependent GABA transporter 3,protein_coding,sodiumchloride2-likedependent and chloride-dependent GABA transporter 2-like,protein_coding,protein_coding
PsoOvis1B014265T1	3.26761509625329e-13	3.95945832890546e-10	-0.828401812272021	0.113746418092862	8.14014536829379	0.221400765927418	0.000323773805083537	0.0190835976383508	0.0136738797304721	0.0190835976383508	0.563152745893055	PsoOvis1B014265	der f 7 allergen
PsoOvis1B000815T1	2.73069531686096e-12	3.03311982320332e-09	0.677607537760964	0.0969266628134911	8.00279837103186	0.143644369664377	0.00041627559879012	0.006957195770252	0.0136758913474502	0.0136758913474502	1.59948508300099	PsoOvis1B000815	protein_coding
PsoOvis1B009154T7	8.91988184914941e-12	9.14562347440865e-09	-1.8322752096372	0.268546471774007	7.49933602798292	1.02692688571532	0.0934789492646871	-0.0687825085646795	0.0146968619887143	0.0146968619887143	0.280821400937454	PsoOvis1B009154	myosin heavy chain, muscle-like isoform X13,myosin heavy chain, muscle-like isoform X4,myosin heavy chain, muscle-like isoform X1,myosin heavy chain, muscle-like isoform X13,myosin heavy chain, muscle-like isoform X8,myosin heavy chain, muscle-like isoform X13,myosin heavy chain, muscle-like isoform X3,myosin heavy chain, muscle-like isoform X11
PsoOvis1B012210T1	1.25873621467368e-11	1.19840678609897e-08	1.51616319991732	0.223843944582845	5.22679732038034	0.749752588466749	0.0131076906407044	0.0620514766489075	0.0493458893321749	0.0620514766489075	2.86029351529504	PsoOvis1B012210	DNA double-strand break repair Rad50 ATPase
PsoOvis1B013814T1	5.36090985374343e-11	4.76370449603641e-08	0.9856019712714	0.150231570592976	8.38675833075361	0.31850680349562	0.000253905877905012	0.0336003813263434	0.0137667321555126	0.0336003813263434	1.98013936291693	PsoOvis1B013814	protein_coding
PsoOvis1B000026T1	2.21661303299695e-10	1.84657719480102e-07	-2.8640633927347	0.451351343268473	3.50385252060512	2.65699835063734	0.102266184228639	0.142909584966909	0.203310868376744	0.203310868376744	0.137350741804884	PsoOvis1B000026	Retrovirus-related Polpolyprotein from transposon TNT1-94
PsoOvis1B007620T1	4.5254995442716e-10	3.54825784856448e-07	-0.841349765433349	0.134945601764855	7.48533259137355	0.234213206861239	0.000612582037092629	0.0267028911164256	0.0147528226444215	0.0267028911164256	0.55812115429562	PsoOvis1B007620	deoxyribonucleasedeoxyribonuclease-2-like-like
PsoOvis1B007058T2	4.91547447692082e-10	3.63990885015987e-07	1.44050729950521	0.231526574172535	6.09231480954504	0.68684384943602	0.0152043704797283	0.0652024613423769	0.0327058666758424	0.0652024613423769	2.71416287695416	PsoOvis1B007058	repeat 39b,repeat 39b
PsoOvis1B003817T1	1.75135673573454e-09	1.11161113955265e-06	-0.579009185953725	0.0961915625175019	8.16006442752662	0.111678871265108	0.000116841615891764	0.013762383433446	0.0136767685438726	0.013762383433446	0.669423366111195	PsoOvis1B003817	protein_coding
PsoOvis1B005287T1	1.75135673573454e-09	1.11161113955265e-06	-0.579009185953725	0.0961915625175019	8.16006442752662	0.111678871265108	0.000116841615891764	0.013762383433446	0.0136767685438726	0.013762383433446	0.669423366111195	PsoOvis1B005287	protein_coding
PsoOvis1B012568T1	1.75135673573454e-09	1.11161113955265e-06	-0.579009185953725	0.0961915625175019	8.16006442752662	0.111678871265108	0.000116841615891764	0.013762383433446	0.0136767685438726	0.013762383433446	0.669423366111195	PsoOvis1B012568	protein_coding
PsoOvis1B008107T1	2.01842133333028e-09	1.22288808872542e-06	1.54075775587325	0.256950660175492	5.09461551809823	0.791408708802621	0.0103911277460233	0.0886443349009083	0.0521947480165043	0.0886443349009083	2.9094727942505	PsoOvis1B008107	Doublesexmab-3-related and mab-3-related transcription factor A2-like
PsoOvis1B011543T1	4.25562065536749e-09	2.46622468327797e-06	0.745573704321391	0.126929102512319	6.76277596977767	0.186097241050156	0.00174953429062649	0.0224169613062475	0.020846017796745	0.0224169613062475	1.67664087236526	PsoOvis1B011543	protein_coding,protein_coding
PsoOvis1B006794T2	5.41306076065604e-09	3.00627861994935e-06	-0.855613861774194	0.14666117791842	6.91970075781177	0.245433925468146	0.0116514500978377	0.0206128015647902	0.0189726916344277	0.0206128015647902	0.552630134406879	PsoOvis1B006794	ATP-binding cassette sub-family B member 7, mitochondrial,non_sense_mediated_decay
PsoOvis1B011113T2	7.13935244485451e-09	3.80641714949863e-06	-0.595206841137455	0.102841501061174	7.38069827439521	0.10982439408352	0.000642834020446293	0.00378596468264408	0.0152217274903268	0.0152217274903268	0.66194954379352	PsoOvis1B011113	voltage-dependent T-type calcium channel subunit alpha-1G isoform X2,voltage-dependent T-type calcium channel subunit alpha-1G isoform X2
PsoOvis1B006733T1	8.13791589379471e-09	4.17193388263037e-06	0.671159008654462	0.116407960969161	6.89942928283241	0.138918016141173	0.00114770306680058	0.00357941152290052	0.019178516998696	0.019178516998696	1.59235169115801	PsoOvis1B006733	transport 172 homolog
PsoOvis1B005054T1	1.08646475037044e-08	5.36351431766209e-06	-0.728579680253585	0.127448778654543	8.38024705238042	0.178740334560166	0.000212982738264589	0.0241518040325373	0.0137626752708751	0.0241518040325373	0.603497759367689	PsoOvis1B005054	KAH7645600.1hypothetical protein HUG17_1138
PsoOvis1B007627T1	1.74605407926648e-08	8.31184100805103e-06	-0.693443684368302	0.123050354915457	7.15847538987274	0.162428910830869	0.00115752928603982	0.0215545554811899	0.0167318385340273	0.0215545554811899	0.61837603561653	PsoOvis1B007627	protein_coding,protein_coding
PsoOvis1B009851T1	4.38104921607945e-08	2.01362086210769e-05	-1.11743467005774	0.204106603145789	4.98060182864111	0.395225811756363	0.00713316536581867	0.0186515086369942	0.0553560928057505	0.0553560928057505	0.460912669506353	PsoOvis1B009851	non_sense_mediated_decay
PsoOvis1B002819T1	6.33393524714161e-08	2.81416743030502e-05	-0.861679619630759	0.159301605026871	9.8510245367759	0.253199931703067	5.40279120248936e-05	0.0380114741341807	0.0171768819528288	0.0380114741341807	0.550311499201819	PsoOvis1B002819	protein_coding
PsoOvis1B010992T1	9.17966533102799e-08	3.94695997410555e-05	0.837125687598923	0.156698895482063	8.43507705721497	0.23969927766575	0.000230844008769054	0.0366009717591785	0.0137995842238922	0.0366009717591785	1.78648733671149	PsoOvis1B010992	udp-glucuronosyl/udp-glucosyltransferase-like udp-glucuronosyl/udp-glucosyltransferase-like
PsoOvis1B014782T1	2.47430367832925e-07	0.000103062480401408	-0.730310017321127	0.141542932584975	11.1318623704954	0.18404709853758	1.75218739821716e-05	0.0300340807731498	0.0260866051177346	0.0300340807731498	0.60277437117003	PsoOvis1B014782	protein_coding
PsoOvis1B006445T1	3.32248415924958e-07	0.000134198155632235	-0.878976775364687	0.172207561456921	9.21509554410263	0.267366584556677	9.30178820239291e-05	0.0443901484523852	0.0150354234043142	0.0443901484523852	0.543752948741157	PsoOvis1B006445	cysteine proteinase-1 preproenzyme, partial
PsoOvis1B003297T1	8.57825369657119e-07	0.00032793913779135	-0.537506910967301	0.109210972156853	8.51575743968558	0.100986547528617	0.000215629385401381	0.0176749252737661	0.0138652930512717	0.0176749252737661	0.688960458115608	PsoOvis1B003297	KAH7636815.1hypothetical protein HUG17_7021
PsoOvis1B003335T1	8.61120100735033e-07	0.00032793913779135	-0.595023877517639	0.120915732078712	8.83437524894664	0.123760761561794	0.000133814119703093	0.0217971072764932	0.0142607846875504	0.0217971072764932	0.662033498032883	PsoOvis1B003335	protein_coding
PsoOvis1B002023T1	9.36574799700678e-07	0.000346766819589176	-0.682587008159199	0.139175172453341	8.16159278680412	0.163021181465218	0.000368859887865709	0.0286857330532602	0.0136770235249154	0.0286857330532602	0.623047038277098	PsoOvis1B002023	protein_coding
PsoOvis1B004203T1	1.09789419947134e-06	0.0003955089671555	-0.731111069173974	0.150026035485881	7.33484273496926	0.187366392228946	0.000639683531811453	0.0331220334536049	0.0154722121609537	0.0331220334536049	0.60243977550944	PsoOvis1B004203	gamma-glutamyltranspeptidase 1
PsoOvis1B003800T1	1.41406052876732e-06	0.000495364294728886	-0.997526472134494	0.206826429919659	7.69886546190126	0.3498503253187	0.000453197820945693	0.0637125603490216	0.0140628832047785	0.0637125603490216	0.500857994746918	PsoOvis1B003800	lipase-related 2-like
PsoOvis1B013124T1	1.44941162085877e-06	0.000495364294728886	-0.56971434091937	0.1182449256608	6.83248629771197	0.0994688357956376	0.00105366719109651	0.00156696621000409	0.0199191264756957	0.0199191264756957	0.67375018031311	PsoOvis1B013124	repair rhp42
PsoOvis1B004464T1	1.56914575214891e-06	0.000522878593259821	-0.742281666913288	0.154570460292036	9.22801586265001	0.193965054544541	0.00367566997513951	0.0321623708171982	0.0150678796236627	0.0321623708171982	0.597793175870995	PsoOvis1B004464	partial,protein_coding,protein_coding,protein_coding
PsoOvis1B014780T3	1.89067815493455e-06	0.000614654856759087	-0.595514449999779	0.124982793875983	7.10101629029458	0.125136076565616	0.00446875728232593	0.0189622908652437	0.0172273058186099	0.0189622908652437	0.66180841913866	PsoOvis1B014780	protein_coding,,
PsoOvis1B000921T2	2.53642672769609e-06	0.000804953139368125	-0.593252730305544	0.126085036495608	8.66458757613268	0.124661564318213	0.000181066443402014	0.023665088198746	0.0140226327040319	0.023665088198746	0.662846752948738	PsoOvis1B000921	Der f 16-like allergen, partial,gelsolin-like allergen Der f 16
PsoOvis1B009285T1	3.13221846790333e-06	0.00097091488276008	-0.789227053134849	0.169291057790094	5.84393390770688	0.19038199147994	0.00492358189746459	-0.000525845572508394	0.0380656114740689	0.0380656114740689	0.578654032039144	PsoOvis1B009285	Alkylglycerol monooxygenase,Alkylglycerol monooxygenase
PsoOvis1B006967T2	4.83053037267461e-06	0.00146332134857682	-0.464724595081929	0.101645434034085	7.44849087123824	0.0768222864618185	0.000590333201772161	0.0144491688977276	0.014907358188194	0.014907358188194	0.724609389212613	PsoOvis1B006967	protein_coding,Collagen alpha-2(IV) chain
PsoOvis1B008576T1	4.97341233217282e-06	0.00147312473278959	-0.829375762137632	0.181645380673913	7.51470089705454	0.245953299630618	0.000569543542083032	0.048923022938173	0.0146372117643613	0.048923022938173	0.562772695064854	PsoOvis1B008576	ale o 1 allergen
PsoOvis1B005212T1	6.02197053821726e-06	0.00174493141964995	-0.492142042635085	0.108745857297009	7.24294317343645	0.0868519308138237	0.000779014951163352	0.0169594772677288	0.0160744048001703	0.0169594772677288	0.710968702391634	PsoOvis1B005212	protein_coding
PsoOvis1B006382T1	6.47488051119436e-06	0.00183624856029169	0.727205333706374	0.161233641468463	5.93575777192908	0.172068411009389	0.00293298831988707	0.0138421764277241	0.0360614423918843	0.0360614423918843	1.65542922680449	PsoOvis1B006382	transporter 17
PsoOvis1B007209T2	6.87974294598485e-06	0.00191041861931317	-0.998337857624893	0.221982323415251	7.08929336619062	0.358134925680718	0.0032463424664689	0.0706678853967807	0.0173325756314888	0.0706678853967807	0.500576386616933	PsoOvis1B007209	acid phosphatase type 7,acid phosphatase type 7
PsoOvis1B006559T1	7.03610411510756e-06	0.00191396391327079	-0.774794645973066	0.172460442302378	8.58187241155041	0.215783148019515	0.000334091997235104	0.0442798142414629	0.0139293568596118	0.0442798142414629	0.58447181240784	PsoOvis1B006559	protein_coding
PsoOvis1B009916T1	9.34196571663844e-06	0.00249038122074147	-0.837590622531803	0.188992628740366	7.74631294779752	0.253329271747796	0.000476404417955991	0.0531009161593348	0.0139565096170745	0.0531009161593348	0.559577312999694	PsoOvis1B009916	Der f 36 allergen
PsoOvis1B010721T1	1.31516211689786e-05	0.00343721487375129	-0.583465208091033	0.133897011931567	6.77181617447312	0.123643586480856	0.00107055696473278	0.0258220577415707	0.0207176604582291	0.0258220577415707	0.667358921941107	PsoOvis1B010721	serine/threonine-protein kinase PLK1
PsoOvis1B010634T1	1.54935510141141e-05	0.00397141425898321	-0.422652980745866	0.0978012016098826	8.563550765564	0.0639152037915433	0.000436937084605849	0.0124687393548115	0.0139106754698995	0.0139106754698995	0.746051443560737	PsoOvis1B010634	protein_coding,protein_coding,protein_coding
PsoOvis1B002221T1	1.78098048186212e-05	0.00447899789485664	2.43233732603641	0.566883799284764	3.35371086678657	1.85227990388609	0.241359323570414	-0.144608769074043	0.240676539266879	0.240676539266879	5.39767205510403	PsoOvis1B002221	catalytic domain-containing
PsoOvis1B001771T1	1.81862145952041e-05	0.00448896396924955	-0.680908763733945	0.15886554570931	9.28275961677491	0.169376937295127	9.83654523691058e-05	0.0377590269679062	0.0152101156543217	0.0377590269679062	0.623772232165845	PsoOvis1B001771	protein_coding
PsoOvis1B004870T1	1.90728992160459e-05	0.00458983288449067	-0.766529353719085	0.179285132050716	5.53920714056693	0.194880481183803	0.00417294248308591	0.0190899402042935	0.0440417953785783	0.0440417953785783	0.587829899001958	PsoOvis1B004870	protein_coding
PsoOvis1B010457T1	1.92835652735747e-05	0.00458983288449067	-0.92086157691696	0.215505592968691	6.28320087162165	0.310127005873541	0.00837958522638272	0.0612844056747981	0.0289774114882541	0.0612844056747981	0.528193489126379	PsoOvis1B010457	Filamin-A C,protein_coding
PsoOvis1B005107T1	2.02801181998862e-05	0.00466058095666005	-0.770006710667885	0.180677074308544	9.79159663102003	0.217046146558907	5.2305500958924e-05	0.0489140022700837	0.0169259409615616	0.0489140022700837	0.586414746912821	PsoOvis1B005107	cathepsin B
PsoOvis1B013903T1	2.02540490847551e-05	0.00466058095666005	0.662772341186069	0.155504739940226	6.29626086843257	0.160748579410565	0.00752893025291208	0.0286816029198195	0.028743655962904	0.028743655962904	1.58312189370985	PsoOvis1B013903	putative palmitoyltransferase ZDHHC11,protein_coding,protein_coding,protein_coding
PsoOvis1B002301T1	2.19395845645853e-05	0.00494720976627367	-0.526665729907534	0.124091329534798	6.72237173077591	0.0994866887686015	0.00165170323735532	0.0186903610762583	0.0214462838612155	0.0214462838612155	0.6941571759643	PsoOvis1B002301	aquaporin-10-like protein 2,aquaporin-10-like protein 2
PsoOvis1B012525T1	2.22696815947498e-05	0.00494720976627367	-0.639799402924326	0.150866626461465	6.12867102997708	0.127924670338523	0.00218443120929618	0.00421767822048705	0.0319566772604984	0.0319566772604984	0.641802180869274	PsoOvis1B012525	protein_coding
PsoOvis1B007373T1	2.38874181215252e-05	0.00513540961519047	-0.436810249825454	0.103385505284629	8.38370966763775	0.070067233549322	0.000239796667921388	0.0157930473865158	0.0137648217478947	0.0157930473865158	0.738766191476157	PsoOvis1B007373	protein_coding,protein_coding
PsoOvis1B011307T1	2.35688570405329e-05	0.00513540961519047	-0.668779055522897	0.158175397921058	8.29180572419831	0.164202975340811	0.000411626728107011	0.0371175580331205	0.0137162323499895	0.0371175580331205	0.629038813974906	PsoOvis1B011307	protein_coding
PsoOvis1B011445T1	2.61765133259096e-05	0.00548886005894129	-0.868883766223716	0.206660139328888	8.4361732831303	0.277737795587054	0.000208744159457229	0.0638538756216961	0.0138003858442666	0.0638538756216961	0.547570349782647	PsoOvis1B011445	protein_coding
PsoOvis1B012468T1	2.63550936883669e-05	0.00548886005894129	-0.448166903935427	0.106633517105959	7.21335374492644	0.0672453770018319	0.000761820086501139	0.00797481099713926	0.016294240369079	0.016294240369079	0.73297357671493	PsoOvis1B012468	calcium-binding mitochondrial carrier aralar1
PsoOvis1B003827T3	2.72182311083906e-05	0.00553295649546289	-1.05394461150537	0.251203959655339	5.39520493555727	0.408963888452189	0.0338898113440748	0.0607653326757069	0.046406761486864	0.0607653326757069	0.481649438322835	PsoOvis1B003827	isomerase and kinase domain containing,isomerase and kinase domain containing,isomerase and kinase domain containing
PsoOvis1B005889T1	2.73970386901156e-05	0.00553295649546289	-0.449850064126315	0.107258110737595	8.52499554087509	0.067873147015692	0.00338276468276077	0.0055717640139362	0.0138736887957366	0.0138736887957366	0.732118931403194	PsoOvis1B005889	partial,partial
PsoOvis1B002331T1	2.89237880118446e-05	0.00575410702104294	-0.643331777300714	0.153841673270809	6.13771532952907	0.145450269047744	0.00372814423792224	0.0228812761899221	0.0317727464142212	0.0317727464142212	0.640232679104086	PsoOvis1B002331	protein_coding
PsoOvis1B004923T1	3.03069734612479e-05	0.00577088070378532	-0.800517893366351	0.191917910531272	5.0778193418398	0.214500422886463	0.00263670574537671	0.0251779862628155	0.0526120208286574	0.0526120208286574	0.574143036742566	PsoOvis1B004923	protein_coding
PsoOvis1B009089T1	3.03069734612479e-05	0.00577088070378532	-0.800517893366351	0.191917910531272	5.0778193418398	0.214500422886463	0.00263670574537671	0.0251779862628155	0.0526120208286574	0.0526120208286574	0.574143036742566	PsoOvis1B009089	protein_coding
PsoOvis1B010304T1	3.03069734612479e-05	0.00577088070378532	-0.800517893366351	0.191917910531272	5.0778193418398	0.214500422886463	0.00263670574537671	0.0251779862628155	0.0526120208286574	0.0526120208286574	0.574143036742566	PsoOvis1B010304	protein_coding
PsoOvis1B000159T1	3.20389528195889e-05	0.00594629129242605	1.43041648863728	0.343976818559164	6.33993169943991	0.755811461336925	0.00251991230960323	0.174960165249523	0.027985289142818	0.174960165249523	2.6952451261523	PsoOvis1B000159	Inositol oxygenase
PsoOvis1B013940T7	3.21204121130374e-05	0.00594629129242605	-0.708010814425029	0.170281378120415	8.18663707034571	0.185178691284343	0.000494569572331415	0.0429990520295504	0.013681878780491	0.0429990520295504	0.612163607411715	PsoOvis1B013940	Solute carrier family 25 member 38,Solute carrier family 25 member 38,protein_coding,protein_coding,protein_coding,protein_coding,Solute carrier family 25 member 38
PsoOvis1B003146T2	3.39882399144713e-05	0.0061220168894593	0.551448330009961	0.13304089064872	6.76480177271736	0.10652662412425	0.00573276139528235	0.0133897960084879	0.0208170564816245	0.0208170564816245	1.46555623817909	PsoOvis1B003146	domain-containing 2,domain-containing 2,domain-containing 2
PsoOvis1B006726T1	3.37436825894254e-05	0.0061220168894593	-0.55608840890301	0.134106814188813	7.48702146505378	0.114351860689132	0.000521910810891827	0.0264550456069175	0.0147459926716685	0.0264550456069175	0.680143745457445	PsoOvis1B006726	galectin-9-like isoform X2
PsoOvis1B010099T1	3.61300812569184e-05	0.00642103804097953	-0.609894975819328	0.147641132629806	10.9613739906717	0.137749049311952	1.73023786951789e-05	0.0326795536876229	0.0244274324826824	0.0326795536876229	0.655244400160306	PsoOvis1B010099	cysteine proteinase-1 preproenzyme, partial
PsoOvis1B003598T2	3.76374070799315e-05	0.00660090788116324	0.620132151280314	0.150461852121409	8.65788649259173	0.142535688248032	0.000207006660425992	0.0337511467552813	0.0140145281452263	0.0337511467552813	1.53701596594411	PsoOvis1B003598	protein_coding,protein_coding
PsoOvis1B008073T2	4.11947489932853e-05	0.00713097154975973	-0.812811327461499	0.198214051931886	5.73692518781729	0.245345248674825	0.0131941127497244	0.0457391028251603	0.0403504158761844	0.0457391028251603	0.569271457760115	PsoOvis1B008073	low-density lipoprotein receptor,Atrial natriuretic peptide-converting enzyme,protein_coding
PsoOvis1B009960T1	4.20637203212613e-05	0.00718804266874477	-1.17426154144262	0.286696023185625	7.22100615425506	0.512300581965899	0.00252239060709627	0.120769523958582	0.0162362571506821	0.120769523958582	0.4431105122671	PsoOvis1B009960	protein_coding
PsoOvis1B010114T1	4.79136904556857e-05	0.00808407063397259	-0.540344700903683	0.132907247514916	9.28490748873562	0.108788922468796	0.000106133456951508	0.0263903712060353	0.0152158532316521	0.0263903712060353	0.687606600655822	PsoOvis1B010114	protein_coding
PsoOvis1B002725T1	4.9400932966661e-05	0.00823081294390781	-0.448569707946692	0.110527529720654	8.22408194294426	0.0750240366575937	0.000303443648533415	0.0180210585906916	0.0136915210387214	0.0180210585906916	0.73276895725219	PsoOvis1B002725	probable G-protein coupled receptor 83
PsoOvis1B009154T6	5.40800284635817e-05	0.00889916912828494	-1.00897558513504	0.249916172544968	7.45491741712151	0.380359231379012	0.0777624394303066	0.0159247005189827	0.0148796360241329	0.0159247005189827	0.496898955658261	PsoOvis1B009154	myosin heavy chain, muscle-like isoform X13,myosin heavy chain, muscle-like isoform X4,myosin heavy chain, muscle-like isoform X1,myosin heavy chain, muscle-like isoform X13,myosin heavy chain, muscle-like isoform X8,myosin heavy chain, muscle-like isoform X13,myosin heavy chain, muscle-like isoform X3,myosin heavy chain, muscle-like isoform X11
PsoOvis1B002391T1	5.55576526356647e-05	0.00892202351784066	-0.45713887508503	0.113407919562938	7.09372470628744	0.0772763451584221	0.00199940709459989	0.0162300426856761	0.017292627234791	0.017292627234791	0.728429434320295	PsoOvis1B002391	Uroporphyrinogen decarboxylase
PsoOvis1B008896T1	5.53870821258059e-05	0.00892202351784066	1.35194835204328	0.335333919599096	7.08188859703756	0.683267909138197	0.00329641452878994	0.16537684192175	0.0173997427810925	0.16537684192175	2.55256615508404	PsoOvis1B008896	complex BMI-1-A-like,complex BMI-1-A-like
PsoOvis1B005527T1	5.62273389630988e-05	0.00892207382189457	-0.906290882241461	0.224991662733864	4.75114074980851	0.280439125053854	0.0113585252224424	0.0311791948821231	0.0645733472271811	0.0645733472271811	0.533555080554894	PsoOvis1B005527	KAH7636944.1hypothetical protein HUG17_7150
PsoOvis1B007298T1	6.82056037604742e-05	0.0106954410885101	-0.396107715819126	0.099463074281197	7.6128181275788	0.0581622088719613	0.000540238775430526	0.0133245263652298	0.0142991159427698	0.0142991159427698	0.75990568930774	PsoOvis1B007298	Vacuolar sorting-associated 13C
PsoOvis1B011194T1	7.93707017532032e-05	0.0123015358566098	-0.38185487803777	0.0967629477232621	8.05414936859545	0.0549796260268852	0.000325400325427974	0.0137192017527142	0.0136706583289071	0.0137192017527142	0.767450242612302	PsoOvis1B011194	protein_coding,protein_coding
PsoOvis1B001878T1	8.43953295958917e-05	0.0129299465308464	-0.42166263402793	0.107250633083241	7.3923826241984	0.0671430510367184	0.000665522140067929	0.0165885253050659	0.015163632860892	0.0165885253050659	0.746563750894937	PsoOvis1B001878	sulfotransferase family cytosolic 1B member 1-like
PsoOvis1B002196T1	8.7509239369293e-05	0.0131057376579023	-0.681745391729412	0.173788484999338	10.5217016518538	0.175675958765324	2.21044456876877e-05	0.0452815518318598	0.0208988877540486	0.0452815518318598	0.623410607560379	PsoOvis1B002196	cysteine proteinase-1 preproenzyme, partial
PsoOvis1B012955T1	8.7287781094037e-05	0.0131057376579023	-1.23523378284	0.314833106808253	4.63354846496177	0.57668461165181	0.0125894444596747	0.13609038325413	0.070450186055893	0.13609038325413	0.424773661154794	PsoOvis1B012955	Sulfate transporter
PsoOvis1B000845T1	9.19209730838473e-05	0.0135022622583419	-0.555894419072204	0.142136725828237	9.46631776599282	0.116949000141691	7.55312975673025e-05	0.0302287419461896	0.0157445061942394	0.0302287419461896	0.680235206117796	PsoOvis1B000845	I 1
PsoOvis1B009884T1	9.31958982494903e-05	0.0135022622583419	0.685539743373002	0.175435032475071	6.55473699535686	0.177922362666613	0.00156509465654324	0.0446010812727508	0.0242749402805264	0.0446010812727508	1.60830357004609	PsoOvis1B009884	resistant to fluoxetine 6-like
PsoOvis1B013404T1	9.29700176253265e-05	0.0135022622583419	-0.625179276017879	0.159964305636679	6.35762972531044	0.147961033042061	0.00198048508357672	0.0364023835331607	0.0276885458614631	0.0364023835331607	0.648339206664378	PsoOvis1B013404	protein_coding
PsoOvis1B006110T3	9.54814033960249e-05	0.0135390598496342	5.29100539899847	1.35604339251635	2.16252070326986	8.94123808791878	1.83981770925889	-1.16129689894702	0.918462814321996	0.918462814321996	39.1517638336135	PsoOvis1B006110	plexin-B-like isoform X1,plexin-b-like protein 3,plexin-b-like protein 3
PsoOvis1B011179T3	9.53563055140272e-05	0.0135390598496342	-0.917656720240708	0.235169133338732	5.9675746927252	0.309499471557508	0.0475885625673324	0.0235005808034549	0.0353682193456029	0.0353682193456029	0.529368142107275	PsoOvis1B011179	calcium-transporting ATPase sarcoplasmic/endoplasmic reticulum type-like isoform X1,protein_coding,protein_coding,protein_coding
PsoOvis1B008682T1	9.78077346959484e-05	0.0137229399553926	-0.729017493565145	0.187121068183029	9.13093009886575	0.201457104766751	0.000102901328143582	0.0524185399087929	0.0148342232115833	0.0524185399087929	0.603314644254712	PsoOvis1B008682	cysteine proteinase-1 preproenzyme, partial
PsoOvis1B014779T1	0.000101893920077242	0.0141473339657245	-0.569479211682169	0.146544973615613	7.58914367795356	0.123062486911844	0.000631871202942294	0.031581272735059	0.0143739552007306	0.031581272735059	0.673859996505458	PsoOvis1B014779	,
PsoOvis1B004026T1	0.000104407780589256	0.0143469206956102	-0.705799856368045	0.181901863653668	6.44676325366435	0.189151976775559	0.00136192745866746	0.0482705045423491	0.0261954298052087	0.0482705045423491	0.613102479217329	PsoOvis1B004026	protein_coding
PsoOvis1B003651T2	0.000110318251200883	0.0150044078597609	-0.804292600871559	0.20800494420638	5.13626118491774	0.233884387727644	0.0136788145151252	0.0360941997131533	0.051220270706324	0.051220270706324	0.572642796394099	PsoOvis1B003651	protein_coding,protein_coding
PsoOvis1B005480T1	0.000115545083746174	0.0154010042125275	0.815559063346659	0.211537348150518	4.91299621278487	0.223489367038828	0.0094559190775212	0.0204795700434334	0.0576661554163092	0.0576661554163092	1.7599800351815	PsoOvis1B005480	Transcriptional repressor scratch 1
PsoOvis1B005653T1	0.000114967215409121	0.0154010042125275	-0.713262762199512	0.184945203136707	5.44924600246738	0.191458762563809	0.00578106808484285	0.0427634721422399	0.045526024160074	0.045526024160074	0.609939155045369	PsoOvis1B005653	---NA---
PsoOvis1B002783T2	0.000120061923056863	0.0158446076477716	0.432169160664725	0.112368486107532	7.08301461220539	0.0654001361913989	0.00155051901228082	0.0101608324408479	0.0173894959928671	0.0173894959928671	1.34926073025431	PsoOvis1B002783	protein_coding,protein_coding
PsoOvis1B000209T1	0.000132660680899872	0.0173356295658274	-0.405118203342092	0.106011200521939	7.58491574868799	0.06272227716706	0.00053955070963601	0.0163180112445181	0.014387769731015	0.0163180112445181	0.755174417059699	PsoOvis1B000209	-acylphosphataseacylphosphatase-2-like-like 2
PsoOvis1B008512T1	0.000140549650562367	0.0181882164305417	-0.685343219020594	0.180012450211937	6.63298048874817	0.179793977034818	0.0200106877104261	0.0285960356365315	0.0229032217646666	0.0285960356365315	0.621857868257126	PsoOvis1B008512	Pantothenate kinase 1,Pantothenate kinase 1
PsoOvis1B008193T6	0.000173138439908948	0.0221900217840997	-0.874736617476192	0.232934285823236	5.69113882705905	0.280046649085754	0.0401038854144774	0.0230178697100819	0.0412836868534944	0.0412836868534944	0.545353418521494	PsoOvis1B008193	serine/arginine-rich splicing factor 3-like isoform X1,serine/arginine-rich splicing factor 3-like isoform X1,non_sense_mediated_decay,serine/arginine-rich splicing factor 3-like isoform X1,non_sense_mediated_decay,protein_coding,non_sense_mediated_decay
PsoOvis1B004922T1	0.000197631701165017	0.0248512541964954	-1.26443789093823	0.339717761136253	3.81951037408863	0.498849330344701	0.0282999265714257	-0.00428945615566584	0.144812309275717	0.144812309275717	0.416261521372737	PsoOvis1B004922	protein_coding
PsoOvis1B010197T1	0.000197429975285698	0.0248512541964954	-1.14343748359814	0.307187187409531	4.00080864306585	0.428569829771175	0.0205407956843276	0.0248780119431732	0.12100515647854	0.12100515647854	0.452679699865014	PsoOvis1B010197	partial
PsoOvis1B005188T1	0.000208484468472948	0.0259287511798979	-0.67749018291038	0.18268540077849	5.96379373465083	0.177746631171099	0.00241711286477165	0.0476438206216249	0.0354504290427398	0.0476438206216249	0.625252062755071	PsoOvis1B005188	protein_coding
PsoOvis1B006998T1	0.000210091164185534	0.0259287511798979	-0.425115326838818	0.114692600805143	6.9391788911386	0.0623785956425444	0.000955483342290152	0.00924662079341214	0.0187761056768815	0.0187761056768815	0.744779192670148	PsoOvis1B006998	dismutase [Cu-Zn]-like
PsoOvis1B003371T1	0.000222938793071836	0.0272619373656376	-0.521758839738124	0.141340752350697	8.29577406119674	0.105642335983535	0.000260194335516378	0.0297056180770753	0.0137179715509935	0.0297056180770753	0.696522160938714	PsoOvis1B003371	Der f 36 allergen
PsoOvis1B014500T1	0.00022672554596259	0.0274729527466851	-0.399220127477602	0.108271577244306	7.16013162949457	0.0589447095023176	0.000866004446256211	0.0130486161129286	0.0167180972121983	0.0167180972121983	0.758268066757102	PsoOvis1B014500	chitinase-3-like protein 1
PsoOvis1B000687T1	0.00023120558871182	0.0277634170445031	-0.809174206907017	0.219751322473842	4.79296844663717	0.218325455631961	0.00977774335324263	0.0175929897653594	0.0626582222402612	0.0626582222402612	0.57070843577311	PsoOvis1B000687	Purine nucleoside phosphorylase
PsoOvis1B004166T2	0.000254789077020815	0.0303221750679504	-0.49187714359314	0.134488291502542	7.3606527201077	0.0942874579783302	0.00584192650596317	0.0212887243209458	0.0153268822924202	0.0212887243209458	0.711099258201632	PsoOvis1B004166	Ethanolamine-phosphate phosphoprotein-lyase,Ethanolamine-phosphate phosphoprotein-lyase,Ethanolamine-phosphate phosphoprotein-lyase
PsoOvis1B007841T1	0.000262261489001825	0.0309352512115516	-0.391293707884876	0.107204364892324	7.19283021875747	0.0536729271412934	0.000785653086669284	0.00888896865358728	0.0164535106912806	0.0164535106912806	0.762445590024726	PsoOvis1B007841	differentiation factor 8
PsoOvis1B008902T1	0.000274676169376158	0.0321154268562703	-0.575638955081042	0.158225950700548	7.23281891909543	0.129450603752148	0.000930375205449194	0.036622802007189	0.0161482871348725	0.036622802007189	0.670989011307879	PsoOvis1B008902	protein_coding
PsoOvis1B004398T1	0.000288464338976397	0.032650268413203	-0.733974662263515	0.202450918848752	5.84462034019436	0.210799290904696	0.0174519509058154	0.0440276109082404	0.0380506963527283	0.0440276109082404	0.601245183893617	PsoOvis1B004398	homolog 1-like,homolog 1-like,protein_coding,protein_coding
PsoOvis1B005447T1	0.000284053795545914	0.032650268413203	1.80889485592569	0.498397158162516	3.89521805330798	1.06795561475784	0.238435318558515	-0.130528525034124	0.134164272338192	0.134164272338192	3.50373789742868	PsoOvis1B005447	rna methyltransferase nop2
PsoOvis1B009656T1	0.000288372716872555	0.032650268413203	-0.370674063487764	0.102240049301044	7.40522203220826	0.0419623173671396	0.000577051690590959	0.000351122014884172	0.015102489831029	0.015102489831029	0.773421050529666	PsoOvis1B009656	Protoporphyrinogen oxidase
PsoOvis1B011391T1	0.000289048816322151	0.032650268413203	0.349820065510402	0.0965041668405989	8.18856404792049	0.0450145161241564	0.000287276071520307	0.0100905897460366	0.0136823052548769	0.0136823052548769	1.27440167264871	PsoOvis1B011391	protein_coding
PsoOvis1B005408T2	0.00029864870509461	0.0334511646235803	-0.447791188349357	0.123819988423554	7.11401031604018	0.0785527519488493	0.00378224922466658	0.0192148350751469	0.017112204424016	0.0192148350751469	0.733164487095564	PsoOvis1B005408	myosin regulatory light polypeptide 9-like,protein_coding
PsoOvis1B005681T1	0.000329934640298493	0.0362732909964293	0.546198941382585	0.152119697705984	6.57195678752393	0.117149878604167	0.0107420886505255	0.0238202782668863	0.0239685149947146	0.0239685149947146	1.46023335661202	PsoOvis1B005681	splicing regulatory 2-like isoform X2,protein_coding,protein_coding
PsoOvis1B007905T1	0.000332008515384828	0.0362732909964293	-0.768768931245309	0.214204226903154	4.86768512494171	0.232361841882229	0.00680668845693037	0.0620184877778366	0.0594411531343737	0.0620184877778366	0.586918085146164	PsoOvis1B007905	protein_coding
PsoOvis1B008580T1	0.000331824393209335	0.0362732909964293	-0.696026857102087	0.19392808522371	6.93879369474237	0.190465738428464	0.000989940520430124	0.0554222128373715	0.0187799800052798	0.0554222128373715	0.617269812291533	PsoOvis1B008580	protein_coding
PsoOvis1B011194T2	0.000335643942213919	0.0363723423233279	-0.737408510338145	0.205628927769335	5.19936549030166	0.212970561656328	0.0135413527079297	0.04875760769281	0.0498835311954199	0.0498835311954199	0.599815824615447	PsoOvis1B011194	protein_coding,protein_coding
PsoOvis1B011600T1	0.000350275338653	0.0376517741040794	-0.752516130220588	0.210496109070865	5.95981552352467	0.223054492193419	0.00343868517779702	0.0630242327231633	0.0355369845459124	0.0630242327231633	0.593567443797122	PsoOvis1B011600	membrane 2
PsoOvis1B010414T2	0.000376271364592875	0.0401225681492675	5.05366340609798	1.42108908005733	1.83375522581173	7.87335528177263	1.71188998670268	-1.4475135677871	1.31735127348462	1.31735127348462	33.2127069261392	PsoOvis1B010414	zap-70 kinase SYK,serine/threonine-protein kinase SYK,serine/threonine-protein kinase SYK
PsoOvis1B005326T1	0.000380884682310551	0.040292158178709	-0.590417707334788	0.166175071136023	9.61729706228787	0.137714905860814	5.7437526628115e-05	0.0413637938739656	0.0162538499839101	0.0413637938739656	0.664150585921258	PsoOvis1B005326	myosin heavy chain, muscle-like
PsoOvis1B011512T1	0.000399924924020376	0.0419732229312409	-0.411915949688862	0.116356055143209	7.59409458930682	0.06714890276461	0.000533019531120423	0.0197750778216138	0.0143579515998065	0.0197750778216138	0.751624526828082	PsoOvis1B011512	elongation of very long chain fatty acids protein 6
PsoOvis1B004451T1	0.000414399483135423	0.0431525836774379	-0.61062699598993	0.17294591592155	6.33790952509093	0.147751946270238	0.00174395177764514	0.0431214829732707	0.0280195915979871	0.0431214829732707	0.65491201498022	PsoOvis1B004451	solute carrier family 15 member 2-like
PsoOvis1B005927T1	0.000437723572240021	0.0452280425921491	-0.652860789165225	0.185670735309298	5.38881271314222	0.15435201063803	0.00519886114111747	0.0279059483953805	0.0465115717843255	0.0465115717843255	0.636017872063527	PsoOvis1B005927	transporter zip14 1
PsoOvis1B004728T1	0.000448257492608573	0.0456093444196922	-0.466695714407809	0.132965131183318	8.03169459247674	0.0865571382867007	0.000329218563321151	0.0261903706025745	0.0136722883711394	0.0261903706025745	0.723620048947035	PsoOvis1B004728	Spectrin alpha chain
PsoOvis1B006086T1	0.000447604029754554	0.0456093444196922	-0.685112385066721	0.195172119668884	5.63231896217014	0.186524281606798	0.00355496384245433	0.0535832706016136	0.0424059151288036	0.0535832706016136	0.621957374660649	PsoOvis1B006086	protein_coding
PsoOvis1B012343T1	0.000463350592986337	0.0467878791963249	-0.469750158642666	0.134172353203846	7.43048981665408	0.0878022279005513	0.00056015562057996	0.0264431749258064	0.0149867398649425	0.0264431749258064	0.722089636129972	PsoOvis1B012343	protein_coding
PsoOvis1B002478T1	0.000468711074539076	0.0469733076130176	-0.541566753912945	0.154820567271296	10.8154925271525	0.116751654343388	2.17891784789503e-05	0.0359323228968298	0.0231437941330863	0.0359323228968298	0.687024401436765	PsoOvis1B002478	2 allergen Lep d
PsoOvis1B000375T1	0.000472811382311135	0.0470306187673516	-0.370916863329679	0.106106459161375	7.24593005103684	0.0529278511626632	0.000834992028111819	0.0137325771118449	0.0160528789855349	0.0160528789855349	0.773290897792944	PsoOvis1B000375	transmembrane protein 68,68 1
PsoOvis1B011561T1	0.000499180367707506	0.0492857416383211	0.439753152516009	0.126322440002	7.79729953412263	0.0771636811620013	0.00467986345276428	0.0192561748193241	0.0138610825934201	0.0192561748193241	1.35637223008242	PsoOvis1B011561	phospholipid-transporting atpase ia,phospholipid-transporting atpase ia,protein_coding
PsoOvis1B000312T1	0.00050951380572279	0.0495990841620386	-0.788736078378156	0.22692842019316	4.66651746323924	0.213076694939531	0.00852022081978364	0.0245364223538729	0.0687245410172617	0.0687245410172617	0.578850991800514	PsoOvis1B000312	Facilitated trehalose transporter Tret1
PsoOvis1B004135T2	0.000513517414236726	0.0495990841620386	-0.400878352267449	0.115407023439705	6.97032321218482	0.0619140982372991	0.00151319238024896	0.0156156354226261	0.01846497920857	0.01846497920857	0.757397018798231	PsoOvis1B004135	protein_coding,protein_coding
PsoOvis1B013018T2	0.000512728453337598	0.0495990841620386	-5.0496530235782	1.45354871659071	1.83167985780987	7.65032854449921	1.84887815285711	-1.84809084418275	1.32032765439665	1.32032765439665	0.0301927709401213	PsoOvis1B013018	non_sense_mediated_decay,protein_coding,protein_coding,protein_coding
PsoOvis1B009766T1	0.000548902631888185	0.0526354185642994	-0.624331950839012	0.18066823395089	5.77648678000827	0.137380530942574	0.00944412969717248	0.0161101396666288	0.0395173864412278	0.0395173864412278	0.648720101776576	PsoOvis1B009766	protein_coding
PsoOvis1B014387T5	0.000561065328101849	0.0534174268447825	-0.59733127773404	0.173151067756132	6.87568634473085	0.14301894732592	0.0164479576396964	0.0285239807579364	0.0194239597062258	0.0285239807579364	0.660975509153657	PsoOvis1B014387	serine/threonine-protein kinase d1-like,serine/threonine-protein kinase d1-like,protein_coding,serine/threonine-protein kinase d1-like,serine/threonine-protein kinase d1-like
PsoOvis1B004323T1	0.000644502953035707	0.0605123572772879	-0.713095324699444	0.208986491129022	5.5360074169239	0.204961906801766	0.00484044665904256	0.0606725835525886	0.0440957298001529	0.0606725835525886	0.610009947978734	PsoOvis1B004323	protein_coding
PsoOvis1B010050T2	0.000646582221391835	0.0605123572772879	-0.333974296393381	0.0979028743618397	8.20646241431912	0.0412479907451735	0.000690831313637623	0.00904209562353433	0.0136866278988276	0.0136866278988276	0.793347977656222	PsoOvis1B010050	furin-like protease 2,furin-like protease 2
PsoOvis1B014779T2	0.000649206023756634	0.0605123572772879	4.45101417279141	1.30521479163245	1.53235990583576	6.31460027596731	0.73235905611711	-0.26843139855422	1.82301942232712	1.82301942232712	21.8720140969707	PsoOvis1B014779	,
PsoOvis1B007423T1	0.00066685971087437	0.0617262019878089	-0.513530785135513	0.150911801114263	6.12744758303448	0.0985874820485798	0.00217992141325508	0.0221617309167589	0.0319816361600713	0.0319816361600713	0.70050595242433	PsoOvis1B007423	protein_coding
PsoOvis1B001559T1	0.000689903904747135	0.0634188216991349	-0.545345214524576	0.160700026166722	5.93401441479336	0.102494155005545	0.00263724574981657	0.0139549218802942	0.0360995018651609	0.0360995018651609	0.685227418588533	PsoOvis1B001559	Alkaline phosphatase, tissue-nonspecific isozyme
PsoOvis1B000298T1	0.000702678862767284	0.0640741772189187	-0.662007768792251	0.195367141968411	7.40848704827039	0.177278269975474	0.00532628293066819	0.0519261973106899	0.0150872478389643	0.0519261973106899	0.631998145960031	PsoOvis1B000298	probable medium-chain specific acyl-CoA dehydrogenase, mitochondrial,protein_coding
PsoOvis1B007547T1	0.000706647464264465	0.0640741772189187	-0.363137537740262	0.10721551101889	7.48670172906191	0.0533548603584682	0.000705889765025491	0.0165368589395371	0.0147472840115749	0.0165368589395371	0.777471912922223	PsoOvis1B007547	partial
PsoOvis1B006716T1	0.000715696532807144	0.0644562100390975	-0.505110509222822	0.149286637313323	6.49414652156982	0.103284788054584	0.00160446024706246	0.031825289873417	0.0253584776575612	0.031825289873417	0.704606403247883	PsoOvis1B006716	carrier organic anion transporter family member 5a1
PsoOvis1B011826T2	0.000720866318766191	0.0644860883411716	-1.73127931863588	0.511982948728052	4.3275212753342	1.21375027148681	0.0508675443743866	0.34232226530802	0.0900549029306641	0.34232226530802	0.301184761045672	PsoOvis1B011826	protein_coding,protein_coding
PsoOvis1B013639T5	0.000733407676530902	0.065170606136536	-1.07594516727562	0.318630903493602	5.34791234701559	0.469128184088507	0.0926785725341833	0.0596099064575406	0.047189526169182	0.0596099064575406	0.474360186305566	PsoOvis1B013639	inositol-3-phosphate synthase 1-A,protein_coding,inositol-3-phosphate synthase 1-A,inositol-3-phosphate synthase 1-A-like protein,protein_coding
PsoOvis1B008987T4	0.000741854770010417	0.0654846505262838	-4.7561237021434	1.40979638750195	1.68491574797059	6.89317871139557	1.4335546053534	-1.29984846739277	1.54773417596693	1.54773417596693	0.0370053147583818	PsoOvis1B008987	gamma-aminobutyric acid receptor subunit beta-like,gamma-aminobutyric acid receptor subunit beta-like,gamma-aminobutyric acid receptor subunit beta-like,gamma-aminobutyric acid receptor subunit beta-like
PsoOvis1B000586T1	0.000753103557659746	0.0660069462608498	-0.561804862383525	0.166733437834412	5.82147233664717	0.110743687282728	0.00314765483157919	0.0169226904976666	0.0385524041065434	0.0385524041065434	0.677454114372078	PsoOvis1B000586	cytochrome P450 4c3-like isoform X1
PsoOvis1B009636T1	0.000757675953027985	0.0660069462608498	-0.652393600198566	0.193714449828209	7.81519221828606	0.172715568560708	0.00163603574651844	0.0546518963618498	0.0138322330956572	0.0546518963618498	0.636223867537839	PsoOvis1B009636	cathepsin B,cathepsin B
PsoOvis1B000436T1	0.000764520528457558	0.0661707410637064	-0.805462146033448	0.239341179476624	5.43313037168298	0.263371820839756	0.00623056698913315	0.0796957333007593	0.0457882308724216	0.0796957333007593	0.572178761929611	PsoOvis1B000436	protein_coding
PsoOvis1B003396T1	0.000806192105092	0.0693273197985243	-0.479940676526483	0.143237652148013	9.33474045162777	0.0937233458868592	0.000105836502979533	0.0306697009863333	0.015352341633041	0.0306697009863333	0.717007106661132	PsoOvis1B003396	protein_coding
PsoOvis1B010160T2	0.000826945414894445	0.0706561245841542	-0.397250046774749	0.118808564505043	7.36287442629752	0.0642808498984603	0.00548051816249296	0.0156926943371304	0.0153148907360958	0.0156926943371304	0.759304231487218	PsoOvis1B010160	acylsynthetase-likecoa synthetase family member 2, mitochondrial,acylsynthetase-likecoa synthetase family member 2, mitochondrial,acylsynthetase-likecoa synthetase family member 2, mitochondrial,acylsynthetase-likecoa synthetase family member 2, mitochondrial
PsoOvis1B014144T1	0.00084128195950452	0.0714232308167882	0.385192930399347	0.115367199936757	6.91933775754862	0.0586618053946951	0.000988018911471835	0.016699140220783	0.0189763673203998	0.0189763673203998	1.30603443030158	PsoOvis1B014144	zinc finger domain-containing 4-like
PsoOvis1B013025T1	0.000860464752256955	0.0725894600179301	-0.64454847070914	0.193408579267001	8.03739875996775	0.169521073568942	0.000342987789159741	0.0557673300119602	0.0136717773638386	0.0557673300119602	0.639692968021114	PsoOvis1B013025	protein_coding
PsoOvis1B003361T1	0.000870756301046706	0.0729956650103871	-0.558895183111353	0.167873463571981	5.97369342225663	0.127526947437506	0.00253714542212584	0.039735104235354	0.0352352994432262	0.039735104235354	0.678821806949541	PsoOvis1B003361	binding domain-containing
PsoOvis1B000201T1	0.000955457891701096	0.0791012312949311	-0.599490875706925	0.181481078930819	9.52149196173044	0.147339251428629	8.24442782676321e-05	0.0493206287365738	0.0159231010235956	0.0493206287365738	0.659986822369594	PsoOvis1B000201	LIM 1-like
PsoOvis1B013365T2	0.000951079117048299	0.0791012312949311	-0.806614524385725	0.244087501025325	7.25704520371776	0.266682547073148	0.00451469271719317	0.0848533695179888	0.0159738758814864	0.0848533695179888	0.571721906440426	PsoOvis1B013365	chitinase-3-like protein 1,chitinase-3-like protein 1,chitinase-3-like protein 1
PsoOvis1B007690T1	0.000998939343336488	0.0816862730511169	-0.451584325651396	0.137225250917827	8.13791080800959	0.0837754443395601	0.000265686111075855	0.027980468123115	0.0136736059730965	0.027980468123115	0.731239381102801	PsoOvis1B007690	LIM 1-like
PsoOvis1B011374T4	0.0009938966364084	0.0816862730511169	-0.339066488982445	0.102989329097661	8.32840532718781	0.0392422810630741	0.00217670403166713	0.00376386581559473	0.0137334988303124	0.0137334988303124	0.790552681839048	PsoOvis1B011374	sodium-coupled monocarboxylate transporter 1 1,sodium-coupled monocarboxylate transporter 1 1,protein_coding,protein_coding
PsoOvis1B006212T1	0.00101397102324347	0.0824098766390991	-0.38841829091037	0.118181639574458	7.79344976396635	0.0620209105331282	0.000408148090921169	0.0205422018078393	0.0138676050470627	0.0205422018078393	0.763966725921796	PsoOvis1B006212	protein_coding
PsoOvis1B011759T1	0.00105366556311253	0.0851170199437996	-1.57983402462126	0.482275607161945	3.4312673266728	0.96912572271893	0.128319972784687	0.147133851107353	0.220564669110447	0.220564669110447	0.334520371501365	PsoOvis1B011759	---NA---
PsoOvis1B000917T1	0.00106960929298955	0.0858844714834801	-0.552253297893902	0.16880495739115	7.23576476424968	0.1256892478782	0.000632143107593433	0.0421105273521483	0.0161266442054088	0.0421105273521483	0.681954174378185	PsoOvis1B000917	protein_coding
PsoOvis1B004042T1	0.00108652270609861	0.0867201266442418	-1.14449757818359	0.350309087589299	7.35366440552984	0.54022216015761	0.00271485940017157	0.181359825871299	0.0153651419987491	0.181359825871299	0.45234719228798	PsoOvis1B004042	glucan endo-1,3-beta-glucosidase A1-like
PsoOvis1B008797T1	0.00112278419984693	0.0890808964271414	-0.426385527259487	0.13088132088235	6.79564239790329	0.0750972895439956	0.00119035972339161	0.0245045205104716	0.0203906138545871	0.0245045205104716	0.744123750955316	PsoOvis1B008797	protein_coding
PsoOvis1B003698T1	0.00116122791768279	0.0894682480623927	-0.590934640704229	0.181924769948504	9.52025277820764	0.144477071180249	7.70320819067704e-05	0.0495679007993175	0.0159189958075667	0.0495679007993175	0.663912656151018	PsoOvis1B003698	filamin-A-like isoform X1,filamin-A-like isoform X1
PsoOvis1B008193T2	0.0011408410773104	0.0894682480623927	0.582145771262239	0.178941605174319	6.68957693052135	0.140092227374387	0.00791473057447561	0.0401154165190673	0.0219624248580694	0.0401154165190673	1.49707424493903	PsoOvis1B008193	serine/arginine-rich splicing factor 3-like isoform X1,serine/arginine-rich splicing factor 3-like isoform X1,non_sense_mediated_decay,serine/arginine-rich splicing factor 3-like isoform X1,non_sense_mediated_decay,protein_coding,non_sense_mediated_decay
PsoOvis1B009494T1	0.00114845172041145	0.0894682480623927	-0.426296503334312	0.131112375360156	9.18244331927363	0.0751471585936164	0.000110186305037554	0.0256754961538359	0.0149552732275468	0.0256754961538359	0.744169669780268	PsoOvis1B009494	protein_coding
PsoOvis1B011817T1	0.00115600314346011	0.0894682480623927	-0.831205982345322	0.255793536341467	4.42176267510712	0.246084796833837	0.0149040636888975	0.0336131629459041	0.0832414361622126	0.0832414361622126	0.562059207548793	PsoOvis1B011817	protein_coding
PsoOvis1B014607T1	0.00115324541941356	0.0894682480623927	-0.554510549087309	0.170608218119556	5.74833498524024	0.0991613542410515	0.0035487701449881	0.00509719176291066	0.0401119759899068	0.0401119759899068	0.680888018173714	PsoOvis1B014607	protein_coding
PsoOvis1B010142T1	0.00118553045169819	0.0908157206361216	-0.357438667473251	0.110241002849872	8.98784481097747	0.0529124147527302	0.000120876144819101	0.0181087419191992	0.0145318028617142	0.0181087419191992	0.780549121879616	PsoOvis1B010142	transport Sec61 subunit alpha
PsoOvis1B004072T1	0.00123518389524327	0.0924930682005482	0.372047145205132	0.115162467886558	7.69273791823415	0.0574405962882541	0.000426618843365432	0.0194669721712185	0.0140778565587469	0.0194669721712185	1.29418794599806	PsoOvis1B004072	protein patched homolog 1-like
PsoOvis1B006745T1	0.00122529046951653	0.0924930682005482	-0.333142632800226	0.103046767097569	8.9386628129104	0.0460375675878321	0.000124318618324888	0.0158036356955661	0.0144390491933812	0.0158036356955661	0.793805447061095	PsoOvis1B006745	ribosomal S11-like
PsoOvis1B009955T1	0.00121929036376192	0.0924930682005482	-0.451030804324497	0.139451133559117	6.36664324572201	0.0724182163079233	0.00163008671959684	0.0126068887467065	0.027539841256787	0.027539841256787	0.73151999082128	PsoOvis1B009955	protein_coding
PsoOvis1B011553T1	0.00123150709110972	0.0924930682005482	-0.369975716540383	0.114491086032877	6.95646593152681	0.0499045701917728	0.00105944950190345	0.00999050167672432	0.0186028636695779	0.0186028636695779	0.773795521196745	PsoOvis1B011553	protein_coding
PsoOvis1B004842T1	0.00126446625744834	0.0941568198074244	-0.76006910108717	0.235758946604752	5.05957762492197	0.236522312166386	0.0302909121650649	0.0487225886326217	0.0530825091912082	0.0530825091912082	0.590468048257223	PsoOvis1B004842	mitochondrial import receptor subunit TOM22 homolog,non_sense_mediated_decay
PsoOvis1B006259T2	0.00127805093426673	0.0946396716824513	0.463186516902092	0.143808188662273	6.40008748763871	0.084882131202222	0.00402879876089929	0.0216207092019184	0.0269923939285866	0.0269923939285866	1.37858336976541	PsoOvis1B006259	nt-3 growth factors receptor,BDNF/NT-3 growth factors receptor isoform X1
PsoOvis1B007237T1	0.00132534855807813	0.097599839395709	-0.582723995712069	0.181509433602674	9.53817102965694	0.141404985937707	9.06711429498697e-05	0.0493278405871955	0.0159787808912453	0.0493278405871955	0.667701878540448	PsoOvis1B007237	protein_coding
PsoOvis1B013472T1	0.00135326817429389	0.0991083049184798	-0.436188441445387	0.136120141116357	7.40480105176276	0.079312538316211	0.000658060966651557	0.027134978259654	0.015104461259154	0.027134978259654	0.739084671824054	PsoOvis1B013472	KAH7638289.1hypothetical protein HUG17_9395
PsoOvis1B001796T1	0.00136123312006647	0.0991468647943497	-1.04683084415802	0.326854012001949	6.73173585094011	0.4569566990783	0.00150792059642415	0.158742397146231	0.0213034715932373	0.158742397146231	0.484030262617328	PsoOvis1B001796	protein_coding
PsoOvis1B000066T1	0.00141385116726908	0.101830065592044	-0.526080379054186	0.164822045566422	8.26297447399844	0.115627737613378	0.000252252675692099	0.0404972073813574	0.0137045654451874	0.0404972073813574	0.694438876479678	PsoOvis1B000066	titin-like
PsoOvis1B001145T1	0.00142099123716109	0.101830065592044	-0.436163335749008	0.136713191129786	6.42953694352883	0.0648144193717592	0.00154206473153762	0.00813653868877344	0.0264936802117965	0.0264936802117965	0.739097533445043	PsoOvis1B001145	protein_coding,protein_coding
PsoOvis1B004016T1	0.0014084147770243	0.101830065592044	1.39142014691261	0.435782830736267	3.33367305329422	0.600633184937087	0.0386876984448054	-0.0139149767363105	0.246172314901965	0.246172314901965	2.62336790396735	PsoOvis1B004016	protein_coding
PsoOvis1B001452T2	0.00146695190993841	0.104526752018122	-0.32913502776781	0.103464391865031	7.60336594159577	0.0453448164119159	0.000549049928335949	0.0155082706476652	0.0143284845397031	0.0155082706476652	0.796013593103176	PsoOvis1B001452	dual oxidase-like isoform X1,dual oxidase-like isoform X1
PsoOvis1B014370T1	0.00147430635302025	0.104526752018122	-0.514305988591929	0.161747006180327	5.9037557443159	0.090032368304559	0.00248246525450952	0.0108665014131193	0.0367606757579385	0.0367606757579385	0.700129650605945	PsoOvis1B014370	protein_coding
PsoOvis1B000692T1	0.00148781713072482	0.104926531933498	-0.651761307917854	0.205146736717903	6.18823670359074	0.177940061052842	0.0227650062500649	0.0403627691289418	0.0307653125354108	0.0403627691289418	0.636502767510151	PsoOvis1B000692	protein_coding,protein_coding,protein_coding
PsoOvis1B012539T1	0.00151306882655059	0.105040074943192	-0.420344703797917	0.132510342462045	7.04705122849223	0.0740776900345772	0.00090336087343161	0.025435125415681	0.0177223071208994	0.025435125415681	0.747246063136642	PsoOvis1B012539	methionine-R-sulfoxide reductase B1 isoform X8
PsoOvis1B013014T1	0.00150480395876542	0.105040074943192	0.522961744367248	0.164776948034837	5.86071372409827	0.0986805302338582	0.00302667883093066	0.0177656141845288	0.0377004850745826	0.0377004850745826	1.43690207401699	PsoOvis1B013014	protein_coding
PsoOvis1B014550T2	0.00151229116288904	0.105040074943192	-0.350907635997205	0.110615650356231	8.25340292892209	0.0509691074155909	0.00465266473813566	0.0128826561559231	0.0137010684174623	0.0137010684174623	0.784090651401457	PsoOvis1B014550	protein_coding,protein_coding,protein_coding,protein_coding
PsoOvis1B002026T1	0.00153867884831382	0.105716754480283	1.23195477802309	0.388962039933806	3.58394140661495	0.61297395839653	0.0409712682026132	0.156103964132828	0.185965934561589	0.185965934561589	2.34885031541918	PsoOvis1B002026	threonine-kinase mark2
PsoOvis1B005016T2	0.00153139113467761	0.105716754480283	0.697373521346966	0.2200841106391	5.79215762573857	0.204023367389725	0.0281803870198241	0.0444751366138815	0.03918304201688	0.0444751366138815	1.62155001326911	PsoOvis1B005016	serine/threonine-protein kinase prp4,serine/threonine-protein kinase PRP4 homolog
PsoOvis1B003189T1	0.0015629145189572	0.105744476413416	0.314836116133701	0.099545344400072	7.59361749169313	0.0354101116743346	0.000504427723861912	0.00658754436074848	0.0143594856637315	0.0143594856637315	1.24387034702475	PsoOvis1B003189	protein_coding
PsoOvis1B006660T1	0.00156534719397095	0.105744476413416	-0.323171655127235	0.102195519532276	7.41120316980663	0.0415327459477778	0.000591253467763742	0.0121597094628304	0.0150746328509439	0.0150746328509439	0.799310720892429	PsoOvis1B006660	excitatory amino acid transporter-like
PsoOvis1B007429T1	0.00157081598993595	0.105744476413416	-0.583269738104226	0.184504746817486	5.40080258050631	0.134481404992846	0.00474784488863974	0.0357775660818529	0.0463151575086373	0.0463151575086373	0.667449348173663	PsoOvis1B007429	KAH7641695.1hypothetical protein HUG17_4740
PsoOvis1B008673T1	0.00156120744590273	0.105744476413416	-0.323441362498288	0.102255877395558	7.40910718663003	0.0379538089379805	0.00060003424546648	0.00761185881147847	0.0150843624474365	0.0150843624474365	0.799161306194709	PsoOvis1B008673	protein_coding
PsoOvis1B003118T1	0.00161647550487889	0.107730010022653	-0.522248587291194	0.165639794609432	8.96854193147496	0.114746925948199	0.000124820973779659	0.0410299913636024	0.0144947271603681	0.0410299913636024	0.696285754684208	PsoOvis1B003118	filamin-a c
PsoOvis1B004623T1	0.00161206747840402	0.107730010022653	-0.685584093298166	0.217389401676502	8.03317213405862	0.197717447048561	0.000310674139915009	0.0705765538019866	0.013672149670459	0.0705765538019866	0.621754050709629	PsoOvis1B004623	98kDa HDM allergen
PsoOvis1B008036T1	0.00166120347865701	0.110160105308554	-0.308396484982298	0.0980611363953514	7.89421168294421	0.0299129718028385	0.000690239186591886	0.00103532858591764	0.0137337405201297	0.0137337405201297	0.807538817316851	PsoOvis1B008036	allergen-like elastase family member 2A
PsoOvis1B010856T1	0.00167561774196663	0.110565885557788	-0.368418127592709	0.117240535714125	9.22360504687711	0.0572139868791166	0.000105483214318829	0.0205125316074837	0.0150567520506341	0.0205125316074837	0.774631391683284	PsoOvis1B010856	lysosomal Pro-X carboxypeptidase isoform X1
PsoOvis1B004213T1	0.00169450526190504	0.111261382443016	-0.302818717270595	0.0964658241032714	8.1641663133085	0.0365538163956576	0.000281019219377292	0.011024060451667	0.0136774636105077	0.0136774636105077	0.810666978341549	PsoOvis1B004213	kynurenine--oxoglutarate transaminase 3
PsoOvis1B006401T1	0.00170891657592608	0.111657593335876	-0.50357174139307	0.160544593473422	9.65658271181633	0.107004829411149	6.38605296274198e-05	0.038597989210692	0.0163972518327859	0.038597989210692	0.705358332140937	PsoOvis1B006401	Arginine kinase
PsoOvis1B011186T1	0.00175382868070218	0.11403308529307	0.313958652865831	0.100337291485252	7.5358933174219	0.0337953496268984	0.000543425771838459	0.0047369978707863	0.0145579323220563	0.0145579323220563	1.24311404118073	PsoOvis1B011186	calcium-independent phospholipase a2-gamma
PsoOvis1B002982T1	0.00176340348916528	0.114099053917883	-0.567790462634177	0.181551632312546	5.69719398583664	0.120170123922485	0.0082781784007085	0.0210397229555238	0.0411633143923165	0.0411633143923165	0.67464924626905	PsoOvis1B002982	non_sense_mediated_decay
PsoOvis1B010654T3	0.00177311686435079	0.114173307656675	3.91611965216647	1.25283063803255	3.11036127111164	6.19596107993571	2.03758565989017	-0.0436317337521952	0.316791251499404	0.316791251499404	15.0962639946399	PsoOvis1B010654	secernin-3-like isoform X1,secernin-3-like isoform X1,protein_coding
PsoOvis1B005987T2	0.00178812952337039	0.114586434697134	-0.576597683121584	0.184609507537711	7.62880686791057	0.140636270782332	0.000506909584876302	0.0506140958250981	0.0142509825909564	0.0506140958250981	0.670543260638949	PsoOvis1B005987	alpha-ps2,alpha-ps2
PsoOvis1B011654T1	0.00186131386658703	0.118705514486787	0.341916730431979	0.109887617147492	7.08906106756511	0.0458589617691994	0.000778257655064116	0.0127053006004495	0.0173346749484665	0.0173346749484665	1.26743936577388	PsoOvis1B011654	cation transporter
PsoOvis1B002434T1	0.00188603104278687	0.119144618344754	-0.468253757405483	0.150679425404023	11.1696951158223	0.0930236214854095	1.27352603926902e-05	0.0340436985997372	0.0264796179930409	0.0340436985997372	0.722838995050676	PsoOvis1B002434	protein_coding
PsoOvis1B007602T1	0.00189501531165787	0.119144618344754	-0.325256139990975	0.104711545470314	8.15918961518272	0.0448948762862864	0.000269785521437048	0.0161769761107355	0.0136766247341046	0.0161769761107355	0.798156666876696	PsoOvis1B007602	Group XV phospholipase A2
PsoOvis1B009154T4	0.00188957206506928	0.119144618344754	-0.46159358577746	0.148562754303029	10.8803738495879	0.0904056618885899	0.000807103127288669	0.0322992348218647	0.0236999239595008	0.0322992348218647	0.726183680621699	PsoOvis1B009154	myosin heavy chain, muscle-like isoform X13,myosin heavy chain, muscle-like isoform X4,myosin heavy chain, muscle-like isoform X1,myosin heavy chain, muscle-like isoform X13,myosin heavy chain, muscle-like isoform X8,myosin heavy chain, muscle-like isoform X13,myosin heavy chain, muscle-like isoform X3,myosin heavy chain, muscle-like isoform X11
PsoOvis1B000275T1	0.00194016374988072	0.121410528742536	0.406368531846114	0.131118677368408	6.56079405257	0.059021232815949	0.00162119005957921	0.0102295820823195	0.0241669712726819	0.0241669712726819	1.32534552909512	PsoOvis1B000275	putative G-protein coupled receptor 83
PsoOvis1B011205T3	0.00201939518618175	0.125778123535591	-0.704358613401187	0.228142324861158	4.97304432830655	0.207311867250462	0.0224771844853483	0.0506172534755639	0.0555961961042333	0.0555961961042333	0.613715270644638	PsoOvis1B011205	protein_coding,protein_coding,protein_coding
PsoOvis1B003178T1	0.00210124553327485	0.130267449828002	0.296660308868528	0.0964580833725211	8.29689854890475	0.0277136226382532	0.000237772518814156	0.00140150370726316	0.0137184702530362	0.0137184702530362	1.22829773638441	PsoOvis1B003178	stress-induced-phosphoprotein 1
PsoOvis1B008426T1	0.00211902139752576	0.130761278738985	-0.58265918591198	0.189604562624577	5.26355945343211	0.122627836830584	0.0052660434097756	0.0207093550306005	0.04865879184231	0.04865879184231	0.667731874205534	PsoOvis1B008426	and metalloproteinase domain-containing 10
PsoOvis1B010534T4	0.00213313308893276	0.131025488213755	-0.408708552481792	0.133084660971284	8.15674821627517	0.0713666366445377	0.00527067764616683	0.0212966128325956	0.0136762316271989	0.0212966128325956	0.753297396092728	PsoOvis1B010534	disco-interacting protein 2,protein_coding,protein_coding,disco-interacting protein 2,disco-interacting protein 2
PsoOvis1B001592T1	0.00216533546130986	0.132393377815592	0.297208760618896	0.0969191055507533	8.35927486465906	0.0346369831803598	0.000339765235860941	0.00983157096885554	0.0137502042952762	0.0137502042952762	1.22876477209852	PsoOvis1B001592	protein_coding,protein_coding
PsoOvis1B008973T1	0.0021767996711047	0.132486588201619	-0.5766828184375	0.188151842038581	7.43256374068024	0.142250260719319	0.00150492848513305	0.0515967450086339	0.0149774639301553	0.0515967450086339	0.670503692174126	PsoOvis1B008973	protein_coding,protein_coding
PsoOvis1B005177T1	0.00219712971792539	0.133116100046489	-0.550734256882525	0.179848922128549	5.52300151439782	0.110534312177281	0.0042046529174204	0.0202226541652018	0.0443137992687811	0.0443137992687811	0.68267259503456	PsoOvis1B005177	protein_coding
PsoOvis1B002606T1	0.00222719566034706	0.134327108401656	0.298669083564757	0.0976638145699517	7.79570744617252	0.0282718151570279	0.000443564566320891	0.00144499632593435	0.01386376644821	0.01386376644821	1.23000918051934	PsoOvis1B002606	protein_coding
PsoOvis1B010619T2	0.00233045084736613	0.139921528579023	-0.60164523895511	0.197615220764692	7.26134161323611	0.155455228640658	0.0130742016856115	0.0455034615312057	0.0159438088670444	0.0455034615312057	0.659002005604035	PsoOvis1B010619	CD109 antigen-like isoform X1,CD109 antigen-like isoform X1,CD109 antigen-like isoform X2
PsoOvis1B002783T1	0.00237805996429937	0.142139736610522	0.348769982898079	0.114785849379311	7.10271626172434	0.0382635546005941	0.00255153537567648	-0.000337279988956225	0.0172121514509184	0.0172121514509184	1.27347442184683	PsoOvis1B002783	protein_coding,protein_coding
PsoOvis1B010654T1	0.00242104726160811	0.144063120312386	0.677140375969091	0.223254792329893	5.28753032060995	0.178966929711968	0.0265358851717738	0.0252281186803504	0.0482281682756218	0.0482281682756218	1.59896723457825	PsoOvis1B010654	secernin-3-like isoform X1,secernin-3-like isoform X1,protein_coding
PsoOvis1B012031T1	0.00247196157850779	0.146439003910802	-0.522201921376138	0.172528774032878	5.6988743763976	0.0906718847537988	0.00351952981043828	0.00755975862346183	0.0411297369934933	0.0411297369934933	0.696308277349414	PsoOvis1B012031	transporter 17
PsoOvis1B009630T1	0.00271327116574912	0.159434125326426	-0.465017346122208	0.155084192707525	9.56529698883556	0.0937336678516552	0.000392336610098904	0.0356843236315181	0.0160710352376377	0.0356843236315181	0.724462366712879	PsoOvis1B009630	alpha-actinin isoform X1,alpha-actinin-like isoform X1
PsoOvis1B010988T1	0.00272422605857672	0.159434125326426	-0.459555774389754	0.153325543684901	9.37237372682669	0.0915679197480143	9.66359552781234e-05	0.0351664475641277	0.0154597468481642	0.0351664475641277	0.727210142176826	PsoOvis1B010988	protein_coding
PsoOvis1B011726T4	0.00272720988629493	0.159434125326426	0.790420976912341	0.263744310319156	4.73306948158014	0.234691922848753	0.0389137636551599	0.0201641446271342	0.0654278281834307	0.0654278281834307	1.72957907836505	PsoOvis1B011726	ras-related protein Ral-a isoform X1,protein_coding,protein_coding,non_sense_mediated_decay
PsoOvis1B010474T1	0.00276840894369194	0.161135907469301	-0.467000397782454	0.15606489206077	7.93030226839352	0.0946543120994182	0.000353161337950518	0.036181214462959	0.0137045235833193	0.036181214462959	0.723467243459554	PsoOvis1B010474	protein_coding
PsoOvis1B003381T1	0.00284328136490609	0.164061027328283	0.300413359511675	0.100668235276676	7.49636846324935	0.0296889546020213	0.000492546659256589	0.00277557662836084	0.0147085937313236	0.0147085937313236	1.23149721012563	PsoOvis1B003381	Protein henna
PsoOvis1B013510T1	0.00284060947516371	0.164061027328283	0.500878136839719	0.167827617795515	6.19701613364851	0.10906300354311	0.00246628688479254	0.0397828770575837	0.030593947801952	0.0397828770575837	1.41507462518975	PsoOvis1B013510	protein_coding
PsoOvis1B002255T1	0.00285929460873009	0.16427386999898	-0.390055485728937	0.130782551523984	6.5488440890032	0.0554603308844179	0.00127597651143539	0.0109957063638735	0.0243801371632501	0.0243801371632501	0.76310025525058	PsoOvis1B002255	fatty acid synthase-like
PsoOvis1B005408T1	0.00287885414036552	0.164687754664944	-0.371423503819054	0.124622619255887	9.75977597374218	0.0600235824330032	7.98623816612806e-05	0.0232163334636355	0.0167962275208472	0.0232163334636355	0.773019383936029	PsoOvis1B005408	myosin regulatory light polypeptide 9-like,protein_coding
PsoOvis1B002311T2	0.00290930325079193	0.165718389016263	-0.454435860998329	0.152640627198655	10.0583432039125	0.0899125788143057	4.71896330941474e-05	0.034901551974304	0.018145183122905	0.034901551974304	0.729795489254034	PsoOvis1B002311	twitchin-like isoform X1,twitchin-like
PsoOvis1B006033T1	0.00294623083924444	0.167107705771443	-0.382158254684656	0.128530305649345	10.0925412715498	0.0636375268514632	4.08732832128278e-05	0.0247391859222584	0.0183194621344382	0.0247391859222584	0.767288876560257	PsoOvis1B006033	titin-like
PsoOvis1B003037T3	0.00297527840708346	0.168040194440743	0.312995563929101	0.105375755831874	7.41324952378924	0.035941159094735	0.0015909075563329	0.00659820767234924	0.0150651673193751	0.0150651673193751	1.24228446194014	PsoOvis1B003037	protein_coding,protein_coding,protein_coding
PsoOvis1B010439T1	0.00304011177003281	0.170977425243744	-0.287049945498543	0.0968568093955575	8.4305748356354	0.035385471682897	0.000275544094709355	0.0130571688048938	0.0137963181947217	0.0137963181947217	0.819576233760157	PsoOvis1B010439	histone H2A
PsoOvis1B010976T2	0.00305721197065679	0.171216715785229	0.913074124611538	0.308270398381655	4.66651929436792	0.3641480733326	0.0300462333575817	0.112499724419995	0.0687244469309409	0.112499724419995	1.88305367651178	PsoOvis1B010976	Myosin light chain kinase, smooth muscle,Myosin light chain kinase, smooth muscle
PsoOvis1B008456T1	0.00319319991409903	0.17808435838923	-0.465522074220485	0.157884365462841	6.01382515431965	0.0715455824604669	0.00302311328240675	0.00514231419822367	0.0343680960039991	0.0343680960039991	0.724208957262442	PsoOvis1B008456	enoylhydratase-likecoa hydratase domain-containing 3, mitochondrial-like
PsoOvis1B014380T1	0.00338139650079086	0.187794308162673	-0.322510978889654	0.11004366098592	7.24330550106714	0.0421288380521628	0.00209262403190544	0.0115634242191626	0.0160717869528708	0.0160717869528708	0.799676845763269	PsoOvis1B014380	fumarate hydratase, mitochondrial,fumarate hydratase, mitochondrial
PsoOvis1B000710T1	0.00350466244545915	0.192916779606424	0.457749445548755	0.156784284980537	6.00230384858372	0.0760496037730221	0.00225583605993762	0.0142307105687674	0.0346161319653495	0.0346161319653495	1.3733976932126	PsoOvis1B000710	RING-CH-type domain-containing protein
PsoOvis1B003576T1	0.00352253970567504	0.192916779606424	-0.502433665641188	0.17218267152302	7.85230359148251	0.111308123358256	0.000715363420638807	0.0437549451385674	0.013780093552552	0.0437549451385674	0.70591497640841	PsoOvis1B003576	filamin-A-like,filamin-A-like
PsoOvis1B005385T1	0.00351844510067796	0.192916779606424	-1.44010634502927	0.493459261052259	3.14195522959953	0.667542266157725	0.0595801308732521	-0.00286715504867878	0.30567293260411	0.30567293260411	0.368540137211852	PsoOvis1B005385	protein_coding
PsoOvis1B014196T1	0.00353152481236159	0.192916779606424	-0.307280379660282	0.105332840331909	7.41289439012182	0.0416403782201149	0.000501141432377712	0.0161413694462035	0.0150668076253576	0.0161413694462035	0.808163791458787	PsoOvis1B014196	synthase
PsoOvis1B001988T1	0.0036117692486416	0.196494989041404	-0.645177463233287	0.221693872881022	4.83094337335858	0.183853995646825	0.00855134233375435	0.065170917575726	0.0609917362757618	0.065170917575726	0.639414132658004	PsoOvis1B001988	protein_coding
PsoOvis1B002200T1	0.00370542012035673	0.200770507252987	3.77349471213697	1.30021496106941	2.47220343696633	6.30044943674416	0.371249902170085	2.16458851531301	0.650619776777184	2.16458851531301	13.6752444054429	PsoOvis1B002200	protein_coding,protein_coding,protein_coding
PsoOvis1B004142T1	0.00372814167237155	0.201183807089233	0.397080342178718	0.13691043029017	8.35630004512891	0.069795198550118	0.000218253729936784	0.0278984451534227	0.0137485088993997	0.0278984451534227	1.31684025347452	PsoOvis1B004142	channel nompc
PsoOvis1B002288T5	0.00376502414501016	0.202354866245324	-0.56842513721583	0.196197692725094	5.88264258561109	0.132541031626571	0.0205182569054504	0.0239928563957005	0.0372220450405255	0.0372220450405255	0.674352517891866	PsoOvis1B002288	protein_coding,protein_coding,protein_coding,protein_coding,protein_coding,protein_coding
PsoOvis1B007464T1	0.00386730303718506	0.2066544064617	-0.635052022021653	0.21983341414482	6.9832575903246	0.178979397171618	0.000905531222513475	0.0715845637393384	0.0183371726213307	0.0715845637393384	0.643917595364747	PsoOvis1B007464	low-density lipoprotein receptor-related 2 1
PsoOvis1B008628T1	0.0038760298308519	0.2066544064617	-0.40269635333789	0.139433999854281	6.88233471223419	0.0719795142759265	0.00141871939579916	0.0277440410772465	0.0193536420661947	0.0277440410772465	0.756443191869714	PsoOvis1B008628	reductase sdr family member 2
PsoOvis1B000662T1	0.00399529285414011	0.211322454177911	0.34127236362324	0.118557732557769	7.54193714183368	0.0518071709909861	0.000537713879158616	0.0205461900447006	0.0145359571320963	0.0205461900447006	1.26687340174236	PsoOvis1B000662	clathrin heavy chain-like
PsoOvis1B014131T1	0.00398005619457848	0.211322454177911	-0.285738000837762	0.0992236061578198	7.62006485935586	0.033787424552653	0.000490926436319275	0.0111260273334617	0.0142770595921239	0.0142770595921239	0.820321871387664	PsoOvis1B014131	protein_coding
PsoOvis1B002488T1	0.00402946578866907	0.212287547419645	-0.292582641402465	0.101737946845388	7.44756568209103	0.0308653828195195	0.000614538842432045	0.00586546391320133	0.0149113759000405	0.0149113759000405	0.816439200450408	PsoOvis1B002488	cell adhesion molecule
PsoOvis1B012947T3	0.00409210146093704	0.214738662885157	-0.8146076551416	0.283739200242615	5.9877743358228	0.295685210049771	0.0273171337945965	0.0934447668368817	0.0349300455891384	0.0934447668368817	0.568563087880231	PsoOvis1B012947	protein_coding,protein_coding,protein_coding,protein_coding,protein_coding
PsoOvis1B013778T2	0.00411818234857537	0.215259813820239	0.338201271699005	0.117882703463928	7.03935328559852	0.0439373223862344	0.00304954659258132	0.00897956882315196	0.0177949510713653	0.0177949510713653	1.26417945297759	PsoOvis1B013778	lysosomal acid phosphatase-like,lysosomal acid phosphatase-like
PsoOvis1B000313T1	0.00415516531140843	0.216081586481886	0.489961183250565	0.170948375050078	7.83049041281808	0.107086604646403	0.000485825177432977	0.04334919522096	0.0138094805071498	0.04334919522096	1.40440708864516	PsoOvis1B000313	4-coumarate--CoA ligase-like 7
PsoOvis1B000386T1	0.00423682744194337	0.216081586481886	0.542604244000686	0.189723836095741	5.2703675129192	0.0994678707572057	0.00545748407934253	0.00847009226433104	0.0485352168949827	0.0485352168949827	1.45659948886059	PsoOvis1B000386	membrane proteolipid 3
PsoOvis1B000745T2	0.00421961884779061	0.216081586481886	-0.431728205015361	0.150887484022805	6.88164247922591	0.0731868972434535	0.014789661392121	0.00679799403502649	0.0193608878599772	0.0193608878599772	0.741373161947304	PsoOvis1B000745	ribosomal L15,protein_coding
PsoOvis1B004152T1	0.00419684080223483	0.216081586481886	-0.454161718322363	0.158632809149382	5.98527479839514	0.0695413476588806	0.00276238965056361	0.00681572002696716	0.0349841625573728	0.0349841625573728	0.729934179061968	PsoOvis1B004152	protein_coding
PsoOvis1B004966T1	0.00419459267597911	0.216081586481886	-0.277940808768847	0.09707537018348	7.8781111410967	0.0261246779657947	0.000385468001864222	0.00330121951322389	0.0137499732425253	0.0137499732425253	0.824767386666069	PsoOvis1B004966	protein_coding
PsoOvis1B006047T1	0.00424738357403062	0.216081586481886	-0.728045618441099	0.254634455674738	4.39418469048371	0.177119851573661	0.012102847843116	0.0105280581747299	0.0851552111820396	0.0851552111820396	0.60372120559952	PsoOvis1B006047	protein_coding
PsoOvis1B010661T3	0.00421970992464935	0.216081586481886	0.348744186310678	0.121885153821544	7.1981166868304	0.0530756525965611	0.00587201594020738	0.0148641094984326	0.0164119701429448	0.0164119701429448	1.27345165126844	PsoOvis1B010661	zinc transporter ZIP10,zinc transporter ZIP10,protein_coding
PsoOvis1B002567T1	0.00426790187871808	0.21629986365564	-0.51583189542455	0.180509091433551	5.48735696312111	0.0984465961492221	0.00397171862707171	0.0193055724329744	0.0449035795081776	0.0449035795081776	0.699389530337635	PsoOvis1B002567	sodium-dependent glucose transporter 1-like
PsoOvis1B011179T4	0.00430157527603826	0.217180669902704	-0.879285110506246	0.307963993386324	5.57486208197632	0.345752877134336	0.0612378637711528	0.0810248680625245	0.0434319059750101	0.0810248680625245	0.543636749390038	PsoOvis1B011179	calcium-transporting ATPase sarcoplasmic/endoplasmic reticulum type-like isoform X1,protein_coding,protein_coding,protein_coding
PsoOvis1B013410T2	0.00438240092899816	0.220426498047609	-0.357243832287581	0.125382212510024	6.66873586278846	0.0569488754955769	0.00127885593702773	0.0220485550421252	0.0223021928838355	0.0223021928838355	0.780654541735021	PsoOvis1B013410	glycerol-3-phosphate acyltransferase 4,glycerol-3-phosphate acyltransferase 4
PsoOvis1B004767T3	0.00462158156296583	0.231043709017678	-4.19779322492282	1.48211949804472	2.18553319846576	6.22383505503463	2.39964952282647	-1.22790618873615	0.895367786900031	0.895367786900031	0.0544926996081757	PsoOvis1B004767	Solute carrier family 12 member 9,Solute carrier family 12 member 9,protein_coding
PsoOvis1B010996T1	0.00462815442326657	0.231043709017678	-0.398691869639431	0.140789168303279	6.89559816861342	0.07147246996881	0.00132964040780196	0.0284027444594917	0.0192175279174072	0.0284027444594917	0.75854576535736	PsoOvis1B010996	ABC transporter G family member 20,ABC transporter G family member 20
PsoOvis1B008027T1	0.00464670689359139	0.231104314121939	3.09745236008231	1.09429085793724	1.65949398344702	3.79405970495683	0.205502588944227	0.939242871134524	1.59070613370329	1.59070613370329	8.55905999375324	PsoOvis1B008027	non_sense_mediated_decay,corticotropin-releasing factor-binding protein
PsoOvis1B003952T1	0.00475485290240454	0.233011049461273	0.905383165715442	0.320695199207343	3.97208442078671	0.286482579269252	0.0298638394025316	0.0208448808986895	0.124404276789424	0.124404276789424	1.87304189045085	PsoOvis1B003952	catalytic domain-containing
PsoOvis1B005240T2	0.00475497077451168	0.233011049461273	-0.36689550619643	0.129958191315972	6.56453606748627	0.058920915453021	0.0012333350576292	0.021938192083472	0.0241003621775489	0.0241003621775489	0.775449369789332	PsoOvis1B005240	OTF74413.1hypothetical protein BLA29_000290,OTF74413.1hypothetical protein BLA29_000290
PsoOvis1B005363T3	0.00471886705062291	0.233011049461273	0.58699831166746	0.207741151519458	6.37431487003893	0.145928233048234	0.0373199952314923	0.0158776643661318	0.0274145838204532	0.0274145838204532	1.50211816906668	PsoOvis1B005363	association domain-containing 1,association domain-containing 1,protein_coding
PsoOvis1B009154T3	0.00472639359279048	0.233011049461273	-0.486146297852127	0.172080298375081	10.3836302783229	0.106435421781227	0.00116882844054034	0.043248615192745	0.0199852068346136	0.043248615192745	0.713929589467908	PsoOvis1B009154	myosin heavy chain, muscle-like isoform X13,myosin heavy chain, muscle-like isoform X4,myosin heavy chain, muscle-like isoform X1,myosin heavy chain, muscle-like isoform X13,myosin heavy chain, muscle-like isoform X8,myosin heavy chain, muscle-like isoform X13,myosin heavy chain, muscle-like isoform X3,myosin heavy chain, muscle-like isoform X11
PsoOvis1B006788T1	0.00481619610315057	0.235146805343934	-0.673553778767094	0.238927058496303	4.54023800252014	0.169135492918486	0.00992989209500582	0.0313614642188162	0.075699316827538	0.075699316827538	0.626960397197856	PsoOvis1B006788	protein_coding
PsoOvis1B001136T1	0.00485381510921985	0.236118618944494	0.279428716162685	0.0992085600921902	7.6198183169379	0.0309603427610592	0.000485704169822555	0.00893457150037854	0.014277803423526	0.014277803423526	1.21371417809592	PsoOvis1B001136	protein_coding
PsoOvis1B009846T1	0.00497847965888327	0.241302383175473	1.47752782849527	0.526105883335034	3.63218873305096	0.98707142576907	0.0610725912257411	0.354108509493863	0.176410262168855	0.354108509493863	2.78471141972029	PsoOvis1B009846	protein_coding
PsoOvis1B004057T1	0.0050590751087812	0.244320333786031	-0.325435354119855	0.116092245253459	7.60472988045989	0.0479453422029215	0.00167667192646357	0.0185394421855204	0.0143242047449789	0.0185394421855204	0.798057524602218	PsoOvis1B004057	tRNA (cytosine(34)-C(5))-methyltransferase,tRNA (cytosine(34)-C(5))-methyltransferase,tRNA (cytosine(34)-C(5))-methyltransferase
PsoOvis1B000944T1	0.00508056184883493	0.244472234235093	-0.643441527859838	0.229646276844884	5.34985626056421	0.158351683849022	0.0319491761812387	0.0107340537145631	0.0471569425218367	0.0471569425218367	0.640183976349936	PsoOvis1B000944	Matrilin-2 like protein,Matrilin-2 like protein,domain containing
PsoOvis1B001931T1	0.00510003605265298	0.244526548725941	-0.572352901253448	0.204364567879884	4.99206666865701	0.146734379377104	0.00764741592600254	0.0529251169554135	0.0549998989810948	0.0549998989810948	0.672519077560282	PsoOvis1B001931	protein_coding
PsoOvis1B001342T1	0.00522535669501792	0.247378237872228	-0.422391386025185	0.151242835560835	6.11100974003882	0.0730651162671828	0.00199287000829145	0.0224330942050835	0.032318722954431	0.032318722954431	0.746186732591595	PsoOvis1B001342	acid phosphatase type 7-like
PsoOvis1B003850T1	0.00521116400961235	0.247378237872228	-0.59730952006759	0.21380724303334	4.85421850959436	0.132692902991432	0.00856767504709011	0.0235064551559351	0.0600026307131862	0.0600026307131862	0.660985477575739	PsoOvis1B003850	non_sense_mediated_decay
PsoOvis1B006715T1	0.00523375069997512	0.247378237872228	-0.516826172137167	0.185090878051512	6.80424025021004	0.121243147427242	0.00924309496280392	0.0421448547440156	0.0202767620028741	0.0421448547440156	0.698907691047242	PsoOvis1B006715	zinc transporter 7-like,zinc transporter 7-like
PsoOvis1B010182T2	0.00520617123487544	0.247378237872228	-0.818763792540308	0.293044394473882	7.62323400904595	0.304162264951573	0.000550444142116543	0.12826208155673	0.0142675391767934	0.12826208155673	0.566927519869251	PsoOvis1B010182	translation initiation factor IF-2-like isoform X3,protein_coding
PsoOvis1B012157T1	0.0053355491019614	0.251298706643263	-0.347816611370185	0.124842431373666	7.21985016333522	0.0549956777490571	0.000630494417182197	0.0227479545897505	0.016244966474993	0.0227479545897505	0.785772394022269	PsoOvis1B012157	protein_coding
PsoOvis1B005675T2	0.00536862793250341	0.251966344057528	-0.363065248636404	0.130409456548866	6.5907763084082	0.0574278937669517	0.00187401061115741	0.0204797160597528	0.0236359289248983	0.0236359289248983	0.777510870674462	PsoOvis1B005675	Adenylate kinase isoenzyme 1,protein_coding
PsoOvis1B010964T2	0.00538863489562379	0.252017945697437	4.15943863864203	1.4946771738982	1.38657213876107	5.29583075950098	1.22250044128381	-1.09056066264319	2.12858933997466	2.12858933997466	17.8696396714426	PsoOvis1B010964	merlin-like isoform X2,merlin-like isoform X2
PsoOvis1B001150T1	0.00549024217670668	0.254095270740706	-0.619880849319448	0.223238290526886	4.72821009944796	0.154186099864634	0.00909252653564527	0.0395454980377721	0.0656604750004041	0.0656604750004041	0.650724668174228	PsoOvis1B001150	protein_coding
PsoOvis1B006522T1	0.00546333375462138	0.254095270740706	0.29496697711761	0.106165697298585	7.22510653316548	0.0299663422718568	0.000701224413666943	0.00412963432994113	0.0162055085106752	0.0162055085106752	1.22685689452428	PsoOvis1B006522	cdk-activating kinase assembly factor mat1
PsoOvis1B008471T1	0.00548074924527006	0.254095270740706	-0.292599509790376	0.105352804212025	7.26588569689027	0.0306596925570096	0.000736522542439395	0.00548266573023474	0.0159122974905666	0.0159122974905666	0.816429654474138	PsoOvis1B008471	ribosomal S31, mitochondrial-like isoform X2
PsoOvis1B005537T1	0.00556653181415503	0.254144283099883	-0.362619878201548	0.130802090806039	6.55318034960537	0.0486054970991503	0.00136106533568222	0.0100858650131665	0.0243027151031646	0.0243027151031646	0.777750930978194	PsoOvis1B005537	betabeta-galactosidase-like-like
PsoOvis1B005547T1	0.00553979899859824	0.254144283099883	-0.276847225084693	0.0998062907698315	9.13279145949736	0.0341936336906316	0.000103460319394164	0.0138969370299852	0.0148384831964541	0.0148384831964541	0.825392809270626	PsoOvis1B005547	10.9-like isoform X4
PsoOvis1B007147T1	0.00558043889466176	0.254144283099883	3.40469923924492	1.22848284784299	2.22542865443346	5.28859720184779	0.982161837035892	1.28159332413073	0.856643191475386	1.28159332413073	10.5905032352425	PsoOvis1B007147	DNA-directed RNA polymerase I and III subunit RPAC1,DNA-directed RNA polymerases I and III subunit RPAC1
PsoOvis1B008544T2	0.00557787612733572	0.254144283099883	0.597575096467682	0.215605284058814	7.78875686021913	0.162911564992406	0.0418026657027084	0.0279257920684144	0.013875706889543	0.0279257920684144	1.51317106715518	PsoOvis1B008544	ubiquitin-protein ligase huwe1,protein_coding
PsoOvis1B008955T1	0.00559674208338209	0.254144283099883	-0.470427824802084	0.169797863201319	6.95137878665339	0.100988278721687	0.000961353788576702	0.0422856177330243	0.0186537106674618	0.0422856177330243	0.721750534110051	PsoOvis1B008955	protein_coding
PsoOvis1B010750T1	0.00562374133072958	0.254144283099883	-0.290754056717405	0.105005199447314	9.34238246333895	0.0385926867424521	7.76693168145196e-05	0.0164614685496409	0.0153738481865376	0.0164614685496409	0.817474675518125	PsoOvis1B010750	ribosomal l17
PsoOvis1B013354T3	0.00562477031393695	0.254144283099883	-4.05101288067216	1.46304604654191	1.33235925977613	5.12524492751359	0.956754103681492	-0.7042124540539	2.25400149777139	2.25400149777139	0.0603286504257278	PsoOvis1B013354	coronin-2B-like isoform X2,coronin-2B-like isoform X1,coronin-2B-like isoform X2,protein_coding
PsoOvis1B005542T3	0.00568930578074713	0.256011929985659	-0.770659378324524	0.278702304416565	4.89429419701204	0.221728603685109	0.058137585421062	-0.00369528483950301	0.0583748763095934	0.0583748763095934	0.586149515961384	PsoOvis1B005542	4-coumarate--CoA ligase 2-like,4-coumarate--CoA ligase 2-like,4-coumarate--CoA ligase 2-like,4-coumarate--CoA ligase 2-like,protein_coding
PsoOvis1B007767T1	0.00573496366379218	0.256011929985659	-0.614755684853239	0.222530985516749	9.13891240519825	0.172801413035878	0.000202832003041301	0.0740772272695418	0.0148525518127611	0.0740772272695418	0.653040474205048	PsoOvis1B007767	protein_coding
PsoOvis1B009888T1	0.00571697488466104	0.256011929985659	0.407416479837412	0.14742303940436	6.19396386896702	0.057557019525356	0.0019469350357757	0.00775376885475387	0.0306533937850533	0.0306533937850533	1.32630858622182	PsoOvis1B009888	Alkaline phosphatase, tissue-nonspecific isozyme
PsoOvis1B010608T2	0.00574293398347304	0.256011929985659	-0.345093464776285	0.124938404483403	8.07893114009215	0.0544583757272202	0.000325872738914389	0.0230885346333731	0.0136700469517271	0.0230885346333731	0.787256972595218	PsoOvis1B010608	kDa integral membrane,23 kDa integral membrane protein-like,protein_coding
PsoOvis1B006281T1	0.00579983682874946	0.257686750301339	-0.422117244802413	0.153002662604461	8.22270355719313	0.0815466682247386	0.000253482343010168	0.0348612398030716	0.0136911154138463	0.0348612398030716	0.74632853662782	PsoOvis1B006281	receptor like
PsoOvis1B000814T1	0.00592040065592879	0.261035761184083	0.419458142993713	0.152410650627287	7.05931236427135	0.0806583478266807	0.000917780577958902	0.0339257290589906	0.0176075917012033	0.0339257290589906	1.33742514140539	PsoOvis1B000814	protein_coding
PsoOvis1B001008T1	0.00590797999607977	0.261035761184083	-0.380128167759254	0.138085552009125	6.41398088602867	0.0519536493527892	0.00184234879529393	0.0089131789241901	0.0267590807152032	0.0267590807152032	0.768369326356251	PsoOvis1B001008	protein_coding
PsoOvis1B008873T1	0.00593396621192716	0.261035761184083	-0.553763919138458	0.201265640541847	5.03833841984238	0.132554867518537	0.00710726393563094	0.0435908911601962	0.0536545231584489	0.0536545231584489	0.681240485564102	PsoOvis1B008873	family of potassium channels 18-like
PsoOvis1B004464T2	0.00599954218814713	0.262189828937092	-0.483896178888962	0.176102718848825	10.5463717941897	0.107461254686139	0.00232531570897338	0.0441929356699489	0.0210711992092416	0.0441929356699489	0.715043948258981	PsoOvis1B004464	partial,protein_coding,protein_coding,protein_coding
PsoOvis1B012348T1	0.00598840974025858	0.262189828937092	-0.904219338804061	0.328996613198724	4.65535535064742	0.375170309595653	0.0604795289876741	0.101878628256672	0.0693016572767536	0.101878628256672	0.534321754317005	PsoOvis1B012348	ubiquitin-40S ribosomal protein S27a,ubiquitin-40S ribosomal protein S27a
PsoOvis1B006308T1	0.00603212095735319	0.262752092289414	-0.35115269083102	0.127876485150159	10.8340660496096	0.0566153382285896	2.15751038715494e-05	0.0245070180776668	0.0233006360582068	0.0245070180776668	0.783957477805547	PsoOvis1B006308	LIM 1-like
PsoOvis1B000980T1	0.00611686875524909	0.265575712178225	-0.268485974751407	0.0979357581381329	8.82955845281198	0.0318378864483437	0.000133971910229356	0.0126316166608704	0.0142531471729069	0.0142531471729069	0.830190325689585	PsoOvis1B000980	ribosomal s15a
PsoOvis1B008306T1	0.00620723279571455	0.268624045240517	-0.302377272230597	0.110492622966447	7.09250807319084	0.029652290518851	0.00100935312185637	0.00176900449110147	0.0173035764731518	0.0173035764731518	0.810915069353866	PsoOvis1B008306	phospholipase D3-like isoform X2
PsoOvis1B002867T1	0.00634503078871306	0.272815856073408	0.280219586372882	0.102667222197876	7.39324723430623	0.0280040446269314	0.000651408695764255	0.00490751586777882	0.0151594290749777	0.0151594290749777	1.21437970581239	PsoOvis1B002867	mitogen-activated protein kinase kinase kinase 10
PsoOvis1B007574T4	0.00632789261608369	0.272815856073408	0.272302825547756	0.0997340858851556	8.79184246075948	0.0341809141052051	0.000616806553752972	0.0143035252772684	0.0141951415720314	0.0143035252772684	1.20773407149435	PsoOvis1B007574	regulatory element-binding 1,non_sense_mediated_decay,non_sense_mediated_decay,non_sense_mediated_decay,non_sense_mediated_decay
PsoOvis1B009732T1	0.00643566028056673	0.275822880642038	-0.375521781373493	0.137820465986609	11.3494467357192	0.0650897988163403	1.21685403699958e-05	0.0284688518728366	0.0284795527267793	0.0284795527267793	0.770826576442821	PsoOvis1B009732	muscle-specific protein 20
PsoOvis1B000381T1	0.00649788524045219	0.27759715503201	-0.303650833907871	0.111573235048317	10.151530346295	0.0404408963462188	4.2628777014203e-05	0.0159320558059052	0.0186302513917064	0.0186302513917064	0.810199537226555	PsoOvis1B000381	ribosomal l3
PsoOvis1B013815T1	0.0065201246571512	0.277657321262519	-0.455164440432977	0.167314718877585	7.67942256129382	0.0957454585341015	0.000447873604282814	0.0415434491253453	0.0141113698800265	0.0415434491253453	0.729427026251582	PsoOvis1B013815	protein_coding
PsoOvis1B000213T1	0.00658926776158856	0.279708121000681	0.549786615901162	0.202356625625696	5.33109612302683	0.139817441628757	0.00474380049830232	0.0566785054036247	0.0474733084992094	0.0566785054036247	1.46386916404166	PsoOvis1B000213	enolase-phosphatase E1
PsoOvis1B013396T2	0.00661302140152339	0.279825277018747	-0.378226696952157	0.139272670113991	6.62386055891439	0.0661928822550182	0.00141185156051078	0.0276834634005101	0.0230596858385165	0.0276834634005101	0.769382704127842	PsoOvis1B013396	protein_coding,calcium-binding s I, III, and IV
PsoOvis1B000552T3	0.00677360067308764	0.2839161112314	-0.708821610382609	0.261772751633129	5.67141242899104	0.221401090538351	0.0611181804182714	0.0272226545001451	0.0416692798280981	0.0416692798280981	0.611819667550123	PsoOvis1B000552	Adenosine kinase 2,Adenosine kinase 2,Adenosine kinase 2,protein_coding
PsoOvis1B004426T2	0.00677243267311412	0.2839161112314	-0.40953834665643	0.151242163469147	9.33421196495291	0.0777655276276175	0.000108907778190917	0.0342023802380512	0.0153508600324418	0.0342023802380512	0.752864246990659	PsoOvis1B004426	troponin C,protein_coding,troponin C
PsoOvis1B014755T1	0.00677200846568333	0.2839161112314	0.275009073756173	0.101559837543364	7.46332194227274	0.033619367117235	0.000627730337098151	0.0130352320663598	0.0148438705656534	0.0148438705656534	1.21000169943874	PsoOvis1B014755
PsoOvis1B008054T1	0.00691304631287705	0.288852646722063	-0.300110869439529	0.11111084838819	9.3869008966435	0.0418347049421765	8.75198790875471e-05	0.0184309110652273	0.0155022171523688	0.0184309110652273	0.812189978100675	PsoOvis1B008054	nucleotide-binding subunit beta-2-like 1
PsoOvis1B007154T1	0.0069936213326767	0.291306183572649	-0.728297757919062	0.270025152847141	4.2796413061472	0.200177078523783	0.0155402425525272	0.0357744965309776	0.0938301322026558	0.0938301322026558	0.60361570260396	PsoOvis1B007154	GTPase-activating 1 isoform X2
PsoOvis1B008355T1	0.00706070921802156	0.293184402389437	-0.320376775212482	0.118923780403559	9.02947966552784	0.047763822083233	0.000129598422099785	0.0210846998961111	0.0146147541576054	0.0210846998961111	0.800860696954745	PsoOvis1B008355	ribosomal S23
PsoOvis1B013639T2	0.00710673326059442	0.29417902990827	-1.37468228470852	0.510692386269688	5.25410044186242	0.666147314175375	0.342377785238754	-0.218350411478821	0.0488322848519885	0.0488322848519885	0.385637623452442	PsoOvis1B013639	inositol-3-phosphate synthase 1-A,protein_coding,inositol-3-phosphate synthase 1-A,inositol-3-phosphate synthase 1-A-like protein,protein_coding
PsoOvis1B008987T2	0.00719299220199372	0.29682784229218	4.45023561151995	1.65573241574554	1.53421661556662	5.99653615804033	2.29276680323232	-2.22382047994705	1.81940794559354	1.81940794559354	21.8602138837485	PsoOvis1B008987	gamma-aminobutyric acid receptor subunit beta-like,gamma-aminobutyric acid receptor subunit beta-like,gamma-aminobutyric acid receptor subunit beta-like,gamma-aminobutyric acid receptor subunit beta-like
PsoOvis1B013213T1	0.00735070560021957	0.302399860942366	-0.282909690978787	0.105542692835072	9.72467189926512	0.0300248654240903	5.20674537045499e-05	0.00746480435776625	0.0166568225626129	0.0166568225626129	0.821931636503661	PsoOvis1B013213	protein_coding
PsoOvis1B009119T1	0.00739260506900841	0.303187793737886	-0.267290463754431	0.099786598813986	9.13810107018132	0.032601317432645	8.53662370371342e-05	0.0138747085484969	0.014850681717258	0.014850681717258	0.830878560538359	PsoOvis1B009119	ribosomal l12
PsoOvis1B002769T1	0.00765091149856328	0.312819016455061	-0.316594831426929	0.118703813828909	7.02346675219585	0.0469784006869074	0.00081653017998181	0.0203193629463108	0.0179463067167774	0.0203193629463108	0.802962862311125	PsoOvis1B002769	v-type proton atpase 16 kda proteolipid subunit
PsoOvis1B001395T3	0.00767609508385505	0.31288890328044	-3.25701260774177	1.22168767371819	2.09683004192902	4.97346426463462	0.831515575294991	1.40726558287746	0.987570645640804	1.40726558287746	0.10460236620919	PsoOvis1B001395	protein_coding,protein_coding,protein_coding
PsoOvis1B014543T1	0.00775296016341704	0.315058554933493	0.879116546604628	0.330166875931758	3.86437944638475	0.351258715333815	0.025144404337147	0.124111776387355	0.138370844606659	0.138370844606659	1.83924866807514	PsoOvis1B014543	protein_coding
PsoOvis1B012733T1	0.00779205858970523	0.315684951192039	3.68675646289043	1.38550397950693	1.15023105088527	4.20185408234963	0.15164078230145	0.00361186438645364	2.72779113354286	2.72779113354286	12.8772842419485	PsoOvis1B012733	integrin alpha-4-like isoform X1,integrin alpha-4-like isoform X1
PsoOvis1B007301T1	0.00783651241955854	0.316523860728169	0.492598986385068	0.185254886582011	5.36010733626559	0.0959553828500992	0.00449326808581935	0.0244557999564555	0.0469857914179514	0.0469857914179514	1.40697723552529	PsoOvis1B007301	long-chain fatty acid transport
PsoOvis1B002511T1	0.00787664320903779	0.317183617321041	-0.25643749334709	0.0965025791716121	8.06228117649308	0.022482198757009	0.000298801333362199	0.0031438766150973	0.0136703203467977	0.0136703203467977	0.837152584768397	PsoOvis1B002511	SEC23-interacting isoform X2
PsoOvis1B011243T1	0.00800642726579106	0.32143876212569	-0.258359025302315	0.0974278442092191	7.79175160817099	0.0276221449017407	0.000367759635251932	0.00912890175873836	0.0138705176056319	0.0138705176056319	0.836038319721469	PsoOvis1B011243	12 kda fk506-binding protein-like,peptidyl-prolyl cis-trans isomerase Fkbp12
PsoOvis1B009412T1	0.00825423802215168	0.330392608400179	0.368984640011912	0.139688099595917	6.57516057519987	0.0642602175718789	0.00155498036309016	0.027714167389988	0.0239117033014175	0.027714167389988	1.29144360057467	PsoOvis1B009412	protein_coding
PsoOvis1B003662T1	0.00840449882180107	0.332011200486123	-0.405715077943731	0.153949801935341	7.92902184748495	0.0778220671603833	0.000363091622869181	0.0351877206510271	0.0137053899838117	0.0351877206510271	0.754862049450465	PsoOvis1B003662	protein_coding
PsoOvis1B003841T1	0.00849394698520279	0.332011200486123	0.390227330119228	0.148275198168871	6.18380141057275	0.0668682298313463	0.00212598219897958	0.0243552916507097	0.0308523193890476	0.0308523193890476	1.3105999030501	PsoOvis1B003841	XP_027205511.1uncharacterized protein LOC113799121
PsoOvis1B008375T1	0.00843806752389866	0.332011200486123	-0.404379610242995	0.153521882039154	7.50099059995018	0.0773396226718957	0.000562269133671221	0.0347911832635948	0.0146903506127997	0.0347911832635948	0.755561130396169	PsoOvis1B008375	protein_coding
PsoOvis1B009313T1	0.00834855452816628	0.332011200486123	-1.34547033881172	0.510104162627835	4.07194506986041	0.771384910816171	0.277190243640449	0.00818198264646824	0.113119141454918	0.113119141454918	0.393525672482411	PsoOvis1B009313	protein_coding
PsoOvis1B010209T1	0.00848652726940464	0.332011200486123	0.421392446490601	0.160098986632019	6.44244062750475	0.0840295008125199	0.00185137946335006	0.0365961488175492	0.0262706539336368	0.0365961488175492	1.33921950618084	PsoOvis1B010209	repeat-containing 6
PsoOvis1B011351T2	0.00838431303387183	0.332011200486123	-0.312907171359926	0.118696810260024	9.79655483949062	0.0462799886856256	5.22521806072733e-05	0.0210811469682489	0.0169464423426381	0.0210811469682489	0.80501793395632	PsoOvis1B011351	ATP synthase subunit beta, mitochondrial,ATP synthase subunit beta, mitochondrial
PsoOvis1B011814T1	0.00847859112664884	0.332011200486123	0.481214525848122	0.182805022780166	5.45932725403215	0.0854313495026203	0.00476467112395649	0.0151867332966066	0.0453618434065289	0.0453618434065289	1.39591831893403	PsoOvis1B011814	alcohol dehydrogenase 1-like
PsoOvis1B014164T1	0.00837594334044189	0.332011200486123	-0.258976496356895	0.0982263622865561	7.71974836832769	0.0244801948911228	0.000458649701912955	0.00499078428750593	0.0140139776701617	0.0140139776701617	0.835680573287602	PsoOvis1B014164	KAH7643307.1udp phosphorylase-like protein
PsoOvis1B012576T1	0.00855880026050168	0.333567978573763	-0.338803920083971	0.128862368984904	6.63950061715652	0.0543630410477608	0.00156777608983478	0.0233404891207675	0.0227920915086814	0.0233404891207675	0.790696574644726	PsoOvis1B012576	protein_coding
PsoOvis1B000340T2	0.0086364170832486	0.335611671436212	-0.284427075456779	0.108306929199004	8.12455111543612	0.0383460974708901	0.000268438084486174	0.0173271482842909	0.0136721809350331	0.0173271482842909	0.821067607291179	PsoOvis1B000340	dehydrogenase [ubiquinone] flavoprotein subunit, mitochondrial-like,dehydrogenase [ubiquinone] flavoprotein subunit, mitochondrial-like
PsoOvis1B005397T2	0.00870003761039792	0.337101166595912	0.337062897233473	0.128472373409999	7.23405862629387	0.052469388011402	0.00861856147275723	0.0143638997822117	0.01613916462164	0.01613916462164	1.26318233165605	PsoOvis1B005397	decaprenyl-diphosphate synthase subunit 1,decaprenyl-diphosphate synthase subunit 1,protein_coding
PsoOvis1B004426T1	0.00881356085636821	0.340510007694295	-0.536505663300461	0.204835502833052	6.37849044868853	0.136700597891083	0.0147294683831357	0.0482069064481684	0.0273469177662279	0.0482069064481684	0.689438770897421	PsoOvis1B004426	troponin C,protein_coding,troponin C
PsoOvis1B004884T1	0.00887401769050195	0.341854860684106	-0.431198699558211	0.164776518779665	5.84934179739376	0.0777259153714349	0.00277889866978414	0.0246538761067501	0.0379480530419336	0.0379480530419336	0.741645314531627	PsoOvis1B004884	protein_coding,protein_coding
PsoOvis1B005643T1	0.00897039675304141	0.344571810724176	0.555487359447636	0.212571387227468	6.28750297957407	0.146793775553204	0.0313663299768352	0.03641356202488	0.0289000656248196	0.03641356202488	1.46966501965643	PsoOvis1B005643	roadkill-like, partial,roadkill-like, partial,protein_coding,roadkill-like, partial
PsoOvis1B007399T1	0.00900268331089468	0.344818292675044	-0.73384598846985	0.280956895245531	5.76786242081806	0.256283112821197	0.00478600349995177	0.113619161979061	0.0397004192490125	0.113619161979061	0.601298811269264	PsoOvis1B007399	protein_coding
PsoOvis1B002487T2	0.00910329084748402	0.346286292980303	-0.41170949546089	0.157854958285482	9.33015579631892	0.0807532380221714	0.00145328629620426	0.0359239954867624	0.0153395131411271	0.0359239954867624	0.751732094373984	PsoOvis1B002487	protein_coding,protein_coding,protein_coding,protein_coding,protein_coding,protein_coding
PsoOvis1B009892T1	0.00911895032156097	0.346286292980303	-0.26264346154647	0.100723757319961	7.52076206622163	0.0299796115121786	0.00060372956298226	0.0110026893673241	0.0146141833699933	0.0146141833699933	0.833559182207862	PsoOvis1B009892	Protein mesh
PsoOvis1B012927T1	0.00909348504942219	0.346286292980303	-0.395832421402606	0.151746012569298	9.00094656034125	0.0746372145468524	0.000140191505045956	0.0344000869909763	0.0145574654032367	0.0344000869909763	0.76005070800414	PsoOvis1B012927	protein_coding
PsoOvis1B007010T1	0.00917819493807966	0.347545910027454	0.372526270693703	0.14298542242612	6.30270099901124	0.0596381027158284	0.00203770287142005	0.0204689921395061	0.028629543668144	0.028629543668144	1.29461782299297	PsoOvis1B007010	of very long chain fatty acids 6-like,of very long chain fatty acids 6-like
PsoOvis1B004608T1	0.00920475608539973	0.347564288561737	0.760205547037348	0.29189790368182	4.20074961203264	0.275619005532516	0.0189065141802565	0.108900065080505	0.10056421473762	0.108900065080505	1.69373192088889	PsoOvis1B004608	partial
PsoOvis1B008340T2	0.00935605191071741	0.352279141011165	-0.478538213338373	0.184140813009759	5.68181298040921	0.094826579917198	0.00939454926197708	0.0232641175251154	0.0414672092618654	0.0414672092618654	0.717704457778034	PsoOvis1B008340	homeobox Lhx3-like,protein_coding,homeobox Lhx3, partial,homeobox Lhx3-like isoform X2,homeobox lhx3-like,homeobox lhx3-like
PsoOvis1B008030T1	0.00972501019371843	0.36208005830188	-0.313976302098804	0.121439399287648	6.75208847864405	0.0381445435026698	0.00112062895981264	0.00959213106366013	0.0210006625892047	0.0210006625892047	0.804421584369647	PsoOvis1B008030	Laminin subunit alpha
PsoOvis1B011305T1	0.0096633820287979	0.36208005830188	0.311695514515557	0.120455169215994	6.79010969723743	0.0369399793339802	0.00129910678546745	0.00844308221858803	0.0204650649008133	0.0204650649008133	1.2411655118599	PsoOvis1B011305	protein_coding
PsoOvis1B012665T1	0.00968775445042587	0.36208005830188	-0.563796691716251	0.21795312511686	7.6763709963359	0.152364290574902	0.00307391439115107	0.0681814327311571	0.0141192386724481	0.0681814327311571	0.676519445662548	PsoOvis1B012665	lysine--tRNA ligase isoform X2
PsoOvis1B013697T1	0.00971403317087691	0.36208005830188	0.845769838694424	0.327076651400691	6.64970654924352	0.342972949083346	0.00125390259011831	0.159214801247116	0.0226194488677795	0.159214801247116	1.79722350911096	PsoOvis1B013697	protein_coding
PsoOvis1B008575T1	0.00990656749009693	0.365691382365529	-0.255562208475465	0.0990906997343572	7.63746732810547	0.0236346886054501	0.000502729986039967	0.00454861487045181	0.0142257201747269	0.0142257201747269	0.837660640383846	PsoOvis1B008575	emp24 domain-containing eca
PsoOvis1B008835T1	0.00993174884960024	0.365691382365529	0.296970125695916	0.115185215749454	6.93476097527089	0.039311475153065	0.00108087538074603	0.014986747727142	0.0188205755101263	0.0188205755101263	1.22856154000259	PsoOvis1B008835	protein_coding
PsoOvis1B009135T1	0.00985269226217162	0.365691382365529	0.283199497849354	0.109726556684332	8.56832411813996	0.0385084873647982	0.000204597462086799	0.0178552784006132	0.0139154737944398	0.0178552784006132	1.21689062030439	PsoOvis1B009135	protein_coding
PsoOvis1B010433T1	0.00991296822227236	0.365691382365529	0.264311266550864	0.102491892480135	7.40343718265859	0.0257710836020773	0.000646024160317797	0.00537016323263296	0.0151108578759214	0.0151108578759214	1.20106253301655	PsoOvis1B010433	ubiquitine3c-likeprotein ligase e3c
PsoOvis1B000469T1	0.0100315347799243	0.368132392574203	-0.605775061998704	0.235276170915298	7.03673687771949	0.176514879642537	0.000933273912418096	0.0820990409884287	0.017819747258282	0.0820990409884287	0.657118260274449	PsoOvis1B000469	low-density lipoprotein receptor-like
PsoOvis1B007077T1	0.0100532816338067	0.368132392574203	0.455981908020935	0.177149750775893	5.58625062783193	0.091083242912731	0.00383985837514036	0.0320443825998688	0.043233192924801	0.043233192924801	1.37171608660845	PsoOvis1B007077	protein_coding
PsoOvis1B010529T1	0.0100966795671445	0.368708608083477	0.278999181101723	0.108454469003405	7.14637168786078	0.0367369066649827	0.000810341718953673	0.0159205879664879	0.016833216051262	0.016833216051262	1.21335287152874	PsoOvis1B010529	scavenger receptor class B member 1 isoform X2
PsoOvis1B000933T1	0.0101349880776572	0.36909632810681	-0.362356775131598	0.140929631457228	9.99079376128056	0.0632241229723351	4.92529428010271e-05	0.029742488591204	0.0178133244925334	0.029742488591204	0.777892781689472	PsoOvis1B000933	protein_coding,protein_coding
PsoOvis1B012195T2	0.0102119957284209	0.370887441591615	-5.35542801248088	2.08498665958423	4.03872153772358	13.8207860038325	0.184073750990432	6.3366803049759	0.116710990281053	6.3366803049759	0.024426178620428	PsoOvis1B012195	RNA-binding protein MEX3A,domain containing
PsoOvis1B006440T2	0.0103665711651475	0.371440932957663	-0.396223878606536	0.154572321622323	6.22170852939157	0.0505367626169035	0.00572059410208698	-0.00142215157271012	0.0301183098154851	0.0301183098154851	0.759844505754138	PsoOvis1B006440	ubiquitin-protein ligase smurf2,protein_coding,ubiquitin-protein ligase smurf2
PsoOvis1B006521T1	0.0103464482752829	0.371440932957663	0.350553692720865	0.136719788131904	8.18875638959778	0.0592971280042697	0.000258665269500177	0.0277797854307489	0.0136823482385708	0.0277797854307489	1.27504988552168	PsoOvis1B006521	cysteine-rich secretory
PsoOvis1B007656T1	0.0102839800412311	0.371440932957663	1.12992400141207	0.440321921899241	5.24019103888223	0.615678548576168	0.0062276195612563	0.284597472796306	0.0490914487959522	0.284597472796306	2.18847211469796	PsoOvis1B007656	protein_coding
PsoOvis1B011157T1	0.0103361807222702	0.371440932957663	1.70243510915384	0.663879159296763	3.76411187075915	1.10339259539982	0.507777030042935	-0.215393273623022	0.15332627717993	0.15332627717993	3.25449818387866	PsoOvis1B011157	protein_coding
PsoOvis1B013739T1	0.0103195194154164	0.371440932957663	-0.331269519683609	0.129153193129244	6.7724698871795	0.0529385051559982	0.00125484082911441	0.0237659801141053	0.0207084676931709	0.0237659801141053	0.794836748213185	PsoOvis1B013739	udp-glucuronosyltransferase-like, partial
PsoOvis1B013799T1	0.0104233045578514	0.372472456974804	0.455557422524634	0.177850641930269	5.677656982935	0.064507909040378	0.00589799667884007	-0.00308782233485061	0.041548279573673	0.041548279573673	1.37131254468569	PsoOvis1B013799	proteinase stubble,proteinase stubble
PsoOvis1B002099T1	0.0105520140405727	0.376063623387148	0.340061516601951	0.132982254948802	8.63324104446757	0.0559136866796078	0.00019263805388792	0.0263337821430145	0.0139855546983911	0.0263337821430145	1.26581056705708	PsoOvis1B002099	Pancreatic triacylglycerol lipase
PsoOvis1B003849T1	0.0106133295162582	0.376236885963313	0.344513890685896	0.134829666082985	6.92394634273924	0.0574217928899193	0.000940782514085885	0.0263277757699881	0.0189297320904366	0.0263277757699881	1.26972308322766	PsoOvis1B003849	protein_coding
PsoOvis1B012079T1	0.0106079483090784	0.376236885963313	-0.248886769616642	0.0973981106173076	7.84212518020507	0.0220963557859739	0.000436229205301397	0.0039549814933381	0.0137933587224305	0.0137933587224305	0.841545528664446	PsoOvis1B012079	translocon-associated protein subunit gamma-like
PsoOvis1B000950T2	0.0107551333267224	0.378983966362372	0.561335527150672	0.220083617363102	5.25202805945963	0.117436570808796	0.0237846120715765	0.00484951117384733	0.0488705858758657	0.0488705858758657	1.47563460507356	PsoOvis1B000950	protein_coding,protein_coding,protein_coding,protein_coding,protein_coding,protein_coding
PsoOvis1B004300T1	0.0107890303150504	0.378983966362372	-0.247151878841635	0.0969428856468616	8.57926762076483	0.0290294618598723	0.000170227242920268	0.0132100808763144	0.0139266573733905	0.0139266573733905	0.842558125040696	PsoOvis1B004300	Coatomer subunit gamma-2
PsoOvis1B008252T1	0.0108329875597617	0.378983966362372	-0.336982942829611	0.132251797050631	10.1432461123906	0.0550558965151761	3.96426131640925e-05	0.0261961641215178	0.018585816898371	0.0261961641215178	0.791695226131171	PsoOvis1B008252	LIM 1-like
PsoOvis1B009894T1	0.0107675585808038	0.378983966362372	-0.306531445480019	0.120201187620563	9.7197622680576	0.045526448726893	5.31052162146342e-05	0.0216193830418761	0.0166376309704146	0.0216193830418761	0.808583435665543	PsoOvis1B009894	ribosomal S3a
PsoOvis1B013116T1	0.0108245118519325	0.378983966362372	-0.377162298631651	0.148004664588453	7.03333198631805	0.0689618767406615	0.000962987261028256	0.0318950838488824	0.0178520946676332	0.0318950838488824	0.769950552360541	PsoOvis1B013116	protein_coding
PsoOvis1B013005T1	0.0109032949849196	0.380445075534013	-0.278218197973333	0.109285905351915	7.40815325583359	0.0375537006353637	0.000534239654588158	0.0173808740082933	0.0150888021810797	0.0173808740082933	0.82460882261053	PsoOvis1B013005	protein_coding
PsoOvis1B001719T3	0.0110307194083858	0.382859702116741	-0.269649061876367	0.106089035116661	8.90535594143326	0.0353190450176222	0.000310208685990755	0.0165721163719855	0.0143794163999183	0.0165721163719855	0.829521303800641	PsoOvis1B001719	microtubule-actin cross-linking factor 1,microtubule-actin cross-linking factor 1,microtubule-actin cross-linking factor 1
PsoOvis1B007354T2	0.0110503158928456	0.382859702116741	0.245504107547936	0.0966131817172645	8.09578298585723	0.019208403288669	0.000330817197850666	0.00107758685439473	0.0136703431244491	0.0136703431244491	1.18550693927273	PsoOvis1B007354	protein_coding,protein_coding
PsoOvis1B013048T1	0.0110586679657097	0.382859702116741	1.1357683295363	0.447005149687288	3.31084240424825	0.51295365018095	0.0471296736983686	0.11032375213619	0.252590732072063	0.252590732072063	2.19735555166807	PsoOvis1B013048	protein_coding
PsoOvis1B002037T1	0.0111788457779267	0.385020246444406	0.372029477314084	0.14663814908894	6.22869192890885	0.0525348215305873	0.00226857889049864	0.0114977235262633	0.0299855412618466	0.0299855412618466	1.29417209688861	PsoOvis1B002037	protein_coding
PsoOvis1B013695T1	0.0111531915227986	0.385020246444406	-0.2773906964132	0.109300932465739	7.58336054505423	0.0374197121424359	0.000833470566189255	0.017086570190631	0.0143928855801222	0.017086570190631	0.825081937718641	PsoOvis1B013695	ubiquitin protease
PsoOvis1B010457T2	0.0112186798517366	0.385396349855146	-0.479026720225477	0.188904632840895	5.8262598891252	0.074512037333961	0.0150785687293082	-0.00798849657059774	0.0384488717338221	0.0384488717338221	0.71746147904112	PsoOvis1B010457	Filamin-A C,protein_coding
PsoOvis1B004069T1	0.0114617894969095	0.389124706892816	0.570811926235097	0.225769482344875	4.98350597723007	0.148396758849151	0.0211928306245504	0.0421182722623057	0.0552649581128589	0.0552649581128589	1.48535927244526	PsoOvis1B004069	inactive dipeptidyl peptidase 10,Inactive dipeptidyl peptidase 10
PsoOvis1B006200T2	0.0114731795190094	0.389124706892816	0.524496392022477	0.207479219845214	5.44285101969423	0.0878839576365671	0.0189413513420803	-0.0122475787630951	0.0456300886592878	0.0456300886592878	1.43843137272215	PsoOvis1B006200	protein_coding,protein_coding
PsoOvis1B007355T1	0.0113867669426901	0.389124706892816	0.595301723565355	0.235241349280969	4.62705446526924	0.154660693005377	0.0122100411807122	0.0482217717960532	0.0707976974365838	0.0707976974365838	1.51078851708078	PsoOvis1B007355	homeobox Nkx-3.2-like-like
PsoOvis1B011532T1	0.0114239662031338	0.389124706892816	0.252575859778341	0.0998538462232157	9.14143097374195	0.0302949268582391	9.78185812368054e-05	0.0138478781380235	0.0148583673271176	0.0148583673271176	1.19133228140283	PsoOvis1B011532	Cysteine dioxygenase type 1
PsoOvis1B014229T1	0.0114173728931738	0.389124706892816	-0.260866338002437	0.103123161183524	7.96820100615508	0.0331766375378202	0.000348180872067705	0.0156033986866569	0.0136845756086613	0.0156033986866569	0.834586599882895	PsoOvis1B014229	Cytochrome c oxidase subunit 6A1, mitochondrial
PsoOvis1B003951T1	0.0116618191650091	0.394510359855291	-0.344316121281996	0.136513355425997	6.43083714788878	0.0468686566511737	0.00148252598440543	0.0126456980640576	0.0264713183300916	0.0264713183300916	0.78768127154048	PsoOvis1B003951	glycine dehydrogenase (decarboxylating), mitochondrial-like
PsoOvis1B003959T1	0.0116911690406512	0.394510359855291	-0.436387226453018	0.17307809212344	5.66785969029627	0.0612362606955094	0.00319634586887884	0.00193630072124888	0.0417376930907561	0.0417376930907561	0.738982842382177	PsoOvis1B003959	protein_coding
PsoOvis1B010182T1	0.0118678243573345	0.399460178936645	-1.60975728966165	0.639795352598099	3.24354878253368	1.18581294417643	0.34148743233846	0.169034298525022	0.272519707470729	0.272519707470729	0.327653468777431	PsoOvis1B010182	translation initiation factor IF-2-like isoform X3,protein_coding
PsoOvis1B005375T1	0.0119601014257394	0.401552120664182	0.446832739726285	0.177785898839498	5.89612932517296	0.0867166180346507	0.010484368382114	0.0230390926769627	0.0369273703571382	0.0369273703571382	1.36304457220371	PsoOvis1B005375	proclotting enzyme-like isoform X1,proclotting enzyme-like isoform X1
PsoOvis1B009636T2	0.0120261565161322	0.402755377395795	-0.701817620852684	0.279455426594793	7.7595639742656	0.24147879442573	0.00157682413184099	0.115566179048075	0.0139298278125675	0.115566179048075	0.614797148660348	PsoOvis1B009636	cathepsin B,cathepsin B
PsoOvis1B006953T1	0.0120759422186854	0.403409107350519	0.335611558938636	0.133714187441303	7.19783455359011	0.0455948097249049	0.0104050477030777	0.0043502950180949	0.0164141781815541	0.0164141781815541	1.26191222050688	PsoOvis1B006953	protein_coding,protein_coding
PsoOvis1B005840T4	0.0121741895064231	0.405674429827785	0.315492735156863	0.125841986720044	6.86039735626702	0.0363045958058003	0.00416256847474023	0.00389230155622496	0.0195917399577312	0.0195917399577312	1.24443660309565	PsoOvis1B005840	protein_coding,protein_coding,protein_coding,protein_coding
PsoOvis1B012062T1	0.0123176242419144	0.409430457657049	-0.447044498855719	0.178609770442905	5.75786773417094	0.0703717868236742	0.007940588531024	0.00508085101463367	0.0399115866154769	0.0399115866154769	0.733544046114099	PsoOvis1B012062	general transcription and DNA repair factor IIH helicase subunit XPB,general transcription and DNA repair factor IIH helicase subunit XPB
PsoOvis1B013040T2	0.0124683508575533	0.413409573582906	-0.24239123121946	0.0970106585062542	8.09536789093307	0.01951521565808	0.000446272891041682	0.00191518081702637	0.0136703289046839	0.0136703289046839	0.845343015482508	PsoOvis1B013040	protein_coding,protein_coding
PsoOvis1B005274T1	0.0125645047396791	0.415390111099688	-0.24067023570658	0.0964270004391443	8.28792818763328	0.0240312028710143	0.000232685483055459	0.00808550722256507	0.0137145641374807	0.0137145641374807	0.846352029568622	PsoOvis1B005274	ribosomal l22
PsoOvis1B012640T1	0.0125904122503019	0.415390111099688	-0.326296792174647	0.13077244903823	7.48768537607293	0.0524625990879872	0.000511053159952485	0.0251410969812323	0.014743313830025	0.0251410969812323	0.797581144012057	PsoOvis1B012640	protein_coding
PsoOvis1B007187T2	0.0126284845940332	0.41561745963918	-0.272208067154782	0.109141768716747	8.98994051641504	0.0365234803615865	0.000117848592380776	0.017750039925549	0.0145358806548989	0.017750039925549	0.828051230212133	PsoOvis1B007187	60S ribosomal protein L11,60S ribosomal protein L11
PsoOvis1B012003T1	0.0126888687499868	0.416576186129491	0.45567169715749	0.182825621807521	5.42374428177009	0.0791133266218675	0.0041968349818248	0.0168310624491144	0.045940977002135	0.045940977002135	1.37142116947442	PsoOvis1B012003	chitin deacetylase 1-like
PsoOvis1B001346T1	0.0128448761046256	0.420661802453452	0.240355902404497	0.0966044606339872	8.06605398971298	0.0194862558665024	0.000328423617593461	0.00236528628277918	0.0136702091039819	0.0136702091039819	1.18128403969379	PsoOvis1B001346	cyclin-L1-like
PsoOvis1B006283T1	0.0129329017371525	0.422063400052169	-0.269253983729051	0.108325041635062	8.30805277364232	0.0358304899004744	0.000224746351171744	0.0173767256166852	0.0137235576004458	0.0173767256166852	0.829748497079939	PsoOvis1B006283	elongation factor 1-beta
PsoOvis1B012292T2	0.0129510038728589	0.422063400052169	2.87597730475169	1.15728194994618	1.88985018720197	4.08853545123951	0.0747144061750237	1.93423786133181	1.2392723562212	1.93423786133181	7.34100357517346	PsoOvis1B012292	of very long chain fatty acids 6,of very long chain fatty acids 6
PsoOvis1B003810T1	0.0130818453328918	0.42528760107833	-0.349337658118951	0.140774917426233	6.73723034929537	0.0603921326656449	0.00231313004945753	0.0274132360150864	0.021220680782209	0.0274132360150864	0.784944383473046	PsoOvis1B003810	1 isoform X2,protein_coding
PsoOvis1B002269T1	0.0131979698367831	0.427381094157246	0.32673467490459	0.131833855101	7.16597078789698	0.0528828627564523	0.00200921915748465	0.0240610288687026	0.0166699070552344	0.0240610288687026	1.25417152944949	PsoOvis1B002269	IP6K3 kinase,protein_coding,IP6K3 kinase
PsoOvis1B005624T1	0.0132744971851677	0.427381094157246	0.302935981412672	0.122333189145014	6.77996134953722	0.0384999229811134	0.00184412234708487	0.0118669530663846	0.0206039914024998	0.0206039914024998	1.23365242612796	PsoOvis1B005624	protein_coding,protein_coding
PsoOvis1B009868T1	0.0132553092855002	0.427381094157246	-0.527315496046312	0.212898903072548	7.2212926905371	0.137809621226564	0.00105438492062227	0.0669345294736191	0.0162341011175591	0.0669345294736191	0.693844609371961	PsoOvis1B009868	protein_coding
PsoOvis1B010792T1	0.0132436039966861	0.427381094157246	-0.835296605770142	0.337200586631677	6.97268970099766	0.30540817927421	0.152114825131021	-0.0319997583924277	0.0184415283061003	0.0184415283061003	0.560467799779068	PsoOvis1B010792	mannosyl-oligosaccharide alpha-1,2-mannosidase IA isoform X1,protein_coding
PsoOvis1B014492T2	0.0133145350865029	0.427637200404812	0.383653438270683	0.154996238988806	7.63759847520362	0.0729855891298852	0.0061766407682344	0.0298591103827783	0.0142253419885592	0.0298591103827783	1.30464151129677	PsoOvis1B014492	protein_coding,protein_coding,protein_coding
PsoOvis1B002369T1	0.0133789278562288	0.428649081057183	-0.282873208116801	0.114360586076536	7.88598307001045	0.0396991879384094	0.000348825747092966	0.0192686897245601	0.0137417907022052	0.0192686897245601	0.821952421767877	PsoOvis1B002369	aldo-keto reductase family 1 member B1-like
PsoOvis1B003066T1	0.0134103583765358	0.428649081057183	-0.377783483592146	0.152782910989152	8.98409575243947	0.0708272496108872	0.000123377850480907	0.0348905489849979	0.0145245336896731	0.0348905489849979	0.769619104107669	PsoOvis1B003066	60S ribosomal protein L23
PsoOvis1B009533T1	0.0134567631245942	0.429103338965829	-0.243421240548246	0.0984934234008617	8.94560535791331	0.0281120375504131	9.96302196477797e-05	0.0128202040871017	0.0144518014601843	0.0144518014601843	0.844739699868345	PsoOvis1B009533	ribosomal L18a
PsoOvis1B000745T1	0.0135261020129073	0.429260508881051	-0.322715700343404	0.13067484571362	9.14757577840847	0.0517347253371734	0.00028294036828143	0.0253309325851361	0.0148726215487235	0.0253309325851361	0.799563377991608	PsoOvis1B000745	ribosomal L15,protein_coding
PsoOvis1B010911T1	0.0135074563087367	0.429260508881051	-0.25934527723132	0.10499375571322	9.67530913828596	0.0320549826717313	6.82984105740465e-05	0.0147779401207691	0.0164672346975768	0.0164672346975768	0.835466984401249	PsoOvis1B010911	muscle-specific protein 20
PsoOvis1B004850T1	0.0136857994689059	0.43329696228277	0.570873464340446	0.23155351000637	6.84342877811105	0.162109387281943	0.0333852835499579	0.0470402584444474	0.0197876016711683	0.0470402584444474	1.48542263174316	PsoOvis1B004850	CLIP-associating protein 1,CLIP-associating protein 1,protein_coding,protein_coding,CLIP-associating protein 1,CLIP-associating protein 1-like
PsoOvis1B001313T1	0.0138364211970055	0.434136894955243	-0.341104099636874	0.138576700323845	6.6277581590265	0.057949804283898	0.00143226625690297	0.0273729865520643	0.0229926763280511	0.0273729865520643	0.789436921742931	PsoOvis1B001313	LIM 1-like
PsoOvis1B007307T1	0.0137786883624032	0.434136894955243	0.237787325055822	0.0965444886617337	8.2714449520478	0.0248232534816086	0.000273440912034869	0.00955207145602462	0.0137078165243986	0.0137078165243986	1.17918275017822	PsoOvis1B007307	very-long-chain 3-oxoacyl-CoA reductase
PsoOvis1B009064T1	0.013757430394744	0.434136894955243	-0.363029383988753	0.147361138753521	6.20174340930952	0.0512596790786153	0.00207080014714397	0.0125824235864057	0.0305021576749577	0.0305021576749577	0.777530199430186	PsoOvis1B009064	leukocyte surface antigen CD53-like
PsoOvis1B014173T1	0.0138426123757205	0.434136894955243	-0.326618560247001	0.132700467342587	8.85743269288501	0.0531352020088761	0.000146253656030143	0.0262678673933812	0.0142980684572117	0.0262678673933812	0.797403277225944	PsoOvis1B014173	60S ribosomal L37-A
PsoOvis1B000348T1	0.0140037602137195	0.434736065176126	-0.357844592367667	0.14563300085953	6.24705850721693	0.0524397978908467	0.0021732799549666	0.0153566853010489	0.0296401764540612	0.0296401764540612	0.780329533026445	PsoOvis1B000348	muscle-specific protein 20
PsoOvis1B003765T1	0.0139809875932037	0.434736065176126	-1.36336716075738	0.554721320253325	5.93859677669302	0.926889896281803	0.0128334167924035	0.448740197922985	0.0359994765101854	0.448740197922985	0.388674089179814	PsoOvis1B003765	protein_coding
PsoOvis1B003982T1	0.0139745215875096	0.434736065176126	0.27406988016214	0.111504907664666	7.17829773898255	0.0307153710310189	0.00208051407796593	0.0081458375062734	0.0165695025719926	0.0165695025719926	1.20921424541231	PsoOvis1B003982	and SEC7 domain-containing 1-like isoform X2,protein_coding
PsoOvis1B004458T2	0.0139232812967919	0.434736065176126	-0.339624782726944	0.138101709459379	6.51305309924341	0.0489262718504728	0.00358750748903639	0.0143159599331835	0.0250206157443676	0.0250206157443676	0.790246813158095	PsoOvis1B004458	epidermal growth factor receptor kinase substrate 8 1,Epidermal growth factor receptor kinase substrate 8
PsoOvis1B012978T2	0.0140247961606823	0.434736065176126	0.483515980264867	0.196821027336953	5.15152609203789	0.088098736461599	0.00722512976786116	0.0152279021198267	0.0508826454350993	0.0508826454350993	1.39814693006183	PsoOvis1B012978	finger ZIC 1,finger ZIC 1
PsoOvis1B000929T1	0.0144823500840429	0.434878049417541	-0.251923544437307	0.103033209126047	7.35765331033209	0.0213036026239234	0.000580560017438893	0.00224939117176989	0.0153432032567787	0.0153432032567787	0.839775995658303	PsoOvis1B000929	Cationic amino acid transporter 2
PsoOvis1B001573T2	0.0144504620728676	0.434878049417541	-0.28025424824424	0.114582821204026	7.06392411357714	0.0342148474879435	0.00212906431749779	0.0111860786703276	0.0175647700551128	0.0175647700551128	0.823445887413979	PsoOvis1B001573	protein_coding,carboxylesterase 5A-like isoform X1
PsoOvis1B004045T1	0.0142905952282747	0.434878049417541	-0.458417651886704	0.187118818833775	7.68090518180091	0.105060165902492	0.000503891509943728	0.0520162870326772	0.0141075721380075	0.0520162870326772	0.727784054717064	PsoOvis1B004045	inactive pancreatic lipase-related protein 1
PsoOvis1B004569T2	0.0141058025060344	0.434878049417541	-0.352726058618367	0.143702492152312	8.3601575078068	0.062105189229476	0.000435349569023635	0.0305402598071543	0.0137507108405846	0.0305402598071543	0.78310297906208	PsoOvis1B004569	isocitrate dehydrogenase [NAD] subunit alpha, mitochondrial,isocitrate dehydrogenase [NAD] subunit alpha, mitochondrial
PsoOvis1B009141T1	0.0144778006683842	0.434878049417541	-0.289968230882354	0.118587458680838	8.83414357750379	0.0421000549039671	0.000141223534090528	0.0209532545004787	0.0142604161551429	0.0209532545004787	0.817920069510949	PsoOvis1B009141	ribosomal s16
PsoOvis1B009740T1	0.0144658515139518	0.434878049417541	0.271890201806669	0.111180601239367	9.00377047115337	0.037010635861878	0.0001338233716653	0.0184078657662554	0.0145630495169278	0.0184078657662554	1.20738869809341	PsoOvis1B009740	protein_coding,protein_coding
PsoOvis1B010015T1	0.0142020182214259	0.434878049417541	-0.242112775525489	0.0987363989200364	8.97157204608008	0.0243605639826656	0.000122825124537235	0.00834590632654918	0.0145004895830076	0.0145004895830076	0.845506191543469	PsoOvis1B010015	ribosomal S27
PsoOvis1B010982T1	0.0145394025267857	0.434878049417541	-0.325648820222725	0.133263117950636	7.8236006346978	0.0531250165608459	0.000361016612791638	0.0262775712960959	0.0138195090206234	0.0262775712960959	0.797939450011232	PsoOvis1B010982	glutathione peroxidase-like
PsoOvis1B011174T2	0.014386448859396	0.434878049417541	0.420063032424979	0.171631778500676	5.73771469307366	0.0845220100892671	0.00385223246107121	0.0356304234467362	0.0403339686258862	0.0403339686258862	1.33798601111828	PsoOvis1B011174	26S proteasome complex subunit SEM1,protein_coding
PsoOvis1B011919T1	0.0142050789020927	0.434878049417541	0.303041864193087	0.123587896130833	6.70679531871979	0.0428628286745674	0.00122251198553411	0.0179181345625665	0.0216884401195342	0.0216884401195342	1.23374297010206	PsoOvis1B011919	recognition particle 14 kda
PsoOvis1B012186T1	0.0144243011439019	0.434878049417541	-0.720250219430775	0.294397911783757	9.09590693935516	0.259632270132186	0.000103642575020165	0.129901553118935	0.0147556460369356	0.129901553118935	0.606992157019765	PsoOvis1B012186	viking, partial,ethanolamine-phosphate cytidylyltransferase,ethanolamine-phosphate cytidylyltransferase,protein_coding
PsoOvis1B013111T2	0.0145315793308357	0.434878049417541	0.460401346311016	0.188392034017394	5.53146698055135	0.0796680998439143	0.00906527289612426	0.0110313270268945	0.0441720648256924	0.0441720648256924	1.37592453618922	PsoOvis1B013111	protein_coding,protein_coding,protein_coding
PsoOvis1B013326T3	0.0145513999580031	0.434878049417541	-0.649631766749803	0.265876904102818	6.80552899417944	0.18871979713074	0.0857758994186193	-0.00813419014412053	0.0202598927843292	0.0202598927843292	0.637442993744727	PsoOvis1B013326	ATP-dependent 6-phosphofructokinase,protein_coding,ATP-dependent 6-phosphofructokinase,ATP-dependent 6-phosphofructokinase
PsoOvis1B013573T1	0.0142840222223711	0.434878049417541	-0.240225010033892	0.0980494112506833	8.55762147367416	0.0238631899167164	0.000515748041200587	0.00767271856252677	0.0139047825287078	0.0139047825287078	0.846613259968161	PsoOvis1B013573	actin-interacting protein 1-like protein,actin-interacting protein 1-like protein,protein_coding
PsoOvis1B013586T1	0.0145454136630328	0.434878049417541	-0.817479976501974	0.334552356186223	7.54908567838709	0.334792388430204	0.000502303510863252	0.167385615033767	0.0145103278037403	0.167385615033767	0.567432238161483	PsoOvis1B013586	cuticle 1
PsoOvis1B014537T1	0.0144784483224916	0.434878049417541	-0.261654050190904	0.107008597083065	9.70143689058784	0.0342798604140138	6.72726127062395e-05	0.0171089871618223	0.0165666540222621	0.0171089871618223	0.834131039576039	PsoOvis1B014537	protein_coding
PsoOvis1B000083T1	0.0146570990313634	0.436175330005039	-0.460071177575566	0.188496396275508	5.30317922241348	0.104020719423997	0.00534303171342881	0.0453083094031551	0.0479533053998514	0.0479533053998514	0.726950392561324	PsoOvis1B000083	protein_coding
PsoOvis1B004834T1	0.0146602556712625	0.436175330005039	-0.533450497039142	0.218567703093581	4.78510090852472	0.111553545158718	0.00864582800178158	0.024082566149876	0.0630119332516243	0.0630119332516243	0.690900328520545	PsoOvis1B004834	lysosomal alpha-glucosidase-like
PsoOvis1B003394T1	0.0147179096436434	0.436915406770875	0.238198771129008	0.0976525884149744	7.81990284088315	0.0250338456541026	0.000479002982598036	0.00953630862226651	0.0138250390536185	0.0138250390536185	1.17951909243243	PsoOvis1B003394	long-chain-fatty-acid--CoA ligase 4-like
PsoOvis1B008045T1	0.0148651795655544	0.438358359356803	-0.236763785207955	0.0972077548828594	8.62476303296196	0.0259841401209161	0.000198131278676965	0.0112606351277191	0.0139758901353721	0.0139758901353721	0.848646840650814	PsoOvis1B008045	ATP synthase subunit gamma, mitochondrial,protein_coding
PsoOvis1B011531T1	0.014852391911741	0.438358359356803	0.484713356300984	0.198982607180627	5.04784500182305	0.0905626158996376	0.0059959551044466	0.0191021756038885	0.0533951618361528	0.0533951618361528	1.39930781472086	PsoOvis1B011531	XP_027193820.1uncharacterized protein LOC113788561 isoform X1
PsoOvis1B013137T2	0.0148023086520787	0.438358359356803	-0.418735199222687	0.171811354761863	6.19362757480638	0.086256414966248	0.0136187604108204	0.0284495706464658	0.0306599520268398	0.0306599520268398	0.748080173638764	PsoOvis1B013137	protein_coding,protein_coding,protein_coding
PsoOvis1B009302T1	0.0149707591079652	0.440497236534367	-0.320026383700593	0.131531080167979	8.96324568608372	0.0514855759395298	0.000133668114589861	0.0258169694606431	0.0144847066082633	0.0258169694606431	0.801055227927741	PsoOvis1B009302	ribosomal L27a
PsoOvis1B013918T1	0.0150477642688827	0.4417877751981	-0.32865409103462	0.135180313583361	6.45693764494803	0.03617122724853	0.00139310332480715	0.00331586390318323	0.0260174724459366	0.0260174724459366	0.796278996382273	PsoOvis1B013918	transporter 17
PsoOvis1B008887T1	0.0153090071466191	0.447605938605235	-0.475516465980673	0.196090453986404	11.9598797518505	0.113976532199137	8.59305011955394e-06	0.0576686061667715	0.0371980489844924	0.0576686061667715	0.719209276388011	PsoOvis1B008887	actin
PsoOvis1B014709T1	0.0153130998577528	0.447605938605235	-0.257189925735835	0.106062589208306	7.24039400864228	0.0263868404888455	0.000781034977707629	0.00739751892084761	0.0160928742666472	0.0160928742666472	0.836716084698332	PsoOvis1B014709
PsoOvis1B004054T1	0.015526306772255	0.448915711426003	-0.288748808491809	0.119324388411421	6.84150494971066	0.0420987339253432	0.000961395476339103	0.0203960690283005	0.0198104329971814	0.0203960690283005	0.81861169986492	PsoOvis1B004054	3-oxoacyl-acyl-carrier-protein reductase fabg-like
PsoOvis1B004830T1	0.0154660226764901	0.448915711426003	-0.27960135918555	0.115476744068874	6.92518484384693	0.0388704718450827	0.00108510657603291	0.0181866382084181	0.0189172110550894	0.0189172110550894	0.823818620710097	PsoOvis1B004830	protein_coding
PsoOvis1B005053T1	0.0154558267389999	0.448915711426003	0.274803566255488	0.113483997506368	7.74892367974263	0.0265383359698504	0.0053667782787491	-0.000512733326461497	0.013951148256289	0.013951148256289	1.20982935066917	PsoOvis1B005053	Ubiquitin carboxyl-terminal hydrolase 34,Ubiquitin carboxyl-terminal hydrolase 34
PsoOvis1B008700T1	0.0155215043436256	0.448915711426003	-0.392893052580293	0.162354068529459	5.88658673713681	0.0554067082872307	0.00240237479542691	0.00896915402641378	0.0371358905566757	0.0371358905566757	0.761600825458597	PsoOvis1B008700	KRAB-A domain-containing protein
PsoOvis1B013500T1	0.0154105314897742	0.448915711426003	0.782350635082876	0.322940463072257	3.90901720105925	0.293787467246289	0.0240981799800533	0.113608960497341	0.132337634053932	0.132337634053932	1.71993093666417	PsoOvis1B013500	maintenance of chromosomes 1A
PsoOvis1B009011T3	0.0157189885372671	0.452523538257522	0.39878690842038	0.165103472600228	6.37242472461399	0.0776675616863148	0.0134434024900694	0.0240044252450169	0.0274453325069117	0.0274453325069117	1.31839886755123	PsoOvis1B009011	protein_coding,protein_coding,protein_coding
PsoOvis1B014184T1	0.0157007324701177	0.452523538257522	-0.256005072121174	0.10597118738934	8.89081561438812	0.0331374501535778	0.000359894328506116	0.0164849445065538	0.0143541817336222	0.0164849445065538	0.83740354342143	PsoOvis1B014184	ribosomal S24,ribosomal S24
PsoOvis1B004212T1	0.0159224109700622	0.453482512435811	-0.240349007094835	0.0997013668463268	7.57806920246277	0.021343054926025	0.000500114086946434	0.00451583761628245	0.0144104297395923	0.0144104297395923	0.84654049819812	PsoOvis1B004212	disintegrin and metalloproteinase with thrombospondin motifs family
PsoOvis1B007576T1	0.0158867735817315	0.453482512435811	-0.238622638382082	0.0989516924546087	9.00691327505476	0.0250969449923946	0.000117869842514777	0.00990052506731896	0.0145692863169324	0.0145692863169324	0.847554098257693	PsoOvis1B007576	Der f 29 allergen
PsoOvis1B010005T2	0.0158964831456277	0.453482512435811	0.729713639282708	0.302624563081514	6.03581132352599	0.269642550022897	0.0143718220566964	0.123000617213719	0.0338972689636888	0.123000617213719	1.65830990082187	PsoOvis1B010005	glutamate decarboxylase-like,glutamate decarboxylase-like,glutamate decarboxylase-like
PsoOvis1B010111T1	0.015860486745291	0.453482512435811	-0.233051909683582	0.0966174387012383	8.38489458035868	0.0258566944525242	0.000236832218201977	0.011716588619767	0.0137655619735793	0.0137655619735793	0.850833115086222	PsoOvis1B010111	low-density lipoprotein receptor-related protein 2
PsoOvis1B011656T1	0.0158976845141055	0.453482512435811	-0.241043307098661	0.0999658706027898	7.88369796121992	0.0230487406301881	0.00124564540733465	0.00577707691900331	0.0137441175207259	0.0137441175207259	0.846133196829174	PsoOvis1B011656	calcium-binding mitochondrial carrier aralar1,protein_coding
PsoOvis1B013653T1	0.0159977360225419	0.454656339966867	0.464971333841564	0.193016881014687	5.17066143153769	0.0919116083551923	0.00541047493414216	0.0284046575244468	0.0504727996008146	0.0504727996008146	1.38028992694702	PsoOvis1B013653	protein_coding
PsoOvis1B004328T1	0.0161008052564413	0.456611985666182	-0.533490408698074	0.221675987416341	5.62054290323642	0.110923288693527	0.0310891016171101	0.00083550318498497	0.0426212634784042	0.0426212634784042	0.690881215266486	PsoOvis1B004328	cytochrome P450 4C1-like,cytochrome P450 4C1-like
PsoOvis1B010827T1	0.016248002787633	0.459808129843651	0.241154865268422	0.100343363635081	7.54240203610452	0.0264345570718335	0.000568907511550971	0.0106659129372541	0.0145342784268521	0.0145342784268521	1.1819384146235	PsoOvis1B010827	protein_coding
PsoOvis1B007872T2	0.0163108153979483	0.460607750930622	-3.41886239610532	1.42340776669849	2.29634099933952	5.60358271423426	2.24738461499892	0.373861246480279	0.791749890447447	0.791749890447447	0.0935017776486854	PsoOvis1B007872	p450 9,p450 9,p450 9
PsoOvis1B002144T1	0.0163671363071003	0.461221056738562	0.318270754679906	0.132578334093485	6.5172992167748	0.0472793499699627	0.00142090761588732	0.0196921773648721	0.0249446143906184	0.0249446143906184	1.24683516942002	PsoOvis1B002144	of rna polymerase ii transcription subunit 29
PsoOvis1B001161T1	0.0164247338115784	0.461867672942044	-0.402167243600902	0.167615900266032	6.47881721237934	0.0759356796977821	0.0165114043361575	0.0177562608514902	0.025631230696831	0.025631230696831	0.756720668987459	PsoOvis1B001161	cation-transporting atpase 13a3,cation-transporting atpase 13a3,protein_coding,cation-transporting atpase 13a3,cation-transporting atpase 13a3,protein_coding
PsoOvis1B004985T1	0.0164995556227262	0.462057120760573	0.402230417156866	0.167758613668635	5.80213438157234	0.0611625918387345	0.00324531704423905	0.0125369320718591	0.0389691116457946	0.0389691116457946	1.32154945743594	PsoOvis1B004985	protein_coding
PsoOvis1B006507T1	0.0165233200284043	0.462057120760573	-0.277027277694307	0.115565439281518	7.49513120236225	0.0390496786836116	0.000583932242547995	0.0194491238919474	0.0147135052245417	0.0194491238919474	0.825289804233735	PsoOvis1B006507	delta-1-pyrroline-5-carboxylate synthase
PsoOvis1B008529T1	0.0165354675221542	0.462057120760573	-1.58156666029588	0.65984469574384	2.65216763664903	1.24450253285722	0.121522177106996	0.496098576104724	0.531570356644925	0.531570356644925	0.334118863206323	PsoOvis1B008529	protein_coding
PsoOvis1B012857T1	0.0165788944249602	0.462301430523629	-0.231392984039226	0.0965780916788886	8.08870561410553	0.0257856609601456	0.000320843154805897	0.0118327156469096	0.0136701485336978	0.0136701485336978	0.851812033467757	PsoOvis1B012857	vascular non-inflammatory molecule 2
PsoOvis1B008802T1	0.0167208256824729	0.465285773531692	0.651839375642416	0.272418172716997	4.81338552411018	0.180498765573278	0.0495635343835936	0.0167244582187939	0.0617539568561082	0.0617539568561082	1.57117009529943	PsoOvis1B008802	junction zo-1,junction zo-1,junction zo-1
PsoOvis1B007833T1	0.0168814740565851	0.468777432708797	0.233814830788521	0.0978599923139156	8.80590405981894	0.0189604197653756	0.000148471136420555	0.00305103790904911	0.0142163960070989	0.0142163960070989	1.17594030923402	PsoOvis1B007833	protein_coding
PsoOvis1B001632T1	0.0170799667257324	0.471283654963346	-0.236702160958345	0.0992469468027117	9.05337142298891	0.0267154432626271	0.000110724152874592	0.0122731125495285	0.0146642105216158	0.0146642105216158	0.848683091098901	PsoOvis1B001632	t-complex protein 1 subunit alpha-like
PsoOvis1B010347T1	0.0170810550781343	0.471283654963346	-0.465357423221696	0.195121823921556	5.37647983004036	0.0822759346296613	0.0103942685536489	0.0112415754781017	0.0467145207020633	0.0467145207020633	0.724291614046722	PsoOvis1B010347	protein_coding,protein_coding
PsoOvis1B010739T1	0.0171485162170623	0.471283654963346	-0.664690808258451	0.278870821945441	6.20882477775506	0.225866883574012	0.0748267530840642	0.0418266499147249	0.0303652986844218	0.0418266499147249	0.63082388519258	PsoOvis1B010739	synthase [glutamine-hydrolyzing]-like,protein_coding
PsoOvis1B011022T1	0.0171357582616354	0.471283654963346	0.488203600513729	0.204802132517513	4.93898066213165	0.110787731644029	0.00618227766088394	0.0429238535611892	0.0567335925646974	0.0567335925646974	1.40269719248728	PsoOvis1B011022	phosphotriesterase-related protein-like
PsoOvis1B011815T1	0.0170672998411903	0.471283654963346	-0.239785629310158	0.100528311811316	7.65482297062282	0.0293762741778602	0.000494348308747319	0.0146645639047025	0.0141768033895223	0.0146645639047025	0.84687113996859	PsoOvis1B011815	peroxiredoxinperoxiredoxin-4-like-like
PsoOvis1B000198T1	0.0174009781070268	0.472378079813768	-0.296538973331337	0.124694501300581	6.89224959049848	0.0450390711968412	0.00101231967786351	0.0223107583040372	0.0192516495698923	0.0223107583040372	0.81420332977745	PsoOvis1B000198	cysteine ase
PsoOvis1B000434T1	0.0173546319006675	0.472378079813768	0.296268353063028	0.124529219615359	6.95479399782778	0.0449415129536167	0.00105635393115086	0.0222049358758648	0.0186195620479954	0.0222049358758648	1.22796407402224	PsoOvis1B000434	E3 ubiquitin-protein ligase RNF126-A isoform X2
PsoOvis1B000899T3	0.0173448694811123	0.472378079813768	0.700359508546476	0.294353479678764	4.39858142856913	0.158483774890309	0.0451201420282519	-0.0309542138696641	0.0848458144702431	0.0848458144702431	1.62490965729808	PsoOvis1B000899	protein_coding,protein_coding,protein_coding
PsoOvis1B006897T1	0.0173182924837482	0.472378079813768	0.372314355350257	0.15644251303302	6.02021093173378	0.0646527562517754	0.00248039790408319	0.026353805210682	0.0342309919220467	0.0342309919220467	1.29442767245913	PsoOvis1B006897	tyrosineSRK2-likeprotein kinase Src64B
PsoOvis1B007473T1	0.0173843330982027	0.472378079813768	-0.240250849004541	0.10101038355974	7.48888880031064	0.0254754148498837	0.000566179550930754	0.00963291259364846	0.0147384668293979	0.0147384668293979	0.846598097082965	PsoOvis1B007473	protein_coding
PsoOvis1B013767T3	0.0173970706937653	0.472378079813768	-2.94371078396314	1.2377859251902	1.9218371518103	4.43458676611232	1.10143297730797	1.19226303797461	1.19673801759047	1.19673801759047	0.12997348247592	PsoOvis1B013767	protein_coding,protein_coding,protein_coding,protein_coding,protein_coding
PsoOvis1B008757T3	0.017476864437574	0.473473833513056	3.67961916388349	1.54832310051482	3.70498184576806	6.938644465671	3.18421470839752	0.411741926984236	0.163154880713136	0.411741926984236	12.8137350830701	PsoOvis1B008757	partial,partial,non_sense_mediated_decay
PsoOvis1B001529T1	0.0176240504732589	0.475528276838194	-0.537241791049745	0.226357337544935	4.71594948154192	0.127877094060576	0.0106034926290429	0.0410070966778012	0.0662529737616048	0.0662529737616048	0.689087078031041	PsoOvis1B001529	KAH7643846.1hypothetical protein HUG17_6208
PsoOvis1B010036T1	0.0176003999303121	0.475528276838194	-0.229408326009605	0.0966369549426597	8.00119218653294	0.0260819646605509	0.000331910266845274	0.0125349780428953	0.0136761413240392	0.0136761413240392	0.852984643681524	PsoOvis1B010036	oxysterol-binding protein-related 1-like
PsoOvis1B009848T1	0.0177553336253323	0.477138794137205	0.233411815060951	0.0984576944780545	7.6776168803755	0.0216700937623082	0.000424858864249478	0.00623235505986776	0.0141160175386514	0.0141160175386514	1.17561185710997	PsoOvis1B009848	actin-related protein 2/3 complex subunit 2
PsoOvis1B011179T2	0.0177328512443307	0.477138794137205	-0.586871398148273	0.247505005329701	8.36321707657844	0.176835884585259	0.0305340703589673	0.0613540211359155	0.0137524791635325	0.0613540211359155	0.665785152068858	PsoOvis1B011179	calcium-transporting ATPase sarcoplasmic/endoplasmic reticulum type-like isoform X1,protein_coding,protein_coding,protein_coding
PsoOvis1B006659T4	0.0179574436145106	0.481599126635437	3.25222138070625	1.37427805243338	3.05637034083308	4.97881082771731	2.49622005808684	-0.239060489361264	0.336740190013286	0.336740190013286	9.52831679735856	PsoOvis1B006659	partial,partial,nephrin-like, partial,protein_coding
PsoOvis1B009680T1	0.0180122814975441	0.482099799358968	-0.456169814597551	0.192853832651476	5.22192012335962	0.0712303799804618	0.00634909688461538	0.00465479068472554	0.0494398042679298	0.0494398042679298	0.7289188858608	PsoOvis1B009680	Mitochondrial 10-formyltetrahydrofolate dehydrogenase
PsoOvis1B004347T1	0.0181175934653729	0.482564806581984	-0.301263398635588	0.127480800675733	8.5052644615075	0.0467295160563505	0.000180826830437226	0.0241962049809518	0.013855974934591	0.0241962049809518	0.811541401073484	PsoOvis1B004347	ribosomal s12
PsoOvis1B004683T4	0.0182106757979397	0.482564806581984	0.478459954578196	0.202625100714566	6.11461891856591	0.117735475668165	0.0293409604848913	0.0319819110497012	0.0322444366744905	0.0322444366744905	1.393255602352	PsoOvis1B004683	zinc finger domain-containing 7-like isoform X1,membrane DGCR2 IDD,zinc finger domain-containing 7-like isoform X1,protein_coding
PsoOvis1B011854T1	0.0181784583051627	0.482564806581984	-0.353758021598066	0.14977289118726	7.42982130441702	0.0644617240750024	0.000567020899428339	0.033080857502458	0.0149897371289876	0.033080857502458	0.782543024047389	PsoOvis1B011854	histone H4
PsoOvis1B014410T3	0.0181935575085457	0.482564806581984	-0.486096833886239	0.205828880214981	9.6481261593777	0.121725673090931	0.000160392482434662	0.0633878994133949	0.0163659945142576	0.0633878994133949	0.713954067540714	PsoOvis1B014410	protein_coding,protein_coding,protein_coding,protein_coding
PsoOvis1B014550T3	0.0180957165121541	0.482564806581984	0.470359261320452	0.198996685682561	8.0831815122174	0.11389096750815	0.0104772109051715	0.0489223104637944	0.0136700672973423	0.0489223104637944	1.38545443236599	PsoOvis1B014550	protein_coding,protein_coding,protein_coding,protein_coding
PsoOvis1B006533T1	0.0184202197198079	0.48714902508992	-0.306745472182543	0.130138960997121	6.60449099438008	0.0444234624536863	0.00200865819107361	0.0182358756118504	0.0233955655630415	0.0233955655630415	0.808463489588654	PsoOvis1B006533	solute carrier organic anion transporter family member 2a1-like,solute carrier organic anion transporter family member 2a1-like
PsoOvis1B002586T4	0.0185052075581236	0.487603802186492	4.16262802357755	1.76730674002287	3.15487980781164	8.94628935479827	0.78680312629131	3.89825654370411	0.301238650217069	3.89825654370411	17.9091880182293	PsoOvis1B002586	division control 42 homolog,protein_coding,protein_coding,Rho-related GTP-binding,Rho-related GTP-binding, partial
PsoOvis1B007272T1	0.0185105802315526	0.487603802186492	0.460977932613844	0.195724122307455	5.12445586960401	0.0883418855107484	0.00597360292428092	0.0247660085803041	0.0514882951552546	0.0514882951552546	1.37647454694865	PsoOvis1B007272	protein_coding
PsoOvis1B002430T1	0.0185767167347081	0.48785681450875	0.383459746743259	0.162902774629122	6.08638635384157	0.0741772807020155	0.00697654317998769	0.0306045411828794	0.0328294277928121	0.0328294277928121	1.30446636614311	PsoOvis1B002430	protein_coding,protein_coding
PsoOvis1B006178T2	0.0185933874837156	0.48785681450875	-0.426374846832458	0.181159787997554	7.08573342026062	0.0939212955482028	0.00810162686778556	0.0411266763131924	0.0173648032107041	0.0411266763131924	0.744129259804113	PsoOvis1B006178	IST1 homolog,protein_coding,IST1 homolog,IST1 homolog
PsoOvis1B003580T1	0.0187399258826606	0.490611722784911	0.441627726257581	0.187873573600424	8.47919272556528	0.100866290168706	0.000187595204712625	0.0527571242813785	0.0138338241638088	0.0527571242813785	1.35813578529914	PsoOvis1B003580	translation initiation factor 4E-binding 2
PsoOvis1B005184T1	0.0187900576809131	0.490611722784911	0.583997699646436	0.248544553318245	6.08646801989541	0.176445267938698	0.0118801274548555	0.0807814650213937	0.032827723208488	0.0807814650213937	1.49899721162719	PsoOvis1B005184	suppressor 1,protein_coding,protein_coding,protein_coding,protein_coding
PsoOvis1B005619T1	0.0188088071380516	0.490611722784911	2.87023399707384	1.22174072471401	1.49314800797155	3.22434109318271	0.338092665582912	0.602992501661048	1.90088293205417	1.90088293205417	7.31183744483899	PsoOvis1B005619	Adult-specific rigid cuticular,Adult-specific rigid cuticular
PsoOvis1B004684T1	0.018953417896294	0.493418178007231	-0.338590503200366	0.144299301459405	6.90408056063571	0.0593798047392498	0.00103161458595571	0.0302018180165527	0.0191311978919888	0.0302018180165527	0.790813550496211	PsoOvis1B004684	XP_027201102.1uncharacterized protein LOC113795114
PsoOvis1B009405T1	0.0190038546939796	0.493766821083925	-0.234918834262583	0.100159158612215	9.17606266944318	0.0278535061485473	0.000107863050908572	0.014013947625542	0.0149399225299518	0.0149399225299518	0.849732803593227	PsoOvis1B009405	valine--tRNA ligase
PsoOvis1B004088T1	0.0191766231072507	0.494410964656045	0.852089930948567	0.363817660618676	3.67876920778421	0.28268871425027	0.0307701700349576	0.0503192538689039	0.167774765232112	0.167774765232112	1.80511397388959	PsoOvis1B004088	protein_coding
PsoOvis1B004141T1	0.019095953470226	0.494410964656045	-0.244419993787087	0.104290202151203	7.31575965382045	0.026364923588751	0.000728038591653896	0.00982519088320532	0.0155866308054544	0.0155866308054544	0.844155103318288	PsoOvis1B004141	30 mite allergen
PsoOvis1B009543T1	0.0191770176852859	0.494410964656045	-0.301463019718415	0.12871637866365	9.42175673755769	0.0471454730408636	7.10388174034432e-05	0.0247808203870226	0.0156064381448799	0.0247808203870226	0.811429118462535	PsoOvis1B009543	ribosomal s9
PsoOvis1B010670T2	0.0191114090175589	0.494410964656045	-0.508176680822289	0.216858995467952	6.92400792272933	0.0939548819879927	0.0516126264645007	-0.0310103510788445	0.0189291094085532	0.0189291094085532	0.703110487685677	PsoOvis1B010670	group osa,group osa
PsoOvis1B004337T1	0.0193022353976416	0.496678562963639	-0.487446230448257	0.208342234805491	4.91848782828191	0.0732259182390299	0.0076456005455661	-0.00521463808860899	0.0574641296600532	0.0574641296600532	0.713286596782647	PsoOvis1B004337	protein_coding
PsoOvis1B002675T2	0.0193550090721328	0.497076909291827	0.415504130385112	0.177670501565537	7.03089888662259	0.0896732732619857	0.00598811607914143	0.0413620946106829	0.0178752635417654	0.0413620946106829	1.33376466179911	PsoOvis1B002675	-relrasras-relatedted gtp-binding a,protein_coding
PsoOvis1B007209T1	0.0194806205762443	0.498382325644453	-0.468378755702289	0.200487110265361	5.86348138615227	0.0929525246970227	0.0226524542246998	0.0112712045991197	0.0376401678491325	0.0376401678491325	0.722776369390659	PsoOvis1B007209	acid phosphatase type 7,acid phosphatase type 7
PsoOvis1B011781T1	0.0194729612002806	0.498382325644453	0.413156094464007	0.176838203580758	6.05429582543158	0.0630633106000173	0.0134033047682578	0.00141409908448146	0.0335043206002467	0.0335043206002467	1.33159567935138	PsoOvis1B011781	partial,protein_coding
PsoOvis1B012156T1	0.0195773383280032	0.499233868444054	0.225853692053855	0.0967522321709302	8.02492342251338	0.0242436466955372	0.000368510985489521	0.0108073385535478	0.0136729806595968	0.0136729806595968	1.16946905874208	PsoOvis1B012156	protein_coding
PsoOvis1B013792T5	0.0195888148545458	0.499233868444054	-0.230791967108265	0.0988770018458995	8.15303963953237	0.0224788451850756	0.000989334567421816	0.00713487238328486	0.0136756576736292	0.0136756576736292	0.852166966487258	PsoOvis1B013792	multivesicular body 4b,protein_coding,protein_coding,protein_coding,protein_coding
PsoOvis1B006372T1	0.0198745661058527	0.504586841190305	-0.294308403771133	0.126382726366473	10.9076748973992	0.0390136601682781	1.79521413462353e-05	0.0162675843701353	0.0239409381443878	0.0239409381443878	0.815463153795828	PsoOvis1B006372	translation elongation factor 2-like,translation elongation factor 2-like
PsoOvis1B010898T2	0.0198444764481607	0.504586841190305	-0.350027128010069	0.150272962944071	6.25008552031001	0.0638540531732813	0.00331685047354026	0.030556094614445	0.0295837986394402	0.030556094614445	0.784569344948556	PsoOvis1B010898	polyadenylation element-binding 3,polyadenylation element-binding 3,non_sense_mediated_decay
PsoOvis1B004742T1	0.0201261524739331	0.510002825713031	-3.20280661388412	1.37815126693761	2.01423291072471	4.5645039324918	1.76741537458992	0.091475713797383	1.0815359972527	1.0815359972527	0.108607330442199	PsoOvis1B004742	leucine zipper and W2 domain-containing 1-like,protein_coding,protein_coding
PsoOvis1B003130T1	0.0203199904982378	0.512387805200135	0.547750737942559	0.236060152144164	4.95785176786639	0.156878535791377	0.0180452395485	0.0655413535969886	0.0560920669065735	0.0655413535969886	1.46180486281788	PsoOvis1B003130	finger 62,finger 62
PsoOvis1B005704T1	0.0203355952397683	0.512387805200135	-0.244081168204807	0.105202971871277	9.68681122040666	0.026724284837168	9.07525824871923e-05	0.0109737472118902	0.0165107453533358	0.0165107453533358	0.844353381489248	PsoOvis1B005704	ribosomal l26
PsoOvis1B009831T3	0.0203067184658179	0.512387805200135	0.334212226379844	0.144017767301553	7.1707510359696	0.0583986844367612	0.00376130086115434	0.0273503750866322	0.0166307554452092	0.0273503750866322	1.26068883046024	PsoOvis1B009831	Lysosome-associated membrane glycoprotein 1-like,protein_coding,protein_coding
PsoOvis1B007469T1	0.0204530101142393	0.514373909080559	0.569266895114396	0.245592564423884	4.50715105791475	0.154269303026032	0.0127728742280141	0.0585394553520807	0.0777006873224356	0.0777006873224356	1.48376940222485	PsoOvis1B007469	protein_coding
PsoOvis1B001124T1	0.0205402425601783	0.515594902230917	0.305601451406565	0.131933452999429	6.6938822798324	0.0457399581432957	0.00421633158329994	0.0179365234326446	0.0218933224472288	0.0218933224472288	1.23593378354591	PsoOvis1B001124	protein_coding,protein_coding,protein_coding,protein_coding
PsoOvis1B002560T1	0.0207714623329411	0.520418837285285	-0.297855570772555	0.128823973300809	8.96162379801362	0.0465301216284821	0.000145540226003498	0.024747883919508	0.0144816510476622	0.024747883919508	0.813460630178651	PsoOvis1B002560	40S ribosomal protein S13,40S ribosomal protein S13
PsoOvis1B006941T2	0.0209866682969172	0.5245470209024	-0.389635103855696	0.168802969462097	5.87264503969954	0.0510785727558785	0.00530135581965771	0.00161604231645075	0.0374403079291748	0.0374403079291748	0.763322644769966	PsoOvis1B006941	domain-containing 3-like isoform X1,domain-containing 3-like isoform X1
PsoOvis1B012947T5	0.0210149380420048	0.5245470209024	-0.273118314012143	0.118350054774356	7.18124430220378	0.030184126882922	0.00446432913318264	0.00529322442715679	0.0165457740644569	0.0165457740644569	0.827528948454022	PsoOvis1B012947	protein_coding,protein_coding,protein_coding,protein_coding,protein_coding
PsoOvis1B000801T2	0.0211445557333161	0.524833861023035	0.286024814291532	0.124067686330643	7.07354510216096	0.0420179016932458	0.00561315600360276	0.0162303982165144	0.0174760301835555	0.0174760301835555	1.21927606539089	PsoOvis1B000801	ubiquitous 1,ubiquitous 1
PsoOvis1B003208T1	0.0211396871966681	0.524833861023035	0.425805230696698	0.18469263230942	5.39704978574097	0.0706838097707538	0.00479049879366104	0.01557297798653	0.0463765538504128	0.0463765538504128	1.34332205990513	PsoOvis1B003208	protein_coding
PsoOvis1B005702T1	0.0211413955629717	0.524833861023035	0.264665261306837	0.114799837384406	6.96646529525355	0.0248521227757627	0.00126523254386303	0.00353203322235898	0.0185032714513661	0.0185032714513661	1.20135727445016	PsoOvis1B005702	protein_coding
PsoOvis1B010414T3	0.0214504308590963	0.531436418068577	-3.77275179619245	1.64035469782181	2.83046322744149	7.49901307630133	1.67067560386799	2.36546969813115	0.434740419235361	2.36546969813115	0.0731625010156075	PsoOvis1B010414	zap-70 kinase SYK,serine/threonine-protein kinase SYK,serine/threonine-protein kinase SYK
PsoOvis1B011776T2	0.0215150407380346	0.532048196655404	-0.316127726172898	0.137517261502427	7.73915764861252	0.0526742184299258	0.00332526240276911	0.0250412334139211	0.0139714664711442	0.0250412334139211	0.803222881848252	PsoOvis1B011776	unconventional myosin-IXa-like isoform X2,unconventional myosin-IXa-like isoform X2
PsoOvis1B002871T1	0.0218857521286136	0.54021331504128	0.275428712652153	0.120151518009417	6.79960885162518	0.0263494608936957	0.00131677183730186	0.00317218837235959	0.0203378090826489	0.0203378090826489	1.21035370566117	PsoOvis1B002871	titin isoform x1,titin isoform x1,titin isoform x1
PsoOvis1B001128T1	0.0226780316591968	0.545705628969728	-0.26574074696381	0.116613538997064	9.2894743667182	0.0375039043519686	9.02971391090465e-05	0.0203077790770206	0.0152280923409198	0.0203077790770206	0.831771554719304	PsoOvis1B001128	Nucleoside diphosphate kinase
PsoOvis1B001161T4	0.0226170728753945	0.545705628969728	-0.234871253504766	0.10302085587546	7.98776392555404	0.0272240483850682	0.00224133487065524	0.0111020359645929	0.0136786102473132	0.0136786102473132	0.849760828641012	PsoOvis1B001161	cation-transporting atpase 13a3,cation-transporting atpase 13a3,protein_coding,cation-transporting atpase 13a3,cation-transporting atpase 13a3,protein_coding
PsoOvis1B003357T1	0.0227405041030051	0.545705628969728	-0.645751771284452	0.283502203965189	4.27492426231819	0.167148578941257	0.0263459103246981	0.026216557057996	0.0942143391549816	0.0942143391549816	0.639159645332477	PsoOvis1B003357	putative inorganic phosphate cotransporter,putative inorganic phosphate cotransporter
PsoOvis1B004116T2	0.0221508521526969	0.545705628969728	-0.325417408895148	0.142242116242151	6.28586039208254	0.0437891047457823	0.00141967208149765	0.0136055250962188	0.0289295573680709	0.0289295573680709	0.798067451447651	PsoOvis1B004116	mannose-1-phosphate guanyltransferase alpha-A,mannose-1-phosphate guanyltransferase alpha-B
PsoOvis1B004344T2	0.0227287002427819	0.545705628969728	-0.554593238907869	0.243460014151911	5.67451779433759	0.150584575460774	0.0472999395847382	0.0255906570003598	0.0416092281515345	0.0416092281515345	0.680848993367393	PsoOvis1B004344	protein_coding,protein_coding
PsoOvis1B004721T1	0.0223694241197087	0.545705628969728	0.274634861662603	0.120241046859119	6.78833915234327	0.0272785506550764	0.00119778006578838	0.00461629303789258	0.020489083958877	0.020489083958877	1.20968788498925	PsoOvis1B004721	1-phosphatidylinositol 4,5-bisphosphate phosphodiesterase epsilon-1-like
PsoOvis1B005974T1	0.0223217050314312	0.545705628969728	-0.557937960853081	0.244190338673693	5.68538724232499	0.164943136250156	0.00380117646515552	0.085642205787204	0.0413971362943477	0.085642205787204	0.67927235189256	PsoOvis1B005974	protein_coding
PsoOvis1B007378T2	0.0227652624298366	0.545705628969728	0.261627230851247	0.114882250988882	7.52608976373838	0.036372160287595	0.00125102398371897	0.0185458734046898	0.0145941760201528	0.0185458734046898	1.19883011538736	PsoOvis1B007378	DDB_G0274915-like and mab-3-related transcription factor A2,DDB_G0274915-like and mab-3-related transcription factor A2
PsoOvis1B007516T1	0.0225306701869548	0.545705628969728	-0.373225719024767	0.163602171797464	7.85658458835671	0.073908035942682	0.000354780837855955	0.0397937250874143	0.0137747482878862	0.0397937250874143	0.772054330719143	PsoOvis1B007516	i
PsoOvis1B008250T1	0.0222729189149215	0.545705628969728	-0.302832048835593	0.13249094216975	8.55512224090142	0.0485767946490225	0.000160501085862286	0.0261702735496798	0.0139023209642216	0.0261702735496798	0.81065948721607	PsoOvis1B008250	importin-7 isoform X1,importin-7 isoform X1
PsoOvis1B008325T2	0.0222217467874964	0.545705628969728	-0.235763725398709	0.103108656114076	8.00041757831782	0.0242676546784174	0.00227082869796366	0.00721953931985406	0.0136762637505124	0.0136762637505124	0.849235316936697	PsoOvis1B008325	DNA-binding protein HEXBP-like,protein_coding
PsoOvis1B008837T1	0.0227795321062176	0.545705628969728	0.444139562400652	0.195045101960929	6.19874032978704	0.104829095425572	0.00638191222692815	0.0506819754714957	0.0305604295056171	0.0506819754714957	1.36050245735361	PsoOvis1B008837	protein_coding,protein_coding
PsoOvis1B010765T1	0.0228327197942936	0.545705628969728	3.66457947867239	1.60993932784769	2.73695458502709	7.13902839387283	0.195630007580106	3.69222695144588	0.483135450179994	3.69222695144588	12.680849392802	PsoOvis1B010765	facilitator superfamily domain-containing 4B-like,facilitator superfamily domain-containing 4B-like,facilitator superfamily domain-containing 4B-like,protein_coding
PsoOvis1B012062T2	0.0228452052640939	0.545705628969728	0.222836248892362	0.0979063853739059	7.77573079940322	0.0237892415090615	0.000479426713608971	0.0106361274900608	0.0138990637318667	0.0138990637318667	1.16702563266847	PsoOvis1B012062	general transcription and DNA repair factor IIH helicase subunit XPB,general transcription and DNA repair factor IIH helicase subunit XPB
PsoOvis1B012387T1	0.0227595316939046	0.545705628969728	0.577008982459774	0.2533577822039	4.42023171554787	0.150536140595655	0.0129392303838841	0.0503786831709604	0.0833460183210338	0.0833460183210338	1.49175331456731	PsoOvis1B012387	Ceramide synthase 1
PsoOvis1B012818T4	0.0223422297779594	0.545705628969728	-0.290852759193586	0.127315782408929	7.06093238809298	0.0305682613205217	0.00672143412906267	-0.000234355302356288	0.0175925285465338	0.0175925285465338	0.817418749620858	PsoOvis1B012818	thioredoxin-2-like,protein_coding,thioredoxin-2-like,protein_coding
PsoOvis1B013493T1	0.0226336573226397	0.545705628969728	-0.309636675580303	0.135831631816018	9.06420693456054	0.0509027399014888	0.00011568597627449	0.0275596623264291	0.014687089697072	0.0275596623264291	0.806844927284105	PsoOvis1B013493	talin-2-like isoform X1
PsoOvis1B014600T1	0.0226378251095027	0.545705628969728	-0.509333035551295	0.223441450276636	5.99716070600608	0.13259930969071	0.040162006404325	0.0283045777951024	0.0347271161482644	0.0347271161482644	0.702547153534072	PsoOvis1B014600	GATA-binding factor C-like isoform X1,GATA-binding factor C-like isoform X1,protein_coding
PsoOvis1B009432T1	0.0230079022984943	0.548608818849072	0.348806471403257	0.153435951461944	6.17518086420621	0.0625915552776606	0.0042916396348264	0.0283230715274523	0.0310222471667217	0.0310222471667217	1.27350663084759	PsoOvis1B009432	protein_coding,protein_coding
PsoOvis1B001896T2	0.0231125991498408	0.549331825468541	0.432552060293455	0.19042001332384	7.03132090350952	0.0996421232283354	0.00720489528057959	0.0471847769307973	0.0178712417566574	0.0471847769307973	1.34961887940058	PsoOvis1B001896	Chitinase-3-like protein 1,zinc finger CCCH-type containing 8,non_sense_mediated_decay,protein_coding
PsoOvis1B014001T1	0.0231206507680885	0.549331825468541	-0.339703745951001	0.14955467751438	7.4126790789512	0.0614595123836584	0.000603821728606384	0.0329460806210388	0.0150678026012691	0.0329460806210388	0.790203561655356	PsoOvis1B014001	alpha-aminoadipic semialdehyde dehydrogenase,alpha-aminoadipic semialdehyde dehydrogenase
PsoOvis1B014136T1	0.023175484338725	0.549654858987305	-0.717797231961412	0.31613651266896	9.55109205964565	0.274500613434428	7.86599120999341e-05	0.149834782051637	0.0160224612207799	0.149834782051637	0.608025092354427	PsoOvis1B014136	non_sense_mediated_decay
PsoOvis1B011659T1	0.0232426134627793	0.550267841643668	0.329936423680816	0.145383394990343	6.48183913955535	0.0580210109480881	0.0035120133734777	0.0281924839348992	0.025577576410258	0.0281924839348992	1.25695798199575	PsoOvis1B011659	particle complex subunit 4,particle complex subunit 4
PsoOvis1B002711T1	0.0233992635305768	0.552015546193024	0.229611874885139	0.101291071048267	8.26682631186884	0.0281283412154069	0.000267476093823417	0.0151223455173343	0.0137060256256185	0.0151223455173343	1.17251946643036	PsoOvis1B002711	angiotensin-converting enzyme-like
PsoOvis1B014650T2	0.0233602040982584	0.552015546193024	0.381749525869005	0.168357627229299	5.8793631395236	0.0624275292653575	0.00522277448693927	0.0181618744068033	0.03729366148248	0.03729366148248	1.30292092253937	PsoOvis1B014650	kynurenine 3-monooxygenase-like isoform X1,kynurenine 3-monooxygenase-like isoform X1,Kynurenine 3-monooxygenase
PsoOvis1B004303T1	0.0235355613515814	0.553272481931619	-0.339542679918323	0.149933140339328	6.23666972186351	0.0592409238728034	0.00388508026950517	0.0269326127642055	0.0298348395885135	0.0298348395885135	0.790291786854712	PsoOvis1B004303	protein_coding
PsoOvis1B011438T1	0.0235179956314587	0.553272481931619	-0.268278154260632	0.118449631148647	9.40012706884739	0.0384283285591475	8.12630599617034e-05	0.0209642096189142	0.015541377266663	0.0209642096189142	0.830309923375276	PsoOvis1B011438	ribosomal s14
PsoOvis1B012574T4	0.0236319472628475	0.554560255398758	0.337600526734237	0.149178731962044	6.57953652814126	0.0494355564132926	0.00954721536362764	0.00950693678377422	0.0238342257410774	0.0238342257410774	1.26365315232346	PsoOvis1B012574	protein_coding,protein_coding,protein_coding,protein_coding,protein_coding,protein_coding
PsoOvis1B013957T1	0.0237299937348033	0.555882401566244	0.218249859587156	0.09650784097451	8.23438131776756	0.0215284861418	0.000275970428834209	0.00877226179473516	0.0136946746255078	0.0136946746255078	1.16332149913416	PsoOvis1B013957	protein_coding
PsoOvis1B014406T1	0.0238033333838462	0.55662215907594	0.245198465559604	0.108481034307704	9.94553337536208	0.0207001453637236	5.22514899121767e-05	0.00327707239744802	0.0175999507167918	0.0175999507167918	1.18525581044182	PsoOvis1B014406	protein_coding
PsoOvis1B005444T3	0.0241022417865972	0.559514155291921	0.331536121339515	0.146990368707557	6.27404036059429	0.0580139215618511	0.00326603566847941	0.0280327913765154	0.0291432170706958	0.0291432170706958	1.2583525025863	PsoOvis1B005444	protein_coding,protein_coding,protein_coding
PsoOvis1B008114T1	0.0239983918678302	0.559514155291921	-0.495011189441308	0.219307576094236	5.8533974934005	0.103684553572546	0.0342839064386753	0.00343325639997061	0.0378598129598182	0.0378598129598182	0.709556174811044	PsoOvis1B008114	Protein phosphatase methylesterase 1
PsoOvis1B008167T1	0.0240605928040982	0.559514155291921	-0.220466765889284	0.0977176862234325	8.78018996660397	0.0195052969709327	0.000145257233166922	0.00600926590736915	0.0141778620681249	0.0141778620681249	0.858287703288048	PsoOvis1B008167	translation initiation factor 3 subunit c
PsoOvis1B009176T1	0.0241368924370061	0.559514155291921	-0.279331430736169	0.123875150003685	6.70140540086976	0.0272924452792174	0.00124406239130026	0.00361172613380349	0.021773516791353	0.021773516791353	0.823972771712754	PsoOvis1B009176	Laminin subunit gamma-1
PsoOvis1B010483T1	0.0241135161050491	0.559514155291921	0.782287272971215	0.346863746047524	6.68248309809631	0.327969363222369	0.0253701677799108	0.155101519703271	0.0220771144995366	0.155101519703271	1.71985540021338	PsoOvis1B010483	finger 271,finger 271,finger 271,finger 271
PsoOvis1B008762T1	0.024308729315029	0.562519189305593	-0.546290975850874	0.242557274663579	4.53791796655046	0.094462665773259	0.0124138990495059	-0.00624825319396949	0.0758371481888283	0.0758371481888283	0.684778363728498	PsoOvis1B008762	uncharacterized oxidoreductase ZK1290.5-like
PsoOvis1B002531T5	0.0245311854150629	0.562781704642639	-0.419699735078437	0.186640526245225	6.11248234916877	0.07290651424453	0.0199636344731048	0.00511405797321674	0.0322883945825369	0.0322883945825369	0.747580200337373	PsoOvis1B002531	AMP-responsive element-binding 1,AMP-responsive element-binding 1,protein_coding,protein_coding,protein_coding
PsoOvis1B002805T2	0.0244500544561252	0.562781704642639	2.95570621068305	1.31365740586296	1.81867276838702	4.0516970221603	1.24941627153269	0.539130304716306	1.33912739843523	1.33912739843523	7.75811526519155	PsoOvis1B002805	Voltage-dependent calcium channel gamma-5 subunit-like,Voltage-dependent calcium channel gamma-5 subunit-like,protein_coding,Voltage-dependent calcium channel gamma-5 subunit-like,protein_coding
PsoOvis1B003941T1	0.0245160280072918	0.562781704642639	-0.237953295629946	0.10580665586075	7.65689232630949	0.0304205893796676	0.00048090522235674	0.0163116674142962	0.0141711229401187	0.0163116674142962	0.847947414792537	PsoOvis1B003941	NADH-ubiquinone oxidoreductase 49 kDa subunit
PsoOvis1B005148T1	0.0243758408054132	0.562781704642639	-0.250858998281032	0.111435777425052	8.09617920099741	0.0337805900939595	0.00369729799253613	0.0149296007429525	0.0136703570237302	0.0149296007429525	0.840395884264282	PsoOvis1B005148	4-hydroxybutyrate coenzyme a transferase,protein_coding,protein_coding,protein_coding,protein_coding
PsoOvis1B007167T1	0.0245241988378166	0.562781704642639	-0.217425442065681	0.0966844031353124	8.45997837920704	0.0179870623706243	0.000203399332167428	0.00455274505956706	0.01381841138228	0.01381841138228	0.860098955215556	PsoOvis1B007167	Spliceosome RNA helicase DDX39B
PsoOvis1B008531T1	0.0246515819855474	0.563647093672804	0.240588437419479	0.107079569961418	8.31305557552559	0.0311240800297309	0.00024874998429816	0.0169503014703852	0.0137259223160565	0.0169503014703852	1.1814744555701	PsoOvis1B008531	cytochrome P450 307a1-like
PsoOvis1B010614T1	0.0246534815523479	0.563647093672804	-0.336901809437329	0.149948095157733	10.2352838019676	0.0610321662503623	0.000144372688747914	0.0335822741734009	0.0190943005106578	0.0335822741734009	0.791739750250066	PsoOvis1B010614	protein_coding,protein_coding
PsoOvis1B007006T2	0.0247844069130091	0.565670136547087	-0.226950487018652	0.101102944364776	7.50208354307105	0.0256331454424465	0.000646646927357225	0.0120798385414501	0.0146860611114833	0.0146860611114833	0.854439064550183	PsoOvis1B007006	succinate-semialdehyde dehydrogenase, mitochondrial,succinate-semialdehyde dehydrogenase, mitochondrial-like
PsoOvis1B003283T3	0.0248990905414345	0.567316201413301	-3.9370303600827	1.755279674931	3.01637881712027	8.34727050153493	1.2669820622839	3.35452804355493	0.352323686853429	3.35452804355493	0.0652883612359104	PsoOvis1B003283	fasciclin-2-like fasciclin-2-like,fasciclin-2-like fasciclin-2-like,fasciclin-2-like fasciclin-2-like,protein_coding,non_sense_mediated_decay,protein_coding
PsoOvis1B005633T1	0.0249675065532412	0.567904257420055	0.231275816519502	0.103160395513542	7.36394423058173	0.0233010194265585	0.000653954563721609	0.00841413097944059	0.0153091462400439	0.0153091462400439	1.17387257948346	PsoOvis1B005633	Sodiumchloride-dependent and chloride-dependent GABA transporter 1-like isoform X1
PsoOvis1B012956T1	0.0250625974921396	0.569096016989316	-0.337949828332287	0.150841063799099	8.94043125802522	0.0615666577745986	0.000127778330875762	0.0340017614611901	0.0144422869361694	0.0340017614611901	0.791164814531553	PsoOvis1B012956	ribosomal L30
PsoOvis1B005942T4	0.0251495763692618	0.570099835758318	2.93299756480085	1.3099017057184	1.83757814871194	4.01277214507395	1.26187842980564	0.528158733363909	1.31188528816032	1.31188528816032	7.6369552222974	PsoOvis1B005942	protein_coding,protein_coding,protein_coding,protein_coding,protein_coding
PsoOvis1B000548T1	0.0252478250970252	0.571355281355262	-0.654385809018864	0.292451209702	4.3655147090821	0.146232089243249	0.0410778888359096	-0.0188705724238251	0.0872136762483353	0.0872136762483353	0.635345916181382	PsoOvis1B000548	Retrovirus-related Pol polyprotein from transposon TNT 1-94
PsoOvis1B009400T1	0.0253392093972767	0.572451393315764	-0.532717091455257	0.238225132927169	4.54884760284754	0.137524293829428	0.00993575952678473	0.0555492954367948	0.075191061410466	0.075191061410466	0.691251642527588	PsoOvis1B009400	chitinase
PsoOvis1B012160T1	0.0254914603186115	0.574850612959939	-0.486250276819399	0.217671450090635	8.25534335788541	0.127788831733553	0.00127849958360948	0.06979279069323	0.0137017622244693	0.06979279069323	0.713878136468995	PsoOvis1B012160	potassium-transporting ATPase subunit alpha,potassium-transporting ATPase subunit alpha
PsoOvis1B013315T1	0.0255316650065484	0.574850612959939	-0.219991750381864	0.098506910580497	8.93609842001637	0.0248719634982735	0.000121050105918969	0.0128202654283945	0.0144343670422521	0.0144343670422521	0.858570345900284	PsoOvis1B013315	ribosomal S20
PsoOvis1B004039T1	0.0256350006315171	0.576203918073342	-0.234034235455525	0.104868287822417	7.35468603607203	0.0296284363585419	0.000664055122300988	0.0158319815639071	0.0153594977660964	0.0158319815639071	0.850253983119671	PsoOvis1B004039	protein_coding
PsoOvis1B007813T1	0.0257291497800619	0.576271057768412	1.67436712199405	0.750744480532158	2.56807585842881	1.51739230782379	0.145002718101879	0.700423194472371	0.584289612096374	0.700423194472371	3.19179307012934	PsoOvis1B007813	mite allergen Der f 6-like
PsoOvis1B007942T1	0.0257054193858641	0.576271057768412	0.226429976848217	0.101509271793581	7.452793857245	0.0208559913301467	0.000567437863741628	0.00627610089313487	0.0148887605263531	0.0148887605263531	1.16993629668151	PsoOvis1B007942	acyldomain5-likecontainingCoA-binding domain-containing 5-like
PsoOvis1B009417T3	0.0257676907817521	0.576271057768412	-0.227279530103565	0.101933008300323	9.38957654080327	0.0245393713569227	7.54060795191726e-05	0.011227813815099	0.0155101011922115	0.0155101011922115	0.854244210337221	PsoOvis1B009417	Eukaryotic initiation factor 4A,protein_coding,Eukaryotic initiation factor 4A
PsoOvis1B000719T1	0.0259823656325163	0.577403049653709	-0.249517786436273	0.112068520639799	8.42917740098609	0.0337489617064889	0.000208226606934699	0.018630803370655	0.0137953130398086	0.018630803370655	0.841177527630173	PsoOvis1B000719	laminin subunit alpha-1
PsoOvis1B005277T1	0.0259507518677996	0.577403049653709	-0.488469292226623	0.219344726773357	4.78753823733978	0.102555580893358	0.00926612547318534	0.0294525071003707	0.0629020382717324	0.0629020382717324	0.712780961457884	PsoOvis1B005277	ABC transporter G family member 20
PsoOvis1B005937T1	0.0260002042570918	0.577403049653709	0.522759789335048	0.234820654954549	5.26636692122698	0.148152227195627	0.00500721707034761	0.0777038929195772	0.0486077047146876	0.0777038929195772	1.43670094398859	PsoOvis1B005937	small phosphatase 2
PsoOvis1B010883T3	0.0259883114532791	0.577403049653709	3.47635560628445	1.56143409115118	3.14692374818115	6.55120619561455	3.15187509794896	0.505239533564732	0.303960555356053	0.505239533564732	11.1297987918131	PsoOvis1B010883	protein FAM13B-like isoform X1,protein_coding,protein_coding
PsoOvis1B013833T1	0.0260349038068782	0.577403049653709	-0.222736406287486	0.100075182425894	7.57014921640958	0.0213572370358098	0.000585474010858409	0.00750675727670533	0.0144370891955056	0.0144370891955056	0.856938511048912	PsoOvis1B013833	translocon-associated protein subunit beta
PsoOvis1B006132T1	0.0261656109442952	0.5793379207251	0.278965071062582	0.12544832288679	6.67036809597101	0.0323566970946576	0.00133064158133164	0.00993216320963368	0.0222752809913309	0.0222752809913309	1.21332418422928	PsoOvis1B006132	protein_coding
PsoOvis1B011098T1	0.0262470708245397	0.580177789420049	-0.313298067036766	0.140964194913193	6.33413607483155	0.0488047638572767	0.00172253998255989	0.0224750352856708	0.0280838163887272	0.0280838163887272	0.80479984531363	PsoOvis1B011098	non_sense_mediated_decay
PsoOvis1B002122T1	0.0263927819202751	0.581470066471648	0.418660823408452	0.188553429131421	5.54053052397252	0.091794158427992	0.00930913974769853	0.0397047263908998	0.0440194537081282	0.0440194537081282	1.33668620447328	PsoOvis1B002122	amiloride-sensitive cation channel 4,amiloride-sensitive cation channel 4
PsoOvis1B010096T1	0.0263717388284071	0.581470066471648	-0.569295131589399	0.256359183538282	5.42671863633165	0.176093121236715	0.00390815870459372	0.0946718877720284	0.0458925620823267	0.0946718877720284	0.673945982885931	PsoOvis1B010096	protein_coding
PsoOvis1B001837T2	0.0265264285178758	0.582488905625645	0.789009921128047	0.355663521251522	3.83539099634045	0.281243612822621	0.0472571738386381	0.0708460963252053	0.14248763668491	0.14248763668491	1.72788825710501	PsoOvis1B001837	10, partial,10, partial
PsoOvis1B008898T1	0.0264950616714955	0.582488905625645	-0.39260552888043	0.176938805403953	5.87674039496695	0.0838105394215778	0.00289361018430506	0.0440674011023618	0.0373509230633683	0.0440674011023618	0.761752624766956	PsoOvis1B008898	Retinal dehydrogenase 2
PsoOvis1B014737T1	0.0266187024414381	0.583553757963699	-0.4044566064697	0.182428907702124	5.42513487259843	0.0684359168755291	0.00400211948556233	0.0201983466649795	0.0459183400625227	0.0459183400625227	0.755520807388144	PsoOvis1B014737
PsoOvis1B006881T1	0.0266963396509736	0.584294763888058	0.543726423916061	0.245371730268104	4.48626936232073	0.141896761184919	0.0113066069266446	0.0551999355302988	0.0790043220955005	0.0790043220955005	1.45773292491044	PsoOvis1B006881	UDP-glucuronosyltransferase 2B7-like
PsoOvis1B001359T1	0.0267779375946318	0.58511988557188	-0.689730432413483	0.311427315171573	3.97219053470277	0.185317124012061	0.0210889782135902	0.0321594007775034	0.124391480738871	0.124391480738871	0.619969680490279	PsoOvis1B001359	protein_coding
PsoOvis1B001082T2	0.0270824641881747	0.585934847998481	-0.24841019833025	0.112386166871843	7.39386537193061	0.0317366872925459	0.00378954402406518	0.0127409551036901	0.0151564317321535	0.0151564317321535	0.841823565721742	PsoOvis1B001082	channel 2-like,channel 2-like,channel 2-like,protein_coding
PsoOvis1B003116T1	0.0273623757404383	0.585934847998481	0.301747271828355	0.136765647880046	6.72070176317815	0.0497612357448152	0.00225747480125659	0.0257997888588166	0.0214719748178036	0.0257997888588166	1.23263637599684	PsoOvis1B003116	ribonuclease H2 subunit B-like isoform X3
PsoOvis1B005046T1	0.0273089271316302	0.585934847998481	-0.590221228648032	0.2674225563989	7.20566620784003	0.190326118029144	0.000671470879850333	0.106600764626534	0.0163532635954463	0.106600764626534	0.664241041850863	PsoOvis1B005046	protein_coding
PsoOvis1B005173T1	0.0272347906092848	0.585934847998481	-0.223443372207242	0.101190944344045	9.30304995003459	0.0196792365405758	9.46168161640655e-05	0.0057818261408024	0.0152647940096954	0.0152647940096954	0.85651868711333	PsoOvis1B005173	Elongation factor 1-gamma
PsoOvis1B006565T2	0.0273391586619958	0.585934847998481	-2.27396787620004	1.0305110805216	1.97013028141485	2.39475400200703	0.457788609326573	0.596555179936065	1.13514102129013	1.13514102129013	0.206760445895448	PsoOvis1B006565	Protein jagunal,protein_coding
PsoOvis1B006591T1	0.0273407055924063	0.585934847998481	-0.228310978169823	0.103466436014954	8.24746975895783	0.028484134883822	0.000266179924447592	0.0157917751480073	0.0136989947436009	0.0157917751480073	0.853633690707821	PsoOvis1B006591	retinal dehydrogenase 2
PsoOvis1B006871T1	0.0271435683828542	0.585934847998481	0.648728546761422	0.293615805716601	4.49980109841015	0.186966288185704	0.0511594686873264	0.0247301187761075	0.0781558933625866	0.0781558933625866	1.56778589043408	PsoOvis1B006871	serine palmitoyltransferase 2,serine palmitoyltransferase 2
PsoOvis1B006953T2	0.0271329770641179	0.585934847998481	-0.415197954438891	0.187906438889135	7.11279360242232	0.0940873981422668	0.0105862737753034	0.0423769708886907	0.0171229097096497	0.0423769708886907	0.749916590357112	PsoOvis1B006953	protein_coding,protein_coding
PsoOvis1B008892T2	0.0268660087854362	0.585934847998481	-0.38165805406637	0.172426068769121	6.4338430580763	0.0788543320408131	0.0181766016001493	0.0257677371132197	0.0264195221866114	0.0264195221866114	0.767554951441743	PsoOvis1B008892	Protein EFR3 B,Protein EFR3 B,Protein EFR3 B
PsoOvis1B009378T1	0.0273878632004474	0.585934847998481	-0.291734701665656	0.132249319399513	7.28557094340283	0.0465205998247459	0.000662162728862475	0.0255726609935893	0.0157792760317915	0.0255726609935893	0.816919201217758	PsoOvis1B009378	alpha-aminoadipic semialdehyde synthase
PsoOvis1B009954T1	0.0270600834993381	0.585934847998481	-0.499645707179238	0.226017554703041	4.67877566338003	0.0793672877250053	0.00852692955885826	-0.00293500716609172	0.0680989729920549	0.0680989729920549	0.707280451721787	PsoOvis1B009954	protein_coding
PsoOvis1B012234T1	0.0273274681009063	0.585934847998481	-0.248351847577274	0.112538940850613	9.25797804686164	0.0337016079078463	9.03303359742947e-05	0.0189071894756922	0.0151447772372034	0.0189071894756922	0.841857614519943	PsoOvis1B012234	ribosomal s15
PsoOvis1B012738T1	0.027430665852731	0.585934847998481	0.433450136115371	0.196546254055219	6.27027480603848	0.102720222129297	0.00198002170411178	0.0559656232705965	0.029211808406292	0.0559656232705965	1.35045927697682	PsoOvis1B012738	protein_coding
PsoOvis1B013516T1	0.0273252727266845	0.585934847998481	-0.280649590141136	0.127172631783787	6.62195351938789	0.0338957242194837	0.00116677042646951	0.0116663126804906	0.0230925469857526	0.0230925469857526	0.823220269352141	PsoOvis1B013516	adenine phosphoribosyltransferase
PsoOvis1B010242T1	0.0275414888388792	0.586422531523036	3.68311755410714	1.67129078142635	2.7619141981104	7.42146192650849	2.44094654062323	1.74887277349783	0.469721733747774	1.74887277349783	12.8448448042868	PsoOvis1B010242	ig-like and fibronectin type-iii domain-containing protein,protein_coding,protein_coding,protein_coding
PsoOvis1B012699T1	0.0275386129848374	0.586422531523036	-0.244281497976331	0.110845727239	7.06086636042723	0.0271788888179514	0.000837020828073401	0.0107590463492813	0.0175931420426408	0.0175931420426408	0.844236144393469	PsoOvis1B012699	CD9 antigen
PsoOvis1B014054T1	0.0275907111577392	0.586533634803039	-0.363660222674665	0.165070706401771	8.45756007184822	0.0723726330011115	0.000196959398608199	0.0406755477693616	0.0138165262370717	0.0406755477693616	0.777190287742107	PsoOvis1B014054	eukaryotic translation initiation factor 1
PsoOvis1B001329T2	0.0277265799679525	0.588483414638279	0.559397908654052	0.254140845565965	5.76914905060403	0.171382889323939	0.0208672477922733	0.0760141062852019	0.0396731600515965	0.0760141062852019	1.47365407721365	PsoOvis1B001329	plasma membrane-associated,plasma membrane-associated
PsoOvis1B009140T1	0.0277953828919381	0.58900581648115	-0.304246919354029	0.138283853438942	7.00635895820936	0.0507167653272323	0.00086808295787979	0.0278155532250045	0.0181113255047397	0.0278155532250045	0.809864852222697	PsoOvis1B009140	der f 33 allergen
PsoOvis1B000976T1	0.0279179527028479	0.590664113613111	-0.27154871696832	0.123518968514981	9.93137681062754	0.0404299344057474	4.46759151600405e-05	0.0228407274593473	0.0175346613239082	0.0228407274593473	0.828429758244268	PsoOvis1B000976	K-dependent C
PsoOvis1B013776T3	0.0279964419140364	0.591386013109653	-0.429329559643357	0.19538637447424	5.73852559544788	0.0652304143212579	0.0169466855468887	-0.00453011918915002	0.0403170674483933	0.0403170674483933	0.742606804802703	PsoOvis1B013776	Ubiquitin carboxyl-terminal hydrolase 2,Ubiquitin carboxyl-terminal hydrolase 2,Ubiquitin carboxyl-terminal hydrolase 2,protein_coding,protein_coding
PsoOvis1B007135T1	0.0280451495426897	0.59147752888372	-0.422976534870872	0.192554899079257	5.21913289611589	0.096443899742289	0.00612229462097187	0.0473416491626258	0.0494937891181624	0.0494937891181624	0.745884144894635	PsoOvis1B007135	protein_coding
PsoOvis1B003166T1	0.0281638611444397	0.592107421442015	-0.236530925942805	0.107759144251325	9.41874062999497	0.030718503481941	8.08913460529153e-05	0.0173371584086138	0.015597289612591	0.0173371584086138	0.848783828179754	PsoOvis1B003166	protein_coding
PsoOvis1B004005T10	0.0281426826872169	0.592107421442015	0.38872503318665	0.177072158584641	6.35367127832492	0.0483297701632603	0.0192774515235535	-0.0155304206042142	0.0277543724951827	0.0277543724951827	1.30923586880283	PsoOvis1B004005	protein_coding,protein_coding,protein_coding,protein_coding,protein_coding,protein_coding,protein_coding,protein_coding,protein_coding,protein_coding,protein_coding
PsoOvis1B010560T1	0.0282895389641466	0.593813015516708	0.304495973666395	0.138833373193336	6.80535889097935	0.0509449860084021	0.00115152615312178	0.0277605321152383	0.0202621164223874	0.0277605321152383	1.23498710118245	PsoOvis1B010560	thioredoxin-related transmembrane protein 2 homolog
PsoOvis1B006193T1	0.0285125907511029	0.597553965599766	-0.447631602333695	0.204383002808755	4.98148342968801	0.0993167987616927	0.00733025614537052	0.0416754730288089	0.055328361610315	0.055328361610315	0.733245591741708	PsoOvis1B006193	protein_coding
PsoOvis1B014064T1	0.0285657262164401	0.597727731144317	-4.98028184646088	2.27469513246745	4.02593337806671	13.6500477158617	1.17922666838574	6.58213025012093	0.118135621917739	6.58213025012093	0.0316800440912307	PsoOvis1B014064	protein_coding,protein_coding,protein_coding
PsoOvis1B006192T1	0.0286908764674478	0.599405474035441	4.05418695029781	1.85316636721807	3.83542767249691	9.05200024989539	2.22068765033413	2.93065072654821	0.142482325551693	2.93065072654821	16.6123808891756	PsoOvis1B006192	protein_coding
PsoOvis1B013100T1	0.0288331371996226	0.601434875952692	1.05701734206815	0.483592496152501	3.25140987999806	0.573295824134287	0.0806811145134941	0.216956542617057	0.270111438989016	0.270111438989016	2.0806255432728	PsoOvis1B013100	protein_coding
PsoOvis1B000799T7	0.0289421306649291	0.602765093176312	-2.45300691769621	1.12303084647158	2.4603060459245	2.97752323144377	1.23245285647621	0.232985080978969	0.659344566713815	0.659344566713815	0.182629671610191	PsoOvis1B000799	MOG interacting and ectopic P-granules protein 1-like,MOG interacting and ectopic P-granules protein 1-like,protein_coding,protein_coding,protein_coding,protein_coding,MOG interacting and ectopic P-granules protein 1-like
PsoOvis1B008448T4	0.0292519179998619	0.607319026511151	-0.467851556164439	0.214603442928968	6.28457064998931	0.120931088842006	0.0216960581885973	0.0473858983868529	0.0289527483432044	0.0473858983868529	0.723040539563888	PsoOvis1B008448	and senescent cell antigen-like-containing domain 1,and senescent cell antigen-like-containing domain 1,and senescent cell antigen-like-containing domain 1,protein_coding
PsoOvis1B014337T1	0.02921481308752	0.607319026511151	0.459122431762637	0.210551015917651	4.90112053345232	0.0925613284486574	0.00838517825537007	0.028268954550088	0.0581124172005624	0.0581124172005624	1.37470535256002	PsoOvis1B014337	protein_coding
PsoOvis1B000031T1	0.0296268416451526	0.608911477007266	0.417425958272234	0.191916124683787	7.64589033714616	0.0964714878882194	0.0128308543834931	0.042416843986971	0.0142016953170894	0.042416843986971	1.3355425664035	PsoOvis1B000031	metastasis-associated mta3,metastasis-associated MTA3,protein_coding,protein_coding,metastasis-associated mta3
PsoOvis1B000553T1	0.0298156632513749	0.608911477007266	-0.209867519892153	0.0966004891955282	8.42754781409453	0.0207948657289664	0.000203335735791666	0.00927360546078586	0.0137941460334314	0.0137941460334314	0.864616623862273	PsoOvis1B000553	Cytochrome b-c1 complex subunit 2, mitochondrial
PsoOvis1B000681T3	0.029559974071162	0.608911477007266	0.255381937029113	0.117366422280398	7.19158010203222	0.0272222826987304	0.00419893014448464	0.00537144806864965	0.0164633854738666	0.0164633854738666	1.19365170685775	PsoOvis1B000681	non_sense_mediated_decay,non_sense_mediated_decay,non_sense_mediated_decay,non_sense_mediated_decay,non_sense_mediated_decay
PsoOvis1B001731T1	0.0293771491330022	0.608911477007266	-0.216895634688952	0.0995670269783229	7.59998400468603	0.0248228061259986	0.000531231783256413	0.012855882244071	0.0143391575086967	0.0143391575086967	0.860414871220301	PsoOvis1B001731	Hemocyte protein-glutamine gamma-glutamyltransferase
PsoOvis1B003676T1	0.02983113470521	0.608911477007266	0.715087078738155	0.329180476502753	6.32806111732439	0.283436602386177	0.0672526418315448	0.0952870373343246	0.0281877986141524	0.0952870373343246	1.64158229788196	PsoOvis1B003676	4-coumarate--CoA ligase-like 7,4-coumarate--CoA ligase-like 7
PsoOvis1B003700T1	0.0296905376795154	0.608911477007266	0.300700338210647	0.138304254765248	7.30182267784848	0.0500798882834042	0.00081314645920801	0.027878953870048	0.0156738261368714	0.027878953870048	1.23174220203985	PsoOvis1B003700	polarity dorsal
PsoOvis1B006951T1	0.0295188185228108	0.608911477007266	0.464171028310442	0.213266101043174	6.02343113284272	0.119215338881821	0.012270453840245	0.0559531909409912	0.0341619601094357	0.0559531909409912	1.37952445171044	PsoOvis1B006951	Ephrin type-B receptor 2,Ephrin type-B receptor 2
PsoOvis1B007866T2	0.0298071215923115	0.608911477007266	-0.635025609153178	0.292282403030547	5.34665624753734	0.223492061029682	0.00753910418167491	0.120604400500292	0.047210603703445	0.120604400500292	0.64392938431942	PsoOvis1B007866	protein_coding,protein_coding
PsoOvis1B010186T2	0.0298071215923115	0.608911477007266	-0.635025609153178	0.292282403030547	5.34665624753734	0.223492061029682	0.00753910418167491	0.120604400500292	0.047210603703445	0.120604400500292	0.64392938431942	PsoOvis1B010186	protein_coding,protein_coding
PsoOvis1B011473T1	0.02942350536983	0.608911477007266	0.28824484552574	0.13235807790899	6.53066534426823	0.0435451672485231	0.00157269308841032	0.0217018568576844	0.0247052980932329	0.0247052980932329	1.22115374195265	PsoOvis1B011473	protein obstructor-E-like
PsoOvis1B012377T3	0.0296131444781744	0.608911477007266	-1.09505649480953	0.503421816544739	7.47568062343454	0.663864848495206	0.0213290931256918	0.358821194934115	0.0147922826727956	0.358821194934115	0.468117792231675	PsoOvis1B012377	obscurin-like isoform X1,obscurin-like isoform X1,obscurin-like isoform X1
PsoOvis1B013720T1	0.0299096053016403	0.609579708051321	-0.337839319780698	0.155594156289494	6.03111664448315	0.04493350942916	0.00231680513539885	0.0110493044048444	0.0339975070717602	0.0339975070717602	0.791225419041765	PsoOvis1B013720	5&apos nucleotidase-like
PsoOvis1B010204T1	0.0299713572887379	0.609905681376469	-0.25202296259559	0.116114534426238	7.59522630782728	0.0352337742286636	0.000474697379755673	0.0197491802777775	0.0143543195973162	0.0197491802777775	0.839718127499138	PsoOvis1B010204	66-phosphogluconolactonase-like-like
PsoOvis1B003379T7	0.0301867458093151	0.612418774569803	2.81110466741123	1.29685550798871	4.94453853598486	4.38889388566315	1.54899455821168	0.973756754689308	0.0565416227236412	0.973756754689308	7.01821754252109	PsoOvis1B003379	t-box transcription factor TBX20,t-box transcription factor TBX20,protein_coding,protein_coding,protein_coding,protein_coding,protein_coding
PsoOvis1B006746T1	0.0301817186348982	0.612418774569803	-0.350595682732423	0.161736451448778	5.92656441792871	0.0382223585326825	0.00297581703371481	-0.00129186864934167	0.0362622025571496	0.0362622025571496	0.784260213282793	PsoOvis1B006746	sialin-like isoform X2
PsoOvis1B005143T1	0.0303461611361274	0.614194740716631	0.450783248482673	0.208161806884159	6.00154368075474	0.111994375847289	0.0303644808262328	0.033426412565657	0.0346325259416842	0.0346325259416842	1.36678209021311	PsoOvis1B005143	deacetylase, partial,deacetylase, partial,deacetylase, partial,deacetylase, partial
PsoOvis1B006661T1	0.0303664441542696	0.614194740716631	-0.250909605834162	0.115878732197127	7.65181371115717	0.0350001457806923	0.000497029222490741	0.0196447916409296	0.014185121674093	0.0196447916409296	0.840366404968786	PsoOvis1B006661	protein_coding
PsoOvis1B000233T1	0.0304405990140965	0.614761733725595	0.60824837484506	0.281035755805537	7.19109045443099	0.169513189030112	0.102004385478214	-0.0288501812536965	0.0164672585835694	0.0164672585835694	1.52440725019543	PsoOvis1B000233	mrna-decapping enzyme,protein_coding,non_sense_mediated_decay
PsoOvis1B000341T1	0.0305131746081403	0.615295165434042	-0.389626085676397	0.180101933755839	5.48729292992767	0.0701845373637511	0.00375042909821633	0.0270520601166559	0.0449046307156724	0.0449046307156724	0.763327416257907	PsoOvis1B000341	glutaredoxin domain-containing cysteine-rich protein CG31559-like
PsoOvis1B003423T1	0.0308277471155255	0.619763259883618	-0.409307989507015	0.189556828716307	5.26029077920734	0.0748117170519126	0.00517918423371424	0.0255105757283242	0.0487185027357606	0.0487185027357606	0.752984467483122	PsoOvis1B003423	Ty3-I Gag-Pol poly,Ty3-I Gag-Pol poly
PsoOvis1B014167T1	0.0308237081132733	0.619763259883618	0.613700199787562	0.284207149594905	4.17582064412854	0.168963473424545	0.0183252422854883	0.0516436237879574	0.102835313535802	0.102835313535802	1.53017875695653	PsoOvis1B014167	protein_coding
PsoOvis1B000395T1	0.0311069724268492	0.621236076809615	-0.337143605846536	0.156396230518209	6.00108258951737	0.0399243702154276	0.00204719976010335	0.00523358389797987	0.0346424716203538	0.0346424716203538	0.791607065391934	PsoOvis1B000395	protein_coding
PsoOvis1B001024T1	0.031134046013116	0.621236076809615	-0.351730616721389	0.163189162474426	5.90923792025017	0.0605337094351406	0.00330521188547153	0.0259690148812511	0.0366408422381856	0.0366408422381856	0.783643496974082	PsoOvis1B001024	protein_coding
PsoOvis1B001161T5	0.0310276058758961	0.621236076809615	0.577878795589346	0.267943544719308	6.48706510617615	0.176721660291893	0.0822059663055881	0.0134671456623546	0.0254846484295338	0.0254846484295338	1.49265297652766	PsoOvis1B001161	cation-transporting atpase 13a3,cation-transporting atpase 13a3,protein_coding,cation-transporting atpase 13a3,cation-transporting atpase 13a3,protein_coding
PsoOvis1B009435T1	0.0310155826762484	0.621236076809615	-0.299543821786335	0.138878765710613	7.7897818119013	0.0500627242294726	0.000407399687650697	0.0285235676603041	0.0138739232593986	0.0285235676603041	0.81250927007086	PsoOvis1B009435	sorbitol dehydrogenase-like
PsoOvis1B011352T1	0.0311311030475131	0.621236076809615	0.530671309035022	0.246206301373889	4.66147957545306	0.157224662873335	0.0099626046183784	0.0809637096359367	0.068984124819222	0.0809637096359367	1.44460123517264	PsoOvis1B011352	protein_coding
PsoOvis1B008200T3	0.0312115031259259	0.621850710262281	2.9452266494133	1.3670968814174	1.9013047440264	4.19671274101522	1.57955250381512	0.413453416298547	1.22387832095664	1.22387832095664	7.70196543934065	PsoOvis1B008200	neuroendocrine convertase 2,neuroendocrine convertase 2,neuroendocrine convertase 2,neuroendocrine convertase 2
PsoOvis1B006664T1	0.0313741945952179	0.623111088703307	1.20485048611563	0.559798245191917	4.4952448693849	0.457127651091252	0.391621056745241	-0.364585753091077	0.0784400562346837	0.0784400562346837	2.30513378838461	PsoOvis1B006664	corticotropin-releasing factor-binding protein-like,corticotropin-releasing factor-binding protein-like
PsoOvis1B008775T1	0.0314150087484899	0.623111088703307	0.267103879670189	0.124131829668208	6.68914597500049	0.0379362202766611	0.00114370364515043	0.0195223907501007	0.0219693630600152	0.0219693630600152	1.20338967163024	PsoOvis1B008775	neuronal calcium sensor 2 isoform X2
PsoOvis1B014687T1	0.0313879396992318	0.623111088703307	-0.867121328800496	0.402915037186062	3.49130845937451	0.330771603638547	0.0373211740295172	0.0941810559458906	0.206189616756452	0.206189616756452	0.548239686101501	PsoOvis1B014687	transporter 1
PsoOvis1B002659T2	0.0315517795225683	0.624191337529705	-2.86212749086307	1.33119519782122	3.21291134924853	4.58402891782896	1.46036853443607	1.19775244761735	0.282115354354768	1.19775244761735	0.137535171659923	PsoOvis1B002659	ig-like domain-containing protein,ig-like domain-containing protein
PsoOvis1B013304T3	0.0315631301294187	0.624191337529705	0.333221448009475	0.154993933114442	6.52882724792695	0.0404051362924791	0.011296471871238	-0.0024287515357138	0.0247382070821881	0.0247382070821881	1.25982334303053	PsoOvis1B013304	helicase domino,helicase domino,helicase domino
PsoOvis1B000537T1	0.0317510802949565	0.624203759957927	0.263023235895665	0.122477072664982	7.2884073262505	0.0387551267806084	0.000688339000831018	0.0218126109920438	0.0157605837914584	0.0218126109920438	1.19999070914262	PsoOvis1B000537	protein_coding
PsoOvis1B000861T1	0.0316172115492763	0.624203759957927	-0.474217959085259	0.220646861082263	11.5009653138605	0.125886846582243	1.58060444876947e-05	0.0730117499136953	0.0303481220915321	0.0730117499136953	0.719856896699165	PsoOvis1B000861	actin
PsoOvis1B006542T1	0.031710642166939	0.624203759957927	-0.207426691240312	0.0965655990052774	8.09031906431584	0.0240976475651686	0.000272278955671562	0.0137150934112005	0.013670183947853	0.0137150934112005	0.866080666645736	PsoOvis1B006542	Cytochrome c oxidase subunit 5A, mitochondrial
PsoOvis1B009407T1	0.0316685558069949	0.624203759957927	-0.773404515154266	0.359962560963029	3.71508181757724	0.219174081785616	0.0329406142679159	0.0167190339412284	0.161418953674678	0.161418953674678	0.585035260556293	PsoOvis1B009407	Tf2-6 poly
PsoOvis1B012311T1	0.0323335419139843	0.634718380223118	-0.209089378049724	0.0976933239277207	8.75896667648738	0.0160192552215802	0.000168814552534754	0.00346086646948321	0.0141471637575351	0.0141471637575351	0.865083095173064	PsoOvis1B012311	ubiquitin-60S ribosomal protein L40
PsoOvis1B009204T1	0.0326065102843964	0.638197027284463	0.220908528126579	0.103378265914882	8.10027423323907	0.0274646523759976	0.000859782815028676	0.0151708159803234	0.0136705193462438	0.0151708159803234	1.1654673011195	PsoOvis1B009204	supervillin-like,supervillin-like
PsoOvis1B013540T1	0.0325834803397766	0.638197027284463	-0.335081722741365	0.156786965158968	6.01755027824439	0.0375154801721105	0.0025851455439392	0.00220429432795386	0.0342880831217	0.0342880831217	0.792739229920962	PsoOvis1B013540	protein_coding
PsoOvis1B000358T1	0.0329590095090556	0.644150495229036	-0.207954858680588	0.0975131708456553	7.80546147998494	0.018407757946561	0.000415604323363709	0.00637713439151372	0.0138476234091972	0.0138476234091972	0.865763654475491	PsoOvis1B000358	factor associated D
PsoOvis1B008539T1	0.0330230192024456	0.644456548974227	0.350535104098936	0.164431259676675	6.08144046645166	0.0674398697188094	0.00762366946185455	0.0305980954845373	0.0329327892764326	0.0329327892764326	1.27503345705488	PsoOvis1B008539	serine/threonine-protein kinase PINK1, mitochondrial,protein_coding,protein_coding
PsoOvis1B001896T3	0.0331200434779934	0.644462860610472	0.726108671533439	0.340796081737086	5.22288874169669	0.297540504055638	0.0949130675779952	0.0792998864130309	0.04942109730575	0.0792998864130309	1.65417133325661	PsoOvis1B001896	Chitinase-3-like protein 1,zinc finger CCCH-type containing 8,non_sense_mediated_decay,protein_coding
PsoOvis1B013595T2	0.0331030531680702	0.644462860610472	-0.347050133304203	0.162870779064457	7.90600332683822	0.0679654073156146	0.00166939077105427	0.0381209452385403	0.0137231023298392	0.0381209452385403	0.786189971754023	PsoOvis1B013595	vinculin-like isoform X5,vinculin-like isoform X2,vinculin-like isoform X5
PsoOvis1B000633T1	0.0333205608769238	0.647419469283553	0.229863168445595	0.108008289388696	7.15495151696561	0.0279873066617854	0.000737505192490396	0.0144327245567982	0.0167611806725182	0.0167611806725182	1.17272371767254	PsoOvis1B000633	synembrynsynembryn-a-like-like
PsoOvis1B003551T1	0.0333855564700971	0.647738110902364	-0.234378181710144	0.110170371783821	7.08844824011691	0.0212699207331729	0.000866050619705543	0.00512142577360358	0.0173402156087724	0.0173402156087724	0.85005130215965	PsoOvis1B003551	calcium exchanger 3-like
PsoOvis1B000857T1	0.0335800173531735	0.648583792456572	0.206361766433365	0.0971078070821858	8.61242680559654	0.0160334609310561	0.000182786338699895	0.00388959783305782	0.0139621029557666	0.0139621029557666	1.15377488636023	PsoOvis1B000857	protein_coding
PsoOvis1B001993T1	0.0336237827734632	0.648583792456572	-0.540196670316612	0.2542634731265	5.38175712507776	0.165123629305967	0.0054437191889816	0.0915311514605443	0.0466275491422773	0.0915311514605443	0.68767715751509	PsoOvis1B001993	protein_coding
PsoOvis1B011545T1	0.0335215164704192	0.648583792456572	-0.295750736265242	0.139125698189716	8.1378632041978	0.0494677012765605	0.000429422985492602	0.0286045168596713	0.0136736002515167	0.0286045168596713	0.814648302957423	PsoOvis1B011545	Transcription initiation factor IIA subunit 2
PsoOvis1B013038T1	0.0336016591769312	0.648583792456572	-0.361764623148152	0.17025662023078	5.90114079426338	0.0629582511022431	0.00666314060328255	0.0229570573139501	0.0368178344953296	0.0368178344953296	0.778212132131567	PsoOvis1B013038	mitochondrial mRNA pseudouridine synthase Trub2
PsoOvis1B007133T2	0.0340232378742196	0.654395003788562	-0.732753608255363	0.34567172838964	5.4146427501544	0.29761014574724	0.133144182253406	0.0375205560264239	0.0460892334584156	0.0460892334584156	0.601754275275407	PsoOvis1B007133	Solute carrier family 43 member 3,protein_coding
PsoOvis1B013469T1	0.0339935220289736	0.654395003788562	-0.20702542276368	0.0976466603913703	7.76026846301093	0.0209167343811374	0.000373859171486801	0.00969973667850501	0.0139284462568946	0.0139284462568946	0.866321590191715	PsoOvis1B013469	carboxypeptidase A2
PsoOvis1B003263T1	0.034153503074332	0.655953951697076	0.360013886322292	0.16995778965763	5.74406943750277	0.046518669216768	0.00312717355905889	0.00641741358257089	0.0402013018389019	0.0402013018389019	1.28343825093691	PsoOvis1B003263	protein_coding
PsoOvis1B003527T1	0.0344157500923575	0.660039615800047	-0.258724444756839	0.122318707250818	9.97368412263134	0.0380357408666338	4.58029130137659e-05	0.0223969963022532	0.0177318276920827	0.0223969963022532	0.835826586839047	PsoOvis1B003527	ATP carrier
PsoOvis1B013528T2	0.034718717541346	0.664893370845691	2.94701938715972	1.3956175301547	1.8959382147076	4.19673490182759	1.69055466943268	0.298517732241095	1.23106776627998	1.23106776627998	7.7115420901275	PsoOvis1B013528	(A) polymerase,(A) polymerase,(A) polymerase,non_sense_mediated_decay,(A) polymerase,protein_coding
PsoOvis1B001131T1	0.0352022185496314	0.666651611857821	-0.280102149612951	0.133000418994873	6.54873529982708	0.044764098008713	0.00133617959661222	0.0251974875826056	0.0243820804493838	0.0251974875826056	0.823532705203729	PsoOvis1B001131	Golgi-associated plant pathogenesis-related protein 1-like
PsoOvis1B004260T2	0.0352106485668772	0.666651611857821	-0.203476559516021	0.0966208748325747	8.43607242559198	0.0212550640224099	0.000203078192944712	0.0108397354828892	0.0138003119871734	0.0138003119871734	0.868455264510831	PsoOvis1B004260	adenylosuccinate synthetase isozyme 1 A-like,adenylosuccinate synthetase isozyme 1 A-like
PsoOvis1B004287T2	0.035175800469149	0.666651611857821	0.30297028533986	0.143838076933895	6.27462289888232	0.0308787404125693	0.00190146019606199	0.00227534264505584	0.0291326283679996	0.0291326283679996	1.2336817598575	PsoOvis1B004287	protein_coding,protein_coding
PsoOvis1B004918T1	0.0350588644590417	0.666651611857821	-2.77726673001219	1.31769033348271	1.93410114168256	4.39753252483429	0.0656427426105301	2.53881897982011	1.18080108636256	2.53881897982011	0.145867791736461	PsoOvis1B004918	protein_coding,protein_coding
PsoOvis1B005806T2	0.0351185573230161	0.666651611857821	-2.89612612603098	1.37453328445287	1.9774711555526	4.78347406144631	1.30070640244334	1.53330622265983	1.12604628159862	1.53330622265983	0.134331902274414	PsoOvis1B005806	cyclin-H,protein_coding
PsoOvis1B008172T2	0.0350581880089334	0.666651611857821	-3.47528129914059	1.64886128681008	1.04449346901035	3.7376477911742	1.03418849930677	-0.891221300897636	3.04392681540472	3.04392681540472	0.089915815102319	PsoOvis1B008172	protein_coding,protein_coding
PsoOvis1B011960T1	0.0349660608365029	0.666651611857821	-0.222484853826152	0.105505500763521	9.159189347519	0.0282075458842467	0.000127507332058919	0.0165696087049832	0.014899816201144	0.0165696087049832	0.857087942342369	PsoOvis1B011960	probable citrate synthase 1, mitochondrial
PsoOvis1B014099T1	0.0351476619612787	0.666651611857821	-0.206278288323343	0.0979175404574753	7.7621712707179	0.0177974994746756	0.000457033726260202	0.00583331602948135	0.0139247333676018	0.0139247333676018	0.866770351923261	PsoOvis1B014099	protein_coding
PsoOvis1B007990T1	0.0353301156143443	0.66796469648737	0.779284755816168	0.37028492133094	3.62964548853735	0.291753293102354	0.0287683325925671	0.108191509792576	0.176898051855024	0.176898051855024	1.71627978276905	PsoOvis1B007990	XP_027204566.1uncharacterized protein LOC113798255
PsoOvis1B003108T1	0.0358415296651537	0.67667386530713	0.288886940745899	0.13764906500261	6.41184895783295	0.0331679283286787	0.00162577390981742	0.00853826230095917	0.0267951237343217	0.0267951237343217	1.22169735752774	PsoOvis1B003108	neurogenic big brain-like, partial
PsoOvis1B003317T1	0.0361447104101518	0.681432595554332	-0.339283173130983	0.161926149946287	7.41093572153632	0.0659980151146611	0.000674251396514004	0.0386558656581269	0.0150758724074259	0.0386558656581269	0.790433954480602	PsoOvis1B003317	protein_coding
PsoOvis1B005983T1	0.0364721578874286	0.684588325538753	0.345368605893487	0.165119827864155	5.83976225013091	0.0421256534805679	0.00274062583344826	0.0051866382909576	0.0381562104973841	0.0381562104973841	1.27047554520784	PsoOvis1B005983	testis-specific serine/threonine-protein kinase 1
PsoOvis1B010761T1	0.0365175406600685	0.684588325538753	1.5995904987052	0.764945331709703	2.3724786779583	1.34668113832713	0.150360562640553	0.573482198937874	0.72735147811615	0.72735147811615	3.0305727989962	PsoOvis1B010761	protein_coding
PsoOvis1B011551T1	0.0364690899924994	0.684588325538753	-0.457392994099854	0.218674812258325	4.76522978169412	0.119182568890289	0.00780936334463258	0.0627157161238679	0.0639186469296879	0.0639186469296879	0.728301138690717	PsoOvis1B011551	guanine nucleotide-binding G(q) subunit alpha
PsoOvis1B014115T1	0.0365047626210477	0.684588325538753	-0.3584385759893	0.171398379199791	5.70619528336881	0.0637976077192029	0.0030835422431035	0.0284841376219365	0.0409825643453698	0.0409825643453698	0.780008323383533	PsoOvis1B014115	leucine-rich repeat-containing DDB_G0290503
PsoOvis1B001585T1	0.0366653221861507	0.684632108157764	2.83478640086616	1.35670035357345	1.75542724856699	3.79808983846209	1.32674384454248	0.407363226584229	1.43420992953702	1.43420992953702	7.13437179319928	PsoOvis1B001585	aristaless-like isoform X2,aristaless-like isoform X2
PsoOvis1B003154T1	0.0367487772786194	0.684632108157764	0.802448144816868	0.38421411647449	3.56103771530357	0.282293238051145	0.0306974952064597	0.0806979179374583	0.190733235740949	0.190733235740949	1.74405815227519	PsoOvis1B003154	protein_coding
PsoOvis1B004441T3	0.0368707654532724	0.684632108157764	-0.643576910447517	0.308345783613381	6.34872038984732	0.23834991862493	0.0764305671674982	0.0661851162407267	0.0278371463783791	0.0661851162407267	0.640123904266486	PsoOvis1B004441	protein_coding,E3 ubiquitin-protein ligase RNF19A,E3 ubiquitin-protein ligase RNF19A,E3 ubiquitin-protein ligase RNF19A,protein_coding,protein_coding
PsoOvis1B006513T2	0.0369821530402574	0.684632108157764	-2.5352517144733	1.21538785987077	2.47039933888562	3.42152747924242	1.56381592801583	0.302780450134759	0.651935546866058	0.651935546866058	0.172509567911216	PsoOvis1B006513	1NK2_PVND NK-2 HOMEODOMAIN DNA COMPLEX, NMR, 20 STRUCTURES,1NK2_PVND NK-2 HOMEODOMAIN DNA COMPLEX, NMR, 20 STRUCTURES,1NK2_PVND NK-2 HOMEODOMAIN DNA COMPLEX, NMR, 20 STRUCTURES
PsoOvis1B007119T2	0.0368276118213028	0.684632108157764	3.19047752870071	1.52824800476355	2.42400788737354	5.85639441521976	1.89304880346344	1.61026414263219	0.686669917131646	1.61026414263219	9.12913094800727	PsoOvis1B007119	ATP-dependent Clp protease ATP-binding subunit clpX-like, mitochondrial,protein_coding,protein_coding,protein_coding,protein_coding,protein_coding
PsoOvis1B008423T1	0.0368825007423561	0.684632108157764	0.280647258130283	0.134469993655224	6.48860651646702	0.0290229175630976	0.00166606104862471	0.00507650459423026	0.0254572077418293	0.0254572077418293	1.21473974925513	PsoOvis1B008423	protein_coding
PsoOvis1B009274T1	0.036846130453173	0.684632108157764	-0.499172377646209	0.239128512776518	6.08151183445345	0.143370853528741	0.00282949621629837	0.0829441722177653	0.0329312960193295	0.0829441722177653	0.707512539335872	PsoOvis1B009274	protein_coding,protein_coding
PsoOvis1B011632T2	0.0367343063334313	0.684632108157764	2.83807785307282	1.3587740500862	2.07093893852476	4.63192607305593	1.0423887043057	1.7270116744758	1.01615236402249	1.7270116744758	7.15066716445663	PsoOvis1B011632	pre-mRNA-processing factor 40 homolog B,pre-mRNA-processing factor 40 homolog B,protein_coding
PsoOvis1B011828T1	0.0369383779051763	0.684632108157764	0.413295306664802	0.198085933902759	5.11894868819289	0.0864482097298931	0.00724157348721848	0.0367638097334655	0.0516154823279741	0.0516154823279741	1.33172417726946	PsoOvis1B011828	catalase isoform X1
PsoOvis1B004450T1	0.0372054018406463	0.686857065282514	0.331921106324102	0.159309159678243	6.36544515148819	0.041331966405891	0.0105096005529552	-0.000159000354372524	0.0275595119831265	0.0275595119831265	1.25868834034027	PsoOvis1B004450	protein_coding,protein_coding,protein_coding,protein_coding
PsoOvis1B010230T1	0.0371817321721649	0.686857065282514	-0.512639910502818	0.246016420842048	5.21484900365974	0.120995437563047	0.041208901756497	0.0114855160071864	0.0495772172294004	0.0495772172294004	0.70093865350581	PsoOvis1B010230	protein_coding,protein_coding,protein_coding
PsoOvis1B000105T1	0.0373493881021083	0.688141537428407	-0.20057963092153	0.0963433850155928	8.1532512044091	0.0205996667118817	0.000247382090381586	0.0104151306717396	0.0136756896640125	0.0136756896640125	0.8702008728498	PsoOvis1B000105	lipoma-preferred partner,lipoma-preferred partner
PsoOvis1B010610T1	0.0374298608024304	0.688141537428407	-0.231000313090293	0.11100211778112	7.0476748274827	0.0306203292278917	0.000765762234031922	0.0174992200579025	0.0177164429938085	0.0177164429938085	0.852043910166275	PsoOvis1B010610	protein delta homolog 2
PsoOvis1B014098T2	0.0373785302533384	0.688141537428407	0.604425202769168	0.290364932115938	6.81446730738266	0.210773100285997	0.08291884547975	0.0435488452242897	0.0201443238212932	0.0435488452242897	1.52037288698788	PsoOvis1B014098	protein_coding,protein_coding,protein_coding
PsoOvis1B007933T1	0.0375607275509933	0.68959633268208	0.325327452799056	0.156436276432011	6.20120020242863	0.0543335492871016	0.00619577499225816	0.0220319297873482	0.0305126878836105	0.0305126878836105	1.25294879187929	PsoOvis1B007933	der f 4 allergen,der f 4 allergen
PsoOvis1B013394T1	0.0376483259245586	0.690253832528806	-0.206583652820394	0.0993829408153593	7.61433258260584	0.0202839843753034	0.000520979846464697	0.00883019851793342	0.0142944735411991	0.0142944735411991	0.866586908523558	PsoOvis1B013394	translocon-associated protein subunit delta-like
PsoOvis1B000767T1	0.0378704924551525	0.690762093249511	-0.446308178905645	0.21495840202674	4.77879183473624	0.112348249869014	0.00601294300387314	0.0597257478731183	0.0632977288989612	0.0632977288989612	0.733918526483862	PsoOvis1B000767	chitin-binding type-2 domain-containing protein
PsoOvis1B007119T1	0.0378416081281451	0.690762093249511	-3.53132188977777	1.70055823858704	1.93391991021991	4.71866444843696	3.1568123654621	-1.93481966337476	1.18103511877728	1.18103511877728	0.0864900576987642	PsoOvis1B007119	ATP-dependent Clp protease ATP-binding subunit clpX-like, mitochondrial,protein_coding,protein_coding,protein_coding,protein_coding,protein_coding
PsoOvis1B009929T1	0.0378709485636722	0.690762093249511	0.259932592017624	0.125193375429464	7.30137956814995	0.0390775432196082	0.00066544753432861	0.0228446243428056	0.0156766478210207	0.0228446243428056	1.19742275534663	PsoOvis1B009929	protein_coding
PsoOvis1B010821T1	0.0378833438491554	0.690762093249511	-0.61929391451952	0.298294653136403	7.11873237819387	0.221833125875993	0.000900076769634845	0.132569473365015	0.0170708015072459	0.132569473365015	0.650989457782527	PsoOvis1B010821	KAH7645021.1hypothetical protein HUG17_0559
PsoOvis1B007468T2	0.0382508149310094	0.696171139524738	-3.35521175373781	1.61918811056633	2.5170953836588	6.28706898018649	3.31395833310664	0.323335674968829	0.618696872992398	0.618696872992398	0.0977193614319493	PsoOvis1B007468	protein_coding,protein_coding
PsoOvis1B007512T1	0.0382844508418961	0.696171139524738	-0.388470890582398	0.187504393436581	5.30672282524693	0.0680351997338456	0.00484516490164176	0.02360772245446	0.0478916814353886	0.0478916814353886	0.763938872726528	PsoOvis1B007512	RuvB-like 2
PsoOvis1B006750T1	0.0383449372162639	0.696321073781446	0.275557528033103	0.133045772262757	6.51133529348088	0.0355135480904366	0.00150041177565611	0.0144170416164968	0.0250513544998339	0.0250513544998339	1.2104617805696	PsoOvis1B006750	membrane PEX13-like
PsoOvis1B010976T1	0.0385407571456803	0.69892483264595	-0.431955541186874	0.20876930089075	7.02259963034072	0.108277222061908	0.00105440754941649	0.0643225239422025	0.0179546216622837	0.0643225239422025	0.741256347476402	PsoOvis1B010976	Myosin light chain kinase, smooth muscle,Myosin light chain kinase, smooth muscle
PsoOvis1B009199T1	0.0386256383782958	0.699512410250414	0.290376133367643	0.140403603398569	6.38864074885886	0.040900358055869	0.00238813415265776	0.0171179513560997	0.0271816236182962	0.0271816236182962	1.22295908086646	PsoOvis1B009199	protein gustavus-like isoform X12,protein gustavus-like isoform X12
PsoOvis1B008896T2	0.0387581125555573	0.700959134671673	0.763332128353119	0.369340112550619	7.39133396202264	0.338497323939516	0.00254713988268379	0.202071038225672	0.0151687491841199	0.202071038225672	1.69740652489511	PsoOvis1B008896	complex BMI-1-A-like,complex BMI-1-A-like
PsoOvis1B003217T1	0.0388187812350452	0.701105061086609	-0.303549143242936	0.146918708316711	6.20543320072188	0.0338462950156146	0.00194691040490739	0.00580767747829091	0.030430749875269	0.030430749875269	0.810256647448113	PsoOvis1B003217	protein_coding
PsoOvis1B006141T2	0.0390709641928577	0.703893124605408	-0.199275753701282	0.0965745924972914	8.35668760974876	0.0167013343292735	0.000241249130083617	0.00574385902655379	0.0137487287439432	0.0137487287439432	0.870987697471123	PsoOvis1B006141	ribosomal l36,protein_coding,protein_coding
PsoOvis1B009456T2	0.0390787690155302	0.703893124605408	0.316515360801126	0.153398290484943	6.11279612682228	0.0444796671607856	0.00301461770811956	0.0150167261342119	0.0322819355774351	0.0322819355774351	1.24531900989647	PsoOvis1B009456	repeat 5,repeat 5
PsoOvis1B003887T1	0.0392628834981906	0.705911937386671	-0.300242384976029	0.145648254428837	6.23228745671007	0.0330347847353311	0.00190262914635817	0.00558629312177049	0.0299174918808925	0.0299174918808925	0.812115942542782	PsoOvis1B003887	alpha-galactosidase A
PsoOvis1B007491T1	0.0393497313735687	0.705911937386671	0.256164686860423	0.124320961018617	6.69821108016471	0.0234279411847853	0.00135931425808936	0.00331798217503018	0.0218242377647994	0.0218242377647994	1.19429951124964	PsoOvis1B007491	protein_coding
PsoOvis1B013969T4	0.0393108624359432	0.705911937386671	0.354096191151742	0.171814787780868	6.65260593656734	0.0637408873363608	0.0217097732384044	0.0109472937114821	0.0225707087118726	0.0225707087118726	1.27818458284057	PsoOvis1B013969	rho GTPase-activating protein 7,rho GTPase-activating protein 7 isoform X1,rho GTPase-activating protein 7 isoform X1,protein_coding
PsoOvis1B000461T2	0.0394077800888513	0.706003092478896	-0.310432616000423	0.150702514241539	6.14701504247858	0.0436424716250171	0.00248216589287609	0.0159327702345711	0.0315847058052056	0.0315847058052056	0.806399910594834	PsoOvis1B000461	protein_coding,protein_coding
PsoOvis1B010052T1	0.0395534354211203	0.706712789179775	0.316577659973514	0.153799241983994	6.22210274766638	0.0323472806622122	0.00537051626055086	-0.00251944598065079	0.0301107939917258	0.0301107939917258	1.24537278704036	PsoOvis1B010052	non_sense_mediated_decay,protein_coding
PsoOvis1B012595T1	0.0395404834926633	0.706712789179775	-0.316998936038133	0.153993802145032	7.06372430529146	0.0586034069536921	0.0013028526569753	0.0342682839916494	0.0175666215655941	0.0342682839916494	0.802737980720682	PsoOvis1B012595	protein_coding,protein_coding,protein_coding
PsoOvis1B008012T1	0.0397707366488227	0.7096441081555	0.29268565457245	0.142348373674612	6.93498249557781	0.0500151391031196	0.00409899863497861	0.026295590596732	0.0188183439741783	0.026295590596732	1.22491840823652	PsoOvis1B008012	trehalose transporter tret1,trehalose transporter tret1,trehalose transporter tret1,trehalose transporter tret1
PsoOvis1B014560T1	0.0399077991719484	0.710627284703751	0.356615977662019	0.173560926192408	7.05922587450729	0.0743005607780722	0.000809179755932411	0.0443759128952176	0.0176083965183357	0.0443759128952176	1.28041898891517	PsoOvis1B014560	protein_coding,protein_coding
PsoOvis1B014650T3	0.0399324657696083	0.710627284703751	2.9923559645485	1.4565263699448	1.83092818543025	3.99871520660512	1.86079636522209	-0.220225188929058	1.32140723429479	1.32140723429479	7.95772456289882	PsoOvis1B014650	kynurenine 3-monooxygenase-like isoform X1,kynurenine 3-monooxygenase-like isoform X1,Kynurenine 3-monooxygenase
PsoOvis1B004787T1	0.0400704480461195	0.711183757665415	-0.200365526293377	0.0975954132430867	7.789139704164	0.0213732706222382	0.000412257293307605	0.0112494519369322	0.0138750397358257	0.0138750397358257	0.870330025480651	PsoOvis1B004787	protein_coding
PsoOvis1B014486T5	0.0400658225204634	0.711183757665415	4.3162459337114	2.10233779652674	3.55849427847527	10.89278274093	0.663916623278821	5.96581969277857	0.191272168048858	5.96581969277857	19.9213834402244	PsoOvis1B014486	protein_coding,protein_coding,protein_coding,protein_coding,protein_coding
PsoOvis1B005530T1	0.0404095059431644	0.711516915081159	-0.253462574827815	0.123668132420116	6.70159290221023	0.0268527911506055	0.0011701640158682	0.00830459610800946	0.021770546448551	0.021770546448551	0.83888062164265	PsoOvis1B005530	TXN4A
PsoOvis1B005916T2	0.0403597410276974	0.711516915081159	-0.222856978302749	0.108708172511073	9.96303245239072	0.0259625952628708	4.45940340433735e-05	0.0137841877527084	0.0176816061220025	0.0176816061220025	0.856866896131783	PsoOvis1B005916	ATP synthase subunit alpha, mitochondrial,ATP synthase subunit alpha, mitochondrial
PsoOvis1B007536T1	0.0403079247862146	0.711516915081159	1.00292366425939	0.489092822866845	4.6562787808748	0.491941606624705	0.289564044711906	-0.0518329900553296	0.0692536393578818	0.0692536393578818	2.00405716887458	PsoOvis1B007536	protein_coding,protein_coding,non_sense_mediated_decay,protein_coding
PsoOvis1B007826T1	0.0402639473291507	0.711516915081159	-0.19965629407165	0.0973443665458257	7.81290058246363	0.0164398173012921	0.000378095193633285	0.00522318802207261	0.0138357933536788	0.0138357933536788	0.870757986920661	PsoOvis1B007826	serine--tRNA ligase, cytoplasmic
PsoOvis1B009677T2	0.0401454495125204	0.711516915081159	-0.360675155667833	0.175746276037897	6.65393869980641	0.0760900746242311	0.0130655249472488	0.0332646053645342	0.0225483511944305	0.0332646053645342	0.778800029777352	PsoOvis1B009677	natural resistance-associated macrophage protein 2-like,resistance-associated macrophage 2-like,natural resistance-associated macrophage protein 2-like,resistance-associated macrophage 2-like
PsoOvis1B012731T1	0.0402085027707626	0.711516915081159	-0.59158693110435	0.288353862627583	4.49049252354413	0.204770069226734	0.0351062393592629	0.0896156857791077	0.0787380794461191	0.0896156857791077	0.663612547012687	PsoOvis1B012731	retrovirus-related pol polyprotein from transposon tnt 1-94
PsoOvis1B001865T2	0.0405348442926327	0.711843135146905	0.369411620471937	0.180354153776582	5.62831895418112	0.056759884426481	0.00631204854590663	0.0134634524848058	0.0424793826307937	0.0424793826307937	1.2918258731787	PsoOvis1B001865	sodium-coupled monocarboxylate transporter 1 2,sodium-coupled monocarboxylate transporter 1 2
PsoOvis1B002545T2	0.040507043578405	0.711843135146905	2.02978756603225	0.990845589535088	2.24724708548202	2.4141412477271	0.635322128284826	0.837340345166879	0.836150748206603	0.837340345166879	4.08344717910407	PsoOvis1B002545	protein_coding,protein_coding
PsoOvis1B014574T1	0.0406695917692966	0.713269721964413	-0.254651150427719	0.124409247330482	7.71639299753706	0.0380273555098524	0.000428018471000595	0.0227884727610049	0.0140216141896381	0.0227884727610049	0.838189787890938	PsoOvis1B014574	proteasome subunit beta type-1-like
PsoOvis1B004082T1	0.0408750892689173	0.715931754093822	-0.30657787303219	0.149930872231737	9.51951932221866	0.0551721174076859	7.22570953520852e-05	0.0336466425769023	0.0159165680368888	0.0336466425769023	0.80855741495809	PsoOvis1B004082	acidic ribosomal P1
PsoOvis1B010830T1	0.0409601521304704	0.716480141400314	0.435848260401454	0.213239978671657	5.95374009529368	0.111554658033159	0.00247005523179065	0.0657368775240426	0.0356692740618217	0.0657368775240426	1.35270594883086	PsoOvis1B010830	particle complex subunit 1
PsoOvis1B002517T1	0.0411034001774888	0.716497811072624	-0.276768141685921	0.135505562703566	6.88904944492047	0.0299265904213243	0.00825835754951794	0.000424653882533469	0.0192842787358972	0.0192842787358972	0.825438055601923	PsoOvis1B002517	enhancer-binding delta-like,enhancer-binding delta-like,enhancer-binding delta-like
PsoOvis1B003519T1	0.0411385621835874	0.716497811072624	1.94519077609791	0.952529981011306	2.13043423442543	2.2239061842954	0.380451894960519	0.980518152127579	0.95161906553849	0.980518152127579	3.85088696429846	PsoOvis1B003519	protein_coding
PsoOvis1B008654T1	0.0411761815051114	0.716497811072624	0.257396727757101	0.126066624790452	6.88805165995468	0.0389472753012872	0.00168760864777196	0.0221515821813131	0.019294479728487	0.0221515821813131	1.19531986154281	PsoOvis1B008654	AKR-like isoform X1,AKR-like isoform X1,protein_coding
PsoOvis1B011708T1	0.0410326047572935	0.716497811072624	-0.340526939458111	0.166663505174782	5.87434896043946	0.060016160436091	0.00426196328038895	0.0272737635784601	0.0374031226553279	0.0374031226553279	0.789752804651931	PsoOvis1B011708	DNA-directed RNA polymerase II subunit RPB7
PsoOvis1B000119T1	0.0419292123545769	0.716881845559462	-0.340104838638562	0.167191599701017	8.30250511346854	0.0682450275923105	0.000223984498415222	0.0417055620174625	0.0137209954390878	0.0417055620174625	0.789983902747928	PsoOvis1B000119	Cytochrome b-c1 complex subunit Rieske, mitochondrial
PsoOvis1B000931T1	0.0419820428524278	0.716881845559462	0.879876680838885	0.43264862003934	4.02037757022011	0.456876686151551	0.0472295714894892	0.233547671143428	0.118762030021967	0.233547671143428	1.84021799576777	PsoOvis1B000931	protein_coding,protein_coding
PsoOvis1B001604T1	0.0419655316533597	0.716881845559462	-0.261673084285369	0.128658242454266	8.07301547884376	0.0404053729335302	0.000321840366238929	0.0245075746608921	0.0136700796583759	0.0245075746608921	0.83412003460006	PsoOvis1B001604	protein_coding,protein_coding
PsoOvis1B001684T1	0.0419718086371581	0.716881845559462	-0.371976917333966	0.182897530378224	5.59037645645473	0.0797811746127998	0.00701657948305993	0.04082232864696	0.0431606804446201	0.0431606804446201	0.772722912872189	PsoOvis1B001684	protein_coding,protein_coding
PsoOvis1B001802T2	0.0415185370324738	0.716881845559462	-0.35418876208634	0.173765551220507	6.91604890786971	0.0738682639056363	0.011911895546885	0.033379804639565	0.0190096878212176	0.033379804639565	0.782309417747809	PsoOvis1B001802	phosphoenolpyruvate carboxykinase, mitochondrial,carboxykinase, cytosolic [GTP]-like isoform X2,phosphoenolpyruvate carboxykinase, mitochondrial
PsoOvis1B003050T1	0.041607275901253	0.716881845559462	1.09410240288606	0.537002028594904	2.99219155638794	0.487538418331244	0.0704604031172641	0.090065094296395	0.362096364955299	0.362096364955299	2.13480219954254	PsoOvis1B003050	CBL-interacting serine serine/threonine-protein kinase 25-like
PsoOvis1B005089T1	0.0416345556336332	0.716881845559462	0.571869620268791	0.280719799570277	4.19654183004686	0.152658530315427	0.0172628766320196	0.0509222127923751	0.100942532174145	0.100942532174145	1.48644864451391	PsoOvis1B005089	tRNA-specific adenosine deaminase 2
PsoOvis1B008853T1	0.0418262789553702	0.716881845559462	-0.356724165777633	0.17527337295983	5.63707421082187	0.0601317628712733	0.0037629949969826	0.0236821596734537	0.042318137906091	0.042318137906091	0.78093578834814	PsoOvis1B008853	adipocyte plasma membrane-associated protein-like
PsoOvis1B009571T1	0.0420050057305079	0.716881845559462	-0.427314870828287	0.210140673202021	10.6399145974534	0.107770322689856	2.41847712080449e-05	0.06621446902949	0.0217506763018171	0.06621446902949	0.743644561720498	PsoOvis1B009571	troponin t
PsoOvis1B010183T1	0.0417135679761703	0.716881845559462	-0.200372884534988	0.0983972608788827	8.90749234584629	0.0229080678874184	0.00013986653191404	0.0134392335060322	0.0143831648907863	0.0143831648907863	0.870325586509077	PsoOvis1B010183	26s proteasome non-atpase regulatory subunit 1
PsoOvis1B011863T2	0.0419683093126164	0.716881845559462	0.334543686092832	0.1644891588197	6.49491918089648	0.0660438634144294	0.00658234874432406	0.0340026763094945	0.0253446958138441	0.0340026763094945	1.26097850745528	PsoOvis1B011863	Nuclear hormone receptor HR96,nuclear hormone receptor HR96-like isoform X1
PsoOvis1B011967T1	0.041825900689902	0.716881845559462	0.573615375318341	0.281840495983662	4.3623762564303	0.194031257852061	0.0132455999182711	0.105905497846204	0.0874434042236404	0.105905497846204	1.48824843298725	PsoOvis1B011967	protein_coding
PsoOvis1B012447T1	0.0415479751996927	0.716881845559462	0.199681600762771	0.0979782545481534	8.25876652002224	0.0234815085421183	0.000260954182165361	0.0141386533642888	0.013703004960444	0.0141386533642888	1.14844486807626	PsoOvis1B012447	helix-loop-helix domain containing protein 2,protein_coding
PsoOvis1B012983T1	0.0418058310083811	0.716881845559462	0.328125253843316	0.161205434045267	7.31767058515658	0.0634844850217899	0.000683755655516668	0.0382970322930676	0.0155749121174385	0.0382970322930676	1.25538097790993	PsoOvis1B012983	protein_coding
PsoOvis1B014154T1	0.041832086855523	0.716881845559462	-0.226983269112103	0.11152945562785	7.88406583323462	0.0303830047042181	0.000362429994628033	0.0182957992143388	0.0137437402562216	0.0182957992143388	0.854419649509419	PsoOvis1B014154	Eukaryotic translation initiation factor 2 subunit 1
PsoOvis1B012227T1	0.0420956730324565	0.717510518989275	-0.282999326639958	0.139232054548553	9.44261237573699	0.0472892636801745	6.88174100307173e-05	0.0290095301106863	0.0156703778942041	0.0290095301106863	0.821880570897338	PsoOvis1B012227	ribosomal L10-like
PsoOvis1B003881T1	0.0424017491136013	0.719049508823399	0.256698156273253	0.126479992768591	6.64644094558836	0.0237786029834685	0.00132127297849311	0.00369175196305959	0.0226745098776212	0.0226745098776212	1.19474121240665	PsoOvis1B003881	protein_coding
PsoOvis1B010682T1	0.0423318013535761	0.719049508823399	-0.269303726657818	0.132646027950493	8.6011690910236	0.0428713116347878	0.000179994136561026	0.0262124589600035	0.0139498056412101	0.0262124589600035	0.829719888532967	PsoOvis1B010682	Malate dehydrogenase, mitochondrial
PsoOvis1B012355T1	0.0423412687122327	0.719049508823399	-0.362718961572873	0.178666067208984	5.52104836658885	0.0412470808904429	0.00353594854709773	-0.00131398934073249	0.0443463968107902	0.0443463968107902	0.77769751737665	PsoOvis1B012355	pancreatic triacylglycerol lipase-like
PsoOvis1B012789T1	0.0423520340789594	0.719049508823399	0.229796720562013	0.113197883354865	7.6738708848836	0.0312184727895433	0.000512181077650991	0.0187084601163815	0.0141257378443456	0.0187084601163815	1.17266970541607	PsoOvis1B012789	containing 7
PsoOvis1B007320T2	0.0424698578975176	0.719289372193153	4.07151990997289	2.00677564959851	3.24684768068769	9.80576052257753	1.50352973494043	4.53719302679187	0.271506437016676	4.53719302679187	16.8131706443186	PsoOvis1B007320	glypican-6-like isoform X1,glypican-6-like isoform X1
PsoOvis1B005578T1	0.0425751936005316	0.719429602626917	-0.203038808153604	0.100124984244847	9.18054571109117	0.0234229992669437	8.6821384808256e-05	0.0137326435927083	0.0149506973202381	0.0149506973202381	0.86871881650669	PsoOvis1B005578	aspartic protease
PsoOvis1B006617T1	0.0425860872137923	0.719429602626917	0.253818798366176	0.125172820867589	6.66635427799128	0.0335881762908743	0.00116080460148054	0.0166654223605935	0.0223415480244437	0.0223415480244437	1.19235910333551	PsoOvis1B006617	protein_coding
PsoOvis1B001403T1	0.0429472100808135	0.724611852110333	0.255339596932236	0.126142028055416	6.64318460236447	0.0266269238682284	0.00113813228298365	0.00769615639173262	0.0227295845799165	0.0227295845799165	1.19361667617845	PsoOvis1B001403	Cytochrome P450 4V2
PsoOvis1B014674T1	0.0430073960404781	0.724709964378676	-0.21015209948554	0.103848654372671	7.34640476573868	0.0196532053246913	0.000771065485180396	0.00723397682636612	0.0154057490373413	0.0154057490373413	0.86444609026072	PsoOvis1B014674	V-type proton atpase 21 kda proteolipid subunit
PsoOvis1B002398T1	0.043232819425679	0.727588699652621	-0.21430208875717	0.106013849118452	7.36146339446844	0.0272643390195976	0.000889625395867401	0.0159687789114974	0.0153224970710333	0.0159687789114974	0.861963037981035	PsoOvis1B002398	probable serine carboxypeptidase CPVL
PsoOvis1B014705T1	0.0433292690936089	0.728292342684379	-0.198629611781182	0.0983060864700356	8.89245871955697	0.0196036596046867	0.000139120838890586	0.00957030766333937	0.0143570091166906	0.0143570091166906	0.871377875362507	PsoOvis1B014705
PsoOvis1B007243T2	0.0433960346235646	0.728495901130343	3.71713528283392	1.84027704640509	2.80650540769932	8.20907194229717	3.10062183553004	1.97930757575813	0.44666408885458	1.97930757575813	13.1513161498474	PsoOvis1B007243	protein AF-10-like isoform X2,protein AF-10-like isoform X2,protein AF-10-like isoform X2,protein AF-10-like isoform X2
PsoOvis1B011140T1	0.0436468397111877	0.730865234309574	-0.218924231244829	0.108514424800429	7.14924717664842	0.0216737593888042	0.000854089920307491	0.00826517718089564	0.0168089806643445	0.0168089806643445	0.859205878309021	PsoOvis1B011140	solute carrier family 35 member F6-like
PsoOvis1B011339T1	0.0436019359098699	0.730865234309574	-0.196315758272238	0.0972872788651561	8.67086256499862	0.0196332255175712	0.000166911921382924	0.00992216612083006	0.0140303100220971	0.0140303100220971	0.872776548281529	PsoOvis1B011339	protein_coding
PsoOvis1B003008T1	0.0438458710966334	0.732278518300101	0.219268495290397	0.108787808361064	7.13636807407362	0.024102097128471	0.000833932446875587	0.01126418657862	0.0169182484251296	0.0169182484251296	1.16414316914877	PsoOvis1B003008	protein_coding
PsoOvis1B007843T1	0.0439509951714368	0.732278518300101	0.371115932450425	0.184217061860532	5.43126077700353	0.072897843563561	0.00508523976722141	0.0343894264427742	0.0458186490535692	0.0458186490535692	1.29335285928561	PsoOvis1B007843	protein_coding
PsoOvis1B012032T1	0.0439196461536474	0.732278518300101	0.268883154680914	0.13345024951609	6.69655550028783	0.0430602081764361	0.00104275027499464	0.0256707033688653	0.0218506124928232	0.0256707033688653	1.20487472702975	PsoOvis1B012032	protein_coding
PsoOvis1B012761T1	0.0438468351536245	0.732278518300101	-0.224433743950915	0.111351002229095	8.01450412722078	0.0299900064640558	0.000317997678631686	0.0182805708675043	0.0136742276418793	0.0182805708675043	0.855930911602787	PsoOvis1B012761	protein_coding
PsoOvis1B012788T3	0.0440634963616659	0.73323638327671	0.704243989532249	0.349763489683122	4.55463576811749	0.205803844668196	0.108649542237056	-0.0373795851989223	0.0748522058359175	0.0748522058359175	1.62929064954548	PsoOvis1B012788	KIF3B,kinesin KIF3B isoform X2,protein_coding
PsoOvis1B004081T1	0.0441300638562744	0.733428455287134	-0.194986403967098	0.0968706478361669	7.90994814910285	0.0135644482836928	0.000356103849089558	0.0023420698560191	0.0137197797692084	0.0137197797692084	0.873581128551773	PsoOvis1B004081	nuclear ribonucleoprotein l,nuclear ribonucleoprotein l
PsoOvis1B000137T1	0.0446061052913469	0.734143005914179	0.540891310778723	0.269321230570397	4.95687550456091	0.105258988184692	0.052676339351836	-0.0308138828994434	0.0561245485020935	0.0561245485020935	1.45487107297126	PsoOvis1B000137	Sorting and assembly machinery component 50,sorting and assembly machinery component 50 homolog
PsoOvis1B001860T1	0.0446710295340581	0.734143005914179	-0.222008873953269	0.110576558665208	7.57676587413946	0.0294589924256873	0.000523084223331708	0.0178176787660285	0.0144147839188436	0.0178176787660285	0.857370762968381	PsoOvis1B001860	GTPase HRas
PsoOvis1B003137T5	0.0447789229355711	0.734143005914179	-0.526009467958133	0.262123307931003	6.26701088578653	0.165456142387308	0.00943744946416953	0.0936254933768674	0.0292714651544756	0.0936254933768674	0.694473010257572	PsoOvis1B003137	arginine kinase,protein_coding,protein_coding,protein_coding,protein_coding,arginine kinase
PsoOvis1B004699T1	0.0443004055052933	0.734143005914179	0.469690069247624	0.233532903634198	5.30497587807474	0.131627768840735	0.00392330823715634	0.0778831173825728	0.047922034001521	0.0778831173825728	1.38481194029025	PsoOvis1B004699	KAH7637624.1hypothetical protein HUG17_8728
PsoOvis1B006369T1	0.0446712740965788	0.734143005914179	0.296639255165377	0.14774808320585	6.27029886024462	0.0525938496207244	0.001956934533072	0.0307873096034321	0.0292113694501467	0.0307873096034321	1.22827981157945	PsoOvis1B006369	FMRFamide receptor
PsoOvis1B008976T2	0.0445168469215523	0.734143005914179	-0.286457066022807	0.142573313884544	8.57691567145597	0.0490098750007429	0.000182426833015498	0.0303082979150155	0.0139242323318729	0.0303082979150155	0.819913110071996	PsoOvis1B008976	Der f 25 allergen,Der f 25 allergen
PsoOvis1B009008T1	0.0443171477709424	0.734143005914179	0.194219448083996	0.0965747640641044	8.35589295352741	0.0137153073353011	0.000241749269079066	0.00275693714477773	0.0137482783119771	0.0137482783119771	1.1441049895735	PsoOvis1B009008	protein phosphatase 1K, mitochondrial-like
PsoOvis1B009647T1	0.0445737283101579	0.734143005914179	0.296098727919004	0.147411436921683	6.38030717929557	0.0523784950849551	0.00409963879113961	0.0284955588118334	0.0273175151407318	0.0284955588118334	1.22781970439982	PsoOvis1B009647	40S ribosomal protein S12, mitochondrial-like isoform X1,40S ribosomal protein S12, mitochondrial-like isoform X1
PsoOvis1B011031T2	0.0446918274213046	0.734143005914179	0.450250070983393	0.224279114681185	7.48835581801919	0.121178883464777	0.011467288172703	0.0639843937505612	0.0147406121179633	0.0639843937505612	1.36627706122713	PsoOvis1B011031	Eukaryotic translation initiation factor 4 gamma 2,Eukaryotic translation initiation factor 4 gamma 2
PsoOvis1B013533T1	0.0447644892387027	0.734143005914179	0.194013649682781	0.0966751913689006	8.35876244467073	0.0201620652119815	0.000269227982086012	0.0108178674341784	0.0137499109572343	0.0137499109572343	1.1439417962595	PsoOvis1B013533	protein_coding,protein_coding
PsoOvis1B013810T1	0.0443699846113889	0.734143005914179	-0.212247429088204	0.105565346897816	8.4293006051703	0.0268875423051528	0.000187395772086467	0.0165286679263979	0.0137954014954761	0.0165286679263979	0.863191504414137	PsoOvis1B013810	Trifunctional enzyme subunit beta, mitochondrial
PsoOvis1B012337T2	0.0449051329406824	0.735307760400928	-0.24195720200982	0.120644294291191	8.85615833622195	0.0350290411753492	0.000140995455449729	0.0216915731620794	0.0142959764932471	0.0216915731620794	0.845597371910427	PsoOvis1B012337	T-complex 1 subunit epsilon,t-complex protein 1 subunit epsilon
PsoOvis1B002266T1	0.0453230119584647	0.740331404895069	-0.200382732137567	0.100109066534772	7.54029167029376	0.0211934633776023	0.000490825620400922	0.0109435388495087	0.0145419121832941	0.0145419121832941	0.870319645827923	PsoOvis1B002266	-phosphatase-like
PsoOvis1B013535T1	0.0452968793400567	0.740331404895069	0.216662437776608	0.108229101318212	7.15109096453998	0.0230902329664707	0.000776817621422929	0.010482494107927	0.0167934899367989	0.0167934899367989	1.16204218072458	PsoOvis1B013535	protein_coding
PsoOvis1B001965T1	0.0457264618727204	0.746007356550171	-0.451453407387584	0.225962880298168	7.49983550781487	0.122414121639732	0.000733184257227713	0.0758556506517389	0.0146948941052007	0.0758556506517389	0.731305740888674	PsoOvis1B001965	protein_coding
PsoOvis1B002368T2	0.0464310149558184	0.755652012632604	-0.338500999427793	0.169976824106781	5.88166673072757	0.0388714373546169	0.00609482349001805	-0.000474124276852264	0.0372433576101234	0.0372433576101234	0.790862613527417	PsoOvis1B002368	initiation factor eif-2b subunit beta,initiation factor eif-2b subunit beta
PsoOvis1B006999T1	0.0463867963580335	0.755652012632604	-0.370444358337232	0.185979433640173	5.31999942900961	0.0671481750558697	0.00421986902964366	0.0282544663062373	0.0476626555760354	0.0476626555760354	0.77354420402914	PsoOvis1B006999	proteinase stubble-like
PsoOvis1B011081T1	0.0465948978844501	0.757394382807117	0.196037883417759	0.0985132798093384	7.70152583654332	0.0210861057266351	0.000500829099842049	0.0114452336578585	0.0140564703483475	0.0140564703483475	1.14554797828198	PsoOvis1B011081	protein_coding,protein_coding
PsoOvis1B008651T2	0.0467799672143104	0.759476471375814	0.647593597188505	0.325704299813379	6.071216042767	0.253113189236173	0.0425476827555644	0.11657725361982	0.0331472424944971	0.11657725361982	1.56655301850973	PsoOvis1B008651	protein_coding,protein_coding,protein_coding,protein_coding
PsoOvis1B006380T1	0.0469587696133022	0.761451873693073	0.194363330386624	0.0978336342546759	8.79217422716491	0.0195597676088058	0.000161492017525952	0.0101218034188633	0.0141956379696906	0.0141956379696906	1.14421909869891	PsoOvis1B006380	protein_coding
PsoOvis1B013560T1	0.0472499466381595	0.765242452904044	0.565715773164033	0.285131400710517	4.88411696123169	0.193570199607344	0.0094835095797804	0.112466363926932	0.0587744457051559	0.112466363926932	1.48012166897941	PsoOvis1B013560	artichoke-like growth factor-binding complex acid labile subunit
PsoOvis1B000986T1	0.0473895951359439	0.76625637839497	-0.194755250139145	0.0982222578639597	8.88516221349786	0.0217579795582076	0.000126917243666637	0.0128469544078081	0.0143445006661746	0.0143445006661746	0.873721108099869	PsoOvis1B000986	shock cognate 5, partial
PsoOvis1B002603T1	0.0474275273595806	0.76625637839497	-0.205088091303151	0.103451195768835	9.53882697392463	0.0161671829898076	7.22380199461599e-05	0.00436381876942507	0.0159809868390565	0.0159809868390565	0.867485716650212	PsoOvis1B002603	sar s 30 allergen
PsoOvis1B011953T2	0.0477058731353265	0.769050643946039	-3.12385980069035	1.57772359506441	2.43779446254478	5.91460410721829	2.3063927242202	1.42742488941424	0.676164540122616	1.42742488941424	0.114716132718359	PsoOvis1B011953	acylsynthetase-likecoa synthetase family member 2, mitochondrial,acylsynthetase-likecoa synthetase family member 2, mitochondrial,protein_coding
PsoOvis1B011996T1	0.0477158738497542	0.769050643946039	0.383509116943524	0.193702220101589	5.17291592123634	0.0594747967880397	0.00585538160391065	0.0133333983390881	0.0504254435045158	0.0504254435045158	1.30451100680927	PsoOvis1B011996	root ganglia homeobox
PsoOvis1B007267T1	0.0477880215960438	0.769283260692836	-0.339070786711059	0.171312882955791	8.08629882187494	0.0697084241602058	0.00031592561053713	0.0437062301893995	0.0136701055259339	0.0437062301893995	0.790550326818948	PsoOvis1B007267	protein_coding
PsoOvis1B012938T1	0.0478913364070478	0.770016433015127	0.281156238125475	0.142117868809188	6.31009971328196	0.0305829296582641	0.00179682955821505	0.0067885211757891	0.0284994033940835	0.0284994033940835	1.21516838267433	PsoOvis1B012938	protein_coding
PsoOvis1B012395T2	0.0482968575528245	0.77560098111036	0.837334081476829	0.424020924541537	4.33592291194664	0.327820637205999	0.180275452766952	-0.0334227927604456	0.0894151639066381	0.0894151639066381	1.78674540920989	PsoOvis1B012395	protein_coding,protein_coding
PsoOvis1B007595T1	0.0484972782417058	0.77741697912013	0.200429734348608	0.101587057429718	7.46210077122203	0.0168518515555626	0.000630862475572607	0.00536942256473523	0.0148490328802706	0.0148490328802706	1.14904056776687	PsoOvis1B007595	protein_coding
PsoOvis1B008173T1	0.0485265906390538	0.77741697912013	0.190086935870883	0.0963574104983381	8.26158258477521	0.0147353507892595	0.000223080571471686	0.00464621671930961	0.0137040452654462	0.0137040452654462	1.14083245962398	PsoOvis1B008173	choline-phosphate cytidylyltransferase A-like isoform X1
PsoOvis1B002835T1	0.048622625974835	0.777508123013191	-0.194091572589507	0.0984294102960086	8.69490853209303	0.0229274801385439	0.000172219146314469	0.0143603040705155	0.0140605205831042	0.0143603040705155	0.874123135185011	PsoOvis1B002835	V-type proton ATPase subunit B
PsoOvis1B004751T1	0.0486489440012755	0.777508123013191	0.235117967976134	0.119249009269189	8.12960161347302	0.0336485291135878	0.000287076800540001	0.0210434125169846	0.0136726770244185	0.0210434125169846	1.17700297584052	PsoOvis1B004751	protein_coding
PsoOvis1B001057T1	0.0493337439625769	0.777577886541199	0.383249310158372	0.194968765076407	5.33805105239799	0.0896793933475638	0.00665926959623844	0.0503599594368906	0.0473555069405891	0.0503599594368906	1.30427610595639	PsoOvis1B001057	phosphoesterase
PsoOvis1B001284T1	0.0491608056133662	0.777577886541199	-0.276938762991355	0.140778545177043	10.320546415688	0.0467908420727513	3.16293092988451e-05	0.0296962688639484	0.0195952619873309	0.0296962688639484	0.825340440383995	PsoOvis1B001284	ribosomal L4,ribosomal L4,ribosomal L4
PsoOvis1B001958T1	0.0489532557268632	0.777577886541199	-0.236355586104879	0.120038475476097	7.97720313372788	0.0340502716384441	0.000309216552498929	0.0213046368394393	0.0136814628645683	0.0213046368394393	0.848886992506845	PsoOvis1B001958	Aspartate aminotransferase, cytoplasmic
PsoOvis1B003187T3	0.0491686360995829	0.777577886541199	2.67120525951285	1.35792250512858	1.66608260381699	3.78490290775602	1.18646814274404	0.868908915032576	1.57946215215796	1.57946215215796	6.36961096250067	PsoOvis1B003187	protein_coding,protein_coding,protein_coding,protein_coding
PsoOvis1B003658T1	0.0491038619649775	0.777577886541199	-0.772963629269465	0.392828201321697	6.89693362287005	0.364418626556394	0.0455858881739716	0.185885105456488	0.0192039259695975	0.185885105456488	0.585214073955745	PsoOvis1B003658	(+) Cl(-) exchange transporter 3-like isoform X1,H(+)/Cl(-) exchange transporter 5 isoform X1
PsoOvis1B004542T1	0.0493533567419802	0.777577886541199	0.19016845536042	0.0967519269614647	7.99704884500777	0.0142897738042256	0.000364592715785051	0.00393610900918377	0.0136768103403498	0.0136768103403498	1.14089692418832	PsoOvis1B004542	protein_coding
PsoOvis1B005548T1	0.0491135983499685	0.777577886541199	-0.225692706884756	0.114704323720157	6.9531350215257	0.0206067609677665	0.00109947923311118	0.00555752274873424	0.0186361435870368	0.0186361435870368	0.855184312202173	PsoOvis1B005548	mfs-type transporter
PsoOvis1B007564T1	0.0492899200955567	0.777577886541199	-0.55264550856105	0.281090722000005	4.17128050257612	0.127059119296868	0.015261252770776	0.0290312495505465	0.10325673822095	0.10325673822095	0.681768803707119	PsoOvis1B007564	protein_coding
PsoOvis1B008565T1	0.0492307032240486	0.777577886541199	0.409961061373002	0.208463092711807	5.36128286520844	0.102568654780189	0.00470457847417722	0.0604807130602796	0.0469662335638882	0.0604807130602796	1.32864995308524	PsoOvis1B008565	protein_coding
PsoOvis1B009915T1	0.0490956102233566	0.777577886541199	0.371404110585026	0.188744578248181	5.26493989644604	0.0679720982805529	0.00480312434054392	0.0284341185003518	0.0486336493865814	0.0486336493865814	1.29361123214423	PsoOvis1B009915	abdominal-B, partial
PsoOvis1B010409T3	0.0489419955930589	0.777577886541199	2.33305514950485	1.1848352752674	1.80108100256148	2.48816523442545	0.740794502441842	0.328232166603304	1.36495744183514	1.36495744183514	5.03871252958032	PsoOvis1B010409	repeat and FYVE domain-containing 3,repeat and FYVE domain-containing 3,non_sense_mediated_decay,non_sense_mediated_decay
PsoOvis1B013924T2	0.0492382314172275	0.777577886541199	-0.262732930663047	0.133602777286603	7.69791270642419	0.0421282203748701	0.000651659629093471	0.026122893518947	0.0140651927971807	0.026122893518947	0.833507490416389	PsoOvis1B013924	protein_coding,protein_coding
PsoOvis1B000023T2	0.0499674253308852	0.780337268167368	0.625254296273831	0.318967791105281	4.28490848095609	0.239371422617764	0.0409253948952687	0.111685282748605	0.0934037739078956	0.111685282748605	1.54248268676526	PsoOvis1B000023	protein_coding,protein_coding
PsoOvis1B002207T1	0.0501724839687474	0.780337268167368	0.413604598090081	0.21118539853919	4.88879648704286	0.0796097097213865	0.00830943093361445	0.0270519198826468	0.0585894779006202	0.0585894779006202	1.33200970886959	PsoOvis1B002207	protein_coding
PsoOvis1B004862T1	0.0496329264073632	0.780337268167368	-0.200443408070855	0.102104822059205	9.40632878127518	0.0194139960819317	7.81900784196816e-05	0.00912272008434804	0.0155599019531931	0.0155599019531931	0.870283043257859	PsoOvis1B004862	ribosomal l9
PsoOvis1B006138T1	0.0501461669183284	0.780337268167368	-0.284434682660931	0.145214937036613	6.57671275531094	0.049575780136384	0.00134321154207887	0.0302878553657423	0.0238842051972838	0.0302878553657423	0.821063277885263	PsoOvis1B006138	sodium-dependent glucose transporter 1
PsoOvis1B009211T2	0.0501458567187552	0.780337268167368	-0.397511192909571	0.202944606798533	7.75864976526044	0.0968283606608499	0.00199247177042808	0.0597872983724888	0.0139316262115278	0.0597872983724888	0.759166800211568	PsoOvis1B009211	Protein disulfide-isomerase A6,Protein disulfide-isomerase A6
PsoOvis1B010380T1	0.0500293889248321	0.780337268167368	-0.20546331320695	0.10484359328828	7.27729985162277	0.0214230592437089	0.00065379801290273	0.0102943361389923	0.0158344705674947	0.0158344705674947	0.867260126828427	PsoOvis1B010380	membrane complex subunit 3-like
PsoOvis1B011108T1	0.0501455566842211	0.780337268167368	-0.328564733602367	0.16774459358527	5.78773713316317	0.0474026210564744	0.00292980019032597	0.0158404320675692	0.039277572825305	0.039277572825305	0.796328317720496	PsoOvis1B011108	protein_coding,protein_coding
PsoOvis1B012060T1	0.0501256929723876	0.780337268167368	0.380569692422337	0.194278254451499	8.2545255571062	0.0887428354203959	0.0082667345240748	0.0483493257050073	0.0137014688784035	0.0483493257050073	1.30185583169294	PsoOvis1B012060	domain-containing 2,protein_coding
PsoOvis1B012346T1	0.0497206746175088	0.780337268167368	0.226945365996524	0.115649245709418	6.92549515301482	0.0305771816815649	0.00114804737545354	0.017759355046266	0.0189140746742824	0.0189140746742824	1.17035432001309	PsoOvis1B012346	protein_coding
PsoOvis1B013030T2	0.0501026213024865	0.780337268167368	-2.6233552862777	1.33907046574296	1.76964772937814	3.73801587586838	1.27737460363994	0.814397881930101	1.41228996469767	1.41228996469767	0.162289853998128	PsoOvis1B013030	gamma-soluble nsf attachment,gamma-soluble NSF attachment protein-like,protein_coding
PsoOvis1B014302T1	0.0500914751842377	0.780337268167368	-0.326204564089244	0.16650038762236	9.23601192480228	0.0651896801838709	0.000230035118033429	0.0413535334995606	0.0150881778175151	0.0413535334995606	0.79763213311999	PsoOvis1B014302	and LIM domain Zasp,and LIM domain Zasp,and LIM domain Zasp-like isoform X4,non_sense_mediated_decay
PsoOvis1B001382T1	0.0504188916791611	0.783255719337457	-0.396544606672396	0.202691705311722	8.31091958525351	0.096475000406898	0.000260328455517659	0.0613655626477434	0.0137249063909692	0.0613655626477434	0.759675602164181	PsoOvis1B001382	and LIM domain 3 isoform X1
PsoOvis1B008532T1	0.0505436152299757	0.784279216996911	-0.535888579758821	0.274064929208892	8.11703556272195	0.176286873481507	0.000318113435333213	0.112349264698079	0.0136715386344156	0.112349264698079	0.689733727424164	PsoOvis1B008532	protein_coding
PsoOvis1B014081T1	0.0506938315626041	0.785695442904594	-0.194550852036725	0.0995622486581589	9.09546338012836	0.0165713169766517	0.000114292017373085	0.00640609144286081	0.0147546700194305	0.0147546700194305	0.873844903900778	PsoOvis1B014081	ribosomal l10a
PsoOvis1B004431T1	0.0509629385854593	0.788627488652956	0.376350392462156	0.192823030239176	6.15734900123568	0.0871087505606675	0.00233962945257763	0.0534314520333496	0.0313770840799276	0.0534314520333496	1.29805399163521	PsoOvis1B004431	protein_coding
PsoOvis1B011857T1	0.0510013425777514	0.788627488652956	-0.939691356958595	0.481530379880454	3.99860298024869	0.543151762000181	0.0171420513647194	0.330665208757001	0.121261625153431	0.330665208757001	0.521344402333751	PsoOvis1B011857	protein_coding
PsoOvis1B001798T1	0.0510963110570122	0.789180452003379	0.843877629636354	0.432609112713964	3.36871748802778	0.378042684337886	0.0440828842512488	0.161421925995857	0.236643082353496	0.236643082353496	1.79486785297929	PsoOvis1B001798	Atrial natriuretic peptide-converting enzyme
PsoOvis1B001892T3	0.0519380486251695	0.794320829259051	0.610600851861685	0.314152153164642	6.08917279656381	0.164768331112457	0.11526605634306	-0.0491181675628196	0.0327713066639109	0.0327713066639109	1.5268949959112	PsoOvis1B001892	catalase-like isoform X1,catalase-like isoform X1,protein_coding,catalase-like isoform X1,catalase-like isoform X1
PsoOvis1B002668T1	0.0518907555580969	0.794320829259051	0.251015835405172	0.129120785750493	7.12427511361007	0.0389092976626367	0.000733802820234758	0.0242744631490023	0.0170224990185413	0.0242744631490023	1.19004475848334	PsoOvis1B002668	COP9 signalosome complex subunit 3
PsoOvis1B007710T1	0.0517525003000098	0.794320829259051	-0.5170364044085	0.265802957936802	7.21000787644712	0.164979447982645	0.00103733194501127	0.104939486726919	0.0163198346074203	0.104939486726919	0.698805852306537	PsoOvis1B007710	protein_coding
PsoOvis1B007901T1	0.0518523202144385	0.794320829259051	0.445474613608465	0.229111440229924	6.4835538451778	0.12252475186396	0.0129439175772945	0.0657941604890507	0.0255471044928288	0.0657941604890507	1.36176203132151	PsoOvis1B007901	p21-activated protein kinase-interacting protein 1-like protein,protein_coding
PsoOvis1B007926T1	0.0518126174447332	0.794320829259051	-0.322517264187159	0.165845302640823	8.12022172258089	0.0642108129992619	0.000287092276170766	0.0409699043358686	0.0136717969236654	0.0409699043358686	0.799673361869728	PsoOvis1B007926	cytochrome P450 4V2-like isoform X2
PsoOvis1B008053T1	0.0520157890777867	0.794320829259051	-0.282397031129075	0.145340497667931	8.292108308287	0.0492730572719886	0.00121209439876532	0.0304736959947774	0.0137163638259274	0.0304736959947774	0.822223760766277	PsoOvis1B008053	factor 3b subunit 1,factor 3b subunit 1,protein_coding
PsoOvis1B008068T1	0.0520060493715876	0.794320829259051	-0.192437197706512	0.0990370102783438	7.66409131242829	0.0187239630004103	0.000560880513097054	0.00895704508949021	0.0141516135942121	0.0141516135942121	0.875126089233454	PsoOvis1B008068	protein bark beetle-like
PsoOvis1B010242T2	0.0520123544643217	0.794320829259051	-0.2162438899245	0.11129201547742	8.26196583152093	0.0288915212297349	0.00082953008919884	0.0177493389743407	0.0137041880977974	0.0177493389743407	0.860803655791047	PsoOvis1B010242	ig-like and fibronectin type-iii domain-containing protein,protein_coding,protein_coding,protein_coding
PsoOvis1B012915T2	0.0515793179506379	0.794320829259051	0.431020942877002	0.22141923631967	5.16175263839975	0.0708612348548484	0.0228778941746649	-0.00396849555557198	0.0506618231439141	0.0506618231439141	1.34818730255079	PsoOvis1B012915	monocarboxylate transporter 12,Monocarboxylate transporter 14,protein_coding
PsoOvis1B014396T1	0.0520250644416799	0.794320829259051	-0.337283040938358	0.173595386490652	5.67357710468154	0.0566009121288347	0.00357559296437709	0.0245156035574317	0.0416274443518812	0.0416274443518812	0.791530561025496	PsoOvis1B014396	homeostasis cutC homolog
PsoOvis1B013928T1	0.0521951697264796	0.795096476896282	-0.193846388049209	0.0998425633002014	7.5816124451877	0.015658349123667	0.000554148172748423	0.00492762992193877	0.0143986579967837	0.0143986579967837	0.87427170413817	PsoOvis1B013928	translation initiation factor 3 subunit f
PsoOvis1B014524T1	0.0521593653313107	0.795096476896282	-0.195007214131547	0.10042517036421	8.63808969760863	0.0235106018802208	0.0001860137933323	0.0149418084706886	0.013991151415155	0.0149418084706886	0.873568527665711	PsoOvis1B014524	stearoyl5-likeCoA desaturase 5,stearoyl5-likeCoA desaturase 5
PsoOvis1B002839T1	0.0524923287690347	0.798710331235688	-0.204012706531572	0.105211408697441	9.69348041417761	0.0256047561118094	6.80025266016851e-05	0.0163299984532842	0.0165361582535483	0.0165361582535483	0.868132581492669	PsoOvis1B002839	resistance-associated 4-like
PsoOvis1B002077T3	0.0526999513573672	0.799132709490726	0.302823485127512	0.15630636127761	8.15436595261742	0.056828633234448	0.00545676259514013	0.0311907552686301	0.0136758597264561	0.0311907552686301	1.23355623400109	PsoOvis1B002077	protein_coding,protein_coding,protein_coding
PsoOvis1B008786T1	0.0526868348657249	0.799132709490726	0.228489236152256	0.117931214980972	6.8423157793028	0.0225204222311647	0.00106086216858852	0.00751191648132673	0.0198007950317439	0.0198007950317439	1.17160742076894	PsoOvis1B008786	ubiquitin-protein ligase march8
PsoOvis1B009735T1	0.0526747282288089	0.799132709490726	-0.235777134448169	0.121686525137911	9.98654697494774	0.0344463896187441	3.59109700540147e-05	0.022175504630155	0.0177930007398476	0.022175504630155	0.849227423802579	PsoOvis1B009735	protein_coding
PsoOvis1B001264T1	0.0531012083678337	0.801955972509872	0.193004799873635	0.0997906539633885	7.58220744340096	0.0184914322004992	0.00054057129836523	0.00860464916191016	0.0143966906292959	0.0143966906292959	1.14314213866318	PsoOvis1B001264	protein_coding
PsoOvis1B002673T2	0.0531268004896254	0.801955972509872	0.620131461446029	0.320665520628229	5.09356066871245	0.238760560186284	0.018103476206927	0.136136087972732	0.0522205221290805	0.136136087972732	1.53701523100982	PsoOvis1B002673	arf-GAP with dual PH domain-containing protein 1,arf-GAP with dual PH domain-containing protein 1
PsoOvis1B009523T1	0.0531003256828341	0.801955972509872	-0.21620226975617	0.111784192943514	7.06314047486812	0.0265255438095817	0.00117152512577955	0.0144566215933031	0.0175720335622696	0.0175720335622696	0.86082848938985	PsoOvis1B009523	Facilitator 1, partial,protein_coding
PsoOvis1B011171T1	0.0531034379108846	0.801955972509872	0.239519818508268	0.123841808490792	6.69698649520933	0.0288485898882111	0.00116144955590329	0.0133856340075229	0.0218437407395016	0.0218437407395016	1.18059964943598	PsoOvis1B011171	probable ATP-dependent RNA helicase DDX20
PsoOvis1B001719T2	0.0532393460274495	0.802689137569634	-0.420098009004663	0.217332417501801	5.72837934186272	0.109624756787517	0.0241496001889387	0.0467004693568269	0.0405279322251602	0.0467004693568269	0.747373850000503	PsoOvis1B001719	microtubule-actin cross-linking factor 1,microtubule-actin cross-linking factor 1,microtubule-actin cross-linking factor 1
PsoOvis1B003783T1	0.0532958126452942	0.802689137569634	-0.195063638791767	0.100937642381738	9.27561688048737	0.0147240032125497	9.14903816417611e-05	0.00404482994203903	0.0151911210927336	0.0151911210927336	0.873534362549681	PsoOvis1B003783	ribosomal l6
PsoOvis1B000552T4	0.0533665041248199	0.8026931552694	-0.423835993310167	0.219383246127986	7.06830811711157	0.111645895185547	0.0105736753365832	0.0616198376858954	0.0175242330885828	0.0616198376858954	0.745439930771649	PsoOvis1B000552	Adenosine kinase 2,Adenosine kinase 2,Adenosine kinase 2,protein_coding
PsoOvis1B010193T1	0.0534165225241172	0.8026931552694	0.205833826798205	0.106564716315707	7.22994264647647	0.0225805525381085	0.00086452499220357	0.0114733290850345	0.016169533152967	0.016169533152967	1.15335275137147	PsoOvis1B010193	protein_coding,protein_coding
PsoOvis1B011508T2	0.0535854044489881	0.804324162050182	-0.295100300423827	0.152888004735492	9.39837914125337	0.0541749465834693	0.000158478308970009	0.0349036346790296	0.015536174941843	0.0349036346790296	0.815015668134492	PsoOvis1B011508	Purine nucleoside phosphorylase,Purine nucleoside phosphorylase
PsoOvis1B014038T1	0.0537625154515556	0.806074880150489	-0.730884427317277	0.378942987680077	4.84036109794866	0.281933758486149	0.154808051310932	-0.00271287048883409	0.0605886305569229	0.0605886305569229	0.60253442392145	PsoOvis1B014038	water-specific aquaporin, partial,water-specific aquaporin, partial,protein_coding
PsoOvis1B010807T1	0.0539125498387929	0.807416153709293	0.190338819506658	0.0987470888589558	7.66980626682985	0.0162643793642708	0.000490076614033279	0.0062545727621096	0.0141364047231445	0.0141364047231445	1.1410316577263	PsoOvis1B010807	protein SCAI-like isoform X2
PsoOvis1B000573T1	0.0543683579315647	0.807584428344729	-0.236605923238696	0.122983075174192	9.83216306593066	0.0349445130086515	4.98586417972882e-05	0.0226373965271543	0.0170959975146158	0.0226373965271543	0.848739706008699	PsoOvis1B000573	ribosomal S3
PsoOvis1B001431T2	0.0540223972317206	0.807584428344729	0.197561600225665	0.102541140511917	7.46747735310765	0.0211323957686174	0.000945636582910703	0.0108333884214638	0.0148263916633163	0.0148263916633163	1.14675849938493	PsoOvis1B001431	s-specific cyclin-e1,s-specific cyclin-e1
PsoOvis1B002500T1	0.0548932021967383	0.807584428344729	-0.259350417036581	0.135098002579512	6.4655414425041	0.03555764236684	0.00151109784585233	0.0177124655563046	0.0258661076056084	0.0258661076056084	0.835464007937179	PsoOvis1B002500	Exosome complex component RRP40
PsoOvis1B003525T1	0.0547697633431668	0.807584428344729	-3.10519748063277	1.61670242513134	2.42492689232532	6.0291474958291	2.67292315001672	1.24766694712163	0.685964745763765	1.24766694712163	0.116209709587495	PsoOvis1B003525	protein_coding,protein_coding
PsoOvis1B003923T1	0.054739435308701	0.807584428344729	-0.402745233444098	0.209660637352946	5.08036668919516	0.085945628233157	0.0133885968983264	0.0332170422448919	0.0525477773845392	0.0525477773845392	0.756417563170549	PsoOvis1B003923	Pro-Pol polyprotein
PsoOvis1B004333T1	0.0543821519984367	0.807584428344729	-0.192825555283374	0.100232638137052	9.18598053932399	0.0181553466515753	0.000106045726835965	0.00864500204875558	0.0149638268950337	0.0149638268950337	0.874890546656258	PsoOvis1B004333	glutathione S-transferase, partial
PsoOvis1B005271T1	0.0548657788292488	0.807584428344729	-0.281150115425391	0.146437109185249	6.22136733831168	0.0292444682060878	0.00204092373961986	0.00487264124159903	0.0301248166801788	0.0301248166801788	0.822934712751915	PsoOvis1B005271	protein_coding
PsoOvis1B006155T1	0.0541884209114488	0.807584428344729	0.388771724234933	0.201925001881222	5.02259529032106	0.0568943647780044	0.00706416694998152	0.00737499393579758	0.0540963926271158	0.0540963926271158	1.30927824129503	PsoOvis1B006155	protein_coding
PsoOvis1B007896T1	0.0541259813699435	0.807584428344729	0.413099410331593	0.214504944897096	4.85426411377321	0.0988692437762206	0.00901784099669089	0.0505745426674678	0.0600007160812683	0.0600007160812683	1.33154336139029	PsoOvis1B007896	protein_coding
PsoOvis1B008856T3	0.0548159473422674	0.807584428344729	-0.199656079670802	0.1039695507841	7.33592376253841	0.0249303660331512	0.000696679161747136	0.0155178220736243	0.0154659055797609	0.0155178220736243	0.870758116325185	PsoOvis1B008856	peroxidase-like,peroxidase-like,peroxidase-like
PsoOvis1B009039T1	0.0546026047967356	0.807584428344729	0.752012571084499	0.391260544658571	4.45134218418894	0.221274660620693	0.148369180357296	-0.0838469447323489	0.0812580403524871	0.0812580403524871	1.68414058210011	PsoOvis1B009039	phosphoserine phosphatase-like,protein_coding
PsoOvis1B009737T1	0.0542099336441685	0.807584428344729	0.237221371105053	0.123221940771102	6.75415358843996	0.0195014664917407	0.00180492917979041	0.00146916184402482	0.0209705408513052	0.0209705408513052	1.17872026002291	PsoOvis1B009737	excision repair ercc-1,excision repair ercc-1
PsoOvis1B010799T2	0.0548147165778816	0.807584428344729	0.759826053829664	0.395672260639632	4.71831737281694	0.289125355536237	0.168696881769803	-0.0237910493788918	0.0661379249897122	0.0661379249897122	1.69328645236536	PsoOvis1B010799	serine/threonine-protein kinase osr1,serine/threonine-protein kinase osr1,serine/threonine-protein kinase osr1,protein_coding,protein_coding,protein_coding,serine/threonine-protein kinase osr1
PsoOvis1B011942T1	0.05441058399489	0.807584428344729	0.295874834294352	0.153816801076855	7.70675868757934	0.0546541052228336	0.000454869034187631	0.0350345434060876	0.0140440120748618	0.0350345434060876	1.22762917232878	PsoOvis1B011942	ras-specific guanine nucleotide-releasing factor 1
PsoOvis1B013832T1	0.0548717823767757	0.807584428344729	0.326766119606071	0.170200429280542	5.85938654045654	0.0612396511258545	0.00572287842119464	0.0307856491402201	0.0377294007697266	0.0377294007697266	1.25419886542696	PsoOvis1B013832	protein_coding,protein_coding,protein_coding
PsoOvis1B013838T1	0.0542722280309314	0.807584428344729	0.212674070580702	0.110499700340419	7.09056594212503	0.0238781727584422	0.000994191413693147	0.0118921769228472	0.0173210842492904	0.0173210842492904	1.15883412193405	PsoOvis1B013838	secretory pathway AVL9 homolog,protein_coding,protein_coding
PsoOvis1B000689T1	0.0550392943809844	0.807905165401093	1.13523843938399	0.591711985653757	4.27610092349981	0.806777583036071	0.0218601846632797	0.503324426286188	0.0941182877620632	0.503324426286188	2.19654862904638	PsoOvis1B000689	protein_coding
PsoOvis1B002374T1	0.055096841124585	0.807905165401093	0.607779192564791	0.316863283975605	4.49313638658622	0.231301472952579	0.0131141989304381	0.137489312167269	0.0785720748538479	0.137489312167269	1.5239115746978	PsoOvis1B002374	pyrroline-5-carboxylate reductase 3-like
PsoOvis1B010035T1	0.0550004751201856	0.807905165401093	-0.26458821814594	0.137887338468	6.41704669780643	0.042990541333625	0.00181227321444835	0.025673306509467	0.026707103950235	0.026707103950235	0.832436299296054	PsoOvis1B010035	queuine tRNA-ribosyltransferase catalytic subunit 1-like
PsoOvis1B005745T2	0.0555558429451024	0.813740473203593	-0.651454111921272	0.340273123996881	5.00965226414431	0.266260696679256	0.0162562349689811	0.157422463402914	0.0544717012589441	0.157422463402914	0.636638313772767	PsoOvis1B005745	prohibitinprohibitin-2-like-like,prohibitin-2-like isoform X2,prohibitinprohibitin-2-like-like
PsoOvis1B010534T1	0.0557084220265949	0.815079645655855	-0.270291429761912	0.141269045813043	7.44707630098092	0.0449604962139423	0.0150219111564557	0.0137821627349448	0.0149135038009359	0.0149135038009359	0.829152037102204	PsoOvis1B010534	disco-interacting protein 2,protein_coding,protein_coding,disco-interacting protein 2,disco-interacting protein 2
PsoOvis1B002236T1	0.0562868174456623	0.820806830873591	-0.498004333560889	0.260898025612664	8.93234789426812	0.156083830595931	0.000113702880600397	0.101987966772279	0.0144275465730963	0.101987966772279	0.708085592159754	PsoOvis1B002236	protein_coding,protein_coding
PsoOvis1B002378T1	0.056322277714043	0.820806830873591	0.184645304551042	0.0967472091145952	7.90648231604559	0.0172282773402725	0.000317341135851193	0.00843279735470903	0.0137226925713436	0.0137226925713436	1.13653751414604	PsoOvis1B002378	Ubiquitin carboxyl-terminal hydrolase 8
PsoOvis1B010849T1	0.0562766358219901	0.820806830873591	0.297619754373316	0.155912692889439	6.02945842824102	0.0452994335915984	0.00243019931996016	0.0209775233470753	0.0340329523860945	0.0340329523860945	1.22911487144285	PsoOvis1B010849	cell adhesion molecule 4
PsoOvis1B011152T1	0.0563461812776154	0.820806830873591	0.296336731712887	0.155284384997638	6.03878077889936	0.0410667087475372	0.00233590512373103	0.016066683849837	0.033833955212411	0.033833955212411	1.2280222765619	PsoOvis1B011152	protein_coding
PsoOvis1B003684T1	0.0565908145522452	0.821676434822305	0.314481702039921	0.164956011622635	5.88159640988699	0.0612340574660984	0.00357083530533172	0.0358847086830685	0.0372448933503385	0.0372448933503385	1.24356481396025	PsoOvis1B003684	myosin-2 essential light chain-like,myosin-2 essential light chain-like
PsoOvis1B008113T1	0.0565334626974073	0.821676434822305	-0.38011606432037	0.199337116855954	5.45267587097589	0.0910288100940555	0.00442384343410236	0.0551790858005643	0.0454701885417912	0.0551790858005643	0.768375772590507	PsoOvis1B008113	protein_coding
PsoOvis1B014263T1	0.0565591590816156	0.821676434822305	0.297975596639313	0.156277993063168	6.03160105640945	0.0418090026546182	0.00264706027755748	0.0163181469685069	0.0339871563962197	0.0339871563962197	1.22941807132369	PsoOvis1B014263	protein_coding
PsoOvis1B002251T1	0.0567561488405747	0.822547455784994	-0.287137342598637	0.150713701568457	7.95163596501023	0.0519918998629405	0.000347767706533844	0.0337241620541648	0.0136919366802521	0.0337241620541648	0.819526586111448	PsoOvis1B002251	protein_coding
PsoOvis1B007268T1	0.0567742260726382	0.822547455784994	0.208218861250973	0.109298659512038	7.12326471923992	0.0180047145325313	0.00088801534651551	0.00535971750140365	0.017031280110177	0.017031280110177	1.1552610278927	PsoOvis1B007268	protein_coding
PsoOvis1B002325T1	0.0568893011916446	0.823319756333801	0.326021703566208	0.171215465151868	5.7188608971371	0.0408511422615983	0.00324763531515595	0.007957485813262	0.0407244679455997	0.0407244679455997	1.25355187843963	PsoOvis1B002325	protein_coding
PsoOvis1B002891T1	0.0569651894194175	0.823523871769432	-0.792672398077665	0.416411868591543	5.58492608065554	0.374935285799954	0.216841854481773	0.0162036787653465	0.0432564119740779	0.0432564119740779	0.577273779098392	PsoOvis1B002891	protein_coding,protein_coding,protein_coding
PsoOvis1B012099T1	0.0570956080652275	0.824515016144548	0.637658284803089	0.335154838943697	4.76599952490445	0.211501449073969	0.104609985962245	0.00728879231345923	0.0638831631388183	0.0638831631388183	1.55580180392223	PsoOvis1B012099	catalytic domain-containing
PsoOvis1B005207T1	0.057273287071548	0.826040119822173	-0.490589048935199	0.258039162019494	6.89399930861866	0.15210433544341	0.000979100021429937	0.0988972136821544	0.0192338174237275	0.0988972136821544	0.711734438995495	PsoOvis1B005207	protein_coding,protein_coding
PsoOvis1B005774T5	0.0573871371412208	0.826040119822173	3.13902582172516	1.65181412989056	2.38553599045421	5.96671467990209	3.375907059141	0.387430124690122	0.716827820418152	0.716827820418152	8.80929045430837	PsoOvis1B005774	dehydrogenase type III, partial,aldehyde dehydrogenase, dimeric NADP-preferring-like isoform X1,aldehyde dehydrogenase, dimeric NADP-preferring-like isoform X7,Aldehyde dehydrogenase family 3 member B1, partial,protein_coding
PsoOvis1B006235T1	0.0573444833710425	0.826040119822173	-0.31665582984428	0.166601700901568	5.88401586115718	0.063388626464265	0.00244520485952399	0.0391889852554191	0.0371920503185181	0.0391889852554191	0.8029289130516	PsoOvis1B006235	zinc finger protein 37
PsoOvis1B002900T1	0.0580215398650156	0.826249043654693	-0.196734692429266	0.103788469807208	7.49922172246228	0.0245378175194773	0.000542141976440296	0.0156159277209424	0.0146973126093902	0.0156159277209424	0.872523145576818	PsoOvis1B002900	protein_coding
PsoOvis1B003210T2	0.0578738833534828	0.826249043654693	0.413283474325973	0.217901584153041	4.91751037607542	0.0656632418027211	0.0137217598808356	0.00430608106596065	0.0574998906837719	0.0574998906837719	1.33171325510876	PsoOvis1B003210	XP_027197835.1uncharacterized protein LOC113792132,XP_027197835.1uncharacterized protein LOC113792132
PsoOvis1B003576T2	0.0575196316013376	0.826249043654693	-0.19203881218654	0.101108117945892	7.78193011727519	0.0233310934332775	0.000769969258616914	0.0145643080132238	0.0138877885753829	0.0145643080132238	0.87536777974531	PsoOvis1B003576	filamin-A-like,filamin-A-like
PsoOvis1B004632T2	0.0580156226706815	0.826249043654693	-0.209196920227714	0.110360383535674	9.02347929894226	0.027744302534797	0.000139799567258216	0.0181293218139534	0.01460254664757	0.0181293218139534	0.865018612070127	PsoOvis1B004632	Trifunctional enzyme subunit alpha, mitochondrial,trifunctional enzyme subunit alpha, mitochondrial-like
PsoOvis1B005253T1	0.0576832616076361	0.826249043654693	-0.196899240653948	0.103735060032578	7.32530327849265	0.0242058807428209	0.000612762249279282	0.0151060970654595	0.0155286817706646	0.0155286817706646	0.872423634631538	PsoOvis1B005253	DDB1CUL413-likeassociated and CUL4-associated factor 13-like
PsoOvis1B007821T1	0.0580008815384788	0.826249043654693	0.375415471120987	0.198036188064145	5.61944336007803	0.0796151627274242	0.0161862703505717	0.0304813920748361	0.0426412273238945	0.0426412273238945	1.29721307570579	PsoOvis1B007821	chitin-binding type-2 domain-containing protein,chitin-binding type-2 domain-containing protein
PsoOvis1B009126T2	0.0578048289474053	0.826249043654693	-0.240964235288562	0.127012120455702	9.08569923541926	0.0367776232976447	0.000127282026297561	0.0240708360876829	0.0147333054682829	0.0240708360876829	0.846179573308666	PsoOvis1B009126	nuclease domain-containing protein 1-like,nuclease domain-containing protein 1-like
PsoOvis1B010138T1	0.0577849149217658	0.826249043654693	0.184915974778855	0.0974613571642309	7.83630621932157	0.0164866771412487	0.000446780170238006	0.00733884710816743	0.0138012940402027	0.0138012940402027	1.13675076484598	PsoOvis1B010138	initiation factor eif-2b subunit alpha
PsoOvis1B010565T1	0.0578484109914062	0.826249043654693	-0.21859005154436	0.115238758423893	8.96290504508423	0.0302704489219454	0.00012760863631919	0.0197923485283012	0.0144840643486279	0.0197923485283012	0.85940492413102	PsoOvis1B010565	t-complex 1 subunit theta isoform X1
PsoOvis1B012452T1	0.057618042964038	0.826249043654693	-0.211637961421841	0.111470962851861	7.04304712892822	0.0195020766364	0.000878628791522467	0.00670248198593067	0.0177600345471591	0.0177600345471591	0.863556237386496	PsoOvis1B012452	protein_coding
PsoOvis1B000844T1	0.0585841504928041	0.827556867484254	-0.184221944639935	0.0974048692034883	8.68436232105389	0.0170979380430992	0.000184446780647142	0.00846132894063261	0.0140471160361759	0.0140471160361759	0.880123604667124	PsoOvis1B000844	ADP-ribosylation factor 1,protein_coding
PsoOvis1B001311T2	0.0586100744920951	0.827556867484254	-3.10796602675878	1.64346394838336	2.44726090330798	6.13900434660901	1.11928997706187	2.93217064739186	0.669041438821703	2.93217064739186	0.115986915839578	PsoOvis1B001311	unconventional myosin-Id-like,unconventional myosin ID, partial
PsoOvis1B003659T1	0.0585402697867155	0.827556867484254	-0.422288134090203	0.22324032205715	4.72408676528348	0.0710065123099606	0.00889551043116587	0.0129899043837661	0.0658588516571043	0.0658588516571043	0.746240138182449	PsoOvis1B003659	protein_coding
PsoOvis1B004211T1	0.058561962280576	0.827556867484254	0.309482340379086	0.163620224252802	7.14216821446863	0.0608596890434	0.000878555035554933	0.0392788116412511	0.0168688110191739	0.0392788116412511	1.23926295487531	PsoOvis1B004211	protein_coding
PsoOvis1B006002T1	0.0585600322154792	0.827556867484254	-0.19723330621398	0.104274482506847	7.3128964213513	0.0236556093967842	0.00070545458489654	0.0142761907560474	0.0156042969682096	0.0156042969682096	0.872221642567221	PsoOvis1B006002	dehydrogenase [ubiquinone] iron-sulfur 4, mitochondrial
PsoOvis1B007854T3	0.058589653370249	0.827556867484254	0.250882097584615	0.132653419117683	7.81778760313873	0.0399988635908715	0.00268673653232142	0.0237086578730959	0.0138282487410531	0.0237086578730959	1.1899344464553	PsoOvis1B007854	protein_coding,protein_coding,protein_coding,protein_coding
PsoOvis1B010174T1	0.0582297206925402	0.827556867484254	-0.54609542650517	0.288334561441119	4.34045225580957	0.160344127465708	0.0356322201041843	0.0529653586592523	0.0890730088779796	0.0890730088779796	0.684871187944869	PsoOvis1B010174	protein_coding,protein_coding
PsoOvis1B013809T1	0.0584574232616606	0.827556867484254	0.444442575259583	0.234874949717441	5.92834824312211	0.125458251216736	0.0134866744378942	0.0692626885692615	0.0362232376755114	0.0692626885692615	1.36078823710848	PsoOvis1B013809	disintegrin and metalloproteinase with thrombospondin motifs 16,protein_coding
PsoOvis1B004806T2	0.0591088016552928	0.827979142506106	-0.444929635920724	0.235738896792152	5.01974660739689	0.107355788863831	0.0291811956863573	0.0307776475482269	0.054178045504814	0.054178045504814	0.734620145146314	PsoOvis1B004806	Barrier-to-autointegration factor,protein_coding
PsoOvis1B006409T2	0.0590733076387198	0.827979142506106	0.858138130271607	0.454607226268039	4.44354246010002	0.33426998775919	0.228227353571165	-0.0865402628569462	0.0817742416915145	0.0817742416915145	1.81269742423128	PsoOvis1B006409	protein_coding,protein_coding
PsoOvis1B008202T2	0.0591369302772761	0.827979142506106	0.222353873198503	0.117823728404274	6.92659687836322	0.0229266379109851	0.00192070463867874	0.00819712590266167	0.0189029418239474	0.0189029418239474	1.16663549429447	PsoOvis1B008202	protein_coding,protein_coding
PsoOvis1B009111T1	0.0589572385833232	0.827979142506106	-0.325407817972449	0.172309101168839	9.29318521298127	0.0673955860140124	9.39627699003563e-05	0.0444416767485193	0.0152380771044188	0.0444416767485193	0.798072756954678	PsoOvis1B009111	protein_coding
PsoOvis1B010506T1	0.0589850369534327	0.827979142506106	0.450301747787853	0.238468777129056	6.46578405235681	0.129072328416753	0.00170506745780031	0.0835959690403408	0.0258618288993319	0.0835959690403408	1.36632600164424	PsoOvis1B010506	Ubiquitin carboxyl-terminal hydrolase 31
PsoOvis1B011063T3	0.0590361293368444	0.827979142506106	-0.336375876073112	0.178172343413604	5.86385868526098	0.0603348107705224	0.0099861325444772	0.0230016071671935	0.0376319433917656	0.0376319433917656	0.792028430981219	PsoOvis1B011063	Protein phosphatase PP2A regulatory subunit,Protein phosphatase PP2A regulatory subunit,Protein phosphatase PP2A regulatory subunit
PsoOvis1B013974T2	0.0589141080207912	0.827979142506106	0.470611950277615	0.249154775350121	5.98724948182756	0.140936404818953	0.0209521820826224	0.0721649710370313	0.0349414064727547	0.0721649710370313	1.38569711684659	PsoOvis1B013974	alpha-mannosidase 2,alpha-mannosidase 2,alpha-mannosidase 2
PsoOvis1B014336T1	0.0587031237379074	0.827979142506106	0.441499415719796	0.233546889308586	6.48736902107405	0.123929499631137	0.00184727229184282	0.0799689519667326	0.0254792391131499	0.0799689519667326	1.35801500067108	PsoOvis1B014336	and Golgi organization 6
PsoOvis1B004078T1	0.0592799723692236	0.828223633360456	0.342762940219039	0.181729975189513	5.46080220775617	0.0517777702174448	0.00420087261349974	0.0164639277129559	0.0453378032100718	0.0453378032100718	1.26818299777441	PsoOvis1B004078	protein_coding
PsoOvis1B008987T1	0.0592604591474383	0.828223633360456	2.96791445369882	1.57344198250652	2.30057885361795	5.61341846811914	1.38015034119298	2.33342916727807	0.788025406954699	2.33342916727807	7.82404383793166	PsoOvis1B008987	gamma-aminobutyric acid receptor subunit beta-like,gamma-aminobutyric acid receptor subunit beta-like,gamma-aminobutyric acid receptor subunit beta-like,gamma-aminobutyric acid receptor subunit beta-like
PsoOvis1B009582T2	0.0593408035005804	0.828223633360456	-0.281697371126187	0.149389280184244	7.42971138173927	0.0410692368275855	0.0184855052472186	0.0030935124499868	0.0149902303037314	0.0149902303037314	0.822622609157918	PsoOvis1B009582	Solute carrier family 12 member 2,protein_coding
PsoOvis1B010505T1	0.059495546758822	0.829492011153089	-0.188346746820408	0.0999444918129855	7.83171141684834	0.022629030843856	0.000363346024986242	0.0146200061406477	0.0138077406196268	0.0146200061406477	0.877610841494101	PsoOvis1B010505	pre-rRNA-processing protein TSR1 homolog
PsoOvis1B010996T2	0.0595561448475884	0.829492011153089	-0.578197140224194	0.306888059531006	4.51638384798515	0.210640570845415	0.0641360153793967	0.073797723316083	0.077134406244663	0.077134406244663	0.669800268635273	PsoOvis1B010996	ABC transporter G family member 20,ABC transporter G family member 20
PsoOvis1B011139T1	0.059772863556026	0.831641438766462	0.379265963714478	0.201473014450258	5.02304134578513	0.0485401373997543	0.00680340827553906	-6.92382379481786e-05	0.0540836550519716	0.0540836550519716	1.30067990738836	PsoOvis1B011139	reticulum resident 29
PsoOvis1B001409T1	0.0602250195704363	0.836150654718901	0.181770424113021	0.0967305091488136	8.10206221480943	0.0155647515684294	0.000364586203184058	0.0067011706015172	0.013670600897099	0.013670600897099	1.13427497353491	PsoOvis1B001409	probable phospholipid hydroperoxide glutathione peroxidase
PsoOvis1B002418T1	0.0602851511129765	0.836150654718901	-0.244446169213993	0.130114370353087	6.62680537699148	0.036261924338807	0.00238558613944581	0.0205340956677899	0.0230090379191247	0.0230090379191247	0.844139787593807	PsoOvis1B002418	charged multivesicular body protein 2a
PsoOvis1B006434T1	0.0602470717583428	0.836150654718901	-0.210514521057211	0.112036528343344	7.02730256256365	0.0233388638225691	0.000918685619971111	0.0116362578172602	0.0179095899048721	0.0179095899048721	0.86422895874397	PsoOvis1B006434	ADP-ribosylation factor 4
PsoOvis1B010942T2	0.0604721202042858	0.837433817108445	0.263249655627776	0.140225148943526	6.73982228265354	0.0443858252319239	0.00207615679706293	0.0274184817972882	0.0211818895337315	0.0274184817972882	1.20017905310239	PsoOvis1B010942	hemicentin-2-like isoform X2,hemicentin-2-like isoform X2
PsoOvis1B014029T4	0.060503321019989	0.837433817108445	0.230178369771803	0.122623948485757	7.01210708252672	0.0333565934440144	0.00449929274336365	0.017328168345102	0.0180556563699927	0.0180556563699927	1.1729799634096	PsoOvis1B014029	s6 kinase,s6 kinase,protein_coding,protein_coding,protein_coding
PsoOvis1B003183T1	0.0609139887255078	0.840287662608835	0.184565514389534	0.0984812001793967	7.71710069662708	0.0190280641365777	0.000527823704563581	0.0104830955529559	0.014019996478598	0.014019996478598	1.13647465817054	PsoOvis1B003183	phosphodiesterase gpcpd1,phosphodiesterase gpcpd1
PsoOvis1B003206T1	0.0609969084756564	0.840287662608835	-0.181293148678602	0.0967661703716373	8.08501390159746	0.0168091877838984	0.000375450213389552	0.00831083235730809	0.0136700873791996	0.0136700873791996	0.881912146692183	PsoOvis1B003206	ATP synthase subunit O, mitochondrial,ATP synthase subunit O, mitochondrial
PsoOvis1B003276T2	0.060978056741096	0.840287662608835	0.384494552252982	0.205211017223735	5.50809194011479	0.074207067325923	0.0186056041503737	0.0187147072399471	0.0445617382346262	0.0445617382346262	1.30540235966384	PsoOvis1B003276	protein_coding,protein_coding
PsoOvis1B013159T1	0.0610247173385364	0.840287662608835	0.310987311899348	0.166008969386014	7.48761784091815	0.062084705948643	0.000670400941181232	0.0406680659337283	0.0147435861736245	0.0406680659337283	1.24055638731986	PsoOvis1B013159	macoilin-1-like isoform x2,macoilin-1-like isoform x2
PsoOvis1B014302T3	0.0608644591852453	0.840287662608835	-0.375150608399143	0.200135955230435	7.77616317860867	0.090286674385872	0.00256583479992049	0.0575157660640774	0.0138982679503602	0.0575157660640774	0.771024918291213	PsoOvis1B014302	and LIM domain Zasp,and LIM domain Zasp,and LIM domain Zasp-like isoform X4,non_sense_mediated_decay
PsoOvis1B001406T1	0.0611827964556942	0.840785500562688	0.215268899552628	0.114983498871873	7.37432425889705	0.0297676557497614	0.000695717035223828	0.0191360904840031	0.0152544187098596	0.0191360904840031	1.16092027462837	PsoOvis1B001406	protein_coding
PsoOvis1B013639T3	0.0612501103643461	0.840785500562688	-1.48243412874834	0.792031585956049	5.46775090765158	1.41206012360582	0.498160987645169	0.442810062082913	0.0452244583854876	0.442810062082913	0.35788447624609	PsoOvis1B013639	inositol-3-phosphate synthase 1-A,protein_coding,inositol-3-phosphate synthase 1-A,inositol-3-phosphate synthase 1-A-like protein,protein_coding
PsoOvis1B013792T1	0.0612261750429997	0.840785500562688	-0.237847853079224	0.127065078038133	7.0176077102296	0.0278752799151869	0.00621570712936395	0.00741404230922148	0.0180025939558912	0.0180025939558912	0.848009391165362	PsoOvis1B013792	multivesicular body 4b,protein_coding,protein_coding,protein_coding,protein_coding
PsoOvis1B004738T1	0.0613696913601427	0.841560304670106	-0.284291894716187	0.151960914808611	6.11304279675066	0.0378567859289523	0.00236132068048013	0.0146514562052157	0.0322768587637248	0.0322768587637248	0.821144545052975	PsoOvis1B004738	Protein embryonic gonad,Protein embryonic gonad
PsoOvis1B004372T2	0.0618068504237869	0.846683976668711	-1.27018120046223	0.680085449584936	4.74496235831501	0.771171320210156	0.628910723112782	-0.269956678602962	0.0648636049929333	0.0648636049929333	0.41460769549511	PsoOvis1B004372	KAH7638143.1hypothetical protein HUG17_9248,KAH7638143.1hypothetical protein HUG17_9248,KAH7638143.1hypothetical protein HUG17_9248
PsoOvis1B012151T1	0.0620156657250182	0.84867228793508	0.219630479934568	0.117689634393957	6.8459146713304	0.0208570716832229	0.00101798849737188	0.00696427071304825	0.0197582865683029	0.0197582865683029	1.16443529937035	PsoOvis1B012151	Transcription initiation factor TFIID subunit 8
PsoOvis1B006713T2	0.062205075798651	0.850391236225866	1.39567899842217	0.748421110320496	3.98081203464571	0.979829825548621	0.71684342621127	-0.222526094264258	0.123357811348777	0.123357811348777	2.63112355641047	PsoOvis1B006713	probable ATP-dependent RNA helicase ddx42 isoform X2,probable ATP-dependent RNA helicase ddx42 isoform X1
PsoOvis1B013255T1	0.0623857461562146	0.851987305856746	-0.186637258299394	0.100151776766598	7.57943508919497	0.0177770083261514	0.000639687095933485	0.00851902349218823	0.0144058804883263	0.0144058804883263	0.87865136275524	PsoOvis1B013255	protein_coding,protein_coding
PsoOvis1B002085T3	0.0625970848898581	0.85399851023226	2.3855078002434	1.28112417629549	1.57740009235916	3.36575212896236	0.724632040306986	1.34856532151267	1.73728669232621	1.73728669232621	5.22527801967497	PsoOvis1B002085	Geranylgeranyl transferase type-2 subunit alpha,Geranylgeranyl transferase type-2 subunit alpha,protein_coding
PsoOvis1B000161T1	0.0631123267082242	0.855677341078344	0.179729071284478	0.0967117604553349	8.51954694408395	0.0137907716463242	0.000161031662908786	0.00496398074570335	0.0138687152526463	0.0138687152526463	1.13267115706898	PsoOvis1B000161	ras-related rab-2a
PsoOvis1B001918T1	0.063319225354334	0.855677341078344	0.209232733017814	0.112675888495362	7.05136206051581	0.0283685279876945	0.00092364334550104	0.0181201404268277	0.0176818337948651	0.0181201404268277	1.15607318719926	PsoOvis1B001918	protein_coding
PsoOvis1B002192T2	0.0634101610132025	0.855677341078344	-0.302028125799607	0.162703973277583	8.27539573740816	0.0591333961365813	0.00141053240824175	0.0382983419722269	0.0137093831153881	0.0382983419722269	0.81111134254878	PsoOvis1B002192	t-complex 1 subunit gamma,protein_coding,T-complex protein 1 subunit gamma
PsoOvis1B002234T5	0.0631828356226802	0.855677341078344	0.384642393284084	0.207030431265718	6.27657205632045	0.0958188505774757	0.0171069435527558	0.047185455652348	0.0290972428618562	0.047185455652348	1.30553613840031	PsoOvis1B002234	sestrin homolog,protein_coding,protein_coding,protein_coding,protein_coding,protein_coding,protein_coding
PsoOvis1B005321T1	0.0630933409775181	0.855677341078344	0.201528756718731	0.108434308638751	8.14488648068826	0.0262937510833363	0.00189512855526577	0.0157418703796802	0.0136744941759325	0.0157418703796802	1.14991622226987	PsoOvis1B005321	-surfavariantvariant-surface-glycoproteinproteinproteine-glycoprotein phospholipase c,protein_coding
PsoOvis1B005778T1	0.0629992163428718	0.855677341078344	0.221488572795513	0.119131307655995	6.80827395266792	0.0191972057260761	0.00106426811930863	0.00453579358366404	0.0202241345764324	0.0202241345764324	1.16593597883279	PsoOvis1B005778	protein_coding
PsoOvis1B006035T1	0.0633471937934773	0.855677341078344	0.256557171646126	0.138175641088286	6.41140167946006	0.0267701435547866	0.00183608683754692	0.00694349923478863	0.0268026748476913	0.0268026748476913	1.19462446430009	PsoOvis1B006035	protein_coding
PsoOvis1B006918T1	0.0629517534554188	0.855677341078344	0.223365980339115	0.120119453806542	7.53079037153191	0.032282128171195	0.00225583707257268	0.0193871877016001	0.0145767054571881	0.0193871877016001	1.1674542219898	PsoOvis1B006918	Calcineurin phosphoesterase,Calcineurin phosphoesterase,Calcineurin phosphoesterase
PsoOvis1B010935T1	0.0634263045228752	0.855677341078344	-0.184018370973917	0.0991376142621573	7.61655798625248	0.0219427312237557	0.000454716432188208	0.0142751622765464	0.0142876834102002	0.0142876834102002	0.880247804602172	PsoOvis1B010935	acyl1-likeprotein thioesterase 2
PsoOvis1B011928T2	0.0632294837777863	0.855677341078344	-0.597663094957978	0.321743834823037	5.58146557259959	0.231383266818384	0.0328132826632347	0.122465360206716	0.0433169383823755	0.122465360206716	0.660823503475183	PsoOvis1B011928	glutamate-gated chloride channel,glutamate-gated chloride channel,glutamate-gated chloride channel,glutamate-gated chloride channel,glutamate-gated chloride channel,glutamate-gated chloride channel
PsoOvis1B013879T2	0.0629547899006061	0.855677341078344	0.376686710943637	0.202573031366568	6.06584675971657	0.0812331833556264	0.0282934824191791	0.0200381674497775	0.0332602671363817	0.0332602671363817	1.29835662692813	PsoOvis1B013879	protein_coding,protein_coding
PsoOvis1B012196T1	0.0635336261185125	0.856258546545655	0.371003680013014	0.19995471107868	5.04963478789905	0.0654888425041243	0.00662588704055976	0.0236187671208954	0.0533469426832781	0.0533469426832781	1.29325223069897	PsoOvis1B012196	docking protein 5-like isoform X2
PsoOvis1B002621T2	0.0637645666466179	0.856829986298708	-0.236176681582042	0.12739983948703	8.91145090320512	0.0362106903985161	0.000157906815629684	0.0241881718363518	0.0143901381551693	0.0241881718363518	0.848992267103963	PsoOvis1B002621	dehydrogenase [ubiquinone] flavoprotein 1, mitochondrial,dehydrogenase [ubiquinone] flavoprotein 1, mitochondrial
PsoOvis1B002995T1	0.0637787136340064	0.856829986298708	-0.189952424032406	0.102470737321678	9.44036666520198	0.0181672240348951	8.69423108603759e-05	0.00909136645933869	0.0156634357000123	0.0156634357000123	0.876634629749126	PsoOvis1B002995	60 kDa heat shock protein, mitochondrial-like
PsoOvis1B009399T3	0.0637159419614113	0.856829986298708	0.321354219554873	0.173315042179445	6.1946051961369	0.0405589318433517	0.0144162641229369	-0.00244329972839303	0.0306408916455574	0.0306408916455574	1.24950287379412	PsoOvis1B009399	F-box/LRR-repeat LRR-repeat 16-like,F-box/LRR-repeat LRR-repeat 16-like,protein_coding
PsoOvis1B013365T1	0.0638331590062733	0.856829986298708	-0.184676335480553	0.0996449652815733	8.01294563219582	0.011852496956355	0.00121924555777471	0.000806869805221971	0.0136744331011742	0.0136744331011742	0.879846444823576	PsoOvis1B013365	chitinase-3-like protein 1,chitinase-3-like protein 1,chitinase-3-like protein 1
PsoOvis1B000207T1	0.0646501471505091	0.857007055270155	-0.717668075110021	0.388417959499854	7.2309449725409	0.335556453324072	0.0346324379659915	0.191670328927054	0.0161621165482823	0.191670328927054	0.608079528059541	PsoOvis1B000207	dna-directed RNA polymerase II subunit RPB1,dna-directed RNA polymerase II subunit RPB1,dna-directed RNA polymerase II subunit RPB1
PsoOvis1B000269T1	0.0646885351768033	0.857007055270155	-0.443630791831346	0.240137332123297	4.77640109842421	0.124558245125893	0.0230923760373592	0.0588023255721668	0.0634065313815825	0.0634065313815825	0.735281814206236	PsoOvis1B000269	KAH7638017.1udp-glucuronosyltransferase-like protein
PsoOvis1B001578T3	0.064474605854066	0.857007055270155	-0.29714884160845	0.160717972360256	6.37966280135814	0.05086433564856	0.0114174466695933	0.0190514351151408	0.0273279532897946	0.0273279532897946	0.813859215582611	PsoOvis1B001578	protein_coding,protein_coding,protein_coding,protein_coding,protein_coding
PsoOvis1B001840T1	0.0640931619823294	0.857007055270155	0.240446638022962	0.129863666534953	6.56793873802441	0.030118373518207	0.00125699490175387	0.0147105023448001	0.0240398629270985	0.0240398629270985	1.18135833669042	PsoOvis1B001840	protein_coding
PsoOvis1B002476T1	0.0644568593548102	0.857007055270155	-0.522780766389877	0.282736019277066	4.17564882526956	0.13040921578278	0.017058267130702	0.0434658539575787	0.10285121776426	0.10285121776426	0.696028957246401	PsoOvis1B002476	protein_coding
PsoOvis1B004380T1	0.0646349798221632	0.857007055270155	-0.186518796205532	0.100942405119145	7.47472109625188	0.0178499811178488	0.000487808515692588	0.00877869487988311	0.0147962452111639	0.0147962452111639	0.878723513244947	PsoOvis1B004380	1 homolog
PsoOvis1B004660T4	0.0645906414938537	0.857007055270155	0.42217897554865	0.228441827008147	5.08230335536372	0.0763167462196848	0.0257793345782441	0.00277844042312107	0.0524991679119864	0.0524991679119864	1.33994982146429	PsoOvis1B004660	protein_coding,protein_coding,protein_coding,protein_coding
PsoOvis1B005105T1	0.0640044106641458	0.857007055270155	0.476270349194574	0.257144708535864	4.39665715382952	0.116013014775645	0.0142040792592019	0.0457496471396342	0.0849810224327898	0.0849810224327898	1.39114263598361	PsoOvis1B005105	protein_coding
PsoOvis1B009849T1	0.0644683644390708	0.857007055270155	0.378510655627472	0.20471909917956	5.01088511799231	0.0932729864097311	0.00643673675682151	0.0564281275965145	0.0544354706206283	0.0564281275965145	1.29999912808066	PsoOvis1B009849	protein_coding
PsoOvis1B010423T1	0.0641498550660399	0.857007055270155	-0.240855137464931	0.130112004332914	6.66677600361687	0.020879434063591	0.00305912896641982	0.00128596464684994	0.0223345715408726	0.0223345715408726	0.846243564545789	PsoOvis1B010423	protein_coding,protein_coding
PsoOvis1B010525T1	0.0647465004619286	0.857007055270155	-0.249310074608401	0.134980768114355	7.84080104251217	0.0405104233032632	0.000404225475305543	0.0269254861658062	0.0137951419730307	0.0269254861658062	0.841298644772262	PsoOvis1B010525	protein_coding
PsoOvis1B011257T1	0.0645873251072518	0.857007055270155	-0.247933977499266	0.134155870817218	7.27881447601639	0.040038734369253	0.00194760715510906	0.0250490893569801	0.0158242871213492	0.0250490893569801	0.842101490078373	PsoOvis1B011257	DDB1CUL48-likeassociated and CUL4-associated factor 8,DDB1CUL48-likeassociated and CUL4-associated factor 8
PsoOvis1B013089T1	0.0642467963578114	0.857007055270155	-0.300088091350125	0.162169162714278	9.44596478706649	0.0585744635735881	7.24238009092368e-05	0.0393758322022657	0.0156807670321255	0.0393758322022657	0.81220280151897	PsoOvis1B013089	protein_coding
PsoOvis1B014387T4	0.0641901903022297	0.857007055270155	-0.200955968105681	0.108574576482311	7.78710346394527	0.0201757968993855	0.00380405717588188	0.00627195102936594	0.013878600811588	0.013878600811588	0.869973904414569	PsoOvis1B014387	serine/threonine-protein kinase d1-like,serine/threonine-protein kinase d1-like,protein_coding,serine/threonine-protein kinase d1-like,serine/threonine-protein kinase d1-like
PsoOvis1B013313T1	0.0649465367496064	0.858801972555064	-0.242052063630674	0.131149036124142	6.55899909042378	0.0220909487778534	0.00160115599399002	0.00404157941287657	0.0241989485204471	0.0241989485204471	0.845541773119351	PsoOvis1B013313	facilitator superfamily domain-containing 10-like
PsoOvis1B008390T1	0.065083116525087	0.859755064581649	-0.207350378483513	0.112404112106977	7.0131176782672	0.0177591672972388	0.00090613465517322	0.00517000716990446	0.0180458919726636	0.0180458919726636	0.866126480036277	PsoOvis1B008390	protein_coding
PsoOvis1B004355T1	0.0651852425469256	0.860243778999569	0.191257904670812	0.103719848644473	7.34950169397053	0.0141665236891566	0.000748391075976215	0.00324241874831807	0.0153883194282723	0.0153883194282723	1.14175879641773	PsoOvis1B004355	protein_coding,protein_coding
PsoOvis1B009261T1	0.0652491905295644	0.860243778999569	-0.234688404450144	0.127302644470968	6.77991748828814	0.0359707501021677	0.00134198258049211	0.0229669623534602	0.0206045983903557	0.0229669623534602	0.849868535264094	PsoOvis1B009261	peroxidase 1
PsoOvis1B004234T1	0.0655886719288777	0.863594507665096	0.450391880846027	0.244615412187425	4.50772611895493	0.0739395852117556	0.0120898123902001	0.00426485174998622	0.0776652374292358	0.0776652374292358	1.36641136617697	PsoOvis1B004234	68 1
PsoOvis1B013776T4	0.0656329234199672	0.863594507665096	0.443766800668946	0.241056759210549	6.11398756023794	0.124501214498448	0.0549051209954377	0.0268730321116402	0.0322574207462013	0.0322574207462013	1.36015097784773	PsoOvis1B013776	Ubiquitin carboxyl-terminal hydrolase 2,Ubiquitin carboxyl-terminal hydrolase 2,Ubiquitin carboxyl-terminal hydrolase 2,protein_coding,protein_coding
PsoOvis1B003569T3	0.0661090745811836	0.863890054012349	-0.515089289852586	0.280292729417802	6.60522943970118	0.173871909953629	0.0777655603144928	0.0400804609322289	0.0233826792428952	0.0400804609322289	0.699749623246745	PsoOvis1B003569	GTPase-activating 1,GTPase-activating 1,protein_coding,protein_coding,protein_coding
PsoOvis1B007917T2	0.0660905716924737	0.863890054012349	-0.18751897742484	0.102033992103526	7.95941363778258	0.0139721516075114	0.00192818602106734	0.00235074090290044	0.0136882172958063	0.0136882172958063	0.878114529261741	PsoOvis1B007917	protein_coding,protein_coding,protein_coding
PsoOvis1B009893T1	0.0657335405855452	0.863890054012349	-0.183245202818851	0.0995769915694218	9.10536828325126	0.0148076036204342	9.67871729305232e-05	0.00582066571906706	0.0147765787020945	0.0147765787020945	0.880719672843377	PsoOvis1B009893	acidic ribosomal P2
PsoOvis1B011748T1	0.0660166803905555	0.863890054012349	-0.418825366783968	0.227831691634227	4.6855532252466	0.0598338798825662	0.0101041837498204	-0.00109234184475938	0.06775673581955	0.06775673581955	0.748033420544617	PsoOvis1B011748	pre-mRNA polyadenylation factor FIP1-like
PsoOvis1B012080T1	0.065916091832131	0.863890054012349	0.259031953668308	0.140855258873368	6.35761053675869	0.0345830840120694	0.00207144173572778	0.0159958308964007	0.0276888641926976	0.0276888641926976	1.19667546761759	PsoOvis1B012080	resistant to fluoxetine 6-like
PsoOvis1B013195T1	0.0659166380624276	0.863890054012349	0.300298831074689	0.163295510109002	6.56361003084454	0.0590523247295589	0.00158690082036796	0.038411234612271	0.0241168387482719	0.038411234612271	1.23139945152212	PsoOvis1B013195	finger Y-chromosomal 1-like
PsoOvis1B013548T1	0.0659518439173058	0.863890054012349	-0.208985552001507	0.113656265445256	7.29741015530089	0.0286037842935668	0.000675905886523659	0.01870071412592	0.0157020591951821	0.01870071412592	0.86514535461712	PsoOvis1B013548	methionine synthase isoform X1
PsoOvis1B001098T1	0.0664391257045937	0.866504018117934	-0.239827757406411	0.130664323247408	9.30061149507103	0.03774300441042	0.000108987519080948	0.0255007605354739	0.0152581663383835	0.0255007605354739	0.846846410869931	PsoOvis1B001098	Aconitate hydratase, mitochondrial
PsoOvis1B011617T2	0.0663915975089415	0.866504018117934	0.208662002044535	0.113664532357614	7.31659237571322	0.0272531626276563	0.00379792176967297	0.0139410948534349	0.0155815171044397	0.0155815171044397	1.15561593444393	PsoOvis1B011617	hexokinase-2-like isoform X1,hexokinase-2-like isoform X1,protein_coding
PsoOvis1B001665T1	0.066685357144785	0.868865225203166	0.195052514309418	0.106365857821167	7.22622914587847	0.0189925982586003	0.00077341417834569	0.00870027739299496	0.0161971293867032	0.0161971293867032	1.14476582948307	PsoOvis1B001665	protein tramtrack, beta isoform isoform X2
PsoOvis1B000567T2	0.0668119588440701	0.869664647883409	0.434208290763816	0.236892113527518	5.032912091595	0.081234716954731	0.0303717529705931	0.000470328309807679	0.0538050572067084	0.0538050572067084	1.35116914706123	PsoOvis1B000567	calmodulin-dependent kinase type 1,calmodulin-dependent kinase type 1,calmodulin-dependent kinase type 1
PsoOvis1B013809T2	0.0669902056796179	0.871134099027929	0.464457133664838	0.253560658639428	5.22447345497912	0.101332013125754	0.0470489603690506	-0.00127910484141725	0.0493905510454405	0.0493905510454405	1.37979805663705	PsoOvis1B013809	disintegrin and metalloproteinase with thrombospondin motifs 16,protein_coding
PsoOvis1B012097T1	0.0673827763106647	0.87538501505346	0.317332027915456	0.17348962983741	5.67183740777614	0.0618013666334109	0.00348690190304965	0.036002450410863	0.0416610755886328	0.0416610755886328	1.24602414782078	PsoOvis1B012097	protein_coding
PsoOvis1B008512T2	0.0674570476249901	0.875496580129983	0.209645557706499	0.11464707532308	7.53675776252766	0.0289581202159838	0.00442893944793494	0.015286988372269	0.0145547719943792	0.015286988372269	1.15640404287528	PsoOvis1B008512	Pantothenate kinase 1,Pantothenate kinase 1
PsoOvis1B011335T1	0.0677042036668398	0.877658210867215	-0.176327665708414	0.0965136902103002	8.02914320545555	0.0169747373894628	0.000299800292570141	0.00925932930894206	0.0136725383044445	0.0136725383044445	0.884952750787166	PsoOvis1B011335	transfer flavoprotein subunit beta
PsoOvis1B011406T1	0.0677552928938679	0.877658210867215	0.242670283904709	0.132851301059988	7.36618292342417	0.0388460218391159	0.00421783976117174	0.0222563625288254	0.0152971878841576	0.0222563625288254	1.18318058465161	PsoOvis1B011406	and gas domain containing,protein_coding
PsoOvis1B002217T1	0.0685103146242036	0.878897000602511	-0.390062914617911	0.214127864873682	7.71210066176366	0.1006656142265	0.000636814729965324	0.0681392990430776	0.0140315067112033	0.0681392990430776	0.763096325818291	PsoOvis1B002217	non_sense_mediated_decay
PsoOvis1B002588T1	0.0682671009514601	0.878897000602511	-0.334176598621875	0.183287258517328	5.43191348000116	0.0648807007518359	0.00458329934505958	0.0346398269448035	0.0458080293571374	0.0458080293571374	0.793236738061554	PsoOvis1B002588	protein_coding
PsoOvis1B003155T1	0.0682295306326659	0.878897000602511	0.261239517723615	0.143263643355503	7.49799924074784	0.0451031914951318	0.000580797668326654	0.0302059095929124	0.0147021382777902	0.0302059095929124	1.19850798235857	PsoOvis1B003155	type I inositol 1,4,5-trisphosphate 5-phosphatase-like
PsoOvis1B005020T1	0.0683827254800749	0.878897000602511	0.526100615258763	0.288673479608798	4.37960654468574	0.183033410608036	0.0192847470705805	0.105713819673596	0.086192941205353	0.105713819673596	1.44003174453006	PsoOvis1B005020	protein_coding,protein_coding
PsoOvis1B008978T1	0.0681372001041384	0.878897000602511	-0.406423447998415	0.222807855101003	4.74066962187575	0.0899202924767189	0.00939858843867762	0.0410592700011261	0.065066422003387	0.065066422003387	0.754491499609958	PsoOvis1B008978	protein_coding
PsoOvis1B009226T1	0.0680673172115831	0.878897000602511	0.251904008070197	0.138062811187778	6.58821056018635	0.0419102965842357	0.0013596996409745	0.0272323101086336	0.0236810988999542	0.0272323101086336	1.1907776165119	PsoOvis1B009226	e3 ubiquitin-protein ligase RNF103
PsoOvis1B009671T2	0.068190728302535	0.878897000602511	-0.288799654612277	0.158355337580709	8.14916890302363	0.0551132676796111	0.000419724667763093	0.0371948947426873	0.013675088449849	0.0371948947426873	0.818582849349422	PsoOvis1B009671	protein_coding,protein_coding
PsoOvis1B010640T1	0.0684195974675132	0.878897000602511	0.355962841122415	0.19534427657614	5.11777118164181	0.0636813979022428	0.00559622092622918	0.0264894473540959	0.0516428586603543	0.0516428586603543	1.27983944914384	PsoOvis1B010640	complex 5-like,complex 5-like
PsoOvis1B011106T5	0.0685030902467433	0.878897000602511	0.860204961213775	0.472203415390137	4.32692408103264	0.325289369526316	0.244363470070092	-0.115233973898495	0.0901006281890726	0.0901006281890726	1.81529618833646	PsoOvis1B011106	sodiumchloride2-likedependent and chloride-dependent GABA transporter 3,protein_coding,sodiumchloride2-likedependent and chloride-dependent GABA transporter 2-like,protein_coding,protein_coding
PsoOvis1B012783T1	0.0683289334838195	0.878897000602511	0.627447411173618	0.34421582718151	4.81600151900443	0.260288518955244	0.0103886701609736	0.167338133362403	0.0616394982045756	0.167338133362403	1.54482927713001	PsoOvis1B012783	protein_coding
PsoOvis1B004596T1	0.0686663981167753	0.880052327402402	0.40363425050837	0.221702943049049	5.33100754853886	0.100671137396821	0.0262534794920881	0.0384902141851421	0.0474748129428267	0.0474748129428267	1.32283603434563	PsoOvis1B004596	protein_coding
PsoOvis1B000839T1	0.0687840194135596	0.880712963269294	-0.188003109839051	0.10330773438817	8.04710273163911	0.0234105363740459	0.000334237000403628	0.0156744949762215	0.0136710597149088	0.0156744949762215	0.87781990539981	PsoOvis1B000839	dihydrolipoyllysine-residue succinyltransferase component of 2-oxoglutarate dehydrogenase complex, mitochondrial
PsoOvis1B004248T1	0.0696536133449202	0.880746289105339	-0.297760852573182	0.16413183172491	5.86783963588014	0.0404635005275077	0.00286374594840985	0.0144675577140593	0.0375451413296516	0.0375451413296516	0.813514038593676	PsoOvis1B004248	resistant to fluoxetine 6-like
PsoOvis1B004533T2	0.0691153538564065	0.880746289105339	0.233251225433003	0.128324651911389	7.14140340941716	0.0288419099577084	0.00782551587774739	0.00782457125713898	0.0168753085545215	0.0168753085545215	1.17548100439445	PsoOvis1B004533	POZ domain-containing 2,POZ domain-containing 2
PsoOvis1B004534T1	0.0693489412995622	0.880746289105339	0.257116227862842	0.141572933134765	6.32459049630869	0.0381151577258673	0.00181681738469341	0.0210363467862341	0.0282475257098776	0.0282475257098776	1.19508748082975	PsoOvis1B004534	protein_coding
PsoOvis1B005000T1	0.0697117064300497	0.880746289105339	-0.175003335448264	0.0964854615002089	8.34819005923201	0.0171555661564231	0.000220186805478863	0.00973945810829392	0.0137439796158836	0.0137439796158836	0.885765471248702	PsoOvis1B005000	E3 ubiquitin-protein ligase hel2-like
PsoOvis1B005746T1	0.069623678518533	0.880746289105339	-0.192184003948078	0.105924369699378	8.28195194183209	0.0245443739275068	0.000277989334654988	0.0165519688096609	0.0137120533655588	0.0165519688096609	0.875279687812425	PsoOvis1B005746	protein l(2)37Cc-like
PsoOvis1B005825T1	0.069432153476319	0.880746289105339	-0.267322846790291	0.147236852997642	6.20710714806906	0.0474528803815983	0.00182767974546036	0.0306903565755134	0.030398423492039	0.0306903565755134	0.830859910673011	PsoOvis1B005825	locus delta-like
PsoOvis1B007795T5	0.0694785393771717	0.880746289105339	0.371256525671323	0.204515774179822	6.1519828454386	0.0717524304714175	0.031255333805892	0.00674842633830138	0.0314847190266658	0.0314847190266658	1.29347890498448	PsoOvis1B007795	channel para-like isoform x1,channel para-like isoform x1,channel para-like isoform x1,non_sense_mediated_decay,channel para-like isoform x1,channel para-like isoform x1
PsoOvis1B011136T3	0.0697093766130875	0.880746289105339	-0.356953883509261	0.196799523033778	6.00146303851035	0.0562300810147191	0.023460813105466	-0.000954239944195051	0.034634265294018	0.034634265294018	0.780811451249055	PsoOvis1B011136	muscle calcium channel subunit alpha-1-like,muscle calcium channel subunit alpha-1-like,muscle calcium channel subunit alpha-1-like
PsoOvis1B012260T3	0.0695797042769008	0.880746289105339	-1.56978663385585	0.865069205264096	5.71085169616751	1.54557949302211	1.08162889932857	-0.0737408114881113	0.0408881955158108	0.0408881955158108	0.336858209888282	PsoOvis1B012260	protein_coding,protein_coding,protein_coding
PsoOvis1B013508T1	0.0695764795991492	0.880746289105339	0.809336723268804	0.445999583763866	3.38169165664207	0.425811078716897	0.0651616395609337	0.22146748447338	0.233211803515379	0.233211803515379	1.75240559174171	PsoOvis1B013508	threonine phosphatase
PsoOvis1B013756T1	0.0694901734370241	0.880746289105339	-0.246776426291414	0.135948526778589	6.86150429906931	0.0213437617812155	0.00814369072081705	-0.00430096520923305	0.0195793121790861	0.0195793121790861	0.842777424167825	PsoOvis1B013756	resistance-associated 1,protein_coding,resistance-associated 1,resistance-associated 1
PsoOvis1B014129T1	0.0694620633539118	0.880746289105339	-0.22532926034186	0.124120821231683	8.44020840679475	0.0337191565857355	0.000255741294176024	0.0228532261006651	0.0138033581133669	0.0228532261006651	0.855399779037985	PsoOvis1B014129	ATP synthase subunit delta, mitochondrial
PsoOvis1B014581T1	0.0696889842060751	0.880746289105339	0.597652321995977	0.329479831591271	5.11146336954825	0.23742484070665	0.0478349999616978	0.11500043917642	0.0517906218753014	0.11500043917642	1.51325206733843	PsoOvis1B014581	CaveolinCaveolin-1,protein_coding
PsoOvis1B014780T2	0.0690447293751494	0.880746289105339	-0.217376289107116	0.1195605660129	7.10699855636726	0.0196328907111306	0.00426798929414819	0.00255345494502317	0.0171741041238392	0.0171741041238392	0.860128259487978	PsoOvis1B014780	protein_coding,,
PsoOvis1B002148T1	0.0699901653814423	0.881337126077554	0.175151763063177	0.0966634911176997	8.14718414777048	0.0181552790079539	0.000340937383493777	0.0108488588373962	0.0136748083890986	0.0136748083890986	1.12908317149173	PsoOvis1B002148	protein_coding
PsoOvis1B004355T2	0.069825956861316	0.881337126077554	2.22474728819462	1.2270825314218	1.60454783964027	3.29172799560343	0.507975242895268	1.75062206548553	1.68746046397828	1.75062206548553	4.67429014360007	PsoOvis1B004355	protein_coding,protein_coding
PsoOvis1B008620T1	0.0699902590266339	0.881337126077554	-0.177061673648442	0.097717573280822	7.99711850034096	0.017096153571977	0.000646287386515158	0.00896734097526086	0.0136767988053241	0.0136767988053241	0.88450262299541	PsoOvis1B008620	peptidyl-prolyl cis-trans isomerase FKBP14,peptidyl-prolyl cis-trans isomerase FKBP14
PsoOvis1B011950T1	0.0700229587002873	0.881337126077554	-0.229600589591881	0.12672777822026	7.09885103042564	0.0350868449494536	0.000781888252468718	0.0233080064064964	0.0172466491603987	0.0233080064064964	0.852870976585354	PsoOvis1B011950	5
PsoOvis1B004191T1	0.0703509573605362	0.884630104394893	0.411701187636531	0.227503922109839	4.70963816411278	0.112959001860831	0.00931185374407238	0.0683251981189669	0.0665610839065569	0.0683251981189669	1.33025348918262	PsoOvis1B004191	ras-related Ral-a
PsoOvis1B000433T2	0.0707522701085374	0.885000211409813	-2.39966539593415	1.32793588570647	2.98188202269877	3.84361466358957	2.00177875464412	0.643341820176419	0.36634362263268	0.643341820176419	0.189508518402284	PsoOvis1B000433	Kinesin heavy chain,kinesin heavy chain-like
PsoOvis1B001689T1	0.0706984764853678	0.885000211409813	0.230885310948644	0.127743784426746	8.54360105938946	0.0355745773951562	0.000201437781632584	0.0242762739078678	0.013891144594925	0.0242762739078678	1.17355488119345	PsoOvis1B001689	juvenile hormone acid O-methyltransferase-like
PsoOvis1B005632T1	0.0705085172347433	0.885000211409813	0.342111647135341	0.189155140943232	6.48821686779102	0.0780477145460024	0.00760423759379146	0.0460652634240895	0.0254641456676459	0.0460652634240895	1.26761061595862	PsoOvis1B005632	protein_coding,protein_coding
PsoOvis1B009109T1	0.070582655016622	0.885000211409813	-0.206146642087418	0.114009497821909	10.2993558430321	0.0216972187489478	2.92504476199337e-05	0.011156108722096	0.0194679979427858	0.0194679979427858	0.866849448514927	PsoOvis1B009109	glyceraldehyde-3-phosphate dehydrogenase 2
PsoOvis1B009633T1	0.0707787700024653	0.885000211409813	-0.192749130740492	0.106674273411817	9.2557856974247	0.024800948949891	0.000100241257712902	0.0169688596541958	0.0151390729066009	0.0169688596541958	0.874936893860082	PsoOvis1B009633	60S ribosomal protein L35
PsoOvis1B012469T1	0.0706990211873338	0.885000211409813	0.242507533620506	0.134174365149612	6.49163861450104	0.0302817221371468	0.00160094912797625	0.0141974895949442	0.0254031912669758	0.0254031912669758	1.18304711769577	PsoOvis1B012469	Chitinase-3-like protein 1
PsoOvis1B008048T1	0.0708915408674593	0.885579520358355	-0.587272820090508	0.325147855717335	4.24195039665342	0.228317574839469	0.0616174618766932	0.0944459947162468	0.0969642302396779	0.0969642302396779	0.665599926790603	PsoOvis1B008048	protein_coding,non_sense_mediated_decay,protein_coding
PsoOvis1B003781T1	0.0709680747927671	0.885705495236697	-0.174326304186681	0.0965432088322064	8.37092278663795	0.0146017019578498	0.000223868310556438	0.00663213651248601	0.0137570184468721	0.0137570184468721	0.886181242864773	PsoOvis1B003781	Methionine aminopeptidase 2
PsoOvis1B011250T1	0.0711222450833263	0.886799256048322	-0.920726509848792	0.510183677101367	3.42399278678805	0.368575570065017	0.168055749124671	-0.0252377762702754	0.222375327446337	0.222375327446337	0.528242941632716	PsoOvis1B011250	XP_027199583.1uncharacterized protein LOC113793719, partial
PsoOvis1B005172T1	0.0712026093187644	0.886971569728795	0.412094774017952	0.22841072851581	4.93055780371473	0.0831369926879525	0.0212277209539662	0.0190102313661344	0.0570294703977185	0.0570294703977185	1.33061644952227	PsoOvis1B005172	protein_coding,protein_coding
PsoOvis1B013310T1	0.0713707567834753	0.888236057111991	0.225813956796049	0.12523573708117	6.72759569027268	0.0341183707358831	0.00126319883764816	0.0222627859257477	0.0213663499915533	0.0222627859257477	1.16943684922219	PsoOvis1B013310	synergin gamma-like isoform X2
PsoOvis1B006298T1	0.0716010781941026	0.889902096555772	0.259673335561184	0.144131143490391	8.21314709778166	0.0451576161890588	0.00137354448972175	0.0297871352960498	0.0136884097745451	0.0297871352960498	1.19720759435984	PsoOvis1B006298	KIF21A isoform X1,KIF21A isoform X2
PsoOvis1B008216T1	0.0716381536202523	0.889902096555772	0.260971988284485	0.14487089057259	6.25476959705564	0.0322412898205562	0.0019844965289933	0.0127772237457677	0.0294968658739495	0.0294968658739495	1.19828575490778	PsoOvis1B008216	nudix hydrolase 8-like isoform X2
PsoOvis1B001434T2	0.0726666442278035	0.892694655218795	0.639670018339096	0.356378256197156	4.18823110578794	0.25810667773772	0.0888124940354084	0.0803792035010134	0.10169569819978	0.10169569819978	1.55797276990645	PsoOvis1B001434	serine/threonine-protein kinase Tao-like,serine/threonine-protein kinase Tao-like,serine/threonine-protein kinase Tao-like
PsoOvis1B002473T1	0.0721923761110061	0.892694655218795	-0.317969728355257	0.176855883376353	6.17373236745324	0.0678650286268906	0.00223067233258237	0.0446863328946629	0.031050904614588	0.0446863328946629	0.802197998460012	PsoOvis1B002473	partial
PsoOvis1B003283T4	0.0722068387779705	0.892694655218795	3.39641716309271	1.88919506869637	4.16957316716481	7.74356447282922	1.39652218751163	3.95706482386839	0.10341584825556	3.95706482386839	10.5298805321124	PsoOvis1B003283	fasciclin-2-like fasciclin-2-like,fasciclin-2-like fasciclin-2-like,fasciclin-2-like fasciclin-2-like,protein_coding,non_sense_mediated_decay,protein_coding
PsoOvis1B003635T1	0.0726606787147271	0.892694655218795	0.438082361008041	0.244062981067283	4.49985518741938	0.12193964925744	0.0111975790113412	0.0692584244255661	0.0781525290798322	0.0781525290798322	1.35480231863961	PsoOvis1B003635	protein_coding
PsoOvis1B006909T1	0.0724212770212643	0.892694655218795	0.477296893360716	0.265687355365337	4.9210355894954	0.15305142228477	0.00877200059233519	0.0971126556092048	0.0573713163574662	0.0971126556092048	1.39213285048212	PsoOvis1B006909	protein_coding
PsoOvis1B007780T1	0.0725309389112203	0.892694655218795	0.174479055210999	0.0971610810530802	8.11429110535915	0.0126107348928925	0.000489080826452181	0.00385823502441731	0.0136713326806526	0.0136713326806526	1.1285568190477	PsoOvis1B007780	protein_coding,protein_coding
PsoOvis1B008739T2	0.0725585446847237	0.892694655218795	-0.485693695918246	0.270491399355816	5.22168558789448	0.115485164311963	0.0603040576677434	-0.00440948962331111	0.0494443380204579	0.0494443380204579	0.714153598419544	PsoOvis1B008739	constituent of cuticle,protein_coding
PsoOvis1B009396T2	0.0726317878705463	0.892694655218795	2.82778926738829	1.5752493575309	1.01425700205961	2.57927980088128	0.581704476523433	-0.356251778205473	3.14041133107884	3.14041133107884	7.09985355592051	PsoOvis1B009396	protein_coding,protein_coding
PsoOvis1B010268T2	0.0725130588903241	0.892694655218795	0.175904496470563	0.097948727582054	7.73285522582403	0.0177076964221754	0.000405970269215606	0.0101252533040426	0.0139849595831995	0.0139849595831995	1.12967243003689	PsoOvis1B010268	protein_coding,protein_coding
PsoOvis1B012193T1	0.0720019192279385	0.892694655218795	-0.197896906908199	0.109997359819862	7.08676373880413	0.016554246488805	0.000793665086228242	0.00521294836334112	0.0173554636647821	0.0173554636647821	0.871820536461098	PsoOvis1B012193	protein_coding
PsoOvis1B014432T1	0.0721618801142218	0.892694655218795	-0.235325164788949	0.130874677578272	6.55175056303731	0.0324173981002004	0.00136403657246634	0.0183909861091796	0.0243282352743585	0.0243282352743585	0.849493512717683	PsoOvis1B014432	POZ domain-containing KCTD12
PsoOvis1B014781T1	0.072628882546583	0.892694655218795	-0.390690713830371	0.217636105293674	5.90136833247774	0.102630339354864	0.0169376061956583	0.0541106052954402	0.0368128609325038	0.0541106052954402	0.762764331156736	PsoOvis1B014781	,,
PsoOvis1B005486T1	0.0730378109506161	0.893958661304648	0.19602429440614	0.109352288604385	7.11677032283386	0.0192282454043852	0.000848907747748241	0.0087768275086986	0.0170879767867768	0.0170879767867768	1.14553718820436	PsoOvis1B005486	general transcription factor IIF subunit 2-like
PsoOvis1B010124T3	0.0729881845365927	0.893958661304648	-1.27027588642116	0.708501672572095	3.88010181684438	0.74306266178189	0.616757495740822	-0.293029478872108	0.136204434315363	0.136204434315363	0.414580485143732	PsoOvis1B010124	channel 2-like,channel 2-like,channel 2-like
PsoOvis1B012748T1	0.0729054436423062	0.893958661304648	-0.179148788456376	0.0998921449981712	7.56033861536006	0.0184963130672517	0.000496882973109383	0.0105881502089353	0.0144707779753941	0.0144707779753941	0.88322395786686	PsoOvis1B012748	DNA-binding 43 isoform X2
PsoOvis1B013027T1	0.0730053931546793	0.893958661304648	-0.37818982112116	0.210949608961247	5.76158888929361	0.0963079472649803	0.00312592668255513	0.0636236795987996	0.0398330897108356	0.0636236795987996	0.76940237009214	PsoOvis1B013027	protein_coding
PsoOvis1B005992T1	0.0731372564858008	0.894354579540586	-0.785001515695563	0.438065428989125	3.56263432315682	0.244236425713793	0.0974560681975809	-0.0232458034219637	0.190395911915558	0.190395911915558	0.580351347474353	PsoOvis1B005992	retinal homeobox protein Rx1-like,homeobox Rx1-like
PsoOvis1B014053T2	0.0732688408200293	0.895142419147727	0.354805736472955	0.198087965398679	6.27722708443547	0.0848527436331817	0.00450627894678091	0.0543519841069015	0.0290853665542103	0.0543519841069015	1.27881337335006	PsoOvis1B014053	pyrokinin-1 receptor-like,pyrokinin-1 receptor
PsoOvis1B000459T1	0.0736046665906167	0.895969115432393	-0.428516773273328	0.239520222632679	5.58267223018994	0.0756964805773054	0.042759050264524	-0.0169984339091111	0.0432958553104884	0.0432958553104884	0.743025292928659	PsoOvis1B000459	serine/threonine-protein kinase PAK 1,serine/threonine-protein kinase PAK 1,serine/threonine-protein kinase PAK 1
PsoOvis1B004075T1	0.0736053853551257	0.895969115432393	0.297300831002477	0.166177249836779	5.86042914836575	0.0589984348661383	0.00371563187724196	0.0368869926623943	0.0377066856677308	0.0377066856677308	1.22884319231259	PsoOvis1B004075	protein_coding,protein_coding
PsoOvis1B005161T2	0.0734916084165598	0.895969115432393	-0.251946958465345	0.140770928059271	6.83945326390056	0.0309787108528276	0.00988976140148517	0.0050296509595728	0.0198349198785177	0.0198349198785177	0.83976236673563	PsoOvis1B005161	finger ush,finger ush,protein_coding
PsoOvis1B007819T1	0.073482296970947	0.895969115432393	-0.187213082617126	0.104598630598663	7.29576106096044	0.0173270375165541	0.00069862300621854	0.00781689702584662	0.0157126872784549	0.0157126872784549	0.878300735733834	PsoOvis1B007819	regulatory element-binding
PsoOvis1B007674T5	0.0737280204959855	0.89664305218156	0.344641315980753	0.19272034602179	8.10938280627381	0.0802026491291937	0.013764814300812	0.0419468833553256	0.01367100248487	0.0419468833553256	1.26983523581647	PsoOvis1B007674	protein_coding,protein_coding,protein_coding,protein_coding,protein_coding,protein_coding
PsoOvis1B009417T2	0.0740481135690254	0.899714955115351	-0.45615269363596	0.255359467680304	5.33696235847756	0.112657226102306	0.0504387814759331	0.0123545211851962	0.0473739051250191	0.0473739051250191	0.728927536244939	PsoOvis1B009417	Eukaryotic initiation factor 4A,protein_coding,Eukaryotic initiation factor 4A
PsoOvis1B001088T1	0.0742921453361188	0.901857928219606	0.33909032221909	0.189986792752639	5.2380771491158	0.050395832225551	0.00501119388258995	0.0148652539158561	0.0491312782480613	0.0491312782480613	1.2649587346297	PsoOvis1B001088	protein_coding
PsoOvis1B008416T1	0.0745910379825012	0.904662370581218	-0.212357674691594	0.119103274704887	6.88516818079186	0.0164603312290054	0.00195421705085346	0.00171027873524558	0.0193241680172882	0.0193241680172882	0.863125544921916	PsoOvis1B008416	cyclin-dependent serine serine/threonine-protein kinase DDB_G0292550,cyclin-dependent serine serine/threonine-protein kinase DDB_G0292550
PsoOvis1B004993T1	0.0752226586904276	0.908190958047745	0.417513794252905	0.234676396900643	7.09227601357313	0.0786939755320825	0.0653038503609528	-0.0323055440926468	0.0173056665324494	0.0173056665324494	1.33562388106728	PsoOvis1B004993	leucine-rich repeat and immunoglobulin-like domain-containing nogo receptor-interacting protein 3,protein_coding
PsoOvis1B005563T1	0.0750517921831158	0.908190958047745	-0.998012270032322	0.560634530962548	4.05442007266188	0.487050002338678	0.356472218215246	-0.121170399467548	0.114994397746149	0.114994397746149	0.500689369505359	PsoOvis1B005563	protein argonaute 4A-like,protein argonaute 4A-like
PsoOvis1B005867T1	0.0751196754037684	0.908190958047745	0.602867731382516	0.338740557450352	3.86589548086659	0.246729048776821	0.029467749882334	0.142649998010329	0.138159944528237	0.142649998010329	1.51873244358178	PsoOvis1B005867	KAH7638003.1hypothetical protein HUG17_9107
PsoOvis1B006050T1	0.0750566936643412	0.908190958047745	-0.278004093282569	0.156171744598625	6.0377537223584	0.03703147755273	0.00272857480568915	0.0145784186795246	0.033855845910778	0.033855845910778	0.82473120864039	PsoOvis1B006050	serine/threonine-protein kinase sbk1
PsoOvis1B013626T1	0.075175678435451	0.908190958047745	3.31339480670188	1.86209482794374	2.8209674195647	7.45445212142951	0.958836620341924	4.24225910204033	0.439428365810545	4.24225910204033	9.94102633491064	PsoOvis1B013626	protein_coding
PsoOvis1B011755T1	0.0752937869710704	0.908227046640179	0.266264305403418	0.149698493916664	6.44462041896634	0.0234941096600137	0.00738170822620104	-0.00460032627567078	0.0262327503951751	0.0262327503951751	1.20268956450566	PsoOvis1B011755	protein retinal degeneration B,protein retinal degeneration B,protein_coding,protein_coding
PsoOvis1B001018T2	0.0754279166314486	0.908331329551502	-0.646841835570053	0.363833032522989	6.54178983612436	0.284370678738939	0.0103018069844953	0.188259906347816	0.0245062245045149	0.188259906347816	0.638676894692401	PsoOvis1B001018	cyclase-associated 1-like isoform X2,cyclase-associated 1
PsoOvis1B004341T2	0.0755750202170167	0.908331329551502	2.34107976007391	1.31746429447092	2.04131249767361	3.72705093355522	0.840140420703044	1.76342783010558	1.04982691554976	1.76342783010558	5.06681712851784	PsoOvis1B004341	protein_coding,protein_coding
PsoOvis1B008919T1	0.0755371000623047	0.908331329551502	-0.298077047451	0.167723859349136	7.49284350295703	0.0604125294590938	0.00865088289404616	0.0335460565984067	0.014722617920068	0.0335460565984067	0.813335760594223	PsoOvis1B008919	transfer flavoprotein subunit alpha, mitochondrial,protein_coding
PsoOvis1B009453T1	0.0754705059764252	0.908331329551502	0.28282422781659	0.159105046244975	5.9726417895264	0.0502381028598125	0.00271349012205396	0.0300880595126929	0.0352581334888694	0.0352581334888694	1.21657412708702	PsoOvis1B009453	of very long chain fatty acids
PsoOvis1B002396T2	0.0756799666226978	0.90846423632306	0.293275097706018	0.165102501380991	6.13563915723784	0.04782098745649	0.00907337589887199	0.0184490023213124	0.0318148780445183	0.0318148780445183	1.22541897643884	PsoOvis1B002396	UDP2-likeGalNAc:beta-1,3-N-acetylgalactosaminyltransferase c:beta-1,3-N-acetylgalactosaminyltransferase 2,UDP2-likeGalNAc:beta-1,3-N-acetylgalactosaminyltransferase c:beta-1,3-N-acetylgalactosaminyltransferase 2,UDP2-likeGalNAc:beta-1,3-N-acetylgalactosaminyltransferase c:beta-1,3-N-acetylgalactosaminyltransferase 2
PsoOvis1B010691T3	0.0757223922691064	0.90846423632306	2.56827504728779	1.44604881984113	2.00514214034356	4.48807964279305	1.67350117905414	1.46308460499176	1.09238417563346	1.46308460499176	5.93099866596052	PsoOvis1B010691	Molybdopterin synthase catalytic subunit,non_sense_mediated_decay,non_sense_mediated_decay
PsoOvis1B008770T3	0.075888405800808	0.909637195071016	0.404952216955124	0.228134713377664	4.84845901965834	0.10517643633687	0.0178230073262973	0.0521526763384634	0.0602451638455663	0.0602451638455663	1.32404505639279	PsoOvis1B008770	frequeninfrequenin-1-like,protein_coding,frequeninfrequenin-1-like
PsoOvis1B000835T1	0.0765024031485897	0.909858845250671	-0.23666911693997	0.133609408006025	6.48946018083023	0.0235045872973414	0.00133520606357118	0.00704092646567651	0.0254420047980095	0.0254420047980095	0.848702529871495	PsoOvis1B000835	hydroxyacylglutathione hydrolase, mitochondrial
PsoOvis1B002664T2	0.0761594296010664	0.909858845250671	0.792418494103811	0.446831141387502	6.28011801662058	0.427967803635715	0.0429433417165031	0.256543761653984	0.0290330429847791	0.256543761653984	1.73197546617098	PsoOvis1B002664	pore complex Nup133-like,pore complex nup133,pore complex Nup133-like
PsoOvis1B004954T2	0.0774086526006648	0.909858845250671	-0.322165368600482	0.182434479422076	7.38565402088038	0.0710759645560493	0.00105919161301175	0.0488643173099939	0.0151967963872326	0.0488643173099939	0.799868438334765	PsoOvis1B004954	acetylmitochondrial-likeCoA acetyltransferase, mitochondrial,acetyl-coa acetyltransferase, mitochondrial
PsoOvis1B005104T1	0.0771176025148516	0.909858845250671	-2.65774353948495	1.50353694503292	1.96857821501577	3.66080348457635	2.2538621773612	-0.326708092268496	1.13707284025721	1.13707284025721	0.158467232659703	PsoOvis1B005104	protein_coding,protein_coding,protein_coding
PsoOvis1B005677T2	0.0768072790427288	0.909858845250671	0.226028728782321	0.127734548493083	6.79172821493144	0.0349060337249638	0.00388370770294588	0.0205904646151516	0.0204431900793732	0.0205904646151516	1.16961095460401	PsoOvis1B005677	protein_coding,protein_coding
PsoOvis1B006853T1	0.0773381847863965	0.909858845250671	0.278587237118	0.1577197115034	6.06001958473129	0.05164593371882	0.00393002578260592	0.0315233231090286	0.0333832353124676	0.0333832353124676	1.21300646286474	PsoOvis1B006853	protein_coding,protein_coding
PsoOvis1B006951T2	0.0762456119802183	0.909858845250671	-0.242498012119501	0.136780578258485	6.87037179845592	0.0400922976710431	0.00278339785073644	0.0252799920323517	0.0194813289961935	0.0252799920323517	0.84528044983625	PsoOvis1B006951	Ephrin type-B receptor 2,Ephrin type-B receptor 2
PsoOvis1B006954T1	0.077355089132463	0.909858845250671	0.213448555303813	0.120848917617143	6.77249758398007	0.0200030188383452	0.00119861285638665	0.0067200535310629	0.020708078477466	0.020708078477466	1.15945638807129	PsoOvis1B006954	protein_coding
PsoOvis1B007174T2	0.0772196688124462	0.909858845250671	0.394334226979381	0.223159491129727	6.12469096196402	0.106410034947762	0.00525204532802985	0.0694481923938883	0.0320379396812596	0.0694481923938883	1.31433608213513	PsoOvis1B007174	amp-dependent transcription factor atf-6 alpha,amp-dependent transcription factor atf-6 alpha
PsoOvis1B007704T2	0.0770793862931468	0.909858845250671	0.172758274803807	0.097720066417092	8.6231544096006	0.013425836084645	0.000349743269706279	0.00524051876865436	0.013974073801135	0.013974073801135	1.12721153074724	PsoOvis1B007704	---NA---,---NA---
PsoOvis1B008005T1	0.0765902116182751	0.909858845250671	-0.37068638013049	0.209330051788623	5.05807633258115	0.0657771496924006	0.0126065386419731	0.0180867513181855	0.0531220672307685	0.0531220672307685	0.773414447671943	PsoOvis1B008005	ETS homologous factor
PsoOvis1B008121T1	0.0761003638725265	0.909858845250671	0.674486581813414	0.380254855537247	3.60241070172048	0.144567078562667	0.0346590050901646	-0.0245497127792096	0.182231627649314	0.182231627649314	1.59602868593485	PsoOvis1B008121	testis-specific serine Serine/threonine-protein kinase 3-like isoform X2
PsoOvis1B008181T3	0.0773233852990138	0.909858845250671	-2.70169638988765	1.52946518836943	2.08515187482081	4.99686552986033	2.1150335327287	1.39386211092222	1.00036597585478	1.39386211092222	0.153712203197429	PsoOvis1B008181	protein_coding,doublesexmabA2-like,3-related and mab-3-related transcription factor A2-like, partial,protein_coding,protein_coding,protein_coding,protein_coding,protein_coding,protein_coding
PsoOvis1B008871T1	0.0769759805958168	0.909858845250671	-0.226075835612616	0.127834201787277	10.2071102235657	0.0349429848102907	3.63450983500062e-05	0.0244760296215353	0.0189351578448441	0.0244760296215353	0.854957235677585	PsoOvis1B008871	dipeptidyl peptidase 1
PsoOvis1B009982T3	0.076461204741308	0.909858845250671	0.240661304887446	0.135844145921627	7.60430162281409	0.03951971747845	0.00597536797537395	0.0217050799963903	0.0143255470163129	0.0217050799963903	1.18153413084712	PsoOvis1B009982	growth factor beta-1-induced transcript 1,growth factor beta-1-induced transcript 1,protein_coding
PsoOvis1B011252T1	0.0770819704728415	0.909858845250671	-0.4515382394391	0.255413134493694	4.46300636794172	0.118864890888563	0.0173588244954056	0.0547647459868882	0.0804949794124354	0.0804949794124354	0.731262740572871	PsoOvis1B011252	Tf2-9 poly
PsoOvis1B012359T1	0.0773220081807295	0.909858845250671	-0.233259822541643	0.132050781370697	11.1374243341015	0.0363744157492603	1.23140006661082e-05	0.0250519013813504	0.0261437992902512	0.0261437992902512	0.850710506777849	PsoOvis1B012359	polyadenylate-binding protein 4-like
PsoOvis1B013062T1	0.0764362646381574	0.909858845250671	-0.190050971343533	0.107267447327543	8.53585226331389	0.0246433778199865	0.000194568581324918	0.0170648893029258	0.0138837857425081	0.0170648893029258	0.876574750819299	PsoOvis1B013062	T-complex protein 1 subunit zeta,T-complex protein 1 subunit zeta
PsoOvis1B013179T1	0.0766211339116888	0.909858845250671	0.254613205231305	0.143797541499412	6.35657145875989	0.0442616448129783	0.0020328524796652	0.0289837469322477	0.0277061132406481	0.0289837469322477	1.19301584579802	PsoOvis1B013179	protein_coding
PsoOvis1B013848T2	0.0762312609227385	0.909858845250671	-0.739621798265407	0.417162001161638	3.7287136468223	0.265972626224482	0.101922236607224	0.0254033944973715	0.159113966212549	0.159113966212549	0.598896332086138	PsoOvis1B013848	TATA-box binding protein,TATA-box binding protein, partial
PsoOvis1B014089T2	0.0765337902403393	0.909858845250671	-0.241696608950815	0.136462180520401	7.65313817254848	0.030590456657671	0.0137514379458822	0.00258016383433528	0.0141814521226914	0.0141814521226914	0.845750125404574	PsoOvis1B014089	protein_coding,protein_coding,non_sense_mediated_decay
PsoOvis1B014474T1	0.0773379548625485	0.909858845250671	-0.170750688485456	0.0966689238804951	8.41685777311854	0.0170446923498806	0.000230693814630257	0.0101417475158742	0.0137866274516892	0.0137866274516892	0.888380303199454	PsoOvis1B014474	coronin-6-like isoform X1,protein_coding,protein_coding
PsoOvis1B001372T1	0.0778274803336867	0.911017996824585	0.435747448053358	0.247101781917586	5.33068934016013	0.13023390029772	0.004963607256131	0.0866253286841386	0.0474802186227873	0.0866253286841386	1.35261142802457	PsoOvis1B001372	protein_coding
PsoOvis1B001646T1	0.0779246186242515	0.911017996824585	-0.209601514992806	0.118898765128897	7.0429817363389	0.0301441381451958	0.000951790347695056	0.0202535841760699	0.0177606517467274	0.0202535841760699	0.864776057045196	PsoOvis1B001646	beta-hexosaminidase subunit beta-hexosaminidase
PsoOvis1B003366T1	0.0778937708880925	0.911017996824585	-0.325300634236459	0.184511221616279	5.36554918216087	0.0369892354976268	0.0041712229334103	0.00238263295063248	0.0468953634200869	0.0468953634200869	0.798132051257986	PsoOvis1B003366	protein_coding
PsoOvis1B004864T2	0.078395801812424	0.911017996824585	-1.7697942922187	1.00552448528415	3.77811653135567	1.02782916516865	1.36550639325365	-1.25528437558153	0.151112842505292	0.151112842505292	0.293250547681859	PsoOvis1B004864	putative sodium-dependent multivitamin transporter isoform X1,putative sodium-dependent multivitamin transporter isoform X1
PsoOvis1B006265T1	0.0783275173277583	0.911017996824585	0.174939190391358	0.0993705200528895	7.59078599006622	0.0162155687729821	0.000443124590939061	0.00834994124974446	0.0143686257924335	0.0143686257924335	1.12891681994941	PsoOvis1B006265	115
PsoOvis1B007788T2	0.0783048134168841	0.911017996824585	-2.01913147793184	1.14683776690454	2.17569129996019	2.80135181387086	0.91724409377465	1.05561120162322	0.905176012546651	1.05561120162322	0.246706652192002	PsoOvis1B007788	ras-related protein rab7,protein_coding,protein_coding,protein_coding
PsoOvis1B009016T1	0.0782321756490244	0.911017996824585	0.198177021966852	0.112534288119557	7.55447902266764	0.0269789988137856	0.000540505165371744	0.0184554438384914	0.0144912510262279	0.0184554438384914	1.14724778550594	PsoOvis1B009016	ATP-dependent rna helicase ddx51
PsoOvis1B009044T3	0.0782995393609413	0.911017996824585	0.838510794720136	0.476253701015081	3.95886108007934	0.316527973147674	0.214213370618008	-0.0822160365067382	0.126013010977836	0.126013010977836	1.78820333662384	PsoOvis1B009044	1-like domain-containing,1-like domain-containing,1-like domain-containing
PsoOvis1B009396T1	0.0780115325700472	0.911017996824585	1.80017566832571	1.02146783848657	2.21349776071269	2.22426558512449	0.159445542325219	1.40564927526843	0.868052157405448	1.40564927526843	3.48262628589137	PsoOvis1B009396	protein_coding,protein_coding
PsoOvis1B010163T1	0.0781185534395929	0.911017996824585	0.191862110112161	0.108906839725681	7.13357720355639	0.021673936837599	0.000848881763303289	0.0124393882974361	0.0169421678452494	0.0169421678452494	1.14223706891142	PsoOvis1B010163	protein_coding
PsoOvis1B010236T3	0.0783480991305766	0.911017996824585	-2.64117294799813	1.50036615629957	1.95741676912598	4.2403241540605	2.2255902228523	0.458892016759414	1.15105768160141	1.15105768160141	0.160297857939924	PsoOvis1B010236	protein_coding,protein_coding,protein_coding,protein_coding,protein_coding
PsoOvis1B010832T1	0.0780266006848567	0.911017996824585	0.264059420793709	0.149841967082443	6.9957631480797	0.047861351431936	0.000988005377772342	0.0326909172709316	0.0182145068251159	0.0326909172709316	1.20085288642155	PsoOvis1B010832	division cycle 16 homolog
PsoOvis1B011661T1	0.0779894711173636	0.911017996824585	0.304244768005356	0.172623822380789	6.14869978616024	0.044538567194866	0.0131477155620291	0.00781366385956591	0.031550760518002	0.031550760518002	1.23477208086673	PsoOvis1B011661	isoform X2,isoform X2
PsoOvis1B000618T1	0.0787043200027145	0.912262704171182	0.248293516494809	0.14121596335758	7.18011813081922	0.0424252390684188	0.000902794265972044	0.029010128194542	0.0165548305501693	0.029010128194542	1.18780129982221	PsoOvis1B000618	E3 ubiquitin-protein ligase COP1-like isoform X1
PsoOvis1B002866T1	0.0787082384122485	0.912262704171182	0.385019937561526	0.21898144828969	5.54555786968736	0.0958280450775264	0.0279949220905011	0.0362000021364505	0.0439343899520742	0.0439343899520742	1.30587783375784	PsoOvis1B002866	e3 ubiquitin-protein ligase Nedd-4,E3 ubiquitin-protein ligase Nedd-4 isoform X2,protein_coding,protein_coding,E3 ubiquitin-protein ligase Nedd-4
PsoOvis1B013072T1	0.0785888087574857	0.912262704171182	0.441253622720752	0.250864304562989	4.63962983960855	0.06180915013406	0.0242722939897125	-0.0200251411587078	0.0701270549660956	0.0701270549660956	1.3577836543797	PsoOvis1B013072	threonine kinase 5
PsoOvis1B000598T3	0.0789562518218955	0.912756184331348	0.522485611771045	0.297411881480105	7.02830822175352	0.188041957046972	0.00900362994237925	0.123677110925925	0.017899981407565	0.123677110925925	1.43642793151837	PsoOvis1B000598	atrial natriuretic peptide receptor 1-like,atrial natriuretic peptide receptor 1-like,atrial natriuretic peptide receptor 1-like,atrial natriuretic peptide receptor 1-like
PsoOvis1B014093T1	0.0789087868022053	0.912756184331348	-0.442263070490038	0.251707311473546	4.4342321870444	0.0968290372095144	0.0126381099155825	0.0350494527765826	0.0823967460582784	0.0823967460582784	0.735979215563177	PsoOvis1B014093	XP_027203515.1uncharacterized protein LOC113797354
PsoOvis1B014351T1	0.0788803015652335	0.912756184331348	0.242419432349527	0.137956214595622	7.03397709329109	0.0236231947171428	0.0107019165153847	-0.00321061606170634	0.0178459592029451	0.0178459592029451	1.18297487458869	PsoOvis1B014351	G protein-coupled receptor kinase 1-like,non_sense_mediated_decay,protein_coding,protein_coding,G protein-coupled receptor kinase 1
PsoOvis1B011472T1	0.0791406496411432	0.914095077180934	1.80992808976086	1.03089032352688	2.23232128107659	2.25803373800126	0.564035796510173	1.03006649220188	0.850117870036266	1.03006649220188	3.50624811414683	PsoOvis1B011472	repeat domain-containing 83,non_sense_mediated_decay,repeat domain-containing 83
PsoOvis1B000646T1	0.0796043943827827	0.915156483471829	0.616010533976874	0.351406401172328	6.80207441361642	0.262024443933007	0.0193915089938279	0.165838179183503	0.0203052279188569	0.165838179183503	1.53263115082098	PsoOvis1B000646	non_sense_mediated_decay,protein_coding,non_sense_mediated_decay,protein_coding
PsoOvis1B002546T1	0.0795097568832791	0.915156483471829	0.478580322511663	0.272922747425798	4.84099529380622	0.158095928803545	0.0107346592434899	0.100995579850179	0.0605616271374014	0.100995579850179	1.39337185026931	PsoOvis1B002546	homolog 4-like
PsoOvis1B007131T1	0.0793876963082509	0.915156483471829	0.717865076276609	0.409214831012515	3.45870535121608	0.230853973329405	0.037314130132091	0.0580044861280557	0.21387103674881	0.21387103674881	1.64474631027003	PsoOvis1B007131	protein_coding
PsoOvis1B011993T3	0.0795429266348285	0.915156483471829	-0.274992415616336	0.156838800266276	6.20453076234143	0.0329695738778356	0.00644941866043427	0.00640473794441996	0.0304481952430131	0.0304481952430131	0.826454662892768	PsoOvis1B011993	protein_coding,protein_coding,protein_coding,protein_coding
PsoOvis1B012221T2	0.0794877441398205	0.915156483471829	0.18996540875331	0.108324733497923	7.14853948013093	0.0164382326745226	0.000786435168428781	0.00622878447866987	0.0168149366626654	0.0168149366626654	1.14073636430421	PsoOvis1B012221	Adenylate cyclase type 2,Adenylate cyclase type 2
PsoOvis1B012911T1	0.0796444985240695	0.915156483471829	0.296476203006317	0.169148925358748	5.76473150271323	0.0531425581206837	0.00315035645346003	0.030316039091503	0.039766681971569	0.039766681971569	1.22814100029045	PsoOvis1B012911	resistant to fluoxetine 6-like
PsoOvis1B000079T1	0.0837239096218285	0.915163057609869	-0.820891505176647	0.474647482338908	3.17320396100346	0.294528614948045	0.0428725577938687	0.0725896371644954	0.295062790942127	0.295062790942127	0.566092021205474	PsoOvis1B000079	protein_coding
PsoOvis1B000196T1	0.0835915544014245	0.915163057609869	-0.166764157486831	0.0963833902284986	8.18568450949425	0.0112706067284078	0.000252966113283152	0.00340643571386705	0.0136816707546254	0.0136816707546254	0.890838517259555	PsoOvis1B000196	polyadenylation element-binding 1-like isoform X2
PsoOvis1B000443T1	0.0815243416534073	0.915163057609869	0.202675296450939	0.116352391748824	6.8829813170243	0.0205853637286942	0.000959928744970613	0.00936779749409328	0.019346889853537	0.019346889853537	1.15083044781907	PsoOvis1B000443	putative inorganic phosphate cotransporter
PsoOvis1B000885T4	0.0830266164699633	0.915163057609869	-0.936944498669303	0.54052765806785	4.24632579946359	0.37593703681307	0.341662449629896	-0.20094052620856	0.0965927740745767	0.0965927740745767	0.522337975696163	PsoOvis1B000885	rna-binding 39,rna-binding 39,protein_coding,rna-binding 39,protein_coding
PsoOvis1B000901T1	0.0841747900312471	0.915163057609869	0.205684456106053	0.119102016260953	6.81312925957882	0.0288138305256654	0.00111647148608635	0.0190360308646291	0.0201614639300502	0.0201614639300502	1.15323334416775	PsoOvis1B000901	protein_coding
PsoOvis1B001151T1	0.0807261569203853	0.915163057609869	0.198369032893518	0.113581662715256	7.86770594514566	0.0272860348895279	0.000356743051884525	0.0189944481058586	0.0137615103090241	0.0189944481058586	1.1474004849773	PsoOvis1B001151	protein_coding
PsoOvis1B001408T1	0.0813949377443265	0.915163057609869	0.212768140553429	0.122094658939304	6.80089525266036	0.0314696113801753	0.00135272547541559	0.021007933136842	0.0203207866390703	0.021007933136842	1.15890968540744	PsoOvis1B001408	protein_coding
PsoOvis1B001466T1	0.0824445367150147	0.915163057609869	0.304763314274757	0.175486661678214	6.94135835672846	0.0648188854306778	0.00108333733751662	0.0451100153029295	0.0187541954604824	0.0451100153029295	1.23521597338764	PsoOvis1B001466	finger CCCH domain-containing 14
PsoOvis1B001672T4	0.0802186128219393	0.915163057609869	-0.178545934990718	0.102060130460211	8.31224012730464	0.0220631195459791	0.000296889871607389	0.0153275154727254	0.0137255333644418	0.0153275154727254	0.883593104409785	PsoOvis1B001672	isocitrate dehydrogenase cytoplasmic,protein_coding,protein_coding,protein_coding
PsoOvis1B001758T1	0.0814329631450054	0.915163057609869	0.405091602406856	0.232486382371119	4.61779397366654	0.0932230723382789	0.00977719163018031	0.0452144464149607	0.0712976853518348	0.0712976853518348	1.32417298469961	PsoOvis1B001758	XP_027193698.1uncharacterized protein LOC113788446
PsoOvis1B002077T1	0.0837288436355894	0.915163057609869	-3.68940215853843	2.13328237848161	5.38155577492784	9.54457893383659	0.274481358551822	6.55185920095841	0.0466308637633266	6.55185920095841	0.0775138457188636	PsoOvis1B002077	protein_coding,protein_coding,protein_coding
PsoOvis1B002277T1	0.080675000338115	0.915163057609869	-0.168475812494574	0.0964491984225129	8.22795360429347	0.0135410502286824	0.000260990701885146	0.00602128481057809	0.0136926811126328	0.0136926811126328	0.889782227478717	PsoOvis1B002277	protein_coding
PsoOvis1B002316T2	0.083958841099579	0.915163057609869	0.325668726576193	0.188447822377037	5.9741624410243	0.0386396193743316	0.018043755449412	-0.00951677603265717	0.0352251171885588	0.0352251171885588	1.25324521567883	PsoOvis1B002316	serine serine/threonine-protein kinase DDB_G0282963 isoform X2,serine serine/threonine-protein kinase DDB_G0282963 isoform X2,serine serine/threonine-protein kinase DDB_G0282963 isoform X2
PsoOvis1B002357T1	0.0813650094124769	0.915163057609869	-0.168312434688791	0.0965747500163058	8.00367509184344	0.0138772890255539	0.000314266402260325	0.00640894150310643	0.0136757571088076	0.0136757571088076	0.88988299645302	PsoOvis1B002357	B-box type zinc finger protein ncl-1-like isoform X2
PsoOvis1B002772T1	0.083908175998465	0.915163057609869	0.334510171888921	0.193532250308386	6.69609163938019	0.0785147948204599	0.00125566050726346	0.0549264373568779	0.0218580126920469	0.0549264373568779	1.26094921491682	PsoOvis1B002772	extracellular solute-binding
PsoOvis1B002974T1	0.0806827129431557	0.915163057609869	1.19666381684193	0.685084706783564	2.58818446017104	0.485758131106467	0.132774617452768	-0.0625785625216983	0.571236965750316	0.571236965750316	2.2920901962598	PsoOvis1B002974	serine serine/threonine-protein kinase haspin
PsoOvis1B003044T1	0.0823473515674372	0.915163057609869	-0.315916157624207	0.181850964581827	5.44836827208823	0.0620504555748626	0.00406434992368764	0.0360725875518749	0.0455403100553238	0.0455403100553238	0.803340681629655	PsoOvis1B003044	protein_coding
PsoOvis1B003077T2	0.0797583340356935	0.915163057609869	-0.62188503246377	0.354938977760379	4.63281521252195	0.267200311601038	0.0460935265680883	0.142878990332286	0.0704892969240817	0.142878990332286	0.649821313050337	PsoOvis1B003077	oxidoreductase 2,oxidoreductase 2
PsoOvis1B003430T1	0.083780637155064	0.915163057609869	0.170501467187972	0.0986036937578909	7.687806241011	0.0107952903701472	0.00049391943827927	0.00209866215693545	0.0140901131957706	0.0140901131957706	1.12544961237817	PsoOvis1B003430	non_sense_mediated_decay
PsoOvis1B003633T1	0.0810958569205289	0.915163057609869	0.336050290494704	0.192649316444072	5.60527172827904	0.0784154502741148	0.00409579240690846	0.0515748462826438	0.0428964339691333	0.0515748462826438	1.26229603336238	PsoOvis1B003633	neuroglobin-like
PsoOvis1B004144T1	0.0843156798537187	0.915163057609869	0.279141140530827	0.161710667704343	6.34192668334115	0.0547563409603168	0.00179066608471112	0.0374348439893655	0.0279515270598684	0.0374348439893655	1.21347226984286	PsoOvis1B004144	protein_coding
PsoOvis1B004892T2	0.0803740481163414	0.915163057609869	0.172856244600753	0.098858610438172	7.88551040164079	0.0152504170081664	0.000917268541300771	0.00694102223235353	0.0137422687453486	0.0137422687453486	1.12728807945042	PsoOvis1B004892	GTPase-activating 20,domain containing,non_sense_mediated_decay,GTPase-activating 20
PsoOvis1B004940T3	0.0838079397124166	0.915163057609869	0.958000164831375	0.554075528043692	6.66297117402227	0.64372892367736	0.432175965797188	0.0283235703681563	0.0223976301935674	0.0283235703681563	1.94261521303171	PsoOvis1B004940	protein_coding,protein_coding,protein_coding,protein_coding,protein_coding,protein_coding
PsoOvis1B005037T1	0.0805847837366348	0.915163057609869	-0.435945068100569	0.249495968809044	8.4513930440347	0.131712316862718	0.000208785470242214	0.0931635722077028	0.0138117741366986	0.0931635722077028	0.739209361156304	PsoOvis1B005037	ell-associated factor eaf-like,protein_coding
PsoOvis1B005590T1	0.0820823450734355	0.915163057609869	0.636325838736828	0.365971716225605	5.34941326895164	0.282195528405777	0.00772431132680955	0.193178634288863	0.0471643641399737	0.193178634288863	1.55436555791921	PsoOvis1B005590	and MYND domain-containing 4
PsoOvis1B006130T1	0.0841566750997652	0.915163057609869	0.45800327162043	0.265192266996176	4.32552550553205	0.115271600106664	0.0152825634323123	0.0501443128953867	0.0902078442795442	0.0902078442795442	1.37363934844793	PsoOvis1B006130	pyrroline-5-carboxylate reductase 3-like
PsoOvis1B006628T2	0.083618477093926	0.915163057609869	1.99017516659949	1.15034635798139	2.18656750725758	2.2576328330112	1.09060215942526	0.246139934182756	0.894342955556304	0.894342955556304	3.97285232123494	PsoOvis1B006628	oxytocin-neurophysin 1-like,oxytocin-neurophysin 1-like
PsoOvis1B006630T1	0.0807208884542667	0.915163057609869	-0.511552767746189	0.292898561478572	6.78847656499294	0.181453351036095	0.00671436849545703	0.121969982478868	0.0204872164922064	0.121969982478868	0.701467044843363	PsoOvis1B006630	protein_coding,protein_coding
PsoOvis1B006722T1	0.0807897934676352	0.915163057609869	0.185000976484348	0.105949641613463	9.67785187191714	0.0173608126994205	0.000361170931467112	0.00850533445524768	0.0164768189055647	0.0164768189055647	1.13681774268786	PsoOvis1B006722	bicaudal C 1,bicaudal C 1
PsoOvis1B006812T1	0.0826643693132766	0.915163057609869	-0.257810260606784	0.148556846468362	6.16701241380036	0.0258397257950169	0.00191946285914663	0.00545539545682347	0.0311842420897899	0.0311842420897899	0.836356388036509	PsoOvis1B006812	XP_027200536.1uncharacterized protein LOC113794612
PsoOvis1B007023T1	0.0807310768571805	0.915163057609869	-0.179449422271344	0.102750384813952	7.38292694351573	0.0181237465013551	0.000625999574386636	0.00995289786973775	0.0152104627947363	0.0152104627947363	0.883039927758901	PsoOvis1B007023	Monocarboxylate transporter 10,Monocarboxylate transporter 10
PsoOvis1B007308T1	0.0821694430965006	0.915163057609869	-0.168464700073788	0.096917111847991	8.57693239175771	0.0160371250259129	0.000165140323194546	0.00923863277009043	0.0139242495302395	0.0139242495302395	0.889789081091102	PsoOvis1B007308	protein_coding
PsoOvis1B007465T1	0.0838509146248709	0.915163057609869	0.39944161690059	0.231055867540583	6.74004883512097	0.111930258303566	0.00149725175012564	0.0785829691372719	0.0211785070366372	0.0785829691372719	1.3189973050454	PsoOvis1B007465	ATM interactor
PsoOvis1B007471T1	0.0834959935397682	0.915163057609869	-0.362879986993509	0.209666071142349	6.30064716083185	0.0922563991540446	0.00193516681257379	0.0640046252698289	0.0286658517180987	0.0640046252698289	0.777610720043953	PsoOvis1B007471	glutaredoxin-C4-like,glutaredoxin-C4-like
PsoOvis1B007474T1	0.0813937393173092	0.915163057609869	0.36224001532143	0.207866633566057	4.93244721617281	0.0886529138594059	0.00785023195741102	0.0537592246043191	0.056962574067717	0.056962574067717	1.28542016982081	PsoOvis1B007474	G signaling modulator 3
PsoOvis1B007621T1	0.0807180569765736	0.915163057609869	-0.339944743465877	0.194639542201334	6.59984611713338	0.0801301902490375	0.00141287575898164	0.0554139513235358	0.0234767566958457	0.0554139513235358	0.790071571744706	PsoOvis1B007621	H/ACA ribonucleoprotein complex subunit 1
PsoOvis1B007643T1	0.0835865919750512	0.915163057609869	0.51084628148385	0.29524513262388	6.39106534704136	0.182892802997474	0.00177428554836317	0.128980246958775	0.0271417831405428	0.128980246958775	1.42488578511242	PsoOvis1B007643	Gastric triacylglycerol lipase
PsoOvis1B007704T1	0.0809307427319746	0.915163057609869	-0.871051597681247	0.499081013047878	7.04176065290496	0.526517494848791	0.00502661577260118	0.368596170604743	0.0177721829800987	0.368596170604743	0.546748174060493	PsoOvis1B007704	---NA---,---NA---
PsoOvis1B008017T1	0.0819734533039807	0.915163057609869	0.195750478531768	0.112542403514577	7.02264829964718	0.0233048164742142	0.00104453406037216	0.0137171428403645	0.0179541548228845	0.0179541548228845	1.14531979194687	PsoOvis1B008017	upstream stimulatory factor 1-like,upstream stimulatory factor 1-like,upstream stimulatory factor 1-like
PsoOvis1B008420T1	0.081774336158793	0.915163057609869	0.399250897469219	0.22939093333009	4.67384513902644	0.108363979075793	0.0105807349416974	0.0650987592293024	0.0683495654993774	0.0683495654993774	1.31882294956346	PsoOvis1B008420	protein_coding
PsoOvis1B008492T1	0.0819051200859228	0.915163057609869	0.187576300668214	0.10781873693477	7.59538728308546	0.0245053166127626	0.00049302295111187	0.0169442971002019	0.0143538037750855	0.0169442971002019	1.13884886413925	PsoOvis1B008492	protein_coding
PsoOvis1B008657T1	0.0842698798925157	0.915163057609869	-0.187439290767216	0.108570384197283	7.87342412619308	0.0246850803066897	0.000403123914805939	0.0172781685723127	0.0137550685143059	0.0172781685723127	0.878163032890293	PsoOvis1B008657	Proteasome subunit beta type-6
PsoOvis1B008778T1	0.0819860084321422	0.915163057609869	-0.23027360804537	0.132396148528999	8.05257431630562	0.0369422685430444	0.000301114968005005	0.025991995249964	0.0136707393032576	0.025991995249964	0.852473204343137	PsoOvis1B008778	c1, heme, mitochondrial
PsoOvis1B008938T1	0.084382579173421	0.915163057609869	0.166797457048555	0.0966490997307295	8.13160298803018	0.0124057537358697	0.000338684770401849	0.0047354855202359	0.0136728879477389	0.0136728879477389	1.12256381194655	PsoOvis1B008938	cullincullin-2-like-like
PsoOvis1B009178T1	0.0830352081789186	0.915163057609869	-0.235434782783494	0.135827216170152	10.1458819627797	0.0387677002663325	4.09442587162076e-05	0.0276326047200836	0.0185999267309833	0.0276326047200836	0.849428969460093	PsoOvis1B009178	ribosomal s8
PsoOvis1B009512T1	0.0820501976587407	0.915163057609869	0.199182331012618	0.114544210065746	6.94326034168203	0.0255221251492824	0.00094547383679145	0.0160795822294539	0.0187350902525871	0.0187350902525871	1.14804749748662	PsoOvis1B009512	immunoglobulin-binding protein 1
PsoOvis1B009690T1	0.0827496217659057	0.915163057609869	0.328540308464197	0.189365840894473	5.38658565886359	0.0464317245265809	0.00724098806932985	0.0103216422317399	0.0465481444771763	0.0465481444771763	1.25574219536752	PsoOvis1B009690	protein_coding,protein_coding
PsoOvis1B009971T2	0.0825295778212495	0.915163057609869	-0.273247783789673	0.157383229873575	6.27218391257112	0.0272789299792924	0.00797721987220697	-0.00187768915282878	0.0291770016959507	0.0291770016959507	0.827454688004997	PsoOvis1B009971	RNA-binding protein Musashi homolog Rbp6-like isoform X2,RNA-binding protein Musashi homolog Rbp6-like isoform X2,RNA-binding protein Musashi homolog Rbp6-like isoform X2,RNA-binding protein Musashi homolog Rbp6-like isoform X2
PsoOvis1B010355T5	0.0806769179103598	0.915163057609869	-2.96621077877625	1.6981099991688	2.7213592841977	6.09981499837098	1.27078594270124	3.05458041121434	0.491706987514637	3.05458041121434	0.127962165823933	PsoOvis1B010355	protein_coding,protein_coding,protein_coding,protein_coding,protein_coding
PsoOvis1B010402T1	0.0809599541117243	0.915163057609869	2.12786766891029	1.21930838106007	2.69151034600068	3.1424017586661	0.928073534809309	1.30199585737569	0.508530962766731	1.30199585737569	4.37071003498096	PsoOvis1B010402	non_sense_mediated_decay,non_sense_mediated_decay
PsoOvis1B010470T1	0.0837904581991368	0.915163057609869	0.21381065792469	0.12365400838141	6.77921556226221	0.0275148082687876	0.00232115087957359	0.0149292354155897	0.0206143198036112	0.0206143198036112	1.15974743703008	PsoOvis1B010470	protein_coding,protein_coding
PsoOvis1B010477T1	0.0815501410085198	0.915163057609869	-0.45209857956121	0.259563960230985	7.42753725210893	0.14216607703333	0.000668535604536252	0.100391638571652	0.0150000042979335	0.100391638571652	0.730978774607907	PsoOvis1B010477	histidine-rich glycoproteinglycoprotein-like-like
PsoOvis1B010521T2	0.0840834616373304	0.915163057609869	-0.542158497903713	0.313845566477939	5.13278587401041	0.206379598572193	0.0752544782070372	0.0724940811897503	0.0512985308868929	0.0724940811897503	0.686742665389965	PsoOvis1B010521	mitogen-activated kinase kinase kinase,protein_coding,protein_coding
PsoOvis1B010719T2	0.0834079996247107	0.915163057609869	0.759616135395912	0.438768600845509	7.27424330532752	0.404126464051658	0.204574680018853	0.0842021476130356	0.0158551241960884	0.0842021476130356	1.69304008970989	PsoOvis1B010719	Deoxyribose-phosphate aldolase,protein_coding,protein_coding
PsoOvis1B011086T1	0.0821147634607313	0.915163057609869	3.23534395549648	1.86094882331432	2.7703529907482	7.29599178070425	1.55820582684415	3.6364899576483	0.465269988304797	3.6364899576483	9.41749887281939	PsoOvis1B011086	ferrochelatase, mitochondrial-like,ferrochelatase, mitochondrial-like
PsoOvis1B011181T1	0.0835668638737677	0.915163057609869	-0.174301955702349	0.100731903609823	9.25060213616347	0.0208701825824	9.47400219953976e-05	0.0146000487953813	0.0151256345852926	0.0151256345852926	0.886196199145606	PsoOvis1B011181	translationally-controlled tumor protein homolog
PsoOvis1B011565T2	0.0843020812016501	0.915163057609869	-0.18709238531634	0.108380689503968	7.45244052790236	0.0190219078953798	0.00272927863975128	0.00792177098821442	0.014890282146282	0.014890282146282	0.878374218319959	PsoOvis1B011565	E3 ubiquitin-protein ligase MIB1,E3 ubiquitin-protein ligase MIB1
PsoOvis1B011653T1	0.081175263931447	0.915163057609869	-0.225985528408231	0.12958574957863	9.57993263424802	0.0354717975076105	6.17683962178171e-05	0.0251269313445655	0.0161216918535365	0.0251269313445655	0.855010754413127	PsoOvis1B011653	ribosomal l8
PsoOvis1B011879T2	0.0822108126461998	0.915163057609869	0.195780846864224	0.11264720721652	7.00918216044462	0.0265292011776944	0.000950134003090903	0.0178375649694491	0.0180839559374314	0.0180839559374314	1.14534390086614	PsoOvis1B011879	Neuropeptide Y receptor,protein_coding
PsoOvis1B011921T1	0.0832918041693565	0.915163057609869	-0.294636450750369	0.170123486753449	10.6369511523313	0.0607735923274123	2.51834587783488e-05	0.043387817658948	0.0217285031248127	0.043387817658948	0.815277750917798	PsoOvis1B011921	ribosomal s2
PsoOvis1B012154T1	0.0831129512694716	0.915163057609869	-0.168891051483419	0.0974613544851585	8.71341386538324	0.0158653136758545	0.000163446355602882	0.00897162551252546	0.0140846270715197	0.0140846270715197	0.889526165666633	PsoOvis1B012154	alpha-glucosidase ab
PsoOvis1B012263T1	0.0807399366043265	0.915163057609869	-0.38444803685275	0.220136333562524	4.76770014678305	0.0696807165591999	0.00888513660566183	0.0227906492033632	0.0638048714258647	0.0638048714258647	0.766072035288664	PsoOvis1B012263	Protein mesh
PsoOvis1B013436T1	0.0817326176515685	0.915163057609869	0.287560883503659	0.165196489642849	5.84234958034062	0.040682917039904	0.00283479163364886	0.0170096315207037	0.0381000286518311	0.0381000286518311	1.22057494684601	PsoOvis1B013436	transcription and mRNA export factor ENY2
PsoOvis1B013504T1	0.0808637433708751	0.915163057609869	-0.321319490804598	0.184063800842015	6.15384930499893	0.0716292438877684	0.0024053548710502	0.0484138692995634	0.0314472375420171	0.0484138692995634	0.80033755295696	PsoOvis1B013504	protein fork head
PsoOvis1B013658T1	0.0808229120096446	0.915163057609869	-0.363248172519337	0.208054119074471	6.09390727772093	0.0915285902082161	0.00229486351118307	0.0626349111845979	0.0326727397348494	0.0626349111845979	0.77741229385314	PsoOvis1B013658	box Pax-2-A like
PsoOvis1B014233T1	0.082349808430139	0.915163057609869	-0.167828774070026	0.0966081295305899	8.43675561515901	0.0180589499023361	0.000198883341853047	0.0118123675088743	0.0138008126952458	0.0138008126952458	0.890181377955799	PsoOvis1B014233	innexin inx2
PsoOvis1B014387T3	0.0820373679800613	0.915163057609869	-0.622153600730553	0.357768199671551	5.01422979951545	0.175510962728637	0.137659433397779	-0.0634238935752291	0.054337693646555	0.054337693646555	0.649700355304168	PsoOvis1B014387	serine/threonine-protein kinase d1-like,serine/threonine-protein kinase d1-like,protein_coding,serine/threonine-protein kinase d1-like,serine/threonine-protein kinase d1-like
PsoOvis1B014438T2	0.0838069403773043	0.915163057609869	3.66208844104336	2.11802367933261	3.40082656772431	9.40649669246341	2.12030225136926	4.60873420795122	0.228244180609748	4.60873420795122	12.6589728238865	PsoOvis1B014438	transporter sub-family d,non_sense_mediated_decay,non_sense_mediated_decay,non_sense_mediated_decay
PsoOvis1B014581T2	0.0805840505303228	0.915163057609869	0.171967958377635	0.0984188414363268	8.90449812429509	0.0182968526012872	0.000151488289834625	0.0116297104460597	0.0143779142346686	0.0143779142346686	1.12659420705756	PsoOvis1B014581	CaveolinCaveolin-1,protein_coding
PsoOvis1B001927T1	0.084468459770999	0.915349675030606	0.528533115761605	0.306337840517852	3.99118043349218	0.125619436543831	0.0186341133564693	0.0336349619020678	0.122130195443242	0.122130195443242	1.44246180256135	PsoOvis1B001927	protein_coding
PsoOvis1B000001T1	0.0846497473716452	0.915825067140145	0.514287366049969	0.298254847412393	4.00918173135729	0.148802711574387	0.0133956240776451	0.0734234548108582	0.120038306929839	0.120038306929839	1.42828844779733	PsoOvis1B000001	major facilitator superfamily domain-containing protein 12-like
PsoOvis1B007040T1	0.0846254130775022	0.915825067140145	0.26621792603158	0.154377846744097	6.06418021894871	0.0312632530942209	0.00245337595761103	0.0100486963574565	0.033295403390405	0.033295403390405	1.20265090138674	PsoOvis1B007040	soluble guanylate cyclase 88E-like
PsoOvis1B007191T4	0.0847279905733143	0.915928131672105	-2.78540115037182	1.61576650737367	2.20085320687802	5.04055421721027	3.03574936087652	0.355521072451565	0.88030274864925	0.88030274864925	0.145047652284095	PsoOvis1B007191	excitatory amino acid transporter 1-like,protein_coding,excitatory amino acid transporter 3-like,protein_coding
PsoOvis1B005280T2	0.0848201558985737	0.916181408405258	-0.217595304870446	0.126260913491471	7.76015743747113	0.0333344969413393	0.0015816267235879	0.0223311006899631	0.013928663738541	0.0223311006899631	0.859997693191169	PsoOvis1B005280	aldo-keto reductase family 1 member B10-like,protein_coding
PsoOvis1B008411T2	0.0850111166689982	0.917500545814637	0.196710838304218	0.114212547278876	8.26714124690684	0.0272619533190202	0.00117787808367467	0.0183888808502195	0.0137061463559944	0.0183888808502195	1.14608245155043	PsoOvis1B008411	metastasis-associated protein MTA1,protein_coding,metastasis-associated protein MTA1,metastasis-associated protein MTA1
PsoOvis1B013595T1	0.0851105661083657	0.917830692280264	0.273642633886677	0.158930685148335	6.09601131040302	0.0408835488044055	0.00525943119725837	0.017764895653084	0.0326290128253206	0.0326290128253206	1.20885619622202	PsoOvis1B013595	vinculin-like isoform X5,vinculin-like isoform X2,vinculin-like isoform X5
PsoOvis1B003744T1	0.0851884684195274	0.917928128992627	0.174882396249461	0.101596440682356	9.19931844762505	0.0126820260737683	0.000486393209318159	0.00389719468865911	0.014996361929667	0.014996361929667	1.12887237909515	PsoOvis1B003744	protein_coding,protein_coding
PsoOvis1B003090T1	0.0853594318319015	0.919027356128768	1.29216998776737	0.751086167879984	2.59771745984647	1.17786750108278	0.157758618892259	0.688437028478701	0.565148808451962	0.688437028478701	2.4489613204446	PsoOvis1B003090	FA11 factor
PsoOvis1B006001T1	0.0854988105209338	0.919785024562975	0.374506471894911	0.217782536776907	6.70765624701311	0.0989916092373353	0.00146807376963794	0.0696757762178392	0.0216749106906863	0.0696757762178392	1.29639599777326	PsoOvis1B006001	protein_coding
PsoOvis1B011420T2	0.0856114279509002	0.920253808998023	0.248724872676035	0.144690246245004	6.60066541145895	0.0409072715022319	0.00794048201955171	0.0199945840003472	0.023462419018108	0.023462419018108	1.18815649757557	PsoOvis1B011420	disulfide-isomerase a4,disulfide-isomerase a4
PsoOvis1B005644T1	0.0858463026010462	0.92163318569559	0.217158912656384	0.126422202036489	7.5208233445944	0.0333264858051368	0.00066792611811492	0.0233059336335174	0.0146139520026433	0.0233059336335174	1.16244214330545	PsoOvis1B005644	THO complex subunit 5 homolog
PsoOvis1B005754T1	0.0861126085605792	0.92163318569559	-0.188831414814581	0.110024295729089	7.08626946465109	0.0147758989757846	0.000798075596825005	0.00430030941507718	0.0173599428791981	0.0173599428791981	0.877316060937706	PsoOvis1B005754	adenylate cyclase type 3-like
PsoOvis1B005863T2	0.0860317556385226	0.92163318569559	-0.723641113532778	0.421527312832646	3.75178091589337	0.253318508724084	0.111217308245006	0.0090596547119903	0.15531060495086	0.15531060495086	0.605567164819966	PsoOvis1B005863	ribosomal L5-A-like,ribosomal l5
PsoOvis1B007317T1	0.0861546214552258	0.92163318569559	-0.228789855897123	0.133324271555436	8.20551242848253	0.0370338731113727	0.00023599714881813	0.0264270449298633	0.0136863820626974	0.0264270449298633	0.853350388753549	PsoOvis1B007317	3-ketoacyl-CoA thiolase, mitochondrial-like
PsoOvis1B011561T3	0.0859537146202	0.92163318569559	-3.19386163144026	1.85998977817643	5.46325051558517	7.21170000614082	1.03180007575122	4.15754288662997	0.0452978847247602	4.15754288662997	0.109282808338468	PsoOvis1B011561	phospholipid-transporting atpase ia,phospholipid-transporting atpase ia,protein_coding
PsoOvis1B013660T1	0.0859948136183657	0.92163318569559	-2.62369639561272	1.52814630555332	2.06634219321386	4.86741219031687	1.42626148058724	2.07658521617716	1.02130872839705	2.07658521617716	0.162251486887504	PsoOvis1B013660	A 70 kDa DNA-binding subunit,A 70 kDa DNA-binding subunit-like
PsoOvis1B011860T1	0.0862308218783557	0.921708600494469	0.350862589188854	0.204510149667202	5.00539864098078	0.0838789192752694	0.00813910416294456	0.050545336246527	0.0545974978124075	0.0545974978124075	1.27532291659383	PsoOvis1B011860	protein_coding
PsoOvis1B000138T1	0.0864665371733709	0.922318171667239	-0.207927336092412	0.121287196356062	7.5047061202498	0.0306228339282425	0.000528365698523315	0.0215375103013476	0.0146758060032947	0.0215375103013476	0.86578017098323	PsoOvis1B000138	Eukaryotic translation initiation factor 6
PsoOvis1B010919T1	0.0864954396116775	0.922318171667239	-0.247982101302803	0.144665039572993	6.48323023781569	0.0214488335707178	0.00583910375311968	-0.00208873275217989	0.0255528567588637	0.0255528567588637	0.842073400669572	PsoOvis1B010919	probable serine incorporator isoform X2,probable serine incorporator isoform X1,probable serine incorporator isoform X1
PsoOvis1B013667T1	0.0864291468116814	0.922318171667239	1.68185708628702	0.980936389684293	2.08881432613303	2.00327641833638	0.120205417418449	1.32314888349183	0.996336206742179	1.32314888349183	3.2084068241264	PsoOvis1B013667	protein_coding
PsoOvis1B012124T1	0.0866459956840366	0.923185033151498	0.177992959582879	0.103885214127436	7.33010158643719	0.0136766654611634	0.00068811183446843	0.00452715986908351	0.0155000947369864	0.0155000947369864	1.13130894199357	PsoOvis1B012124	small nuclear ribonucleoprotein A
PsoOvis1B008082T1	0.0868653612193964	0.924783066847711	0.444723527588582	0.259742637376216	5.86116657349449	0.140293190002633	0.0201732532693318	0.0810261032373973	0.0376906174635349	0.0810261032373973	1.36105326460389	PsoOvis1B008082	nuclear hormone receptor HR96-like isoform X1,protein_coding
PsoOvis1B010419T2	0.0870330056221879	0.925828357492531	-0.533565290915826	0.311796621173079	4.3430502899654	0.113110270766344	0.0569480943584589	-0.0223197257768117	0.0888776051039637	0.0888776051039637	0.690845356423467	PsoOvis1B010419	partial,partial
PsoOvis1B011943T1	0.0871321846963697	0.926144250253518	-0.221715904007261	0.129603595280414	6.84474210387341	0.0349038929184581	0.0010085176967449	0.0241871201676691	0.0197720878895167	0.0241871201676691	0.857544888036298	PsoOvis1B011943	protein_coding
PsoOvis1B007795T3	0.0873557938652544	0.927781176438228	0.435035323202885	0.254478957959988	5.97068688273751	0.134488167783554	0.0613230275887735	0.0358162824778288	0.0353005926394682	0.0358162824778288	1.35194393385948	PsoOvis1B007795	channel para-like isoform x1,channel para-like isoform x1,channel para-like isoform x1,non_sense_mediated_decay,channel para-like isoform x1,channel para-like isoform x1
PsoOvis1B012028T1	0.0874363288899319	0.927897155870942	-0.166113920927879	0.097194996372079	7.82551040479149	0.0152026359650116	0.00035360762656964	0.0083019993074327	0.013816693353083	0.013816693353083	0.891240117260468	PsoOvis1B012028	probable glutamine--tRNA ligase
PsoOvis1B001345T1	0.0886153948650233	0.930042990673933	0.192194669498172	0.112873287250578	10.0473508688586	0.0263700920647554	5.2261737763209e-05	0.019058306724364	0.018090067758573	0.019058306724364	1.14250039929821	PsoOvis1B001345	synthase lipid-binding, mitochondrial,synthase lipid-binding, mitochondrial
PsoOvis1B002446T1	0.0882066432135035	0.930042990673933	0.356573560581682	0.209142089007401	4.93336566315183	0.0728756537689815	0.00868045415525538	0.0347348490162593	0.0569301659363143	0.0569301659363143	1.28038134351183	PsoOvis1B002446	protein_coding
PsoOvis1B004513T1	0.0880484540641549	0.930042990673933	0.203611537988138	0.119365426509434	6.93726155470992	0.0295350235755038	0.00102019112714257	0.0203519664415262	0.0187953960472123	0.0203519664415262	1.15157752528286	PsoOvis1B004513	repeat domain-containing
PsoOvis1B005504T1	0.0886149258768646	0.930042990673933	0.171045483097364	0.100452513039203	7.79505581887748	0.0182012118680283	0.00127119063350447	0.0105091152185269	0.0138648704303324	0.0138648704303324	1.12587408042472	PsoOvis1B005504	dimerization 1,dimerization 1,protein_coding,dimerization 1
PsoOvis1B006612T2	0.0883273228997296	0.930042990673933	2.33175145738707	1.36816761984722	3.17491226992529	3.87737862090611	0.722798098290473	2.08502585570713	0.294493586326967	2.08502585570713	5.03416135105133	PsoOvis1B006612	protein_coding,protein_coding
PsoOvis1B008105T1	0.0883663615894598	0.930042990673933	0.272764892124648	0.16006588884219	5.9488613425233	0.0341873203394656	0.0026560437566589	0.0121778492767589	0.0357755893996017	0.0357755893996017	1.20812094668881	PsoOvis1B008105	vascular endothelial growth factor A-like isoform X2
PsoOvis1B009133T1	0.0884128951672904	0.930042990673933	-0.550736094339835	0.323234225098754	5.66010196370499	0.113083952125734	0.11483452343918	-0.0872209253852723	0.0418860229736084	0.0418860229736084	0.68267172556394	PsoOvis1B009133	metabotropic glutamate receptor-like,metabotropic glutamate receptor-like,metabotropic glutamate receptor-like
PsoOvis1B009208T4	0.0878364185284447	0.930042990673933	0.338159114518627	0.198110384206415	6.54260907306709	0.0670591383454255	0.0343800123938404	0.00656206551343297	0.0244915741017798	0.0244915741017798	1.26414251276427	PsoOvis1B009208	specificity phosphatase 10,protein_coding,protein_coding,protein_coding
PsoOvis1B009276T1	0.0885985716196409	0.930042990673933	0.220307669786235	0.129376837824867	6.59105283843051	0.0256357458426382	0.00147648504443419	0.0123673962463728	0.0236310642039088	0.0236310642039088	1.1649820045592	PsoOvis1B009276	shadow domain containing
PsoOvis1B010334T1	0.0881701873114156	0.930042990673933	-0.290834216908076	0.170564251473426	6.10038133303315	0.0602859591741881	0.00397475916831523	0.03966348665272	0.032538346740837	0.03966348665272	0.817429255589762	PsoOvis1B010334	protein_coding,protein_coding,protein_coding
PsoOvis1B010409T2	0.088259807238953	0.930042990673933	2.8787346206711	1.68875452916996	4.00942700483155	5.90840413662557	1.1241441525394	3.15369363714867	0.120010145184009	3.15369363714867	7.35504730637265	PsoOvis1B010409	repeat and FYVE domain-containing 3,repeat and FYVE domain-containing 3,non_sense_mediated_decay,non_sense_mediated_decay
PsoOvis1B012679T1	0.0885136976273582	0.930042990673933	-0.503878521049746	0.295826513177924	4.95823045408007	0.181184060271394	0.049176764910355	0.0820932239381577	0.0560794878674289	0.0820932239381577	0.705208358254875	PsoOvis1B012679	Pyruvate kinase PKM,Pyruvate kinase PKM
PsoOvis1B013203T1	0.0879745033854541	0.930042990673933	-0.303143894327957	0.177674002468157	5.9857835034393	0.0654505275841611	0.00303924419494313	0.0443128325346388	0.0349731461421732	0.0443128325346388	0.810484278194266	PsoOvis1B013203	protein_coding,protein_coding
PsoOvis1B014278T2	0.0879888508005918	0.930042990673933	-2.28900113057862	1.34165448760451	2.71340459158803	3.73190196966824	0.350985580318377	2.34906956584559	0.496136404330541	2.34906956584559	0.204617135047909	PsoOvis1B014278	repeat domain phosphoinositide-interacting 3,repeat domain phosphoinositide-interacting 3
PsoOvis1B006067T1	0.0886952285806576	0.930148467153096	-0.256414422257816	0.150626372457773	7.01437614698425	0.0469504716782877	0.000924284493589164	0.0331081716260925	0.0180337423651628	0.0331081716260925	0.83716597233535	PsoOvis1B006067	Retrovirus-related Pol polyprotein from transposon TNT 1-94
PsoOvis1B008135T1	0.0891992035213844	0.934698257654507	0.175534503154755	0.103277635577894	7.35323833560378	0.0138136992367196	0.000631903954024419	0.00508058441770526	0.0153675010618159	0.0153675010618159	1.1293827515917	PsoOvis1B008135	domain containing
PsoOvis1B005856T1	0.0892909053074134	0.934924176624127	0.327865699778565	0.192958644097135	5.16185825499462	0.0538032218922888	0.00518999326210057	0.0217530651940273	0.0506595642356067	0.0506595642356067	1.25515514367787	PsoOvis1B005856	binding peritrophin-a domain containing 7
PsoOvis1B001716T1	0.0898525537227891	0.934938096364509	1.14322482958436	0.674001299440671	4.54938944084819	0.690622249768914	0.60625738324806	-0.23309070015374	0.07515924422351	0.07515924422351	2.2087418778244	PsoOvis1B001716	Integrase catalytic core
PsoOvis1B005303T1	0.0898279053594721	0.934938096364509	-0.1675509808868	0.0987740185475013	7.74631292288726	0.017614780251044	0.000677950441558739	0.0108130256736984	0.0139565096684744	0.0139565096684744	0.890352800273637	PsoOvis1B005303	transcription initiation factor TFIID subunit 11,Transcription initiation factor TFIID subunit 11
PsoOvis1B007759T1	0.0896105095914745	0.934938096364509	-0.278052607068166	0.163805500799877	6.54966430698055	0.0553926661999792	0.00135113136156008	0.0388972317768878	0.0243654870806405	0.0388972317768878	0.824703475710576	PsoOvis1B007759	protein_coding
PsoOvis1B010496T2	0.089643731447367	0.934938096364509	-0.323076740272833	0.19034969781704	10.0337913715136	0.0747931829824408	4.22852912839225e-05	0.0543072258972736	0.0180226803038253	0.0543072258972736	0.799363309245633	PsoOvis1B010496	myosin regulatory light chain 2-like,myosin regulatory light chain 2-like
PsoOvis1B011776T1	0.0894953307360903	0.934938096364509	0.171592396061541	0.101051672558711	8.08990576903607	0.0205606304811707	0.0016469864174737	0.0130123202891867	0.0136701743728957	0.0136701743728957	1.1263009702674	PsoOvis1B011776	unconventional myosin-IXa-like isoform X2,unconventional myosin-IXa-like isoform X2
PsoOvis1B013232T1	0.0896639961009676	0.934938096364509	-0.164241369473211	0.0967735103741108	7.96057347343092	0.0168517352860064	0.000359965923095821	0.0105889928919994	0.0136877025420964	0.0136877025420964	0.892397656776726	PsoOvis1B013232	non_sense_mediated_decay
PsoOvis1B013885T1	0.0896996583470029	0.934938096364509	-0.170870030420593	0.100690410722878	9.24941947735238	0.0132975658017185	8.52600372398423e-05	0.00558798447893359	0.0151225781800728	0.0151225781800728	0.88830681806467	PsoOvis1B013885	ribosomal s7
PsoOvis1B014635T1	0.0898533799567061	0.934938096364509	-0.203914858457222	0.120220650950363	6.78413722973344	0.0228546626710594	0.00113304863925172	0.0118423036372123	0.0205464587331418	0.0205464587331418	0.868191462946932	PsoOvis1B014635	ribosomal S34, mitochondrial-like
PsoOvis1B000142T1	0.089938535605652	0.935094181815706	0.523946023412772	0.308981080642155	3.99828176938354	0.133614116205121	0.0219049253840042	0.0421679315786251	0.121299036908186	0.121299036908186	1.4378827352996	PsoOvis1B000142	protein_coding
PsoOvis1B001375T1	0.0903275672514851	0.935773269681455	-0.174361796362885	0.102948955578425	9.49233116184352	0.0215130964915565	7.00851525593124e-05	0.0154205219503022	0.0158276460294734	0.0158276460294734	0.886159441920675	PsoOvis1B001375	ribosomal l18,protein_coding
PsoOvis1B001558T2	0.0906193363051163	0.935773269681455	-0.204160769681309	0.120652430190021	9.4772990605652	0.0299728966559687	7.65558536560345e-05	0.0217589575124809	0.0157793727736564	0.0217589575124809	0.868043490004124	PsoOvis1B001558	ribosomal s4,ribosomal s4
PsoOvis1B002324T2	0.0901070983179108	0.935773269681455	-0.260648328076889	0.153789973603787	6.46331105146427	0.038750396725509	0.00957161689041341	0.0133897974179938	0.0259054170811668	0.0259054170811668	0.834712726268169	PsoOvis1B002324	serine/threonine-protein phosphatase 2A regulatory subunit B,serine/threonine-protein phosphatase 2A regulatory subunit B,serine/threonine-protein phosphatase 2A regulatory subunit B
PsoOvis1B004107T1	0.0904751866538032	0.935773269681455	-0.498436933373365	0.294428489660594	5.79550376732273	0.178557575593775	0.00303914757387757	0.12699305571185	0.0391113785689113	0.12699305571185	0.707873300743483	PsoOvis1B004107	14 isoform a
PsoOvis1B004189T2	0.0908691327073866	0.935773269681455	0.202155256382996	0.119559723271129	7.12745277857385	0.0294134572193854	0.0034104221879206	0.0180313689550829	0.0169949531866751	0.0180313689550829	1.15041568927668	PsoOvis1B004189	protein_coding,protein_coding
PsoOvis1B004591T1	0.0906356486414394	0.935773269681455	0.163839996126022	0.0968290498968037	7.92418400631132	0.0121790738082833	0.00035502062552982	0.00480249251085861	0.0137087767303467	0.0137087767303467	1.12026496293592	PsoOvis1B004591	factor
PsoOvis1B005947T1	0.0908717985261663	0.935773269681455	0.163026390446464	0.0964187196112604	8.23159968353776	0.0153353192823491	0.000251052669604944	0.00895149494008032	0.0136938015676073	0.0136938015676073	1.11963336931953	PsoOvis1B005947	transcription elongation regulator 1-like
PsoOvis1B006493T1	0.0904786852885369	0.935773269681455	-0.192451858341272	0.113683239133766	6.96837282143435	0.0258720098827252	0.000901489717526627	0.0175493784687517	0.018484328572391	0.018484328572391	0.87511719626688	PsoOvis1B006493	transmembrane 9-like
PsoOvis1B007012T1	0.0911271441253304	0.935773269681455	0.256381596739903	0.151751621457283	6.12338572926244	0.0298385069890162	0.00247820084690797	0.0101706117092733	0.0320646310754636	0.0320646310754636	1.19447908824355	PsoOvis1B007012	protein_coding
PsoOvis1B007316T1	0.0909734477694705	0.935773269681455	-1.19850670403242	0.709055999573573	3.96841447661947	0.924472593860098	0.629292680314474	-0.0123588078433509	0.124847935482444	0.124847935482444	0.435726056979555	PsoOvis1B007316	KAH7642221.1hypothetical protein HUG17_5266
PsoOvis1B009164T1	0.0909251635004488	0.935773269681455	0.197193669532646	0.116645543440322	6.88568405765892	0.0174412489976038	0.00109044037557482	0.00612911713252324	0.0193188338311573	0.0193188338311573	1.14646607871397	PsoOvis1B009164	protein_coding
PsoOvis1B009517T3	0.0906001242620288	0.935773269681455	0.570977657799694	0.337409282119087	4.43375011036285	0.234418674104069	0.0252717428110924	0.145495792679084	0.0824291679742558	0.145495792679084	1.48552991492297	PsoOvis1B009517	homeobox Rx-A-like,protein_coding,homeobox Rx-A-like,protein_coding
PsoOvis1B011499T1	0.0906317530217941	0.935773269681455	-0.17471505495989	0.103254936992329	8.56483351749368	0.0219515035448387	0.000177500166492081	0.0158148728534425	0.0139119601771102	0.0158148728534425	0.88594248330538	PsoOvis1B011499	cathepsin B-like isoform X2
PsoOvis1B011711T2	0.0911052748762025	0.935773269681455	-2.55829485943261	1.51414591675477	3.42498282019483	4.71462720500996	0.865161038024171	2.57379574781355	0.222128006596745	2.57379574781355	0.169776083019498	PsoOvis1B011711	adhesion molecule 7,adhesion molecule 7
PsoOvis1B011928T4	0.0909636448446197	0.935773269681455	-0.81482720097031	0.482050363528043	5.1394736599588	0.288543405873931	0.297410432848402	-0.185709938296404	0.0511483966178751	0.0511483966178751	0.568476571912952	PsoOvis1B011928	glutamate-gated chloride channel,glutamate-gated chloride channel,glutamate-gated chloride channel,glutamate-gated chloride channel,glutamate-gated chloride channel,glutamate-gated chloride channel
PsoOvis1B013350T1	0.0910793310168965	0.935773269681455	-0.169691179848711	0.100424936319443	7.8362877404807	0.020740730357251	0.000412535145844398	0.0147152166063019	0.0138013196470988	0.0147152166063019	0.889032965255876	PsoOvis1B013350	ras-related rab-14,protein_coding
PsoOvis1B009282T2	0.0912757814785442	0.936578053369912	1.91430588069132	1.13359333027679	1.97764413692199	2.19409968748707	0.8017179466916	0.566694035848717	1.12583281098042	1.12583281098042	3.76932418429523	PsoOvis1B009282	Chondroitin sulfate synthase 1,Chondroitin sulfate synthase 1
PsoOvis1B003823T2	0.0916237591636995	0.938396281992564	2.91707826268826	1.72926009038633	0.765391950784182	2.58489924246356	0.435985889559609	-0.395866432973283	4.04952480074482	4.04952480074482	7.55314908200941	PsoOvis1B003823	protein_coding,protein_coding
PsoOvis1B006590T7	0.091664187797608	0.938396281992564	-0.460572930235847	0.273064196907879	5.02118219584618	0.153115093979344	0.0295732486334075	0.0822728348160101	0.0541368304646594	0.0822728348160101	0.726697611576721	PsoOvis1B006590	14-3-3 protein zeta isoform X1,protein_coding,protein_coding,protein_coding,protein_coding,protein_coding,protein_coding,protein_coding,protein_coding,protein_coding
PsoOvis1B011669T2	0.0915950903090316	0.938396281992564	-0.8813304886989	0.52241140614157	4.32239737670219	0.560519441813246	0.0803536953217979	0.329016820578421	0.0904483190047265	0.329016820578421	0.542866555506072	PsoOvis1B011669	resistance-associated 1-like,resistance-associated 1-like
PsoOvis1B004796T1	0.0919570917103524	0.939577781507808	-0.349706616763421	0.207520921290431	5.92276514068535	0.0883663346703104	0.0272694621169767	0.0373279370428671	0.0363452058080053	0.0373279370428671	0.784743665388081	PsoOvis1B004796	protein_coding,protein_coding,protein_coding
PsoOvis1B005732T1	0.0919549853867525	0.939577781507808	0.227964694870786	0.135276642386089	6.47630239381869	0.0368369475109336	0.00177382328614152	0.024784397812201	0.0256758316767393	0.0256758316767393	1.17118152012297	PsoOvis1B005732	Prefoldin subunit 6
PsoOvis1B013142T1	0.0919910724636274	0.939577781507808	-0.436325593969555	0.258948932119988	8.71194517460438	0.137579466521164	0.000214635519083553	0.10036718865004	0.0140826865289724	0.10036718865004	0.739014412685943	PsoOvis1B013142	protein_coding
PsoOvis1B000071T1	0.0929673109754401	0.939661957934853	-0.173613147438659	0.10334431919979	7.5015881480218	0.0168373911423798	0.00133206821362425	0.00841159885301647	0.0146880042526778	0.0146880042526778	0.886619410560409	PsoOvis1B000071	kinase-activated kinase 2,kinase-activated kinase 2,kinase-activated kinase 2,protein_coding
PsoOvis1B000557T1	0.0930742045385788	0.939661957934853	-0.233358579587758	0.138953581447434	7.09983149634896	0.0395065853566468	0.000732429649877778	0.0282297170457252	0.0172378844750619	0.0282297170457252	0.850652274941644	PsoOvis1B000557	dehydrogenase [ubiquinone] flavoprotein 2, mitochondrial
PsoOvis1B000863T1	0.0928525668809283	0.939661957934853	0.181156488626782	0.107796682876859	7.55453843635822	0.0237894518185804	0.000537097361413574	0.0168930898974674	0.0144910421172699	0.0168930898974674	1.13379238817277	PsoOvis1B000863	non_sense_mediated_decay
PsoOvis1B001033T1	0.092351208487964	0.939661957934853	-0.403689879498778	0.239845684079833	4.55808199809035	0.0594036779719215	0.0116373992029448	0.00150512870830559	0.0746515290546401	0.0746515290546401	0.755922439140527	PsoOvis1B001033	Casein kinase I isoform gamma-1
PsoOvis1B001109T1	0.0924800787304687	0.939661957934853	-0.164708784716907	0.0978977144417363	7.73043201011579	0.0160567686227741	0.000385716653773657	0.00951187521359889	0.0139902270856	0.0139902270856	0.89210857787037	PsoOvis1B001109	sodium-dependent phosphate transport protein 1, chloroplastic-like
PsoOvis1B004824T1	0.0932682699638241	0.939661957934853	-0.182948077885674	0.109001220788381	7.72524261444496	0.0132297928553683	0.00382024295761792	0.000165748410819081	0.0140016562424183	0.0140016562424183	0.880901076893042	PsoOvis1B004824	dynamin-like 120 kDa protein, mitochondrial,dynamin-like 120 kDa protein, mitochondrial
PsoOvis1B005323T1	0.0932102216442675	0.939661957934853	-0.161928554990032	0.0964605971558274	8.31188174971278	0.0149089768643133	0.00023160734749656	0.00857179238746019	0.0137253628579917	0.0137253628579917	0.893829425398662	PsoOvis1B005323	eukaryotic translation initiation factor 3 subunit G-like
PsoOvis1B005645T1	0.0926776387360204	0.939661957934853	0.226020330283938	0.134420757903751	6.4921788721714	0.0263106448886142	0.00170984863090855	0.0120215113417362	0.0253935616022196	0.0253935616022196	1.16960414585591	PsoOvis1B005645	protein_coding
PsoOvis1B006079T1	0.0932154908117404	0.939661957934853	0.302576097720517	0.180247028707713	5.49582593171727	0.0455556686814189	0.00396916423049775	0.0186433110293597	0.044764322806441	0.044764322806441	1.2333447269905	PsoOvis1B006079	XP_027204922.1putative uncharacterized protein DDB_G0271606
PsoOvis1B006414T1	0.0928696564317831	0.939661957934853	-0.420226916980202	0.250067981217588	6.0593258908377	0.0951337598504792	0.0604030981512607	-0.00770739649616735	0.0333978946940995	0.0333978946940995	0.747307073486294	PsoOvis1B006414	gdp-mannose 4,6 dehydratase,protein_coding
PsoOvis1B007352T2	0.0925269675760159	0.939661957934853	-0.169195019855396	0.100578654833103	7.57837041659732	0.0136043915430017	0.000764673427308837	0.00550570797249298	0.014409425284746	0.014409425284746	0.889338766853931	PsoOvis1B007352	insulin receptor-like protein,insulin receptor-like protein
PsoOvis1B007486T1	0.0928722565150894	0.939661957934853	-0.191955696233322	0.114229606717479	9.58668829643511	0.0267121804559214	7.27726881429816e-05	0.0194998318881019	0.0161452842283017	0.0194998318881019	0.875418212526482	PsoOvis1B007486	enolase
PsoOvis1B009059T1	0.0923131665405963	0.939661957934853	0.440978997913141	0.261969801211806	4.96958739830227	0.140692555076488	0.0078029747126192	0.0951392904078108	0.0557074605253145	0.0951392904078108	1.35752521751218	PsoOvis1B009059	protein_coding
PsoOvis1B009357T1	0.0922271214389245	0.939661957934853	0.378469068155773	0.224775488436432	6.964607183082	0.103600474907413	0.00114692773390678	0.0746391025688482	0.0185217411938198	0.0746391025688482	1.29996165453552	PsoOvis1B009357	alkaline ceramidase 2
PsoOvis1B010951T1	0.0931646277981396	0.939661957934853	-0.210090203197362	0.125132985422936	6.91333565773248	0.015770289057555	0.0044501955450102	-0.00128904427788197	0.0190372005162747	0.0190372005162747	0.864483178592355	PsoOvis1B010951	protein_coding,protein_coding,protein_coding,protein_coding
PsoOvis1B012479T2	0.0922000212203141	0.939661957934853	0.403848684009751	0.239828656155937	5.0249973881115	0.117949469049198	0.00847141484390197	0.0778052616264423	0.0540279504680373	0.0778052616264423	1.32303266733901	PsoOvis1B012479	protein_coding,protein_coding
PsoOvis1B012499T1	0.0930608932255656	0.939661957934853	0.353767717413631	0.210642740547976	5.52613265261572	0.0907899163398896	0.0041987592376323	0.0623567869807106	0.044261462063279	0.0623567869807106	1.27789359807678	PsoOvis1B012499	methyltransferase 10,protein_coding
PsoOvis1B013046T2	0.0929042295653116	0.939661957934853	-0.554691617196863	0.330119955134709	4.01228776355753	0.173826064812115	0.0437864280759664	0.0581151066185017	0.119682349091247	0.119682349091247	0.680802567426044	PsoOvis1B013046	acylphosphatase-2-like isoform X2,acylphosphatase-2-like isoform X2
PsoOvis1B006628T1	0.0934442518250257	0.940723891673541	-0.56016781447832	0.333929635746242	3.95291368189619	0.16189770450357	0.0405176907619016	0.0441839472260293	0.126745811682525	0.126745811682525	0.678223268114936	PsoOvis1B006628	oxytocin-neurophysin 1-like,oxytocin-neurophysin 1-like
PsoOvis1B005619T2	0.0937251606921254	0.941418739160014	-2.24407675307345	1.33889479053685	1.34806092294111	2.56641136072662	0.471974637114457	0.847584386162063	2.21698425307562	2.21698425307562	0.211088991374532	PsoOvis1B005619	Adult-specific rigid cuticular,Adult-specific rigid cuticular
PsoOvis1B008551T1	0.0936716399529755	0.941418739160014	-0.336177316901579	0.20054245758597	5.15798676402064	0.0485038804882298	0.00958326200108437	0.00866589295952376	0.0507426539408462	0.0507426539408462	0.792137445934026	PsoOvis1B008551	(0,+)-type amino acid transporter 1,protein_coding
PsoOvis1B014467T1	0.0936792477512178	0.941418739160014	0.36535356598474	0.217952243914292	5.97918660863887	0.0970487852060605	0.00298016995599441	0.0682746009849183	0.0351161048414226	0.0682746009849183	1.28819729354513	PsoOvis1B014467	repeat-containing and planar cell polarity effector fritz homolog
PsoOvis1B005236T1	0.094015206639527	0.943621000977602	0.210580814412012	0.125750862724593	6.66919997173535	0.0141119499440646	0.00142538347834315	-0.000414550822672347	0.0222945357356261	0.0222945357356261	1.15715394860311	PsoOvis1B005236	protein_coding
PsoOvis1B005108T1	0.0942248219061938	0.943727359693536	-0.28744987402785	0.171763553683447	5.70651410102072	0.0374296139341849	0.00327795550982148	0.0125237756284252	0.0409761220511281	0.0409761220511281	0.819349071066715	PsoOvis1B005108	PR domain zinc finger protein 1-like isoform X1
PsoOvis1B009552T1	0.0941173236861172	0.943727359693536	-0.16920392869108	0.101073536934406	7.47646096652913	0.0164313873706237	0.000534724396034818	0.00926827126055898	0.0147890654066113	0.0147890654066113	0.889333275084531	PsoOvis1B009552	kif13a
PsoOvis1B013835T1	0.0942382111000147	0.943727359693536	0.227407910656281	0.135891448233657	6.94648639807724	0.0376740901923655	0.000935912342695722	0.0267638162118652	0.0187027187579939	0.0267638162118652	1.17072960925633	PsoOvis1B013835	receptor-interacting serine serine/threonine-protein kinase 4,receptor-interacting serine serine/threonine-protein kinase 4
PsoOvis1B001636T2	0.0944316532561076	0.944903557266027	-0.288340427470118	0.172403932581681	6.55319292764565	0.0606097997976495	0.00825027912089826	0.036334394833545	0.0243024906355117	0.036334394833545	0.818843455567244	PsoOvis1B001636	mitochondrial enolase superfamily member 1,mitochondrial enolase superfamily member 1
PsoOvis1B001835T9	0.0946142006650018	0.944903557266027	-0.345847637619079	0.206903054475135	6.60796972200997	0.0872538252753781	0.0345377859922101	0.0296755249345011	0.0233349128126181	0.0296755249345011	0.786845539372805	PsoOvis1B001835	repeat-containing 7,repeat-containing 7,protein_coding,protein_coding,repeat-containing 7,protein_coding,protein_coding,protein_coding,repeat-containing 7,protein_coding,repeat-containing 7
PsoOvis1B003929T1	0.0947101172261544	0.944903557266027	2.83598533555836	1.69711909091369	3.96526993882251	5.86909969754308	1.76344254003106	2.55687727308451	0.125229797086667	2.55687727308451	7.14030319297218	PsoOvis1B003929	Protein phosphatase 1E,Protein phosphatase 1E,Protein phosphatase 1E,Protein phosphatase 1E,serine-rich adhesin for platelets-like isoform X1,Protein phosphatase 1E
PsoOvis1B004972T1	0.0946478892891927	0.944903557266027	-0.313601805723611	0.187631172820059	5.39756646339103	0.0717503761825295	0.00555128345300754	0.0472569020677387	0.0463680968602379	0.0472569020677387	0.80463042411894	PsoOvis1B004972	protein_coding
PsoOvis1B005157T1	0.0945970603259929	0.944903557266027	-0.162067731258103	0.0969518439557008	7.91735574613564	0.0188336436912533	0.000385628774892194	0.0133066947709939	0.0137138612947237	0.0137138612947237	0.893743202156755	PsoOvis1B005157	Signal recognition particle receptor subunit alpha
PsoOvis1B004551T2	0.0953438262287155	0.945797292121479	-0.161589266012634	0.0968842795961887	8.28995619171197	0.0135655063506605	0.000364412659381144	0.00680081119500669	0.0137154327899276	0.0137154327899276	0.894039658418524	PsoOvis1B004551	Ornithine decarboxylase antizyme 1,Ornithine decarboxylase antizyme 1
PsoOvis1B005213T1	0.0951785792810342	0.945797292121479	0.188996035529	0.11326003702688	6.97631011141247	0.0168706972479113	0.000836045105652215	0.0068575134121074	0.018405708875343	0.018405708875343	1.13997014009465	PsoOvis1B005213	cytochrome P450 315a1, mitochondrial-like
PsoOvis1B006032T1	0.0954769851212459	0.945797292121479	0.427983808152061	0.256709952714512	5.97582688321266	0.134031041799327	0.00287275052468882	0.095977249209342	0.0351889903602848	0.095977249209342	1.34535210910137	PsoOvis1B006032	synthase mitochondrial f1 complex assembly factor 2
PsoOvis1B006740T1	0.0954436038259093	0.945797292121479	-0.262705897954557	0.157558356620506	5.99026775502087	0.0251078433261027	0.00236086066858032	0.00314354768150682	0.0348760929428517	0.0348760929428517	0.833523108530733	PsoOvis1B006740	protein_coding
PsoOvis1B008327T1	0.0952791002979326	0.945797292121479	-0.181641611188308	0.108885802250232	8.4148391117579	0.0241254439925373	0.000377786933868241	0.0174063899636469	0.0137852343357105	0.0174063899636469	0.881699159053998	PsoOvis1B008327	t-complex 1 subunit delta
PsoOvis1B009818T1	0.0955092771547386	0.945797292121479	0.231451412224051	0.138840930871438	6.45809898987978	0.0347024686259652	0.00291812075781322	0.0203713064419528	0.025997085370058	0.025997085370058	1.17401546451567	PsoOvis1B009818	non_sense_mediated_decay,protein_coding
PsoOvis1B010198T1	0.0952269375938113	0.945797292121479	-0.485160904545141	0.290785848596214	10.9150676575373	0.172082022682301	1.96817259314438e-05	0.126814932889799	0.0240069286412922	0.126814932889799	0.714417386076042	PsoOvis1B010198	protein_coding
PsoOvis1B012348T2	0.0953871280557589	0.945797292121479	-0.190430723883618	0.114191717159606	9.18303583119792	0.0265268561010823	9.1664430947525e-05	0.0194679579708415	0.0149567038558284	0.0194679579708415	0.876344045319284	PsoOvis1B012348	ubiquitin-40S ribosomal protein S27a,ubiquitin-40S ribosomal protein S27a
PsoOvis1B012805T3	0.0954813225289022	0.945797292121479	-0.332715914265399	0.199569709981184	8.49607552483847	0.0810036468520066	0.0179607840722128	0.0417813196407478	0.0138480050692842	0.0417813196407478	0.794040272569906	PsoOvis1B012805	inosine-5&apos monophosphate dehydrogenase 1b,protein_coding,protein_coding
PsoOvis1B014573T1	0.0950791574557983	0.945797292121479	-0.212940138082062	0.127570719080809	9.42399026428155	0.033132196762076	7.29224526680684e-05	0.0243385100975241	0.0156132289070418	0.0243385100975241	0.862777143115177	PsoOvis1B014573	ribosomal l13
PsoOvis1B000608T1	0.0955930324617337	0.945923927009984	-0.195999153096263	0.117603863924734	6.84733667691112	0.0175075068361738	0.00100439075844096	0.00647411728135722	0.0197416124566	0.0197416124566	0.872968103591151	PsoOvis1B000608	V-type proton ATPase subunit F
PsoOvis1B001651T1	0.095683200922463	0.94611378716284	-0.182242619808315	0.109379367124355	7.11712924982454	0.0175053111784946	0.000860937069000324	0.00856606222614407	0.0170848318597862	0.0170848318597862	0.881331930763554	PsoOvis1B001651	tryptophan--tRNA ligase, cytoplasmic-like
PsoOvis1B002183T1	0.0962401003723891	0.948518157130912	0.338588784484235	0.203556947821885	6.42613892528418	0.084115226701428	0.00308740379321126	0.0590657427166313	0.0265519970505838	0.0590657427166313	1.26451906147789	PsoOvis1B002183	protein_coding,protein_coding
PsoOvis1B003773T5	0.0965099522727548	0.948518157130912	2.72306327716017	1.63841168199685	2.25747652168824	5.44579349106997	2.40058477458836	1.62600448496725	0.826706024743879	1.62600448496725	6.6027328601568	PsoOvis1B003773	Dual oxidase 2,dual oxidase 2-like,non_sense_mediated_decay,non_sense_mediated_decay,non_sense_mediated_decay,non_sense_mediated_decay,dual oxidase 2-like,dual oxidase 2-like
PsoOvis1B004896T1	0.0963883541523546	0.948518157130912	-0.511562217123109	0.307684230048212	5.41593177167075	0.192112273100806	0.0298074659139376	0.112196912216603	0.0460682243369905	0.112196912216603	0.701462450383267	PsoOvis1B004896	nucleotide-binding G(q) subunit alpha-like,protein_coding,protein_coding,nucleotide-binding G(q) subunit alpha-like
PsoOvis1B005898T1	0.0964996558767176	0.948518157130912	0.444438994220714	0.267401623231915	4.49800258977513	0.0867164978500693	0.0289875613801818	0.00533580358843447	0.0782678807804124	0.0782678807804124	1.36078485938181	PsoOvis1B005898	protein_coding,protein_coding,protein_coding
PsoOvis1B006031T3	0.0965080718733288	0.948518157130912	0.254781353199477	0.153295883131549	8.19761768510013	0.0476736147235455	0.00165671721262683	0.0335927244649954	0.0136844102270533	0.0335927244649954	1.19315490143731	PsoOvis1B006031	homolog serine serine/threonine-protein kinase Raf-like isoform X2,non_sense_mediated_decay,non_sense_mediated_decay,homolog serine serine/threonine-protein kinase Raf-like isoform X2
PsoOvis1B006599T1	0.0965668196583876	0.948518157130912	-0.171461621798208	0.103182567911223	7.36957885312707	0.0190739374836336	0.000690753063173878	0.0121270108852418	0.0152792104179572	0.0152792104179572	0.887942633737535	PsoOvis1B006599	XP_027194168.1uncharacterized protein LOC113788903
PsoOvis1B008381T2	0.0960838979397303	0.948518157130912	-0.435065028753136	0.261434915160788	4.45378326400193	0.0953201212614903	0.0214248532955539	0.0267447060648215	0.0810974690021384	0.0810974690021384	0.739660414051986	PsoOvis1B008381	protein_coding,protein_coding
PsoOvis1B010884T1	0.0965545045301963	0.948518157130912	-0.273170049355731	0.164382825196606	5.84994112173538	0.0325074390832751	0.00259755237685272	0.0100535430278614	0.0379350174525739	0.0379350174525739	0.827499273626258	PsoOvis1B010884	protein_coding
PsoOvis1B011491T1	0.0963029935713715	0.948518157130912	0.361334967031169	0.21727283108955	5.10855574589633	0.0732877200404135	0.0189518520975682	0.0236966885531676	0.0518593725969343	0.0518593725969343	1.28461403792064	PsoOvis1B011491	putative tRNA(His) guanylyltransferase,putative tRNA(His) guanylyltransferase
PsoOvis1B006009T1	0.0966544198772086	0.94867950113646	-0.166411725762306	0.100169944910531	7.55502010453866	0.0172771200694847	0.000561677308052956	0.010649899352107	0.0144893494870152	0.0144893494870152	0.891056164161559	PsoOvis1B006009	cytochrome c
PsoOvis1B001366T1	0.0972955312368435	0.949162736023912	0.166893288250869	0.100652803864984	7.50168724791095	0.0105751830242879	0.000508864998603815	0.00226510015806071	0.0146876153902206	0.0146876153902206	1.12263838086771	PsoOvis1B001366	small nucleolar RNA-associated 14 homolog A
PsoOvis1B004223T1	0.097429340968907	0.949162736023912	-0.182023293998425	0.109821554186895	8.91498849674196	0.0244126723842411	0.000119895114998832	0.0179712655310387	0.0143964002932842	0.0179712655310387	0.881465925494177	PsoOvis1B004223	CAD
PsoOvis1B005266T1	0.0972021957943713	0.949162736023912	-0.306282448352561	0.18466642720942	5.40221657958863	0.0450959632747778	0.00486049274183218	0.0163311095383253	0.0462920412656057	0.0462920412656057	0.808723002464104	PsoOvis1B005266	protein_coding
PsoOvis1B006598T1	0.097243319359112	0.949162736023912	-0.182702327392437	0.110169990222919	7.3419362428696	0.0245789542252453	0.000654601539684492	0.0175515385788926	0.0154311765802778	0.0175515385788926	0.881051143474647	PsoOvis1B006598	kinase 1
PsoOvis1B007613T1	0.0970875580814949	0.949162736023912	-1.11909240766544	0.674501439793623	4.47814959992482	0.921652975808732	0.389542151527096	0.29288613689841	0.0795199659635519	0.29288613689841	0.460383359131266	PsoOvis1B007613	protein_coding,protein_coding,protein_coding,protein_coding,protein_coding
PsoOvis1B008826T2	0.0968188061903496	0.949162736023912	2.28922650211317	1.37865708990233	1.66683667463913	3.47139165974618	1.27286299040719	1.10116734253406	1.57818006689974	1.57818006689974	4.88793974958093	PsoOvis1B008826	leucine-rich repeat soc-2,Leucine-rich repeat soc-2
PsoOvis1B010994T1	0.0971273282929073	0.949162736023912	-0.161184510585658	0.0971609841194308	8.63194254448727	0.0141097941447861	0.000176320805501709	0.00771825445570447	0.0139840644470827	0.0139840644470827	0.894290520977857	PsoOvis1B010994	QUALITY PROTEIN: serine serine/threonine-protein phosphatase 2A 65 kDa regulatory subunit A alpha isoform
PsoOvis1B011074T1	0.097226936859479	0.949162736023912	0.177381866816999	0.106956500020012	7.19228640085776	0.0132881209809927	0.000701735397678874	0.00410929332525538	0.0164578039471174	0.0164578039471174	1.13082984676229	PsoOvis1B011074	domain-binding 5 homolog
PsoOvis1B013778T1	0.0973634206403844	0.949162736023912	-0.330248403234411	0.19921215340498	5.83503545100106	0.0602815516763565	0.0212694547883559	0.0131834818675109	0.0382587683080181	0.0382587683080181	0.795399520073436	PsoOvis1B013778	lysosomal acid phosphatase-like,lysosomal acid phosphatase-like
PsoOvis1B014235T1	0.0974319412069993	0.949162736023912	-0.329450363805565	0.198771438224099	5.10568419117039	0.0488902801931086	0.00733745513383606	0.0130738167781926	0.0519276718466794	0.0519276718466794	0.795839624014093	PsoOvis1B014235	KAH7640568.1hypothetical protein HUG17_8037
PsoOvis1B014740T2	0.0974869671855905	0.949162736023912	-0.330522957339588	0.199451347786535	6.1847380858456	0.055075156537692	0.0288373395633069	-0.000960428389381932	0.0308339206374911	0.0308339206374911	0.795248164853486	PsoOvis1B014740	,,protein_coding
PsoOvis1B011306T1	0.097650422142712	0.949367233216782	-2.05548581568538	1.24097112050647	1.69706143679137	2.11153725752926	0.782421301530168	0.272617043449991	1.52759268136644	1.52759268136644	0.240567587978319	PsoOvis1B011306	protein_coding
PsoOvis1B013785T2	0.0976216120518668	0.949367233216782	2.24793726989924	1.35704438478514	3.07106647177922	3.72584994555286	2.24768813047973	0.51466606293557	0.331188554888991	0.51466606293557	4.75003212274234	PsoOvis1B013785	protein_coding,protein_coding,protein_coding,protein_coding,protein_coding,protein_coding,protein_coding
PsoOvis1B000452T1	0.0977965194602184	0.950094612161261	-0.238287778354946	0.143925635383076	6.66978678008229	0.0350440624468337	0.0087870228525231	0.0137251557135184	0.02228485992811	0.02228485992811	0.847750844569464	PsoOvis1B000452	Nucleoside diphosphate-linked moiety X motif 19,Nucleoside diphosphate-linked moiety X motif 19,protein_coding,protein_coding
PsoOvis1B000490T2	0.0979386487867801	0.950395942245	-0.240527495915086	0.145339960390574	8.59319121257766	0.0427044877909543	0.00277721876553526	0.0289083373639652	0.0139412550921516	0.0289083373639652	0.846435771513636	PsoOvis1B000490	and wd repeat-containing 3,and wd repeat-containing 3
PsoOvis1B008962T1	0.0979701421445442	0.950395942245	0.203758321482548	0.123133549010352	7.15273073782009	0.0306494811422775	0.000828017356960725	0.0219147889808663	0.0167797457367959	0.0219147889808663	1.15169469569493	PsoOvis1B008962	protein_coding
PsoOvis1B002659T1	0.098113067075605	0.95052271487168	0.191580361506585	0.115823534672304	6.98629413491398	0.0259828967900816	0.00181533396588201	0.0168996489285972	0.0183073028100975	0.0183073028100975	1.14201401950089	PsoOvis1B002659	ig-like domain-containing protein,ig-like domain-containing protein
PsoOvis1B005961T2	0.0981971474512944	0.95052271487168	-0.321308500176748	0.194301736608702	5.21868258794638	0.0419928589914472	0.00712721454321798	0.00664917708890453	0.0495025327305184	0.0495025327305184	0.800343650049869	PsoOvis1B005961	protein_coding,protein_coding
PsoOvis1B014089T3	0.0981264499933438	0.95052271487168	3.02372407469931	1.82812243831786	5.59100490127782	6.75331016335231	1.10756825079911	3.90547922342272	0.0431496101495661	3.90547922342272	8.13264181417491	PsoOvis1B014089	protein_coding,protein_coding,non_sense_mediated_decay
PsoOvis1B002988T1	0.0985025465139043	0.950717192240283	0.189769426231349	0.114861616936968	6.94012875428129	0.0155082892066473	0.00102323219158209	0.00485746614216105	0.0187665543764802	0.0187665543764802	1.14058141180289	PsoOvis1B002988	KAH7639730.1hypothetical protein HUG17_3763
PsoOvis1B003159T1	0.0984687917340099	0.950717192240283	-0.297084537924934	0.179798137854023	6.05616566709897	0.0652706112531504	0.002631656374934	0.0458593991887271	0.0334647323284195	0.0458593991887271	0.813895491656401	PsoOvis1B003159	PI-PLC X domain-containing protein 1-like
PsoOvis1B007566T1	0.0983636939481496	0.950717192240283	0.272052986437309	0.164597419659106	6.76082194291874	0.054714620898961	0.00129756980177735	0.0393408960358767	0.0208740600922404	0.0393408960358767	1.20752493992312	PsoOvis1B007566	protein_coding
PsoOvis1B011641T1	0.0983374604250898	0.950717192240283	-0.179095429436637	0.108347816893011	7.44779653682169	0.0237096511641054	0.000545604580103645	0.0170632695581184	0.0149103727636501	0.0170632695581184	0.883256625086755	PsoOvis1B011641	alanine aminotransferase 2-like
PsoOvis1B013180T1	0.0986957452976593	0.951892611485167	0.251817735138157	0.15250499183407	6.09322490342906	0.0380426566620366	0.0021997274559006	0.021574028972853	0.0326869313455641	0.0326869313455641	1.19070641033052	PsoOvis1B013180	finger CCCH domain-containing 3
PsoOvis1B002004T3	0.0988644583721629	0.951983121990762	0.297505814156453	0.180264621257562	6.97585907805199	0.0655473132496274	0.0171217996522463	0.0316212008634524	0.0184101674545463	0.0316212008634524	1.22901780305282	PsoOvis1B002004	septin-2-like,protein_coding,protein_coding,protein_coding,protein_coding
PsoOvis1B002675T1	0.0989193956003605	0.951983121990762	-0.278324295454301	0.16866962454213	6.30071579484997	0.0469860904211762	0.0140095262391091	0.0156739317473111	0.0286646371256655	0.0286646371256655	0.824548182142902	PsoOvis1B002675	-relrasras-relatedted gtp-binding a,protein_coding
PsoOvis1B004319T1	0.0988114379084183	0.951983121990762	-0.191817630711903	0.116207804659978	7.0929448682092	0.0272433056722479	0.000796456394378374	0.0194599244014589	0.0172996438500493	0.0194599244014589	0.875501993819206	PsoOvis1B004319	protein_coding
PsoOvis1B001975T1	0.0991495690939009	0.952007582583317	-0.318139779124324	0.192930018663895	8.06603277127453	0.0750302662403629	0.000466419151503737	0.0553665690009728	0.0136702096488534	0.0553665690009728	0.802103448784969	PsoOvis1B001975	histone H2A,histone H2A
PsoOvis1B008053T3	0.0992076323961458	0.952007582583317	0.203357195498836	0.123343425863409	7.30427128329391	0.0256471769488704	0.00716211285353052	0.00938905247212539	0.0156582882020528	0.0156582882020528	1.15137452376875	PsoOvis1B008053	factor 3b subunit 1,factor 3b subunit 1,protein_coding
PsoOvis1B012503T2	0.0990340264002091	0.952007582583317	-0.704476297199864	0.427070563285371	4.01431925507477	0.256768589229282	0.154133578389471	-0.0192804118465293	0.119450320647855	0.119450320647855	0.613665210585762	PsoOvis1B012503	dehydrogenase [FAD, quinone]-like,dehydrogenase [FAD, quinone]-like
PsoOvis1B014024T1	0.0990940685821944	0.952007582583317	-0.339700774986589	0.205971442448582	4.9490716029176	0.0440513499334871	0.00724941401251899	0.00454104220690677	0.0563869386440052	0.0563869386440052	0.790205188935557	PsoOvis1B014024	protein_coding
[truncated: 11,940 more rows]
