# Supplementary material for: Over-expression and increased copy numbers of a cytochrome P450 and two UDP-glucuronosyltransferase genes in macrocyclic lactone resistant Psoroptes ovis of cattle
Source: PLoS Pathog. 2025 Jul 29;21(7):e1012963. doi: 10.1371/journal.ppat.1012963 (PMC12364353; doi:10.1371/journal.ppat.1012963)
Supplement: S6 File — Ranked by adjusted p-value. (CSV) [file ppat.1012963.s024.csv]

TranscriptID	pval	qval	b	se_b	mean_obs	var_obs	tech_var	sigma_sq	smooth_sigma_sq	final_sigma_sq	FC	GeneName	GeneDescription
PsoOvis1B004896T4	1.88135317941062e-103	2.51837936595906e-99	8.29400851159333	0.384019940846143	3.45385744041556	20.6998504016921	0.00729085498272564	0.0710557007389741	0.213916117468487	0.213916117468487	313.866775915243	PsoOvis1B004896	nucleotide-binding G(q) subunit alpha-like,protein_coding,protein_coding,nucleotide-binding G(q) subunit alpha-like
PsoOvis1B007854T4	1.5890727304465e-43	1.06356637848784e-39	7.36514189097283	0.532393820277271	2.98942722320603	16.2897714996676	0.068497931265641	-0.0482767094922207	0.356666838538499	0.356666838538499	164.865062477712	PsoOvis1B007854	protein_coding,protein_coding,protein_coding,protein_coding
PsoOvis1B004620T2	3.80254034822764e-41	1.69669350337917e-37	7.15494755095551	0.532584983254041	2.88432659491781	15.3648126158784	0.0256361893830968	-0.0170983408816031	0.399833957198463	0.399833957198463	142.512785999966	PsoOvis1B004620	X-box-binding protein 1,X-box-binding protein 1
PsoOvis1B008200T2	4.8070564783863e-33	1.60868145049198e-29	7.08422913746675	0.591587181884514	2.84896738817343	15.0588620720954	0.109519507694701	-0.105805344625273	0.415443582960391	0.415443582960391	135.69550653647	PsoOvis1B008200	neuroendocrine convertase 2,neuroendocrine convertase 2,neuroendocrine convertase 2,neuroendocrine convertase 2
PsoOvis1B013426T1	2.77800433755032e-27	7.43727321248973e-24	0.763638958930399	0.0705788193459486	7.78675951429899	0.17869554153318	0.000444853554332636	0.00424540101352719	0.00702720105606944	0.00702720105606944	1.69776756558379	PsoOvis1B013426	Sugar phosphate exchanger 2
PsoOvis1B007627T1	4.53458827074695e-23	1.01166664320364e-19	1.02633602571589	0.103760024213779	7.38586472001129	0.328929062454498	0.000875448539473273	0.0152737653977927	0.00804751588581264	0.0152737653977927	2.03684475654642	PsoOvis1B007627	protein_coding,protein_coding
PsoOvis1B000933T2	2.19650629021275e-21	4.20034760011254e-18	6.51132003034818	0.685743851492049	2.56251283461414	12.8637656846648	0.140365593366359	0.040358310859626	0.565001351422364	0.565001351422364	91.2226408094059	PsoOvis1B000933	protein_coding,protein_coding
PsoOvis1B000371T1	7.04899388711794e-20	1.17947290216201e-16	-1.31878479909386	0.144494303264015	7.13338534874219	0.546812328307211	0.000965616042155135	0.0303522894714744	0.00922772443752246	0.0303522894714744	0.400872456741454	PsoOvis1B000371	protein_coding
PsoOvis1B012251T1	2.72754609467296e-19	4.05677022481025e-16	0.982589406086776	0.109429563490326	8.35523249080785	0.304014377525009	0.000246631214774588	0.0177156128337504	0.0066205570864369	0.0177156128337504	1.97600884687106	PsoOvis1B012251	sodium-dependent glucose transporter 1A-like
PsoOvis1B009154T7	8.32145029375401e-19	1.11390933632191e-15	2.15458385770753	0.243301099884688	7.72142496611607	1.40727771614699	0.0816507974122308	-0.0633905021886928	0.00714234039541773	0.00714234039541773	4.45240200185741	PsoOvis1B009154	myosin heavy chain, muscle-like isoform X13,myosin heavy chain, muscle-like isoform X4,myosin heavy chain, muscle-like isoform X1,myosin heavy chain, muscle-like isoform X13,myosin heavy chain, muscle-like isoform X8,myosin heavy chain, muscle-like isoform X13,myosin heavy chain, muscle-like isoform X3,myosin heavy chain, muscle-like isoform X11
PsoOvis1B002099T1	1.21579489296979e-18	1.47951185793578e-15	-1.14442511353766	0.129852933393775	8.2920305753322	0.413146793321865	0.000307701313731147	0.0249849751527211	0.00663309671957061	0.0249849751527211	0.452369913654201	PsoOvis1B002099	Pancreatic triacylglycerol lipase
PsoOvis1B013940T7	1.02997831719504e-17	1.14894081283107e-14	0.690908225712717	0.0806142844235047	8.23904979006521	0.151004648330985	0.000526273579541896	0.00922172070012867	0.00664790279892186	0.00922172070012867	1.61429945516916	PsoOvis1B013940	Solute carrier family 25 member 38,Solute carrier family 25 member 38,protein_coding,protein_coding,protein_coding,protein_coding,Solute carrier family 25 member 38
PsoOvis1B002819T1	4.09875283587018e-17	4.22045426622755e-14	1.00575396909738	0.119589694988508	9.98403508715855	0.320624348083476	5.47739976932479e-05	0.0213977687234731	0.0083823402562321	0.0213977687234731	2.00799262299774	PsoOvis1B002819	protein_coding
PsoOvis1B008353T1	1.07283226356621e-16	1.02578090572124e-13	-0.65370250612093	0.0787931922258556	7.26114566368985	0.13308894513827	0.000739456807964698	0.00537411217407965	0.00857309390374626	0.00857309390374626	0.635646906008687	PsoOvis1B008353	and EF-hand domain-containing homolog
PsoOvis1B008030T1	3.96931385311492e-16	3.54221568251976e-13	0.709266247189202	0.0871388561845076	7.01066847125675	0.16002939912913	0.000891043707799048	0.0104987266779174	0.00995297276995451	0.0104987266779174	1.63497236081419	PsoOvis1B008030	Laminin subunit alpha
PsoOvis1B006699T1	8.68788298636629e-16	7.2685001034687e-13	0.801595215227642	0.0996500332557406	7.79124012881698	0.2046826216762	0.000488050414219229	0.0144071432775861	0.00701994929156425	0.0144071432775861	1.74302735981992	PsoOvis1B006699	protein_coding
PsoOvis1B013027T1	3.72002621793614e-13	2.92919240901724e-10	0.991736200253657	0.136501707393942	6.1292250019921	0.317421466613822	0.0022779256936323	0.0256711484885599	0.0196769608852132	0.0256711484885599	1.98857668877556	PsoOvis1B013027	protein_coding
PsoOvis1B003361T1	6.76727364679057e-13	5.03259583532992e-10	0.888433100566946	0.12366732716609	6.19933655478477	0.255146341624985	0.00255227998614415	0.0203881317264629	0.0186262536822594	0.0203881317264629	1.85116449676218	PsoOvis1B003361	binding domain-containing
PsoOvis1B011720T1	7.18811460774993e-13	5.06421590207056e-10	0.902643426378543	0.125789788647625	6.0572245627947	0.262910898277279	0.00291998045012351	0.0201817092023257	0.0208146259418977	0.0208146259418977	1.86948827941256	PsoOvis1B011720	protein_coding
PsoOvis1B006967T2	7.68682291372572e-13	5.14479057615663e-10	0.52750403358034	0.0736056239139533	7.54083453628261	0.0877704519283743	0.000569273159205123	0.00479610220993934	0.00755740864843839	0.00755740864843839	1.44143325362862	PsoOvis1B006967	protein_coding,Collagen alpha-2(IV) chain
PsoOvis1B006726T1	3.1538336791606e-12	1.95911761982207e-09	0.729509052272649	0.104653733112875	7.6346853341044	0.172797921829675	0.000512378616775853	0.0159162271649155	0.00732331772574974	0.0159162271649155	1.65807475437704	PsoOvis1B006726	galectin-9-like isoform X2
PsoOvis1B007620T1	3.21982576095066e-12	1.95911761982207e-09	0.93028432402216	0.133512310175032	7.59074982678746	0.28101932141834	0.000570786479715136	0.0261675189726956	0.00742779071786348	0.0261675189726956	1.90565152182472	PsoOvis1B007620	deoxyribonucleasedeoxyribonuclease-2-like-like
PsoOvis1B012947T3	3.77472720338953e-12	2.19689123237271e-09	1.15771524210399	0.166688805825749	6.22019240800209	0.434234231178457	0.023352523907644	0.0168260468904672	0.0183252130737776	0.0183252130737776	2.23103824079496	PsoOvis1B012947	protein_coding,protein_coding,protein_coding,protein_coding,protein_coding
PsoOvis1B013159T1	4.1562243417191e-12	2.31813412659383e-09	-0.526609870386489	0.0759705330342947	7.44076821090367	0.0862349777445849	0.000802488673147341	0.00299700016190646	0.00785479416112495	0.00785479416112495	0.694184053465752	PsoOvis1B013159	macoilin-1-like isoform x2,macoilin-1-like isoform x2
PsoOvis1B006031T3	7.9985888872266e-12	4.28276443377661e-09	-0.536604550413054	0.0784673276767802	8.11767473972874	0.0937718788724799	0.00178260386457382	0.00745307840452897	0.0066966829736907	0.00745307840452897	0.68939151609238	PsoOvis1B006031	homolog serine serine/threonine-protein kinase Raf-like isoform X2,non_sense_mediated_decay,non_sense_mediated_decay,homolog serine serine/threonine-protein kinase Raf-like isoform X2
PsoOvis1B004026T1	1.18749311842727e-11	6.11376264741055e-09	1.22766663353902	0.181025716065531	6.76860478744034	0.491473980783959	0.00117342709443417	0.0479820377211233	0.0118530437763944	0.0479820377211233	2.34187915715799	PsoOvis1B004026	protein_coding
PsoOvis1B000063T1	1.67178761946026e-11	8.28835150892407e-09	0.520323799601239	0.0772894408002008	7.31722501839824	0.0839718210783297	0.00063834165729966	0.00280011352881035	0.00832214483151196	0.00832214483151196	1.43427712217062	PsoOvis1B000063	protein_coding
PsoOvis1B001345T2	1.8210174682753e-11	8.705764225119e-09	2.07663983951708	0.309037679977927	7.14393855167331	1.40833505209623	0.0340367289252577	0.109219702543952	0.00916953862469452	0.109219702543952	4.21823607854689	PsoOvis1B001345	synthase lipid-binding, mitochondrial,synthase lipid-binding, mitochondrial
PsoOvis1B012160T1	2.11449934250044e-11	9.76023730990031e-09	0.479188488122498	0.0715431977111257	8.3127784730085	0.0695039606870848	0.00104927711059434	-0.000277428932660013	0.00662836659750548	0.00662836659750548	1.39395934759459	PsoOvis1B012160	potassium-transporting ATPase subunit alpha,potassium-transporting ATPase subunit alpha
PsoOvis1B013639T1	2.51629910202129e-11	1.1227726593219e-08	0.719337018080378	0.107807615517799	9.25521633252377	0.169180702030592	0.000213547529959719	0.0172201754154906	0.00705748632735426	0.0172201754154906	1.64642525573454	PsoOvis1B013639	inositol-3-phosphate synthase 1-A,protein_coding,inositol-3-phosphate synthase 1-A,inositol-3-phosphate synthase 1-A-like protein,protein_coding
PsoOvis1B014748T1	2.94498116234542e-11	1.27166186577922e-08	-0.8963376417631	0.134801885088187	6.26029195905786	0.252255883599216	0.00949554663274829	0.00454136985073412	0.0177617757022447	0.0177617757022447	0.5372488364476	PsoOvis1B014748	,
PsoOvis1B012304T1	7.35561125085174e-11	3.07694413137192e-08	-0.567637123069363	0.0871515205591888	6.97677559763579	0.102028206361186	0.00122547569833224	0.00548031844572639	0.0101676056053358	0.0101676056053358	0.674720956448125	PsoOvis1B012304	and coiled-coil domain-containing 2
PsoOvis1B006445T1	8.09881908193284e-11	3.28517552214403e-08	1.04286278998731	0.160471200624102	9.35800967044954	0.357170047097727	8.60533444723089e-05	0.0385404560001388	0.00718542327553666	0.0385404560001388	2.06031194838252	PsoOvis1B006445	cysteine proteinase-1 preproenzyme, partial
PsoOvis1B005054T1	8.47066234450842e-11	3.33494959245852e-08	0.845525735663244	0.130241263602104	8.4996859972508	0.234829474994269	0.000191302235772371	0.0252528778812367	0.00661275549177839	0.0252528778812367	1.79691944582564	PsoOvis1B005054	KAH7645600.1hypothetical protein HUG17_1138
PsoOvis1B006510T1	1.06637844064643e-10	4.0784405161409e-08	-1.04316387992478	0.161549786263877	6.57023067189789	0.348936701076576	0.0251480635651792	0.00295123263815022	0.0139994365976771	0.0139994365976771	0.485262109419843	PsoOvis1B006510	protein fem-1 homolog C-like,protein fem-1 homolog C-like
PsoOvis1B003116T1	1.27179559885274e-10	4.72895996840078e-08	-0.688461673554202	0.107061813667338	6.58828959488066	0.155187450916984	0.00340132313122269	0.012840687032613	0.0137920247873869	0.0137920247873869	0.620515144349679	PsoOvis1B003116	ribonuclease H2 subunit B-like isoform X3
PsoOvis1B000119T1	1.4234559615094e-10	5.14983283804457e-08	0.43282798794334	0.0674884769064601	8.4098337603064	0.0589849169482948	0.0002178427497954	0.00326077825541732	0.0066141990229353	0.0066141990229353	1.34987703013196	PsoOvis1B000119	Cytochrome b-c1 complex subunit Rieske, mitochondrial
PsoOvis1B008580T1	1.49613051783283e-10	5.2703166083448e-08	0.82129926891141	0.128212433325989	7.0623642365162	0.222085860405571	0.000839990770368124	0.0238176513186885	0.00963700278889361	0.0238176513186885	1.76699660613401	PsoOvis1B008580	protein_coding
PsoOvis1B001145T1	1.70654541553559e-10	5.85738895701525e-08	0.639715915331992	0.10018000378885	6.5922293338305	0.129782152347359	0.00130710732262412	0.00745691348818098	0.0137469424160768	0.0137469424160768	1.55802233506094	PsoOvis1B001145	protein_coding,protein_coding
PsoOvis1B009955T1	2.0757752989577e-10	6.94658203796194e-08	0.65683465614995	0.103346940820031	6.53045627927491	0.141021943808578	0.00156185383674988	0.0129286638541145	0.0144590314285386	0.0144590314285386	1.57661964512712	PsoOvis1B009955	protein_coding
PsoOvis1B009583T1	2.22294679330369e-10	7.25765018906419e-08	-0.684090190598019	0.107814094497141	6.42814736518933	0.150863518329705	0.00180307051545901	0.0112840565695112	0.0156327479428987	0.0156327479428987	0.622398207027656	PsoOvis1B009583	protein_coding
PsoOvis1B011543T2	2.41970841576242e-10	7.71195639366564e-08	5.3843305845658	0.850333684377912	1.99901811172295	8.83247779564787	0.0665382687980334	0.102428034302816	1.01806279338354	1.01806279338354	41.7681281354911	PsoOvis1B011543	protein_coding,protein_coding
PsoOvis1B014610T1	4.70569632528045e-10	1.46489420953963e-07	6.31738911594203	1.01425224715472	2.46556010152651	12.6740034260773	0.916835925087143	-0.0403586083240323	0.626225506200447	0.626225506200447	79.7487010864686	PsoOvis1B014610	Laminin subunit beta-1,Laminin subunit beta-1,protein_coding
PsoOvis1B005609T1	5.43571009131071e-10	1.65369125641557e-07	-0.738991794634262	0.119077373421268	10.0469969376576	0.180847966794119	4.54541593169529e-05	0.0212236771320452	0.00854789268604381	0.0212236771320452	0.599157918386334	PsoOvis1B005609	pancreatic triacylglycerol lipase-like
PsoOvis1B008976T2	6.9377249493494e-10	2.06374191493314e-07	0.415756712042249	0.0674108762628453	8.70253485633157	0.0540415316349778	0.000165436471137558	0.00256636171951634	0.00665090288664939	0.00665090288664939	1.33399819277476	PsoOvis1B008976	Der f 25 allergen,Der f 25 allergen
PsoOvis1B009154T6	1.00354696791182e-09	2.85818717286546e-07	1.47838247832006	0.242006871245995	7.75056720079032	0.725965216537463	0.0692287179137766	0.0186222706816369	0.00708879165644602	0.0186222706816369	2.7863615662437	PsoOvis1B009154	myosin heavy chain, muscle-like isoform X13,myosin heavy chain, muscle-like isoform X4,myosin heavy chain, muscle-like isoform X1,myosin heavy chain, muscle-like isoform X13,myosin heavy chain, muscle-like isoform X8,myosin heavy chain, muscle-like isoform X13,myosin heavy chain, muscle-like isoform X3,myosin heavy chain, muscle-like isoform X11
PsoOvis1B010364T1	9.91640312004817e-10	2.85818717286546e-07	-0.418983989416069	0.0685650685259895	8.09887999351213	0.0580182675412561	0.000345653132548246	0.00634683752389576	0.0067060998004122	0.0067060998004122	0.747951179666295	PsoOvis1B010364	protein_coding
PsoOvis1B004734T2	1.78144008234196e-09	4.86660345759785e-07	-0.907759436405423	0.150876398266053	6.61724068841531	0.27452458337941	0.0200490201614687	0.0140965111691363	0.0134625049224273	0.0140965111691363	0.533012238270985	PsoOvis1B004734	Sentrin-specific protease 7,protein_coding
PsoOvis1B007209T2	1.75388697734607e-09	4.86660345759785e-07	1.21688171156658	0.202170019173646	7.25949909866849	0.493287589966769	0.00294017395439349	0.058368901024615	0.00858081109346136	0.058368901024615	2.32443762357407	PsoOvis1B007209	acid phosphatase type 7,acid phosphatase type 7
PsoOvis1B014265T1	1.89704228979698e-09	5.07876161824448e-07	0.771941328589039	0.128520099482274	8.17287769005742	0.198588923600264	0.000320508781718876	0.0244556151746814	0.0066719214804487	0.0244556151746814	1.7075659842083	PsoOvis1B014265	der f 7 allergen
PsoOvis1B006661T1	2.41793062847142e-09	6.34635674367027e-07	0.420791641277758	0.0705208976984784	7.79771452544519	0.0570100873044574	0.000450181020552653	0.00441282609655763	0.00700961449774624	0.00700961449774624	1.3386619090987	PsoOvis1B006661	protein_coding
PsoOvis1B010483T1	2.78544790231196e-09	7.17038569622075e-07	-0.800553026392503	0.134687812228876	6.73430099700894	0.21403451253546	0.0129712710743947	0.0142399390701069	0.0121959490379625	0.0142399390701069	0.574129055176022	PsoOvis1B010483	finger 271,finger 271,finger 271,finger 271
PsoOvis1B002783T1	2.88203274273546e-09	7.27903590457676e-07	-0.529844748691331	0.0892267893715965	7.0731341974329	0.0871327303206772	0.00236910508287845	0.00127101117455108	0.00957302482946643	0.00957302482946643	0.692629265270425	PsoOvis1B002783	protein_coding,protein_coding
PsoOvis1B014500T1	3.02532158543843e-09	7.49943606345904e-07	0.540737329661852	0.0911833764923746	7.29183790743335	0.0976963476852102	0.000801265906621055	0.0116703463162041	0.00843286220657751	0.0116703463162041	1.45471580057367	PsoOvis1B014500	chitinase-3-like protein 1
PsoOvis1B008868T1	3.83079235213134e-09	9.32345207738731e-07	-0.479712535385132	0.0814267438356446	7.13689349912657	0.0743563971631041	0.000737168085132606	0.00591178464163583	0.00920830383238092	0.00920830383238092	0.717120499824286	PsoOvis1B008868	transmembrane receptor
PsoOvis1B007848T1	4.08732013701371e-09	9.77015488465456e-07	-0.63167244104406	0.107415955716266	6.4569844654932	0.12841756025648	0.00200291152740681	0.00889026150273256	0.0153043697862513	0.0153043697862513	0.645427770750653	PsoOvis1B007848	acetylcholinesterase-like isoform X1
PsoOvis1B012468T1	4.25238815916211e-09	9.98639787693754e-07	0.459768971006797	0.0782710169688421	7.28010333420249	0.066535131648759	0.000703866873836135	0.00319473267436902	0.00848566127216903	0.00848566127216903	1.37532156050475	PsoOvis1B012468	calcium-binding mitochondrial carrier aralar1
PsoOvis1B002070T1	4.83383331476901e-09	1.0796201738822e-06	1.59672160494212	0.272813576460553	4.1952991281444	0.851761363717561	0.0161803287115028	0.0924514195521012	0.0954605425402939	0.0954605425402939	3.0245522941779	PsoOvis1B002070	protein_coding
PsoOvis1B002783T2	4.83917603712328e-09	1.0796201738822e-06	-0.498941838164822	0.085251166111851	7.11058409574568	0.076805768923928	0.00154582390918732	0.00110777804398908	0.00935581807595831	0.00935581807595831	0.707625607310904	PsoOvis1B002783	protein_coding,protein_coding
PsoOvis1B006790T1	4.79613735128607e-09	1.0796201738822e-06	-1.42713469074606	0.243783989189891	4.76417037676982	0.682330787721659	0.0121131700854523	0.0770327799925529	0.0541274342127379	0.0770327799925529	0.371868721134153	PsoOvis1B006790	protein_coding
PsoOvis1B007866T2	5.40580216617753e-09	1.16713012574923e-06	0.908617556173933	0.15574059275517	5.54423321382188	0.272376594996711	0.00651102258074912	0.02436502239483	0.0298716757668484	0.0298716757668484	1.87724578984241	PsoOvis1B007866	protein_coding,protein_coding
PsoOvis1B010186T2	5.40580216617753e-09	1.16713012574923e-06	0.908617556173933	0.15574059275517	5.54423321382188	0.272376594996711	0.00651102258074912	0.02436502239483	0.0298716757668484	0.0298716757668484	1.87724578984241	PsoOvis1B010186	protein_coding,protein_coding
PsoOvis1B013639T4	5.52104051673713e-09	1.173089656461e-06	6.07887481995318	1.0425716115316	2.34629022941664	11.8856140623107	0.920334550441955	0.0794133736985823	0.710098797315453	0.710098797315453	67.5964145490728	PsoOvis1B013639	inositol-3-phosphate synthase 1-A,protein_coding,inositol-3-phosphate synthase 1-A,inositol-3-phosphate synthase 1-A-like protein,protein_coding
PsoOvis1B008730T1	7.13705586172246e-09	1.49275984007839e-06	0.513584144979276	0.0887376746937439	6.89268248205925	0.0877438804652976	0.00105335594360085	0.00971324189773575	0.0107582064214782	0.0107582064214782	1.42759241866297	PsoOvis1B008730	Der f 8 allergen
PsoOvis1B008512T1	7.25434755401214e-09	1.49394917473856e-06	0.792001125767853	0.13690769383205	6.74723049415373	0.190144288900672	0.0160506571733103	-0.0135949647540507	0.0120649177723051	0.0120649177723051	1.73147448214783	PsoOvis1B008512	Pantothenate kinase 1,Pantothenate kinase 1
PsoOvis1B000662T1	8.71573059859831e-09	1.74132492228115e-06	-0.420782067726915	0.073128646290315	7.56314482629829	0.0577749158316293	0.000523687273336302	0.00529837682099883	0.00749801108904471	0.00749801108904471	0.747019564166938	PsoOvis1B000662	clathrin heavy chain-like
PsoOvis1B008532T1	8.64820014544757e-09	1.74132492228115e-06	1.26399055003438	0.219621557514416	8.54205047320901	0.537181987402938	0.000230266412855271	0.0721201763747319	0.00661597005642827	0.0721201763747319	2.40159112397583	PsoOvis1B008532	protein_coding
PsoOvis1B013005T1	9.3298262505679e-09	1.83660373808973e-06	0.421266118749769	0.0733595764533791	7.54063230203902	0.0587754392885005	0.000514483161144314	0.00640538739704604	0.00755795802498446	0.00755795802498446	1.3391022442765	PsoOvis1B013005	protein_coding
PsoOvis1B005188T1	9.7553086091551e-09	1.89252987017609e-06	0.748968739710148	0.130597730710199	6.06039972123009	0.188753172638887	0.00231856174600414	0.0232650891539763	0.0207632746212795	0.0232650891539763	1.68059108905495	PsoOvis1B005188	protein_coding
PsoOvis1B009258T1	1.52745440682675e-08	2.92092924139755e-06	0.81110703039148	0.143344362470153	7.51441838672095	0.222025511927515	0.0060344199915754	0.0247869893863864	0.0076308581675588	0.0247869893863864	1.75455725940514	PsoOvis1B009258	amino acid transporter,amino acid transporter
PsoOvis1B011942T1	1.55728887824033e-08	2.93603787663734e-06	-0.404947827470334	0.0716071724773519	7.71318652325896	0.0521843677963742	0.000533252303485996	0.0032036788271286	0.00715812842181585	0.00715812842181585	0.755263605067963	PsoOvis1B011942	ras-specific guanine nucleotide-releasing factor 1
PsoOvis1B003895T2	1.72526131886265e-08	3.2075483353188e-06	-0.456964903062901	0.081057925580976	7.45915273970254	0.0705295415487749	0.000552371790812793	0.00930320915842376	0.00779579362045913	0.00930320915842376	0.728517279623172	PsoOvis1B003895	Sphingomyelin phosphodiesterase 4,Sphingomyelin phosphodiesterase 4
PsoOvis1B006488T2	1.9139945130328e-08	3.50968911663796e-06	-0.571911882883088	0.101770913583987	7.14388467571053	0.110553743156926	0.00357712080974582	0.0119588574678332	0.00916983387882576	0.0119588574678332	0.672724691773076	PsoOvis1B006488	protein_coding,protein_coding,protein_coding
PsoOvis1B001771T1	2.02441947477106e-08	3.66201068774128e-06	0.79688169873087	0.142049145775551	9.40171795361922	0.214719684310336	9.48955724296916e-05	0.0301720441509161	0.00724518962109517	0.0301720441509161	1.73734190209204	PsoOvis1B001771	protein_coding
PsoOvis1B002173T2	2.24124741091968e-08	4.00017837900944e-06	-0.397389898833994	0.0710606181852394	7.82415944113038	0.053414458661166	0.000605262707215291	0.0069432862335077	0.00696915447808727	0.00696915447808727	0.759230629575112	PsoOvis1B002173	protein_coding,protein_coding
PsoOvis1B002621T2	2.35928273914292e-08	4.15544194028515e-06	0.381089706993571	0.0682546601832107	9.04487872436446	0.0460882539210069	0.000139478746671089	0.00300982686342026	0.00684856920841727	0.00684856920841727	1.30232516582517	PsoOvis1B002621	dehydrogenase [ubiquinone] flavoprotein 1, mitochondrial,dehydrogenase [ubiquinone] flavoprotein 1, mitochondrial
PsoOvis1B000892T1	2.41699734904994e-08	4.20180863823149e-06	-0.674234657366923	0.120849039204583	6.73462876060436	0.153903100290412	0.00138997915872822	0.0205167562562781	0.0121926017008641	0.0205167562562781	0.626664573626412	PsoOvis1B000892	protein_coding
PsoOvis1B000468T1	2.76686000987563e-08	4.62926956690521e-06	0.526679804275942	0.0948018889240094	10.1459944967073	0.0940023626419163	3.79185851153679e-05	0.013443178630225	0.00882738712224542	0.013443178630225	1.44060998039412	PsoOvis1B000468	fructose-bisphosphate aldolase
PsoOvis1B000534T1	2.75176191146352e-08	4.62926956690521e-06	0.373750227993095	0.0672631335954023	8.60932025407076	0.0455856170968845	0.000160276329823112	0.00443828269444821	0.0066262173817863	0.0066262173817863	1.29571662019875	PsoOvis1B000534	dehydrogenase 1
PsoOvis1B003869T1	2.8012164568902e-08	4.62926956690521e-06	0.490736493594289	0.0883664153105804	7.16973255465258	0.0816170398693763	0.000741433650163537	0.0109715013820994	0.00903032915014457	0.0109715013820994	1.40516202571835	PsoOvis1B003869	alpha-L-fucosidase-like isoform X1,alpha-L-fucosidase-like isoform X1
PsoOvis1B009892T1	2.72849439522368e-08	4.62926956690521e-06	0.399532212311865	0.0718838882748574	7.65016386605328	0.0527336782286799	0.000462342156045731	0.00559500987674871	0.00728859793422254	0.00728859793422254	1.31908013534003	PsoOvis1B009892	Protein mesh
PsoOvis1B005457T3	2.9587850543268e-08	4.83003618746568e-06	0.413437792004235	0.0745758239833928	7.88576606939189	0.0554860180382332	0.00145670154637392	0.00380176805491582	0.00688562873782906	0.00688562873782906	1.33185570925411	PsoOvis1B005457	virus NS1A-binding homolog,protein_coding,virus NS1A-binding homolog
PsoOvis1B008492T1	3.37894173625956e-08	5.44945952790006e-06	-0.40255064693789	0.0729182602043809	7.54886240338931	0.0516767544214663	0.000439848681501605	0.00338846058903918	0.0075357603253491	0.0075357603253491	0.756519593449517	PsoOvis1B008492	protein_coding
PsoOvis1B007423T1	3.90587907900113e-08	6.22429730375109e-06	0.630897040350568	0.114811771879505	6.2470220496469	0.130282396629311	0.00182664856270675	0.0117646939027666	0.0179459658804607	0.0179459658804607	1.54852753925122	PsoOvis1B007423	protein_coding
PsoOvis1B006691T1	4.03041292613294e-08	6.34718910931948e-06	-0.787771437674669	0.143504770227051	6.92264479249413	0.210887494298307	0.00100541736454479	0.0298850112523333	0.0105329690709239	0.0298850112523333	0.579238162984891	PsoOvis1B006691	protein_coding
PsoOvis1B009356T2	4.09245286308634e-08	6.36995046805508e-06	-0.437978332550365	0.0798237832026872	7.2138049527618	0.064690491319848	0.000755081013056224	0.00817365071790471	0.00880267353412818	0.00880267353412818	0.738168289109593	PsoOvis1B009356	non_sense_mediated_decay,KAH7644801.1hypothetical protein HUG17_0339,KAH7644801.1hypothetical protein HUG17_0339
PsoOvis1B000814T1	4.30188969988724e-08	6.61897649686098e-06	-0.455995703807882	0.0832414551706718	7.10199880234358	0.0689860347639799	0.000988834910319066	0.00726917783543889	0.00940487487807737	0.00940487487807737	0.729006860309814	PsoOvis1B000814	protein_coding
PsoOvis1B002875T1	5.00227844175675e-08	7.60914763879045e-06	-0.417384070774827	0.0765669609090462	7.47373204889739	0.0583345152334576	0.00104298007515101	0.00654661551545934	0.0077507691791201	0.0077507691791201	0.748781101987048	PsoOvis1B002875	myotubularin-related 14
PsoOvis1B000071T1	5.08718858449451e-08	7.65136026876893e-06	0.404134976542671	0.0741772183104091	7.67780691333533	0.0531640800256523	0.00102415043400064	0.0041840448736352	0.0072292391404045	0.0072292391404045	1.32329523978	PsoOvis1B000071	kinase-activated kinase 2,kinase-activated kinase 2,kinase-activated kinase 2,protein_coding
PsoOvis1B006212T1	6.12077897288737e-08	9.10363859234115e-06	0.47336269648041	0.0874131179390754	7.89688275532727	0.0763909365511591	0.000345322276237487	0.0111162575055086	0.00687212794622197	0.0111162575055086	1.38834170708686	PsoOvis1B006212	protein_coding
PsoOvis1B004323T1	6.62765876075073e-08	9.74921320564937e-06	0.797234227946708	0.147609088974215	5.63888194133198	0.213136881805885	0.00451879329552486	0.0235589036331625	0.0281638714261716	0.0281638714261716	1.73776648150509	PsoOvis1B004323	protein_coding
PsoOvis1B001878T1	6.94763069701361e-08	1.01088026641548e-05	0.636433021845574	0.118021445360055	7.56072089446829	0.138228971266499	0.000568280594640766	0.0203253117526739	0.00750434899408139	0.0203253117526739	1.55448104173026	PsoOvis1B001878	sulfotransferase family cytosolic 1B member 1-like
PsoOvis1B004451T1	8.46299576330105e-08	1.21812539018869e-05	0.644365921300057	0.12028555783727	6.41568303063728	0.14192457066893	0.00172028969051506	0.0199826334458199	0.0157777445783455	0.0199826334458199	1.56305215842832	PsoOvis1B004451	solute carrier family 15 member 2-like
PsoOvis1B007144T1	8.67640701753216e-08	1.2355572801775e-05	-0.539233028995614	0.10074480170231	6.58853762032814	0.095751976485324	0.00143508791730868	0.00921528535442826	0.0137891846877479	0.0137891846877479	0.688136641654153	PsoOvis1B007144	protein_coding
PsoOvis1B011190T1	1.07389469818057e-07	1.51317415051001e-05	-0.598267958500272	0.112588565311743	6.44934478294883	0.122588787097173	0.00185896589234473	0.01715531166609	0.0153909922466632	0.01715531166609	0.660546505041809	PsoOvis1B011190	protein_coding
PsoOvis1B014757T1	1.129639205869e-07	1.57514066768358e-05	0.362586468011634	0.068354123017325	8.03293402001693	0.0444363957654774	0.000263883544032116	0.00598075611838259	0.00674454565616928	0.00674454565616928	1.28572889116509	PsoOvis1B014757
PsoOvis1B004702T1	1.25886028601747e-07	1.73722719470411e-05	1.04229972140433	0.197228334948736	4.84389009849204	0.334803423457486	0.00813126529856842	0.00297724805846326	0.0502172588614077	0.0502172588614077	2.05950798736574	PsoOvis1B004702	protein_coding
PsoOvis1B014486T5	1.30078079851764e-07	1.77676038458746e-05	-6.08364458886191	1.15248131921116	2.73567055804734	11.2076735164767	1.52286846278637	-1.39230087353631	0.469451323909686	0.469451323909686	0.0147448546506477	PsoOvis1B014486	protein_coding,protein_coding,protein_coding,protein_coding,protein_coding
PsoOvis1B006698T1	1.3373860518373e-07	1.7902249689894e-05	-0.435478002960832	0.0825762426185485	7.39679522984306	0.0650749303328227	0.00065921310076982	0.00956904066672626	0.00800720208222728	0.00956904066672626	0.73944871514846	PsoOvis1B006698	Golgin subfamily A member 4
PsoOvis1B013410T2	1.33506881520934e-07	1.7902249689894e-05	0.489154108393324	0.0927488227418154	6.79562149718789	0.0784102400442066	0.00130927405649405	0.00697662283948864	0.011594242123495	0.011594242123495	1.40362165261324	PsoOvis1B013410	glycerol-3-phosphate acyltransferase 4,glycerol-3-phosphate acyltransferase 4
PsoOvis1B003155T1	1.40674073848224e-07	1.86441896290329e-05	-0.392248768555655	0.0745101651028046	7.49345606382392	0.0505824895697146	0.000636049494808701	0.00489490130479935	0.0076915975606621	0.0076915975606621	0.761941019895986	PsoOvis1B003155	type I inositol 1,4,5-trisphosphate 5-phosphatase-like
PsoOvis1B002311T2	1.42443241518108e-07	1.86935806956999e-05	0.605279739247965	0.115026947127345	10.1947393314486	0.12578650710175	4.09182311437866e-05	0.0198058796170116	0.0089739853589178	0.0198058796170116	1.52127370033194	PsoOvis1B002311	twitchin-like isoform X1,twitchin-like
PsoOvis1B004211T1	1.50829276413571e-07	1.94134682122313e-05	-0.425283155368862	0.0809824946798728	7.14522356992619	0.0610116954714386	0.000674744785838342	0.00776521371327459	0.0091625018810251	0.0091625018810251	0.744692557640905	PsoOvis1B004211	protein_coding
PsoOvis1B004979T1	1.50538649070285e-07	1.94134682122313e-05	-0.496343804539365	0.0945074844371082	6.87353851149563	0.0846251492289392	0.00106030530416894	0.0123371916177764	0.0109106071623963	0.0123371916177764	0.708901061519215	PsoOvis1B004979	polymerase alpha subunit b
PsoOvis1B009140T1	1.87945766477985e-07	2.39604002864219e-05	0.426243205863963	0.0817986802054606	7.12830154777398	0.0589123140470215	0.000780531303912587	0.00472863480041839	0.00925600482112023	0.00925600482112023	1.34372992920599	PsoOvis1B009140	der f 33 allergen
PsoOvis1B005831T2	1.96169982035328e-07	2.47729375426877e-05	5.8076184764049	1.11622059834414	2.21066240925218	10.3038549969282	1.05070105589056	-0.819044447535144	0.818221580361069	0.818221580361069	56.0102311238463	PsoOvis1B005831	protein_coding,protein_coding
PsoOvis1B006382T1	2.05052081197721e-07	2.5494632539883e-05	-0.653638440665272	0.12582798855934	6.03346269264127	0.1373216292069	0.00254680534928439	0.00888902699109317	0.0212022187080498	0.0212022187080498	0.635675133674076	PsoOvis1B006382	transporter 17
PsoOvis1B011835T1	2.05694032146076e-07	2.5494632539883e-05	-0.383101962992421	0.0737569025337352	7.51351732715651	0.0465823940966049	0.000526696977099121	0.00266362787541519	0.00763342402995724	0.00763342402995724	0.76678713496409	PsoOvis1B011835	protein_coding
PsoOvis1B011549T1	2.21390207579696e-07	2.71883423730442e-05	0.382369354046281	0.0738105331630356	9.72654967399822	0.0503994906411049	6.44229787358839e-05	0.00810756922998148	0.00779664774777834	0.00810756922998148	1.30348081952744	PsoOvis1B011549	cytochrome P450 3A4-like
PsoOvis1B002781T2	2.27615017631695e-07	2.76986784183442e-05	0.482764545953736	0.0932834617242656	7.00984762903295	0.0803606471264905	0.00149992014234119	0.0115527862045526	0.00995810357122033	0.0115527862045526	1.39741888845635	PsoOvis1B002781	probable D-lactate dehydrogenase, mitochondrial,probable D-lactate dehydrogenase, mitochondrial isoform X2
PsoOvis1B006794T2	2.34458942968666e-07	2.82744811763834e-05	0.635408760534311	0.122909969442338	6.87052863901504	0.135012582335157	0.0117251377939296	0.00563648026361102	0.010935153088545	0.010935153088545	1.55337780807491	PsoOvis1B006794	ATP-binding cassette sub-family B member 7, mitochondrial,non_sense_mediated_decay
PsoOvis1B014560T1	2.88642107389917e-07	3.44978861564413e-05	-0.425175176515717	0.0828685851081598	7.08590083142309	0.0551672990576401	0.000802754077223299	0.000366145722888418	0.00949804951951919	0.00949804951951919	0.744748296418198	PsoOvis1B014560	protein_coding,protein_coding
PsoOvis1B014053T2	3.08505534783133e-07	3.65456202531595e-05	-0.780860300739546	0.152566145264707	6.12512892470157	0.210854557198434	0.00789997531349603	0.0270146677079016	0.0197401338701428	0.0270146677079016	0.582019622683052	PsoOvis1B014053	pyrokinin-1 receptor-like,pyrokinin-1 receptor
PsoOvis1B003849T1	3.13753024029235e-07	3.68412103478538e-05	-0.446768372528191	0.0873448693411125	6.93377043663428	0.0611842972252129	0.000990096712832204	0.000639532809376486	0.0104535925874918	0.0104535925874918	0.733684457082985	PsoOvis1B003849	protein_coding
PsoOvis1B003219T1	3.22565675997777e-07	3.75466446861412e-05	-0.488780319591042	0.0956561897703618	6.72987458887065	0.0744719240919056	0.00148387737745107	0.00201620243011086	0.0122412825846241	0.0122412825846241	0.712627311183925	PsoOvis1B003219	protein_coding
PsoOvis1B000808T1	3.49580230257746e-07	4.03403531226741e-05	-0.42222249968629	0.0828773755389145	7.53441607884772	0.0617239430238632	0.000609720504788504	0.0096932685595389	0.00757494141168843	0.0096932685595389	0.746274088628945	PsoOvis1B000808	protein-associating with the carboxyl-terminal domain of ezrin-like
PsoOvis1B007157T1	3.64805343608692e-07	4.15847447068572e-05	0.831398148355964	0.163453142278958	7.06311059447994	0.209812874993502	0.0304428466905499	-0.0273853333573192	0.00963254789074808	0.00963254789074808	1.7794089924469	PsoOvis1B007157	signal peptidase complex catalytic subunit SEC11A,protein_coding
PsoOvis1B010071T1	3.66577011460417e-07	4.15847447068572e-05	0.647657568199795	0.127352703620211	7.35023022925234	0.145300551037195	0.00156105340718173	0.0227670132718842	0.00818551850565799	0.0227670132718842	1.56662248308807	PsoOvis1B010071	Collagen alpha-1(IV) chain,Collagen alpha-1(IV) chain
PsoOvis1B006018T1	3.76259835543915e-07	4.23244887276542e-05	0.442201361441236	0.0870373637843721	8.87039364370209	0.0677532164515851	0.000555961436613519	0.0108072926051862	0.0067264796327458	0.0108072926051862	1.35867590594444	PsoOvis1B006018	glutamine synthetase-like isoform X2,glutamine synthetase-like isoform X2
PsoOvis1B005648T2	4.10016823053867e-07	4.53593817636287e-05	0.963538420313967	0.190262903387894	7.87340749115354	0.290615954934199	0.0473987618161974	-0.0322811759313751	0.00690119679218925	0.00690119679218925	1.95008690724758	PsoOvis1B005648	protein_coding,protein_coding,protein_coding
PsoOvis1B013661T1	4.0973874049836e-07	4.53593817636287e-05	0.7735761935052	0.152748549364287	5.48276667072347	0.181021040631848	0.00398301166371016	-0.00211425855814803	0.0310151673356311	0.0310151673356311	1.70950209820604	PsoOvis1B013661	lambda-crystallin-like homolog
PsoOvis1B013709T1	4.17953591016559e-07	4.58584161421939e-05	-0.372645613317291	0.0736367421038237	7.54394919110647	0.0474270377368275	0.000584582105447536	0.00662493264385454	0.00754897257605003	0.00754897257605003	0.772364835134623	PsoOvis1B013709	phospholipase c 1
PsoOvis1B000598T3	4.25766016208115e-07	4.63358040078197e-05	-0.635732936179308	0.125711925605712	7.03264007065542	0.140211095730344	0.00793422302319816	0.0157710093360461	0.00981693046896141	0.0157710093360461	0.643613754884365	PsoOvis1B000598	atrial natriuretic peptide receptor 1-like,atrial natriuretic peptide receptor 1-like,atrial natriuretic peptide receptor 1-like,atrial natriuretic peptide receptor 1-like
PsoOvis1B000557T1	4.37740852158941e-07	4.72548310241902e-05	0.398457280400397	0.0788748290583744	7.24332906717989	0.0528223710890684	0.000674225397529121	0.00581566184977591	0.00865763259095255	0.00865763259095255	1.31809767322186	PsoOvis1B000557	dehydrogenase [ubiquinone] flavoprotein 2, mitochondrial
PsoOvis1B004426T1	4.49022018832522e-07	4.80848699527372e-05	0.743677934689605	0.147353235416862	6.54298564675643	0.19197263234864	0.0127147081065614	0.0198547558751643	0.0143140268005577	0.0198547558751643	1.67443913373892	PsoOvis1B004426	troponin C,protein_coding,troponin C
PsoOvis1B002391T1	4.53875433887709e-07	4.82188615715942e-05	0.435559275106545	0.0863373950621572	7.14387978332725	0.0623975075935863	0.00201135798791782	0.00484357070481293	0.0091698606912607	0.0091698606912607	1.35243501632786	PsoOvis1B002391	Uroporphyrinogen decarboxylase
PsoOvis1B010111T1	4.590387032357e-07	4.83520018480555e-05	0.33956314015377	0.0673377327881797	8.49911841292142	0.0376607308055968	0.000188826001479629	0.00364841519885783	0.00661272938409881	0.00661272938409881	1.26537337055601	PsoOvis1B010111	low-density lipoprotein receptor-related protein 2
PsoOvis1B011179T3	4.62352923692746e-07	4.83520018480555e-05	1.04539309768593	0.207365318435583	6.09229815570338	0.346068366743758	0.0442472345759571	-0.021479299404781	0.0202533283588787	0.0202533283588787	2.06392865002988	PsoOvis1B011179	calcium-transporting ATPase sarcoplasmic/endoplasmic reticulum type-like isoform X1,protein_coding,protein_coding,protein_coding
PsoOvis1B004119T1	4.80087084887893e-07	4.90568375443461e-05	-0.454633528193323	0.0903107006403996	7.09322882839186	0.0717947206674439	0.000962396294015541	0.0112716376812243	0.00945544449012302	0.0112716376812243	0.729695505029257	PsoOvis1B004119	reticulum resident 29
PsoOvis1B008973T1	4.74141501936059e-07	4.90568375443461e-05	0.402626899241355	0.0799419354041903	7.40648814936141	0.0551980373699369	0.00161381402706241	0.00659307518809294	0.0079722555271892	0.0079722555271892	1.32191269614842	PsoOvis1B008973	protein_coding,protein_coding
PsoOvis1B013639T3	4.76533024509451e-07	4.90568375443461e-05	1.62507268299011	0.322721396086557	5.59976265888878	0.905397499617799	0.127358742832975	0.0140651723140145	0.0288649064051099	0.0288649064051099	3.08457704792291	PsoOvis1B013639	inositol-3-phosphate synthase 1-A,protein_coding,inositol-3-phosphate synthase 1-A,inositol-3-phosphate synthase 1-A-like protein,protein_coding
PsoOvis1B002478T1	4.99479664256755e-07	5.06517786798555e-05	0.724613538928936	0.144158305309861	10.9679909312573	0.18245737462751	2.00892018653591e-05	0.0311523362828514	0.0122648455336863	0.0311523362828514	1.65245792583728	PsoOvis1B002478	2 allergen Lep d
PsoOvis1B001816T2	5.62250438739631e-07	5.61663012908112e-05	0.784173229781767	0.156717041377367	6.89604919401622	0.205562172285543	0.0261082672271306	0.000246577764910515	0.0107320793599825	0.0107320793599825	1.72210514386028	PsoOvis1B001816	dnaJ homolog subfamily A member 1,protein_coding,protein_coding
PsoOvis1B002488T1	5.61214639948282e-07	5.61663012908112e-05	0.367146306769408	0.0733689902447266	7.54580329904082	0.0418919701061746	0.000530540125754417	0.00128576854155747	0.00754397296854176	0.00754397296854176	1.28979904528533	PsoOvis1B002488	cell adhesion molecule
PsoOvis1B001965T1	6.62801101734275e-07	6.57204114652963e-05	0.534188375456637	0.107440245720522	7.60215813829881	0.0994592538224843	0.000598096328414799	0.0167170132723144	0.00739981132721572	0.0167170132723144	1.44812724478543	PsoOvis1B001965	protein_coding
PsoOvis1B003800T1	6.93794557073038e-07	6.82877495660271e-05	1.01948605597644	0.205413463437089	7.7707979008522	0.362439174652584	0.000433643897573768	0.0628583925442565	0.00705369990823282	0.0628583925442565	2.02719666472257	PsoOvis1B003800	lipase-related 2-like
PsoOvis1B002664T2	7.09402818697654e-07	6.85123022020185e-05	-1.07730486393661	0.2172523629338	6.19861149512489	0.404814037998828	0.0320212034970459	0.0387766803034337	0.0186368163302156	0.0387766803034337	0.473913326713838	PsoOvis1B002664	pore complex Nup133-like,pore complex nup133,pore complex Nup133-like
PsoOvis1B007738T1	7.11430599587671e-07	6.85123022020185e-05	-0.765939556906488	0.154478827889207	6.86690079764443	0.204635471369459	0.00109447371431535	0.0347010886847196	0.0109649467667995	0.0347010886847196	0.588070262397482	PsoOvis1B007738	exocytosis transmembrane
PsoOvis1B011351T2	7.11210867456444e-07	6.85123022020185e-05	0.366237799811034	0.0738639238551794	9.8841940388103	0.0423651674343135	4.54911843244067e-05	0.00261217085465706	0.0081383276866012	0.0081383276866012	1.2889870770618	PsoOvis1B011351	ATP synthase subunit beta, mitochondrial,ATP synthase subunit beta, mitochondrial
PsoOvis1B006820T4	8.07466785785739e-07	7.72053599609136e-05	0.646163231392617	0.130973173334182	7.11824416207554	0.145842843040995	0.00150461328542158	0.0242263449144169	0.00931242679589388	0.0242263449144169	1.56500062291579	PsoOvis1B006820	ABC transporter G family member 20,protein_coding,protein_coding,ABC transporter G family member 20
PsoOvis1B001993T1	8.18949913739715e-07	7.77479684065236e-05	-1.08385142966361	0.219812644582497	4.63053050868535	0.368747513610712	0.010937779600845	0.00947139181859868	0.061538618476682	0.061538618476682	0.471767706108126	PsoOvis1B001993	protein_coding
PsoOvis1B010099T1	8.26825334440223e-07	7.79428445550481e-05	0.681386960361683	0.138242458183024	11.0580950850373	0.162219629618663	1.63170361171517e-05	0.0286501488306106	0.0127922399258517	0.0286501488306106	1.60368074114183	PsoOvis1B010099	cysteine proteinase-1 preproenzyme, partial
PsoOvis1B004336T3	8.77139100661314e-07	8.0420438366112e-05	0.662239258339968	0.134673418979893	6.43227512463695	0.153332566321682	0.00363912617442743	0.0235662684951733	0.0155852015084345	0.0235662684951733	1.58253703051905	PsoOvis1B004336	abc transporter sub-family b,abc transporter sub-family b,multidrug resistance protein 1-like isoform X1
PsoOvis1B006507T1	8.71301712900998e-07	8.0420438366112e-05	0.358042334650005	0.0727923751469696	7.59659569147707	0.0436174650379543	0.00053471671473733	0.00591424705709547	0.00741337810456841	0.00741337810456841	1.28168553357233	PsoOvis1B006507	delta-1-pyrroline-5-carboxylate synthase
PsoOvis1B009180T1	8.70356546775036e-07	8.0420438366112e-05	-0.484967239009729	0.0985927886866401	6.90416152841478	0.0822226124510253	0.000997029094601876	0.0135837778769108	0.0106699671317689	0.0135837778769108	0.714513294988583	PsoOvis1B009180	P subunit p30
PsoOvis1B009489T1	8.6960169250006e-07	8.0420438366112e-05	0.338418421121299	0.0687973558931264	8.00228522716162	0.0376171900826196	0.000332301193014203	0.00374155100242265	0.00676731307381405	0.00676731307381405	1.2643697471775	PsoOvis1B009489	cystathionine gamma-lyase-like
PsoOvis1B009111T1	8.90625245690118e-07	8.05534428297833e-05	0.603806201627949	0.122865110493158	9.49335695176807	0.127489581189107	8.17029303495027e-05	0.0225620501343946	0.00738123011465857	0.0225620501343946	1.51972069739966	PsoOvis1B009111	protein_coding
PsoOvis1B012680T1	8.89169552689286e-07	8.05534428297833e-05	0.410981250833523	0.0836227977237992	9.22287389545763	0.0590630033199928	9.71703173761158e-05	0.010391988131357	0.00702081375015744	0.010391988131357	1.32958982881059	PsoOvis1B012680	delta3,5-Delta2,4-dienoyl-CoA isomerase, mitochondrial
PsoOvis1B002606T1	9.01428689590931e-07	8.09833854957329e-05	-0.343990549837467	0.0700303646778086	7.83401204505116	0.0399918528937353	0.000401583521399867	0.0052146707042134	0.00695479444396042	0.00695479444396042	0.787859046787721	PsoOvis1B002606	protein_coding
PsoOvis1B005964T1	9.29784403145738e-07	8.29739601367256e-05	-0.425437074123167	0.0867186747510257	6.97118021097573	0.0604904668351476	0.00107662197231985	0.00666269755718438	0.0102035708535414	0.0102035708535414	0.744613111858284	PsoOvis1B005964	protein_coding
PsoOvis1B013626T1	9.37859410435863e-07	8.31403050867183e-05	-5.23143143988886	1.06671429496734	1.92256853938449	8.28238132264987	0.606030990738681	-0.51600742877296	1.10078808989282	1.10078808989282	0.0266184165075127	PsoOvis1B013626	protein_coding
PsoOvis1B007320T2	9.91849322124681e-07	8.73479935918486e-05	-6.02255491007189	1.23078863619535	2.33207611205007	11.3602965842196	1.55149224486654	-0.952809381403654	0.720768755614864	0.720768755614864	0.0153826203480106	PsoOvis1B007320	glypican-6-like isoform X1,glypican-6-like isoform X1
PsoOvis1B012670T1	1.03738140299695e-06	9.07607023563214e-05	-0.663124985558567	0.135763533469425	6.33902152086562	0.154038508365738	0.00223200484051862	0.0254156006896368	0.0167161807087918	0.0254156006896368	0.631508918796094	PsoOvis1B012670	f-box only 33-like
PsoOvis1B002196T1	1.06200031683953e-06	9.23112742935967e-05	0.704695399523377	0.144411073821569	10.5941513166114	0.174004151723583	2.40029609520244e-05	0.0312578344024961	0.0104249866669546	0.0312578344024961	1.62980052386541	PsoOvis1B002196	cysteine proteinase-1 preproenzyme, partial
PsoOvis1B000490T2	1.12901132240205e-06	9.75028745914437e-05	0.381827243290992	0.0784409010801467	8.72481068085755	0.0510672323544664	0.00257084574551954	0.00659117830286391	0.0066586166978785	0.0066586166978785	1.30299111227437	PsoOvis1B000490	and wd repeat-containing 3,and wd repeat-containing 3
PsoOvis1B000340T2	1.21094700897146e-06	0.000103908568346743	0.329513216845104	0.067887148312192	8.20805986060512	0.0339766406948129	0.000254612203572685	0.00149907863658999	0.00665838515536965	0.00665838515536965	1.25658931420392	PsoOvis1B000340	dehydrogenase [ubiquinone] flavoprotein subunit, mitochondrial-like,dehydrogenase [ubiquinone] flavoprotein subunit, mitochondrial-like
PsoOvis1B008955T1	1.22186925875822e-06	0.00010417797387094	0.600909800114583	0.123846378225401	7.07755897677743	0.126733286841584	0.00083001631679092	0.0221768717825328	0.00954693218874064	0.0221768717825328	1.51667271730743	PsoOvis1B008955	protein_coding
PsoOvis1B004203T1	1.23347920548285e-06	0.000104502231927806	0.896740760206616	0.184888044382203	7.47860474261309	0.282263504051354	0.000540734134644151	0.050734649298569	0.00773596717984574	0.050734649298569	1.8618550503862	PsoOvis1B004203	gamma-glutamyltranspeptidase 1
PsoOvis1B002301T1	1.33964483071324e-06	0.000112078035649547	0.568912069318718	0.117695063398101	6.80442391027804	0.113720836322892	0.00144543331162256	0.0193327586108018	0.0115122104344449	0.0193327586108018	1.48340451920645	PsoOvis1B002301	aquaporin-10-like protein 2,aquaporin-10-like protein 2
PsoOvis1B011686T1	1.33277376108959e-06	0.000112078035649547	-0.443874522289383	0.0918081869394898	7.29621599946569	0.0692218692882277	0.00060874346053701	0.0120343713231375	0.00841342448285588	0.0120343713231375	0.735157605394863	PsoOvis1B011686	Endoplasmic reticulum mannosyl-oligosaccharide 1,2-alpha-mannosidase
PsoOvis1B007065T1	1.43643231097332e-06	0.000119429086426639	-0.905923330283916	0.187955503767975	5.85681699515503	0.288601849781817	0.003463056176013	0.0495278509189967	0.0242424350470517	0.0495278509189967	0.533691030420955	PsoOvis1B007065	protein_coding
PsoOvis1B001378T1	1.46209013840667e-06	0.000119444834665166	-0.658270575970716	0.136674197048707	5.83370505992067	0.142480330093804	0.0033627059084687	0.0122426500129803	0.0246570482998945	0.0246570482998945	0.633637411827819	PsoOvis1B001378	protein_coding
PsoOvis1B002923T1	1.46339107164852e-06	0.000119444834665166	-0.434327383875202	0.0901810548604975	6.86638624870021	0.0628341887609176	0.00122974313514546	0.00657288917204788	0.0109691908484826	0.0109691908484826	0.740038696507762	PsoOvis1B002923	spindle assembly checkpoint MAD1
PsoOvis1B007822T1	1.45943208382298e-06	0.000119444834665166	-0.334604266769547	0.0694673622792032	7.91630506343057	0.0380333476135606	0.000388896464149913	0.00516778230015624	0.00684967516889518	0.00684967516889518	0.793001628215163	PsoOvis1B007822	serum response factor homolog
PsoOvis1B003807T1	1.50842493127265e-06	0.000122374400787974	0.343356384659325	0.0713821376223308	7.69218505027478	0.0373458267728916	0.000443426265446454	0.00202875461829685	0.0071996880918536	0.0071996880918536	1.26870476497903	PsoOvis1B003807	aldo-keto reductase family 1 member b10
PsoOvis1B004684T1	1.5629724333579e-06	0.0001260358373068	0.410135881921005	0.0853914088940996	7.00079370952707	0.0580204768040734	0.000922616720939778	0.00852368866948165	0.0100149223484392	0.0100149223484392	1.32881096381865	PsoOvis1B004684	XP_027201102.1uncharacterized protein LOC113795114
PsoOvis1B009378T1	1.62313608512615e-06	0.000129678714374704	0.364965603937711	0.076106713275797	7.38313860233748	0.0455952355929914	0.000630628686433873	0.00641345628319867	0.00805771902203268	0.00805771902203268	1.28785092480271	PsoOvis1B009378	alpha-aminoadipic semialdehyde synthase
PsoOvis1B009732T1	1.62752308493578e-06	0.000129678714374704	0.490608390464083	0.102318698047904	11.4679654248805	0.0840568799718761	1.05033041931857e-05	0.0147993743629925	0.015693170651134	0.015693170651134	1.40503726084612	PsoOvis1B009732	muscle-specific protein 20
PsoOvis1B002667T2	1.65175529250828e-06	0.000129714350514678	5.4904210804847	1.14576142458341	2.05207706090134	9.15973261823584	1.00506760873137	-0.85967320132311	0.964086254363733	0.964086254363733	44.9553552622527	PsoOvis1B002667	protein_coding,protein_coding,protein_coding
PsoOvis1B004750T1	1.64487362694902e-06	0.000129714350514678	-0.696442009587227	0.145310708316513	6.49841049080513	0.170847684157104	0.00140874214157203	0.030264060785598	0.0148295675629105	0.030264060785598	0.617092211189585	PsoOvis1B004750	repeat 19, mitochondrial
PsoOvis1B006001T1	1.65704123248244e-06	0.000129714350514678	-0.455525801324014	0.0950735288758478	6.72809245937163	0.0692523710348838	0.00129886253928514	0.00745269287736313	0.0122596013000749	0.0122596013000749	0.729244344961103	PsoOvis1B006001	protein_coding
PsoOvis1B002335T2	1.68885602722551e-06	0.000131436202211864	1.08878278716183	0.227422775039082	4.99035240133483	0.417699729613739	0.0199388300687852	0.0576428478409302	0.0439098202740215	0.0576428478409302	2.12694508783354	PsoOvis1B002335	protein_coding,protein_coding
PsoOvis1B003827T3	1.74754398281304e-06	0.000135217478346447	1.1105179876124	0.2322957519212	5.48423420836174	0.434728639875973	0.0348811710231765	0.0460608035177769	0.0309873824233537	0.0460608035177769	2.15923158793002	PsoOvis1B003827	isomerase and kinase domain containing,isomerase and kinase domain containing,isomerase and kinase domain containing
PsoOvis1B004458T2	1.87219629641606e-06	0.000144029997838077	0.495261816900317	0.103899222934905	6.65179450110652	0.0865393384155938	0.00306657335275373	0.0131259994369619	0.0130759378137962	0.0131259994369619	1.4095765385643	PsoOvis1B004458	epidermal growth factor receptor kinase substrate 8 1,Epidermal growth factor receptor kinase substrate 8
PsoOvis1B013732T1	1.93499600245423e-06	0.000148010608507727	0.321746707835765	0.0675924637537511	8.86812132577359	0.0317752393907682	0.00012792605720983	0.00077076918006787	0.00672518567724341	0.00672518567724341	1.24984284997502	PsoOvis1B013732	3-bisphosphoglycerate-independent phosphoglycerate mutase
PsoOvis1B014061T1	1.98296018859818e-06	0.000150817642525995	-0.387539219284022	0.0814987878754126	7.14526037733553	0.0505832791338636	0.000800778158374438	0.00610832832772908	0.00916230047936782	0.00916230047936782	0.764432372576693	PsoOvis1B014061	glucose-fructose oxidoreductase domain-containing protein 2
PsoOvis1B009841T1	2.02054705522894e-06	0.000152808151871721	-0.40707827871621	0.0856761900096842	6.98165282923099	0.0577611839125872	0.000874237959489485	0.00918497005528767	0.0101363763423738	0.0101363763423738	0.754149118103945	PsoOvis1B009841	protein_coding
PsoOvis1B012283T1	2.15779317145231e-06	0.000162270895466633	0.588482725076848	0.124203440518725	6.54890278285877	0.122405368878188	0.00141087472791809	0.0217288672271147	0.0142455909801914	0.0217288672271147	1.50366451933762	PsoOvis1B012283	protein_coding
PsoOvis1B000845T1	2.1714360780686e-06	0.000162384599670538	0.563969859215066	0.11906193376553	9.53132823959277	0.112429493517304	7.16402977686853e-05	0.0211919758102124	0.00744196493875691	0.0211919758102124	1.47833154564842	PsoOvis1B000845	I 1
PsoOvis1B002840T1	2.21359284223199e-06	0.000164617521033985	-0.501174843119514	0.105892210720611	6.48575448669787	0.0850867577805741	0.00184439240652457	0.0103229710532424	0.0149753480304229	0.0149753480304229	0.706531190813656	PsoOvis1B002840	hydrogen exchanger 9B2-like
PsoOvis1B001445T1	2.41320609625825e-06	0.000178470590080182	-0.363905353852716	0.0771749673139682	8.25487172399249	0.0426920081060831	0.00229089326843751	0.00141395190316533	0.00664307010143059	0.00664307010143059	0.777058245015785	PsoOvis1B001445	casein kinase I-like,non_sense_mediated_decay,non_sense_mediated_decay
PsoOvis1B000343T1	2.49949687053366e-06	0.000183836621477822	-0.445344522299349	0.0945897134389172	6.74094053505242	0.0627320103393766	0.00129242044424833	0.00274818865170932	0.0121284003884364	0.0121284003884364	0.734408915425007	PsoOvis1B000343	protein_coding
PsoOvis1B001569T1	2.52298641540885e-06	0.000184550252222201	0.483364908076349	0.102706729163302	7.1737072131708	0.082750896966406	0.00330700521978633	0.0125160031033494	0.00900926397626656	0.0125160031033494	1.39800053040566	PsoOvis1B001569	fibrillin-2 like,fibrillin-2 like
PsoOvis1B004464T2	2.56439613290233e-06	0.000186559818668645	0.470878212232513	0.100124185760345	10.600837615039	0.0785477103155931	0.00213625191172298	0.0129010269495352	0.0104534425893444	0.0129010269495352	1.3859528829386	PsoOvis1B004464	partial,protein_coding,protein_coding,protein_coding
PsoOvis1B011600T1	2.6406545157251e-06	0.000191069196472953	1.061251627101	0.225944484598029	6.17504207980951	0.399137596951681	0.00272267865615571	0.0738536865242475	0.0189836757719074	0.0738536865242475	2.08674111347094	PsoOvis1B011600	membrane 2
PsoOvis1B009884T1	2.67360631092729e-06	0.000192413409021896	-0.447357438199114	0.0952955161756414	6.73477383959689	0.0706696121552049	0.00143073262556965	0.0118580285014087	0.0121911204792033	0.0121911204792033	0.733384948112979	PsoOvis1B009884	resistant to fluoxetine 6-like
PsoOvis1B010682T1	2.82912651388467e-06	0.000201439827206703	0.315355583479274	0.0673426524124065	8.68516457555199	0.0322437621812029	0.000157174234364366	0.00285409948030644	0.00664537501654294	0.00664537501654294	1.2443183047371	PsoOvis1B010682	Malate dehydrogenase, mitochondrial
PsoOvis1B013957T1	2.82249800185129e-06	0.000201439827206703	-0.317044536207049	0.0676963720384603	8.24595275145236	0.0312874221740689	0.000228446942775273	0.00118686654778245	0.00664575123797918	0.00664575123797918	0.802712608477771	PsoOvis1B013957	protein_coding
PsoOvis1B000017T1	2.98223395520609e-06	0.000211217903303644	0.546048266583393	0.116875777930493	6.83570768334564	0.105842549791849	0.00118464338335223	0.0193052778169347	0.011230293300734	0.0193052778169347	1.46008085807802	PsoOvis1B000017	neprilysin-1-like isoform X2
PsoOvis1B013510T1	3.10089663975129e-06	0.000218466328524793	-0.539403648427349	0.115652061688961	6.23868230640461	0.0918309660347101	0.00200022385752928	0.00367987270958325	0.0180628752018315	0.0180628752018315	0.688055264414319	PsoOvis1B013510	protein_coding
PsoOvis1B012437T1	3.16312525611942e-06	0.000221683741771804	0.314278274908559	0.0674426614289779	8.77910310094609	0.0326055467081493	0.000142397559738628	0.00357547304563547	0.006680371311197	0.006680371311197	1.24338947753704	PsoOvis1B012437	very long-chain specific acyl-CoA dehydrogenase, mitochondrial-like
PsoOvis1B008008T2	3.33974800823171e-06	0.000232843056448905	5.36092221829089	1.15319988697067	1.98731408870768	8.6989776981047	0.964463542757287	-0.868049056588255	1.03034142620646	1.03034142620646	41.0958901770265	PsoOvis1B008008	protein Wnt-10a,protein Wnt-7b isoform X2
PsoOvis1B000233T1	3.60226515126462e-06	0.000248085932182958	-0.78823207756728	0.170130516446463	7.16205800379531	0.20293368507458	0.0343452919185196	-0.0136693636150551	0.0090712970209909	0.0090712970209909	0.579053246834569	PsoOvis1B000233	mrna-decapping enzyme,protein_coding,non_sense_mediated_decay
PsoOvis1B004666T1	3.5910894511194e-06	0.000248085932182958	-0.473222709174776	0.102125319398387	6.54509948716399	0.0727163887302401	0.00135479725287477	0.00556328898040768	0.0142895740404592	0.0142895740404592	0.720353664669807	PsoOvis1B004666	---NA---
PsoOvis1B007465T1	3.6139815311278e-06	0.000248085932182958	-0.442479332014445	0.0955177542662529	6.77947711727754	0.0696847574340665	0.00132500917554399	0.0123604528945584	0.0117476477530919	0.0123604528945584	0.735868899762713	PsoOvis1B007465	ATM interactor
PsoOvis1B006716T1	3.72784379081424e-06	0.000254596515223671	0.485135407652768	0.104871329698623	6.54507663594561	0.0838045040788344	0.00129376180226086	0.0152032318868752	0.0142898383559906	0.0152032318868752	1.39971723329626	PsoOvis1B006716	carrier organic anion transporter family member 5a1
PsoOvis1B013195T1	3.81395139432287e-06	0.000259155093220335	-0.494002892572744	0.106897611589069	6.52769758091524	0.086924176597208	0.0020070241089062	0.015133624936265	0.0144909642772061	0.015133624936265	0.710052255630679	PsoOvis1B013195	finger Y-chromosomal 1-like
PsoOvis1B005235T2	3.90239439037005e-06	0.000263825511664109	6.0061997471293	1.30102487740998	2.39443224693615	10.8542202493147	1.86394864956141	-1.82408661382399	0.675049947898059	0.675049947898059	64.2756213783895	PsoOvis1B005235	low-density lipoprotein receptor-related 4,low-density lipoprotein receptor-related 4,low-density lipoprotein receptor-related 4,low-density lipoprotein receptor-related 4,low-density lipoprotein receptor-related 4
PsoOvis1B001345T1	4.01900197171981e-06	0.000270343519565032	-0.348275623033042	0.0755413475831984	10.0302850372502	0.042201512464213	5.66970963313311e-05	0.00720922738429015	0.00850304569569705	0.00850304569569705	0.785522430369641	PsoOvis1B001345	synthase lipid-binding, mitochondrial,synthase lipid-binding, mitochondrial
PsoOvis1B004569T2	4.15508462808128e-06	0.00027809981415748	0.31470796157004	0.0683632000741995	8.40211599724235	0.0336513466042351	0.000395444441343916	0.00452832591061092	0.00661484624523363	0.00661484624523363	1.24375985896097	PsoOvis1B004569	isocitrate dehydrogenase [NAD] subunit alpha, mitochondrial,isocitrate dehydrogenase [NAD] subunit alpha, mitochondrial
PsoOvis1B005270T1	4.1872895251061e-06	0.00027886098300035	-0.320260270874944	0.0695936152132437	7.88539059838515	0.0337211527062207	0.000378813886781072	0.00331013658316056	0.00688609303089247	0.00688609303089247	0.800925372793901	PsoOvis1B005270	carbohydrate sulfotransferase 11,carbohydrate sulfotransferase 11
PsoOvis1B005913T1	4.42353608503385e-06	0.000293135911060708	0.332196007919553	0.0723672258770969	7.61727778715058	0.035728988692997	0.000491868539438057	0.00278654694767504	0.00736365453228209	0.00736365453228209	1.25892820281388	PsoOvis1B005913	dehydrogenase [ubiquinone] 1 beta subcomplex subunit 7
PsoOvis1B004045T1	4.47789098147265e-06	0.000295276101862034	0.579623789131901	0.12633829157924	7.80246646990409	0.119942757781281	0.000492116875716099	0.0234499290030255	0.00700213704450742	0.0234499290030255	1.49445948836104	PsoOvis1B004045	inactive pancreatic lipase-related protein 1
PsoOvis1B000921T2	4.54419304877181e-06	0.000295284311411939	0.551037910216744	0.120187970168852	8.704449031908	0.108427011356781	0.000173056325138414	0.0214946659348249	0.00665153814143705	0.0214946659348249	1.46513937410007	PsoOvis1B000921	Der f 16-like allergen, partial,gelsolin-like allergen Der f 16
PsoOvis1B006193T1	4.53679007407382e-06	0.000295284311411939	0.779697953571952	0.170048830043665	5.20823182341667	0.203581970840916	0.00636637769544214	0.0201377488040938	0.0370085292033865	0.0370085292033865	1.71677140747053	PsoOvis1B006193	protein_coding
PsoOvis1B012983T1	4.51825787225647e-06	0.000295284311411939	-0.348448051274682	0.0759808774073326	7.36846835059979	0.0430807647815646	0.000546002206696407	0.0077739371063381	0.00811363839068575	0.00811363839068575	0.785428551792548	PsoOvis1B012983	protein_coding
PsoOvis1B001520T2	5.15579038315747e-06	0.00033340777811085	0.404709433901983	0.0887842610971848	8.23139400097101	0.0585960917890672	0.000509366980560849	0.0113146005472988	0.00665036708570066	0.0113146005472988	1.32382225902696	PsoOvis1B001520	nadp-dependent malic enzyme,nadp-dependent malic enzyme
PsoOvis1B002269T1	5.20975168497502e-06	0.000335277577187863	-0.390294584229824	0.0856630745080936	7.19514724526191	0.0488345646644946	0.0021097954910992	0.00180971190984527	0.00889744801016959	0.00889744801016959	0.762973796779834	PsoOvis1B002269	IP6K3 kinase,protein_coding,IP6K3 kinase
PsoOvis1B001958T1	5.5466279334887e-06	0.000355249576639616	0.310304442953055	0.068304262981665	8.07514192038989	0.031058799067384	0.000279495678164149	0.00243568541241367	0.00671871283403852	0.00671871283403852	1.23996933534184	PsoOvis1B001958	Aspartate aminotransferase, cytoplasmic
PsoOvis1B000328T1	5.98837596094668e-06	0.000378651948542466	-0.3721992941626	0.0822212933112063	7.13104610064893	0.0496721036610623	0.000791738057986107	0.00934877355266503	0.00924071719153449	0.00934877355266503	0.7726038146406	PsoOvis1B000328	protein_coding
PsoOvis1B012987T3	5.99687831249088e-06	0.000378651948542466	-0.360379604370646	0.079615521033494	7.4006001725574	0.0456705961600906	0.0015145532043351	0.00687114477839954	0.00799339357981699	0.00799339357981699	0.778959591521907	PsoOvis1B012987	F-box/LRR-repeat protein 20-like isoform X5,F-box/LRR-repeat protein 20-like isoform X5,F-box/LRR-repeat protein 20-like isoform X5
PsoOvis1B014550T2	5.9802330908573e-06	0.000378651948542466	0.421638719615187	0.0931368718678911	8.34973504231176	0.0637431352452236	0.00439193462936172	0.00861978072264223	0.00662142694849401	0.00861978072264223	1.33944813518055	PsoOvis1B014550	protein_coding,protein_coding,protein_coding,protein_coding
PsoOvis1B009680T1	6.13491149814996e-06	0.000385548945137255	0.715299756136827	0.158193162598398	5.41225977816352	0.156671706571389	0.00515055894927775	-0.00118107865856941	0.0323870560900469	0.0323870560900469	1.6418243124296	PsoOvis1B009680	Mitochondrial 10-formyltetrahydrofolate dehydrogenase
PsoOvis1B001466T1	6.41436244592774e-06	0.000401227363089667	-0.390474799938543	0.0865366125889876	6.9594539066569	0.0487333114191472	0.000953427271853159	0.0027867484819394	0.0102794507057116	0.0102794507057116	0.762878495089585	PsoOvis1B001466	finger CCCH domain-containing 14
PsoOvis1B005587T1	6.73769273464372e-06	0.000419491883469492	-0.92550286890947	0.205584574033113	7.39892255943042	0.307684688604348	0.000738975753148906	0.0626585498674156	0.00799946744291922	0.0626585498674156	0.526496969065827	PsoOvis1B005587	protein_coding,protein_coding
PsoOvis1B013025T1	7.2665359192176e-06	0.000450323378771513	0.658532386087427	0.146806130687517	8.1053529509128	0.155961919066729	0.000318165019662967	0.0320098949914977	0.00670279987623056	0.0320098949914977	1.57847606650353	PsoOvis1B013025	protein_coding
PsoOvis1B014229T1	7.60128941211635e-06	0.000468897972675528	0.306949871357132	0.0685750354272651	8.05220684749178	0.0323150960619544	0.000321830350481679	0.00474020590465098	0.00673197287529431	0.00673197287529431	1.23708949337632	PsoOvis1B014229	Cytochrome c oxidase subunit 6A1, mitochondrial
PsoOvis1B002243T1	7.81951909981259e-06	0.000480147168211428	-0.482800524698476	0.10800745317257	6.41039832238759	0.0821491545949983	0.00165854915585516	0.0136167640944718	0.0158398657553821	0.0158398657553821	0.715587194366681	PsoOvis1B002243	protein_coding
PsoOvis1B003297T1	7.96756398993115e-06	0.000487003705795518	-0.320671718404937	0.0718020301620467	8.1476361916117	0.0370357431379025	0.000316167015767975	0.00741713028731921	0.00668270846147018	0.00741713028731921	0.800696986495838	PsoOvis1B003297	KAH7636815.1hypothetical protein HUG17_7021
PsoOvis1B010824T1	8.14123879850494e-06	0.000493416794188242	-0.372336998998244	0.0834567674767828	7.06957003846512	0.0467640169738711	0.000853423813911608	0.00561353209479605	0.00959412424259907	0.00959412424259907	0.772530073343271	PsoOvis1B010824	protein_coding
PsoOvis1B013605T1	8.1462058505604e-06	0.000493416794188242	0.368100575273182	0.0825096191976035	7.20081760561895	0.0472701430622245	0.00134336285381152	0.00693255340530089	0.00886839303638879	0.00886839303638879	1.29065246317354	PsoOvis1B013605	Proteasome subunit beta type-2
PsoOvis1B005648T1	8.65033338555895e-06	0.000521591723869784	-0.632419296056519	0.142167099884271	8.15684257890732	0.144240030954792	0.00986004384339533	0.020457182590861	0.00667866980824843	0.020457182590861	0.645093731884473	PsoOvis1B005648	protein_coding,protein_coding,protein_coding
PsoOvis1B012738T1	8.69305687260628e-06	0.000521817306263263	-0.503666586031043	0.113250594291809	6.29609740706678	0.0873396477133079	0.00196240037993003	0.0120821480551426	0.0172761452812418	0.0172761452812418	0.705311962496086	PsoOvis1B012738	protein_coding
PsoOvis1B004398T1	9.03435459747994e-06	0.000537101070696372	0.832370684555811	0.187509659122175	5.95466634476992	0.25004413366931	0.0160038093206657	0.0367359990755056	0.0225265255470116	0.0367359990755056	1.78060891552779	PsoOvis1B004398	homolog 1-like,homolog 1-like,protein_coding,protein_coding
PsoOvis1B005624T1	8.99938367141824e-06	0.000537101070696372	-0.422344578348798	0.0951244442144726	6.78120384199784	0.0623092940328431	0.00184192843803818	0.00915408553028211	0.0117310613926303	0.0117310613926303	0.746210942721054	PsoOvis1B005624	protein_coding,protein_coding
PsoOvis1B010780T1	9.06804437303004e-06	0.000537101070696372	-0.520034921988244	0.117170362571657	8.78383547751292	0.0976055686644038	0.000177867876464552	0.0204154729212959	0.00668246683491864	0.0204154729212959	0.697354952742735	PsoOvis1B010780	protein_coding
PsoOvis1B003576T1	9.49943551393683e-06	0.000557716858726134	0.538267140954479	0.1215526169334	7.93118102844943	0.104649500929423	0.000642988018524524	0.0215195700065123	0.00683344728119753	0.0215195700065123	1.45222716100713	PsoOvis1B003576	filamin-A-like,filamin-A-like
PsoOvis1B007547T1	9.47055553831953e-06	0.000557716858726134	0.410078851801219	0.0925911346709391	7.57112805212541	0.0607371412719651	0.000640214279864742	0.0122194630496132	0.00747733453438739	0.0122194630496132	1.32875843660502	PsoOvis1B007547	partial
PsoOvis1B001406T1	9.59644533549087e-06	0.000559750073956671	-0.336403477057858	0.0760049696985779	7.37471614651606	0.0379755118233047	0.000575518004937997	0.00445613450796208	0.00808961512338463	0.00808961512338463	0.792013278398789	PsoOvis1B001406	protein_coding
PsoOvis1B004054T1	9.65951494725766e-06	0.000559750073956671	0.407434599537735	0.0920827309065842	6.96178694072698	0.0599759610675999	0.000938551619710566	0.011780292377111	0.0102642725155949	0.011780292377111	1.32632524425721	PsoOvis1B004054	3-oxoacyl-acyl-carrier-protein reductase fabg-like
PsoOvis1B005987T2	9.64132920220233e-06	0.000559750073956671	0.654196336314402	0.147838811543859	7.72856232773577	0.154619430972597	0.000442118486875823	0.032342352811175	0.00712889517793001	0.032342352811175	1.5737390462228	PsoOvis1B005987	alpha-ps2,alpha-ps2
PsoOvis1B001835T8	9.76913814633913e-06	0.000563662427702136	5.33328297554032	1.20601905194931	1.97349430721021	8.5363626518304	1.13670609794889	-1.13271801960646	1.04501683254819	1.04501683254819	40.3160663251759	PsoOvis1B001835	repeat-containing 7,repeat-containing 7,protein_coding,protein_coding,repeat-containing 7,protein_coding,protein_coding,protein_coding,repeat-containing 7,protein_coding,repeat-containing 7
PsoOvis1B001802T3	9.81328688654219e-06	0.000563779649198514	0.359189085109452	0.0812415764456604	10.059674161229	0.046625272150581	6.75337693016285e-05	0.00983275684576248	0.00858235483625832	0.00983275684576248	1.28270470791253	PsoOvis1B001802	phosphoenolpyruvate carboxykinase, mitochondrial,carboxykinase, cytosolic [GTP]-like isoform X2,phosphoenolpyruvate carboxykinase, mitochondrial
PsoOvis1B009916T1	1.02167026244876e-05	0.000584447783467485	0.874571053866139	0.198201476194341	7.82575864029399	0.276602948676898	0.000414911296182278	0.0585108264522415	0.00696679744847338	0.0585108264522415	1.83346287503972	PsoOvis1B009916	Der f 36 allergen
PsoOvis1B002628T1	1.0533705932498e-05	0.000600017819627312	-0.447736614156032	0.101621652170599	6.56407134846201	0.0668874478324754	0.00142002307613836	0.00701375834349055	0.0140704172086849	0.0140704172086849	0.733192221728398	PsoOvis1B002628	protein_coding
PsoOvis1B005702T1	1.06586742113387e-05	0.000604563614377036	-0.387707947489843	0.0880481922024746	6.96589526619665	0.0485490119721729	0.00139105235861663	0.00292616790155464	0.0102376738665692	0.0102376738665692	0.764342974778178	PsoOvis1B005702	protein_coding
PsoOvis1B002648T1	1.07931886943927e-05	0.000606573541242028	-0.307692744504729	0.0699199933800574	7.83495006609594	0.03159613734969	0.000379760847903937	0.00361235145638899	0.00695344736349698	0.00695344736349698	0.807932827392433	PsoOvis1B002648	finger 423
PsoOvis1B007317T1	1.08300520212793e-05	0.000606573541242028	0.297008618511538	0.0675034851189078	8.30058853137188	0.0294438494180399	0.000204007827650996	0.00352050914359881	0.0066310729271469	0.0066310729271469	1.22859431991962	PsoOvis1B007317	3-ketoacyl-CoA thiolase, mitochondrial-like
PsoOvis1B010770T1	1.07854277326366e-05	0.000606573541242028	-0.991957352742131	0.22540405347952	6.98588037860423	0.35616220168775	0.0509112414247616	0.0252992395627359	0.0101093985483431	0.0252992395627359	0.502795153019863	PsoOvis1B010770	protein_coding,protein_coding,protein_coding
PsoOvis1B014321T1	1.09537388994587e-05	0.000610944787117306	0.295613202852787	0.0672239987576265	8.43468875225445	0.0277794285527703	0.000165921880728938	0.0017881766724026	0.00661267713271911	0.00661267713271911	1.22740656307367	PsoOvis1B014321	succinate--CoA ligase GDP-forming subunit beta, mitochondrial-like
PsoOvis1B011194T1	1.11062380898088e-05	0.000616880095726893	0.403360002076058	0.0917888668677662	8.12586633688123	0.0589200226794815	0.00030166661785386	0.0123361275034489	0.00669273581814677	0.0123361275034489	1.32258459435399	PsoOvis1B011194	protein_coding,protein_coding
PsoOvis1B014569T1	1.1762785773426e-05	0.000650647315549917	0.299831338930119	0.0684243557620525	8.05694588580597	0.0307691273406265	0.000293752370210759	0.00445559487883654	0.00672908632196713	0.00672908632196713	1.23100049242547	PsoOvis1B014569	Proteasome subunit beta type-4
PsoOvis1B010634T1	1.19983562442762e-05	0.000660946488419264	0.337661051450662	0.0771335172705339	8.58202361555048	0.0413439910838586	0.000477868084068651	0.00844650114571697	0.00662129704024682	0.00844650114571697	1.26370616689055	PsoOvis1B010634	protein_coding,protein_coding,protein_coding
PsoOvis1B005644T1	1.2464792030026e-05	0.000683826664401343	-0.322883915633299	0.073898390431517	7.52892229018687	0.0331658993370818	0.000601350557643857	0.00176076499819931	0.00759010760490952	0.00759010760490952	0.79947015597256	PsoOvis1B005644	THO complex subunit 5 homolog
PsoOvis1B003042T1	1.26281198234496e-05	0.000689959232476314	-0.613724232678698	0.14055445366862	6.28167037943411	0.136703895468417	0.00224475534254824	0.0273885763265782	0.0174698120569885	0.0273885763265782	0.653507531235729	PsoOvis1B003042	protein_coding
PsoOvis1B008939T1	1.305514846593e-05	0.000710391127499752	0.351581826193557	0.0806532265665835	7.17865038863933	0.0393746052556879	0.000774202859654838	0.00209038601885613	0.00898321157374615	0.00898321157374615	1.27595887089498	PsoOvis1B008939	protein_coding
PsoOvis1B005846T2	1.31127655009917e-05	0.000710637566786537	-0.39061303522946	0.0896268433534359	7.46554877816519	0.0487405447721053	0.00427355485452949	-0.000564827623586679	0.00777590171972253	0.00777590171972253	0.762805401555899	PsoOvis1B005846	Chorion peroxidase, partial,protein_coding
PsoOvis1B003829T1	1.33641212562716e-05	0.000721339222324401	-0.409105667022004	0.0939596587644425	7.1080934114331	0.0608043350070116	0.000868986056959849	0.0123736401557359	0.00937000400219474	0.0123736401557359	0.753090072872509	PsoOvis1B003829	Condensin complex subunit 1,condensin complex subunit 1-like
PsoOvis1B000976T1	1.39159255016408e-05	0.000745114315059858	0.327470108719997	0.0753639300301863	10.0203116659584	0.0341848384478079	4.29875089573722e-05	0.00247430851139465	0.00847659541543485	0.00847659541543485	1.25481102377076	PsoOvis1B000976	K-dependent C
PsoOvis1B002711T1	1.3864115918329e-05	0.000745114315059858	-0.443042736102135	0.101942592883718	8.22107984195983	0.0713568104964863	0.000235332180285548	0.0153531061854977	0.00665381699830201	0.0153531061854977	0.735581582906851	PsoOvis1B002711	angiotensin-converting enzyme-like
PsoOvis1B008869T1	1.40388852686667e-05	0.000748703259786344	-0.337627787018484	0.0777361701190805	7.28526291242566	0.0378389386347162	0.000602047439395299	0.00394942989137591	0.00846232077777864	0.00846232077777864	0.791341439659054	PsoOvis1B008869	FAS-associated factor 2
PsoOvis1B004220T1	1.42815103643251e-05	0.000758620229114508	-0.612475522187399	0.141140044777141	9.69831578483084	0.13644249427125	6.6759812965268e-05	0.0298140085465746	0.00774081290885567	0.0298140085465746	0.654073413107923	PsoOvis1B004220	Trypsin-1, partial
PsoOvis1B012390T1	1.46917981272033e-05	0.000777329682730213	0.615518238366586	0.142045101375337	7.95302876858807	0.137870983518248	0.000321076937282448	0.0299441392998123	0.00681112498741129	0.0299441392998123	1.53210825523359	PsoOvis1B012390	protein_coding
PsoOvis1B001298T1	1.47654440954557e-05	0.000778150530164446	-0.318670617147611	0.0735593127334186	7.9977310325235	0.0369584556577467	0.000628396341922025	0.00748806239279729	0.00677098864253726	0.00748806239279729	0.801808370010287	PsoOvis1B001298	protein_coding,protein_coding
PsoOvis1B004008T1	1.48302353856871e-05	0.000778500121069833	0.358531748439173	0.0827789464326591	7.08180429052013	0.0418179504106254	0.000756526656484885	0.00331153086722762	0.00952200430226667	0.00952200430226667	1.28212040093151	PsoOvis1B004008	Belongs to the glycosyl hydrolase 18
PsoOvis1B003341T2	1.49909919057736e-05	0.000783864912697992	0.292297222818076	0.0675235227705593	8.47185862398374	0.0284188315154231	0.000227136179779857	0.00325727828931362	0.00661200301123951	0.00661200301123951	1.22458865513789	PsoOvis1B003341	NADH-ubiquinone oxidoreductase 75 kDa subunit, mitochondrial-like,NADH-ubiquinone oxidoreductase 75 kDa subunit, mitochondrial
PsoOvis1B000618T1	1.52247579581014e-05	0.000792990700494729	-0.349195052211292	0.0807310645533341	7.19062328558986	0.0427105247757875	0.000855472109673529	0.00680623967674334	0.00892078506619836	0.00892078506619836	0.7850219766134	PsoOvis1B000618	E3 ubiquitin-protein ligase COP1-like isoform X1
PsoOvis1B004675T1	1.54936234795358e-05	0.000801096842766378	-0.292305545964105	0.0676390366573078	8.40179085578874	0.0299341297257302	0.000247683590826563	0.00512902899082198	0.00661487532906637	0.00661487532906637	0.816596027291173	PsoOvis1B004675	Protein bric-a-brac 1
PsoOvis1B006298T1	1.5500080851374e-05	0.000801096842766378	-0.331543212471896	0.0767202019617389	8.23818093273464	0.0400394577877149	0.0013676100309889	0.0074613740525861	0.00664817833957359	0.0074613740525861	0.794685974524915	PsoOvis1B006298	KIF21A isoform X1,KIF21A isoform X2
PsoOvis1B012934T1	1.60330309448705e-05	0.000825454431646295	0.39709497373361	0.0920480761356319	7.59524508471411	0.0574727434336743	0.000444189415689632	0.012265083064717	0.00741669384364256	0.012265083064717	1.3168536087004	PsoOvis1B012934	calcium-independent protein kinase C-like
PsoOvis1B010423T1	1.62055271689635e-05	0.000831138646297875	0.418955404044739	0.0971686764428674	6.81675935828749	0.0561932183617614	0.00276340236088171	0.00165675912446078	0.0113992251616063	0.0113992251616063	1.33695916727199	PsoOvis1B010423	protein_coding,protein_coding
PsoOvis1B003037T2	1.66004444586171e-05	0.000848143318790263	-0.92793413993475	0.215482700259258	5.69968512641047	0.298925719385267	0.0425714145172512	0.00818757169316566	0.0270777766492808	0.0270777766492808	0.525610448490824	PsoOvis1B003037	protein_coding,protein_coding,protein_coding
PsoOvis1B004464T1	1.72810962128452e-05	0.000879561801920708	0.750259827448162	0.174584476771739	9.29297643088826	0.205442630040358	0.00364127492115591	0.0420783343733369	0.00710245323607635	0.0420783343733369	1.68209574642441	PsoOvis1B004464	partial,protein_coding,protein_coding,protein_coding
PsoOvis1B001151T1	1.74626479400204e-05	0.000885435626231489	-0.299699732364488	0.0697773706400084	7.87800616148363	0.0314830733361972	0.000407987295347623	0.00526338078264437	0.00689533488480204	0.00689533488480204	0.812421467769137	PsoOvis1B001151	protein_coding
PsoOvis1B008657T1	1.76338170154392e-05	0.000890740658749697	0.296631850803938	0.0690979140626525	7.98898381300905	0.0310650201649881	0.000383520868612441	0.00545133374585868	0.00677826172310211	0.00677826172310211	1.2282735076801	PsoOvis1B008657	Proteasome subunit beta type-6
PsoOvis1B012665T1	1.84111233746266e-05	0.000926508637190797	0.430508907315572	0.100507837003794	7.67068468785014	0.0677235661424318	0.00328110894363425	0.0118716290051375	0.00724421113029614	0.0118716290051375	1.34770889420078	PsoOvis1B012665	lysine--tRNA ligase isoform X2
PsoOvis1B010389T1	1.85257735218686e-05	0.000928786533197502	-0.289746454571667	0.0676668475722973	8.34802894676928	0.0288987285325436	0.00024649793645621	0.00439453475290451	0.00662170545410256	0.00662170545410256	0.818045812813169	PsoOvis1B010389	prolyl endopeptidase isoform X1
PsoOvis1B004632T2	1.86254278718534e-05	0.000930298423479959	0.293412551200107	0.0685421277436095	9.12655895207902	0.0273869101656675	0.000125553572379927	0.00182398718404578	0.006921481341052	0.006921481341052	1.22553573440884	PsoOvis1B004632	Trifunctional enzyme subunit alpha, mitochondrial,trifunctional enzyme subunit alpha, mitochondrial-like
PsoOvis1B006111T1	1.9277083832217e-05	0.000955732145590858	-0.719623690050273	0.168407733130272	5.55737240334252	0.189390874078163	0.0043720733550424	0.0381696735120729	0.029631709390853	0.0381696735120729	0.607255817044041	PsoOvis1B006111	protein_coding
PsoOvis1B006397T1	1.92774300993226e-05	0.000955732145590858	-0.304455733832133	0.0712493887025775	7.71645951375352	0.0294923732252525	0.000462891527844225	0.00164258980499828	0.00715182155789224	0.00715182155789224	0.809747641541493	PsoOvis1B006397	protein_coding
PsoOvis1B013647T1	1.96888663832822e-05	0.000972528285633266	0.287551403827959	0.0673676462454439	8.56910972204386	0.0296320922545085	0.000188267425485505	0.00584466920136348	0.0066193322154914	0.0066193322154914	1.2205669267057	PsoOvis1B013647	methylmalonate-semialdehyde dehydrogenase [acylating], mitochondrial
PsoOvis1B008837T1	2.01239498237883e-05	0.000984696966915226	-0.622002086435355	0.145889636906164	6.17073656232884	0.141606522046915	0.00755751426049755	0.0243681649744212	0.0190477655135885	0.0243681649744212	0.649768591527296	PsoOvis1B008837	protein_coding,protein_coding
PsoOvis1B010937T1	2.00157167340782e-05	0.000984696966915226	-0.529581372357273	0.124177423976534	6.06262458636379	0.0883521890584477	0.00240269384922898	0.00286638124340083	0.0207273550889428	0.0207273550889428	0.692755722216594	PsoOvis1B010937	protein_coding
PsoOvis1B012948T1	2.01559068380974e-05	0.000984696966915226	-0.641872083389313	0.150562629747567	5.76639822917377	0.150802858002165	0.00378293294989333	0.0302207252648613	0.0258778030987846	0.0302207252648613	0.640880783280064	PsoOvis1B012948	protein_coding
PsoOvis1B000066T1	2.07013623685574e-05	0.00100766704242003	0.692900203332999	0.162760040259225	8.40734995868156	0.175822204379895	0.000219726968402134	0.0395165190893749	0.00661439828535748	0.0395165190893749	1.61652991226162	PsoOvis1B000066	titin-like
PsoOvis1B001111T1	2.12642522248021e-05	0.00102524933086223	-0.319233614024596	0.0750928556500454	7.46063678652683	0.037339754460575	0.000554131596269887	0.00790427385824795	0.00779115409035764	0.00790427385824795	0.801495533598727	PsoOvis1B001111	GTPase-activating protein and VPS9 domain-containing protein 1-like
PsoOvis1B008094T1	2.12923437905051e-05	0.00102524933086223	0.295313319678495	0.0694709511491076	8.13796499742688	0.028718961069975	0.000552239393621656	0.0026427281515218	0.00668708018672089	0.00668708018672089	1.2271514569608	PsoOvis1B008094	potassium-transporting ATPase subunit alpha-like isoform X1,potassium-transporting ATPase subunit alpha-like isoform X1
PsoOvis1B013639T5	2.12262671619652e-05	0.00102524933086223	1.25892735762744	0.296107752851964	5.50012273564904	0.580685189093687	0.0902531305385763	0.0412665714099829	0.0306882385341508	0.0412665714099829	2.39317742250334	PsoOvis1B013639	inositol-3-phosphate synthase 1-A,protein_coding,inositol-3-phosphate synthase 1-A,inositol-3-phosphate synthase 1-A-like protein,protein_coding
PsoOvis1B006009T1	2.17147883023827e-05	0.00104184285381969	0.302992086583885	0.0713512252522672	7.68426926976114	0.0276843034002224	0.000420649980404823	-0.000241847429798023	0.00721584603709484	0.00721584603709484	1.23370040274428	PsoOvis1B006009	cytochrome c
PsoOvis1B001766T1	2.28813202647318e-05	0.00109181348782062	0.459162176124299	0.108427399813146	6.83156196740636	0.0674487637307727	0.00636798583046227	-0.00111824516069745	0.0112667657148974	0.0112667657148974	1.37474322441634	PsoOvis1B001766	Phosphoacetylglucosamine mutase,protein_coding,protein_coding
PsoOvis1B008576T1	2.29194374777823e-05	0.00109181348782062	0.89176263008512	0.21060106874025	7.60684512136897	0.291795548710343	0.00046603107805578	0.0660631841537474	0.00738849069319187	0.0660631841537474	1.85544164776881	PsoOvis1B008576	ale o 1 allergen
PsoOvis1B002451T1	2.30771962026056e-05	0.00109543031336198	-0.420679205938031	0.0993849264792721	6.79055867960495	0.0589167328535385	0.00317410224464821	0.00410769095653103	0.0116419431722873	0.0116419431722873	0.747072827334733	PsoOvis1B002451	ctd-interacting factor,ctd-interacting factor
PsoOvis1B000312T1	2.37899058638801e-05	0.0011186609654542	0.865186213837909	0.204730128038255	4.76529261586707	0.271843252759957	0.00880175304692076	0.0502971186723342	0.0540698849429194	0.0540698849429194	1.82157476921807	PsoOvis1B000312	Facilitated trehalose transporter Tret1
PsoOvis1B009412T1	2.36744911958592e-05	0.0011186609654542	-0.421464845691602	0.0997059384276777	6.60986195728424	0.0547182087829198	0.00136584056984139	0.000419689351116255	0.0135460706667744	0.0135460706667744	0.746666109134529	PsoOvis1B009412	protein_coding
PsoOvis1B013203T1	2.38172998023642e-05	0.0011186609654542	0.512142152616897	0.1211962883282	6.15117063850826	0.095276238046335	0.00269100697409998	0.0180456964011677	0.0193418034826983	0.0193418034826983	1.42616623443047	PsoOvis1B013203	protein_coding,protein_coding
PsoOvis1B002570T1	2.42541591995084e-05	0.00113519641623993	0.570541068418023	0.135147091623375	8.35491924909217	0.119572816874583	0.000239648682900478	0.027157455878485	0.00662060552108683	0.027157455878485	1.4850804308368	PsoOvis1B002570	phosphoribosylformylglycinamidine synthase-like protein
PsoOvis1B013776T3	2.43883352520996e-05	0.00113749914872685	0.660919722970493	0.156601689164756	5.91517744642901	0.144385614785599	0.0135756024950963	0.00310083590763012	0.023210531078786	0.023210531078786	1.58109025289559	PsoOvis1B013776	Ubiquitin carboxyl-terminal hydrolase 2,Ubiquitin carboxyl-terminal hydrolase 2,Ubiquitin carboxyl-terminal hydrolase 2,protein_coding,protein_coding
PsoOvis1B000537T1	2.47720922713555e-05	0.0011474021700497	-0.325337432824795	0.0771514726733477	7.31820833238271	0.0329997300641064	0.000610570571875599	0.000947425059372141	0.00831795403162388	0.00831795403162388	0.798111693692879	PsoOvis1B000537	protein_coding
PsoOvis1B012033T1	2.47054820692231e-05	0.0011474021700497	-1.00182964058129	0.237542603576937	5.32468645578257	0.368810574841099	0.00568142863421368	0.0789583041369511	0.0342248943387796	0.0789583041369511	0.499366296814182	PsoOvis1B012033	transcription initiation factor TFIID subunit 13
PsoOvis1B002183T1	2.50143129329633e-05	0.00115065839491631	-0.467330753826111	0.110881919422668	6.422703376235	0.0741808864014416	0.00274638553796248	0.00808045991195948	0.0156958145443199	0.0156958145443199	0.723301599017988	PsoOvis1B002183	protein_coding,protein_coding
PsoOvis1B010268T2	2.4950565389941e-05	0.00115065839491631	-0.300157217034972	0.0712075144372243	7.73169279092155	0.0302238162522352	0.000482699209496813	0.00351168800398015	0.00712306595899445	0.00712306595899445	0.812163886344059	PsoOvis1B010268	protein_coding,protein_coding
PsoOvis1B003118T1	2.54111110409073e-05	0.00115944968873267	0.574450751424012	0.136412917101011	9.05561381851345	0.121328280485893	0.000119719747125662	0.0277930061808851	0.00685756866239121	0.0277930061808851	1.48911043580732	PsoOvis1B003118	filamin-a c
PsoOvis1B003527T1	2.54438526245169e-05	0.00115944968873267	0.319566879434065	0.0758917300165731	10.0650795770234	0.0324940396043254	4.21661133766166e-05	0.00227926198032022	0.00859716591398601	0.00859716591398601	1.24795583597442	PsoOvis1B003527	ATP carrier
PsoOvis1B003598T2	2.54652777892878e-05	0.00115944968873267	-0.566235310356695	0.134477383364518	8.74580685319805	0.117887727972304	0.000194524901237491	0.026931725053614	0.00666653192363279	0.026931725053614	0.675376876134031	PsoOvis1B003598	protein_coding,protein_coding
PsoOvis1B004135T2	2.55524509405051e-05	0.00115947494335458	0.425447398263955	0.101059654914545	7.04354923046579	0.0665573112286074	0.00134940678535807	0.0139701739918122	0.00975033295632753	0.0139701739918122	1.34298891632331	PsoOvis1B004135	protein_coding,protein_coding
PsoOvis1B001624T1	2.56649475928261e-05	0.00116064523134314	-0.500084174496723	0.118816693331169	6.51412357066953	0.091966142411604	0.00144999461130342	0.0197261153099262	0.0146480377512218	0.0197261153099262	0.70706552602214	PsoOvis1B001624	coronin-7-like isoform X1
PsoOvis1B014544T1	2.58339045859926e-05	0.00116435234608787	-0.599760227349193	0.142549293561756	5.70491167795445	0.131072554689014	0.00349618504800842	0.0254523844470258	0.0269842665944253	0.0269842665944253	0.659863614112995	PsoOvis1B014544	protein_coding
PsoOvis1B010439T1	2.62251666626562e-05	0.00117802040586012	0.288510082341447	0.0686276964777384	8.4922732719909	0.0306231331524092	0.000249687050581221	0.00681495403517966	0.0066124498155186	0.00681495403517966	1.22137826944903	PsoOvis1B010439	histone H2A
PsoOvis1B011993T3	2.65858246115604e-05	0.00118625949416782	0.507012891555181	0.120691547421734	6.38144820491801	0.0811069934353316	0.00566272013163912	-0.00067725541365429	0.0161869542969399	0.0161869542969399	1.42110474175439	PsoOvis1B011993	protein_coding,protein_coding,protein_coding,protein_coding
PsoOvis1B013707T1	2.65195341903102e-05	0.00118625949416782	0.337111355041561	0.0802366551205983	7.18364731578364	0.0411395047661389	0.000699840211693766	0.00810801610924532	0.008957041025719	0.008957041025719	1.26322476063326	PsoOvis1B013707	Estradiol 17-beta-dehydrogenase 8
PsoOvis1B009016T1	2.74398734796528e-05	0.00121625876290938	-0.306199617363174	0.0730135857674259	7.5614295272176	0.0309433090362802	0.000493982337342306	0.00302582683050057	0.00750249322258357	0.00750249322258357	0.808769435873508	PsoOvis1B009016	ATP-dependent rna helicase ddx51
PsoOvis1B010357T1	2.73797136340329e-05	0.00121625876290938	-0.323190419059993	0.077055915484702	7.34753637239822	0.0336645848821918	0.000710065730996709	0.00220114775717804	0.0081963554357816	0.0081963554357816	0.799300324991244	PsoOvis1B010357	protein_coding
PsoOvis1B008651T2	2.77073942746535e-05	0.00122406329953964	-0.817342900862801	0.194998486762237	6.04726677184927	0.226715483857564	0.0360602645600146	-0.00318444133461571	0.020976350199329	0.020976350199329	0.567486154498462	PsoOvis1B008651	protein_coding,protein_coding,protein_coding,protein_coding
PsoOvis1B010610T1	2.80905196791425e-05	0.00123690689613487	0.339496865719651	0.0810560999563751	7.16286993405723	0.0363926286387948	0.000788192420348633	0.00148079769059436	0.00906694458985818	0.00906694458985818	1.26531524324877	PsoOvis1B010610	protein delta homolog 2
PsoOvis1B011876T1	2.82124873822444e-05	0.00123820444622532	0.290846636861428	0.0694569926442373	7.89300022684284	0.0296210566056724	0.000359621555454482	0.00494478688653454	0.00687678918531796	0.00687678918531796	1.22335798731746	PsoOvis1B011876	Cytochrome c oxidase subunit 6B1
PsoOvis1B002473T1	2.85549628081745e-05	0.00124507078876295	0.71522877331861	0.170915401634311	6.4332638813985	0.188520148873835	0.00199715776774562	0.0418209540059809	0.0155738471861103	0.0418209540059809	1.64174353413172	PsoOvis1B002473	partial
PsoOvis1B009247T1	2.85241606339039e-05	0.00124507078876295	0.373229514558799	0.0891839612620512	7.35892844763426	0.0437248079018494	0.0037797558510021	-0.00136134742536459	0.00815091256858448	0.00815091256858448	1.29524904022714	PsoOvis1B009247	UDP-glucose 4-epimerase,protein_coding
PsoOvis1B006843T1	2.95997068499072e-05	0.00128366963077664	-0.327136118083912	0.0783273580086018	7.26441276657884	0.0368420329867179	0.000644922961496568	0.00527585336377181	0.00855783955741495	0.00855783955741495	0.79711726508528	PsoOvis1B006843	domain-containing, partial
PsoOvis1B014657T1	2.96319973038981e-05	0.00128366963077664	-0.45299160547664	0.108467826810465	7.61985200353782	0.0756787417332727	0.000477993839358214	0.0171699103401192	0.00735760286037842	0.0171699103401192	0.730526439930981	PsoOvis1B014657	M-phase inducer phosphatase
PsoOvis1B013242T2	2.97926754939037e-05	0.00128646694890773	1.08864437245043	0.260750313486525	4.519196414494	0.43713284208038	0.0254610414634333	0.0765250475115484	0.068648146187689	0.0765250475115484	2.12674103475235	PsoOvis1B013242	cuticle 57A 2,protein_coding
PsoOvis1B002848T1	3.00564306389806e-05	0.00129368289560577	0.283046400675313	0.0678274139654224	8.90787847187317	0.0282004368073397	0.000151925116906355	0.00505539654154894	0.0067489120109488	0.0067489120109488	1.21676149209292	PsoOvis1B002848	ATP synthase subunit b, mitochondrial-like
PsoOvis1B011620T1	3.11440961938406e-05	0.00133620151170112	0.334820339941457	0.0803902872600595	7.20573589646617	0.0386470352522559	0.000850528357075095	0.00541901819380187	0.00884336907155724	0.00884336907155724	1.26122033819418	PsoOvis1B011620	non_sense_mediated_decay
PsoOvis1B001479T8	3.13407388073149e-05	0.00134034226733136	0.628473636643343	0.150948429542725	5.84549323736991	0.139895825148722	0.00973294689406225	0.0170196675584499	0.0244451956780601	0.0244451956780601	1.54592854418692	PsoOvis1B001479	E3 ubiquitin-protein ligase KCMF1,protein_coding,protein_coding,E3 ubiquitin-protein ligase KCMF1,protein_coding,protein_coding,protein_coding,protein_coding
PsoOvis1B014508T2	3.31790556661141e-05	0.00141444216288727	-0.334293342518518	0.080543454724951	7.48220144409581	0.0406821314663126	0.00200575311913893	0.00693989664417569	0.00772511902940642	0.00772511902940642	0.793172551384269	PsoOvis1B014508	protein_coding,protein_coding,protein_coding
PsoOvis1B009421T1	3.46661908397045e-05	0.00147075863118186	0.279356262767676	0.0674704207082625	8.37731963833099	0.0251491573398105	0.000210900552594684	0.00196057554184737	0.00661748595323023	0.00661748595323023	1.2136532258488	PsoOvis1B009421	aspartate aminotransferase, mitochondrial-like
PsoOvis1B012328T2	3.47198362059965e-05	0.00147075863118186	-0.522581051174848	0.126225142681601	7.49973221711768	0.0941093051672532	0.0162259982346235	-0.000998474918185029	0.00767318173286241	0.00767318173286241	0.696125316623065	PsoOvis1B012328	KAH7640471.1hypothetical protein HUG17_7938,KAH7640471.1hypothetical protein HUG17_7938,protein_coding
PsoOvis1B000162T1	3.55492518847237e-05	0.00150114285718899	-0.323878361033834	0.0783326726209469	7.27749261970157	0.0376902081322005	0.000706465384792666	0.00706984750072249	0.008497546015118	0.008497546015118	0.798919273454643	PsoOvis1B000162	protein_coding
PsoOvis1B006542T1	3.59186993487447e-05	0.00151197392918961	0.280337215936998	0.0678408556879199	8.18774004902341	0.024614349062686	0.000237581952850507	0.00105949638576663	0.00666599059785325	0.00666599059785325	1.21447872381347	PsoOvis1B006542	Cytochrome c oxidase subunit 5A, mitochondrial
PsoOvis1B004408T1	3.60417016684604e-05	0.00151239566938561	-0.470028838583481	0.113767349698238	6.3071718763721	0.0813240192816119	0.00228517808773198	0.0165221801017325	0.0171293366983099	0.0171293366983099	0.721950166278752	PsoOvis1B004408	ceramide-1-phosphate transfer protein,protein_coding
PsoOvis1B001197T1	3.63564677192976e-05	0.00151973231062565	-0.411472722573018	0.0996424405528827	7.48491959902993	0.0627072795776968	0.000662489651604814	0.0142304342873973	0.007716964346766	0.0142304342873973	0.751855477611848	PsoOvis1B001197	sorting nexin-13 isoform X2
PsoOvis1B002566T2	3.64436031458863e-05	0.00151973231062565	-0.440190698303952	0.106611010627566	7.47009529759115	0.0717694443664338	0.000619409670275795	0.0164294517102708	0.00776189592061353	0.0164294517102708	0.737037179164166	PsoOvis1B002566	exportin-6-like isoform X1,exportin-6-like isoform X1
PsoOvis1B012192T2	3.67993916737037e-05	0.0015298032824354	-0.290633789306034	0.0704275229480149	8.09730013465342	0.0257988221727689	0.0007331397072001	-0.000160111798632746	0.00670691427568965	0.00670691427568965	0.817542825514038	PsoOvis1B012192	protein_coding,protein_coding
PsoOvis1B006953T1	3.77987233762007e-05	0.00156648207775177	-0.483453509921497	0.117327738269169	7.18487049031806	0.077925631356944	0.0116980369879256	-0.0019387338875261	0.00895066026311249	0.00895066026311249	0.715263382251004	PsoOvis1B006953	protein_coding,protein_coding
PsoOvis1B003044T1	3.81056890133648e-05	0.00156948539425508	0.59706853399376	0.144966163416874	5.64977109421175	0.122014356904663	0.00355346279266058	0.0152804204811217	0.0279693200110512	0.0279693200110512	1.51263985223943	PsoOvis1B003044	protein_coding
PsoOvis1B005777T1	3.80782204559113e-05	0.00156948539425508	-0.355422347593817	0.0862918278036079	6.95955170556207	0.0428316519370171	0.000890607036150684	0.00527706594670864	0.0102788122823806	0.0102788122823806	0.781640785038764	PsoOvis1B005777	protein_coding
PsoOvis1B005321T1	3.82441058408805e-05	0.00157035460363812	-0.309434224216226	0.0751448015398285	8.1519017550039	0.0330261211577507	0.00178928945366202	0.00358728482491502	0.0066808223440283	0.0066808223440283	0.806958158641495	PsoOvis1B005321	-surfavariantvariant-surface-glycoproteinproteinproteine-glycoprotein phospholipase c,protein_coding
PsoOvis1B009630T1	3.90458785879359e-05	0.00159837348861807	0.577969447425763	0.140520749118396	9.68274616377959	0.123909901766648	0.000371538364791921	0.029247583034401	0.00771069553324495	0.029247583034401	1.49274677042094	PsoOvis1B009630	alpha-actinin isoform X1,alpha-actinin-like isoform X1
PsoOvis1B004644T1	3.91754442143126e-05	0.00159878809833167	-0.402991991904965	0.0979969873063478	6.65673090934876	0.058355176310164	0.00138367086597929	0.0106593449444019	0.0130214434157015	0.0130214434157015	0.756288196626151	PsoOvis1B004644	FAD synthase-like isoform X2
PsoOvis1B002637T1	3.99943515187038e-05	0.0016272473842838	0.487582961663528	0.118705174340732	6.17715435959427	0.0773237753393667	0.00218406252841973	0.005319227456572	0.0189523150944758	0.0189523150944758	1.40209389025207	PsoOvis1B002637	cytochrome P450 3A41-like isoform X3
PsoOvis1B012354T1	4.02735039943098e-05	0.00163363977111464	0.410027320721865	0.0998628375269788	7.7896457631783	0.062403824704233	0.000415018997827031	0.0145438604805826	0.00702252038474518	0.0145438604805826	1.32871097603182	PsoOvis1B012354	putative intracellular cystatin
PsoOvis1B005767T1	4.06293100943235e-05	0.00164309348919219	-0.425313920686733	0.103637239965905	8.35864641382138	0.0671563923482766	0.000273753758523388	0.0158372625031024	0.00662003806281896	0.0158372625031024	0.744676677320864	PsoOvis1B005767	protein_coding,non_sense_mediated_decay
PsoOvis1B000377T1	4.10074997901089e-05	0.00165327560798541	-0.649173466256808	0.158268262202044	9.34895613877636	0.156486468172109	9.01806339512135e-05	0.037483083596731	0.00717344881776096	0.037483083596731	0.637645522232733	PsoOvis1B000377	mitotic-specific cyclin-A
PsoOvis1B001225T1	4.12516101200602e-05	0.00165327560798541	-0.662406940248469	0.161548664240211	5.33889278784134	0.14168091133059	0.00523266248198817	0.00732486874774746	0.0339142938947067	0.0339142938947067	0.631823306014003	PsoOvis1B001225	Activating signal cointegrator 1 complex subunit 1
PsoOvis1B010538T1	4.12023952306265e-05	0.00165327560798541	-0.653023349111477	0.159249453409453	8.25498537474998	0.158364314438882	0.000740043202197693	0.0373005394146167	0.00664303665515367	0.0373005394146167	0.63594621089922	PsoOvis1B010538	ribosomal L23a
PsoOvis1B011269T1	4.23353539074658e-05	0.00169164491762787	-0.352791500265716	0.0861654378172935	6.97193895528753	0.0462294261269028	0.00093803865364256	0.010175553007586	0.0101986853577262	0.0101986853577262	0.783067457773626	PsoOvis1B011269	Ribonuclease Z, mitochondrial
PsoOvis1B011919T1	4.30192758416816e-05	0.00171385722147842	-0.387756352259373	0.0947912251982463	6.72538275183644	0.0470920965443401	0.00119053715782111	0.00129146275354353	0.0122875274040559	0.0122875274040559	0.764317330256068	PsoOvis1B011919	recognition particle 14 kda
PsoOvis1B013148T1	4.31704447485542e-05	0.00171477618220815	-0.538178239567201	0.13158964998483	6.66241556878554	0.100210557574359	0.0130148126018147	0.00363495278726504	0.0129589413728805	0.0129589413728805	0.688639939051304	PsoOvis1B013148	protein_coding,protein_coding
PsoOvis1B008128T1	4.37102354928854e-05	0.00172168875614183	5.09756527727859	1.24728201773901	1.85563545807935	8.0858153225159	1.15527431080197	-0.792444566200709	1.17829433686065	1.17829433686065	34.2389196899982	PsoOvis1B008128	protein_coding
PsoOvis1B011974T1	4.37303284841045e-05	0.00172168875614183	0.44546062845346	0.108999003067627	6.63079449428738	0.0737874906543292	0.00135053690200527	0.0164706371025995	0.0133098776611439	0.0164706371025995	1.36174883077653	PsoOvis1B011974	protein_coding
PsoOvis1B014184T2	4.35934274318382e-05	0.00172168875614183	-5.37867443280161	1.31586439302478	3.19612257663645	10.0839439543426	2.31282930960838	-0.556701361957685	0.284419341637344	0.284419341637344	0.0240357489276047	PsoOvis1B014184	ribosomal S24,ribosomal S24
PsoOvis1B010220T1	4.41979719232527e-05	0.00173499722042422	0.752077717789417	0.184135884614968	6.76482816044463	0.210373496882126	0.0026535585077511	0.048205477496654	0.0118900359470981	0.048205477496654	1.68421663329849	PsoOvis1B010220	phosphodiesterase 1,sphingomyelin phosphodiesterase 1
PsoOvis1B010856T1	4.52253571255767e-05	0.00177013634644143	0.281406241667452	0.0689886376275123	9.24107139384165	0.028450372962187	9.79084698592222e-05	0.00576900541434917	0.00704123971269108	0.00704123971269108	1.21537897653859	PsoOvis1B010856	lysosomal Pro-X carboxypeptidase isoform X1
PsoOvis1B008397T1	4.58552016938563e-05	0.00178955606377248	-0.435983856550278	0.106968741186516	7.24739741097834	0.0707553508609695	0.000738331935547015	0.0164251354509948	0.00863812831972847	0.0164251354509948	0.739189486963304	PsoOvis1B008397	protein_coding
PsoOvis1B007643T1	4.64366888422015e-05	0.00180698115360962	-0.649087261793413	0.159368390417452	6.38288186785649	0.15687222266384	0.00166337656403541	0.0364340492323386	0.016169496682265	0.0364340492323386	0.637683624209094	PsoOvis1B007643	Gastric triacylglycerol lipase
PsoOvis1B005326T1	4.70585630478626e-05	0.00182059515884014	0.58814172016465	0.144514554262683	9.67713215010105	0.128834552571962	5.09233325861652e-05	0.0312757612580266	0.00769995233030807	0.0312757612580266	1.50330914527843	PsoOvis1B005326	myosin heavy chain, muscle-like
PsoOvis1B007983T1	4.69447904935033e-05	0.00182059515884014	0.282788756498606	0.0694754814657003	7.91200314595116	0.0275147307176306	0.000385739402322529	0.00401911869395505	0.00685452438501376	0.00685452438501376	1.2165442157364	PsoOvis1B007983	Alcohol dehydrogenase class-3
PsoOvis1B008778T1	4.78127473409357e-05	0.00184444217840278	0.276645199364206	0.0680375042495944	8.13672531185412	0.0255732545028114	0.000256002829553382	0.00301085292473759	0.00668765014721699	0.00668765014721699	1.21137471155004	PsoOvis1B008778	c1, heme, mitochondrial
PsoOvis1B007013T1	4.80745745044666e-05	0.00184921337447353	0.285096023462303	0.0701378498472248	7.79479427881651	0.0275316794831744	0.000364722030875847	0.00356997385033518	0.00701425494091193	0.00701425494091193	1.21849136180219	PsoOvis1B007013	Proteasome subunit alpha type-6
PsoOvis1B010506T1	4.87244164429353e-05	0.0018684017535404	-0.413680676084509	0.101850078150117	6.54503365532809	0.0572802277037731	0.00126982212287135	0.00615607434469419	0.0142903355059059	0.0142903355059059	0.750705690419957	PsoOvis1B010506	Ubiquitin carboxyl-terminal hydrolase 31
PsoOvis1B012377T3	4.88525783459688e-05	0.0018684017535404	1.35100913770593	0.332674862830823	7.66459928256706	0.680374784280889	0.0207814861784812	0.145227360360779	0.0072571799254558	0.145227360360779	2.55090494016413	PsoOvis1B012377	obscurin-like isoform X1,obscurin-like isoform X1,obscurin-like isoform X1
PsoOvis1B011781T1	4.94241271035059e-05	0.00188487568492174	-0.604985924444902	0.14907249651737	6.01930011661618	0.111122948956851	0.0118979799628887	-0.0102472820579944	0.0214359338639934	0.0214359338639934	0.657477794708199	PsoOvis1B011781	partial,protein_coding
PsoOvis1B001098T1	5.10671416961004e-05	0.00194200215552273	0.282606418767587	0.0697675013558233	9.38297356458734	0.0287352906874686	8.20964812254977e-05	0.00588712140486962	0.0072191598869267	0.0072191598869267	1.21639047021943	PsoOvis1B001098	Aconitate hydratase, mitochondrial
PsoOvis1B001642T1	5.14931737293687e-05	0.00195265615734088	0.337279912665566	0.0833048201534635	7.44129328161987	0.042454953519269	0.000722373532579463	0.00968716605862188	0.00785307008454352	0.00968716605862188	1.26337235842581	PsoOvis1B001642	multivesicular body 1b
PsoOvis1B006170T2	5.26990934483669e-05	0.00199274029632723	-0.51437458853091	0.12721582565864	6.13476680664945	0.0922369557675525	0.00468400166231334	0.0113942365497485	0.019591797784701	0.019591797784701	0.700096360334554	PsoOvis1B006170	tRNA (guanine-N(7)-)-methyltransferase non-catalytic subunit wuho,tRNA (guanine-N(7)-)-methyltransferase non-catalytic subunit wuho
PsoOvis1B004751T1	5.33534715860345e-05	0.00201180160746664	-0.274812119237105	0.0680155760720392	8.17072261046985	0.0243075001576727	0.000266370556007061	0.00179736681123817	0.00667280732660996	0.00667280732660996	0.826557952978555	PsoOvis1B004751	protein_coding
PsoOvis1B009176T1	5.3893328293611e-05	0.00202644969814123	0.370965887776637	0.0918671815845751	6.80815654261809	0.048614723818137	0.00118159204815416	0.00798092901430107	0.0114777765302858	0.0114777765302858	1.29321835364771	PsoOvis1B009176	Laminin subunit gamma-1
PsoOvis1B004373T1	5.46090202316382e-05	0.00204625735037391	-0.766089192326092	0.189862374379149	4.92838870811162	0.202742396779868	0.00762993199412464	0.0257133200061454	0.0464416498132078	0.0464416498132078	0.588009271283849	PsoOvis1B004373	protein_coding
PsoOvis1B010367T1	5.47258427785642e-05	0.00204625735037391	-0.48219778558345	0.119519507762584	7.06395279655474	0.0868963066094468	0.00096710977276303	0.0204602593309524	0.00962752468958699	0.0204602593309524	0.71588621979542	PsoOvis1B010367	protein_coding
PsoOvis1B012273T1	5.60661244612586e-05	0.00209053242907634	0.420225378702584	0.104305762904377	6.63275744678468	0.0655942314523156	0.003031664317909	0.012740111657836	0.0132878739446873	0.0132878739446873	1.3381365829747	PsoOvis1B012273	DNA-directed RNA polymerase II subunit RPB3
PsoOvis1B010976T1	5.64933099127981e-05	0.00210060957359087	0.550443393115253	0.136688242107119	7.14278583400429	0.113316789343672	0.00101315211431725	0.0270123611811844	0.00917585984919038	0.0270123611811844	1.46453573234676	PsoOvis1B010976	Myosin light chain kinase, smooth muscle,Myosin light chain kinase, smooth muscle
PsoOvis1B001136T1	5.66976115145047e-05	0.00210085663423461	-0.28846392512908	0.071647591331818	7.67626387904933	0.0285831857660527	0.000467602022898238	0.00405709164683956	0.00723246399257857	0.00723246399257857	0.818773363885488	PsoOvis1B001136	protein_coding
PsoOvis1B010715T1	5.68138429398573e-05	0.00210085663423461	-0.502042441908955	0.124710349593164	6.6124313881294	0.0942771895981506	0.00135342363716951	0.0219755833063041	0.013516935639263	0.0219755833063041	0.706106429302228	PsoOvis1B010715	protein_coding
PsoOvis1B004333T1	5.84198253215691e-05	0.00214837302679814	0.278455497537763	0.0692829749736641	9.28976797795761	0.0282552789604132	0.00010165433833492	0.00614089532130512	0.00709854159346712	0.00709854159346712	1.21289570233543	PsoOvis1B004333	glutathione S-transferase, partial
PsoOvis1B014781T1	5.83173969634819e-05	0.00214837302679814	0.621169926305655	0.154538422353909	6.07748470725263	0.122600179471743	0.0153343993120117	-0.00677870397729933	0.0204887866634411	0.0204887866634411	1.53812198666874	PsoOvis1B014781	,,
PsoOvis1B009868T1	5.89181886351126e-05	0.00216076403580717	0.666055763851308	0.165805035264758	7.35160949491525	0.166078655830843	0.000902819174289424	0.0403341454044322	0.00817999177102944	0.0403341454044322	1.58672901632965	PsoOvis1B009868	protein_coding
PsoOvis1B002148T1	5.91090268203509e-05	0.00216183998092136	-0.274492139205634	0.0683438545852714	8.15848193758435	0.0250122101880186	0.00032836046543437	0.00268217683745762	0.00667796322392472	0.00667796322392472	0.826741298290381	PsoOvis1B002148	protein_coding
PsoOvis1B004260T2	6.017900803967e-05	0.00217131051649332	0.270380592689399	0.0673911586066897	8.53049314203052	0.0224909775664328	0.00019750721015246	0.000501590409236881	0.00661484517737555	0.00661484517737555	1.20612596989661	PsoOvis1B004260	adenylosuccinate synthetase isozyme 1 A-like,adenylosuccinate synthetase isozyme 1 A-like
PsoOvis1B004591T1	5.97532069010255e-05	0.00217131051649332	-0.278575127975974	0.0694046257353862	7.92778234871879	0.0258863838135119	0.000388422018306923	0.00286801952602179	0.00683708109189662	0.00683708109189662	0.824404835478928	PsoOvis1B004591	factor
PsoOvis1B004620T1	5.99765701296894e-05	0.00217131051649332	-0.312303696019127	0.0778248809001108	8.28467076452555	0.0365281340687017	0.000503073785643721	0.00858199434503093	0.00663491890979039	0.00858199434503093	0.80535474116686	PsoOvis1B004620	X-box-binding protein 1,X-box-binding protein 1
PsoOvis1B006279T2	6.00335438303978e-05	0.00217131051649332	5.38331995997824	1.34157755019122	1.99851296657724	8.83686297251351	1.68115556676477	-1.50262702293544	1.01858991800082	1.01858991800082	41.7388793236743	PsoOvis1B006279	xaa-Pro aminopeptidase 1-like isoform X1,xaa-Pro aminopeptidase 1-like isoform X1
PsoOvis1B009326T1	5.95638183402132e-05	0.00217131051649332	-0.281491915992891	0.0701182363707697	7.87351398188021	0.026305302851633	0.000473790485378354	0.00269370104065722	0.00690106012224233	0.00690106012224233	0.822739767717527	PsoOvis1B009326	protein_coding,protein_coding,protein_coding
PsoOvis1B003137T2	6.06564387985734e-05	0.0021826534670906	1.20029706159079	0.29930785607618	5.643264049096	0.539716142069751	0.0761353058264891	0.0582424832368902	0.0280855603543399	0.0582424832368902	2.29786980969253	PsoOvis1B003137	arginine kinase,protein_coding,protein_coding,protein_coding,protein_coding,arginine kinase
PsoOvis1B000820T3	6.10326400026345e-05	0.00218444630768787	-0.496347591945964	0.123815051783348	7.25060955651101	0.092304480066902	0.00103522543723131	0.0219600251349384	0.00862281223976948	0.0219600251349384	0.708899200493179	PsoOvis1B000820	protein_coding,protein_coding,protein_coding
PsoOvis1B012186T1	6.09381533344014e-05	0.00218444630768787	0.862904155485747	0.215233786044531	9.22820481963586	0.278971773652448	9.89771239547959e-05	0.0693893968586399	0.0070267422778617	0.0693893968586399	1.81869567571411	PsoOvis1B012186	viking, partial,ethanolamine-phosphate cytidylyltransferase,ethanolamine-phosphate cytidylyltransferase,protein_coding
PsoOvis1B010050T2	6.15082191796858e-05	0.00219559739183806	0.279439998992361	0.0697388513726629	8.24016149118197	0.026549362742484	0.000647709298569311	0.00325647674071601	0.00664755178759825	0.00664755178759825	1.21372367018088	PsoOvis1B010050	furin-like protease 2,furin-like protease 2
PsoOvis1B004039T1	6.17071920638691e-05	0.00219684168342274	0.426792204952948	0.106533310590023	7.5120191759031	0.0682646913809045	0.000620172561742075	0.0164038468361633	0.00763769907672454	0.0164038468361633	1.3442413656955	PsoOvis1B004039	protein_coding
PsoOvis1B007691T1	6.37967637418836e-05	0.00226520816829935	-0.328443139947967	0.0821455220866647	7.1051770646019	0.0391472292494827	0.000735168040118968	0.00774578245465464	0.00938666215821712	0.00938666215821712	0.796395436930091	PsoOvis1B007691	transporter sub-family g
PsoOvis1B001562T2	6.49542205288206e-05	0.00229413508179101	-0.642547673661157	0.160876231169779	5.62197416147557	0.154917647984679	0.00737680856412344	0.0314449340689646	0.0284663530836877	0.0314449340689646	0.640580739647046	PsoOvis1B001562	methylosome subunit pICln isoform X2,methylosome subunit pICln-like
PsoOvis1B007866T1	6.48558141541073e-05	0.00229413508179101	0.674118583159097	0.168765536221099	8.04282507462053	0.170508926707323	0.000826898384169975	0.0418958109398225	0.00673792572139944	0.0418958109398225	1.59562162727704	PsoOvis1B007866	protein_coding,protein_coding
PsoOvis1B004141T1	6.62908186652213e-05	0.00233237795260767	0.336673106906683	0.0843957156599133	7.4228396864274	0.0425517984603585	0.000624942598925794	0.0100590126336976	0.0079150271561637	0.0100590126336976	1.26284108854488	PsoOvis1B004141	30 mite allergen
PsoOvis1B004212T1	6.65597174582495e-05	0.00233237795260767	-0.305994141589754	0.0767237211770596	7.36585637839429	0.0293510265235972	0.000706021268588812	0.00087060637818902	0.00812377281829396	0.00812377281829396	0.808884633025695	PsoOvis1B004212	disintegrin and metalloproteinase with thrombospondin motifs family
PsoOvis1B004811T1	6.64209495042752e-05	0.00233237795260767	-0.552880915336683	0.138609892415324	7.04800511719585	0.114758434693524	0.000920149343951443	0.0278989040691301	0.00972331662571318	0.0278989040691301	0.681657567515113	PsoOvis1B004811	NAD-dependent protein deacetylase Sir2B-like
PsoOvis1B012998T1	6.79982501800857e-05	0.00237656547496247	0.314069538912989	0.0788488779899212	8.06430907241144	0.0370524772542287	0.000294079111395611	0.00903163922900861	0.00672476138839081	0.00903163922900861	1.24320959103416	PsoOvis1B012998	membrane calcium-transporting atpase 3
PsoOvis1B002577T1	6.87280092658913e-05	0.00239581544800318	1.1509732513781	0.28914227090664	7.8848464350018	0.497745731006424	0.000391419556879504	0.125013459680694	0.00688676688675852	0.125013459680694	2.22063649464981	PsoOvis1B002577	cuticle A3A-like
PsoOvis1B007685T2	6.95389200358225e-05	0.00241778697038837	0.271260213554932	0.0681925356494135	8.16439495193993	0.0230115426780117	0.0002998866914378	0.000871252859376303	0.006675446186007	0.006675446186007	1.20686157723871	PsoOvis1B007685	sodium hyperpolarization-activated cyclic nucleotide-gated channel 2-like,sodium hyperpolarization-activated cyclic nucleotide-gated channel 2-like
PsoOvis1B006124T1	7.01476480124915e-05	0.00243263320283733	-0.341324316007708	0.0858508106346847	6.98453633720815	0.0395105040054896	0.000937576354066653	0.00476219539099703	0.0101179661758821	0.0101179661758821	0.789316429427193	PsoOvis1B006124	transcriptional repressor scratch 2-like
PsoOvis1B013127T1	7.07647848555973e-05	0.00244769356609051	0.269660696966197	0.0678613684627298	8.25016426115734	0.0233762813495466	0.000263276654989118	0.00168824072383305	0.00664447133946244	0.00664447133946244	1.2055242707818	PsoOvis1B013127	peptidase B homolog
PsoOvis1B008682T1	7.13614187163717e-05	0.00246196894571482	1.10642983216394	0.278578368855915	9.38060724556776	0.460383181164003	8.90955292283963e-05	0.116319765862405	0.00721591656078998	0.116319765862405	2.15312164851705	PsoOvis1B008682	cysteine proteinase-1 preproenzyme, partial
PsoOvis1B011031T2	7.25230808851768e-05	0.0024956142949331	-0.783660673238392	0.197502452290919	7.38261292232205	0.231045877627246	0.0145514136992621	0.0439594142921281	0.00805969330764256	0.0439594142921281	0.580890977422497	PsoOvis1B011031	Eukaryotic translation initiation factor 4 gamma 2,Eukaryotic translation initiation factor 4 gamma 2
PsoOvis1B008045T1	7.39688802066898e-05	0.00253402861126449	0.266952213014877	0.0673586823749733	8.70082707115567	0.0232753063180013	0.000155447635375555	0.00221487874954822	0.00665034050156325	0.00665034050156325	1.2032631691553	PsoOvis1B008045	ATP synthase subunit gamma, mitochondrial,protein_coding
PsoOvis1B010534T4	7.40180178548048e-05	0.00253402861126449	0.351278572363694	0.0886398645038826	8.1889986215416	0.0376072874810409	0.00512003571640175	-0.00438466464080441	0.00666550265249825	0.00666550265249825	1.27569069311728	PsoOvis1B010534	disco-interacting protein 2,protein_coding,protein_coding,disco-interacting protein 2,disco-interacting protein 2
PsoOvis1B007155T1	7.47337536883002e-05	0.00255200517059078	0.543012059504213	0.137100396627565	5.80932105170548	0.105256320195347	0.00309719698899445	0.0178999169675623	0.0250975811441589	0.0250975811441589	1.45701129302104	PsoOvis1B007155	protein_coding
PsoOvis1B010208T1	7.52154214087774e-05	0.00256191763607607	-0.399491757451049	0.100903288834127	7.45049944099259	0.0600958677184499	0.00682302763000778	0.00844918291630704	0.00782321333329345	0.00844918291630704	0.758125313825674	PsoOvis1B010208	tyrosine phosphatase domain-containing 1-like isoform x1,protein_coding
PsoOvis1B001388T1	7.62623379609379e-05	0.00258102563516465	-0.290550082804273	0.0734481665222366	7.53054937848795	0.0294357731814112	0.000506349249538345	0.00463111074563694	0.00758560049867895	0.00758560049867895	0.817590261481692	PsoOvis1B001388	GTPase-activating 1-like
PsoOvis1B010745T1	7.60591553288094e-05	0.00258102563516465	1.18882303307312	0.300474186212427	8.79044047597838	0.532331745085581	0.000288101350169426	0.135139003519861	0.00668544518100851	0.135139003519861	2.27966689488755	PsoOvis1B010745	protein_coding,protein_coding,protein_coding
PsoOvis1B012789T1	7.63548596686988e-05	0.00258102563516465	-0.282428587475175	0.071400364607538	7.70851851853372	0.0268465266183054	0.000479815659854428	0.00316612747931921	0.00716720243927963	0.00716720243927963	0.82220577630451	PsoOvis1B012789	containing 7
PsoOvis1B000011T2	7.6841702100178e-05	0.00259093960784127	0.436999716021728	0.110519727390421	7.12385973670404	0.0658644249245119	0.00904106916830802	0.00167618006117988	0.00928084604537149	0.00928084604537149	1.3537860125749	PsoOvis1B000011	betabeta-parvin-like-like,protein_coding,protein_coding,protein_coding,beta-parvin-like isoform X2
PsoOvis1B006154T1	7.74876072726035e-05	0.00260615354510319	0.574719707636952	0.145423535262774	7.47710054425154	0.124468428233879	0.000632761401666704	0.0310892455108183	0.00774052360567328	0.0310892455108183	1.48938807094628	PsoOvis1B006154	protein_coding
PsoOvis1B009929T1	7.89708862163702e-05	0.00264938416764995	-0.317210650121969	0.0803573137792832	7.33369877859454	0.0379355364186271	0.000546409159027038	0.00913953765770621	0.0082529061723777	0.00913953765770621	0.802620188351626	PsoOvis1B009929	protein_coding
PsoOvis1B004426T2	7.92086803290006e-05	0.00265071848721001	0.478541979215117	0.121248653420074	9.42968633516544	0.0863422109087545	0.000111726153939301	0.0219401277803326	0.00728515285458183	0.0219401277803326	1.39333481835434	PsoOvis1B004426	troponin C,protein_coding,troponin C
PsoOvis1B000866T1	8.18727672609647e-05	0.0027194760857451	0.438575344094575	0.111346011505075	7.92607869557832	0.0725820208680089	0.000368283225808791	0.0182286181913238	0.00683891901678737	0.0182286181913238	1.35526534702457	PsoOvis1B000866	C-1-tetrahydrofolate synthase, cytoplasmic isoform X3
PsoOvis1B006067T1	8.16925142785355e-05	0.0027194760857451	0.381922167265609	0.0969498209092438	7.13807531698403	0.0550384838838595	0.000958538459053273	0.0131403632024484	0.00920177894915346	0.0131403632024484	1.30307684706992	PsoOvis1B006067	Retrovirus-related Pol polyprotein from transposon TNT 1-94
PsoOvis1B008439T2	8.15968419672254e-05	0.0027194760857451	-4.70143219923043	1.19335959336044	1.65756891905527	6.81905377662068	0.697900500609928	-0.462882551319309	1.43826017798815	1.43826017798815	0.0384350885040201	PsoOvis1B008439	DNA-directed RNA polymerase I subunit RPA43-like,DNA-directed RNA polymerase I subunit RPA43-like
PsoOvis1B010437T1	8.24797240643229e-05	0.00273285541169561	-4.67342278140699	1.18702817349037	1.64356421014355	7.26332666261275	0.655040110487003	0.233788032613731	1.45851371650282	1.45851371650282	0.039188583004325	PsoOvis1B010437	protein_coding,KAH7639084.1hypothetical protein HUG17_3117,protein_coding
PsoOvis1B002378T1	8.3406396109872e-05	0.00274581155431283	-0.27162903660134	0.0690395885226454	7.92395630624911	0.0266056735828291	0.000308473150311119	0.0052802437563609	0.00684122402475317	0.00684122402475317	0.828383638087143	PsoOvis1B002378	Ubiquitin carboxyl-terminal hydrolase 8
PsoOvis1B006425T1	8.34861274918065e-05	0.00274581155431283	0.277331334762685	0.0704930463122473	7.79109462003404	0.0249084529601663	0.000433720854710029	0.00185959438002811	0.00702018351286094	0.00702018351286094	1.21195096968273	PsoOvis1B006425	contactin-like
PsoOvis1B007432T1	8.31608588426803e-05	0.00274581155431283	0.268126674251004	0.0681371343535579	8.09526028367376	0.0222439510090404	0.000256032461839975	0.000589438757621262	0.00670797115503223	0.00670797115503223	1.20424311383134	PsoOvis1B007432	saccharopine dehydrogenase-like oxidoreductase
PsoOvis1B003610T1	8.37831859866325e-05	0.00274882776376731	-0.310756498879729	0.0790063073014477	7.24857424273392	0.0348186432467601	0.000730486473387804	0.00657921698656761	0.00863250841672837	0.00863250841672837	0.806218895340364	PsoOvis1B003610	Integrator complex subunit 4
PsoOvis1B002867T1	8.40881323056835e-05	0.00275208738152538	-0.293866880415797	0.074728899784489	7.44738354321441	0.0285220408361832	0.000543372979006761	0.00272502428923053	0.00783323971549353	0.00783323971549353	0.81571275687728	PsoOvis1B002867	mitogen-activated protein kinase kinase kinase 10
PsoOvis1B014129T1	8.6024466933443e-05	0.00280859393749041	0.264888507406363	0.0674537466952583	8.52095668010926	0.0227929850803754	0.000210954807803126	0.00196805603417714	0.00661405710703899	0.00661405710703899	1.20154318974754	PsoOvis1B014129	ATP synthase subunit delta, mitochondrial
PsoOvis1B011551T1	8.74279684547424e-05	0.00284747149813913	0.731406583246509	0.186437331654721	4.9628831609753	0.195935486037009	0.00713714709595658	0.0371738641941796	0.0450011708558419	0.0450011708558419	1.66025700225464	PsoOvis1B011551	guanine nucleotide-binding G(q) subunit alpha
PsoOvis1B007486T1	8.80721659809717e-05	0.00286149032480895	0.282629330036901	0.072075397959028	9.69299868710268	0.0247438128921401	6.18202811913334e-05	0.000913194010068294	0.00773047420523704	0.00773047420523704	1.21640978772602	PsoOvis1B007486	enolase
PsoOvis1B007295T3	8.8993134270434e-05	0.00288441185313324	-0.685379770046126	0.174895585493891	7.68161310041222	0.177629787746844	0.00449503582148145	0.0413876629163951	0.00722132886916252	0.0413876629163951	0.621842113538181	PsoOvis1B007295	pumilio 2-like isoform X1,pumilio 2-like isoform X1,pumilio 2-like isoform X1,pumilio 2-like isoform X1
PsoOvis1B002961T1	9.12591823432057e-05	0.00295071356243032	-0.295798345316623	0.0755989990729107	7.41461490718461	0.0323311747111138	0.000629271967545721	0.00697344851182739	0.00794354102369321	0.00794354102369321	0.814621419942043	PsoOvis1B002961	non_sense_mediated_decay
PsoOvis1B012193T1	9.22419700459314e-05	0.00297094192053911	0.311844935309197	0.0797528464155433	7.20468621097634	0.0342958168468578	0.000692078839187699	0.00570996834013539	0.00884869592788417	0.00884869592788417	1.24129406677608	PsoOvis1B012193	protein_coding
PsoOvis1B013474T2	9.23286895969125e-05	0.00297094192053911	-0.286471939764554	0.0732680777103492	7.56813028460143	0.0250520966686284	0.000567253496180072	-2.69472625693452e-05	0.00748506332087458	0.00748506332087458	0.81990465706381	PsoOvis1B013474	transmembrane receptor,transmembrane receptor
PsoOvis1B000341T1	9.38652617354733e-05	0.00301314243067397	0.564641574606241	0.144560235954377	5.63562762369881	0.112717024031518	0.00312444533396138	0.0182142942902552	0.0282220473948164	0.0282220473948164	1.47902001357381	PsoOvis1B000341	glutaredoxin domain-containing cysteine-rich protein CG31559-like
PsoOvis1B006660T1	9.48351767445292e-05	0.00303699443995758	0.291100925161016	0.0745754887434681	7.45612248235384	0.0280485484433924	0.000536930930679148	0.00274634888746114	0.00780532435131155	0.00780532435131155	1.22357363444387	PsoOvis1B006660	excitatory amino acid transporter-like
PsoOvis1B005240T2	9.5607652509405e-05	0.00304715246783547	0.437106328134636	0.112036123265019	6.66056677171602	0.0723810941281089	0.00109184085366882	0.0177362985207131	0.0129792384042437	0.0177362985207131	1.35388605819515	PsoOvis1B005240	OTF74413.1hypothetical protein BLA29_000290,OTF74413.1hypothetical protein BLA29_000290
PsoOvis1B013903T1	9.55623727545231e-05	0.00304715246783547	-0.46487815112613	0.119150906793349	6.45614404471601	0.0779830175241925	0.00598149120416194	0.0104553949281606	0.0153139166803542	0.0153139166803542	0.724532268111525	PsoOvis1B013903	putative palmitoyltransferase ZDHHC11,protein_coding,protein_coding,protein_coding
PsoOvis1B000097T1	9.65438059492817e-05	0.00306968025281968	0.536980727510228	0.137718519246281	8.71145434357432	0.10926415916729	0.000149279373986851	0.0283003064410955	0.00665390720154339	0.0283003064410955	1.45093282516909	PsoOvis1B000097	protein_coding
PsoOvis1B006460T1	9.73495296725421e-05	0.00308796399098732	-0.413874961501049	0.106200626018121	6.62303073706585	0.0649220326872174	0.00146544179488984	0.0154524176550713	0.0133971597815172	0.0154524176550713	0.750604600901175	PsoOvis1B006460	protein_coding
PsoOvis1B007854T3	9.77816345685682e-05	0.00309433796769469	-0.316197669046958	0.081158907591601	7.84609508743748	0.0348177476193509	0.00294244431274435	0.00308687799492089	0.0069377081094487	0.0069377081094487	0.803183941979824	PsoOvis1B007854	protein_coding,protein_coding,protein_coding,protein_coding
PsoOvis1B000646T1	9.90838316042369e-05	0.0031207909878925	-0.782963708495969	0.201129978460777	6.77954951329841	0.232453572529287	0.0227343708147074	0.0379455315387416	0.0117469514923508	0.0379455315387416	0.581171673154177	PsoOvis1B000646	non_sense_mediated_decay,protein_coding,non_sense_mediated_decay,protein_coding
PsoOvis1B004954T2	9.89513486906545e-05	0.0031207909878925	0.336289303157222	0.0863797677204811	7.45367010688816	0.0428809057511248	0.000978016095371286	0.0102141803117951	0.00781309379541082	0.0102141803117951	1.26250517647337	PsoOvis1B004954	acetylmitochondrial-likeCoA acetyltransferase, mitochondrial,acetyl-coa acetyltransferase, mitochondrial
PsoOvis1B000095T4	9.99834507547189e-05	0.0031417335018842	-1.03415786292122	0.265807162247494	5.27828068375407	0.405628882635011	0.0547942553214022	0.0511859159316964	0.0352796549770454	0.0511859159316964	0.48830083058767	PsoOvis1B000095	protein ECT2 isoform X6,protein_coding,protein_coding,protein_coding
PsoOvis1B014538T1	0.000101121231448129	0.00317004403785634	-0.450099881168546	0.115769834412196	6.24478740159636	0.0700286055719769	0.00212677676703928	0.0094377665624551	0.0179772050727015	0.0179772050727015	0.73199216868022	PsoOvis1B014538	putative g-protein coupled receptor no18
PsoOvis1B008937T1	0.000102129536326971	0.00319417283474962	0.614401008018399	0.158127598932167	6.65297787253854	0.143251784649071	0.00132861595215667	0.0361778903639218	0.0130628560605371	0.0361778903639218	1.53092224212581	PsoOvis1B008937	protein_coding
PsoOvis1B003117T1	0.00010273645704139	0.00319722033093937	0.485745841944752	0.125062119462321	6.41874200775109	0.0895533473592743	0.00181050819832573	0.0216502923882861	0.0157419618893773	0.0216502923882861	1.40030960809777	PsoOvis1B003117	protein_coding
PsoOvis1B004460T1	0.000102845352045575	0.00319722033093937	-0.427173294923446	0.109989081217569	6.92171799634363	0.0692602247532276	0.00106784623309598	0.0170785507475314	0.0105396869274408	0.0170785507475314	0.743717541327909	PsoOvis1B004460	protein_coding,protein_coding
PsoOvis1B013089T1	0.00010294352029246	0.00319722033093937	0.399957089359532	0.102987569019136	9.55687235587047	0.0607174292456504	6.95750403959869e-05	0.015840084018311	0.00748429492818932	0.015840084018311	1.31946866471887	PsoOvis1B013089	protein_coding
PsoOvis1B011659T1	0.000103443310736634	0.00320530592018655	-0.425850805033426	0.109688361108734	6.49481937974598	0.0616939131068842	0.003176324783911	0.00593522604433754	0.0148709800601689	0.0148709800601689	0.74439960499611	PsoOvis1B011659	particle complex subunit 4,particle complex subunit 4
PsoOvis1B003420T2	0.000103916421799804	0.00321252938155236	-0.391460514487421	0.100859116802184	6.84637768337236	0.0547389262444548	0.00412113517760435	0.00683702222693067	0.0111377069855707	0.0111377069855707	0.762357439998041	PsoOvis1B003420	domain-containing 4A,domain-containing 4A
PsoOvis1B005222T1	0.000105244318109975	0.00324608396824914	-0.820515429507631	0.211572730175805	4.70804458627995	0.2507057896991	0.0100425185773878	0.0508726297739536	0.0571020116536783	0.0571020116536783	0.566239606925296	PsoOvis1B005222	Polyprenol reductase
PsoOvis1B004349T1	0.000107193485064098	0.00329853178027394	-0.330997375187016	0.0854472498064288	6.99255231970461	0.0390561072697548	0.000884851548281594	0.00685055914615157	0.0100669972009418	0.0100669972009418	0.794986697331923	PsoOvis1B004349	protein_coding,protein_coding
PsoOvis1B007767T1	0.000107437610652879	0.00329853178027394	0.42462630987518	0.109633321318001	9.1048191783411	0.0685156090833234	0.000196005058391028	0.017833192656433	0.00690107245693947	0.017833192656433	1.34222479165559	PsoOvis1B007767	protein_coding
PsoOvis1B006369T1	0.000109029093861317	0.00333973329617296	-0.448544574548604	0.115915978800748	6.25527365483998	0.0680533673342232	0.0023236054830047	0.00729601542590438	0.0178311657289984	0.0178311657289984	0.732781723036927	PsoOvis1B006369	FMRFamide receptor
PsoOvis1B003502T1	0.000110638248602398	0.0033775548485984	-0.63380353996274	0.163943284344423	12.7401464440929	0.152764958758753	3.61990211840031e-06	0.0403124808203359	0.0328367921961623	0.0403124808203359	0.644475071124687	PsoOvis1B003502	protein_coding
PsoOvis1B005937T1	0.000110768457981077	0.0033775548485984	-0.637798892055647	0.164988994627102	5.26970480559729	0.133709346540322	0.00535014024265108	0.00924125791747327	0.0354819122794416	0.0354819122794416	0.642692752192312	PsoOvis1B005937	small phosphatase 2
PsoOvis1B010929T2	0.000111664412342246	0.00339713596275751	0.429184980333334	0.111080212992387	6.40690743611136	0.060644089294473	0.00262710968470704	0.00410309667948757	0.0158811108929439	0.0158811108929439	1.34647270104921	PsoOvis1B010929	serine--pyruvate aminotransferase,serine--pyruvate aminotransferase
PsoOvis1B006951T2	0.000113373553088986	0.00344131152301399	0.354945525633471	0.0919541077047878	6.98753650871055	0.0419357003121557	0.00258448343600347	0.00259026964148255	0.0100988534496721	0.0100988534496721	1.27893728928777	PsoOvis1B006951	Ephrin type-B receptor 2,Ephrin type-B receptor 2
PsoOvis1B001214T2	0.000115624936521206	0.00350170905039111	-0.745640240942978	0.193410484680191	5.86014899120169	0.211682949375122	0.0160339969205486	0.0400774264557908	0.0241829182184452	0.0400774264557908	0.59640314027487	PsoOvis1B001214	mitoguardin-like isoform X1,mitoguardin-like isoform X1,mitoguardin-like isoform X1
PsoOvis1B013365T2	0.000117837188410848	0.00356065147645059	1.01356824667776	0.263224648605599	7.42146464228232	0.391340835962277	0.00395097580851033	0.099979847641801	0.00791975575440296	0.099979847641801	2.01889831190904	PsoOvis1B013365	chitinase-3-like protein 1,chitinase-3-like protein 1,chitinase-3-like protein 1
PsoOvis1B002435T1	0.000123358571476432	0.00371909422924217	-0.660298455554498	0.171981665108166	13.2122083814898	0.161473236075019	1.6547074063926e-06	0.0383421214834967	0.0443648849926596	0.0443648849926596	0.632747384698565	PsoOvis1B002435	protein_coding
PsoOvis1B003889T1	0.000123823160098679	0.00372471195748522	0.258184090527046	0.0672629290602589	8.61377228363459	0.0248903399826825	0.000159333644593095	0.00595645710828068	0.00662711879405504	0.00662711879405504	1.19597239530601	PsoOvis1B003889	dismutase [Cu-Zn]
PsoOvis1B012911T1	0.000124784496072987	0.00374521359738343	-0.550742930993291	0.143552324672703	5.69849395570771	0.107796933462027	0.00381182409221486	0.0171901767206642	0.027099080786191	0.027099080786191	0.682668490522008	PsoOvis1B012911	resistant to fluoxetine 6-like
PsoOvis1B003130T2	0.000125850592008324	0.00376876068148418	4.02830792135152	1.05055959336229	2.23622513609685	5.88947755432712	0.858779763137764	0.417842913812353	0.79673342567056	0.79673342567056	16.3170451818873	PsoOvis1B003130	finger 62,finger 62
PsoOvis1B006266T1	0.000126197552521339	0.00377071526350589	-0.296552581991467	0.0773528656504355	8.44758345933217	0.0335631891549428	0.000205642624591573	0.00876955611190992	0.00661222576733204	0.00876955611190992	0.81419564959292	PsoOvis1B006266	protein_coding
PsoOvis1B002335T1	0.000128984289836395	0.00383685267499996	0.895427821565048	0.233891488806448	4.75137047680875	0.305441148287271	0.027268767445452	0.0538610490513631	0.0547890753586935	0.0547890753586935	1.86016142187317	PsoOvis1B002335	protein_coding,protein_coding
PsoOvis1B011708T1	0.000128909492910907	0.00383685267499996	0.495672668355696	0.129468050574592	6.01279901608816	0.0897031492061591	0.00359908935078123	0.0163955743488464	0.0215438748285966	0.0215438748285966	1.40997801567882	PsoOvis1B011708	DNA-directed RNA polymerase II subunit RPB7
PsoOvis1B002004T3	0.000132061862355486	0.00391844314525818	-0.553427244676696	0.144778406728129	6.90885039436645	0.110076096217435	0.0208065659257663	0.00193291116461424	0.0106346146563371	0.0106346146563371	0.681399481769986	PsoOvis1B002004	septin-2-like,protein_coding,protein_coding,protein_coding,protein_coding
PsoOvis1B003146T1	0.000132312744066152	0.00391844314525818	0.874988043752118	0.228927800438108	6.13752913555655	0.292570748388864	0.0422633919432992	0.0363485147768463	0.0195494804798725	0.0363485147768463	1.83399288724125	PsoOvis1B003146	domain-containing 2,domain-containing 2,domain-containing 2
PsoOvis1B005212T1	0.000132605314866424	0.00391844314525818	0.425130206424662	0.111244938819209	7.27038557268793	0.0690712314198705	0.00077961315091832	0.0177835414684161	0.00853015228340853	0.0177835414684161	1.34269367839208	PsoOvis1B005212	protein_coding
PsoOvis1B003941T1	0.000134151558776658	0.00393805431093059	0.271774546631186	0.0711692097998868	7.73476296828521	0.0239040099594207	0.000480195548767083	0.00170179032678803	0.00711738908654338	0.00711738908654338	1.20729191037964	PsoOvis1B003941	NADH-ubiquinone oxidoreductase 49 kDa subunit
PsoOvis1B009390T1	0.000133814350344256	0.00393805431093059	-0.381517618954788	0.0998912282458912	6.66510010938498	0.0540988286894898	0.00203786427150412	0.0110022865005096	0.012929521949205	0.012929521949205	0.767629670567203	PsoOvis1B009390	protein_coding,protein_coding,protein_coding,protein_coding
PsoOvis1B013810T1	0.000134090044812618	0.00393805431093059	0.257165884993102	0.0673416650702355	8.51272845959083	0.0211260753308604	0.000188870867029969	0.00141836364493835	0.00661347891461769	0.00661347891461769	1.19512861609004	PsoOvis1B013810	Trifunctional enzyme subunit beta, mitochondrial
PsoOvis1B014782T1	0.000135006309529714	0.00395447365287691	0.605410726291018	0.158603132375814	11.1303879040789	0.14014258857177	1.71132884269672e-05	0.0377153171107029	0.0132419295563744	0.0377153171107029	1.5214118280612	PsoOvis1B014782	protein_coding
PsoOvis1B009211T2	0.000135595743281475	0.00395661322490691	0.361272143075003	0.0946713332242678	7.80149043043141	0.0499104620099543	0.00180186170097996	0.0116421303007106	0.00700366546092373	0.0116421303007106	1.28455809901702	PsoOvis1B009211	Protein disulfide-isomerase A6,Protein disulfide-isomerase A6
PsoOvis1B010588T1	0.000135670511746023	0.00395661322490691	-0.258240117081333	0.0676742134197012	8.85132337547557	0.0237339559319488	0.000153845819004756	0.00450561481961377	0.00671585292395813	0.00671585292395813	0.83610722959041	PsoOvis1B010588	Zinc finger, CCCH-type
PsoOvis1B003662T1	0.000137039077491863	0.00398624457209054	0.582357607074063	0.152711398189206	8.07830555534352	0.129727040119393	0.00032350134983497	0.0346576553555183	0.00671698538818969	0.0346576553555183	1.49729408157333	PsoOvis1B003662	protein_coding
PsoOvis1B004623T1	0.000137282141620629	0.00398624457209054	0.789505845014908	0.207055566469992	8.14609458388034	0.238442252921264	0.000291838760581575	0.0640161726487325	0.00668339645204375	0.0640161726487325	1.72848231775693	PsoOvis1B004623	98kDa HDM allergen
PsoOvis1B005077T1	0.000138674214080177	0.00401795028068668	0.278183983728113	0.0730041853846737	7.56986604823626	0.0264998854839716	0.000513833601057583	0.00359114995284071	0.00748058302446212	0.00748058302446212	1.21266745801712	PsoOvis1B005077	Mitochondrial-processing peptidase subunit alpha-like
PsoOvis1B006138T1	0.000140255586797993	0.00405499197597826	0.503313821567657	0.132182566915914	6.74708005411471	0.096964118090088	0.00119061900510418	0.0250177274896159	0.0120664302444668	0.0250177274896159	1.41746569654185	PsoOvis1B006138	sodium-dependent glucose transporter 1
PsoOvis1B000369T1	0.000142085883126805	0.00406402058020386	-0.731831334565107	0.19235895628823	5.90129498238398	0.205075492352559	0.00344703481508117	0.0520559172813649	0.0234538577102394	0.0520559172813649	0.60213908256334	PsoOvis1B000369	protein_coding
PsoOvis1B003222T1	0.000141740267011032	0.00406402058020386	-0.548680764699165	0.144195708797056	6.19825449232706	0.11526605738784	0.00205601225725376	0.0291325913959743	0.0186420195141536	0.0291325913959743	0.683644984179766	PsoOvis1B003222	and mynd domain-containing
PsoOvis1B011337T1	0.000141059661352918	0.00406402058020386	-0.562754769787358	0.147848134497802	5.81782903432572	0.121238764324903	0.00315196932699206	0.0296366369847282	0.024943535991707	0.0296366369847282	0.677008208028286	PsoOvis1B011337	protein_coding
PsoOvis1B013493T1	0.000142068102314247	0.00406402058020386	0.361037222436482	0.0948964255631026	9.15087896063868	0.0499107606969798	0.000113535555602827	0.0133944618213774	0.00694518386250381	0.0133944618213774	1.28434894556991	PsoOvis1B013493	talin-2-like isoform X1
PsoOvis1B014725T1	0.000141652428408039	0.00406402058020386	-0.354769984277021	0.0932313467931608	6.77289218589271	0.0423103218907703	0.00122684045930206	0.00446290875019212	0.0118112855779979	0.0118112855779979	0.781994310257447	PsoOvis1B014725	protein_coding
PsoOvis1B010196T2	0.000144569900032618	0.00412625305295655	-0.311956944034664	0.0820892621267267	7.30114013059346	0.0341784151707346	0.00171623732977597	0.00451285603434994	0.0083917331049897	0.0083917331049897	0.805548331571876	PsoOvis1B010196	Histone lysine demethylase PHF8,Histone lysine demethylase PHF8,protein_coding
PsoOvis1B001296T1	0.000145434983998869	0.00414211211874226	0.257184459139965	0.067702612891136	8.30581052468307	0.0228286088231507	0.000245577478979443	0.00348624129128994	0.00662988820945107	0.00662988820945107	1.19514400301292	PsoOvis1B001296	MULTISPECIES: histone H3
PsoOvis1B009432T1	0.000146141648294983	0.00415340149485487	-0.467068349904795	0.122992479564256	6.17697412037086	0.0707768398472032	0.00373573606823485	0.00292799743472464	0.0189549889758112	0.0189549889758112	0.723433168360177	PsoOvis1B009432	protein_coding,protein_coding
PsoOvis1B011307T1	0.000148282014419655	0.00420530306148623	0.431323269176536	0.113687750790704	8.23404327388945	0.0713218143757597	0.000393029525362656	0.0189943274944113	0.0066495050286639	0.0189943274944113	1.34846985373211	PsoOvis1B011307	protein_coding
PsoOvis1B004431T1	0.000149046097784868	0.00421803607811469	-0.45094661853638	0.118900032865463	6.18097483596489	0.0753223005405619	0.00231009668076008	0.0155854592064197	0.0188957300423523	0.0188957300423523	0.731562678556413	PsoOvis1B004431	protein_coding
PsoOvis1B014175T1	0.000150462871315745	0.00424914766968894	-0.281147163939908	0.0741753552097214	8.02820812396667	0.0303154983220218	0.00036082662776813	0.00789214835296438	0.00674783359810428	0.00789214835296438	0.822936396324863	PsoOvis1B014175	X mental retardation syndrome-related 1-like
PsoOvis1B003698T1	0.00015246365479249	0.00427928633825761	0.600847674254989	0.158659676905334	9.58618209459956	0.138512849988136	7.04178574706027e-05	0.0376889217560868	0.00753434478648794	0.0376889217560868	1.51660740720039	PsoOvis1B003698	filamin-A-like isoform X1,filamin-A-like isoform X1
PsoOvis1B010324T2	0.000152489136661354	0.00427928633825761	0.680349849030412	0.179654970723689	5.32661493724166	0.162241539631846	0.0142314493485835	0.0149920062878344	0.0341824134100109	0.0341824134100109	1.60252831616417	PsoOvis1B010324	irregular chiasm C-roughest protein-like isoform X1,irregular chiasm C-roughest protein-like isoform X1
PsoOvis1B013189T1	0.000152164088413554	0.00427928633825761	-0.325080773929407	0.0858296631418741	7.90538199722265	0.0405433301636197	0.000362898303405829	0.0106871983091655	0.00686212549756621	0.0106871983091655	0.798253692301009	PsoOvis1B013189	Exocyst complex component 6B
PsoOvis1B003274T2	0.000153480921331194	0.00429810797686058	-0.488278638122384	0.12899104180209	6.88182715764745	0.0914912351722213	0.00140578253899101	0.0235522507587918	0.0108438286453032	0.0235522507587918	0.712875162651898	PsoOvis1B003274	KAH7643552.1hypothetical protein HUG17_5914,protein_coding
PsoOvis1B003747T1	0.000154970767035034	0.00433076970256987	0.265801488473249	0.0702627273017048	7.9445750715577	0.0264540610440448	0.00058572630048332	0.00598793827659952	0.00681954997132727	0.00681954997132727	1.20230380327183	PsoOvis1B003747	succinate--CoA ligase ADP GDP-forming subunit alpha, mitochondrial,protein_coding
PsoOvis1B013374T1	0.000157925766135823	0.00440415480311277	-0.520874362801742	0.137860784552805	6.37728005356024	0.104199745648253	0.00399517980055967	0.0245132140757129	0.0162378683647538	0.0245132140757129	0.696949310580368	PsoOvis1B013374	protein_coding,protein_coding
PsoOvis1B011776T2	0.00015899620825962	0.00442478844857229	0.309434914821755	0.0819352102979407	7.79677198133114	0.0319539404549911	0.00305895954490735	0.000977228582301382	0.00701110848494429	0.00701110848494429	1.23922221738842	PsoOvis1B011776	unconventional myosin-IXa-like isoform X2,unconventional myosin-IXa-like isoform X2
PsoOvis1B002982T1	0.00016250359514731	0.00450459044258975	0.574469662786639	0.152333165239857	5.76137392090305	0.126851089917051	0.00744042777108706	0.0273676620769034	0.0259688000946132	0.0273676620769034	1.48912995572748	PsoOvis1B002982	non_sense_mediated_decay
PsoOvis1B003551T1	0.000162536768547053	0.00450459044258975	0.303304557018058	0.0804289071801353	7.18385935416512	0.0336399599967547	0.000747279467664525	0.0068050501628085	0.00895593419762171	0.00895593419762171	1.23396763638643	PsoOvis1B003551	calcium exchanger 3-like
PsoOvis1B012962T1	0.000165689923479321	0.00458249032168221	-0.493063151053361	0.130914739560264	6.84999563173191	0.0934997841189582	0.0010103321321076	0.0246976714190899	0.0111067383212366	0.0246976714190899	0.710514919558453	PsoOvis1B012962	protein_coding
PsoOvis1B005974T1	0.000167576783563553	0.00462511922635408	0.627159445543311	0.16664426047365	5.78083752229042	0.15132306249883	0.0033951191464354	0.0382603451767789	0.0256155467193338	0.0382603451767789	1.54452095601606	PsoOvis1B005974	protein_coding
PsoOvis1B006032T1	0.000169803362156642	0.00467692964162306	-0.476369618232836	0.126688589132565	6.01254847640595	0.0854148341934388	0.00252695508894071	0.0191435827121213	0.0215480428356592	0.0215480428356592	0.718784090465483	PsoOvis1B006032	synthase mitochondrial f1 complex assembly factor 2
PsoOvis1B003985T1	0.000171092026035242	0.00469311036989292	0.269544076014713	0.0717202481668781	7.64546523172262	0.0228796992249465	0.000416666943315013	0.000937703744883335	0.00729902405236286	0.00729902405236286	1.2054268255828	PsoOvis1B003985	protein_coding
PsoOvis1B011305T1	0.000170835588845796	0.00469311036989292	-0.340970070363078	0.0907162055697725	6.83641963834994	0.0412323645609769	0.00112008723084099	0.0068226476391046	0.0112240576986249	0.0112240576986249	0.789510265429126	PsoOvis1B011305	protein_coding
PsoOvis1B009154T4	0.000172789058126333	0.00472996795926196	0.546080834366283	0.145396698971407	10.9835925633214	0.114829523384792	0.000802893027351905	0.0309074070803209	0.0123536225810825	0.0309074070803209	1.46011381870502	PsoOvis1B009154	myosin heavy chain, muscle-like isoform X13,myosin heavy chain, muscle-like isoform X4,myosin heavy chain, muscle-like isoform X1,myosin heavy chain, muscle-like isoform X13,myosin heavy chain, muscle-like isoform X8,myosin heavy chain, muscle-like isoform X13,myosin heavy chain, muscle-like isoform X3,myosin heavy chain, muscle-like isoform X11
PsoOvis1B003839T2	0.000174530769783259	0.00473888211829351	-0.651107841148287	0.173476695009482	5.46303991175376	0.162350457733953	0.0137498432570356	0.030210196108613	0.0313914023100837	0.0313914023100837	0.636791135881827	PsoOvis1B003839	monocarboxylate transporter 12-like,monocarboxylate transporter 12-like,protein_coding
PsoOvis1B008987T4	0.000174233289360526	0.00473888211829351	5.07452218540861	1.35186684030642	1.84411505617086	7.88231102031395	1.54918168264643	-1.35283368608055	1.19213424823368	1.19213424823368	33.696391197779	PsoOvis1B008987	gamma-aminobutyric acid receptor subunit beta-like,gamma-aminobutyric acid receptor subunit beta-like,gamma-aminobutyric acid receptor subunit beta-like,gamma-aminobutyric acid receptor subunit beta-like
PsoOvis1B009731T1	0.000174357883320443	0.00473888211829351	-0.344903368948546	0.0918876020968226	7.18253327471399	0.0458194978765413	0.00214445267174119	0.0105205444569148	0.00896286119379952	0.0105205444569148	0.78736071186207	PsoOvis1B009731	protein_coding,protein_coding,protein_coding
PsoOvis1B010529T1	0.000173919608696039	0.00473888211829351	-0.322289367838052	0.0858484604322805	7.18568208345863	0.0400050807767464	0.000820361263578841	0.0102345759743104	0.00894643206793505	0.0102345759743104	0.799799692819294	PsoOvis1B010529	scavenger receptor class B member 1 isoform X2
PsoOvis1B003171T1	0.000179735140391415	0.00486519728553371	-0.416803842761471	0.111268804661233	7.16403370076332	0.0669745292711055	0.000742429839788658	0.0178286904963206	0.00906071361024537	0.0178286904963206	0.749082309891493	PsoOvis1B003171	protein_coding
PsoOvis1B005368T1	0.000179909805493739	0.00486519728553371	5.37966629546463	1.4362343626499	1.99675976771739	8.74859355125544	2.0737323472187	-1.9907939521087	1.02042136946585	1.02042136946585	41.6333082114234	PsoOvis1B005368	protein_coding,protein_coding,protein_coding,protein_coding
PsoOvis1B009885T1	0.000180725591016906	0.00487740476079094	-0.642319802991891	0.171535099892033	8.44193741850749	0.159081567388626	0.000211768569807622	0.0439246671726468	0.00661239496616113	0.0439246671726468	0.640681926028177	PsoOvis1B009885	protein_coding
PsoOvis1B001313T1	0.000183909881965249	0.00495335549293124	0.359465051545526	0.0961097748051372	6.69786787751321	0.0453072623873502	0.00127977816424865	0.00689862858895391	0.0125758550553926	0.0125758550553926	1.28295009400926	PsoOvis1B001313	LIM 1-like
PsoOvis1B005675T2	0.000188084875116192	0.00505563079980993	0.481471186961165	0.128925040323721	6.71090598444822	0.0894903503891056	0.00171299374504443	0.0232195052886654	0.0124381741032063	0.0232195052886654	1.39616668037614	PsoOvis1B005675	Adenylate kinase isoenzyme 1,protein_coding
PsoOvis1B009130T1	0.00018899115712797	0.00506981088039079	-0.636435602119292	0.170475580547133	7.31319213058809	0.156389390968941	0.000603677999122708	0.0429892073452003	0.00833940922592284	0.0429892073452003	0.643300358542212	PsoOvis1B009130	protein_coding,protein_coding
PsoOvis1B005927T1	0.000190008498060321	0.00508690751007092	0.585834867615979	0.156978514085278	5.41608715015674	0.113574901520442	0.00465290537093128	0.0086147869866341	0.0323104754557016	0.0323104754557016	1.50090729226283	PsoOvis1B005927	transporter zip14 1
PsoOvis1B004075T1	0.000192735199030482	0.00514960753337732	0.618418730132372	0.16586914178276	6.37919134651448	0.14774760436846	0.00174915918980225	0.0395196991038216	0.0162144925551268	0.0395196991038216	1.53519160782967	PsoOvis1B004075	protein_coding,protein_coding
PsoOvis1B004107T1	0.000195324293255949	0.00520838842534689	1.6568280481834	0.444787452141998	6.43555274617512	1.06092680747373	0.00221829756145043	0.294535518813005	0.0155476149020371	0.294535518813005	3.15322484752626	PsoOvis1B004107	14 isoform a
PsoOvis1B012979T1	0.000195883465817711	0.00521291465891824	-0.269576231336688	0.0723837000422772	7.61952882179162	0.0246689073845003	0.000500739083966666	0.00308364095852464	0.00735836096374887	0.00735836096374887	0.82956318098707	PsoOvis1B012979	ubiquitin carboxyl-terminal hydrolase 48-like
PsoOvis1B010885T1	0.000197422937269303	0.00524345920295019	1.38397354744488	0.371806871660723	4.41183498818958	0.740503253785107	0.0143014914834581	0.193059033237742	0.0764335101074316	0.193059033237742	2.6098620417772	PsoOvis1B010885	protein_coding
PsoOvis1B001625T1	0.00019824921310908	0.00524459281952203	-0.252617103188988	0.0678852484934939	8.26917472395136	0.0234449084438538	0.000273607647138729	0.00510175259883021	0.0066390027973964	0.0066390027973964	0.839372380203889	PsoOvis1B001625	protein_coding
PsoOvis1B003339T3	0.000198060436463325	0.00524459281952203	-1.14339670838141	0.307242668339628	5.65897143763601	0.505484478519378	0.0806833736789888	0.0609137121936936	0.027805029506309	0.0609137121936936	0.452692494234714	PsoOvis1B003339	protein_coding,protein_coding,protein_coding
PsoOvis1B010457T2	0.000199973882614548	0.00527978381198883	0.600873504953278	0.161566418711882	5.94804826517533	0.117886366227508	0.016515281031726	-0.00455068660540536	0.0226402804513485	0.0226402804513485	1.51663456150394	PsoOvis1B010457	Filamin-A C,protein_coding
PsoOvis1B002669T1	0.000200805820149523	0.00529131241834944	0.641643442333919	0.172577553679759	6.52677670090665	0.159251506567944	0.00159040922638983	0.0430841088247453	0.0145016235516484	0.0430841088247453	1.5601053374349	PsoOvis1B002669	protein_coding
PsoOvis1B007324T1	0.000203244295854075	0.00534504547014273	0.524119756202226	0.141083952538169	8.0581505933857	0.106296073648995	0.00028686965619433	0.0295701528394939	0.0067283653976382	0.0295701528394939	1.43805589900589	PsoOvis1B007324	purine biosynthetic adenosine-3
PsoOvis1B007496T2	0.000206249739207516	0.00541344903731726	-0.449039944057742	0.120994717094019	6.93224937584186	0.0750979857683346	0.0114952764661068	0.0067633789845444	0.0104643058808859	0.0104643058808859	0.73253015538117	PsoOvis1B007496	E3 ubiquitin-protein ligase arkadia-like isoform X1,E3 ubiquitin-protein ligase arkadia-like isoform X1,protein_coding,protein_coding
PsoOvis1B001377T1	0.000207308482235069	0.00543058971271748	-0.462651069161422	0.124705813539792	6.0588128153278	0.065423657868462	0.00253838366203288	-0.00102606575003256	0.0207889262338994	0.0207889262338994	0.725651589097945	PsoOvis1B001377	repeat domain containing 30
PsoOvis1B010739T1	0.000208970147168148	0.00546342654295475	1.12863997470216	0.304386429143347	6.50168803776078	0.493329775644672	0.0554104063040711	0.083566241065886	0.0147917430095929	0.083566241065886	2.18652519837964	PsoOvis1B010739	synthase [glutamine-hydrolyzing]-like,protein_coding
PsoOvis1B005363T3	0.000209951346296217	0.00547837957411533	-0.725891547863133	0.195830626895491	6.36580586439468	0.204095123094077	0.0234455854105502	0.0340788662348711	0.0163792441108556	0.0340788662348711	0.604623287731853	PsoOvis1B005363	association domain-containing 1,association domain-containing 1,protein_coding
PsoOvis1B008297T1	0.00021071795816927	0.00548768596897635	-0.419409379661388	0.113176232937997	7.2878511004653	0.061865745726019	0.0107626030603895	0.000605493691653873	0.00845068649266417	0.00845068649266417	0.747730672751293	PsoOvis1B008297	protein_coding,protein_coding,protein_coding,protein_coding,protein_coding,protein_coding
PsoOvis1B008411T2	0.000211440972193291	0.00549582301704737	-0.26580536560966	0.0717435052671242	8.29356290778503	0.0222350822237963	0.00108796897937443	0.000211199155289199	0.00663272684264639	0.00663272684264639	0.831734300312568	PsoOvis1B008411	metastasis-associated protein MTA1,protein_coding,metastasis-associated protein MTA1,metastasis-associated protein MTA1
PsoOvis1B009657T1	0.000213763283820325	0.00554541728143192	-0.303283851711998	0.081920562759493	7.97841233404375	0.0356475027361775	0.000369660745557158	0.0096968071586909	0.00678742742166571	0.0096968071586909	0.810405656064014	PsoOvis1B009657	Zinc finger, RING-type
PsoOvis1B004042T1	0.000217332016470613	0.00560992330840998	1.28268772223038	0.346862821962042	7.48369657367149	0.637962918539539	0.00253434378588073	0.177936382103326	0.0077206288775213	0.177936382103326	2.43291804431913	PsoOvis1B004042	glucan endo-1,3-beta-glucosidase A1-like
PsoOvis1B006086T1	0.000217507111688688	0.00560992330840998	0.539026002146763	0.145770802990829	5.62010174323736	0.100059296768062	0.00337379917679174	0.0127444351619149	0.0284998913300947	0.0284998913300947	1.45299123705372	PsoOvis1B006086	protein_coding
PsoOvis1B014607T1	0.000217120628051569	0.00560992330840998	0.514962535937078	0.139246226472477	5.78941207336046	0.0810426328337047	0.00362493335951549	-0.0017665473494147	0.0254593340207211	0.0254593340207211	1.42895703194649	PsoOvis1B014607	protein_coding
PsoOvis1B006599T1	0.000219678752806036	0.00565503804819538	0.275700229082181	0.0746095496353642	7.48265359962319	0.0294830867709404	0.000578759450183149	0.00777111789500466	0.00772375992408244	0.00777111789500466	1.21058151669134	PsoOvis1B006599	XP_027194168.1uncharacterized protein LOC113788903
PsoOvis1B011854T1	0.000221080473244614	0.0056801981091217	0.519076034765148	0.140532985993278	7.57343493098564	0.104531403142877	0.000523422328539957	0.0291008578997405	0.00747141591669374	0.0291008578997405	1.43303717414677	PsoOvis1B011854	histone H4
PsoOvis1B004221T1	0.000224669543832432	0.00576135347459948	-0.288821072609884	0.078281283613963	7.28401463429509	0.0263199439856394	0.000723989393420818	0.000894336094807292	0.00846794965295374	0.00846794965295374	0.818570696902182	PsoOvis1B004221	Coatomer subunit epsilon
PsoOvis1B014779T2	0.000225227499179671	0.00576461817212061	-4.51108497833479	1.22288146681628	1.56239530860745	6.47888392476404	0.661980863890554	-0.19458383859466	1.58117775893355	1.58117775893355	0.043855908140311	PsoOvis1B014779	,
PsoOvis1B013267T2	0.000227633809778606	0.00581508812537485	-0.856345251035818	0.232311565798935	5.42135637444691	0.284760553016222	0.0127914568872309	0.0681615385186982	0.0322054848688602	0.0681615385186982	0.552350043813772	PsoOvis1B013267	protein HOS4-like isoform X1,protein HOS4-like isoform X1
PsoOvis1B014147T1	0.000229275187705301	0.00584586221452029	0.623331342917334	0.169182928349393	5.33505718263256	0.126708431858837	0.00893666869513066	0.00374563497974286	0.033997626172183	0.033997626172183	1.54042809705855	PsoOvis1B014147	ribosomal S24,protein_coding,ribosomal S24
PsoOvis1B013986T1	0.000230388318352781	0.00586307610165462	-0.290485859183086	0.078869310222842	7.26243430212105	0.0267560598824172	0.000763484214394817	0.00103832774412602	0.00856706792814551	0.00856706792814551	0.817626658484882	PsoOvis1B013986	protein_coding
PsoOvis1B014196T1	0.00023126068660768	0.00587410920480153	0.27457948641029	0.0745700986486642	7.45749871822979	0.029291007842168	0.000539762545930838	0.00780128687277643	0.00780098629672319	0.00780128687277643	1.20964145418829	PsoOvis1B014196	synthase
PsoOvis1B005148T1	0.000235149205713313	0.00595842263339941	0.290094288582883	0.0788746795305356	8.1767624114275	0.0274764216824705	0.00266148139491453	0.000126034607520234	0.0066703412116525	0.0066703412116525	1.22272018701671	PsoOvis1B005148	4-hydroxybutyrate coenzyme a transferase,protein_coding,protein_coding,protein_coding,protein_coding
PsoOvis1B006903T1	0.000235470310254616	0.00595842263339941	-0.3224043348988	0.0876678621606535	6.92656137476763	0.038472657550593	0.00102372257964238	0.00808789117302232	0.0105047585040866	0.0105047585040866	0.799735960045818	PsoOvis1B006903	non_sense_mediated_decay
PsoOvis1B002111T2	0.000235999740249441	0.00596055193014908	0.631556262143579	0.171758908475648	6.12465050458582	0.145964901807934	0.0245041589804635	0.00837822618466544	0.0197475249806554	0.0197475249806554	1.54923528159027	PsoOvis1B002111	Diaminopimelate decarboxylase,Diaminopimelate decarboxylase
PsoOvis1B004966T1	0.000239711290690367	0.00604289140712099	0.254043280346494	0.0691648996841283	7.92712528436721	0.0216677248986551	0.000337886379178935	0.00254502413568708	0.00683778864329436	0.00683778864329436	1.19254464771622	PsoOvis1B004966	protein_coding
PsoOvis1B007516T1	0.000241226583542275	0.00606965986334003	0.522966211570419	0.14244331342437	7.99241650321184	0.106396214580471	0.00031881558650078	0.0301163307224691	0.00677537402481552	0.0301163307224691	1.43690652328953	PsoOvis1B007516	i
PsoOvis1B008430T1	0.000242488549211204	0.00608996570307913	-0.610993654728723	0.166480324135456	6.49416750942754	0.145252811824723	0.00153489502908941	0.0400386524572802	0.0148784936636804	0.0400386524572802	0.654745591242024	PsoOvis1B008430	Nuclear envelope phosphatase-regulatory subunit 1
PsoOvis1B006461T1	0.000247040410538027	0.00619266467314986	-0.271111984311552	0.0739670260077557	7.49991794730645	0.0254203103041561	0.00053404163977594	0.00367820572641406	0.00767263976487208	0.00767263976487208	0.828680578470953	PsoOvis1B006461	Ubiquitin carboxyl-terminal hydrolase 16
PsoOvis1B002194T1	0.000247992465546822	0.00620369957150124	0.251050196658214	0.0685120039080581	8.04933395012608	0.0239490687652292	0.000307079934088781	0.00599443055664997	0.00673376208515787	0.00673376208515787	1.19007310259966	PsoOvis1B002194	proteasome subunit beta type-3-like
PsoOvis1B014133T1	0.000248407513097614	0.00620369957150124	0.383626523519727	0.104704529126032	7.82958817978432	0.057306438967755	0.000439653602773391	0.0160049040264829	0.00696119449376458	0.0160049040264829	1.30461717228344	PsoOvis1B014133	succinylmitochondrial-likeCoA:3-ketoacid:3-ketoacid coenzyme A transferase 1, mitochondrial
PsoOvis1B011706T1	0.000250391737278764	0.00622542934732873	-0.515898878158318	0.140884421877466	7.09154046044087	0.103663600138801	0.00091889186407289	0.0288537386275489	0.00946523256249938	0.0288537386275489	0.699357059209731	PsoOvis1B011706	protein_coding
PsoOvis1B012126T1	0.00025042364280225	0.00622542934732873	0.249674864007689	0.0681831534136109	8.14260948002517	0.0217592570473955	0.00028844942772259	0.00353404523754949	0.00668496418641341	0.00668496418641341	1.18893913704607	PsoOvis1B012126	replication licensing factor mcm3
PsoOvis1B013891T1	0.000250672823712101	0.00622542934732873	0.377750713869894	0.103166279294384	6.52166919794586	0.0461662419349609	0.0014041838173825	0.00279276791536254	0.0145607379577878	0.0145607379577878	1.29931453192914	PsoOvis1B013891	protein_coding
PsoOvis1B013404T1	0.000252755262816701	0.00626552212604511	-0.605478149469162	0.165455965376723	5.80320494577448	0.142831948619872	0.00397950541628938	0.0370840093018257	0.0252085279971869	0.0370840093018257	0.657253511812428	PsoOvis1B013404	protein_coding
PsoOvis1B004319T1	0.000253523438845661	0.00627294778629947	0.2932475618683	0.0801513198149273	7.20460844371437	0.028751289342866	0.000787260227335202	0.0029040517481087	0.00884909087477693	0.00884909087477693	1.22539558783966	PsoOvis1B004319	protein_coding
PsoOvis1B009856T2	0.00025432649873347	0.00628120758680117	0.46712324316451	0.127703850328895	6.59733854496436	0.0850311653579494	0.0052058764721629	0.0192565336110744	0.0136885806527247	0.0192565336110744	1.38235028965964	PsoOvis1B009856	protein_coding,protein_coding
PsoOvis1B005835T1	0.00025519422618147	0.00629103114487138	0.4011044005195	0.109681565668494	8.62841815262681	0.0627014770518228	0.000228993905845725	0.0178160748653925	0.0066302801730758	0.0178160748653925	1.32051839677324	PsoOvis1B005835	XP_027194156.1uncharacterized protein LOC113788893
PsoOvis1B001802T2	0.000260379432647953	0.0064070571423263	0.569425134867813	0.155928758783284	7.08460722552792	0.126450028644603	0.010458160655875	0.0260125060676686	0.00950560336103471	0.0260125060676686	1.483932156081	PsoOvis1B001802	phosphoenolpyruvate carboxykinase, mitochondrial,carboxykinase, cytosolic [GTP]-like isoform X2,phosphoenolpyruvate carboxykinase, mitochondrial
PsoOvis1B012199T1	0.000261682673739926	0.00642731058840854	0.307177696249194	0.0841456684237322	7.05288384238104	0.032207042671134	0.000926878581451214	0.00394762335510536	0.0096938616902638	0.0096938616902638	1.23728486525119	PsoOvis1B012199	protein_coding
PsoOvis1B014788T1	0.000263058206339354	0.00644926217959448	-0.423087190483767	0.115939708965432	6.50684879864034	0.0671098480879571	0.00543088618024116	0.0113303848979131	0.0147321379922425	0.0147321379922425	0.745826937307688	PsoOvis1B014788	protein_coding,protein_coding,protein_coding,protein_coding,protein_coding
PsoOvis1B009636T1	0.000266199900187462	0.006514354412997	0.660252268109341	0.181082097799314	7.8800802674598	0.170128788635139	0.00158263670918707	0.0476034525059134	0.00689271780849223	0.0476034525059134	1.58035893943908	PsoOvis1B009636	cathepsin B,cathepsin B
PsoOvis1B013442T1	0.000266975948498561	0.00652142344270389	0.652659073956059	0.179036327347197	6.46078031720975	0.166253967857122	0.0157856470526049	0.032295362712354	0.015261198347101	0.032295362712354	1.57206304313686	PsoOvis1B013442	tyrosine99a-likeprotein phosphatase 99a,tyrosine99a-likeprotein phosphatase 99a
PsoOvis1B004236T1	0.000268189260759906	0.00653912831426613	-0.342415247823042	0.0939608270737185	7.1293825664039	0.0374073546778011	0.00399297779830663	-0.00120186017919814	0.00924997773825921	0.00924997773825921	0.788719792650331	PsoOvis1B004236	domain-containing 2,domain-containing 2
PsoOvis1B005268T1	0.000270164903250457	0.00653965170869913	0.251773923305645	0.0691241147651806	7.93340245707574	0.0202175515467372	0.000336119156254677	0.00116452960589796	0.00683109570685011	0.00683109570685011	1.19067025144992	PsoOvis1B005268	protein_coding
PsoOvis1B006533T1	0.000269787960092507	0.00653965170869913	0.358654225159385	0.0984582129714649	6.69137436473775	0.0399423229992002	0.0018959297537093	-0.000205345963963812	0.0126450997985922	0.0126450997985922	1.28222925038538	PsoOvis1B006533	solute carrier organic anion transporter family member 2a1-like,solute carrier organic anion transporter family member 2a1-like
PsoOvis1B008577T1	0.000270063716068315	0.00653965170869913	-0.585409420481803	0.160718935677272	6.3296989003393	0.133807948418933	0.00208744040938854	0.036658424018464	0.016835715764637	0.036658424018464	0.666460177870136	PsoOvis1B008577	protein_coding
PsoOvis1B013573T1	0.000269955688996365	0.00653965170869913	0.253374152095843	0.0695596477112294	8.62516542931271	0.0203000674668681	0.000628264807549185	0.000672396669677852	0.00662955207701634	0.00662955207701634	1.19199166855566	PsoOvis1B013573	actin-interacting protein 1-like protein,actin-interacting protein 1-like protein,protein_coding
PsoOvis1B006750T1	0.000272943396496897	0.00658309964956301	-0.374806805709194	0.102977057051548	6.52264818490237	0.046722235804681	0.00135700331298578	0.00436573834064231	0.0145494081055107	0.0145494081055107	0.771208679946333	PsoOvis1B006750	membrane PEX13-like
PsoOvis1B009196T1	0.0002729115408606	0.00658309964956301	-0.571357419546933	0.156977458356778	5.43413978008073	0.121550552447623	0.00501007075808659	0.024509631974693	0.0319528128901444	0.0319528128901444	0.672983286176125	PsoOvis1B009196	histamine H1 receptor-like
PsoOvis1B009827T2	0.000275693373566869	0.00663746672403976	-0.25705601328687	0.0706755191079147	8.27333175659333	0.0240924644980022	0.000854669188875405	0.00448173869602517	0.00663787431288442	0.00663787431288442	0.836793753157099	PsoOvis1B009827	DNA-binding rfx2,protein_coding,DNA-binding rfx2
PsoOvis1B005241T1	0.00028214252717201	0.00678053836395785	0.24535484840389	0.0675691445681691	8.48027579202273	0.0212273549282131	0.000236266922038635	0.0037233011249916	0.00661211702447256	0.00661211702447256	1.18538429478243	PsoOvis1B005241	Malate dehydrogenase, cytoplasmic
PsoOvis1B010281T1	0.000284045008318411	0.00680183628148525	-0.304446223043839	0.0838825971586088	7.12481027161179	0.0362497989449855	0.000767028042732898	0.00978740711637727	0.00927551977137367	0.00978740711637727	0.80975297972008	PsoOvis1B010281	resistance-associated 1
PsoOvis1B012343T1	0.000283750054465302	0.00680183628148525	0.47678390537063	0.131356259594459	7.49496011555202	0.0889022280477175	0.00055696795014563	0.0253247324518248	0.00768716625555035	0.0253247324518248	1.39163792919883	PsoOvis1B012343	protein_coding
PsoOvis1B009112T1	0.000287692864083973	0.00685241401891114	-0.556126316702581	0.153366056136078	5.52527885207603	0.115430693026505	0.00506142528807332	0.0232482609466156	0.0302202954740285	0.0302202954740285	0.680125874449834	PsoOvis1B009112	protein_coding
PsoOvis1B011353T1	0.000287222276792418	0.00685241401891114	-0.363892528435991	0.100340968881246	6.69981291810772	0.051807303718694	0.00127205716763175	0.0138304078864089	0.012555199485184	0.0138304078864089	0.777065153017704	PsoOvis1B011353	protein_coding
PsoOvis1B012766T1	0.000287102219464129	0.00685241401891114	-0.488269321914266	0.134633041233472	6.96884902329589	0.0932733461669129	0.000912465436108923	0.0262766182515516	0.0102185978462573	0.0262766182515516	0.712879766060541	PsoOvis1B012766	protein_coding
PsoOvis1B003960T1	0.000289338012394254	0.00686879392848964	-0.250885015310928	0.0692160859682448	7.96006212301309	0.0232271407197289	0.000381980904636059	0.00504821090468833	0.00680431893050912	0.00680431893050912	0.840380729011732	PsoOvis1B003960	protein_coding
PsoOvis1B010050T1	0.000289406826211576	0.00686879392848964	-0.456989914593361	0.126080027305777	6.67949714947803	0.0654369057466663	0.011071403128848	-0.00759018921053222	0.0127728567992902	0.0127728567992902	0.728504649667661	PsoOvis1B010050	furin-like protease 2,furin-like protease 2
PsoOvis1B002558T1	0.000292635097975019	0.00693312109998868	-0.463536327656161	0.127987407625091	6.88715812842405	0.0841167099297968	0.000999623221733277	0.0235715415441534	0.0108015181460334	0.0235715415441534	0.725206455396141	PsoOvis1B002558	protein_coding
PsoOvis1B003982T1	0.000297518168400129	0.00701158134190867	-0.298043162914932	0.0823903709187691	7.22726717660397	0.0307196239923809	0.00144647880100472	0.00364190357934508	0.0087357810291938	0.0087357810291938	0.813354863611687	PsoOvis1B003982	and SEC7 domain-containing 1-like isoform X2,protein_coding
PsoOvis1B005542T1	0.000297182180400276	0.00701158134190867	0.630543126218679	0.17429180594952	6.76336832404316	0.155728550551863	0.00953247190622625	0.0360339785254915	0.0119043869940311	0.0360339785254915	1.54814770945497	PsoOvis1B005542	4-coumarate--CoA ligase 2-like,4-coumarate--CoA ligase 2-like,4-coumarate--CoA ligase 2-like,4-coumarate--CoA ligase 2-like,protein_coding
PsoOvis1B013962T1	0.000297170336151779	0.00701158134190867	0.318747678117832	0.0881065032649649	6.91221647395152	0.0322126169043648	0.00103464874186852	0.00113109152402139	0.0106094851345004	0.0106094851345004	1.24724741400242	PsoOvis1B013962	7 AGAP004871-like isoform X2
PsoOvis1B014432T1	0.000298076999130754	0.00701240546636954	0.362933454416106	0.100341972574678	6.67648295106199	0.0515984214525355	0.00124078884446739	0.0138619783457989	0.0128054974660858	0.0138619783457989	1.28603816241558	PsoOvis1B014432	POZ domain-containing KCTD12
PsoOvis1B002998T1	0.000301883866618999	0.0070895042781788	-0.504427102188589	0.139588279219596	6.49406046609871	0.0997158756612978	0.0016716701413484	0.0275556614018834	0.0148797273547506	0.0275556614018834	0.704940255536959	PsoOvis1B002998	potassium voltage-gated channel subfamily h member 6-like isoform x1
PsoOvis1B006591T1	0.00030793352551113	0.0072189109850998	0.244208529326666	0.0676752961224886	8.31638566161842	0.0188218620744534	0.000242313088428014	0.000920837331178668	0.00662760546947177	0.00662760546947177	1.18444280063804	PsoOvis1B006591	retinal dehydrogenase 2
PsoOvis1B002675T2	0.00031116917712367	0.00728201154716337	-0.688116878218738	0.190835078194816	6.95554701475801	0.185753083910396	0.00742758025520815	0.0471994603492244	0.0103051092661833	0.0471994603492244	0.620663461415857	PsoOvis1B002675	-relrasras-relatedted gtp-binding a,protein_coding
PsoOvis1B010483T4	0.000314307844755459	0.00734262619528199	-0.291162332857721	0.0808063077628328	7.71800978175534	0.0302484111177903	0.002645638870166	0.00337406099889033	0.00714885019122648	0.00714885019122648	0.817243366631152	PsoOvis1B010483	finger 271,finger 271,finger 271,finger 271
PsoOvis1B005653T1	0.000317690276851703	0.00740871436574372	-0.770644358523807	0.214042258905282	4.76808264173103	0.205555937683384	0.0147940030374989	0.0194411463200177	0.0539271298584148	0.0539271298584148	0.586155618356207	PsoOvis1B005653	---NA---
PsoOvis1B014091T1	0.000322149965518369	0.00749965119726762	-0.331445915514498	0.0921500964957722	6.80998111557172	0.0362084925207234	0.00127643873691997	0.00278802882226819	0.0114610216893502	0.0114610216893502	0.794739570837765	PsoOvis1B014091	protein_coding
PsoOvis1B013854T1	0.00032370400722739	0.00752274625129486	-0.274219592932261	0.0762663327603801	7.37811175232135	0.0237867048775424	0.00064814210552083	0.000886594560931935	0.00807668816355472	0.00807668816355472	0.826897496612598	PsoOvis1B013854	DNA polymerase zeta catalytic subunit-like
PsoOvis1B002839T1	0.00032589290687507	0.00756048951720917	0.262067508183958	0.0729221648592619	9.78348160631777	0.0215090887510932	6.23624094788046e-05	0.0010692314622314	0.00791410078216326	0.00791410078216326	1.19919602658669	PsoOvis1B002839	resistance-associated 4-like
PsoOvis1B000111T1	0.000330191902565303	0.00757908552997711	0.312739487592325	0.0871047606647883	6.92968747570761	0.0322434410866996	0.000898409160487532	0.00272864703557065	0.0104824498352175	0.0104824498352175	1.24206397776712	PsoOvis1B000111	protein_coding
PsoOvis1B000175T1	0.000329498077582929	0.00757908552997711	0.302554527190815	0.0842551624119986	7.38046788734263	0.0301714905760723	0.00258062644296409	0.000806521055754536	0.0080677721466443	0.0080677721466443	1.23332628671073	PsoOvis1B000175	RNA-binding protein with serine-rich domain 1-like,RNA-binding protein with serine-rich domain 1-like
PsoOvis1B002426T1	0.000327975274131033	0.00757908552997711	1.23254844362944	0.343123851101982	7.81269211825494	0.597033472402072	0.000445627754790683	0.176155338037792	0.00698635479087859	0.176155338037792	2.34981706067665	PsoOvis1B002426	protein_coding
PsoOvis1B002596T1	0.000330657847714525	0.00757908552997711	-0.245145273615993	0.0682852899493008	8.10258943157391	0.0192574629890927	0.000290119811088439	0.00124563198418002	0.00670420142410168	0.00670420142410168	0.843730831534728	PsoOvis1B002596	kinase receptor cad96ca
PsoOvis1B012655T1	0.000330409613036256	0.00757908552997711	0.598351834114497	0.166661996244937	5.23765124044169	0.124329096313493	0.00540400405297964	0.0157480223183174	0.0362603274355413	0.0362603274355413	1.51398596798612	PsoOvis1B012655	Cytochrome P450 18a1,Cytochrome P450 18a1
PsoOvis1B014155T1	0.000328294281125741	0.00757908552997711	-0.374928907907106	0.104382203537001	7.6800012603119	0.0552462790936121	0.000472260521407527	0.0158712061014524	0.00722467098932889	0.0158712061014524	0.771143411620427	PsoOvis1B014155	prominin isoform X1
PsoOvis1B014372T1	0.000328780756486255	0.00757908552997711	0.27105002786981	0.0754698768085702	7.41799296016115	0.0231524567724244	0.000611790316811766	0.000778236545633853	0.00793176314143937	0.00793176314143937	1.2066857628476	PsoOvis1B014372	protein_coding
PsoOvis1B000806T1	0.000331800763135975	0.007586372481327	0.244648940871068	0.0681641156965627	8.16558337735873	0.0218531386484177	0.000294573743575067	0.00457693546594598	0.00667494625946651	0.00667494625946651	1.18480443071042	PsoOvis1B000806	Epoxide hydrolase 1
PsoOvis1B014001T1	0.000332109239060034	0.007586372481327	0.35325347397966	0.0984301676789389	7.48040828484541	0.0490626025547747	0.000965891339596085	0.01356685552436	0.00773051921176636	0.01356685552436	1.27743817869269	PsoOvis1B014001	alpha-aminoadipic semialdehyde dehydrogenase,alpha-aminoadipic semialdehyde dehydrogenase
PsoOvis1B006340T1	0.000337977581853709	0.00769416311342474	-0.695215856377925	0.193961158346687	5.29146808416662	0.190142643224413	0.00509235511968974	0.0513390413010929	0.034973282099308	0.0513390413010929	0.617616903660859	PsoOvis1B006340	2-aminoethanethiol dioxygenase-like
PsoOvis1B010942T2	0.000337730107905344	0.00769416311342474	-0.374397122537389	0.104449036130796	6.74519372723787	0.0551434829876654	0.00226353798076678	0.0141008637422118	0.0120854192698132	0.0141008637422118	0.771427711740208	PsoOvis1B010942	hemicentin-2-like isoform X2,hemicentin-2-like isoform X2
PsoOvis1B002122T1	0.000339216910985813	0.00770926582420389	-0.567688987351621	0.158424141606145	5.52689794620539	0.100291757313293	0.00745692030946705	-0.00294376855296593	0.0301903926559988	0.0301903926559988	0.674696700948426	PsoOvis1B002122	amiloride-sensitive cation channel 4,amiloride-sensitive cation channel 4
PsoOvis1B001636T2	0.000342623007316593	0.00777347724735579	0.420587190809047	0.117458190006382	6.68024284519358	0.0611960472824554	0.00792984453911511	0.00223012016171147	0.0127647950602479	0.0127647950602479	1.33847221505039	PsoOvis1B001636	mitochondrial enolase superfamily member 1,mitochondrial enolase superfamily member 1
PsoOvis1B011909T1	0.000344013729443977	0.00779182365877679	0.472788243741977	0.132075519151522	6.81219440907682	0.0879913483371601	0.000923438395772075	0.025242475742944	0.0114407655812377	0.025242475742944	1.38778900681945	PsoOvis1B011909	long-chain-fatty-acid--CoA ligase 4
PsoOvis1B011098T1	0.000346215224408881	0.00782844086813729	0.512261560711835	0.143169253829371	6.49453206950245	0.103320494265348	0.00177705782662054	0.0289690950364677	0.0148742918092438	0.0289690950364677	1.4262842793644	PsoOvis1B011098	non_sense_mediated_decay
PsoOvis1B002358T1	0.00034773799526556	0.00783639866098449	-0.659738341647347	0.184445908023348	9.77228365934617	0.171400755415746	5.80254206778031e-05	0.0509724140591585	0.00789047852855364	0.0509724140591585	0.632993091107177	PsoOvis1B002358	protein_coding
PsoOvis1B012060T1	0.000347559695615408	0.00783639866098449	-0.372943278788483	0.10426145968203	8.31930822340511	0.054770549128084	0.00794671642241218	0.00835896154012923	0.00662700209618357	0.00835896154012923	0.772205492640283	PsoOvis1B012060	domain-containing 2,protein_coding
PsoOvis1B003371T1	0.000350028718377206	0.00787476373814668	0.507829122661361	0.142044190787674	8.34977520080695	0.101578987910733	0.000226075063064508	0.0300387531417231	0.00662142044174983	0.0300387531417231	1.42190898524023	PsoOvis1B003371	Der f 36 allergen
PsoOvis1B001128T1	0.000351470813101661	0.00789394010768261	0.28386080623374	0.079422217411704	9.35950708843159	0.031742553537011	7.97415208430385e-05	0.00938209140704493	0.00718741713165359	0.00938209140704493	1.21744855140933	PsoOvis1B001128	Nucleoside diphosphate kinase
PsoOvis1B009399T1	0.000352306970380477	0.00789946583838035	-4.72416859001799	1.32201851082544	3.75184047659998	8.79261019163191	2.23221504784622	0.389384366601449	0.153650391132521	0.389384366601449	0.037834112407926	PsoOvis1B009399	F-box/LRR-repeat LRR-repeat 16-like,F-box/LRR-repeat LRR-repeat 16-like,protein_coding
PsoOvis1B006308T1	0.000355253139666133	0.00795220489560343	0.387076400969693	0.108386175587652	10.9130030114207	0.0590455177265163	2.04767987274684e-05	0.0176008677890485	0.0119601650573039	0.0176008677890485	1.3077406008747	PsoOvis1B006308	LIM 1-like
PsoOvis1B009984T1	0.000358096696326943	0.00800247475297572	-0.257387780112635	0.0721139276747329	7.64164641928728	0.0230461953263661	0.000493057301190279	0.00347151085002645	0.00730757054582463	0.00730757054582463	0.836601343478934	PsoOvis1B009984	protein_coding
PsoOvis1B002430T1	0.000363788884939681	0.00810262564692606	-0.483835516568149	0.13571639040395	6.09711845951278	0.0781147191051949	0.00745118112978424	0.00240591509192186	0.0201772268066317	0.0201772268066317	0.715074014999428	PsoOvis1B002430	protein_coding,protein_coding
PsoOvis1B007566T1	0.000363270497228312	0.00810262564692606	-0.328525990532613	0.0921422328873977	6.79353137074456	0.0367838512498361	0.00112139722539483	0.0043849194161125	0.0116138893968183	0.0116138893968183	0.796349703125556	PsoOvis1B007566	protein_coding
PsoOvis1B002018T1	0.000368213365786204	0.00818754836281416	-0.296287381923794	0.0831829425868291	7.61858073294836	0.034639146131061	0.000464700564854801	0.00991440234125076	0.00736058768836248	0.00991440234125076	0.81434533097561	PsoOvis1B002018	protein_coding
PsoOvis1B008429T1	0.000369924606868709	0.00821195818829941	0.545995701334392	0.153341174603356	10.4400865317033	0.117649610757175	3.05727493262935e-05	0.0352397009937791	0.00980926965316904	0.0352397009937791	1.46002766033802	PsoOvis1B008429	titin-like isoform X2
PsoOvis1B002434T1	0.000376375574366072	0.00834133019613284	0.44080588811805	0.123957059597313	11.2169464546647	0.0767313724486786	1.16135747247609e-05	0.023036415361293	0.0138132654608915	0.023036415361293	1.35736233706469	PsoOvis1B002434	protein_coding
PsoOvis1B011960T1	0.000377256252802616	0.0083470284297782	0.245179574460767	0.0689577693675913	9.23150902610555	0.0199396656501283	0.000102321099129582	0.00227987706374434	0.00703043983510128	0.00703043983510128	1.18524029043417	PsoOvis1B011960	probable citrate synthase 1, mitochondrial
PsoOvis1B002600T1	0.000377974553796449	0.00834912108435523	0.556857572548626	0.156640528363147	6.52987793198206	0.122470612982488	0.00241322263387361	0.0343911600549551	0.0144657260213607	0.0343911600549551	1.47106151080715	PsoOvis1B002600	isovaleryl-coa dehydrogenase, mitochondrial
PsoOvis1B001706T1	0.000391521181580147	0.0086334464212217	-0.264263732838323	0.0745300498545852	8.1283497706768	0.0272214233185386	0.00164053451549986	0.00619799944755726	0.00669155798149057	0.00669155798149057	0.832623548659008	PsoOvis1B001706	dolichyl-diphosphooligosaccharide--protein glycosyltransferase subunit STT3B,dolichyl-diphosphooligosaccharide--protein glycosyltransferase subunit STT3B
PsoOvis1B008331T1	0.000392136218743672	0.0086334464212217	0.239782357025317	0.0676334815023666	8.31356212230174	0.0200033723195744	0.000233232026944603	0.00321014134479206	0.00662819970325184	0.00662819970325184	1.18081451195119	PsoOvis1B008331	Proteasome subunit alpha type-5
PsoOvis1B012955T1	0.000394165191811586	0.00866386741804579	0.858381846394425	0.242209807864641	4.50553749181783	0.291444527496842	0.0133911110045486	0.0746072755341906	0.0695853597249118	0.0746072755341906	1.81300367114637	PsoOvis1B012955	Sulfate transporter
PsoOvis1B001719T3	0.000400527245095925	0.00878927492271156	0.242571702203184	0.0685281873167348	8.95278845170855	0.0228325254987945	0.000265665342440419	0.00620960501489608	0.00677850334293583	0.00677850334293583	1.18309973875769	PsoOvis1B001719	microtubule-actin cross-linking factor 1,microtubule-actin cross-linking factor 1,microtubule-actin cross-linking factor 1
PsoOvis1B001573T2	0.000402604462727778	0.00880640442049615	0.306344696585925	0.0865778986342661	7.13791585417651	0.0340744725323487	0.00204093996092678	0.00535949828213787	0.0092026588369611	0.0092026588369611	1.23657067385405	PsoOvis1B001573	protein_coding,carboxylesterase 5A-like isoform X1
PsoOvis1B006993T1	0.000402946833903401	0.00880640442049615	0.248962915802473	0.0703653550408427	7.78483873228607	0.0211893337611238	0.000396589987811147	0.00284662717176767	0.00703033479722463	0.00703033479722463	1.18835255829122	PsoOvis1B006993	Proteasome subunit alpha type-7
PsoOvis1B007428T1	0.000403281481380856	0.00880640442049615	0.392659630951984	0.110985791094807	6.33632681607146	0.0564923012031248	0.00172615585494769	0.0110711259817027	0.0167506128824625	0.0167506128824625	1.31281136275371	PsoOvis1B007428	protein_coding
PsoOvis1B012486T2	0.000407403166590903	0.00888191985013978	5.15478545554208	1.45811423524253	1.88424795247993	8.48112136965618	2.04458295580422	-1.40761115348453	1.14456272872113	1.14456272872113	35.6241936839753	PsoOvis1B012486	protein_coding,protein_coding,protein_coding,protein_coding,protein_coding,protein_coding,protein_coding
PsoOvis1B001068T1	0.000409706563243747	0.00890313645386492	0.444633684606771	0.125824841725108	6.03411397458189	0.0638054837265842	0.00255631726702447	0.00306336983358316	0.0211915189256983	0.0211915189256983	1.36096850845459	PsoOvis1B001068	protein_coding
PsoOvis1B012857T1	0.000409457299980952	0.00890313645386492	0.240845649405106	0.0681527004148171	8.1543975497073	0.0194246705873679	0.000287455156602739	0.00224089801359418	0.00667973070414497	0.00667973070414497	1.18168511442263	PsoOvis1B012857	vascular non-inflammatory molecule 2
PsoOvis1B012951T1	0.000411365510385147	0.008924698090787	-0.482628171123691	0.136618026600452	6.26221664412344	0.0922763676993014	0.00178854216401645	0.0262081856242863	0.0177352482903541	0.0262081856242863	0.715672688095398	PsoOvis1B012951	Protein trapped in endoderm-1
PsoOvis1B006265T1	0.000415549748380838	0.00900088823920049	-0.255725741635002	0.0724434232759963	7.61135479169598	0.0240172338326372	0.000494380654778546	0.00500379103547882	0.00737769370913921	0.00737769370913921	0.837565694796777	PsoOvis1B006265	115
PsoOvis1B005700T1	0.000422944960512526	0.00914627018000109	0.357949115791496	0.101536151948496	6.55574523016379	0.0455900919552571	0.00129786938546906	0.00764190699763446	0.0141665158432932	0.0141665158432932	1.28160272092023	PsoOvis1B005700	pyrophosphate synthase-associated 2
PsoOvis1B009297T1	0.000425442704426499	0.00918544522815019	-0.242750640407635	0.0688893378986155	8.048907245564	0.022527589388559	0.000384580947893933	0.00567695325593611	0.0067340303662705	0.0067340303662705	0.84513244693087	PsoOvis1B009297	serine/threonine-protein kinase 17A-like isoform X1
PsoOvis1B010505T1	0.000426673934565451	0.00919719370063305	0.243991595739593	0.0692565558057131	7.92049670082544	0.0212961994353992	0.00034968794222889	0.00394609930518755	0.00684501784087588	0.00684501784087588	1.18426471303043	PsoOvis1B010505	pre-rRNA-processing protein TSR1 homolog
PsoOvis1B011641T1	0.000429221419105164	0.00923723137643364	0.256905706279475	0.0729548794050664	7.54765855602326	0.0228953918348978	0.00044463478194796	0.00342440179206555	0.00753898686156372	0.00753898686156372	1.19491310346929	PsoOvis1B011641	alanine aminotransferase 2-like
PsoOvis1B006659T4	0.000430723430761163	0.00925467711744611	-4.53103784638415	1.28704146473808	2.47761337008404	7.38230760564324	1.86642569554204	-0.337405175500028	0.618287902390662	0.618287902390662	0.0432535439365565	PsoOvis1B006659	partial,partial,nephrin-like, partial,protein_coding
PsoOvis1B013521T1	0.000432991491015312	0.00928850015822269	0.399227202055578	0.113445390917475	6.28215696892685	0.0553013085235915	0.00184154927656205	0.00751670180500464	0.017463235804066	0.017463235804066	1.31880128885361	PsoOvis1B013521	dimethylaniline monooxygenase [N-oxide-forming] 5-like
PsoOvis1B009450T1	0.000435511029857237	0.00932760103307035	-0.475226913468992	0.135100760934858	7.01567963529197	0.0896548445117921	0.000807561788047015	0.0265707616197195	0.0099217243545403	0.0265707616197195	0.719353637979291	PsoOvis1B009450	poly polymerase tankyrase
PsoOvis1B012486T5	0.000438560239824373	0.00937790314742661	4.76264605604163	1.35467090543367	1.68866647109506	8.4744509275064	1.3584874715125	0.728527142197182	1.3942124215302	1.3942124215302	27.1455922667332	PsoOvis1B012486	protein_coding,protein_coding,protein_coding,protein_coding,protein_coding,protein_coding,protein_coding
PsoOvis1B000452T1	0.000439753839131036	0.00938842885264441	0.391709480838921	0.111439394253824	6.80743086132578	0.05127750989031	0.00714365341802702	-0.000585385072301575	0.0114844544694617	0.0114844544694617	1.31194703788591	PsoOvis1B000452	Nucleoside diphosphate-linked moiety X motif 19,Nucleoside diphosphate-linked moiety X motif 19,protein_coding,protein_coding
PsoOvis1B000298T1	0.000445224986397297	0.00949009819731564	0.648832560607056	0.184762299902664	7.4628497069915	0.167259636469559	0.00520708768789759	0.0459985735100854	0.00778426676019878	0.0459985735100854	1.56789892701741	PsoOvis1B000298	probable medium-chain specific acyl-CoA dehydrogenase, mitochondrial,protein_coding
PsoOvis1B003611T1	0.000447878581506199	0.00953148281723685	0.533504618443659	0.151989755125077	7.19714515511322	0.113109216165792	0.000848466725587437	0.0338028617688838	0.00888718578650341	0.0338028617688838	1.44744107582643	PsoOvis1B003611	protein_coding
PsoOvis1B007812T1	0.000458825615790726	0.00973350189060961	-0.574519396181459	0.163974609999062	5.27831145512021	0.12979155879789	0.00505257548199056	0.0334096717946072	0.0352789336045261	0.0352789336045261	0.671509913681953	PsoOvis1B007812	protein_coding
PsoOvis1B009610T1	0.000458217736402981	0.00973350189060961	-0.395137895377482	0.112765651610004	6.76100189700187	0.062099497528638	0.0023822483185103	0.0166918899560331	0.0119277113703936	0.0166918899560331	0.760416691156763	PsoOvis1B009610	factor EC,protein_coding
PsoOvis1B003017T1	0.00046028474920592	0.0097490057798583	-0.677678274996895	0.193464066302302	6.63510847964184	0.182688367261096	0.0013463606379672	0.0547961567873652	0.0132615554164841	0.0547961567873652	0.62517055051882	PsoOvis1B003017	protein_coding
PsoOvis1B005229T1	0.000461936100124249	0.00976068943350506	0.274187441361037	0.0782965474802644	7.8766216439141	0.0230984427206633	0.00229843291227717	-0.00161741188649023	0.00689709110871678	0.00689709110871678	1.20931278492656	PsoOvis1B005229	9-like isoform X1,9-like isoform X1
PsoOvis1B012427T1	0.000462294718425386	0.00976068943350506	-0.395021484497721	0.112808393344472	7.09175219735534	0.0620834722951879	0.000934228220837946	0.0181543721926036	0.0094640041220321	0.0181543721926036	0.760478051558618	PsoOvis1B012427	protein_coding
PsoOvis1B013533T1	0.000463684636749202	0.00977461818507845	-0.298157697510465	0.0851659415371047	8.36765987785648	0.0353732888929043	0.000259549648185341	0.010620306748667	0.00661874563410587	0.010620306748667	0.813290294475495	PsoOvis1B013533	protein_coding,protein_coding
PsoOvis1B012524T1	0.000465649528834262	0.00979065853883221	-0.641955118294999	0.183427495113484	6.05748833425498	0.164006687327872	0.00240673477426173	0.0480617341711489	0.0208103560026333	0.0480617341711489	0.64084389818481	PsoOvis1B012524	CDP-diacylglycerol--glycerol-3-phosphate 3-phosphatidyltransferase, mitochondrial
PsoOvis1B014144T1	0.000465908373616922	0.00979065853883221	-0.360730095473557	0.10307670585363	6.99252055935494	0.0517876292816713	0.00106288066990538	0.0148743302645484	0.0100671985310531	0.0148743302645484	0.778770372568839	PsoOvis1B014144	zinc finger domain-containing 4-like
PsoOvis1B002418T1	0.000480705545266239	0.010085774966981	0.341368604097245	0.0977773892778547	6.73619782001896	0.0408909322416499	0.00216403107916736	0.00524993777415682	0.0121765957018223	0.0121765957018223	1.26695791618237	PsoOvis1B002418	charged multivesicular body protein 2a
PsoOvis1B005444T3	0.000483337794707115	0.010110370004037	-0.425803512891735	0.12201287173836	6.28783496921144	0.0614969020532513	0.00494398521478083	0.00393640550518012	0.0173867260899812	0.0173867260899812	0.7444240071238	PsoOvis1B005444	protein_coding,protein_coding,protein_coding
PsoOvis1B006281T1	0.000484056465431966	0.010110370004037	0.490820895468812	0.140659436238054	8.31802118270116	0.0960136378320109	0.000230084254054657	0.0294475312501562	0.00662726634382224	0.0294475312501562	1.40524423420653	PsoOvis1B006281	receptor like
PsoOvis1B012574T4	0.000484143670445818	0.010110370004037	-0.441275427694999	0.126462442633673	6.58864019870134	0.0649637718103449	0.0102011139409767	-0.00201790033582173	0.0137880101543359	0.0137880101543359	0.736483226051677	PsoOvis1B012574	protein_coding,protein_coding,protein_coding,protein_coding,protein_coding,protein_coding
PsoOvis1B009897T1	0.000485454125840883	0.0101219453715048	-0.243271553637477	0.0697321554462591	8.21127557600066	0.0186052156067928	0.00063662549540486	0.00042700070963948	0.006657234759367	0.006657234759367	0.844827350433746	PsoOvis1B009897	protein_coding,protein_coding,protein_coding
PsoOvis1B014678T1	0.000487859154275834	0.010156271600523	-0.293946891160908	0.0842898256066598	7.0726503519745	0.0282330055113799	0.00108127718160831	0.00180818914893063	0.00957588486959337	0.00957588486959337	0.815667519336522	PsoOvis1B014678	protein_coding
PsoOvis1B001641T1	0.000490992639040456	0.0102056327114838	-0.318492388201167	0.0913731628891366	7.20658729487145	0.0390534401516146	0.00368452833512576	0.00709324635111169	0.00883905400942128	0.00883905400942128	0.801907430646486	PsoOvis1B001641	voltage-gated channel shab,voltage-gated channel shab,voltage-gated channel shab,voltage-gated channel shab
PsoOvis1B005714T3	0.000492096616993036	0.0102127214187113	-0.270634419464642	0.077656445507132	8.02627063583087	0.0292095249342511	0.000447601111540167	0.00859818418166308	0.00674920496475908	0.00859818418166308	0.828954935982772	PsoOvis1B005714	nuclear hormone receptor HR96-like,protein_coding,Nuclear hormone receptor HR96
PsoOvis1B010977T1	0.000496711240943918	0.0102925335468658	-0.26547970399289	0.07623198761454	7.37970357910607	0.0267868207060371	0.000646314311882026	0.00640740910860734	0.00807065959161304	0.00807065959161304	0.831922070078761	PsoOvis1B010977	Sulfhydryl oxidase 1
PsoOvis1B002299T1	0.000499364303926533	0.0103155718709268	-0.262444484207194	0.0753913124853315	7.42954050710493	0.0252710625121362	0.000633569489411747	0.00512634341671615	0.00789220550797961	0.00789220550797961	0.833674155103548	PsoOvis1B002299	nipped-B-like protein A
PsoOvis1B008231T1	0.000498870063352428	0.0103155718709268	-0.534413504804173	0.153507002849527	7.00957477872371	0.113956618143737	0.00100604384588582	0.0343405560398814	0.00995980982303318	0.0343405560398814	0.690439302210948	PsoOvis1B008231	carnitine O-acetyltransferase isoform X1
PsoOvis1B004963T5	0.000507018413131145	0.0104094301812477	-4.7255067515614	1.35906771154107	2.27034627965267	7.26737781703708	2.00172552391442	-1.29140852476271	0.768872042915796	0.768872042915796	0.0377990359155389	PsoOvis1B004963	protein_coding,protein_coding,protein_coding,protein_coding,protein_coding,protein_coding,protein_coding
PsoOvis1B006724T1	0.000505526820724894	0.0104094301812477	-0.234470958404465	0.0674191263965699	8.59241489060351	0.0182951216663758	0.000194960653298614	0.0020577050540061	0.00662304725281639	0.00662304725281639	0.849996638899697	PsoOvis1B006724	acetylmitochondrial-likeCoA acetyltransferase, mitochondrial isoform X4
PsoOvis1B011179T4	0.000505728764217314	0.0104094301812477	0.897649349774815	0.258115540166226	5.64483933258884	0.321680665035708	0.0571450468374926	0.042790401275461	0.0280574154169211	0.042790401275461	1.86302799049687	PsoOvis1B011179	calcium-transporting ATPase sarcoplasmic/endoplasmic reticulum type-like isoform X1,protein_coding,protein_coding,protein_coding
PsoOvis1B011815T1	0.000506782679628325	0.0104094301812477	0.247607765417227	0.0712100669526563	7.71969404881915	0.0197251682707968	0.000460676886543894	0.00120468139135959	0.0071456335665588	0.0071456335665588	1.18723684063739	PsoOvis1B011815	peroxiredoxinperoxiredoxin-4-like-like
PsoOvis1B009202T1	0.000509154719819628	0.0104372818981708	-0.388949822784201	0.111899239593508	6.91626630478328	0.0604103171790842	0.00107940724881267	0.0177027524835953	0.0105795292366429	0.0177027524835953	0.763685309642947	PsoOvis1B009202	midasin-like, partial
PsoOvis1B013792T1	0.000513971022891243	0.0105199023125721	0.352241718482249	0.101412164428197	7.13575041161915	0.0456224438806444	0.00621201736463273	0.00428820189642489	0.00921462327638469	0.00921462327638469	1.27654263114262	PsoOvis1B013792	multivesicular body 4b,protein_coding,protein_coding,protein_coding,protein_coding
PsoOvis1B003008T1	0.000528722310804553	0.0108053081716485	-0.27940845147236	0.0806195265053631	7.16725284846241	0.0265696292973493	0.00070573811489904	0.00323039247396936	0.00904352396602438	0.00904352396602438	0.823928783694725	PsoOvis1B003008	protein_coding
PsoOvis1B011788T1	0.000532776833822994	0.0108715711852967	-0.786871205455812	0.227175710175183	4.54443708502393	0.219385161640186	0.0104582670402247	0.0315858247692025	0.0669549379001732	0.0669549379001732	0.579599716581528	PsoOvis1B011788	protein_coding
PsoOvis1B002077T2	0.000534642211708787	0.0108930299024868	-0.360727668602898	0.104173107626993	7.80848513594315	0.0520597788919023	0.00767928110547675	0.00859877342352077	0.00699279696562611	0.00859877342352077	0.778771682600761	PsoOvis1B002077	protein_coding,protein_coding,protein_coding
PsoOvis1B001840T1	0.000535788317010331	0.0108997908989366	-0.349507541441482	0.100949691344768	6.57434711810005	0.0431280177624419	0.00133420097156378	0.00676750065981307	0.0139520593023422	0.0139520593023422	0.784851958459306	PsoOvis1B001840	protein_coding
PsoOvis1B007034T1	0.000538382929388238	0.010925496869479	-0.236359518916352	0.0682943356560366	8.16825049357204	0.01828067588486	0.000322342862975178	0.00157881867471153	0.0066738315610739	0.0066738315610739	0.84888467842947	PsoOvis1B007034	hamartin isoform X2,protein_coding
PsoOvis1B008569T1	0.000538684292085471	0.010925496869479	-0.440163567620541	0.127187545391447	6.2313078399521	0.0775351959213741	0.00220111532807872	0.0220638922259735	0.0181669884377492	0.0220638922259735	0.737051039688966	PsoOvis1B008569	protein_coding
PsoOvis1B005184T1	0.000540928815827173	0.0109544222823941	-0.481432743524116	0.139157507012294	6.19867609672652	0.0722323563812352	0.0104113426834821	-0.00703745465837138	0.0186358749533328	0.0186358749533328	0.716265945442576	PsoOvis1B005184	suppressor 1,protein_coding,protein_coding,protein_coding,protein_coding
PsoOvis1B000500T1	0.000544758812391646	0.011015319430022	-0.233729581649785	0.0675963639577352	8.26374880477965	0.0210194996199963	0.000213390555194603	0.00557491496798231	0.0066405120752653	0.0066405120752653	0.8504335501497	PsoOvis1B000500	protein_coding
PsoOvis1B007478T1	0.000549264549831595	0.0110563237053319	0.313244057568079	0.0906507518681756	6.82410127528883	0.0326873824774722	0.000993243568910091	0.00307029467728726	0.0113330946524882	0.0113330946524882	1.24249845475568	PsoOvis1B007478	syndrome cell adhesion molecule Dscam2
PsoOvis1B010142T1	0.000549159136837333	0.0110563237053319	0.235035594539881	0.0680167231208917	8.9876146583026	0.0185696016616554	0.000135905190724748	0.00236044787357597	0.00680350674543133	0.00680350674543133	1.17693577452006	PsoOvis1B010142	transport Sec61 subunit alpha
PsoOvis1B012603T1	0.000548683176461579	0.0110563237053319	-0.289185157997165	0.0836813525079054	8.30499850570229	0.0334914991908162	0.000262297017374084	0.0102415561189544	0.00663006993611722	0.0102415561189544	0.818364144569341	PsoOvis1B012603	XP_027198081.1putative uncharacterized protein DDB_G0267840
PsoOvis1B007038T4	0.000553743421962517	0.0111297439134989	5.48566375525645	1.58852142777507	4.10511446502379	12.0558324425209	1.42109242697186	2.36400806277896	0.104938632707042	2.36400806277896	44.8073579305311	PsoOvis1B007038	shc-transforming 1,shc-transforming 1,shc-transforming 1,shc-transforming 1
PsoOvis1B006941T2	0.000557812293364519	0.0111792589544937	0.463396433009677	0.13426569307111	5.97040047577222	0.0665577858276132	0.00478334006719705	-0.00211220307996512	0.0222575744366012	0.0222575744366012	1.37878397204176	PsoOvis1B006941	domain-containing 3-like isoform X1,domain-containing 3-like isoform X1
PsoOvis1B009154T3	0.00055787725844926	0.0111792589544937	0.543321517521549	0.15742482937292	10.4731925054391	0.118298573704288	0.00114596635523302	0.0360278989994066	0.00993529054477591	0.0360278989994066	1.45732385539488	PsoOvis1B009154	myosin heavy chain, muscle-like isoform X13,myosin heavy chain, muscle-like isoform X4,myosin heavy chain, muscle-like isoform X1,myosin heavy chain, muscle-like isoform X13,myosin heavy chain, muscle-like isoform X8,myosin heavy chain, muscle-like isoform X13,myosin heavy chain, muscle-like isoform X3,myosin heavy chain, muscle-like isoform X11
PsoOvis1B012575T1	0.000558998897266157	0.0111849913883479	0.762291977991055	0.220905176697096	4.62186110357607	0.194750255030645	0.0111387232742001	0.0143906981230385	0.0620599223631628	0.0620599223631628	1.69618317439433	PsoOvis1B012575	protein_coding
PsoOvis1B007935T1	0.000560856845487285	0.0112054175129743	-0.576527574043452	0.167115745352709	5.24318588462716	0.116893827456771	0.00576822228048851	0.0157050456783154	0.0361232862366985	0.0361232862366985	0.670575847090564	PsoOvis1B007935	protein_coding
PsoOvis1B010849T1	0.000565979664491677	0.0112741127810797	-0.434169783434275	0.125940699123802	6.02209789846556	0.0640229983492601	0.00240198213873408	0.00693799048007935	0.0213896074049539	0.0213896074049539	0.740119542973696	PsoOvis1B010849	cell adhesion molecule 4
PsoOvis1B012201T1	0.000565847251727126	0.0112741127810797	-0.23323167978755	0.0676528477997736	8.7502294393927	0.0186352726852386	0.000197082622721555	0.002698127062631	0.00666827910040744	0.00666827910040744	0.850727101809669	PsoOvis1B012201	d precursor
PsoOvis1B005983T1	0.000569217022102482	0.0113049540917861	-0.465802282875323	0.135176842766008	5.84044888825194	0.0662659401443791	0.00287341173614926	-0.0014053990801234	0.02453575649413	0.02453575649413	0.724068310829083	PsoOvis1B005983	testis-specific serine/threonine-protein kinase 1
PsoOvis1B009162T1	0.000568860801005312	0.0113049540917861	-0.265194809945419	0.0769563366751761	7.34161187356307	0.0248177176098149	0.000663030137850623	0.00398600916617339	0.00822038649384396	0.00822038649384396	0.832086368868256	PsoOvis1B009162	protein_coding
PsoOvis1B008694T1	0.000571160845489405	0.0113236556036292	-0.423778056516049	0.123014212880856	6.0684012972161	0.0601907419504724	0.00206440917202521	0.00582857782187067	0.0206343356840198	0.0206343356840198	0.745469867290304	PsoOvis1B008694	protein_coding
PsoOvis1B009361T2	0.000571850529512425	0.0113236556036292	-0.433125565441536	0.125739512685057	7.16548280716492	0.0752518366920453	0.00208262920624205	0.0216330083691712	0.00905296725557189	0.0216330083691712	0.740655433013446	PsoOvis1B009361	non_sense_mediated_decay,protein_coding
PsoOvis1B008193T6	0.000576704461223983	0.0114029038669782	0.734749799696052	0.213444852901571	5.68196295928626	0.21094622830632	0.0409435474927815	0.0202927623325987	0.0273945103524784	0.0273945103524784	1.66410884526273	PsoOvis1B008193	serine/arginine-rich splicing factor 3-like isoform X1,serine/arginine-rich splicing factor 3-like isoform X1,non_sense_mediated_decay,serine/arginine-rich splicing factor 3-like isoform X1,non_sense_mediated_decay,protein_coding,non_sense_mediated_decay
PsoOvis1B004480T1	0.000578776396536022	0.0114269923953262	0.453624607783349	0.131815120365377	9.21237921130613	0.0825828565843059	9.67670089818015e-05	0.0259660719264264	0.00700927586200716	0.0259660719264264	1.36947659297534	PsoOvis1B004480	partial
PsoOvis1B006405T1	0.000581158252363231	0.0114571198323037	-0.387233275343668	0.112559345526236	7.29559203062322	0.0601884103783679	0.00112139789297872	0.0178830115049632	0.00841618604846812	0.0178830115049632	0.764594498490636	PsoOvis1B006405	protein_coding,protein_coding,protein_coding
PsoOvis1B002555T1	0.000584324811778646	0.011485715022715	-0.333783147699626	0.0970641853399072	7.88867658841829	0.0447291041973203	0.000710953950625609	0.0134212301629242	0.00688204811829255	0.0134212301629242	0.793453098608307	PsoOvis1B002555	non_sense_mediated_decay,non_sense_mediated_decay
PsoOvis1B006935T1	0.000584140093151142	0.011485715022715	-0.313831279891423	0.091259907830149	6.82060970362084	0.0375070752124712	0.00112811726859578	0.00882194965763504	0.0113644388971552	0.0113644388971552	0.80450245028663	PsoOvis1B006935	protein_coding
PsoOvis1B013116T1	0.000589816786410253	0.0115766678927971	0.463996333159426	0.135029679192051	7.13769268066537	0.0864673962708683	0.000833345847023445	0.0265161755470388	0.00920389053930631	0.0265161755470388	1.37935741596475	PsoOvis1B013116	protein_coding
PsoOvis1B011709T1	0.000591432985234809	0.0115913937633282	0.288308022812909	0.0839199324564595	10.5988848263934	0.0333875208816829	2.03767166430566e-05	0.010543455878602	0.0104451163730619	0.010543455878602	1.22120721886059	PsoOvis1B011709	partial
PsoOvis1B007526T1	0.000592440132301253	0.0115941573260008	0.515346322295757	0.150025770233919	8.2399753361872	0.106683827652266	0.000344861907993303	0.0334167356934275	0.00664761044396065	0.0334167356934275	1.42933721427998	PsoOvis1B007526	tubulin alpha-3 chain,tubulin alpha-3 chain-like
PsoOvis1B000209T1	0.000597293190267989	0.0116127160651693	0.40167555652044	0.117009673888893	7.64415167596949	0.064832492352104	0.000515143562984016	0.0200217521123935	0.00730195642402799	0.0200217521123935	1.32104128712873	PsoOvis1B000209	-acylphosphataseacylphosphatase-2-like-like 2
PsoOvis1B010198T1	0.000596291755483994	0.0116127160651693	0.70177152509155	0.204401723637348	11.0843480638903	0.1978810595799	1.80957457358752e-05	0.0626520011931425	0.0129527378178602	0.0626520011931425	1.626500792241	PsoOvis1B010198	protein_coding
PsoOvis1B010844T1	0.000597099300789001	0.0116127160651693	0.233693102995164	0.0680739769811487	8.99391380320126	0.018936899157453	0.000142877130569577	0.00304857192093083	0.00680822238247536	0.00680822238247536	1.17584109313072	PsoOvis1B010844	phosphoglucomutase-1-like
PsoOvis1B011666T1	0.000594313684707956	0.0116127160651693	0.232431002398408	0.0676813390036306	8.26247114574425	0.0195249346945788	0.00023027201710745	0.00391683227264245	0.00664087345687911	0.00664087345687911	1.17481289190871	PsoOvis1B011666	Proteasome subunit beta type-7
PsoOvis1B014574T1	0.000597726084633324	0.0116127160651693	0.328898660981291	0.0958149602450974	7.81447753595561	0.0434689066867093	0.000367273615041593	0.0134034862951128	0.00698364221900916	0.0134034862951128	1.25605414921513	PsoOvis1B014574	proteasome subunit beta type-1-like
PsoOvis1B007295T2	0.000598902836922967	0.0116187150363056	0.458867641928972	0.133698376794923	6.64723692752728	0.0846181609919534	0.00541039737445761	0.0214024865619383	0.0131264249642632	0.0214024865619383	1.37446259160863	PsoOvis1B007295	pumilio 2-like isoform X1,pumilio 2-like isoform X1,pumilio 2-like isoform X1,pumilio 2-like isoform X1
PsoOvis1B001887T1	0.000603360453502579	0.0116882533004132	0.399101643731611	0.116352796735406	7.59695564549503	0.064030204578563	0.000465810604217394	0.0198411493580088	0.0074124958450069	0.0198411493580088	1.31868651804657	PsoOvis1B001887	solute carrier family 13 member 5-like isoform X2
PsoOvis1B007135T1	0.000605876500931354	0.0117035247010624	0.583543717508014	0.170180467613336	5.36018934174288	0.136910650941434	0.00469332151424178	0.0387487658213987	0.0334583753447689	0.0387487658213987	1.49852558673067	PsoOvis1B007135	protein_coding
PsoOvis1B014164T1	0.000605897401601393	0.0117035247010624	0.242176239808245	0.0706267191817688	7.77230910084082	0.0197554197182382	0.000431053822505131	0.00226972165241963	0.00705114637106552	0.00705114637106552	1.18277547942098	PsoOvis1B014164	KAH7643307.1udp phosphorylase-like protein
PsoOvis1B009567T1	0.000610275884970456	0.0117696618837923	0.246274070018759	0.071862751217444	7.65865380542107	0.0223203762689053	0.000476374342472991	0.00468000190730642	0.00727000817633738	0.00727000817633738	1.18613981000976	PsoOvis1B009567	protein_coding
PsoOvis1B012479T2	0.000611079860244705	0.0117696618837923	-0.641088675628919	0.187089134857115	4.96719449304185	0.131638817199362	0.00767768018130399	0.00274783256053326	0.0448258363910714	0.0448258363910714	0.641228886868183	PsoOvis1B012479	protein_coding,protein_coding
PsoOvis1B003034T1	0.000619999530870658	0.0119243013221762	0.282377547546656	0.0825011360869603	7.09114943435475	0.0282690194924399	0.000742154295840645	0.00469271531028494	0.00946750188761807	0.00946750188761807	1.21619751558752	PsoOvis1B003034	hemicentin-1-like isoform X2
PsoOvis1B012877T1	0.000623340359925276	0.0119713544590527	-0.259097371682482	0.0757317887368627	7.43111549041198	0.0254851040794736	0.000716060812793974	0.00596602628175932	0.00788689492513324	0.00788689492513324	0.835610559232674	PsoOvis1B012877	hemicentin-2-like isoform X2,hemicentin-2-like isoform X2
PsoOvis1B000275T1	0.000625581672843793	0.0119971866370874	-0.335767991441732	0.0981699196753167	6.65703596863024	0.0383895659130795	0.00143791730582608	0.00427148605671798	0.0130180823877611	0.0130180823877611	0.792362225265003	PsoOvis1B000275	putative G-protein coupled receptor 83
PsoOvis1B006083T1	0.000631422199134097	0.0120918706117439	0.231111099889909	0.0676209299738413	8.83265953709422	0.0170205709854677	0.00015292212995696	0.00109316391725596	0.00670596312583377	0.00670596312583377	1.17373856273579	PsoOvis1B006083	3-hydroxyisobutyrate dehydrogenase, mitochondrial
PsoOvis1B003391T1	0.000639442589164374	0.0122243665134257	-0.234815879112326	0.0687740775880441	8.01758037852497	0.0194937164269727	0.000339286933652143	0.00335092219382842	0.00675552368847733	0.00675552368847733	0.849793445300341	PsoOvis1B003391	protein_coding
PsoOvis1B013361T1	0.000641080628449487	0.0122243665134257	0.241000472982678	0.0705998663845194	7.7617686791977	0.0193167216943557	0.000407358928140066	0.00195808269810141	0.00706915277212792	0.00706915277212792	1.18181193438734	PsoOvis1B013361	protein_coding
PsoOvis1B013590T1	0.000640824127893357	0.0122243665134257	-0.27602603917066	0.0808578455360744	7.17797139720393	0.0263900109112009	0.000820206267692687	0.00359591700871779	0.00898678050941081	0.00898678050941081	0.825862758822661	PsoOvis1B013590	protein_coding
PsoOvis1B005346T1	0.000648553663906567	0.0123370317906799	-0.256512296013392	0.0752135838198385	7.42367894614575	0.0256731367828932	0.000573476135569695	0.00684348559077397	0.0079121486509661	0.0079121486509661	0.837109180153934	PsoOvis1B005346	Smaug 1
PsoOvis1B014550T4	0.000648832390605009	0.0123370317906799	0.944064969154207	0.276824738876898	7.09275196045538	0.359335923060358	0.00958796613499945	0.105359937946395	0.00945820735219336	0.105359937946395	1.92394154859644	PsoOvis1B014550	protein_coding,protein_coding,protein_coding,protein_coding
PsoOvis1B001706T2	0.000653461625843536	0.0124074288277185	0.408722151884206	0.119916300488036	8.05780875481793	0.0673720421795422	0.00228473255505808	0.0192851461290475	0.00672856943197875	0.0192851461290475	1.32750946919346	PsoOvis1B001706	dolichyl-diphosphooligosaccharide--protein glycosyltransferase subunit STT3B,dolichyl-diphosphooligosaccharide--protein glycosyltransferase subunit STT3B
PsoOvis1B003745T1	0.000661069344213514	0.0125340994924109	0.420497634638036	0.123485612647162	7.09646467843553	0.071343914057869	0.000784166230196988	0.0220888785660706	0.00943673241384968	0.0220888785660706	1.33838913115337	PsoOvis1B003745	Insulin-like growth factor-binding protein-related 1
PsoOvis1B007840T1	0.000663885416427819	0.0125342315716541	-0.250491225644358	0.0735856970004256	7.53186794095906	0.0228846101621383	0.000540324696433033	0.00453574270943599	0.00758195750812463	0.00758195750812463	0.840610145767601	PsoOvis1B007840	probable signal peptidase complex subunit 2
PsoOvis1B010830T1	0.000662226223624818	0.0125342315716541	-0.427060082507813	0.12543036435619	6.01904832494223	0.0650613517960654	0.00215905760431215	0.0107750143639276	0.0214401068494776	0.0214401068494776	0.743775905265355	PsoOvis1B010830	particle complex subunit 1
PsoOvis1B012933T1	0.000663862130293154	0.0125342315716541	0.229803161395737	0.0675080660660462	8.51921112077982	0.0212503066319695	0.000222081905437507	0.00653724151422085	0.00661392657052899	0.00661392657052899	1.17267494074802	PsoOvis1B012933	MULTISPECIES: histone H3
PsoOvis1B007099T1	0.000670810194341834	0.0126471341710701	-0.619511645345332	0.182142903597885	6.04780672826709	0.154949648412825	0.00335788725987414	0.0464061687367287	0.0209675545748461	0.0464061687367287	0.650891218187146	PsoOvis1B007099	tRNA-splicing endonuclease subunit Sen2
PsoOvis1B003037T3	0.000674271206177744	0.0126945068437346	-0.266304704508577	0.0783287697281571	7.49755552480047	0.0223896511069567	0.00152354795550279	-0.000130807438081871	0.00767954629518721	0.00767954629518721	0.831446474117574	PsoOvis1B003037	protein_coding,protein_coding,protein_coding
PsoOvis1B014542T1	0.00068038599846188	0.0127916390104083	-0.754250370797552	0.222010520768941	5.9634681427741	0.229814492152988	0.00250521713673241	0.071427789861412	0.0223758093518604	0.071427789861412	0.592854354572425	PsoOvis1B014542	protein_coding
PsoOvis1B004870T1	0.000685326252358303	0.0128664477055656	0.519937226453832	0.153130650208233	5.47671655909319	0.0900306093230491	0.00404348943943003	0.00711925241969225	0.0311300046103644	0.0311300046103644	1.43389285610685	PsoOvis1B004870	protein_coding
PsoOvis1B002431T1	0.000691363919730564	0.0129434929084102	-0.598718367409637	0.176457910724267	7.44834058180833	0.144903978150705	0.000587210738275401	0.0461188806474845	0.0078301515414095	0.0461188806474845	0.660340314831737	PsoOvis1B002431	protein_coding
PsoOvis1B006918T1	0.000691102168014372	0.0129434929084102	-0.266807677321672	0.0786327739510506	7.57003113823368	0.0283906282135044	0.00179451206643568	0.00699889694627528	0.00748015764241985	0.00748015764241985	0.831156653975331	PsoOvis1B006918	Calcineurin phosphoesterase,Calcineurin phosphoesterase,Calcineurin phosphoesterase
PsoOvis1B002835T1	0.000693609237253266	0.0129673928070841	0.228985652403648	0.0675057141659732	8.77332592376928	0.0178320889743936	0.000157675594182046	0.00246952474628821	0.00667785657340507	0.00667785657340507	1.1720106279756	PsoOvis1B002835	V-type proton ATPase subunit B
PsoOvis1B001327T1	0.000700215791666214	0.0130544409293091	-3.67904323157795	1.08542530030794	1.67391427213409	4.43434745441518	0.352271882434894	0.114902773151756	1.41495024138798	1.41495024138798	0.0780724183121902	PsoOvis1B001327	protein_coding
PsoOvis1B006033T1	0.000699848631598262	0.0130544409293091	0.383280476556667	0.113074147612826	10.1540766802689	0.0594140925428929	3.69064314177093e-05	0.019141737856133	0.00885127553081906	0.019141737856133	1.30430428240847	PsoOvis1B006033	titin-like
PsoOvis1B003201T1	0.000709496718478588	0.0132090724249713	-0.303340383819673	0.0895897464892889	6.87720873443898	0.0363335647839649	0.00115859483047781	0.00975259047852846	0.0108808891835448	0.0108808891835448	0.810373900882973	PsoOvis1B003201	XP_040167842.1uncharacterized protein LOC120902862
PsoOvis1B006541T1	0.000711741080818441	0.0132324529275495	-0.288305451247249	0.0851710751250861	8.58180646267416	0.0336409444112196	0.000202183538837267	0.0106789845181073	0.0066212620749875	0.0106789845181073	0.818863307578624	PsoOvis1B006541	kinesin-II 85 kDa subunit-like
PsoOvis1B012049T1	0.000735932574069949	0.0136632363890435	-0.744021089554333	0.220396462879003	13.9787138230328	0.216693447880917	7.54685995372305e-07	0.0632782870270446	0.0728611465883682	0.0728611465883682	0.597072865363762	PsoOvis1B012049	protein_coding
PsoOvis1B004166T2	0.000740224644694348	0.0136975858846797	0.350160771907084	0.103775012783617	7.35074598894527	0.0497068737886576	0.00497665523022378	0.011177224687136	0.00818345011919464	0.011177224687136	1.27470267047807	PsoOvis1B004166	Ethanolamine-phosphate phosphoprotein-lyase,Ethanolamine-phosphate phosphoprotein-lyase,Ethanolamine-phosphate phosphoprotein-lyase
PsoOvis1B007598T1	0.000740852545981479	0.0136975858846797	0.39208584309631	0.116208128642373	7.42958436140866	0.0623245875020386	0.000658660844197784	0.0195978328996456	0.00789205736253205	0.0195978328996456	1.31228933597802	PsoOvis1B007598	acidic and rich in cysteine
PsoOvis1B010472T1	0.000739358126637548	0.0136975858846797	-0.311902679076961	0.0924278639660692	6.95654216933298	0.0394364764094113	0.00105653372776094	0.0117578313282343	0.0102985449668969	0.0117578313282343	0.805578631716408	PsoOvis1B010472	apoptosis-inducing factor 1, mitochondrial-like
PsoOvis1B009448T1	0.000743815216564728	0.013733393777842	0.405160323130093	0.120122319773478	6.46332618674429	0.066561712280979	0.00149730511541872	0.020146752446224	0.0152321974678814	0.020146752446224	1.32423606129579	PsoOvis1B009448	solute carrier family 35 member G1-like
PsoOvis1B006440T2	0.000758802328555256	0.0139908098760891	0.40973260833625	0.121676210846684	6.2893671995181	0.0618936646980371	0.00484149858673649	0.00957027841054975	0.0173661518422737	0.0173661518422737	1.32843957592536	PsoOvis1B006440	ubiquitin-protein ligase smurf2,protein_coding,ubiquitin-protein ligase smurf2
PsoOvis1B002603T1	0.00076197797047634	0.0139976837193402	0.240465762139634	0.07143432867329	9.61748925529689	0.0184657445448351	6.47193695670228e-05	0.00133354277595369	0.0075895755999384	0.0075895755999384	1.1813739966766	PsoOvis1B002603	sar s 30 allergen
PsoOvis1B012034T1	0.000762312224069847	0.0139976837193402	-0.323974917418511	0.096245562071897	6.70429208123343	0.0390359418256442	0.00138702644360965	0.00804799566982217	0.0125077858841934	0.0125077858841934	0.798865805345906	PsoOvis1B012034	protein_coding
PsoOvis1B012730T2	0.000760669352924626	0.0139976837193402	0.228522095027095	0.067876705654857	8.77938846710921	0.0198088438939679	0.000230373990882406	0.00494730040823737	0.00668049676495174	0.00668049676495174	1.17163410564615	PsoOvis1B012730	3, partial,3, partial,3, partial
PsoOvis1B008757T1	0.000765419405289872	0.014035485149603	0.460490584681107	0.136846875764083	7.48618963420925	0.0860879544616529	0.00222113392821373	0.0258694671813718	0.00771316699234801	0.0258694671813718	1.37600964708032	PsoOvis1B008757	partial,partial,non_sense_mediated_decay
PsoOvis1B003532T1	0.000769643525576976	0.0140840547839265	-0.280046266768974	0.0832606858239376	7.06855845101118	0.0268081088048375	0.000798386751724914	0.00330203243010738	0.00960012595408375	0.00960012595408375	0.823564605390325	PsoOvis1B003532	probable basic-leucine zipper transcription factor R
PsoOvis1B009348T1	0.000770172426552683	0.0140840547839265	0.590355748916946	0.175528838101538	5.10450459160663	0.120812325848252	0.00626067099346573	0.0140597699621165	0.0399548885144482	0.0399548885144482	1.50561796649246	PsoOvis1B009348	importin subunit beta-1 isoform X2
PsoOvis1B009848T1	0.000772299160417952	0.0141036788013025	-0.238454267494333	0.0709149975415148	7.73605927628967	0.0175196000564981	0.000428401249545566	0.000148434688730397	0.007115004064924	0.007115004064924	0.847653018514142	PsoOvis1B009848	actin-related protein 2/3 complex subunit 2
PsoOvis1B007109T1	0.00077399010288976	0.0141109957941948	-0.46700582930507	0.138909931695057	5.75887801865629	0.0866273096550432	0.00292999591893351	0.0235687244230272	0.0260139577663547	0.0260139577663547	0.723464519722946	PsoOvis1B007109	protein_coding
PsoOvis1B010661T3	0.000774808150958703	0.0141109957941948	-0.332722541502214	0.0989762295848868	7.26708469882697	0.0447138974602099	0.0061490194177039	0.00822924379867435	0.00854542161655643	0.00854542161655643	0.794036625034778	PsoOvis1B010661	zinc transporter ZIP10,zinc transporter ZIP10,protein_coding
PsoOvis1B000269T1	0.000777700304927291	0.0141444242958651	0.807241339998928	0.240206656603619	5.01886043453502	0.264730659753006	0.0217946632235728	0.0647541935914609	0.0428389504522867	0.0647541935914609	1.74986222952681	PsoOvis1B000269	KAH7638017.1udp-glucuronosyltransferase-like protein
PsoOvis1B014078T1	0.0007843219359627	0.0142454999115288	-0.258463270227753	0.0769632379354264	7.36299155263826	0.0266649499942286	0.000750060022791287	0.00752990419868563	0.0081349499674663	0.0081349499674663	0.835977912219393	PsoOvis1B014078	and tpr repeat-containing 3
PsoOvis1B001431T2	0.00078969650074397	0.0143195378904014	-0.250972177268197	0.0747746352354847	7.50173256498437	0.0190388333470391	0.000719515385424852	-0.000541111362653013	0.00766735372647484	0.00766735372647484	0.840329958048745	PsoOvis1B001431	s-specific cyclin-e1,s-specific cyclin-e1
PsoOvis1B001458T1	0.00079053776341003	0.0143195378904014	0.321433181200033	0.0957761846203146	7.07967771644117	0.0420034800414215	0.000897104673078447	0.0128625116375584	0.00953447816814262	0.0128625116375584	1.24957126350907	PsoOvis1B001458	protein_coding
PsoOvis1B004834T1	0.000793887211621058	0.0143425903339504	0.646899398252073	0.192821266552283	4.90247376759635	0.141314559604703	0.00820860989497106	0.0115050278138216	0.0475614513572688	0.0475614513572688	1.56579940266726	PsoOvis1B004834	lysosomal alpha-glucosidase-like
PsoOvis1B008074T1	0.000793953342107969	0.0143425903339504	-0.309236118154766	0.0921746251055517	6.99080957245672	0.0388834868474468	0.000781075088696747	0.0119631671813268	0.0100780518185979	0.0119631671813268	0.807068975047243	PsoOvis1B008074	Sorting nexin-17
PsoOvis1B004653T2	0.00079986597870444	0.0144299272115062	-4.40699008670588	1.31440467479204	1.510347862793	5.86841664045321	0.926723577184276	-0.874288385739233	1.66476589648849	1.66476589648849	0.0471372012925816	PsoOvis1B004653	finger MIZ domain-containing 1,finger MIZ domain-containing 1
PsoOvis1B012165T2	0.000812975200043698	0.0146466837520659	0.665657849608281	0.198802409888202	5.94506585195416	0.173337092933933	0.0365919345242508	0.0139167918637446	0.0226916627417842	0.0226916627417842	1.5862914359722	PsoOvis1B012165	protein_coding,protein_coding
PsoOvis1B001256T1	0.000819335578417537	0.0147414328665284	-0.763496838288971	0.22816977053211	5.01361159823689	0.237351959644786	0.00741983814143623	0.0706723281355771	0.0430316052889613	0.0706723281355771	0.589066804931178	PsoOvis1B001256	Receptor-type guanylate cyclase gcy-11
PsoOvis1B009166T2	0.00082101357853847	0.0147517956541154	-0.255510531496226	0.0763718487977802	7.40021378756165	0.0218652455570838	0.000754198440089237	0.00209524661670921	0.00799479049309727	0.00799479049309727	0.837690645718018	PsoOvis1B009166	brain tumor protein isoform X2,protein_coding
PsoOvis1B002764T1	0.000824890039169564	0.0147817644770064	-0.561720843287533	0.167963402766341	5.24500658718404	0.127112300748681	0.00623910547914536	0.0343274057878352	0.0360784515241266	0.0360784515241266	0.677493568822325	PsoOvis1B002764	protein_coding
PsoOvis1B014390T2	0.000824209326527369	0.0147817644770064	0.227615396705842	0.0680559378668488	8.25829463412437	0.015806784957421	0.000305345321510516	2.4847568681377e-05	0.00664207069689405	0.00664207069689405	1.17089799378886	PsoOvis1B014390	S-adenosylmethionine synthase-like,S-adenosylmethionine synthase-like
PsoOvis1B002141T1	0.000832782469098834	0.0148072035877592	0.229171785069821	0.0685801703756146	9.13853013307489	0.0191506857632398	0.000121826480754277	0.00412164057126239	0.0069330331723682	0.0069330331723682	1.17216184741555	PsoOvis1B002141	protein_coding
PsoOvis1B003206T1	0.000832946683219983	0.0148072035877592	0.228428987798961	0.0683590062812124	8.16954764077162	0.0163600024917188	0.000336137551136967	0.000546439638439686	0.00667329305849528	0.00667329305849528	1.17155849432092	PsoOvis1B003206	ATP synthase subunit O, mitochondrial,ATP synthase subunit O, mitochondrial
PsoOvis1B006381T1	0.000832384722449884	0.0148072035877592	0.243903633297277	0.0729858125798652	7.54751792757853	0.0226897101766359	0.000451029029572878	0.00560274031536682	0.00753936422734194	0.00753936422734194	1.18419250952385	PsoOvis1B006381	succinate--CoA ligase ADP-forming subunit beta, mitochondrial
PsoOvis1B008284T2	0.000829548506554336	0.0148072035877592	-0.499144281297427	0.149321788175714	6.90885481648582	0.101330969425468	0.022810913130229	0.0104234185696359	0.0106345815057601	0.0106345815057601	0.707526318209492	PsoOvis1B008284	syntaxinsyntaxin-5-like-like,protein_coding,protein_coding,protein_coding,protein_coding
PsoOvis1B012783T1	0.000828449045149668	0.0148072035877592	-0.66150419304367	0.197870873083292	4.85977392676596	0.150690830455156	0.00924965405959613	0.0150184599789653	0.0494796695625204	0.0494796695625204	0.632218784751579	PsoOvis1B012783	protein_coding
PsoOvis1B014329T1	0.000831239157808625	0.0148072035877592	-0.804405701070145	0.240683124842886	5.23697797183216	0.263634599475208	0.00618159686852337	0.0807109530076807	0.0362770757639993	0.0807109530076807	0.57259790577373	PsoOvis1B014329	glycolipid transfer protein-like
PsoOvis1B002031T1	0.000837883654576334	0.0148606824485839	-4.24846914600563	1.27200934318403	1.43108739244287	5.8426068793752	0.627107079746366	-0.0924072622380297	1.79990457397484	1.79990457397484	0.0526118231253764	PsoOvis1B002031	RNA-binding protein 48
PsoOvis1B004446T2	0.000838745134795246	0.0148606824485839	0.525329870128835	0.157299390734675	6.7527187285281	0.112483159725474	0.00243399154280531	0.0346806559454448	0.0120099403478123	0.0346806559454448	1.43926262770379	PsoOvis1B004446	stress-activated protein kinase JNK,stress-activated protein kinase JNK
PsoOvis1B004925T1	0.000839285517042391	0.0148606824485839	-0.282391421020932	0.0845609215014904	7.16614079682097	0.0325041337340838	0.000888949041062245	0.00983687512670959	0.00904945443852948	0.00983687512670959	0.822226958097004	PsoOvis1B004925	histone-lysine n-methyltransferase suv420h1
PsoOvis1B011039T1	0.00084057729992385	0.0148638939719692	-0.255066492704229	0.0763883585475377	7.36363455009612	0.0245821226649219	0.000620336283624397	0.00571022365986464	0.00813243569875637	0.00813243569875637	0.837948513375793	PsoOvis1B011039	protein_coding
PsoOvis1B003066T1	0.000843180578876504	0.0148758995614484	0.226543451976166	0.067863621058407	8.96944706431895	0.0201628595170537	0.00011796845989144	0.00583988007394668	0.00679023813484715	0.00679023813484715	1.17002832159904	PsoOvis1B003066	60S ribosomal protein L23
PsoOvis1B012053T3	0.000843478841113055	0.0148758995614484	-1.33981813359969	0.401369300013514	6.40266562919949	0.669294701941932	0.22571451951714	-0.0622633787606814	0.0159314529728682	0.0159314529728682	0.395070455446513	PsoOvis1B012053	protein_coding,protein_coding,protein_coding,protein_coding
PsoOvis1B000552T3	0.000850372485991215	0.0149777448651032	0.798435778797439	0.239349605558918	5.77705021639001	0.202948326845048	0.0602479051538945	-0.0456248814215369	0.0256844453679198	0.0256844453679198	1.73921438593373	PsoOvis1B000552	Adenosine kinase 2,Adenosine kinase 2,Adenosine kinase 2,protein_coding
PsoOvis1B014616T1	0.000853832616872426	0.0150189269506627	-0.250322775216148	0.0750654537492914	9.08378543433868	0.025560234353478	0.000121026853151231	0.00833120666672928	0.00688202141439734	0.00833120666672928	0.840708301928162	PsoOvis1B014616	protein_coding
PsoOvis1B005220T1	0.000858698247584902	0.0150846912626922	-0.234579700012789	0.0703778622312849	7.76612769967445	0.0208144382587443	0.00036791455502241	0.00501476989662438	0.00706165068334616	0.00706165068334616	0.849932573719153	PsoOvis1B005220	interferon-induced, double-stranded RNA-activated protein kinase
PsoOvis1B000839T1	0.000870464099762708	0.0152206347960554	0.227365470150815	0.0682910831308367	8.12774931983959	0.0168083616811752	0.000303666093100023	0.00132113962703068	0.00669184195967425	0.00669184195967425	1.17069516980506	PsoOvis1B000839	dihydrolipoyllysine-residue succinyltransferase component of 2-oxoglutarate dehydrogenase complex, mitochondrial
PsoOvis1B004788T1	0.000868068428810668	0.0152206347960554	0.22601166469474	0.0678688125771639	8.27139565996401	0.0187457254449506	0.000270866691975209	0.00400581289742971	0.0066383968889761	0.0066383968889761	1.16959712061611	PsoOvis1B004788	glutamate dehydrogenase, mitochondrial-like
PsoOvis1B010150T1	0.000870576605208477	0.0152206347960554	0.229582168391809	0.0689576320835294	7.95167944528586	0.0176732661706172	0.000320280728812157	0.00200581246815217	0.00681245180503895	0.00681245180503895	1.17249532336331	PsoOvis1B010150	XII-like protease CTRL-1,histone H2B-like
PsoOvis1B011486T2	0.000870985077975381	0.0152206347960554	-0.611891002340525	0.183795678218419	6.24993921840219	0.148088880449744	0.0327659956670089	0.0119411303656868	0.017905281330644	0.017905281330644	0.654338470060869	PsoOvis1B011486	GTPase-activating gacZ-like,protein_coding
PsoOvis1B004237T1	0.000875186698715101	0.0152342015211782	-0.441536431191821	0.132679147789292	5.90757451418966	0.0699599982138333	0.0030620174129782	0.011280072828211	0.0233436169741609	0.0233436169741609	0.736349998096429	PsoOvis1B004237	protein_coding
PsoOvis1B006522T1	0.00087625962585354	0.0152342015211782	-0.25896942450471	0.0778267995633332	7.30406248029316	0.0248452231754315	0.000706570580096267	0.00520052232858047	0.0083789455153106	0.0083789455153106	0.835684669665426	PsoOvis1B006522	cdk-activating kinase assembly factor mat1
PsoOvis1B010579T1	0.000876313698738026	0.0152342015211782	-0.475464770562093	0.142889812825708	6.32204086389398	0.0923210227449371	0.00185935917372575	0.0287668887403231	0.0169347754062756	0.0287668887403231	0.719235047940327	PsoOvis1B010579	non_sense_mediated_decay
PsoOvis1B012156T1	0.000874402698035719	0.0152342015211782	-0.26338947487912	0.0791410785654326	8.06712264445714	0.0283281770229293	0.000371819288503926	0.00902314618624604	0.00672316010189658	0.00902314618624604	0.833128262646806	PsoOvis1B012156	protein_coding
PsoOvis1B011171T1	0.000887414736114913	0.0154071772472558	-0.316285234288001	0.095152470669939	6.71954720296653	0.0306279569912019	0.001233026811879	-0.000461711608607239	0.0123479622000114	0.0123479622000114	0.803135193728018	PsoOvis1B011171	probable ATP-dependent RNA helicase DDX20
PsoOvis1B011278T1	0.000889098332172388	0.015416412272616	0.345043652496564	0.103820775166416	6.67018574906055	0.0415554466469402	0.00329416576205465	0.00400447174855636	0.0128739642721787	0.0128739642721787	1.27018941484684	PsoOvis1B011278	alpha-aspartyl dipeptidase
PsoOvis1B012835T1	0.000890327003706738	0.0154177455001532	0.375526592132692	0.113005936802362	7.26837585189182	0.0576304765227338	0.000748765340224199	0.0184067472886448	0.00853943950103867	0.0184067472886448	1.29731299507667	PsoOvis1B012835	Retrovirus-related Pol polyprotein from transposon TNT 1-94
PsoOvis1B013550T1	0.000895306644116767	0.0154839466901125	0.225170025238277	0.0677913933059835	8.28122762616941	0.0183095505677211	0.000257712162728034	0.00361614844724556	0.00663579734682177	0.00663579734682177	1.16891500001594	PsoOvis1B013550	cytochrome c oxidase subunit 5B, mitochondrial-like
PsoOvis1B004728T1	0.000912507513632227	0.0157610652612658	0.470642095834373	0.141922141361184	8.09463117231256	0.0906214677616642	0.000312534009264739	0.0299003073035513	0.00670829830434905	0.0299003073035513	1.3857260717167	PsoOvis1B004728	Spectrin alpha chain
PsoOvis1B009751T1	0.000919094843766473	0.0158543860549717	0.368382049643732	0.111153012660558	6.82998152187498	0.0555375910181373	0.000957871497290567	0.0175746168379868	0.0112807425574286	0.0175746168379868	1.29090429812186	PsoOvis1B009751	protein_coding
PsoOvis1B001329T2	0.000934784714546634	0.0160835837903872	-0.489153733664114	0.147805011641766	5.86517663691532	0.0885538153922449	0.00867624016585052	0.0122892633903772	0.0240932420337833	0.0240932420337833	0.712442885075723	PsoOvis1B001329	plasma membrane-associated,plasma membrane-associated
PsoOvis1B014709T1	0.000934141232257494	0.0160835837903872	0.258182284821393	0.07800903958106	7.30184179587615	0.0236386859292295	0.000739458452574987	0.00381211438561355	0.00838865693196409	0.00838865693196409	1.19597089840424	PsoOvis1B014709
PsoOvis1B008021T3	0.000944437844083661	0.0162288125557174	0.830602838305188	0.251197275126314	5.97447988332326	0.264808200201931	0.072461912090456	-0.000164564963280378	0.0221881944558719	0.0221881944558719	1.77842833346061	PsoOvis1B008021	acid desaturase,protein_coding,protein_coding
PsoOvis1B005668T1	0.000946231661458751	0.0162387910516498	0.595467744237033	0.18011487791721	8.3838946461691	0.14530419342458	0.000247995951476074	0.0484140579192211	0.00661670274344689	0.0484140579192211	1.51096238373292	PsoOvis1B005668	protein_coding
PsoOvis1B000799T5	0.000952691054701016	0.0163287099337104	-0.595418636264768	0.180203954123759	6.79612983915397	0.118342108839653	0.0371207242023888	-0.0221393453070963	0.0115894734203677	0.0115894734203677	0.661852373294171	PsoOvis1B000799	MOG interacting and ectopic P-granules protein 1-like,MOG interacting and ectopic P-granules protein 1-like,protein_coding,protein_coding,protein_coding,protein_coding,MOG interacting and ectopic P-granules protein 1-like
PsoOvis1B007722T1	0.000964687843856987	0.0164920963957467	-0.287192179560154	0.0870113813061086	7.66207253585787	0.0338289809723098	0.000474480548946577	0.010881990166249	0.00726261267831578	0.010881990166249	0.819495436428037	PsoOvis1B007722	protein_coding
PsoOvis1B013592T1	0.00096454874310723	0.0164920963957467	0.225793524844555	0.0684084283631145	8.41601322850229	0.0209104704438526	0.000202760371132626	0.00681680923553444	0.00661374047132065	0.00681680923553444	1.16942028736601	PsoOvis1B013592	prefoldin subunit 1
PsoOvis1B000931T1	0.000968703138152656	0.0165396176113667	-1.04273721111412	0.316032488250424	3.99957974027347	0.389737935928922	0.0324133982181618	0.0470211874022232	0.11740140222647	0.11740140222647	0.485405644138269	PsoOvis1B000931	protein_coding,protein_coding
PsoOvis1B014336T1	0.000979511772321633	0.016702859343054	-0.419016209353692	0.127115346757865	6.55955013840619	0.0720623487679873	0.00135418763502171	0.0228832794370367	0.0141225813486606	0.0228832794370367	0.74793447574026	PsoOvis1B014336	and Golgi organization 6
PsoOvis1B007157T2	0.000982049928054258	0.0167248350342676	-0.450639780365077	0.136739027724982	7.12442358625473	0.0703849863268501	0.0187686566886654	-0.00694100314790945	0.00927768586609452	0.00927768586609452	0.731718286789993	PsoOvis1B007157	signal peptidase complex catalytic subunit SEC11A,protein_coding
PsoOvis1B005710T1	0.00098829990433134	0.0168098888429216	-0.451935580874108	0.137206442971048	6.97901814803768	0.0838644603693251	0.000963907737469683	0.0272745042516815	0.0101532324288914	0.0272745042516815	0.73106136677622	PsoOvis1B005710	synthase mitochondrial f1 complex assembly factor 1
PsoOvis1B007306T1	0.000990926179000608	0.0168118350216757	0.829404665763684	0.251862102732471	5.56909416331285	0.282495052428557	0.052178222964731	0.0429735552245019	0.0294186489530252	0.0429735552245019	1.7769519442523	PsoOvis1B007306	glutamate receptor ionotropic, kainate 2-like,glutamate receptor ionotropic, kainate 2-like
PsoOvis1B010996T1	0.00099026474948066	0.0168118350216757	0.317261285863424	0.0963360143246315	6.915822046853	0.0413331702394608	0.00150865597362973	0.0124122855103037	0.0105828004466472	0.0124122855103037	1.24596305095587	PsoOvis1B010996	ABC transporter G family member 20,ABC transporter G family member 20
PsoOvis1B000710T1	0.000993796126001116	0.0168391834717101	-0.403917486512921	0.122686354885196	6.09013696014104	0.0593537013435906	0.00229038096968487	0.0107207447432103	0.0202875315428396	0.0202875315428396	0.755803190322773	PsoOvis1B000710	RING-CH-type domain-containing protein
PsoOvis1B008636T1	0.00100663378772969	0.0170271059957155	-0.243508311838211	0.0740447058963771	7.51117623378004	0.0181219602392568	0.000583818362090137	-0.000167479788379629	0.00764010934483134	0.00764010934483134	0.844688718646573	PsoOvis1B008636	Serine/threonine-protein kinase pelle, partial,Serine/threonine-protein kinase pelle, partial
PsoOvis1B013465T1	0.00100743074470392	0.0170271059957155	-0.291945211410289	0.0887791531623593	7.36558452761186	0.0350276875830897	0.000608756663668733	0.0112138503906698	0.00812483067921501	0.0112138503906698	0.816800009772736	PsoOvis1B013465	protein_coding
PsoOvis1B014775T1	0.00101167081735026	0.0170772075170877	0.244767564693523	0.0744594289871027	7.4593727448287	0.0212073402526721	0.00052120518879396	0.00352128485479642	0.00779510465883412	0.00779510465883412	1.18490185380035	PsoOvis1B014775
PsoOvis1B007621T1	0.00101707384277562	0.0171467889916807	0.32200633901193	0.0980005456024929	6.65180470750692	0.0388560016541848	0.00133033547040457	0.00835663571087614	0.0130758249371749	0.0130758249371749	1.25006779520633	PsoOvis1B007621	H/ACA ribonucleoprotein complex subunit 1
PsoOvis1B007740T1	0.00102685075013964	0.017289841687257	0.381165423733359	0.116100489051209	6.23078402856955	0.0541749671078067	0.00204457553436909	0.0111914782567026	0.0181744098025257	0.0181744098025257	1.30239351734823	PsoOvis1B007740	protein_coding
PsoOvis1B002727T1	0.00104080402871364	0.0174831829443641	0.474522008096249	0.144704075036567	5.67648766459027	0.0895910606124746	0.00391661169954346	0.0236330380031634	0.0274922922987393	0.0274922922987393	1.38945779016716	PsoOvis1B002727	protein_coding,protein_coding
PsoOvis1B005016T2	0.00104094552567296	0.0174831829443641	-0.563765956833358	0.171920762868016	5.91987337410271	0.130817714671414	0.0209689100963735	0.0233662129613075	0.0231285475977607	0.0233662129613075	0.676533858249291	PsoOvis1B005016	serine/threonine-protein kinase prp4,serine/threonine-protein kinase PRP4 homolog
PsoOvis1B010807T1	0.00104790549762765	0.017578023798551	-0.233772411811447	0.0713299498628302	7.70905273066419	0.0164101737403346	0.000465783340048545	-0.000446643861183019	0.00716615928110225	0.00716615928110225	0.850408303188468	PsoOvis1B010807	protein SCAI-like isoform X2
PsoOvis1B007336T1	0.00105251090791551	0.0176331802419988	-0.307163339386195	0.093758826063986	6.90978691843405	0.0324923077104796	0.00255847418237387	0.00267591655714637	0.0106276020149713	0.0106276020149713	0.808229357323957	PsoOvis1B007336	guanylate-binding protein 2-like,guanylate-binding protein 2-like
PsoOvis1B005213T1	0.00105596661486352	0.0176512714547463	-0.278627638997185	0.0850726043904455	6.99244503006035	0.0251396826860013	0.000788344692630762	0.00152374820994146	0.0100676773340291	0.0100676773340291	0.824374829448029	PsoOvis1B005213	cytochrome P450 315a1, mitochondrial-like
PsoOvis1B011819T1	0.00105622803191781	0.0176512714547463	-0.220921128474976	0.0674546757084543	8.45137085083329	0.0167510753464858	0.000213062820143114	0.00242347698546802	0.00661213709225599	0.00661213709225599	0.858017436595279	PsoOvis1B011819	shock domain-containing E1
PsoOvis1B004882T1	0.00106014911052306	0.0176947082212739	-0.411319627437743	0.125629921120318	6.04403871107573	0.0584201410746428	0.00264531967693152	0.00693591819805118	0.0210289959441143	0.0210289959441143	0.751935266839892	PsoOvis1B004882	and mynd domain-containing 4-like isoform x1
PsoOvis1B003744T2	0.00108425565770183	0.0180745283113284	0.70343755264519	0.215269988720596	7.5716795488104	0.204056718793955	0.0111124382834752	0.0583993137821731	0.00747591730637694	0.0583993137821731	1.62838016404193	PsoOvis1B003744	protein_coding,protein_coding
PsoOvis1B008053T1	0.00109234042531878	0.0181597814021269	0.235845773188557	0.0722213606374692	8.32979992641013	0.0188895241723034	0.00119895332128601	0.00155424112000212	0.00662493407720506	0.00662493407720506	1.1775968955445	PsoOvis1B008053	factor 3b subunit 1,factor 3b subunit 1,protein_coding
PsoOvis1B011741T1	0.00109173099575462	0.0181597814021269	-0.445272613704456	0.136346042177737	6.18669005912197	0.0817886020155986	0.00851928535030266	0.0193660794759972	0.0188114123538825	0.0193660794759972	0.734445521656975	PsoOvis1B011741	putative 28S rRNA (cytosine-C(5))-methyltransferase,protein_coding,protein_coding,protein_coding,putative 28S rRNA (cytosine-C(5))-methyltransferase
PsoOvis1B013088T1	0.00109343969894772	0.0181597814021269	0.415584659205931	0.127272613848058	7.00476060255127	0.0712511645730532	0.000950755470889998	0.0233467218826854	0.0099899769613147	0.0233467218826854	1.33383911238645	PsoOvis1B013088	protein_coding
PsoOvis1B002337T1	0.00109952772907051	0.0182382629260692	0.403071387454708	0.123499919859026	6.27541080023631	0.0634191619173869	0.00532366016094088	0.0130253384665439	0.0175546851468381	0.0175546851468381	1.32232003458086	PsoOvis1B002337	factor c subunit 2
PsoOvis1B012337T2	0.00110333726131986	0.018278802698054	0.22107545529494	0.0677572351957373	8.90668851759571	0.0163522567062197	0.000138396071500152	0.00197404096107471	0.00674816831055554	0.00674816831055554	1.16560215942734	PsoOvis1B012337	T-complex 1 subunit epsilon,t-complex protein 1 subunit epsilon
PsoOvis1B007996T1	0.00110728274308452	0.0183214917168473	0.916870313551572	0.281098003171204	8.24525707042293	0.347014656425854	0.000331277079751247	0.118192854000506	0.00664596504862692	0.118192854000506	1.88801511360259	PsoOvis1B007996	protein_coding
PsoOvis1B000937T1	0.00111652159986878	0.0184515532541278	-0.641644811265035	0.196860411658681	5.28716056588015	0.170017245161112	0.00528123602511301	0.0528497964925248	0.035072749189997	0.0528497964925248	0.640981751125786	PsoOvis1B000937	domain-containing 4-like
PsoOvis1B008361T1	0.00112204071481681	0.0184970899119924	-0.346265891304928	0.106282036989248	6.46182690823053	0.0397176008577237	0.001694526462848	0.0029899493038584	0.015249280617028	0.015249280617028	0.786617456973369	PsoOvis1B008361	protein_coding
PsoOvis1B011609T1	0.00112107111988025	0.0184970899119924	-0.671499767332672	0.206093038334791	10.5919032039322	0.186242789798428	2.5076313035552e-05	0.063686434362063	0.0104154524994547	0.063686434362063	0.627853656655424	PsoOvis1B011609	protein_coding
PsoOvis1B002617T1	0.00113410537900986	0.0186729822920369	-0.327754782863762	0.100694121508232	9.01015177071051	0.0443941266345988	0.000121271954909317	0.0150876872045627	0.00682065260794416	0.0150876872045627	0.796775513959023	PsoOvis1B002617	protein_coding,non_sense_mediated_decay,protein_coding
PsoOvis1B007995T2	0.00114960221550974	0.0189048836078789	0.241417900863665	0.0742573433560652	7.58950457709633	0.0237270992967039	0.00084034822697367	0.00696254982237344	0.00743088133647717	0.00743088133647717	1.18215392809559	PsoOvis1B007995	factor interleukin-3-regulated DDB_G0288805-like isoform X3,protein_coding,protein_coding
PsoOvis1B007059T1	0.00115229634003898	0.0189259371874377	-0.253366785346817	0.0779486385917872	7.27069356172994	0.0226147128644061	0.000585253767251454	0.00361011434438893	0.00852873162021813	0.00852873162021813	0.838936321984588	PsoOvis1B007059	glycosylphosphatidylinositol anchor attachment 1 protein-like
PsoOvis1B000553T1	0.00116487598416315	0.0190857159412581	0.21874038521983	0.0673597872429715	8.49295285836595	0.0157050435326945	0.000193536749202444	0.00149500911937035	0.00661247465692514	0.00661247465692514	1.16371710320825	PsoOvis1B000553	Cytochrome b-c1 complex subunit 2, mitochondrial
PsoOvis1B014121T1	0.00116475099924286	0.0190857159412581	-0.46333338358063	0.142679389698297	5.7757415982209	0.0762295743122687	0.00482787941748172	0.00995490434525129	0.0257082329495359	0.0257082329495359	0.725308477446284	PsoOvis1B014121	domain-containing 2,domain-containing 2
PsoOvis1B011156T1	0.0011734044001726	0.0192019453553917	0.283421986114473	0.087333943109806	6.95827312759265	0.0299280016236898	0.00115365274846601	0.00613334095124378	0.0102871736801942	0.0102871736801942	1.21707830013486	PsoOvis1B011156	glutathione S-transferase D7 isoform X2
PsoOvis1B001342T1	0.00118019700821399	0.0192659965267714	0.408227070049474	0.125855263469213	6.16482099829596	0.0690022590278395	0.00200506271184197	0.0217542583025155	0.019136184319776	0.0217542583025155	1.32705399312291	PsoOvis1B001342	acid phosphatase type 7-like
PsoOvis1B010935T1	0.00117876245372038	0.0192659965267714	0.231428557056567	0.0713411565651023	7.70122291332016	0.0166300136061121	0.00045277000005123	0.000250055624606956	0.00718157093001843	0.00718157093001843	1.17399686591598	PsoOvis1B010935	acyl1-likeprotein thioesterase 2
PsoOvis1B001774T1	0.00119087969203453	0.0193925253641554	-0.769451229320321	0.237407601969681	5.98179476246972	0.245251401658359	0.0242959950003582	0.0602475592091336	0.0220641578546571	0.0602475592091336	0.586640577849384	PsoOvis1B001774	pore complex nup88-like,pore complex Nup88
PsoOvis1B004513T1	0.00119374278350994	0.0193925253641554	-0.279764938366878	0.086337317447761	6.96013470420763	0.0285609451724172	0.000906188129523304	0.00544433555871507	0.0102750104465899	0.0102750104465899	0.823725217785579	PsoOvis1B004513	repeat domain-containing
PsoOvis1B007354T2	0.001193210467728	0.0193925253641554	-0.220590287541102	0.068072955878704	8.169207733926	0.0168352799601474	0.000277457043980826	0.00251911479715375	0.00667343393911515	0.00667343393911515	0.858214220969576	PsoOvis1B007354	protein_coding,protein_coding
PsoOvis1B012447T1	0.0011926170159175	0.0193925253641554	-0.321624503008265	0.0992472181322086	8.25876386190134	0.0428527086489726	0.000227182712970479	0.0145478327475028	0.00664193497145109	0.0145478327475028	0.800168364798235	PsoOvis1B012447	helix-loop-helix domain containing protein 2,protein_coding
PsoOvis1B013552T1	0.00119867176425914	0.0194489942259065	0.224502227130021	0.069308009773853	8.16146971902941	0.0174807449214595	0.000528715108764118	0.00242174729818254	0.00667668521945463	0.00667668521945463	1.16837405507008	PsoOvis1B013552	protein_coding,protein_coding
PsoOvis1B012031T1	0.00120302226108874	0.0194959515580312	0.458908371958073	0.141718755194218	5.72807468229636	0.0676822890732633	0.00355727398299332	0.00207175216363196	0.0265690343777049	0.0265690343777049	1.37450139585347	PsoOvis1B012031	transporter 17
PsoOvis1B004589T1	0.00120854064044197	0.0195616989273956	-0.241473046581037	0.0746010916320541	7.47986378836219	0.022356274458394	0.000615822081030245	0.00546355890753976	0.00773216222801097	0.00773216222801097	0.84588119437451	PsoOvis1B004589	protein_coding
PsoOvis1B004692T1	0.00122048148457516	0.0197311173339651	-0.351016137528555	0.108537639568875	6.43782903674049	0.051100201685459	0.00162992580239109	0.0160407030023833	0.0155215984293815	0.0160407030023833	0.784031684097265	PsoOvis1B004692	tyrosyl-DNA phosphodiesterase 1
PsoOvis1B006401T1	0.00122496241610146	0.0197558396408845	0.42482051521992	0.131401209522055	9.67818044364943	0.0748612744821474	5.94619510768638e-05	0.0258399548447117	0.00770195371948874	0.0258399548447117	1.34240548457153	PsoOvis1B006401	Arginine kinase
PsoOvis1B010994T1	0.00122383877283876	0.0197558396408845	0.218169172170237	0.067476422772578	8.72140496212509	0.0157720479163871	0.000172209640979552	0.00169367987246147	0.00665739180429597	0.00665739180429597	1.16325643841146	PsoOvis1B010994	QUALITY PROTEIN: serine serine/threonine-protein phosphatase 2A 65 kDa regulatory subunit A alpha isoform
PsoOvis1B009636T2	0.00122721529202492	0.0197683560758672	0.853717212337721	0.264106106214152	7.89647009652471	0.302352366000028	0.00140372323434823	0.103224329775053	0.00687262062590922	0.103224329775053	1.8071511928058	PsoOvis1B009636	cathepsin B,cathepsin B
PsoOvis1B004581T1	0.00123355264406312	0.0198223594241291	0.220944339598427	0.0683825180054462	8.39608434210621	0.0202563228826939	0.000305147534640748	0.00670910561850702	0.0066154096923628	0.00670910561850702	1.16549623143137	PsoOvis1B004581	26S proteasome regulatory subunit 4,26S proteasome regulatory subunit 4
PsoOvis1B006456T1	0.00123482036780384	0.0198223594241291	-0.32997391133248	0.102136572615944	6.54271574616834	0.0434421033264513	0.0013306698781233	0.0121409159699208	0.0143171493204746	0.0143171493204746	0.795550869799018	PsoOvis1B006456	Peroxisome biogenesis factor 1
PsoOvis1B009699T1	0.00123649111901597	0.0198223594241291	0.219199510262999	0.0678567753071911	8.29290833460556	0.017515830323034	0.000273928488895058	0.00360269992757022	0.00663288444374086	0.00663288444374086	1.16408750490503	PsoOvis1B009699	2 isoform X1
PsoOvis1B009961T1	0.00123504576719109	0.0198223594241291	0.412112872055739	0.127563042409901	6.01033853031521	0.0593949433266061	0.0028236608081982	0.00773113610729767	0.021584833875107	0.021584833875107	1.33063314168322	PsoOvis1B009961	nicotinate-nucleotide pyrophosphorylase carboxylating-like
PsoOvis1B004940T3	0.00124650889144873	0.0199375038793739	-0.848626933796646	0.262894069462241	6.77860999973633	0.298986251939629	0.043192170429276	0.0604777672083503	0.0117559929142383	0.0604777672083503	0.555312996518894	PsoOvis1B004940	protein_coding,protein_coding,protein_coding,protein_coding,protein_coding,protein_coding
PsoOvis1B011363T1	0.00124665252853997	0.0199375038793739	-0.281659369332733	0.0872554604942864	6.93402889741276	0.0263560296707074	0.000968496515888586	0.00222704044765391	0.0104517765632164	0.0104517765632164	0.822644278010534	PsoOvis1B011363	EARP-interacting protein homolog
PsoOvis1B014550T3	0.00125216476309478	0.0200017631489101	-0.619886010583387	0.192110060018336	8.06938658227508	0.159565130027394	0.0133181738155799	0.0420412389247931	0.0067218921407614	0.0420412389247931	0.650722340200775	PsoOvis1B014550	protein_coding,protein_coding,protein_coding,protein_coding
PsoOvis1B005408T1	0.00126316846973545	0.0201534840713691	0.354818050697168	0.110047758197023	9.81244697375889	0.0523013656311906	7.6398580941316e-05	0.0180893650453443	0.00797640350210179	0.0180893650453443	1.27882428879744	PsoOvis1B005408	myosin regulatory light polypeptide 9-like,protein_coding
PsoOvis1B003908T1	0.0012805765250722	0.0202917708093388	-0.309116980027464	0.0959901950972717	6.70473519820381	0.0325065690264154	0.00131806925785295	0.0034826517721794	0.0125031070743655	0.0125031070743655	0.807135625762627	PsoOvis1B003908	prefoldin subunit 5
PsoOvis1B005018T1	0.00128050629874057	0.0202917708093388	-0.240449550728907	0.074666511730494	7.56418532671996	0.0230384826372675	0.000867332911813903	0.00624977546762091	0.0074952990491861	0.0074952990491861	0.846481503545846	PsoOvis1B005018	acyl1-likecoa:lysophosphatidylglycerol:lysophosphatidylglycerol acyltransferase 1,protein_coding
PsoOvis1B005578T1	0.00128093129642098	0.0202917708093388	0.24466975394365	0.0759792507105041	9.26233361874576	0.0248864023946895	8.0805451775795e-05	0.00857846435601867	0.00706578390892892	0.00857846435601867	1.18482152344159	PsoOvis1B005578	aspartic protease
PsoOvis1B005891T1	0.00127922501588246	0.0202917708093388	-0.3288099435613	0.102095861434746	6.75457853503409	0.0449430716019585	0.00105418182511399	0.0145811655580404	0.0119913988415182	0.0145811655580404	0.796192980012246	PsoOvis1B005891	protein_coding
PsoOvis1B008835T1	0.0012739969311649	0.0202917708093388	-0.329697979520669	0.102334305550759	6.97934806826582	0.0451769994210705	0.00107884556791775	0.0146296195709165	0.0101511198736348	0.0146296195709165	0.795703042490158	PsoOvis1B008835	protein_coding
PsoOvis1B013639T2	0.00127569278492344	0.0202917708093388	1.59109751049891	0.493916055252161	5.42297271504563	0.794692296929545	0.333756225299385	-0.289737587105887	0.0321733791543986	0.0321733791543986	3.01278455786543	PsoOvis1B013639	inositol-3-phosphate synthase 1-A,protein_coding,inositol-3-phosphate synthase 1-A,inositol-3-phosphate synthase 1-A-like protein,protein_coding
PsoOvis1B009364T1	0.0012871340383827	0.0203659293590907	-0.597032123173616	0.185480922792035	6.25367799216867	0.1482180140941	0.00224049309778482	0.0493642659818925	0.017853297330838	0.0493642659818925	0.661112582016988	PsoOvis1B009364	protein_coding
PsoOvis1B005243T1	0.001293234203281	0.0204382916707432	-0.338123941183535	0.105089779043415	6.63446071538453	0.0425024753699828	0.00329698959400964	0.00695817976791104	0.0132688028950811	0.0132688028950811	0.791069337909162	PsoOvis1B005243	protein_coding,protein_coding
PsoOvis1B000305T2	0.00129898845257533	0.0205050229082233	-0.524887335311078	0.163200927177871	7.69903926349602	0.114613465589049	0.000505174802765945	0.0394466391448091	0.00718591599644722	0.0394466391448091	0.695013383629083	PsoOvis1B000305	protein_coding,protein_coding
PsoOvis1B011120T1	0.00132219363163364	0.0208467419941671	-0.391044546946859	0.121778295391034	6.09791970122051	0.0561564129515592	0.00208032798464245	0.0107717490684791	0.0201646018578765	0.0201646018578765	0.76257727971555	PsoOvis1B011120	maintenance of chromosomes 3
PsoOvis1B012157T1	0.00132527185539595	0.0208706930074472	0.456025646815628	0.142044138580749	7.33490450133832	0.0865996619322602	0.000562267099113345	0.029702538858607	0.00824792002940711	0.029702538858607	1.37175767413463	PsoOvis1B012157	protein_coding
PsoOvis1B006144T1	0.00133261051063949	0.0209370003467374	-1.00726593707983	0.313901213594067	3.9635042108435	0.385844695600088	0.025766448725511	0.0760701702741068	0.122034509118231	0.122034509118231	0.497488148707371	PsoOvis1B006144	xiia secretory phospholipase a2
PsoOvis1B012643T1	0.00133212350419879	0.0209370003467374	0.461752987492695	0.14389454734194	8.09187518636012	0.0888115153432191	0.00138459461195039	0.0296738665201624	0.00670973811787404	0.0296738665201624	1.37721422505308	PsoOvis1B012643	1 mite allergen,1 mite allergen
PsoOvis1B007464T1	0.00134166633303816	0.0210545668628943	0.685074420068465	0.213624128068237	7.06920493659609	0.195560410021141	0.000872396716051418	0.0675805054233201	0.00959628970557431	0.0675805054233201	1.60778491542181	PsoOvis1B007464	low-density lipoprotein receptor-related 2 1
PsoOvis1B005435T1	0.0013457176047428	0.021093414352561	0.255249904613481	0.0796151343938112	7.203565630435	0.021521576845629	0.00065346355997862	0.00181631482011084	0.0088543908768383	0.0088543908768383	1.1935424713628	PsoOvis1B005435	retinoblastoma-binding protein 5
PsoOvis1B011656T1	0.0013498178474872	0.0211329376683786	0.244039586211438	0.0761393101142848	7.94615931321045	0.0195018099966701	0.00187784106993686	0.000166176561556763	0.006817950747082	0.006817950747082	1.18430410761212	PsoOvis1B011656	calcium-binding mitochondrial carrier aralar1,protein_coding
PsoOvis1B013535T1	0.00135837932484244	0.0212421327597441	-0.257371405816127	0.0803444085136575	7.19169149657022	0.0224908792566472	0.00076757378409	0.00250601008730584	0.00891526218502422	0.00891526218502422	0.836610838788621	PsoOvis1B013535	protein_coding
PsoOvis1B002838T1	0.00136295077359959	0.0212887503563641	-0.225170771931045	0.0703134779050289	7.83912151918553	0.0167779686564578	0.000468478821388022	0.00149077829967593	0.00694749894126345	0.00694749894126345	0.855493754822644	PsoOvis1B002838	regulator atrx
PsoOvis1B001365T1	0.00137255856479462	0.0214063050135019	0.653185122186529	0.204097366214857	4.96325081151086	0.177982123028759	0.00789984685311904	0.0545837554906434	0.044986158957821	0.0545837554906434	1.57263636719182	PsoOvis1B001365	chitin-binding domain protein cbd-1-like
PsoOvis1B011221T1	0.00137367518351995	0.0214063050135019	-0.391134907259446	0.122224845729442	6.76777320559448	0.0497110640541047	0.0105471969286734	-0.00577831023986246	0.0118611724417055	0.0118611724417055	0.762529518711637	PsoOvis1B011221	phosphatidylinositol 5-phosphate 4-kinase type-2 alpha,protein_coding
PsoOvis1B010666T1	0.00137535489892349	0.0214075589267324	-0.369357780737527	0.115432466650856	6.75326799049997	0.0569171362859255	0.00114895307439797	0.0188380284612534	0.0120044597246659	0.0188380284612534	0.774127024639741	PsoOvis1B010666	protein_coding
PsoOvis1B003421T1	0.00138326373439696	0.0214807057408791	-0.404704044636559	0.126544331323369	6.01807006932697	0.0613252105696786	0.00256387618325613	0.0126731256243961	0.0214563255018618	0.0214563255018618	0.755391238319365	PsoOvis1B003421	probable arginine--tRNA ligase, mitochondrial
PsoOvis1B013359T1	0.00138263179445338	0.0214807057408791	0.217721617922002	0.0680751818916904	8.15869754565176	0.0181892881792555	0.000273475007669773	0.00468712162493395	0.00667787057671032	0.00667787057671032	1.16289562784463	PsoOvis1B013359	histone H2A
PsoOvis1B005252T2	0.00138653023829488	0.0215064817726712	-0.332552415823266	0.104005819114576	7.5121141025246	0.0461579852725997	0.00183915434239778	0.0143866612721432	0.0076374278689065	0.0143866612721432	0.794130265049642	PsoOvis1B005252	repeat domain containing 10,protein_coding
PsoOvis1B013796T1	0.0013889051472879	0.0215183846083285	-0.42825277570014	0.13395680174304	5.87919376387863	0.0620469135636185	0.00307256883481494	0.00571090815913099	0.0238440682650211	0.0238440682650211	0.743161270953798	PsoOvis1B013796	protein_coding
PsoOvis1B000988T2	0.00139283870105115	0.0215543801760356	-0.289279668476993	0.0905093285573952	6.84647946793122	0.0280328694034683	0.00115107506158421	0.00250898921994192	0.0111368327722816	0.0111368327722816	0.818310535558115	PsoOvis1B000988	beclinbeclin-1-like-like,beclinbeclin-1-like-like
PsoOvis1B009759T1	0.00140012343692595	0.0216420927559939	-0.526118288726454	0.164688559347829	7.06745538985353	0.115586922015811	0.0237547882586344	0.0169286941114606	0.00960667702098061	0.0169286941114606	0.694420628961255	PsoOvis1B009759	P protein-like isoform X2,P protein-like isoform X2
PsoOvis1B006905T1	0.00141113280993708	0.0217871093354299	0.71035992930985	0.222518448519611	4.89528043825315	0.172876276253527	0.0263935510979653	0.000472583280532835	0.0478781387993971	0.0478781387993971	1.63621227495985	PsoOvis1B006905	cyclin-dependent kinase 4,cyclin-dependent kinase 4
PsoOvis1B001777T1	0.00141681342403088	0.0218496134724393	0.249939156740303	0.0783212790068846	7.63930270085234	0.0261019419159455	0.000497698123045084	0.00870363599486632	0.00731284813686898	0.00870363599486632	1.18915696323151	PsoOvis1B001777	formin-binding 1
PsoOvis1B009417T3	0.00142396032876189	0.0219345603691677	0.223978804708476	0.0702182996096757	9.44889921958883	0.0161211816358678	8.25214386823585e-05	0.00125651624666335	0.00731339296142891	0.00731339296142891	1.16795023559692	PsoOvis1B009417	Eukaryotic initiation factor 4A,protein_coding,Eukaryotic initiation factor 4A
PsoOvis1B004831T1	0.00142912934555057	0.0219888797925747	0.219878080438734	0.0689553474816882	8.03590997764535	0.0180334270112285	0.000389743224507482	0.00402215169299435	0.00674251669497307	0.00674251669497307	1.16463516108835	PsoOvis1B004831	dihydrolipoyl dehydrogenase, mitochondrial-like
PsoOvis1B008919T1	0.00145579594059906	0.0223478032808016	0.382717971910884	0.120224766694581	7.59612022204675	0.0612867072391941	0.00768231130007392	0.0139986804900757	0.00741454441699401	0.0139986804900757	1.30379583524096	PsoOvis1B008919	transfer flavoprotein subunit alpha, mitochondrial,protein_coding
PsoOvis1B014570T1	0.00145492780100728	0.0223478032808016	-0.591956765319724	0.185943719906492	5.10756632781349	0.146613923969533	0.00664203019392392	0.0452205702650721	0.0398600772229493	0.0452205702650721	0.663442452041909	PsoOvis1B014570	protein_coding
PsoOvis1B003509T1	0.00147259010520055	0.0224767287892982	-0.494538946824323	0.15551384840663	6.81234569525579	0.102392099433321	0.0010132929549066	0.0352635426144538	0.0114393837501895	0.0352635426144538	0.709788474433133	PsoOvis1B003509	torsin-1A-like
PsoOvis1B004300T1	0.00146747295563771	0.0224767287892982	0.214356481157105	0.0673856574428994	8.62383944254164	0.014685464136515	0.000181980720316627	0.000944086570055877	0.00662925952320106	0.00662925952320106	1.16018629405706	PsoOvis1B004300	Coatomer subunit gamma-2
PsoOvis1B004842T1	0.00147068227918619	0.0224767287892982	0.688779769195099	0.216569678932206	5.08462952750989	0.179821928154652	0.0297702280335884	0.0171005932400563	0.0405834107156099	0.0405834107156099	1.61191958087335	PsoOvis1B004842	mitochondrial import receptor subunit TOM22 homolog,non_sense_mediated_decay
PsoOvis1B007595T1	0.0014685027006774	0.0224767287892982	-0.235191685301059	0.0739401897123789	7.50568019999109	0.0202521755398115	0.000544816487523505	0.00402722962420889	0.00765591099453038	0.00765591099453038	0.849572112284094	PsoOvis1B007595	protein_coding
PsoOvis1B010221T1	0.0014724425359561	0.0224767287892982	0.233636810060545	0.0734692947784853	7.52338687313921	0.0188952003104097	0.000491067908247207	0.00265812284903945	0.00760553800462473	0.00760553800462473	1.17579521354249	PsoOvis1B010221	transfer flavoproteinflavoprotein-ubiquinone oxidoreductase, mitochondrial
PsoOvis1B005916T2	0.0014778108008659	0.0225307236678712	0.24000507400989	0.0754968946626229	10.0325807506515	0.0189002251793254	4.05044209239316e-05	0.00198386372179757	0.00850916723462484	0.00850916723462484	1.18099681503013	PsoOvis1B005916	ATP synthase subunit alpha, mitochondrial,ATP synthase subunit alpha, mitochondrial
PsoOvis1B002402T1	0.00148316016794937	0.022560888645648	-0.673714322273714	0.211995952187167	4.73132087442417	0.145590743622825	0.0115682799847721	0.000211029029985698	0.055845145630843	0.055845145630843	0.626890632751728	PsoOvis1B002402	KAH7636944.1hypothetical protein HUG17_7150
PsoOvis1B005053T1	0.00148305744291807	0.022560888645648	-0.304556508330354	0.0958334071993262	7.79501188471773	0.0340774172642537	0.00676215494082896	0.00105161660209697	0.00701390796231885	0.00701390796231885	0.809691081381511	PsoOvis1B005053	Ubiquitin carboxyl-terminal hydrolase 34,Ubiquitin carboxyl-terminal hydrolase 34
PsoOvis1B012991T4	0.00149512003120717	0.0227169997023146	0.492894606613174	0.155211644285188	6.88363897287135	0.101792313394561	0.00332184945839443	0.0328141323241732	0.0108293922998887	0.0328141323241732	1.40726556641733	PsoOvis1B012991	latrophilin Cirl-like isoform X3,latrophilin Cirl-like isoform X3,latrophilin Cirl-like isoform X2,latrophilin Cirl-like isoform X2
PsoOvis1B011108T1	0.00150168343342085	0.0227908553738905	0.422427811829588	0.13307503771539	5.89553652239494	0.0635645807986865	0.00300824862493827	0.00953050629574426	0.0235551998694902	0.0235551998694902	1.34018095616517	PsoOvis1B011108	protein_coding,protein_coding
PsoOvis1B013924T2	0.00151193763085429	0.0229204950471296	0.245695046225831	0.0774481171591061	7.75035411981975	0.0253076697437631	0.000573504543989897	0.00842381173324604	0.00708917028696076	0.00842381173324604	1.18566384984706	PsoOvis1B013924	protein_coding,protein_coding
PsoOvis1B002586T1	0.00151611657398057	0.0229578466734207	4.99030619407202	1.57344441962943	1.80209728480784	7.48792236657874	2.46969256314537	-2.44847307139451	1.24389844934913	1.24389844934913	31.7857052586003	PsoOvis1B002586	division control 42 homolog,protein_coding,protein_coding,Rho-related GTP-binding,Rho-related GTP-binding, partial
PsoOvis1B008905T1	0.00152465924505895	0.0230611171235696	0.213429466665701	0.0673289999398007	8.55542365913191	0.0174262980469763	0.000182287308662711	0.00451853378460536	0.00661750404067782	0.00661750404067782	1.15944104713204	PsoOvis1B008905	succinate dehydrogenase iron-sulfur subunit, mitochondrial
PsoOvis1B010951T1	0.00152730541997591	0.023075068117153	0.304295121671906	0.0960089715268418	7.02138128220962	0.0336216960818505	0.00394025636740118	0.00336354333241674	0.0098863275530617	0.0098863275530617	1.23481517825385	PsoOvis1B010951	protein_coding,protein_coding,protein_coding,protein_coding
PsoOvis1B011847T1	0.00153299945093472	0.0231349838221106	-0.222237611612017	0.0701427225525794	9.44555075409196	0.018657307327939	7.15775048575918e-05	0.00472897314943609	0.00730842478577461	0.00730842478577461	0.857234838584142	PsoOvis1B011847	protein_coding,protein_coding
PsoOvis1B013052T2	0.00154410519752465	0.0232750323784948	-1.22114983030939	0.385675288894173	5.88015106970319	0.625856586575723	0.041459741290192	0.181658401405214	0.0238270974475837	0.181658401405214	0.428940715496155	PsoOvis1B013052	protein_coding,protein_coding,protein_coding,non_sense_mediated_decay
PsoOvis1B013815T1	0.00154575704351426	0.0232750323784948	0.463962780431763	0.146547583950124	7.74477994164165	0.0903498717217342	0.000425993308574634	0.0317882982338532	0.00709914242339351	0.0317882982338532	1.37932533665191	PsoOvis1B013815	protein_coding
PsoOvis1B005840T4	0.00154757216600643	0.0232761809147889	-0.306387193728788	0.0967860938918233	6.92589945004882	0.0285567527205588	0.00354181603878991	-0.00304829231846691	0.0105095059174653	0.0105095059174653	0.808664288101269	PsoOvis1B005840	protein_coding,protein_coding,protein_coding,protein_coding
PsoOvis1B007877T1	0.00156473854774917	0.0235079575759488	0.214699211406721	0.0678912009922158	8.32336808016839	0.0162413306583875	0.000287639086523508	0.00272811746946014	0.00662618367172466	0.00662618367172466	1.16046194356145	PsoOvis1B007877	calpaincalpain-7-like-like
PsoOvis1B005107T1	0.00156931275558698	0.0235238751918111	0.571318766116167	0.180708375786795	9.75322594262898	0.137108160250352	5.74064803248338e-05	0.0489258691389272	0.00785086456338431	0.0489258691389272	1.48588119256897	PsoOvis1B005107	cathepsin B
PsoOvis1B010585T1	0.00156910554888861	0.0235238751918111	-0.538469233293471	0.170315982509425	13.1821081183731	0.11550068880602	1.98677093569258e-06	0.0356429560352183	0.0435093140762903	0.0435093140762903	0.688501053362969	PsoOvis1B010585	protein_coding
PsoOvis1B006998T1	0.00157494268187311	0.0235555114408419	0.277188319837527	0.0877037229197543	6.92615563270865	0.0271936218325392	0.00103024696283733	0.00414926858245472	0.0105076675581402	0.0105076675581402	1.21183083446246	PsoOvis1B006998	dismutase [Cu-Zn]-like
PsoOvis1B008873T1	0.00157355891876802	0.0235555114408419	0.666663554715088	0.210918479722234	5.15550482362957	0.186716014661613	0.00651269359758347	0.0602172140349243	0.0384410243998871	0.0602172140349243	1.58739762788359	PsoOvis1B008873	family of potassium channels 18-like
PsoOvis1B010012T1	0.00158478388145916	0.0236762466933173	-0.380605444321968	0.120494601975315	6.31047727691673	0.0507108215288398	0.00469259143513119	0.00437324638309815	0.0170858322226532	0.0170858322226532	0.768115174226512	PsoOvis1B010012	resistant to fluoxetine 6-like,resistant to fluoxetine 6-like
PsoOvis1B001075T1	0.0015927306903243	0.0237684426094549	-0.450087026589657	0.142557352425465	5.69434756296314	0.0805176595596761	0.00331067858749358	0.0213695215479824	0.0271732195083438	0.0271732195083438	0.731998690843763	PsoOvis1B001075	protein_coding
PsoOvis1B013066T1	0.00159478421910377	0.0237725852526983	-0.690850205091489	0.218841005370378	4.64102937478151	0.194187935970603	0.01092282571503	0.0528343420451177	0.0609142527322466	0.0609142527322466	0.619488667010629	PsoOvis1B013066	beta-1,4-galactosyltransferase, partial
PsoOvis1B001209T1	0.00159815319462028	0.0237963055207864	-0.401241523161389	0.127126284378287	7.05805926309498	0.0676917385884558	0.000885977156600121	0.0233556611131435	0.00966275968903343	0.0233556611131435	0.757206382574793	PsoOvis1B001209	protein_coding
PsoOvis1B000015T3	0.00160107737283831	0.0238133574586818	0.418143559693616	0.132503780503865	7.2828708986963	0.0735219131713549	0.00970924308493274	0.0166266346867921	0.00847311720028891	0.0166266346867921	1.33620703506033	PsoOvis1B000015	glycerol-3-phosphate dehydrogenase NAD+, cytoplasmic,glycerol-3-phosphate dehydrogenase NAD+, cytoplasmic,protein_coding
PsoOvis1B009571T1	0.0016091221689562	0.0239064476733049	0.500316730001671	0.158616796042971	10.737390430752	0.105286194680194	2.3867652034225e-05	0.0377150643283718	0.0110682483396661	0.0377150643283718	1.41452407362016	PsoOvis1B009571	troponin t
PsoOvis1B003159T1	0.00163021588688331	0.024192982108448	0.443164952457002	0.140667385699641	6.19010007052038	0.082663328605351	0.00205182820245672	0.0276291418969007	0.0187612932679336	0.0276291418969007	1.3595836828296	PsoOvis1B003159	PI-PLC X domain-containing protein 1-like
PsoOvis1B013276T1	0.00163953274090063	0.0243043026242478	0.235981972263356	0.0749439250454697	7.4245469110032	0.0182831376502314	0.000515710095111542	0.00145540275518888	0.00790917775671992	0.00790917775671992	1.17770807301037	PsoOvis1B013276	beta-ureidopropionase-like
PsoOvis1B001972T1	0.00164360345826232	0.0243376945711277	-0.21208377378259	0.0673697643655707	8.48705945493736	0.0159406572427081	0.000195747126620896	0.00286275176356484	0.00661228059938787	0.00661228059938787	0.863289428007246	PsoOvis1B001972	Spectrin beta chain, non-erythrocytic 5
PsoOvis1B010911T1	0.00165086232536904	0.0243952391984841	0.309116660589082	0.0982330821832751	9.76116850131439	0.0402456190783953	6.25329593044562e-05	0.0144120746935347	0.00786728443988272	0.0144120746935347	1.23894887880504	PsoOvis1B010911	muscle-specific protein 20
PsoOvis1B014098T2	0.0016511345221744	0.0243952391984841	-0.64164602833895	0.203909529122088	6.85680844298868	0.173407802985094	0.0307472457661486	0.0316213983340387	0.0110490151454179	0.0316213983340387	0.640981210386531	PsoOvis1B014098	protein_coding,protein_coding,protein_coding
PsoOvis1B001665T1	0.00165540883839462	0.0244314252599233	-0.247461993518827	0.0786601701357426	7.26098067330935	0.0232311131081936	0.000707267244111856	0.00536758480251329	0.0085738663045641	0.0085738663045641	0.842377032326854	PsoOvis1B001665	protein tramtrack, beta isoform isoform X2
PsoOvis1B008306T1	0.00166130095782824	0.0244913817417278	0.259069545340363	0.0823770501008945	7.13180133543244	0.0229924223637316	0.00094244889542738	0.00262919306316344	0.00923651867956055	0.00923651867956055	1.19670664927175	PsoOvis1B008306	phospholipase D3-like isoform X2
PsoOvis1B014488T1	0.00166322770881998	0.0244928120024909	0.296172207417267	0.0941848409410767	6.73604833759936	0.0286022366363817	0.00112805712549546	0.00173049750257544	0.0121781192691484	0.0121781192691484	1.227882241437	PsoOvis1B014488	protein_coding
PsoOvis1B007926T1	0.00166800389910409	0.0245361540586895	-0.360529767316046	0.114681598092072	7.83966348170801	0.0547767566654304	0.000361306122197469	0.0193664972892297	0.00694673115828051	0.0193664972892297	0.778878517714866	PsoOvis1B007926	cytochrome P450 4V2-like isoform X2
PsoOvis1B004997T1	0.00167428756361619	0.0246015514012802	0.236740794388229	0.0753317009785781	7.42311998191631	0.0197191926855914	0.000598232604850949	0.00303343185429941	0.00791406515363792	0.00791406515363792	1.17832768143959	PsoOvis1B004997	CTP synthase 1-like isoform X1
PsoOvis1B012731T1	0.00169718167978765	0.0248833230729874	0.770460796093634	0.245473885663692	4.64045214512348	0.196720098317847	0.0294377585171707	-0.00614132498882567	0.0609483842970762	0.0609483842970762	1.70581453286621	PsoOvis1B012731	retrovirus-related pol polyprotein from transposon tnt 1-94
PsoOvis1B014438T2	0.00169579783664704	0.0248833230729874	-4.45909109486149	1.42058760743011	3.06305137152215	7.74917112167045	2.69798491552123	-0.467831035535541	0.329118810054775	0.329118810054775	0.0454652754978691	PsoOvis1B014438	transporter sub-family d,non_sense_mediated_decay,non_sense_mediated_decay,non_sense_mediated_decay
PsoOvis1B009109T1	0.00172088636822926	0.0252032657824036	0.25109413357994	0.0801040452237916	10.3828042942078	0.0219737217049599	2.59972249139217e-05	0.00379805593693806	0.00959898986690895	0.00959898986690895	1.19010934653444	PsoOvis1B009109	glyceraldehyde-3-phosphate dehydrogenase 2
PsoOvis1B014779T1	0.00172636123938344	0.025255815902062	0.536295575795411	0.171139889030759	7.6335072441004	0.121430517326273	0.000603838109448511	0.0433294543167421	0.00732600433606821	0.0433294543167421	1.45024392483618	PsoOvis1B014779	,
PsoOvis1B007280T1	0.00172977299357122	0.0252781018471008	-0.359642412735325	0.114788464136668	6.25248965931891	0.0468014031786448	0.00189478671348154	0.00810346787054274	0.0178698005348011	0.0178698005348011	0.779357727799993	PsoOvis1B007280	dopamine receptor 2-like
PsoOvis1B011058T2	0.00173169768737569	0.0252786316719857	-0.941703606054369	0.300598510629868	7.19545429427887	0.374473062008213	0.00408798233219198	0.13145121455715	0.00889586909938149	0.13145121455715	0.520617745974844	PsoOvis1B011058	protein_coding,protein_coding
PsoOvis1B014504T2	0.00173513044197011	0.0253011504316034	0.515524266214385	0.164589567075328	5.34315868040832	0.0938994000441968	0.00681252794634864	0.0108997462129424	0.0338220604387173	0.0338220604387173	1.42951352149932	PsoOvis1B014504	protein_coding,protein_coding
PsoOvis1B003207T1	0.00174329615195368	0.0253925596192077	0.500628283346909	0.159904162936025	8.08637614493034	0.105871813015188	0.000280881311734833	0.0380731306746714	0.00671264336636828	0.0380731306746714	1.41482957636541	PsoOvis1B003207	cholinesterase 1-like
PsoOvis1B000619T1	0.00174790809785745	0.0254320628238259	-0.477223006003476	0.152466145759789	6.27995579796502	0.0962176499611117	0.00178458646382293	0.0330843019404449	0.0174930092035732	0.0330843019404449	0.718359038635223	PsoOvis1B000619	peptidase B homolog
PsoOvis1B006232T1	0.00175199421553952	0.0254638377515875	-0.294071763559427	0.0939724535960023	8.0594815473156	0.0365404470787083	0.000325066192687441	0.0129211668595918	0.0067275749831598	0.0129211668595918	0.815596922329688	PsoOvis1B006232	Group 3 secretory phospholipase A2
PsoOvis1B010838T1	0.00175876302360796	0.0255344922277833	0.31977904134297	0.102224388350029	9.22459333780445	0.0432173812729142	8.36481271815226e-05	0.0155910902331249	0.00702272095454912	0.0155910902331249	1.24813937314216	PsoOvis1B010838	protein_coding
PsoOvis1B002236T2	0.00178366714202008	0.0258558149209693	1.05147746639702	0.336572721756107	4.82546367171984	0.4222862362262	0.118832031248101	-0.00557605934311145	0.0510897642973697	0.0510897642973697	2.07265136689257	PsoOvis1B002236	protein_coding,protein_coding
PsoOvis1B005139T1	0.00178475817921527	0.0258558149209693	-0.507563752033717	0.162477997281063	6.46978563549501	0.108965208234121	0.00155987917637288	0.0380387702243248	0.015158461077542	0.0380387702243248	0.703409267542914	PsoOvis1B005139	protein_coding
PsoOvis1B012462T1	0.00179800611160016	0.0260195781728429	0.548031418479148	0.175554569703793	6.06712392028046	0.127084819024741	0.00248109178944194	0.0437480186263838	0.0206548742816247	0.0437480186263838	1.46208928889324	PsoOvis1B012462	d-beta-hydroxybutyrate dehydrogenase
PsoOvis1B011804T1	0.00180015144837122	0.0260224916715951	0.216647071619011	0.0694078119489309	7.90182730582334	0.0153217826058506	0.000359891255545984	0.00119135438635743	0.00686627528376124	0.00686627528376124	1.16202980386899	PsoOvis1B011804	B homologous 1
PsoOvis1B009677T2	0.00180228705729292	0.0260252584130778	0.424331451503745	0.135959429429514	6.74669565592165	0.0761991139615415	0.0128366163450891	0.0148908333311094	0.0120702961668105	0.0148908333311094	1.34195049545001	PsoOvis1B009677	natural resistance-associated macrophage protein 2-like,resistance-associated macrophage 2-like,natural resistance-associated macrophage protein 2-like,resistance-associated macrophage 2-like
PsoOvis1B001452T2	0.0018051644734932	0.0260387194420044	-0.298345531843483	0.0956068539782284	7.35058387807368	0.0376718215444283	0.000740542237179046	0.0129704635542424	0.00818410002077181	0.0129704635542424	0.813184413543329	PsoOvis1B001452	dual oxidase-like isoform X1,dual oxidase-like isoform X1
PsoOvis1B000186T1	0.00180986336328421	0.0260783971807561	-0.211778381967544	0.0678824794241897	8.98762042715357	0.0149686103608819	0.00010853548223407	0.00178344631807198	0.00680351103692923	0.00680351103692923	0.863472189730159	PsoOvis1B000186	chain fatty acid coa ligase
PsoOvis1B012340T2	0.00181362391531376	0.0261044835810645	0.234368037976567	0.0751379926457119	7.51633733003286	0.0211598592933503	0.000843169747512666	0.00500851290980488	0.00762540716072792	0.00762540716072792	1.17639131471688	PsoOvis1B012340	a 70 kda dna-binding subunit,a 70 kda dna-binding subunit
PsoOvis1B007077T1	0.00182006220798758	0.0261690147326764	-0.454543743732908	0.145774749861244	5.64785629101383	0.0760511308813659	0.00387189569395496	0.0137132622952297	0.0280035208517073	0.0280035208517073	0.729740918199751	PsoOvis1B007077	protein_coding
PsoOvis1B004787T1	0.00182677548393947	0.0262373568970104	0.217639349019511	0.0698224710334863	7.858738868563	0.0170818648649184	0.000392322515356199	0.00319742622517776	0.00692044367647686	0.00692044367647686	1.16282931624267	PsoOvis1B004787	protein_coding
PsoOvis1B014606T2	0.00183984519217806	0.0263967499919567	0.823827615684579	0.264476536960903	5.06002009024915	0.268667323094147	0.0635272858587678	0.0177973903722123	0.0413944720454801	0.0413944720454801	1.77009601181734	PsoOvis1B014606	mitochondrial,mitochondrial
PsoOvis1B009055T1	0.00184479469115382	0.0264111462414813	-0.430234662223772	0.138155034186919	6.26418263455933	0.0784347355390674	0.00201517818751647	0.0266150420192666	0.0177082008665992	0.0266150420192666	0.742141062201694	PsoOvis1B009055	vesicle-trafficking protein SEC22b-B
PsoOvis1B009959T1	0.00184302917839497	0.0264111462414813	0.218669848869648	0.0702119168357561	9.43844671562281	0.0167340181217112	9.66205213491414e-05	0.00288971357903623	0.00729794937727755	0.00729794937727755	1.16366020805843	PsoOvis1B009959	partial
PsoOvis1B002039T2	0.00185073452010684	0.0264678763740921	-0.866866947354375	0.278449259025067	5.48595470933905	0.318478279146577	0.0150544035930833	0.10124658118433	0.0309548424888185	0.10124658118433	0.548336362319396	PsoOvis1B002039	protein_coding,protein_coding
PsoOvis1B002927T1	0.00185573950795925	0.0265111302599173	0.277652381752041	0.0892084998266421	8.08517124486048	0.0326770412573584	0.000462662367799505	0.0114745722941805	0.00671328570202997	0.0114745722941805	1.21222069855491	PsoOvis1B002927	oxidoreductase dehydrogenase-like
PsoOvis1B011374T4	0.001870718087414	0.0266966229404305	0.239019230866291	0.0768544520194357	8.33934902000401	0.0227841848698912	0.00223672508655641	0.00481968372933959	0.0066231851062552	0.0066231851062552	1.1801900749535	PsoOvis1B011374	sodium-coupled monocarboxylate transporter 1 1,sodium-coupled monocarboxylate transporter 1 1,protein_coding,protein_coding
PsoOvis1B005563T2	0.00187866444110425	0.0267814720006619	-0.209344326452862	0.067339871354535	8.44176995391171	0.0150481935848878	0.000189586749959724	0.00218626259939962	0.00661240066110826	0.00661240066110826	0.864930233992416	PsoOvis1B005563	protein argonaute 4A-like,protein argonaute 4A-like
PsoOvis1B012108T1	0.00188145413784853	0.0267927075417451	-0.894028016426792	0.287622908145442	4.96544970207636	0.339058152994855	0.00842408058547047	0.115666325349592	0.044896608527701	0.115666325349592	0.538109612466918	PsoOvis1B012108	protein_coding
PsoOvis1B000353T1	0.00189356178148076	0.0268997039387752	-0.458280277828892	0.147525981880107	5.58003374423971	0.0858353282560118	0.00342530496408187	0.0251110504633358	0.0292205680304526	0.0292205680304526	0.72785335793509	PsoOvis1B000353	NADH dehydrogenase (ubiquinone) complex I, assembly factor 6
PsoOvis1B007902T1	0.00189499632558382	0.0268997039387752	0.217103878581258	0.0698934106925323	7.8456822147879	0.0190001146761432	0.000389350842624159	0.00568550721692015	0.00693828244472832	0.00693828244472832	1.16239780080323	PsoOvis1B007902	replication licensing factor mcm4-a
PsoOvis1B008471T1	0.00189214479491402	0.0268997039387752	-0.26127707586825	0.0841022687423145	7.04989919101916	0.0222193763114309	0.000897921702954053	0.0012766572959859	0.00971186570845269	0.00971186570845269	0.834349025401508	PsoOvis1B008471	ribosomal S31, mitochondrial-like isoform X2
PsoOvis1B013087T1	0.00190180813855893	0.0269678005749469	-0.389285960691774	0.125367734888294	6.64758485309252	0.0643235504987403	0.00133796552526679	0.0222376379012657	0.0131225649800907	0.0222376379012657	0.763507397005833	PsoOvis1B013087	protein_coding
PsoOvis1B002860T1	0.00191451964648489	0.0270335020968847	0.29233885871557	0.094206164369636	7.40073654371314	0.0362883641808233	0.000576788694240144	0.0127354134136182	0.00799290083878555	0.0127354134136182	1.22462399703761	PsoOvis1B002860	pancreatic lipase-related 1
PsoOvis1B008748T4	0.00191436500702132	0.0270335020968847	-1.12260311327565	0.361755940493752	5.99606357872691	0.535112157559873	0.173607879652861	0.0226931610709178	0.0218236002174671	0.0226931610709178	0.459264407831729	PsoOvis1B008748	protein_coding,protein_coding,protein_coding,protein_coding,protein_coding
PsoOvis1B010064T1	0.00191353499106203	0.0270335020968847	0.30723577877717	0.0990018383457477	8.33897984186474	0.0400797839232497	0.000535193462453579	0.0141668525313028	0.00662325036427742	0.0141668525313028	1.23733467902153	PsoOvis1B010064	neural-cadherin-like isoform X3,neural-cadherin-like isoform X6,protein_coding,neural-cadherin-like isoform X2
PsoOvis1B010117T1	0.00190988841185883	0.0270335020968847	0.211645105837523	0.0681868643480873	9.06107405774252	0.0164009298819754	0.000111959315492128	0.00359158397761075	0.00686221338894455	0.00686221338894455	1.15800790828668	PsoOvis1B010117	v-type proton ATPase catalytic subunit A
PsoOvis1B003793T1	0.00193066859837061	0.0272116290268969	0.212868956993888	0.0686520079009736	9.15027107563943	0.0169077616028037	0.000125067137706819	0.00401718754642273	0.0069445801455462	0.0069445801455462	1.15899067357778	PsoOvis1B003793	decarboxylase 2,protein_coding
PsoOvis1B010315T1	0.00193120032687525	0.0272116290268969	0.289567644082113	0.0933904281472826	7.13136983052787	0.0356209526332193	0.000871094047268364	0.0122115640570308	0.00923891706983117	0.0122115640570308	1.22227392406709	PsoOvis1B010315	protein_coding
PsoOvis1B002357T1	0.00193405262569783	0.0272231634569833	0.212184659403996	0.0684427643608425	8.08657626392173	0.0140289351459564	0.000314081106974832	0.000338714193074522	0.00671253688305589	0.00671253688305589	1.15844107269747	PsoOvis1B002357	B-box type zinc finger protein ncl-1-like isoform X2
PsoOvis1B001448T1	0.00194394865743626	0.0272881916591446	-0.299684772116151	0.0967141649571974	6.67713859719545	0.0273643005386187	0.00123205439835099	-0.00070578971444332	0.012798390156701	0.012798390156701	0.812429892342304	PsoOvis1B001448	solute carrier family 13 member 5-like
PsoOvis1B001957T4	0.00194857098726835	0.0272881916591446	-0.907149300401274	0.292821411659978	6.2907395195294	0.349769210917406	0.0746997263037134	0.0539168423860999	0.0173477509011496	0.0539168423860999	0.533237704308941	PsoOvis1B001957	tetraspanintetraspanin-7,protein_coding,protein_coding,protein_coding
PsoOvis1B004355T1	0.0019458651708241	0.0272881916591446	-0.235811386139006	0.0761081398071409	7.38818345717275	0.0188645069065	0.000649789324501553	0.00207821562132373	0.00803888409285341	0.00803888409285341	0.84920726214051	PsoOvis1B004355	protein_coding,protein_coding
PsoOvis1B004427T1	0.00195294244803978	0.0272881916591446	-0.329343899435455	0.106332690205112	6.95390819147161	0.0461081904361127	0.000934013504559236	0.0160259480048251	0.0103159618857564	0.0160259480048251	0.79589835554657	PsoOvis1B004427	dna-directed rna polymerase i subunit rpa49
PsoOvis1B004991T2	0.00195136770294805	0.0272881916591446	-0.659280225944896	0.212840222272405	5.22056076819905	0.184756277156946	0.029308424214675	0.0386430161107755	0.0366908268168673	0.0386430161107755	0.633194124667449	PsoOvis1B004991	KRAB-A domain-containing protein 2-like,KRAB-A domain-containing protein 2-like
PsoOvis1B006822T1	0.00194440071715638	0.0272881916591446	-0.361627341574811	0.116706844221344	6.9051625569904	0.0555768852380652	0.00116901546395757	0.0192617157682001	0.0106623858533051	0.0192617157682001	0.778286187469667	PsoOvis1B006822	protein_coding
PsoOvis1B011383T2	0.0019519819792415	0.0272881916591446	0.255137799367666	0.0823704690467746	7.52436259672972	0.0276704620050357	0.000552566076860801	0.00962477517961768	0.00760280719140265	0.00962477517961768	1.19344973022908	PsoOvis1B011383	protein_coding,protein_coding
PsoOvis1B003317T1	0.00195732672946154	0.0273209338900648	0.290262372440765	0.0937348607259106	7.44737976270593	0.0358191423948495	0.000661569516788336	0.0125177666561704	0.0078332519295567	0.0125177666561704	1.22286265059564	PsoOvis1B003317	protein_coding
PsoOvis1B009353T2	0.00196268545440462	0.0273671953048544	0.252409355412597	0.0815322731766397	7.70833962850102	0.0270901586931613	0.00228907352890762	0.00768219382511769	0.00716755203132284	0.00768219382511769	1.19119479525777	PsoOvis1B009353	peroxiredoxin 1,protein_coding,peroxiredoxin 1,protein_coding
PsoOvis1B006255T1	0.00196702300929318	0.0273991363188329	-0.31142973305345	0.100618080341275	6.58003686115282	0.0334488903146658	0.00129933186977912	0.0041411015373993	0.0138866652675659	0.0138866652675659	0.805842760763555	PsoOvis1B006255	protein_coding
PsoOvis1B005264T1	0.00197823654440914	0.027526688548296	-0.763539266314243	0.24682208400324	4.84674150770447	0.24800303274315	0.00946109508349886	0.0819206166440548	0.0500838677262498	0.0819206166440548	0.589049481399125	PsoOvis1B005264	protein_coding
PsoOvis1B000105T1	0.00200152067447004	0.0277421434974358	0.209634474256486	0.0678427276669206	8.21874496518093	0.0183197290352173	0.000249334852943788	0.00617034664228012	0.00665461869298815	0.00665461869298815	1.15639515887914	PsoOvis1B000105	lipoma-preferred partner,lipoma-preferred partner
PsoOvis1B001004T1	0.00200201035548505	0.0277421434974358	-0.344003856306024	0.111330489879802	6.33281408946713	0.0478820245338247	0.00179607356122885	0.0136794621735213	0.0167956434040863	0.0167956434040863	0.787851780128455	PsoOvis1B001004	p mrp subunit pop1
PsoOvis1B004884T1	0.00199873491810618	0.0277421434974358	0.483226809353714	0.156362816338577	5.93622288832725	0.0993916411834489	0.00260977997075442	0.034064215529243	0.0228444407096192	0.034064215529243	1.39786671636867	PsoOvis1B004884	protein_coding,protein_coding
PsoOvis1B006116T1	0.00199837567929733	0.0277421434974358	-0.418056680317175	0.135272690927124	6.88675446997327	0.0743898574801432	0.00579601594486418	0.0216520354211336	0.0108047042364264	0.0216520354211336	0.748432088566986	PsoOvis1B006116	hairy/enhancer-of-split related with YRPW motif protein 1-like isoform X1,protein_coding,hairy/enhancer-of-split related with YRPW motif protein 1-like isoform X1
PsoOvis1B013326T3	0.00201820476125893	0.0279376307489266	0.77189798382952	0.250004189464411	6.92759089455631	0.233105838180037	0.0832557510002033	-0.0153083898151859	0.0104973911244322	0.0104973911244322	1.70751468235794	PsoOvis1B013326	ATP-dependent 6-phosphofructokinase,protein_coding,ATP-dependent 6-phosphofructokinase,ATP-dependent 6-phosphofructokinase
PsoOvis1B011647T1	0.00202137552429289	0.0279526164960585	-0.210251393180714	0.0681070235162402	8.13478374761062	0.0156258069127549	0.00026930279701741	0.00268583771851457	0.00668854718134514	0.00668854718134514	0.864386596680687	PsoOvis1B011647	and RING finger domain-containing 1-like
PsoOvis1B000903T1	0.00204214270325649	0.0281337149972057	0.623045183772785	0.202022801330106	5.55023767548109	0.165431445015456	0.00472825482137481	0.0564915635645205	0.0297618544168791	0.0564915635645205	1.54012258282324	PsoOvis1B000903	protein_coding
PsoOvis1B003948T1	0.00204287845340534	0.0281337149972057	-0.235201962589127	0.0762670377730765	7.37861065755824	0.0212550473875363	0.000650195030835812	0.00517362800141819	0.008074796545184	0.008074796545184	0.849566060231522	PsoOvis1B003948	protein_coding
PsoOvis1B007613T3	0.00204165100277895	0.0281337149972057	-0.774652207687715	0.251175641674996	5.73909415952085	0.23294625529568	0.0682629030960283	-0.00211235005472106	0.0263709013602404	0.0263709013602404	0.584529520565346	PsoOvis1B007613	protein_coding,protein_coding,protein_coding,protein_coding,protein_coding
PsoOvis1B014131T1	0.00203981244354829	0.0281337149972057	0.265364210272345	0.0860350404553727	7.67083696787205	0.0300078830514288	0.000506893945366201	0.0105961483338702	0.0072438886892795	0.0105961483338702	1.20193944243217	PsoOvis1B014131	protein_coding
PsoOvis1B003359T1	0.00204666989211871	0.0281569611263115	-0.442081913748884	0.14337597488473	5.7022459852374	0.0753270526172737	0.0038030388948687	0.0170671199527704	0.0270319663663513	0.0270319663663513	0.736071637013087	PsoOvis1B003359	protein_coding
PsoOvis1B011335T1	0.00204923249277554	0.0281632711994798	0.210183806045043	0.0681750299635977	8.10703650841022	0.0173153458324968	0.000269800694945623	0.00480791947433239	0.00670195137086053	0.00670195137086053	1.15683556073719	PsoOvis1B011335	transfer flavoprotein subunit beta
PsoOvis1B005187T1	0.0020583041107976	0.0282589321303966	-0.249746070900337	0.0810419698194175	7.15152206081555	0.0194016943638549	0.000723537060551429	0.00013866842045867	0.00912816424776564	0.00912816424776564	0.841044434659236	PsoOvis1B005187	finger 728
PsoOvis1B006899T1	0.00208790739899322	0.0286289691937504	-0.550286270341952	0.178813318633113	6.101798966687	0.129213537302762	0.00231924823310256	0.0456420561477784	0.0201035778051071	0.0456420561477784	0.682884611859605	PsoOvis1B006899	protein_coding
PsoOvis1B008658T1	0.00209808895704984	0.0286289691937504	-0.212447941440986	0.0690666534858415	7.92440675281796	0.0144548018726818	0.000314570539460603	0.00082863386794965	0.00684073339613935	0.00684073339613935	0.863071542448967	PsoOvis1B008658	atp-dependent rna helicase ddx54
PsoOvis1B010619T2	0.0020948342016296	0.0286289691937504	0.48403706403479	0.15733638091159	7.26348474130855	0.0999932479178542	0.0138383258007589	0.0232937793367764	0.00856216471792844	0.0232937793367764	1.39865201480974	PsoOvis1B010619	CD109 antigen-like isoform X1,CD109 antigen-like isoform X1,CD109 antigen-like isoform X2
PsoOvis1B013191T1	0.00209302145476731	0.0286289691937504	0.600707142946895	0.195243642970579	8.94021210389882	0.153998817620735	0.000127857823365091	0.0570522623572695	0.00676991676588458	0.0570522623572695	1.5164596833664	PsoOvis1B013191	protein_coding
PsoOvis1B013346T1	0.00209631419524567	0.0286289691937504	-0.234791337804855	0.0763242128044779	7.35130451630876	0.0182989910109698	0.000556865639827087	0.00164425850831297	0.00818121255050776	0.00818121255050776	0.849807901037013	PsoOvis1B013346	nedd8-activating enzyme e1 regulatory subunit
PsoOvis1B014115T1	0.00209771058580343	0.0286289691937504	0.49518230775253	0.160980552333168	5.83542238811672	0.104659341248726	0.00313227053729633	0.0357398368069413	0.0246261376048229	0.0357398368069413	1.40949885676883	PsoOvis1B014115	leucine-rich repeat-containing DDB_G0290503
PsoOvis1B004406T2	0.0021060706342873	0.0287086166095416	-0.592567931004135	0.19271429611091	5.49037241286796	0.125069229875365	0.024836742709921	-0.000176487686160645	0.0308714571783643	0.0308714571783643	0.663161458917208	PsoOvis1B004406	protein_coding,protein_coding
PsoOvis1B008628T1	0.00211175371726458	0.0287568008741645	0.27633999851923	0.0898944935917155	6.88009519260234	0.0264045827063339	0.00126384709090261	0.00310545824891159	0.0108576828762638	0.0108576828762638	1.21111847341818	PsoOvis1B008628	reductase sdr family member 2
PsoOvis1B000675T1	0.00213005545100968	0.0288792756717433	-0.333940756541648	0.108723330621638	6.397261428605	0.0379945295071293	0.00173519674424896	0.0039393043098101	0.0159959471879439	0.0159959471879439	0.793366421666975	PsoOvis1B000675	protein_coding
PsoOvis1B001018T2	0.00213153476495461	0.0288792756717433	0.703114761549804	0.228933235092646	6.63083875079855	0.211203621728753	0.00851096014737384	0.0701046790476035	0.0133093812752018	0.0701046790476035	1.62801586819004	PsoOvis1B001018	cyclase-associated 1-like isoform X2,cyclase-associated 1
PsoOvis1B006178T2	0.00212715827504294	0.0288792756717433	0.465882698207469	0.151660490439995	7.16643203901374	0.092715091779321	0.00730796611627055	0.027193390424479	0.00904790048611815	0.027193390424479	1.38116214486605	PsoOvis1B006178	IST1 homolog,protein_coding,IST1 homolog,IST1 homolog
PsoOvis1B007901T1	0.00212388448606873	0.0288792756717433	-0.399115985381884	0.129906237425096	6.56767249138463	0.0610719351625309	0.0112845410493237	0.00532028923358329	0.0140289047335943	0.0140289047335943	0.758322804919769	PsoOvis1B007901	p21-activated protein kinase-interacting protein 1-like protein,protein_coding
PsoOvis1B012590T1	0.00213037823885869	0.0288792756717433	0.230030461818386	0.07489366248739	7.45034882637675	0.0205315181132784	0.000589894897988157	0.00523174773196698	0.00782369612317448	0.00782369612317448	1.17285971334445	PsoOvis1B012590	protein_coding
PsoOvis1B003903T1	0.00214123730531098	0.0289813979463021	-0.339175940442266	0.110484023690761	6.9746180432517	0.0440513848991037	0.00812862291357117	0.00379548874472302	0.0101814563227797	0.0101814563227797	0.790492708067399	PsoOvis1B003903	binding 4,non_sense_mediated_decay
PsoOvis1B014474T1	0.0021564648054831	0.0291580180668654	0.207400674457726	0.0676058407870678	8.49615141061838	0.015904162719134	0.000243224359803453	0.00350633912704395	0.00661260020298609	0.00661260020298609	1.15460603753685	PsoOvis1B014474	coronin-6-like isoform X1,protein_coding,protein_coding
PsoOvis1B000201T1	0.00217197491155011	0.0293380990575275	0.599116083876846	0.195428737241073	9.58227737688402	0.153512894195547	7.64860551876937e-05	0.0572121009542726	0.0075275849978394	0.0572121009542726	1.51478819569713	PsoOvis1B000201	LIM 1-like
PsoOvis1B002573T1	0.00218150222516357	0.0294274766796922	0.208789712768075	0.0681352774503951	8.35944373483257	0.0186488424872235	0.000269554682622595	0.00669406936724089	0.00661991918031737	0.00669406936724089	1.15571823678461	PsoOvis1B002573	Proteasome subunit alpha type-1
PsoOvis1B010800T1	0.00218298852106188	0.0294274766796922	-0.308578950239414	0.100706639844677	6.58842977475724	0.0404131281390049	0.00142232138464763	0.0133862255900364	0.0137904195785606	0.0137904195785606	0.807436690078437	PsoOvis1B010800	protein_coding
PsoOvis1B012488T1	0.00218948722846527	0.0294853883704588	-0.493279641694711	0.161031586425709	6.69706578780717	0.104114847665275	0.00141663964691242	0.0374801180932585	0.0125843845464259	0.0374801180932585	0.710408307775818	PsoOvis1B012488	protein_coding
PsoOvis1B009874T1	0.00219532063968948	0.0295342332491291	1.12786799169984	0.368289261033681	7.32096023277207	0.544390237761589	0.000853827271854047	0.202601642417249	0.00830626465462073	0.202601642417249	2.18535550644332	PsoOvis1B009874	protein_coding
PsoOvis1B007167T1	0.00221801828678226	0.0298096313121158	0.206415864421361	0.0674700200356497	8.51544242681622	0.0147175576480763	0.000214646198859625	0.00220448495442919	0.00661365920655683	0.00661365920655683	1.15381815126961	PsoOvis1B007167	Spliceosome RNA helicase DDX39B
PsoOvis1B006259T2	0.00222905316539725	0.0298979014749575	-0.330284542548377	0.108010789773278	6.52747505217121	0.0396282030908383	0.00300595597654333	0.00562134324460805	0.0144935400846274	0.0144935400846274	0.795379595673516	PsoOvis1B006259	nt-3 growth factors receptor,BDNF/NT-3 growth factors receptor isoform X1
PsoOvis1B014387T5	0.0022278989198709	0.0298979014749575	0.418597971375086	0.136884403667741	6.84725432927399	0.0571249089557871	0.0169758267370188	-0.0112787886570367	0.0111301832141907	0.0111301832141907	1.33662797205859	PsoOvis1B014387	serine/threonine-protein kinase d1-like,serine/threonine-protein kinase d1-like,protein_coding,serine/threonine-protein kinase d1-like,serine/threonine-protein kinase d1-like
PsoOvis1B006563T2	0.00223334948025523	0.0299255416843809	0.309682939464208	0.101292698622627	6.60544637773876	0.040702888643084	0.00179409164553183	0.0131206980351256	0.0135962245458498	0.0135962245458498	1.23943527978919	PsoOvis1B006563	protein_coding,L-serine dehydratase/L-threonine deaminase-like
PsoOvis1B003969T2	0.00224536835843665	0.030056500846033	-0.350137555644532	0.114585108109304	6.25613458900142	0.0476509540009858	0.00187538223220377	0.0117146948167561	0.0178192382684274	0.0178192382684274	0.784509294266528	PsoOvis1B003969	KAH7638683.1hypothetical protein HUG17_2716,protein_coding
PsoOvis1B014093T1	0.00228288200655923	0.0305281304093924	0.675521539958279	0.221429707278202	4.61138532328292	0.164933976518677	0.0108498197607328	0.0241941442822617	0.0626968531372325	0.0626968531372325	1.59717405309408	PsoOvis1B014093	XP_027203515.1uncharacterized protein LOC113797354
PsoOvis1B007006T2	0.00228941064201856	0.0305848810918767	0.226465913607622	0.0742543041004403	7.56279876995301	0.0185599528684711	0.000771638298172579	0.0031957490276154	0.00749891421798842	0.00749891421798842	1.16996543952991	PsoOvis1B007006	succinate-semialdehyde dehydrogenase, mitochondrial,succinate-semialdehyde dehydrogenase, mitochondrial-like
PsoOvis1B003762T1	0.0022967910115122	0.0306528858226344	-0.263707482434253	0.0864925961876177	7.14179095505413	0.0298396539218722	0.000869593197961305	0.0103518605949501	0.00918132232487805	0.0103518605949501	0.832944639721242	PsoOvis1B003762	putative palmitoyltransferase zdhhc8
PsoOvis1B007071T1	0.00230313231018752	0.0307069014981774	0.255321189119373	0.0837647616248517	10.6115770139683	0.0260808265056877	2.53417747525338e-05	0.00812985025235774	0.0104994611603498	0.0104994611603498	1.1936014465342	PsoOvis1B007071	protein_coding
PsoOvis1B007545T1	0.00230698604461723	0.0307276768092002	0.566499714959172	0.185885616597267	4.97614797254601	0.131608482184767	0.00736360643752649	0.0368012736501226	0.0444665872490927	0.0444665872490927	1.48092616647636	PsoOvis1B007545	Transcription factor HES-1-A
PsoOvis1B004742T1	0.00231272125742065	0.0307428865460107	3.58384530203995	1.17625561581614	2.22403178812549	5.51347687317297	0.749048901990561	1.32631700861796	0.80691659531335	1.32631700861796	11.9907109996947	PsoOvis1B004742	leucine zipper and W2 domain-containing 1-like,protein_coding,protein_coding
PsoOvis1B005420T2	0.0023120353384483	0.0307428865460107	0.25468205529978	0.0835868754804114	7.21397789101302	0.0205522116025378	0.00167834238304148	-0.000311683864264505	0.00880180624582521	0.00880180624582521	1.19307278172721	PsoOvis1B005420	cGMP-dependent protein kinase, isozyme 2 forms cD4/T1/T3A/T3B,cGMP-dependent protein kinase, isozyme 2 forms cD4/T1/T3A/T3B
PsoOvis1B005284T1	0.00232265410513964	0.0308442935033723	-0.518506705058134	0.170251338856362	8.27546537841426	0.115437383015932	0.000430129771964847	0.043048147801611	0.00663730448835193	0.043048147801611	0.69809403775812	PsoOvis1B005284	protein_coding,protein_coding
PsoOvis1B013073T1	0.00232854708095187	0.0308919040888224	-0.533793728761089	0.175314691301819	5.98325153744175	0.122363012642902	0.00258516322463249	0.0435176982547457	0.022039513010781	0.0435176982547457	0.690735975905405	PsoOvis1B013073	threonine phosphatase 2A 57 kDa regulatory subunit B theta isoform-like
PsoOvis1B001417T1	0.00233358185597285	0.0309280462614381	-0.24298094754318	0.0798196363245393	7.21032348104457	0.0193966933549994	0.000736584446251171	0.00136937942163042	0.00882017706822141	0.00882017706822141	0.844997543508823	PsoOvis1B001417	PTEN phosphatase,PTEN phosphatase
PsoOvis1B014082T1	0.00234985970201943	0.0311129792000317	-0.214020712959919	0.0703544959776434	7.78071648966369	0.014581523543084	0.000387521690188582	0.000662558147714487	0.00703711096621377	0.00703711096621377	0.862131167199696	PsoOvis1B014082	sp-ring zinc finger
PsoOvis1B007719T1	0.00235452404400022	0.031143931672912	-0.315303176202631	0.103669170879588	6.51502410287889	0.0375509454716681	0.00148332350628838	0.00817432348699668	0.0146376219800036	0.0146376219800036	0.803682082638117	PsoOvis1B007719	protein_coding
PsoOvis1B002710T1	0.0023590693894363	0.0311732505893329	0.223964153956611	0.0736516899879737	7.52584713518421	0.0193643124359567	0.000538195865092287	0.00485721633329072	0.00759866129203459	0.00759866129203459	1.16793837497376	PsoOvis1B002710	protein IWS1 homolog
PsoOvis1B012543T3	0.00239377872438452	0.0316007120361056	0.231026629514744	0.0760843262642256	7.46730398727024	0.0201266014115133	0.00091275496321122	0.00423050797182666	0.00777048209141048	0.00777048209141048	1.17366984188248	PsoOvis1B012543	Solute carrier family 13 member 5,Solute carrier family 13 member 5,Solute carrier family 13 member 5
PsoOvis1B012499T1	0.00239878656740498	0.0316356226515104	-0.458671872364733	0.151086407591761	5.53455717017122	0.0743393335100241	0.00419139707942879	0.00984031237113801	0.0300492567590468	0.0300492567590468	0.72765582158059	PsoOvis1B012499	methyltransferase 10,protein_coding
PsoOvis1B002252T1	0.00240983037082814	0.0317187702496612	0.246886615606402	0.0813615202553649	7.13662049601341	0.0222191629124245	0.00071973311454875	0.00419684516388768	0.00920981235284748	0.00920981235284748	1.18664353321678	PsoOvis1B002252	glutathione S-transferase kappa 1-like
PsoOvis1B011731T3	0.00240751019640177	0.0317187702496612	-0.231083084798096	0.0761461732341085	7.45200232372727	0.0180877059966359	0.00087895329158836	0.00170590717428033	0.00781840625570994	0.00781840625570994	0.851995027273849	PsoOvis1B011731	non_sense_mediated_decay,non_sense_mediated_decay,protein_coding
PsoOvis1B014373T1	0.00241300376122787	0.0317293402237684	0.265931723037202	0.0876493050730628	8.76628923983601	0.0304347852110099	0.000143365658515441	0.0113802353611708	0.00667485802183934	0.0113802353611708	1.20241234220402	PsoOvis1B014373	finger nhl-1
PsoOvis1B012044T1	0.00243641943934708	0.0320058004073602	-0.303960962973389	0.100279817853135	7.51693530533881	0.0397849303459023	0.000543452640435426	0.0145406101625513	0.00762371225429065	0.0145406101625513	0.81002539133056	PsoOvis1B012044	protein_coding
PsoOvis1B000513T1	0.00245137561706532	0.0321707000098396	-0.447767998687394	0.147813352824183	7.48038491197422	0.0863673989223057	0.000538315836188967	0.0322348650735007	0.00773058970830553	0.0322348650735007	0.733176271965395	PsoOvis1B000513	protein_coding
PsoOvis1B002224T2	0.00246530214591502	0.0323217772039357	0.469835454335992	0.155185762760462	8.66913762101769	0.0951227514015888	0.00099723946268437	0.0351266919826352	0.00664065244150173	0.0351266919826352	1.38495149934143	PsoOvis1B002224	protein_coding,protein_coding
PsoOvis1B000752T2	0.00247749350552709	0.0324498317661307	-3.4343442364795	1.13491640889435	2.13713747334839	5.08405840660516	0.966659900109064	0.965392982657401	0.883081500622761	0.965392982657401	0.0925037564897765	PsoOvis1B000752	Retinoic acid receptor RXR-alpha-A,Retinoic acid receptor RXR-alpha-A,retinoic acid receptor RXR-beta-A isoform X4,protein_coding
PsoOvis1B002154T1	0.00248396880938572	0.0324711000805051	0.322251953526731	0.106519447452788	6.9430598597713	0.0447695676883153	0.00112060721391719	0.0158989818145537	0.0103891277628119	0.0158989818145537	1.25028063362585	PsoOvis1B002154	retrovirus-related Pol poly from transposon TNT 1-94
PsoOvis1B014214T1	0.00248391982947861	0.0324711000805051	-0.218506011139863	0.072226385092949	8.13808332357575	0.0205834439155897	0.000304556395744338	0.00752041965964812	0.00668702589867487	0.00752041965964812	0.859454987962305	PsoOvis1B014214	equilibrative nucleoside transporter 1
PsoOvis1B001731T1	0.00248842554349	0.0324976237318606	0.217087406472566	0.0717704738646845	7.66103913368031	0.0158717566705991	0.000461658662816702	0.00170543390706251	0.00726484271532533	0.00726484271532533	1.16238452909086	PsoOvis1B001731	Hemocyte protein-glutamine gamma-glutamyltransferase
PsoOvis1B004810T1	0.00249392384683218	0.0325376848086702	0.455356933496688	0.150577127932123	7.48883328920299	0.0894131468125976	0.000571729847153595	0.0334384773372768	0.00770528877477265	0.0334384773372768	1.37112198881028	PsoOvis1B004810	protein_coding
PsoOvis1B005537T1	0.00249693470401263	0.0325452462978705	0.304896682979972	0.100835204051266	6.58524365314469	0.0330606624112811	0.00142468361543753	0.00504039916409264	0.0138269239486531	0.0138269239486531	1.23533016714667	PsoOvis1B005537	betabeta-galactosidase-like-like
PsoOvis1B004981T1	0.00250222037911876	0.0325824143919102	-1.61511953237972	0.534264186677691	5.20792329715805	0.890378594400796	0.391140772903964	-0.256396693855905	0.0370165588455984	0.0370165588455984	0.32643789911883	PsoOvis1B004981	protein_coding,protein_coding
PsoOvis1B011037T1	0.00251857245150593	0.0327634702000567	0.226722544204259	0.0750463278736955	8.71385519012977	0.0221792752079275	0.000149314153095329	0.00829861283789398	0.00665473510993206	0.00829861283789398	1.17017357473965	PsoOvis1B011037	protein argonaute-2 isoform X2
PsoOvis1B006760T2	0.00252756018771157	0.0328304996706903	0.527281555755232	0.174595248520888	6.23147545717288	0.119987952679182	0.00560662940350087	0.0401186218056049	0.0181646143668648	0.0401186218056049	1.44121098752182	PsoOvis1B006760	polyadenylate-binding 2,polyadenylate-binding 2
PsoOvis1B011329T1	0.00252863029736155	0.0328304996706903	-0.526878684390813	0.174469254876003	5.2260603254772	0.1157104038717	0.00910821639690117	0.0314293579182022	0.0365510649485806	0.0365510649485806	0.694054719818672	PsoOvis1B011329	repeat domain-containing 16 isoform x1
PsoOvis1B011768T1	0.00254505970633536	0.0329798346844192	-0.21240647606412	0.0703814642284109	7.78575813938376	0.0185587132357367	0.000401492843011357	0.00587820704891834	0.00702883291739127	0.00702883291739127	0.863096348870323	PsoOvis1B011768	sterol regulatory element-binding protein cleavage-activating protein
PsoOvis1B014380T1	0.00254409156803206	0.0329798346844192	0.255414808333784	0.0846291589691078	7.27070835151645	0.0280186934942724	0.002214478405062	0.00834511684420957	0.00852866341666577	0.00852866341666577	1.19367890410652	PsoOvis1B014380	fumarate hydratase, mitochondrial,fumarate hydratase, mitochondrial
PsoOvis1B000520T1	0.00256649169036978	0.0332253943590811	0.217871554850054	0.0722531971316532	7.62679732533967	0.0179719899224891	0.000489361095168729	0.00417512090315001	0.00734142564844959	0.00734142564844959	1.16301649195935	PsoOvis1B000520	3-hydroxyacyl-coa dehydrogenase type-2
PsoOvis1B014281T1	0.00257008636464006	0.0332397836493448	-0.236738057018945	0.0785209883061629	7.26691503598907	0.0205215134979816	0.000702109814855678	0.00393294169220717	0.00854620859200917	0.00854620859200917	0.848661975062724	PsoOvis1B014281	XP_027198249.1protein AIR2-like
PsoOvis1B001309T1	0.00257737816891896	0.033289478965193	-0.287281382288623	0.0953123052399114	8.43979187503557	0.0356605004190737	0.00124269451517767	0.0123839587800414	0.00661247087806095	0.0123839587800414	0.819444768083775	PsoOvis1B001309	protein_coding,protein_coding,protein_coding
PsoOvis1B003633T1	0.00257890256140035	0.033289478965193	-0.486405946718029	0.161386133029238	5.59097738672331	0.102231804221755	0.00408440780586117	0.034983818095335	0.0290230571931965	0.034983818095335	0.713801111637927	PsoOvis1B003633	neuroglobin-like
PsoOvis1B007933T1	0.00258783021941215	0.0333725388410897	-0.40862385204424	0.135625759439516	6.22047573165697	0.0721652516860964	0.00597503944421887	0.0216164804910995	0.0183211607819661	0.0216164804910995	0.75334162338281	PsoOvis1B007933	der f 4 allergen,der f 4 allergen
PsoOvis1B002251T1	0.00260487132134846	0.0335599687272093	-0.365091995062819	0.121257352855566	7.68648490879918	0.0576316642035319	0.00045407233802072	0.0216009460942882	0.00721129601117527	0.0216009460942882	0.776419364173381	PsoOvis1B002251	protein_coding
PsoOvis1B000681T3	0.0026171813711647	0.0336861440715488	-0.268899492603202	0.0893516023838519	7.24577753645259	0.0265220171697711	0.003329683154053	0.00270773688731375	0.00864588011878997	0.00864588011878997	0.829952403387628	PsoOvis1B000681	non_sense_mediated_decay,non_sense_mediated_decay,non_sense_mediated_decay,non_sense_mediated_decay,non_sense_mediated_decay
PsoOvis1B014302T3	0.00262255690509351	0.0337229075231333	0.408627361821659	0.13580938172884	7.85386210706898	0.0722259220474831	0.00223965965136153	0.025426622596993	0.00692702841972152	0.025426622596993	1.32742225008737	PsoOvis1B014302	and LIM domain Zasp,and LIM domain Zasp,and LIM domain Zasp-like isoform X4,non_sense_mediated_decay
PsoOvis1B006559T1	0.00263452053502656	0.0338442340516944	0.467716927563535	0.15551959070244	8.48930112767259	0.0946513490095473	0.00037672838220051	0.0359027862561814	0.00661234872049059	0.0359027862561814	1.38291925861018	PsoOvis1B006559	protein_coding
PsoOvis1B008243T1	0.00263957787133728	0.0338766916449863	-0.570954319442303	0.189883649900747	6.40615231704507	0.141063611066501	0.00159911250593762	0.0524845882435068	0.0158900546688151	0.0524845882435068	0.673171349160831	PsoOvis1B008243	dehydrodolichyl diphosphate synthase complex subunit Nus1-like
PsoOvis1B012938T1	0.00264995292294551	0.0339772699488014	-0.332501335967379	0.110624650379759	6.34535611109345	0.0373411599895137	0.00172109743845477	0.00349642564090319	0.0166356224690112	0.0166356224690112	0.794158382410869	PsoOvis1B012938	protein_coding
PsoOvis1B006732T1	0.00266239940664129	0.0341041899112921	-0.582154048908454	0.193777089013726	6.58037151777213	0.146730473270111	0.00136346033490832	0.0549608800050421	0.013882822465512	0.0549608800050421	0.667965710965824	PsoOvis1B006732	protein_coding
PsoOvis1B010642T1	0.00267067779408357	0.0341775267223735	-0.38702784849585	0.1288674677579	6.55327875111229	0.0648653557489972	0.00147289775393755	0.0234373386155624	0.0141950107683649	0.0234373386155624	0.764703377648266	PsoOvis1B010642	POZ domain-containing KCTD5
PsoOvis1B014410T3	0.00267906707951015	0.0342521412858862	0.496801767073463	0.165471141876641	9.71445190784702	0.106900437282946	0.000140945611814094	0.0409301025791253	0.00777252981308918	0.0409301025791253	1.41108194094608	PsoOvis1B014410	protein_coding,protein_coding,protein_coding,protein_coding
PsoOvis1B010560T1	0.00268472468953844	0.0342917220364137	-0.2769750652815	0.0922725893710809	6.88006699981958	0.0332316329354004	0.000923686883558365	0.0118476592403078	0.0108579088309838	0.0118476592403078	0.825319672744038	PsoOvis1B010560	thioredoxin-related transmembrane protein 2 homolog
PsoOvis1B007456T1	0.00269663246936204	0.0343915053397395	0.486510089488837	0.162150728105329	8.05189979439183	0.102559050502438	0.000324806814362189	0.0391144811232705	0.00673216268716493	0.0391144811232705	1.40105159906326	PsoOvis1B007456	XP_027205803.1uncharacterized protein LOC113799383
PsoOvis1B013865T1	0.00269767522835249	0.0343915053397395	0.416181867897835	0.138716221688209	5.76699645944354	0.0616203486184841	0.00299632542953014	0.00907635515597545	0.0258669598096482	0.0258669598096482	1.33439137408092	PsoOvis1B013865	Dopamine beta-hydroxylase
PsoOvis1B013998T1	0.00270254268391513	0.0344207767525099	0.210767727014437	0.0702631631868956	7.79498566694645	0.0148651572217354	0.000391418394425431	0.00153139010118165	0.00701394975711704	0.00701394975711704	1.15730387680085	PsoOvis1B013998	26S proteasome non-ATPase regulatory subunit 14
PsoOvis1B004551T1	0.00271204111080632	0.0344761465425008	0.256986613946049	0.0857015882050143	9.47782649766392	0.0286263505892713	8.58090362213305e-05	0.0109313342950714	0.00735713444186924	0.0109313342950714	1.19498011717569	PsoOvis1B004551	Ornithine decarboxylase antizyme 1,Ornithine decarboxylase antizyme 1
PsoOvis1B012805T3	0.00270993964182371	0.0344761465425008	0.48700223685597	0.162395921278347	8.63418714095321	0.102798275908228	0.0187803952720509	0.0207782575997138	0.00663160802589974	0.0207782575997138	1.40152962210927	PsoOvis1B012805	inosine-5&apos monophosphate dehydrogenase 1b,protein_coding,protein_coding
PsoOvis1B004143T1	0.00271473184165882	0.0344776095184487	0.21452172149137	0.0715473262384251	7.68761243799084	0.0196384645205258	0.000469541130852279	0.00682120114794687	0.00720898870694918	0.00720898870694918	1.16031918461594	PsoOvis1B004143	flavin-containing monooxygenase FMO GS-OX-like 2
PsoOvis1B005143T2	0.00272742301186266	0.0346059568121266	4.90017478165157	1.63508248071987	1.86422759068086	7.35569398523777	2.84217269093835	-2.65194754341638	1.1680693871972	1.1680693871972	29.8606731129513	PsoOvis1B005143	deacetylase, partial,deacetylase, partial,deacetylase, partial,deacetylase, partial
PsoOvis1B010972T1	0.00273684365674028	0.034692603398793	-0.386000896876263	0.128845361652137	5.96860110153398	0.0511223842580145	0.00261346727412221	0.00541575340241681	0.0222882235547828	0.0222882235547828	0.76524790918162	PsoOvis1B010972	dnaJ homolog subfamily C member 17
PsoOvis1B000049T1	0.00276582576675898	0.0350268152448777	-0.355610012846472	0.118828493874104	7.83453749977102	0.0548817975186657	0.000402730311906445	0.0207775861226754	0.00695403941583966	0.0207775861226754	0.781539116098911	PsoOvis1B000049	neprilysin-2-like isoform X2
PsoOvis1B001592T1	0.00276885090359375	0.0350319831715557	-0.202791869617031	0.0677712626697099	8.46745314600558	0.0136621323775616	0.000277433461962625	0.00137852861645043	0.0066119826038076	0.0066119826038076	0.868867523272398	PsoOvis1B001592	protein_coding,protein_coding
PsoOvis1B010156T1	0.00277174069670088	0.035035430562831	-0.286694617011232	0.0958210215061886	6.7369939169664	0.0327733655733318	0.00160401594532438	0.00854001473763442	0.0121684862984098	0.0121684862984098	0.81977811609906	PsoOvis1B010156	golgin subfamily A member 5-like isoform X1,golgin subfamily A member 5-like isoform X1
PsoOvis1B010988T1	0.00277565715010925	0.0350518364258136	0.561100461245864	0.187561829899535	9.48411864004613	0.136665446325411	7.76460765139204e-05	0.0526915139763791	0.00736684500125116	0.0526915139763791	1.47539419173844	PsoOvis1B010988	protein_coding
PsoOvis1B011339T1	0.00278223357108551	0.0351017705773333	0.201666951952708	0.0674284983642122	8.73450838027268	0.0129650628860484	0.000157708857117807	0.000797534934231597	0.00666219473036104	0.00666219473036104	1.15002637760293	PsoOvis1B011339	protein_coding
PsoOvis1B008315T1	0.00278736637888501	0.0351334146400704	-0.59684336065089	0.199595556422393	5.20372492668518	0.140366467079445	0.0226313626897388	0.0192434722271749	0.0371262165256084	0.0371262165256084	0.661199087785426	PsoOvis1B008315	pyrroline-5-carboxylate reductase,pyrroline-5-carboxylate reductase
PsoOvis1B002673T2	0.00280171842615628	0.0352810939346453	-0.518522073738459	0.173494488136702	5.20520747039032	0.0856479213935274	0.00806309593629803	-0.00182762205215028	0.0370874101844266	0.0370874101844266	0.698086601171278	PsoOvis1B002673	arf-GAP with dual PH domain-containing protein 1,arf-GAP with dual PH domain-containing protein 1
PsoOvis1B001274T1	0.00280922626214406	0.0353423897979891	-0.202766200057005	0.0678629685770944	8.30510612544624	0.0155624726692126	0.000278027957752703	0.00375726342167925	0.00663004579839086	0.00663004579839086	0.868882982981368	PsoOvis1B001274	scavenger receptor class B member 1
PsoOvis1B006082T1	0.00281535083600155	0.0353861843105322	-0.245629773383353	0.0822271177562292	7.11034847602512	0.0234885933375117	0.000784789887264195	0.00595070719499173	0.00935715845448099	0.00935715845448099	0.843447529280108	PsoOvis1B006082	eukaryotic translation initiation factor 2-alpha kinase 1-like
PsoOvis1B009801T2	0.00283431778058051	0.0355578048836464	-0.74550868275021	0.2497384241077	4.70732357966322	0.171605190023316	0.0364124377366671	-0.0303246487285042	0.0571414829770291	0.0571414829770291	0.596457528274143	PsoOvis1B009801	mitochondrial sodium calcium exchanger protein-like isoform X1,mitochondrial sodium calcium exchanger protein-like isoform X1
PsoOvis1B009877T1	0.00283375410225795	0.0355578048836464	-0.389918011569496	0.13061621883633	7.02792226400201	0.0660835326716127	0.00102923783285407	0.0245616571017959	0.0098459287663197	0.0245616571017959	0.763172974405779	PsoOvis1B009877	protein fem-1 homolog B-like
PsoOvis1B012073T1	0.00283768344418385	0.0355666953032257	0.692076655466666	0.231867392601001	4.90091283451257	0.207547193601153	0.0330137786498538	0.0468064269608644	0.0476299529775262	0.0476299529775262	1.61560739584753	PsoOvis1B012073	metalloproteinase-14-like,metalloproteinase-14-like,metalloproteinase-14-like,metalloproteinase-14-like,metalloproteinase-16,metalloproteinase-14-like
PsoOvis1B013004T1	0.00284455467469902	0.0356194657394958	-0.244894513437997	0.0820676893159187	7.10647316201625	0.0217951189611094	0.000723405943850843	0.00403049674052376	0.00937925250063039	0.00937925250063039	0.843877496266916	PsoOvis1B013004	protein_coding
PsoOvis1B009721T2	0.00285110284870528	0.0356680960119336	-0.254403441824143	0.0852743753449204	8.56223130274466	0.0281423962721503	0.000185425721910071	0.0107221529137895	0.00661838072727572	0.0107221529137895	0.838333716192924	PsoOvis1B009721	innexin inx2,protein_coding
PsoOvis1B010486T1	0.00286976556859628	0.0358680503279457	-0.21447813274362	0.0719398335012719	7.9512979960878	0.0200106684005858	0.000392274263861174	0.00737073520242491	0.00681282812510732	0.00737073520242491	0.861857863881689	PsoOvis1B010486	exoribonuclease 2
PsoOvis1B010052T1	0.00288787157336082	0.0360606799263134	-0.370404358953404	0.124320630634526	6.25611507085235	0.0428872126309523	0.00536392023280433	-0.00320467536849437	0.0178195085692449	0.0178195085692449	0.773565651195438	PsoOvis1B010052	non_sense_mediated_decay,protein_coding
PsoOvis1B013462T1	0.00289460689043029	0.0361110977029822	-0.227909307077534	0.0765126482355114	7.36866905653081	0.0189082142561588	0.000668416135199588	0.00348835709028863	0.00811286187481706	0.00811286187481706	0.853871390085383	PsoOvis1B013462	sorting-associated 16 homolog
PsoOvis1B011364T1	0.00290642062687563	0.0361573852336033	-0.298339041906632	0.100198981723056	6.60879368536332	0.0305022026101655	0.00150155913010416	0.00324887516044063	0.0135581947774018	0.0135581947774018	0.813188071646541	PsoOvis1B011364	protein_coding
PsoOvis1B013419T1	0.00290209974879663	0.0361573852336033	-0.592151823566929	0.198847335208966	6.36594842937396	0.152641449909739	0.00189915724959188	0.0574112368299685	0.0163774765932082	0.0574112368299685	0.663352757983103	PsoOvis1B013419	translation initiation factor 3 subunit k
PsoOvis1B014635T1	0.0029039918436648	0.0361573852336033	0.264744373215362	0.0889083557226707	6.87549070877055	0.0282842636027721	0.000962272701923025	0.00810946312059399	0.0108947708740404	0.0108947708740404	1.20142315411982	PsoOvis1B014635	ribosomal S34, mitochondrial-like
PsoOvis1B011161T1	0.00292404682112401	0.036342888345001	0.465683147151942	0.156499963026286	5.38451662975035	0.0708326564136492	0.00378766927594476	0.00343035366311477	0.0329506883648985	0.0329506883648985	1.38097111814466	PsoOvis1B011161	innexin unc-9-like protein
PsoOvis1B011458T1	0.0029318852277246	0.036372767060539	0.229732961728519	0.077226596972605	7.38630666592462	0.020179563381766	0.00090005354235746	0.00453293804564099	0.00804586737759629	0.00804586737759629	1.17261788129646	PsoOvis1B011458	protein_coding,protein_coding,protein_coding
PsoOvis1B014467T1	0.00293146772526045	0.036372767060539	-0.411040273582094	0.138172490042988	6.01725640559049	0.0735961963575481	0.00245630654426179	0.0261811489627576	0.0214698224493622	0.0261811489627576	0.752080880672526	PsoOvis1B014467	repeat-containing and planar cell polarity effector fritz homolog
PsoOvis1B000586T1	0.00295607961064268	0.0366050709232774	0.410722680102666	0.138184914402037	5.80678985644944	0.0595126999363052	0.00349912923020182	0.0076318257086605	0.0251434766222456	0.0251434766222456	1.32935155100601	PsoOvis1B000586	cytochrome P450 4c3-like isoform X1
PsoOvis1B007796T1	0.00295512361391194	0.0366050709232774	0.458770577149842	0.154345153441891	5.50555748857901	0.0715144525053416	0.00514705650697745	0.0053195932027995	0.0305865830795238	0.0305865830795238	1.3743701206316	PsoOvis1B007796	retrovirus-related pol polyprotein from transposon tnt 1-94
PsoOvis1B007205T1	0.00296764412417391	0.036646572182834	0.364471489411889	0.12267348974791	6.55559154902033	0.057910382082553	0.00148929855978938	0.0210838790706064	0.014168290974633	0.0210838790706064	1.28740991899684	PsoOvis1B007205	finger Noc
PsoOvis1B009156T1	0.00296305175848531	0.036646572182834	-0.297334771472575	0.10006065642724	6.60872785378888	0.0313584997380582	0.00145926032306073	0.00458587697701938	0.0135589421239144	0.0135589421239144	0.813754334801408	PsoOvis1B009156	mitochondrial
PsoOvis1B011445T1	0.00296599206060956	0.036646572182834	0.65366530357737	0.219997424117028	8.38952979462097	0.186262138672021	0.000222317804071114	0.0723759821231199	0.00661607931246837	0.0723759821231199	1.573159884901	PsoOvis1B011445	protein_coding
PsoOvis1B000617T1	0.00299396170881791	0.0369374851928448	-0.296436128031352	0.0998653824432176	7.79567427981912	0.0383300269333019	0.000808893544129174	0.014150748371666	0.00701285293511625	0.014150748371666	0.814261373901865	PsoOvis1B000617	Protein phosphatase 1D,Protein phosphatase 1D
PsoOvis1B003212T1	0.00302469898846787	0.0372480410852171	-0.230751627410296	0.0778194849045551	7.31433192360784	0.0189502440203168	0.000749290930487434	0.00297114651272123	0.00833451741572798	0.00833451741572798	0.852190794557418	PsoOvis1B003212	chain-associated membrane 1
PsoOvis1B006153T1	0.00302237585725691	0.0372480410852171	0.444141593550352	0.14977192458409	5.6225289684257	0.0677367307063347	0.00519102677668356	0.00550672843569218	0.0284564173137498	0.0284564173137498	1.3605043727869	PsoOvis1B006153	protein_coding,protein_coding,protein_coding,protein_coding
PsoOvis1B003033T1	0.00302801680269915	0.0372546258464438	1.28080715931881	0.431993014854555	8.08869932732705	0.716081651668452	0.000362907353535443	0.279564039971157	0.00671141072091816	0.279564039971157	2.42974878493429	PsoOvis1B003033	14 isoform a
PsoOvis1B010293T1	0.00303468269641747	0.0373023531443933	-0.317455321565153	0.10709635890417	6.44663669282384	0.0388546757470592	0.00178283840471474	0.0089938008328464	0.0154216067310814	0.0154216067310814	0.802484080870162	PsoOvis1B010293	protein_coding
PsoOvis1B001776T1	0.00304885937269552	0.0374306710180289	0.222169142865234	0.0749870113759206	7.43171417522931	0.0173339861430993	0.000549696201926633	0.002608113461395	0.00788488161071202	0.00788488161071202	1.16648612165477	PsoOvis1B001776	triad nucleotide-binding 1
PsoOvis1B013509T1	0.00305071433442922	0.0374306710180289	0.259538541748269	0.0876055483884096	6.89788354716318	0.0217990784532858	0.000794168075084009	0.00119458449671607	0.010717930087567	0.010717930087567	1.19709574214346	PsoOvis1B013509	protein_coding
PsoOvis1B011857T1	0.00305438178742108	0.0374413503721781	0.871784236865602	0.294301848610058	4.02474526748767	0.261249013094987	0.0156347199568714	0.0259236380441096	0.114285647186075	0.114285647186075	1.8299246402973	PsoOvis1B011857	protein_coding
PsoOvis1B014687T1	0.00307020118543447	0.0376008353780657	1.09771138029299	0.370770731090062	3.66606059745909	0.471182108304835	0.0372684826938593	0.0998452997779064	0.168937919855729	0.168937919855729	2.14014920447082	PsoOvis1B014687	transporter 1
PsoOvis1B012029T1	0.00307766957539125	0.0376447537991169	0.380319440898191	0.128491857166922	9.37192727057758	0.0632050519673794	8.50953048555153e-05	0.0246801407324514	0.00720410124369831	0.0246801407324514	1.30163002988284	PsoOvis1B012029	8 mite allergen (mu class glutathione transferase)
PsoOvis1B013452T1	0.00307941172942127	0.0376447537991169	-0.261612633569817	0.0883916775041459	7.29476301795931	0.0299080573953963	0.000739761987769041	0.0109798709902264	0.0084198595823712	0.0109798709902264	0.834154985998609	PsoOvis1B013452	multivesicular body 7
PsoOvis1B001450T1	0.00309250836574945	0.0377703622116078	0.251455132633581	0.084997296955338	7.04208285112717	0.022283705973087	0.00107756333188919	0.00306593773655485	0.00975924740268168	0.00975924740268168	1.19040717947357	PsoOvis1B001450	domain-containing 1
PsoOvis1B011612T1	0.00309968146499333	0.0378234604288064	-0.265456452010659	0.0897517132626052	8.14974438298276	0.0289956614371002	0.00540128199137533	0.00441812183721736	0.00668177305898402	0.00668177305898402	0.831935478313021	PsoOvis1B011612	translation initiation factor 2a,protein_coding
PsoOvis1B003140T1	0.00311825438128216	0.0379463210434937	-0.223697888520364	0.0756801400553519	7.50359555787493	0.017806472508245	0.000929281494844252	0.00256352964228633	0.00766194390335228	0.00766194390335228	0.856367595757213	PsoOvis1B003140	length regulation TEL2 homolog,non_sense_mediated_decay
PsoOvis1B006283T1	0.00311502327017343	0.0379463210434937	0.199653251934146	0.0675381953213658	8.33421986473134	0.0147709848616795	0.000218002982378772	0.00329769521676558	0.00662410875852167	0.00662410875852167	1.14842230145895	PsoOvis1B006283	elongation factor 1-beta
PsoOvis1B009435T1	0.00311693530694488	0.0379463210434937	0.287369198150574	0.0972167468971964	7.84465597278541	0.0361156318664394	0.000394257805613737	0.0137823860102966	0.00693971292609134	0.0137823860102966	1.22041278451052	PsoOvis1B009435	sorbitol dehydrogenase-like
PsoOvis1B003522T1	0.00312354089618617	0.0379761293699801	-0.205290336231713	0.0694648859742262	7.87980997085503	0.0152927547033286	0.00034499765270333	0.00296689992015865	0.00689305792241504	0.00689305792241504	0.867364116253038	PsoOvis1B003522	protein_coding
PsoOvis1B006200T2	0.00312912221034206	0.038009464525988	-0.544038647841222	0.184122778636637	5.49395655729237	0.113115221532249	0.0200478180493906	0.0103544399865816	0.0308039783699233	0.0308039783699233	0.685848271105281	PsoOvis1B006200	protein_coding,protein_coding
PsoOvis1B011270T1	0.00313789161643213	0.0380814298980603	0.295478714678265	0.100030149486243	7.8338160402034	0.0381995382158641	0.00041043131112563	0.0145986148982347	0.00695507636410354	0.0145986148982347	1.22729214944527	PsoOvis1B011270	histone H4
PsoOvis1B002714T1	0.00315303349794997	0.0382305311626433	-0.5082460377352	0.172146122416766	5.16849507241271	0.10369462194744	0.00637504519441102	0.0263754691623156	0.038076386000281	0.038076386000281	0.703076686778828	PsoOvis1B002714	protein_coding
PsoOvis1B006713T1	0.00316253493067572	0.0382820340804383	-0.235140629914563	0.0796686782959716	7.25899040364495	0.0197102467970591	0.000937448227638216	0.00296619182995413	0.0085831992245023	0.0085831992245023	0.849602178236238	PsoOvis1B006713	probable ATP-dependent RNA helicase ddx42 isoform X2,probable ATP-dependent RNA helicase ddx42 isoform X1
PsoOvis1B012712T1	0.00316300087352195	0.0382820340804383	0.502646985784344	0.170305907282801	5.4543063469196	0.110601120161928	0.00426783165505171	0.0392383214280752	0.0315597081193078	0.0392383214280752	1.4168106735411	PsoOvis1B012712	frizzledfrizzled-4-like
PsoOvis1B009888T1	0.00318219880787646	0.0384795964247826	-0.334136754026205	0.113283335680746	6.29152995411153	0.0406455675998817	0.00191250776793591	0.00702668783522811	0.0173371634464989	0.0173371634464989	0.79325864611049	PsoOvis1B009888	Alkaline phosphatase, tissue-nonspecific isozyme
PsoOvis1B003569T5	0.00319169460501653	0.0385118042658484	0.773195506683148	0.262220536808249	5.74334401722934	0.187252889142904	0.0768450495065708	-0.0669656724110701	0.0262943653794383	0.0262943653794383	1.7090510679826	PsoOvis1B003569	GTPase-activating 1,GTPase-activating 1,protein_coding,protein_coding,protein_coding
PsoOvis1B010027T1	0.00319499585987089	0.0385118042658484	-0.426686597200902	0.144721630917332	6.75376866233532	0.0797516562157113	0.00132265724921574	0.030093868433843	0.0119994673760616	0.030093868433843	0.743968479111231	PsoOvis1B010027	anaphase-promoting complex subunit 2-like protein
PsoOvis1B011140T1	0.00319637042726413	0.0385118042658484	0.236285473355909	0.0801458528867443	7.21887770977208	0.0224770981068917	0.000857717029016819	0.00630209625996309	0.00877731957339867	0.00877731957339867	1.17795585461106	PsoOvis1B011140	solute carrier family 35 member F6-like
PsoOvis1B013684T1	0.00319467668833124	0.0385118042658484	0.200029938922582	0.0678445397179088	8.2515165243527	0.0145639787005395	0.000260256708454153	0.00294022549270534	0.00664406564584821	0.00664406564584821	1.14872219312428	PsoOvis1B013684	replication licensing factor mcm5-a
PsoOvis1B003452T1	0.00319965236224279	0.0385166785260629	0.253495827727305	0.0859926997512208	6.9648634963928	0.0257808145362481	0.000847769945849601	0.00728069772127873	0.0102443466699058	0.0102443466699058	1.19209220432458	PsoOvis1B003452	ribosomal S5, mitochondrial
PsoOvis1B003055T2	0.00320787594792539	0.0385809770340784	0.335034953975635	0.113683601564011	6.30574457543606	0.035948536209454	0.00223777495592789	0.000604737661343533	0.0171481669409194	0.0171481669409194	1.26140797016825	PsoOvis1B003055	partial,partial
PsoOvis1B004331T2	0.00321947165257162	0.0386652667912323	-4.63886059833092	1.57464806388199	1.62628315062987	6.60310116675291	2.23540639529354	-2.05116530588256	1.48386839233739	1.48386839233739	0.0401387472850799	PsoOvis1B004331	domain-containing gipc3,non_sense_mediated_decay
PsoOvis1B009818T2	0.0032206613231902	0.0386652667912323	0.264726439906618	0.0898641247051484	6.93672284857586	0.0246445356123076	0.00168041718413819	0.00284521933663374	0.0104329241793955	0.0104329241793955	1.20140822001535	PsoOvis1B009818	non_sense_mediated_decay,protein_coding
PsoOvis1B002718T1	0.0032446165569199	0.0389179545080015	-0.485020949356111	0.164773629357889	6.83717394741226	0.103154015112415	0.00124657603773547	0.0394789473599212	0.0112174601003502	0.0394789473599212	0.714486694743124	PsoOvis1B002718	87A-like isoform X1
PsoOvis1B006379T1	0.00325046101664443	0.0389531523444963	-1.12377400405718	0.381846130330717	4.6000622699938	0.553828164356665	0.0115592340598422	0.207150466812972	0.0633940297485494	0.207150466812972	0.458891820218285	PsoOvis1B006379	protein_coding
PsoOvis1B008512T2	0.00326225771786165	0.0390595543929302	-0.251164584673221	0.0853755219656767	7.57695986156765	0.0199577369547387	0.00347104891683964	-0.00218024594619263	0.00746242070952798	0.00746242070952798	0.840217893530085	PsoOvis1B008512	Pantothenate kinase 1,Pantothenate kinase 1
PsoOvis1B001592T2	0.0032709791364783	0.0391289783028584	0.282417616016038	0.0960260005778201	7.00280133112536	0.0349931042952205	0.00199608220260982	0.0118354069778474	0.0100022877917782	0.0118354069778474	1.2162312939317	PsoOvis1B001592	protein_coding,protein_coding
PsoOvis1B014250T1	0.00329358250273683	0.0393641923050315	-0.411161589302636	0.139902281237132	7.42098016260869	0.0742033337097844	0.0006170464047523	0.0287419260382779	0.0079214254991194	0.0287419260382779	0.752017641113694	PsoOvis1B014250	zinc finger XlCGF49.1-like
PsoOvis1B013581T1	0.0032969080161532	0.0393687874257152	0.198301389324205	0.0674814248068325	8.41141355632112	0.0142274135303386	0.000216537296461321	0.00282143923849562	0.00661407674447895	0.00661407674447895	1.14734668813007	PsoOvis1B013581	phosphatase sac1
PsoOvis1B008887T1	0.00330242870171902	0.0393995638156959	0.415651316902162	0.141469984466243	11.9909227417575	0.0758463129786067	9.18153714759819e-06	0.0300114532201712	0.0209167859167867	0.0300114532201712	1.33390074197128	PsoOvis1B008887	actin
PsoOvis1B012576T1	0.00330747518375823	0.0394246329561778	0.285913653365316	0.0973284984611416	6.67398520754741	0.0305837259394365	0.00137664452623922	0.00619803145529327	0.0128326103928115	0.0128326103928115	1.21918212271315	PsoOvis1B012576	protein_coding
PsoOvis1B004586T1	0.00334223349924883	0.0398035032214811	-0.545317102055617	0.18583775265824	6.58964978374216	0.130654026913979	0.00135111540680468	0.0504523900627932	0.0137764526584362	0.0504523900627932	0.685240771113963	PsoOvis1B004586	carrier, mitochondrial
PsoOvis1B008940T1	0.00334592051929731	0.039811992952279	-0.285563369814559	0.0973280390890499	7.86236002669949	0.0358312280854574	0.000559050357057804	0.0136500704323216	0.00691561441110232	0.0136500704323216	0.820421173259588	PsoOvis1B008940	protein held out wings-like isoform X1
PsoOvis1B013413T1	0.00336466108032545	0.0399994255961248	-0.202048440859274	0.0689045221437004	7.9941169023977	0.0134545977775405	0.000347790128895357	0.00116161742290658	0.00677395962888219	0.00677395962888219	0.869315370906359	PsoOvis1B013413	LIM domain kinase 1
PsoOvis1B002448T1	0.00337867672591502	0.0400920185997533	0.333516327204394	0.113789079734418	7.59698656322689	0.04890748775374	0.0023069333807516	0.0171149986194569	0.0074124200925963	0.0171149986194569	1.26008087054054	PsoOvis1B002448	protein_coding,protein_coding
PsoOvis1B003735T1	0.00338716644643352	0.0400920185997533	-0.268669909323021	0.0916891736416695	6.8794548494954	0.0317433415284028	0.00117352000458097	0.0114368368400574	0.0108628184342051	0.0114368368400574	0.830084488375525	PsoOvis1B003735	maintenance of chromosomes 2
PsoOvis1B010263T1	0.00338742514838794	0.0400920185997533	-0.395865467397841	0.1350983875687	6.63183560871981	0.0689147296718279	0.00135518359442441	0.0260221778910698	0.0132982039724177	0.0260221778910698	0.760033298680819	PsoOvis1B010263	protein_coding
PsoOvis1B011243T1	0.00338467087239807	0.0400920185997533	0.205662578559861	0.0701811315435939	7.82636525090405	0.016797803902882	0.000422180798813105	0.00471366299733004	0.00696590603829575	0.00696590603829575	1.15321585625538	PsoOvis1B011243	12 kda fk506-binding protein-like,peptidyl-prolyl cis-trans isomerase Fkbp12
PsoOvis1B013118T1	0.00338732041417999	0.0400920185997533	-0.197679295883212	0.0674624809891048	8.79071993033391	0.0133797834210084	0.000141206940036289	0.00192960832839349	0.00668557257177171	0.00668557257177171	0.871952048710094	PsoOvis1B013118	udp-glucuronosyltransferase-like protein 3,udp-glucuronosyltransferase-like protein 3
PsoOvis1B010381T1	0.00339656837966573	0.0401647211397574	-0.219399224622405	0.074896548823377	8.24375948886359	0.0211721975602567	0.000251703849307347	0.00816253568917139	0.00664642761512724	0.00816253568917139	0.858923039653812	PsoOvis1B010381	stress-induced-phosphoprotein 1
PsoOvis1B009258T2	0.00340055396068582	0.0401763595037426	0.323352643331456	0.110396975619879	8.19848790137821	0.0459920702560518	0.00134016448185855	0.0169410738571655	0.00666189546140525	0.0169410738571655	1.25123488674867	PsoOvis1B009258	amino acid transporter,amino acid transporter
PsoOvis1B000918T1	0.00340427732068337	0.0401848820235164	0.348852166833244	0.119116692542255	6.16524154104195	0.0528187591510651	0.002153294935521	0.018233466139217	0.0191298847277881	0.0191298847277881	1.27354696810047	PsoOvis1B000918	protein_coding
PsoOvis1B004213T1	0.0034143831605409	0.04026866342467	0.199116031251855	0.0680102091767324	8.17328097581766	0.0130702491292584	0.000266326390947712	0.00120378730756653	0.00667175643744662	0.00667175643744662	1.14799473961102	PsoOvis1B004213	kynurenine--oxoglutarate transaminase 3
PsoOvis1B006405T3	0.00341858393868284	0.0402827153197258	0.358780656728318	0.122561374746107	6.37664117783022	0.0478658568398741	0.0062862427526752	0.00527474343126617	0.0162456931168083	0.0162456931168083	1.28234162434866	PsoOvis1B006405	protein_coding,protein_coding,protein_coding
PsoOvis1B014394T1	0.00342324444318348	0.040302154895738	-0.221052724117704	0.0755237135424185	7.41454739367843	0.0181785524769851	0.000611969598515967	0.00378710593276895	0.00794377736233996	0.00794377736233996	0.857939175976518	PsoOvis1B014394	protein_coding,protein_coding
PsoOvis1B006400T1	0.00342898769454819	0.040320584509929	-0.328784718799273	0.112350875465756	6.30766897347837	0.0457264021048381	0.00181129396516801	0.0148094369224114	0.0171227848617148	0.0171227848617148	0.796206901148354	PsoOvis1B006400	sorting nexin-14 isoform X2
PsoOvis1B010380T1	0.00343083413691985	0.040320584509929	0.22437366726312	0.0766763755059108	7.34770815780472	0.0182940265068905	0.000623237149872342	0.00336546752332733	0.00819566269121282	0.00819566269121282	1.16826994483441	PsoOvis1B010380	membrane complex subunit 3-like
PsoOvis1B000938T1	0.0034477593986264	0.0404839537807132	-0.440612413761747	0.150651592965547	6.48252545460883	0.0854768727039535	0.00141637988229443	0.0326274738122908	0.0150124584963879	0.0326274738122908	0.736821766662555	PsoOvis1B000938	protein_coding
PsoOvis1B008775T1	0.00346545913110266	0.0406561226371079	-0.275489047108473	0.0942449504312541	6.7458969060652	0.0251443142831712	0.0012448307277558	0.00172523147243291	0.0120783352949285	0.0120783352949285	0.826170214160614	PsoOvis1B008775	neuronal calcium sensor 2 isoform X2
PsoOvis1B010564T1	0.00348104539827721	0.0408032169013475	-0.263549664996352	0.0902036067122753	7.66307693343576	0.03060155657259	0.000427089869233229	0.011777946126621	0.00726044975160254	0.011777946126621	0.833035761112367	PsoOvis1B010564	of rna polymerase ii transcription subunit 1
PsoOvis1B006191T1	0.00350578602666236	0.0410572631258988	0.20703571497449	0.0709144656393581	7.71739030825554	0.0157039535222944	0.000393255857840116	0.00316276581690334	0.00715003629753343	0.00715003629753343	1.15431399305315	PsoOvis1B006191	protein_coding
PsoOvis1B002281T1	0.00353462865863142	0.0413227416807338	0.226005393248427	0.0774798125764755	7.32931497635357	0.019536755946042	0.000733553158227333	0.00453297760780894	0.00827112887710134	0.00827112887710134	1.16959203634716	PsoOvis1B002281	dehydrogenase [ubiquinone] 1 beta subcomplex subunit 8, mitochondrial-like
PsoOvis1B006845T1	0.00353396611166546	0.0413227416807338	-0.542544651179663	0.185992974199185	7.02412949188433	0.129818473298848	0.000845162337916301	0.0510449173392717	0.00986932657164923	0.0510449173392717	0.68655887572175	PsoOvis1B006845	protein_coding
PsoOvis1B013588T1	0.00354009102221247	0.041350487280398	0.199485705371645	0.0683995526849665	8.03664789705457	0.0162952113757083	0.000275729661078389	0.00517032956569796	0.00674201855017687	0.00674201855017687	1.14828893783675	PsoOvis1B013588	phenylalanine--tRNA ligase alpha subunit
PsoOvis1B005535T1	0.003552666662679	0.041425083577196	0.782407160172447	0.268373161056038	4.23287908686908	0.261960827230681	0.0162357356617246	0.0816549367682092	0.0918004947010906	0.0918004947010906	1.71999832523352	PsoOvis1B005535	XP_027196808.1uncharacterized protein LOC113791256
PsoOvis1B010745T3	0.0035512040745156	0.041425083577196	1.10087255948114	0.377593205613429	6.67965475559107	0.534668072376076	0.00250273253425521	0.211362210853882	0.0127711524699837	0.211362210853882	2.14484376041593	PsoOvis1B010745	protein_coding,protein_coding,protein_coding
PsoOvis1B007759T1	0.00356317254847663	0.0415114253558818	0.430241676133907	0.147623686728405	6.68668480896579	0.0816836734246987	0.00132242774168563	0.0313667015832439	0.0126953758409705	0.0313667015832439	1.34745928047312	PsoOvis1B007759	protein_coding
PsoOvis1B005600T2	0.00356864820735083	0.0415390651335637	-0.761526691270953	0.261336538614903	5.56414022957323	0.255933014153687	0.014608176875353	0.0878370027474747	0.0295085847696152	0.0878370027474747	0.589871785166404	PsoOvis1B005600	deacetylase 3,protein_coding
PsoOvis1B001719T1	0.00357590506181636	0.0415512718380848	-0.261457588850525	0.0897451097078429	7.67602171623978	0.0301730428900265	0.00204004823044278	0.0100412288442664	0.00723297104361323	0.0100412288442664	0.83424463645957	PsoOvis1B001719	microtubule-actin cross-linking factor 1,microtubule-actin cross-linking factor 1,microtubule-actin cross-linking factor 1
PsoOvis1B007700T2	0.00357514586005398	0.0415512718380848	-3.11600699110994	1.06954258544578	4.64451989925718	3.41096319769186	1.65517367134481	-1.03253201247223	0.0607083417782527	0.0607083417782527	0.115342252647023	PsoOvis1B007700	protein_coding,protein_coding,protein_coding,protein_coding
PsoOvis1B002508T1	0.00359366026504193	0.0417213671360376	-0.559913267973693	0.192291883005356	4.92758475057121	0.112032006448769	0.00898835324997406	0.0134880794411203	0.0464758991546443	0.0464758991546443	0.678342943159451	PsoOvis1B002508	protein_coding
PsoOvis1B014071T1	0.00360550746467335	0.0418226368475888	-0.258971759083548	0.0889704926640083	6.88087214334386	0.0291635508979995	0.00102216144162635	0.0102823876798129	0.0108514614056882	0.0108514614056882	0.835683317355956	PsoOvis1B014071	protein_coding
PsoOvis1B001032T1	0.00365031774412824	0.0422326303568717	0.324441883886707	0.11161101724454	6.35736040350944	0.0465271838104196	0.00141142770124717	0.0172741010542943	0.0164844410906074	0.0172741010542943	1.25217993082905	PsoOvis1B001032	snrna-associated sm lsm7
PsoOvis1B002369T1	0.00364418030047684	0.0422326303568717	0.201617570723986	0.0693457575955384	7.90631813462442	0.0178590592362916	0.000352210479720464	0.00672799675640337	0.00686104066502828	0.00686104066502828	1.14998701464536	PsoOvis1B002369	aldo-keto reductase family 1 member B1-like
PsoOvis1B005000T1	0.00364802985082538	0.0422326303568717	0.196569497864735	0.0676171684602708	8.4199412997324	0.0136341477303751	0.000244645635380214	0.00230820121854094	0.00661347657049674	0.00661347657049674	1.1459701756653	PsoOvis1B005000	E3 ubiquitin-protein ligase hel2-like
PsoOvis1B005530T1	0.00367377747641128	0.0424054586313902	0.269697605447802	0.0928425014614275	6.77064488541759	0.0285892441793408	0.00109645299538613	0.00736380283468564	0.0118331421210366	0.0118331421210366	1.20555511211573	PsoOvis1B005530	TXN4A
PsoOvis1B009827T3	0.00367475960050894	0.0424054586313902	-0.669838907229234	0.230596452068638	6.99475159768895	0.198414916939389	0.0100847245500558	0.0696773610099097	0.0100530678980277	0.0696773610099097	0.628576870864348	PsoOvis1B009827	DNA-binding rfx2,protein_coding,DNA-binding rfx2
PsoOvis1B012213T1	0.00366846512201669	0.0424054586313902	-0.570880876883809	0.196493202823871	6.47863087197024	0.144102987184667	0.00176249899036589	0.0561518691436085	0.0150571650897902	0.0561518691436085	0.673205618831969	PsoOvis1B012213	protein_coding
PsoOvis1B009766T1	0.0036847864335651	0.0424479786572311	0.442625476329155	0.152421492703756	5.74648414314208	0.0685667416599034	0.00861069971559622	0.00362873524842864	0.0262377674414655	0.0262377674414655	1.35907538010256	PsoOvis1B009766	protein_coding
PsoOvis1B010183T1	0.00368178495565172	0.0424479786572311	0.197293783460471	0.0679336660202418	8.96692417852852	0.013444161240339	0.0001340400189727	0.00207434765939574	0.00678843444945193	0.00678843444945193	1.14654563898242	PsoOvis1B010183	26s proteasome non-atpase regulatory subunit 1
PsoOvis1B000019T1	0.0036917597917194	0.0424552376047731	-0.310747000451732	0.107029942777177	6.44698067796053	0.0318716782692937	0.00176539217128814	0.00186281880667363	0.0154177208050406	0.0154177208050406	0.806224203348723	PsoOvis1B000019	protein_coding
PsoOvis1B008565T1	0.00368864473570531	0.0424552376047731	-0.456191663572743	0.157110841843741	5.39903028175555	0.0768845103534573	0.00437181769826038	0.0136922575260866	0.0326539072390131	0.0326539072390131	0.728907846791831	PsoOvis1B008565	protein_coding
PsoOvis1B002675T1	0.0036979352310846	0.0424897519341617	0.397823591185823	0.137046258297523	6.4213788030198	0.0663961146842273	0.0124612944344899	0.0111849952818	0.015711220935537	0.015711220935537	1.31751883927444	PsoOvis1B002675	-relrasras-relatedted gtp-binding a,protein_coding
PsoOvis1B005058T2	0.00371745566858376	0.042640841113678	-0.338288797318784	0.116603365834923	6.43727365644347	0.0478599032399693	0.00486657792930479	0.0120435597238863	0.0155279394567447	0.0155279394567447	0.790978947924272	PsoOvis1B005058	protein_coding,protein_coding
PsoOvis1B005125T1	0.0037146084407636	0.042640841113678	0.379715602757739	0.130871770373311	6.89935721777898	0.0621441767099051	0.0149845233526139	0.00862672041814021	0.0107066070683532	0.0107066070683532	1.30108534831584	PsoOvis1B005125	putative 3-hydroxyacyl-CoA dehydrogenase,protein_coding,putative 3-hydroxyacyl-CoA dehydrogenase
PsoOvis1B005633T1	0.00372172270304109	0.042653236389476	-0.218306366030557	0.0752564427853582	7.43138809597607	0.0184746862972892	0.000609320455632424	0.00461241137242904	0.00788597781542643	0.00788597781542643	0.859573930533693	PsoOvis1B005633	Sodiumchloride-dependent and chloride-dependent GABA transporter 1-like isoform X1
PsoOvis1B012212T1	0.00373654448868015	0.0427864709371022	0.209156149249432	0.0721330789721933	7.62874376623176	0.0177723333957517	0.000467840413181145	0.00534271579318937	0.00733693120983187	0.00733693120983187	1.15601182004348	PsoOvis1B012212	protein_coding
PsoOvis1B000902T1	0.00376316873922742	0.043054510037007	-0.309270447170104	0.106742129949947	7.57864647909362	0.0423671216153404	0.000780214731827661	0.0163106087275495	0.00745813735430799	0.0163106087275495	0.807049771020883	PsoOvis1B000902	Zinc transporter ZIP9
PsoOvis1B007733T1	0.00378125006383774	0.0432244349739813	0.262843730182813	0.0907654473421116	7.54219902303897	0.0306120876663817	0.000491800393503204	0.0118657492533172	0.00755370714680375	0.0118657492533172	1.19984141093244	PsoOvis1B007733	initiation factor tfiid subunit 7
PsoOvis1B006414T1	0.00381542558384877	0.0435778898168938	0.613513882121267	0.212066062821861	6.21685951071388	0.137965102149439	0.0490850646112151	-0.0177784182577312	0.0183729578899329	0.0183729578899329	1.52998115391634	PsoOvis1B006414	gdp-mannose 4,6 dehydratase,protein_coding
PsoOvis1B011425T1	0.00382923691339863	0.0436983506587843	0.3277330318207	0.113328051849272	6.28286339586076	0.0391568215480217	0.00181117705935377	0.00685649732077745	0.0174536939445731	0.0174536939445731	1.25503972689968	PsoOvis1B011425	protein_coding
PsoOvis1B001585T2	0.00387925970372285	0.0442314909659575	0.96943559168493	0.335698460623928	4.30508331806917	0.360083563073917	0.0838317516498503	0.0138456897829794	0.0852084330480624	0.0852084330480624	1.95807441129292	PsoOvis1B001585	aristaless-like isoform X2,aristaless-like isoform X2
PsoOvis1B011086T2	0.00388831401062358	0.0442969968903891	-0.283287985510774	0.0981225570219238	6.88206208702176	0.0336293606350076	0.00360010081139411	0.00834206895683401	0.0108419534833869	0.0108419534833869	0.821716142949482	PsoOvis1B011086	ferrochelatase, mitochondrial-like,ferrochelatase, mitochondrial-like
PsoOvis1B008562T1	0.00391195642029487	0.0444970022971082	-0.604267131925752	0.209438612223622	6.51062835847472	0.16217906876592	0.00650704787753959	0.0592897505576957	0.0146884542532574	0.0592897505576957	0.657805450834791	PsoOvis1B008562	protein_coding,protein_coding
PsoOvis1B009073T1	0.00391251842997881	0.0444970022971082	-0.643911135885556	0.223182697581252	5.41280261910306	0.184159085074801	0.0218918227989973	0.0528239519504695	0.0323761779794526	0.0528239519504695	0.639975625589406	PsoOvis1B009073	protein_coding,protein_coding,protein_coding,non_sense_mediated_decay,protein_coding,protein_coding,protein_coding
PsoOvis1B001672T1	0.00394214444690394	0.0446442855890492	-0.391869835015549	0.135935898870025	6.19635977561196	0.0539869483215675	0.00904819235501026	0.000849755198781789	0.0186696605473923	0.0186696605473923	0.762141175106157	PsoOvis1B001672	isocitrate dehydrogenase cytoplasmic,protein_coding,protein_coding,protein_coding
PsoOvis1B002266T1	0.00394111876117141	0.0446442855890492	0.210193054993556	0.072911887664278	7.60615518189383	0.0196337081455793	0.000489105837145785	0.00748510920700665	0.0073901507776771	0.00748510920700665	1.15684297709791	PsoOvis1B002266	-phosphatase-like
PsoOvis1B004025T1	0.00394027411579515	0.0446442855890492	0.282044251820781	0.0978333807037798	7.18369968301091	0.0323816940689906	0.00540028792603875	0.00524596966577029	0.00895676764385732	0.00895676764385732	1.21591657845049	PsoOvis1B004025	PAN2-PAN3 deadenylation complex catalytic subunit PAN2 isoform X1,PAN2-PAN3 deadenylation complex catalytic subunit PAN2 isoform X1,PAN2-PAN3 deadenylation complex catalytic subunit PAN2 isoform X1,PAN2-PAN3 deadenylation complex catalytic subunit PAN2 isoform X1
PsoOvis1B004610T1	0.00393738277755333	0.0446442855890492	-0.539971192342736	0.187286108840508	5.12293583480116	0.129561970445553	0.00574750331928577	0.0468666265276421	0.0393919595647484	0.0468666265276421	0.687784642579642	PsoOvis1B004610	phospholipid hydroperoxide glutathione peroxidase
PsoOvis1B007375T1	0.00393629059312188	0.0446442855890492	-0.664885939511332	0.230605128730187	5.90547047194979	0.196436464243959	0.0358767258935078	0.0438913622014912	0.0233805226905533	0.0438913622014912	0.630738569081088	PsoOvis1B007375	Hepatocyte growth factor-regulated tyrosine kinase substrate,Hepatocyte growth factor-regulated tyrosine kinase substrate
PsoOvis1B009643T1	0.00395321320948908	0.0447317937635003	-0.214902984430738	0.0745706422235455	7.4680888082526	0.0165429471904252	0.000573107119242076	0.00278684209982532	0.00776806390320596	0.00776806390320596	0.861604097251935	PsoOvis1B009643	specificity kinase TTK
PsoOvis1B000329T1	0.0040348565018727	0.0454634588670606	-0.538270537043861	0.187196946616699	5.43461207282786	0.128971787501984	0.00522943440857495	0.0473346108253479	0.0319435313571372	0.0473346108253479	0.688595884213793	PsoOvis1B000329	GTPase Era, mitochondrial-like
PsoOvis1B001346T1	0.00403425742148083	0.0454634588670606	-0.195531459838935	0.0679998123891229	8.1494337826134	0.0124373085194029	0.000254051250319178	0.000955377478905223	0.00668191047711469	0.00668191047711469	0.873251148496595	PsoOvis1B001346	cyclin-L1-like
PsoOvis1B002327T1	0.00403462373463152	0.0454634588670606	0.61531884947789	0.213991055256816	5.95558804030082	0.16853579203275	0.00208636600038459	0.0666018915945038	0.0225107121451836	0.0666018915945038	1.53189652354758	PsoOvis1B002327	tyrosine10d-likeprotein phosphatase 10d
PsoOvis1B002930T2	0.0040274080410743	0.0454634588670606	-0.820399390987829	0.285256397607881	5.56718799509556	0.299562003071431	0.00788389592111502	0.114172922643223	0.0294532360693557	0.114172922643223	0.566285152412359	PsoOvis1B002930	protein_coding,protein_coding
PsoOvis1B014524T1	0.004023110947998	0.0454634588670606	0.194023768258591	0.0674549960506523	8.69856798344663	0.0156294916075497	0.000175661832291195	0.00524424418367189	0.00664960290599907	0.00664960290599907	1.14394981950908	PsoOvis1B014524	stearoyl5-likeCoA desaturase 5,stearoyl5-likeCoA desaturase 5
PsoOvis1B002668T1	0.00404310901023685	0.0455181305391341	-0.231020460259325	0.080361131293945	7.19522761908987	0.0186232781938685	0.000789832484973035	0.00247534536045148	0.00889703464929097	0.00889703464929097	0.852032011495849	PsoOvis1B002668	COP9 signalosome complex subunit 3
PsoOvis1B012926T2	0.00406476494675138	0.0457234819976588	0.19394024822566	0.0675022896760475	8.80812055927287	0.0133274038390894	0.000141113211472136	0.00241333413170288	0.00669372545579141	0.00669372545579141	1.14388359625442	PsoOvis1B012926	actin-related 2 3 complex subunit 1a,actin-related 2 3 complex subunit 1a
PsoOvis1B000291T5	0.00410798035132759	0.0459393692421647	0.706363950630781	0.2461413890111	6.60218079265676	0.222387709286394	0.0632239496983057	0.0276544253781651	0.0136333828972019	0.0276544253781651	1.6316865625392	PsoOvis1B000291	protein_coding,protein_coding,protein_coding,protein_coding,protein_coding
PsoOvis1B001332T2	0.00409881453290608	0.0459393692421647	0.920711447971488	0.320754524375155	4.92024506987798	0.273709743655305	0.107535180081104	-0.0832890894216296	0.046790017279594	0.046790017279594	1.89304859780218	PsoOvis1B001332	down syndrome cell adhesion molecule,down syndrome cell adhesion molecule
PsoOvis1B002012T1	0.00410049516945226	0.0459393692421647	-0.211319840302505	0.0736222577952516	7.52343228171491	0.014179643276426	0.000524944450987279	0.000453581554991851	0.00760541081331845	0.00760541081331845	0.863746676640337	PsoOvis1B002012	prenyltransferase domain-containing 1 homolog
PsoOvis1B004626T1	0.00410567567990253	0.0459393692421647	0.19333365756757	0.0673653752173935	8.58884414499913	0.013527174337183	0.000184711862782831	0.00270754237802536	0.0066224288044875	0.0066224288044875	1.14340274393755	PsoOvis1B004626	cytoplasmic aconitate hydratase
PsoOvis1B005408T2	0.00410315890750305	0.0459393692421647	0.428716209762606	0.149372218402258	7.16541788233873	0.0819137481104588	0.00349580968326532	0.0299722797623524	0.00905331402419595	0.0299722797623524	1.34603526678559	PsoOvis1B005408	myosin regulatory light polypeptide 9-like,protein_coding
PsoOvis1B011259T1	0.00409861258086304	0.0459393692421647	-0.28138935783856	0.0980289970554843	6.65738813004405	0.0257987749095682	0.00140032302077125	0.00115565660189031	0.013014203374785	0.013014203374785	0.822798256635076	PsoOvis1B011259	protein_coding
PsoOvis1B011570T1	0.00409133597613782	0.0459393692421647	0.197412913991434	0.0687602531088573	8.02248547221082	0.0152743771376859	0.000340035173678658	0.00413848926945766	0.00675192343771253	0.00675192343771253	1.14664031888804	PsoOvis1B011570	RNA-binding Luc7-like 2
PsoOvis1B014688T1	0.00411898573420406	0.046023992519245	-0.463645557971832	0.161610767973982	5.55727664702307	0.095831809418271	0.00468621307876126	0.0344908474089489	0.0296334536852544	0.0344908474089489	0.725151550146516	PsoOvis1B014688	protein_coding
PsoOvis1B012245T1	0.00414490047432353	0.046236364791079	0.201177804558304	0.0701721451682041	7.87842727070195	0.0140801724342031	0.000491392746550917	0.00193163190361566	0.00689480218971034	0.00689480218971034	1.14963652594523	PsoOvis1B012245	2-oxoisovalerate dehydrogenase subunit alpha, mitochondrial
PsoOvis1B013914T1	0.00414426223033516	0.046236364791079	-0.524896091617043	0.183084106505633	5.2978464606302	0.122878520164413	0.00505388284803349	0.0452258022344152	0.034827050762033	0.0452258022344152	0.695009165321543	PsoOvis1B013914	protein_coding
PsoOvis1B001008T1	0.00415588777252937	0.0463203278293739	0.307880259381744	0.107422062217147	6.43877392068605	0.0392939820836161	0.00179842912717611	0.0117727031834801	0.0155108200493008	0.0155108200493008	1.23788754454174	PsoOvis1B001008	protein_coding
PsoOvis1B011834T1	0.00417777451293051	0.0465255321381763	0.316135526368052	0.110366441684171	7.02271373161606	0.0445994030496327	0.00102382329632841	0.0172473038787099	0.00987807982258012	0.0172473038787099	1.24499118401214	PsoOvis1B011834	Protein Malvolio
PsoOvis1B003984T1	0.004184692402524	0.0465638341647434	0.198391784054523	0.0692734605055253	8.21802031578546	0.0131941420914243	0.000543349433762538	0.00118959068789158	0.00665486906185332	0.00665486906185332	1.14741857951444	PsoOvis1B003984	protein_coding,protein_coding
PsoOvis1B005207T1	0.00422533799013552	0.0469770550963073	0.988014422514258	0.345359383689024	7.20364783113167	0.435979474411331	0.000755055858732669	0.178154599994361	0.00885397282945225	0.178154599994361	1.98345328981144	PsoOvis1B005207	protein_coding,protein_coding
PsoOvis1B004707T2	0.00423044408373546	0.0469947921202348	-3.45844503759063	1.2090575961673	2.04330798637221	5.1020065036243	1.21991109116101	0.672281259106151	0.972819315113773	0.972819315113773	0.0909712799769806	PsoOvis1B004707	protein_coding,protein_coding
PsoOvis1B001414T1	0.00424571448558374	0.0471253184942155	-0.469994188452666	0.164373623120798	5.86799685157729	0.0986907867272136	0.00910829166647173	0.0314197403003153	0.0240430078430235	0.0314197403003153	0.721967506026519	PsoOvis1B001414	and MYND domain-containing 5
PsoOvis1B002769T1	0.00427954531917808	0.0474614694635608	0.328326431965636	0.114928613783112	7.09027727785575	0.0481897772975149	0.000733549494768763	0.0190793299043929	0.00947256671603424	0.0190793299043929	1.25555604803252	PsoOvis1B002769	v-type proton atpase 16 kda proteolipid subunit
PsoOvis1B011841T3	0.00428411851402952	0.0474728563152311	0.32403524965728	0.113439975364228	6.77351966415617	0.0377407678117684	0.00749774660068752	0.00030364703135148	0.0118051954152676	0.0118051954152676	1.25182704442158	PsoOvis1B011841	protein_coding,protein_coding,protein_coding,protein_coding
PsoOvis1B001251T1	0.00431210945397334	0.0477435046740175	-0.195605109720938	0.0685280861160081	8.04614944790126	0.0129351865921659	0.00030836779243548	0.00151260584191954	0.00673578008764905	0.00673578008764905	0.873206569981657	PsoOvis1B001251	protein_coding
PsoOvis1B001740T1	0.00432095085556262	0.0478018579773233	-0.284933307354584	0.0998459932812618	6.6640141928552	0.0363191637411923	0.00119133236452569	0.013762501196957	0.0129414147339437	0.013762501196957	0.820779550782127	PsoOvis1B001740	u3 small nucleolar rna-associated 11
PsoOvis1B008531T1	0.00432811414808436	0.0478415656368764	-0.288414288056086	0.10108443735157	8.35011200871039	0.0372165166360896	0.000244963633215786	0.0150821315788095	0.0066213659582433	0.0150821315788095	0.818801534920417	PsoOvis1B008531	cytochrome P450 307a1-like
PsoOvis1B004224T1	0.00435133072546647	0.0480188896051889	-0.277953983566321	0.0974763654491096	6.80766347517193	0.034579495279518	0.00104347431814096	0.0132089884136116	0.0114823130145872	0.0132089884136116	0.82475985486388	PsoOvis1B004224	protein_coding
PsoOvis1B007507T1	0.00434799151152466	0.0480188896051889	-0.313779723908783	0.110030764912337	6.36119983642369	0.0395119462788692	0.00172365635937473	0.0107446333131099	0.0164364974814161	0.0164364974814161	0.80453120040658	PsoOvis1B007507	ubiquitin carboxyl-terminal hydrolase 46-like isoform X1
PsoOvis1B005645T1	0.00437838722740362	0.0481982659753493	-0.296570096059102	0.104076845285474	6.51783946116104	0.0364316511491525	0.00164293150773172	0.0109139492250195	0.0146050530791329	0.0146050530791329	0.814185765458911	PsoOvis1B005645	protein_coding
PsoOvis1B008654T1	0.00437420247656568	0.0481982659753493	-0.256076448671918	0.089856612989846	6.94966099661773	0.0252000727962223	0.00176698323174969	0.00514242742687035	0.0103443331152608	0.0103443331152608	0.837362114362431	PsoOvis1B008654	AKR-like isoform X1,AKR-like isoform X1,protein_coding
PsoOvis1B014627T1	0.00437642181990529	0.0481982659753493	-0.319051311774323	0.111960680491488	6.31414544839023	0.0383191506340173	0.0017650686456876	0.00796121731749042	0.017037722318488	0.017037722318488	0.801596818809588	PsoOvis1B014627	protein_coding
PsoOvis1B014440T1	0.00439679765439597	0.0483611613818772	0.34488034073472	0.121087334961908	6.1061756895935	0.0443410636026301	0.00195828492900005	0.00886462603980085	0.0200349291032658	0.0200349291032658	1.27004563870223	PsoOvis1B014440	udp-glucuronosyl/udp-glucosyltransferase-like udp-glucuronosyl/udp-glucosyltransferase-like
PsoOvis1B002552T2	0.00441241729143057	0.0484931181141951	0.316483829248955	0.111161383978773	6.35953885702647	0.0344275703397479	0.00207806596662518	0.0033956416420286	0.0164572139654892	0.0164572139654892	1.24529179249355	PsoOvis1B002552	protein_coding,protein_coding
PsoOvis1B008193T2	0.0044234827712916	0.0485748485451266	-0.291428639404161	0.102389708212481	6.89588384121093	0.0317203901986786	0.00499212072613199	0.00280937257285638	0.0107333577956236	0.0107333577956236	0.817092525901236	PsoOvis1B008193	serine/arginine-rich splicing factor 3-like isoform X1,serine/arginine-rich splicing factor 3-like isoform X1,non_sense_mediated_decay,serine/arginine-rich splicing factor 3-like isoform X1,non_sense_mediated_decay,protein_coding,non_sense_mediated_decay
PsoOvis1B013358T1	0.00443827086136386	0.048697289959194	0.304659092187314	0.107078043344428	8.4248265479553	0.0416039975754855	0.00130740476427385	0.0158911562854331	0.00661317827601591	0.0158911562854331	1.23512674306966	PsoOvis1B013358	DNA topoisomerase 2-beta,DNA topoisomerase 2-beta
PsoOvis1B010524T1	0.0044612586035934	0.0489094247892721	-1.29133830861146	0.454127303406976	5.53487056609093	0.747744317425879	0.142756351387746	0.166591060161791	0.0300434928326611	0.166591060161791	0.408571843868346	PsoOvis1B010524	protein_coding,protein_coding
PsoOvis1B006760T1	0.00447419684633501	0.0489310449224186	-0.298717799244862	0.105084742709143	6.5635899003219	0.0380563051917181	0.00248823505351376	0.0116200250914987	0.0140759696718563	0.0140759696718563	0.812974609678587	PsoOvis1B006760	polyadenylate-binding 2,polyadenylate-binding 2
PsoOvis1B007576T1	0.00447114049046447	0.0489310449224186	0.193614702547243	0.0681057252827002	9.04538103069318	0.012265428767655	0.000108598327759371	0.00116569274088778	0.00684898639666457	0.00684898639666457	1.14362550681813	PsoOvis1B007576	Der f 29 allergen
PsoOvis1B012805T2	0.00447202751488207	0.0489310449224186	0.681802991753728	0.239835711872548	8.01294648704767	0.184556424682695	0.0795227477076283	-0.0231479616908845	0.00675900532648955	0.00675900532648955	1.60414326282477	PsoOvis1B012805	inosine-5&apos monophosphate dehydrogenase 1b,protein_coding,protein_coding
PsoOvis1B004777T1	0.00451405959063443	0.0493266952491693	-0.380487988782837	0.133983669190374	6.49552547132714	0.0576673587012938	0.0120645952548825	0.00573043701873217	0.0148628401596908	0.0148628401596908	0.768177712082403	PsoOvis1B004777	protein_coding,protein_coding
PsoOvis1B001835T11	0.00452835837330366	0.0494366293357289	-0.564755466428461	0.198941645067204	6.06391936902744	0.126458881472572	0.038660191934244	-0.000192366416338213	0.0207064752788241	0.0207064752788241	0.676069999150567	PsoOvis1B001835	repeat-containing 7,repeat-containing 7,protein_coding,protein_coding,repeat-containing 7,protein_coding,protein_coding,protein_coding,repeat-containing 7,protein_coding,repeat-containing 7
PsoOvis1B012030T1	0.00453150636448076	0.0494366293357289	0.258158295017715	0.0909463500712317	6.82246010220955	0.0273657396916394	0.00105905410349253	0.00815598102863662	0.011347803783426	0.011347803783426	1.19595101140962	PsoOvis1B012030	mitochondrial fission 1 protein-like
PsoOvis1B005177T1	0.00454025783785634	0.0494917682553297	0.429218490495825	0.151241799828089	5.52306277621798	0.0664463612828453	0.00404985951949485	0.00992239986524329	0.030261263503365	0.030261263503365	1.34650397657297	PsoOvis1B005177	protein_coding
PsoOvis1B011406T1	0.00455316156276284	0.0495920428634202	-0.252161588732683	0.0888814259296628	7.42239645068212	0.0216624699931416	0.00393331211515225	-0.000699774685796626	0.00791654969778294	0.00791654969778294	0.839637444274707	PsoOvis1B011406	and gas domain containing,protein_coding
PsoOvis1B008968T1	0.00457231588452318	0.0497601792115669	-0.29259559657867	0.103182282696041	6.52157072378955	0.0291622604809689	0.00140799762340453	0.00294025930134655	0.0145618775701441	0.0145618775701441	0.816431868986785	PsoOvis1B008968	protein_coding
PsoOvis1B001994T1	0.00457827177431666	0.0497845215036578	-0.645349137240974	0.227612320135854	6.39630163636666	0.187111494614452	0.00215772058801855	0.0755533318284212	0.0160074431964759	0.0755533318284212	0.639338049873516	PsoOvis1B001994	La-related protein 7
PsoOvis1B006380T1	0.00459056121822241	0.0498776399895496	-0.191780466155564	0.0676607185334729	8.854437395808	0.0148953961613066	0.000149407133533167	0.00467743286853333	0.00671755211516559	0.00671755211516559	0.87552454748533	PsoOvis1B006380	protein_coding
PsoOvis1B000434T1	0.00459924768041787	0.0499116202256854	-0.248735590133261	0.0877733624728577	7.0395117845585	0.0278058139314324	0.000843079588614235	0.0107131651510733	0.00977490565727608	0.0107131651510733	0.841633718531876	PsoOvis1B000434	E3 ubiquitin-protein ligase RNF126-A isoform X2
PsoOvis1B007532T3	0.00460114592548153	0.0499116202256854	-0.259186435142232	0.0914654940734568	6.98331301648932	0.0258682999466572	0.00242313311755893	0.00472063875511065	0.0101257717915934	0.0101257717915934	0.835558975170797	PsoOvis1B007532	neuroplastin-like isoform X2,neuroplastin-like isoform X2,probable ATP-dependent RNA helicase DHX37,probable ATP-dependent RNA helicase DHX37,probable ATP-dependent RNA helicase DHX37,probable ATP-dependent RNA helicase DHX37
PsoOvis1B000062T1	0.0046268707564816	0.0500866866765938	-0.300382812785924	0.106070188449388	6.44152651149238	0.0373632592080602	0.00139683604792449	0.0114710501307077	0.0154794912686086	0.0154794912686086	0.812036897346258	PsoOvis1B000062	protein_coding
PsoOvis1B006565T2	0.00463225146463642	0.0500866866765938	2.5845372585474	0.912763066220348	2.16026746195649	2.90961308127512	0.387526849458759	0.744552186827753	0.862177773125197	0.862177773125197	5.99823172813389	PsoOvis1B006565	Protein jagunal,protein_coding
PsoOvis1B009702T1	0.00463170461198429	0.0500866866765938	0.724745429814368	0.25594989516693	4.32722303282653	0.170817686672483	0.0149685262646008	0.00158260531219866	0.083296996989343	0.083296996989343	1.65260900010822	PsoOvis1B009702	protein_coding
PsoOvis1B010984T1	0.00462199826780135	0.0500866866765938	0.190774232816791	0.0673575550000894	8.6251547261802	0.0123929214775633	0.000176010617683235	0.00166708826420743	0.00662954970570187	0.00662954970570187	1.1413760793373	PsoOvis1B010984	14-3-3 protein epsilon
PsoOvis1B004551T2	0.00469178736031149	0.0506077885617482	0.192490785950794	0.0680788835090111	8.3663747258701	0.0139603055908289	0.000333178565967202	0.003222439919086	0.00661892300378306	0.00661892300378306	1.14273492418248	PsoOvis1B004551	Ornithine decarboxylase antizyme 1,Ornithine decarboxylase antizyme 1
PsoOvis1B008411T3	0.00468895038989857	0.0506077885617482	0.506132268465721	0.178993294360872	7.76736210453795	0.115297281266067	0.00662301450853065	0.0414348846307061	0.00705954044598202	0.0414348846307061	1.42023756210477	PsoOvis1B008411	metastasis-associated protein MTA1,protein_coding,metastasis-associated protein MTA1,metastasis-associated protein MTA1
PsoOvis1B014486T4	0.0046888730743722	0.0506077885617482	0.608661013278766	0.21525210563297	6.12520589228062	0.166740631500974	0.0180649248683832	0.051435278600758	0.0197389450427111	0.051435278600758	1.52484332224668	PsoOvis1B014486	protein_coding,protein_coding,protein_coding,protein_coding,protein_coding
PsoOvis1B002883T1	0.00471888844692114	0.050859131039039	-0.52089279357028	0.184346227631727	5.41892071759489	0.122179028688493	0.00520379528643249	0.04577150217664	0.0322539533288927	0.04577150217664	0.696940406945842	PsoOvis1B002883	N-acetyllactosaminide beta-1,3-N-acetylglucosaminyltransferase 3-like
PsoOvis1B010980T1	0.00472306509354164	0.0508631933565152	0.199514663905006	0.070616191590788	7.76412784099966	0.0155664976358038	0.000414886966561535	0.00411594716077002	0.00706508280561879	0.00706508280561879	1.14831198712735	PsoOvis1B010980	protein slit-like
PsoOvis1B013879T2	0.00473244305433919	0.0509232176249071	-0.471829074235829	0.167036690628109	6.07919448574785	0.0814821618617996	0.0213903954199344	-0.0030211963280238	0.0204614886040514	0.0204614886040514	0.721049858285773	PsoOvis1B013879	protein_coding,protein_coding
PsoOvis1B014480T1	0.00474669905486727	0.051035593211609	0.208948802461406	0.0739972026838603	7.49902059050976	0.0136254619644962	0.000538119120390645	0.000121357566458797	0.00767525988716382	0.00767525988716382	1.15584568783459	PsoOvis1B014480	leishmanolysin-like peptidase
PsoOvis1B008606T1	0.00476065867481187	0.0511446043507478	-0.213495296583769	0.0756325150320017	7.42041356988241	0.0160706329496024	0.000657035318465117	0.00233866524476621	0.00792338067663384	0.00792338067663384	0.862445204689261	PsoOvis1B008606	Sphingosine kinase 1
PsoOvis1B004627T1	0.00477505224462344	0.0512580989146186	0.509364292876711	0.180508514672663	5.01684048258105	0.0828350750022839	0.00596212969735205	0.000287220483830578	0.0429128561066446	0.0429128561066446	1.42342284234049	PsoOvis1B004627	protein_coding
PsoOvis1B001529T1	0.00481968892643836	0.051569103526036	0.572707176407831	0.203170914566322	4.79430365544797	0.121168441112435	0.00931013183753882	0.019152853337118	0.0526074989510345	0.0526074989510345	1.48731185233664	PsoOvis1B001529	KAH7643846.1hypothetical protein HUG17_6208
PsoOvis1B006248T2	0.00482255253428116	0.051569103526036	1.43470282883825	0.509002883112346	4.92086011085688	0.647601771479872	0.341862307312456	-0.304249670616292	0.0467635952125644	0.0467635952125644	2.70326478116028	PsoOvis1B006248	protein_coding,protein_coding
PsoOvis1B007704T2	0.00482328683808435	0.051569103526036	-0.192582977655399	0.0683256411813661	8.67421295339046	0.01596281914411	0.000360481089865101	0.00568496660928985	0.00664210877440208	0.00664210877440208	0.875037664869618	PsoOvis1B007704	---NA---,---NA---
PsoOvis1B008073T3	0.00482058796045125	0.051569103526036	-0.218732230708779	0.0775980695128571	9.05183668525825	0.0215788890957982	0.000691297197054646	0.00834089339112867	0.00685438223058384	0.00834089339112867	0.859320233014885	PsoOvis1B008073	low-density lipoprotein receptor,Atrial natriuretic peptide-converting enzyme,protein_coding
PsoOvis1B009982T3	0.00481926009203925	0.051569103526036	-0.259011701790739	0.0918848467296703	7.65608912939182	0.0287281541914001	0.00538864746763038	0.00536389714741971	0.00727559012017213	0.00727559012017213	0.835660180801776	PsoOvis1B009982	growth factor beta-1-induced transcript 1,growth factor beta-1-induced transcript 1,protein_coding
PsoOvis1B013693T2	0.00483513348658456	0.0516545066651404	0.212002258076871	0.0752363428735027	7.57314656777005	0.0152453908225387	0.00101860655534782	0.00118377293669093	0.00747215437812108	0.00747215437812108	1.15829461913235	PsoOvis1B013693	integrin-linked protein kinase,integrin-linked protein kinase
PsoOvis1B013546T1	0.00483935629982853	0.0516583918895572	1.10803761297075	0.393264641045874	10.1773786931633	0.553912699003704	4.68257160461285e-05	0.231938791129364	0.0089210769401298	0.231938791129364	2.15552248668127	PsoOvis1B013546	protein_coding
PsoOvis1B011499T1	0.0048461239532118	0.0516894145320265	0.189749865158693	0.0673567394532803	8.63332054412149	0.0149223118416388	0.000173989945155894	0.00497702060898895	0.00663140557950973	0.00663140557950973	1.14056594710385	PsoOvis1B011499	cathepsin B-like isoform X2
PsoOvis1B003214T1	0.00485410142089412	0.0517332815446566	-0.345610202931199	0.122706505291945	6.40777505597295	0.0539021874401973	0.00182456352253987	0.0207607661389032	0.0158708442836715	0.0207607661389032	0.786975046852984	PsoOvis1B003214	protein_coding
PsoOvis1B012139T5	0.00486684808183784	0.0518278666853471	0.264058619529173	0.0937802333055435	7.60131939407737	0.0311750517406726	0.00579025037706379	0.007030956343407	0.00740184786119948	0.00740184786119948	1.20085221947494	PsoOvis1B012139	protein_coding,protein_coding,protein_coding,protein_coding,protein_coding,protein_coding,protein_coding,protein_coding,protein_coding
PsoOvis1B010739T2	0.0049014898105386	0.0521552802892446	0.196070098048653	0.0696905799571152	8.69654529177736	0.0138733482908272	0.000636216785177385	0.00228916232255328	0.00664894861696122	0.00664894861696122	1.1455735580589	PsoOvis1B010739	synthase [glutamine-hydrolyzing]-like,protein_coding
PsoOvis1B001578T5	0.00492726300782283	0.0523555918330789	0.642509123103181	0.228508542407987	4.9080987056884	0.153848755717388	0.0310086299743437	0.00649557469583369	0.0473156009557903	0.0473156009557903	1.56104175048631	PsoOvis1B001578	protein_coding,protein_coding,protein_coding,protein_coding,protein_coding
PsoOvis1B008040T1	0.00493204850601468	0.0523555918330789	-0.804092680989262	0.286007543371275	6.3830112557088	0.292129889724475	0.00596299943273292	0.116737472865175	0.0161679225113885	0.116737472865175	0.572722155239684	PsoOvis1B008040	protein_coding,protein_coding,protein_coding
PsoOvis1B014697T1	0.00493018707823843	0.0523555918330789	0.189914736382842	0.0675478118551187	8.38637759880501	0.0157820682015055	0.000227637721256069	0.00597459486986399	0.0066164226083657	0.0066164226083657	1.14069629845599	PsoOvis1B014697
PsoOvis1B005401T1	0.00495009659895964	0.052505541262816	-0.476104630027143	0.169416370672226	6.42661721947184	0.102444973602083	0.00177248139535097	0.0412803785822729	0.0156504328847943	0.0412803785822729	0.71891612585369	PsoOvis1B005401	protein_coding
PsoOvis1B003263T1	0.0050070301050894	0.0530520290659329	-0.386422360342467	0.137684371631395	5.79176187618559	0.0473164504229861	0.00301892996932674	0.000130792844664811	0.0254165493179713	0.0254165493179713	0.765024385206504	PsoOvis1B003263	protein_coding
PsoOvis1B012987T2	0.00500954465406688	0.0530520290659329	-0.321048883009832	0.114398042380225	6.48806546981482	0.0403967255450633	0.00468160239944171	0.00716216005118977	0.0149487657512001	0.0149487657512001	0.800487687176075	PsoOvis1B012987	F-box/LRR-repeat protein 20-like isoform X5,F-box/LRR-repeat protein 20-like isoform X5,F-box/LRR-repeat protein 20-like isoform X5
PsoOvis1B007491T1	0.00501790412295885	0.0530985490829464	-0.263404683386188	0.0938758898207762	6.75553472094898	0.0224225378679918	0.00123714032305149	0.000772771800771656	0.0119818837114123	0.0119818837114123	0.833119480076736	PsoOvis1B007491	protein_coding
PsoOvis1B001611T1	0.00502916809891336	0.0531633353547257	-0.416097371971717	0.14833287263476	6.40489959710436	0.078344276213426	0.00162823906565684	0.031375722590463	0.0159049093567321	0.031375722590463	0.749449216514088	PsoOvis1B001611	Calcineurin-binding protein cabin-1
PsoOvis1B002539T1	0.00503196966191823	0.0531633353547257	-0.209888305605079	0.0748270230226865	7.45809024854616	0.015265591247655	0.00059949846326213	0.00196257778514277	0.00779912659839435	0.00779912659839435	0.864604166937586	PsoOvis1B002539	transporter 6,ATP-binding cassette sub-family D member 4-like
PsoOvis1B013761T2	0.00504018009382914	0.0532080841766537	-0.495713439463316	0.176759308998775	6.08176141803396	0.0999252646279986	0.0264452154788816	0.00631193503191078	0.0204205644977053	0.0204205644977053	0.709210873433087	PsoOvis1B013761	damage-binding 1-like,damage-binding 1-like
PsoOvis1B002259T1	0.0050469315126697	0.0532373721265537	-0.191485391787627	0.0682895241411326	8.30808442906436	0.0140558666933394	0.000365804450851744	0.00345403319029974	0.00662938421028175	0.00662938421028175	0.875703636805369	PsoOvis1B002259	protein_coding,protein_coding
PsoOvis1B009669T1	0.00505661806387383	0.0532975507110355	-0.295811535261001	0.105518671562506	6.74667529932107	0.0396123673760203	0.00117096666466716	0.0155303184078068	0.0120705009474146	0.0155303184078068	0.814613972240488	PsoOvis1B009669	speckle targeted PIP5K1A-regulated poly(A) polymerase-like
PsoOvis1B001033T1	0.00507769995581901	0.0533098757714457	0.617159697031025	0.220251920434091	4.72541295045854	0.172478917637714	0.0101433843213013	0.0626229783610564	0.0561609890812107	0.0626229783610564	1.53385243784286	PsoOvis1B001033	Casein kinase I isoform gamma-1
PsoOvis1B003569T3	0.00507183798810054	0.0533098757714457	0.649127860678783	0.231629914185484	6.73317120445012	0.161052181942045	0.0682711284273244	-0.0249685183157985	0.0122074972910373	0.0122074972910373	1.56821988747038	PsoOvis1B003569	GTPase-activating 1,GTPase-activating 1,protein_coding,protein_coding,protein_coding
PsoOvis1B004896T2	0.00506386127982287	0.0533098757714457	-0.455623297801336	0.162551750877657	8.03148258625454	0.0939854629058791	0.000912646340833644	0.0387219612292543	0.00674554685118345	0.0387219612292543	0.729195064724897	PsoOvis1B004896	nucleotide-binding G(q) subunit alpha-like,protein_coding,protein_coding,nucleotide-binding G(q) subunit alpha-like
PsoOvis1B006548T1	0.0050747686485977	0.0533098757714457	0.211549167590515	0.0754926370188344	7.41823176300901	0.0178274476769535	0.00061777331362372	0.00488414241697802	0.00793093405246251	0.00793093405246251	1.15793090410233	PsoOvis1B006548	protein_coding
PsoOvis1B010182T2	0.005074223145584	0.0533098757714457	0.775857366158468	0.276866103426563	7.66273321207953	0.272572202858639	0.000500559700537871	0.114481699139374	0.00726118943941456	0.114481699139374	1.71220728121988	PsoOvis1B010182	translation initiation factor IF-2-like isoform X3,protein_coding
PsoOvis1B001143T1	0.00508213031062795	0.0533145739326534	-0.240515276227061	0.0858436990988761	7.02579018885447	0.0210447364550227	0.00119463867780744	0.00341843260400369	0.00985907233466014	0.00985907233466014	0.846442940890789	PsoOvis1B001143	partial,mesencephalic astrocyte-derived neurotrophic factor homolog
PsoOvis1B006002T1	0.00510373622221761	0.0534574437172183	0.212131821707862	0.0757502087551401	7.38129958406152	0.0182467790805322	0.000542505800607218	0.00539100188214653	0.00806463538906373	0.00806463538906373	1.15839864638089	PsoOvis1B006002	dehydrogenase [ubiquinone] iron-sulfur 4, mitochondrial
PsoOvis1B012775T1	0.00510364864662551	0.0534574437172183	-0.222740393058028	0.0795382690233935	7.24689029328093	0.0166500130665633	0.000848951274667766	0.00135858404616967	0.00864055308418881	0.00864055308418881	0.856936142972226	PsoOvis1B012775	protein_coding
PsoOvis1B009470T1	0.00512232367719523	0.053610183536306	-0.189621509178762	0.0677403827872411	8.7445948916667	0.0162934063751636	0.000180808872240404	0.00670233031800252	0.00666605798912412	0.00670233031800252	0.876835728861585	PsoOvis1B009470	triple functional domain protein-like,triple functional domain protein-like
PsoOvis1B003130T1	0.00513144637211342	0.0536145223608664	-0.5668538741453	0.202544436718876	5.00911720757111	0.136370646457378	0.0183382138700892	0.0316288512140582	0.0431981593985609	0.0431981593985609	0.675087366486524	PsoOvis1B003130	finger 62,finger 62
PsoOvis1B004426T3	0.00513875931488059	0.0536145223608664	0.537423286326873	0.192060058179912	5.26992332549178	0.106300220969506	0.019853870627066	0.00471248482742592	0.0354767282950406	0.0354767282950406	1.45137797926911	PsoOvis1B004426	troponin C,protein_coding,troponin C
PsoOvis1B010996T2	0.00513791096585884	0.0536145223608664	0.795637660097314	0.28433323830905	4.6856281404857	0.286926254338312	0.0576823235005285	0.0635857621104382	0.0583446184682111	0.0635857621104382	1.73584443464596	PsoOvis1B010996	ABC transporter G family member 20,ABC transporter G family member 20
PsoOvis1B013034T1	0.00513852443235578	0.0536145223608664	-0.411453139716763	0.147041073672255	5.68921592056927	0.0739202590798989	0.0051666791248428	0.0237485124064889	0.0272649368951915	0.0272649368951915	0.751865683218198	PsoOvis1B013034	protein_coding,non_sense_mediated_decay
PsoOvis1B007864T1	0.00514307511164307	0.0536177596919425	0.237394197217501	0.0848462711159472	7.03590216225894	0.0207097005573506	0.00100138543807853	0.00375223843140655	0.0097969491453427	0.0097969491453427	1.17886147201626	PsoOvis1B007864	Carboxypeptidase E
PsoOvis1B001287T1	0.00516932931723867	0.0536824222192063	3.7149949293234	1.32854511621483	1.16435028410175	4.21027702971212	0.315283255120484	-0.227882214817299	2.33226493360692	2.33226493360692	13.1318195861498	PsoOvis1B001287	KAH7641686.1hypothetical protein HUG17_4731,KAH7641686.1hypothetical protein HUG17_4731
PsoOvis1B003200T1	0.00515567626964085	0.0536824222192063	-0.361227411065509	0.129141575775122	5.97032912064713	0.0556861546795745	0.00275753058736058	0.0179181968226997	0.022258789303162	0.022258789303162	0.778501966639109	PsoOvis1B003200	protein_coding
PsoOvis1B005864T1	0.00516538987658617	0.0536824222192063	0.675575275214199	0.24157587888303	5.33427772829081	0.206951272053953	0.00507079581242	0.0824675620747428	0.0340146076858629	0.0824675620747428	1.59723354325133	PsoOvis1B005864	binding Peritrophin-A domain containing 8
PsoOvis1B008029T1	0.00516477294676226	0.0536824222192063	0.196242972417866	0.0701726602438097	7.82842083148161	0.015883169372193	0.000423407114535695	0.00498881551693023	0.00696289625400404	0.00696289625400404	1.14571083736356	PsoOvis1B008029	neurexin-4-like isoform X1,neurexin-4-like isoform X1
PsoOvis1B009647T1	0.00515873907166302	0.0536824222192063	-0.315366126306924	0.112753548622221	6.43160608284202	0.0407680862414996	0.00347715203753916	0.0101870331561477	0.0155928920528161	0.0155928920528161	0.803647015790483	PsoOvis1B009647	40S ribosomal protein S12, mitochondrial-like isoform X1,40S ribosomal protein S12, mitochondrial-like isoform X1
PsoOvis1B014789T1	0.00518114554651102	0.053763421926819	1.2828561255399	0.45889218091353	8.86955164530722	0.746414392094868	0.000168397546985747	0.315704653008378	0.006725999286668	0.315704653008378	2.43320205123135	PsoOvis1B014789	protein_coding
PsoOvis1B002179T1	0.00522156775549425	0.0540989984326982	-0.400263579822698	0.143307640751761	5.65646102929293	0.0640872866630943	0.00295576703919106	0.0170742412899967	0.0278498528075625	0.0278498528075625	0.75771983548925	PsoOvis1B002179	KAH7638339.1hypothetical protein HUG17_9445
PsoOvis1B008898T1	0.00521975275531105	0.0540989984326982	0.367262805445425	0.131486974628593	5.92494245109583	0.0542084336979086	0.00289299812479591	0.0142868058987225	0.0230402386206747	0.0230402386206747	1.28990320170356	PsoOvis1B008898	Retinal dehydrogenase 2
PsoOvis1B011451T1	0.0052272745692149	0.0541162392757237	-0.718750855825722	0.257369212679737	13.3798060067043	0.234467531787528	1.57802269114174e-06	0.0993567894303904	0.0494751560671306	0.0993567894303904	0.607623319539962	PsoOvis1B011451	protein_coding
PsoOvis1B007896T1	0.00523448716324602	0.054149030268324	-0.550320794393331	0.197089515300512	4.84643882153753	0.119428891224218	0.00816840843252932	0.0275478393196036	0.0500980071295566	0.0500980071295566	0.682868270456418	PsoOvis1B007896	protein_coding
PsoOvis1B002988T1	0.0052407948224222	0.0541724165968676	-0.240311550211935	0.0860761543508591	6.9758073518775	0.021828628725144	0.000939837827688621	0.00468983264176765	0.0101738186940608	0.0101738186940608	0.846562477326796	PsoOvis1B002988	KAH7639730.1hypothetical protein HUG17_3763
PsoOvis1B003295T1	0.0052554008473159	0.0542814781961193	-0.463580019043396	0.16610130857296	6.26339231710808	0.0975795038684619	0.00598069437758092	0.0354037726868934	0.0177190677925937	0.0354037726868934	0.725184493168929	PsoOvis1B003295	protein_coding,protein_coding,protein_coding,protein_coding,protein_coding
PsoOvis1B013350T1	0.00526147847074008	0.0543023522045695	0.193581298331083	0.0693697234751792	7.90919586760022	0.0153676879512879	0.00036051104179847	0.00479645424848095	0.00685772676073577	0.00685772676073577	1.14359902757595	PsoOvis1B013350	ras-related rab-14,protein_coding
PsoOvis1B011519T1	0.00527132801919905	0.0543620931163316	-0.546817622789684	0.19599423993686	6.31669761048386	0.135799344284121	0.00192919084312902	0.0556914222895123	0.0170043546190479	0.0556914222895123	0.684528435224721	PsoOvis1B011519	NCK-interacting protein with SH3 domain
PsoOvis1B010502T1	0.00528496819669366	0.0544608039114252	0.190552877846134	0.0683198018981557	9.09082728229381	0.0146640655414271	0.00011306936187373	0.00460061284411798	0.00688832363523114	0.00688832363523114	1.14120096964316	PsoOvis1B010502	carrier, mitochondrial
PsoOvis1B001499T2	0.00530428976818592	0.0545395615104077	0.541490287186638	0.1942253219885	7.39059998197918	0.133231690177085	0.00600143497861708	0.0505837785736877	0.00802993396345093	0.0505837785736877	1.45547523001759	PsoOvis1B001499	ras-related protein Rab-11A,protein_coding
PsoOvis1B010827T1	0.00530227996231719	0.0545395615104077	-0.258259441253155	0.0926301274694324	7.59481153387644	0.0303057903169214	0.000526123168233176	0.0123443876042718	0.00741776000499545	0.0123443876042718	0.836096030431128	PsoOvis1B010827	protein_coding
PsoOvis1B010875T1	0.00530483408684826	0.0545395615104077	-0.432719193476244	0.155212436551667	5.63358415820331	0.0849735977874021	0.00787776374244772	0.0281220208407811	0.0282585869480103	0.0282585869480103	0.740864086948583	PsoOvis1B010875	XP_027194963.1uncharacterized protein LOC113789604,XP_027194963.1uncharacterized protein LOC113789604
PsoOvis1B013328T1	0.00531997695577344	0.0546532705525582	0.202743444848431	0.0727463282138822	7.58201100879458	0.0137761654517312	0.000488409729699774	0.00131745792408577	0.00744963267320303	0.00744963267320303	1.1508848107308	PsoOvis1B013328	Tubulin gamma-1 chain
PsoOvis1B003732T1	0.00532935527297831	0.0547076301258341	0.201959507351978	0.0724798885848239	7.78419990228634	0.0185402938820786	0.000392615120161371	0.00748738625374136	0.00703138037317129	0.00748738625374136	1.15025960814148	PsoOvis1B003732	multivesicular body 5
PsoOvis1B008008T1	0.00537726226285264	0.0551571131421804	-0.45035025235673	0.16179166165376	5.82001143580066	0.0916408609221181	0.0143607346860185	0.0241345852924656	0.0249040779850085	0.0249040779850085	0.731865146792677	PsoOvis1B008008	protein Wnt-10a,protein Wnt-7b isoform X2
PsoOvis1B004216T2	0.00540867825364819	0.0553521155224271	0.203151591719476	0.0730333091324313	9.78729614356022	0.0149361406243405	7.85899509325093e-05	0.00311512237268395	0.0079222064133174	0.0079222064133174	1.15121044884008	PsoOvis1B004216	Dynein heavy chain, cytoplasmic,Dynein heavy chain, cytoplasmic
PsoOvis1B006791T1	0.00540334881506797	0.0553521155224271	0.196176604043914	0.0705176788416451	7.77898814481779	0.017378439520841	0.0004191418757186	0.00687193503500635	0.00703997266810151	0.00703997266810151	1.14565813238145	PsoOvis1B006791	SNF-related matrix-associated actin-dependent regulator of chromatin subfamily B member 1-like isoform X2
PsoOvis1B010347T1	0.00540706640780481	0.0553521155224271	0.464779578627677	0.16708316121276	5.43699264356682	0.0825014865607791	0.0099783693355888	0.0121409675993899	0.0318968048056849	0.0318968048056849	1.38010647847477	PsoOvis1B010347	protein_coding,protein_coding
PsoOvis1B011933T1	0.00543263683067022	0.0555548331668079	-0.417124136957647	0.150034162762483	6.54742686370848	0.0792100636848054	0.00131956093110494	0.0324458140626539	0.0142626569858404	0.0324458140626539	0.748916023823889	PsoOvis1B011933	lethal(2)neighbour of Tid
PsoOvis1B003441T1	0.00544415419878599	0.0556301130572132	0.328037897455261	0.118020188826455	6.17665398720276	0.0454138160189615	0.00193340827983195	0.0144805384312938	0.0189597391761161	0.0189597391761161	1.25530496584595	PsoOvis1B003441	empty spiracles
PsoOvis1B007836T1	0.00546884782697868	0.0558398146544139	-0.491899041527719	0.177067164297339	5.07396508608862	0.0771857416587334	0.00609887675029225	-0.000353449822833261	0.0409302942581589	0.0409302942581589	0.711088464869418	PsoOvis1B007836	synaptotagmin-1-like isoform X2
PsoOvis1B001786T1	0.00548394229752895	0.0558644290576621	-0.450190033004516	0.162105586602333	6.05412456083283	0.0923351851942062	0.00226985818976461	0.037147473621765	0.020864863074162	0.037147473621765	0.731946429023347	PsoOvis1B001786	P subunit p14
PsoOvis1B002130T1	0.00548638358073254	0.0558644290576621	0.85643379725413	0.308402951867735	7.35479915154056	0.291029931185813	0.13450130360551	-0.045768458027916	0.00816726747558849	0.00816726747558849	1.81055725195573	PsoOvis1B002130	Hepatocyte nuclear factor 4-alpha,Hepatocyte nuclear factor 4-alpha
PsoOvis1B005066T2	0.00548864470632126	0.0558644290576621	0.629582572192714	0.226724457971164	4.79293219253854	0.15096025908143	0.02443042346377	0.0156295696847193	0.0526755462997074	0.0526755462997074	1.54711728755006	PsoOvis1B005066	protein_coding,protein_coding
PsoOvis1B006052T2	0.00550047194815468	0.0558644290576621	0.287392355308637	0.103521447892061	6.62182215574755	0.0282343143889464	0.00266425298289495	0.0016557527945952	0.013410782277608	0.013410782277608	1.22043237390243	PsoOvis1B006052	L-2-hydroxyglutarate dehydrogenase, mitochondrial,L-2-hydroxyglutarate dehydrogenase, mitochondrial
PsoOvis1B006617T1	0.00549379607754625	0.0558644290576621	-0.295499319981217	0.106426518368984	6.70645639339325	0.0397878790073806	0.00132776174055245	0.015662143977663	0.0124849534815496	0.015662143977663	0.814790282856724	PsoOvis1B006617	protein_coding
PsoOvis1B009564T1	0.00549596204365636	0.0558644290576621	-0.37101180501477	0.133629129959323	7.45025501939586	0.0627230210865177	0.000640836913753438	0.0261442796467751	0.00782399691372418	0.0261442796467751	0.773240010305899	PsoOvis1B009564	protein_coding
PsoOvis1B013186T1	0.00549928389314819	0.0558644290576621	-0.193889059753047	0.0698389086907828	7.84741534272212	0.0158845176592756	0.000380333710935557	0.00537795055368904	0.0069358760397437	0.0069358760397437	0.874245845512157	PsoOvis1B013186	cysteine--tRNA ligase, cytoplasmic-like
PsoOvis1B005113T1	0.00550880513921957	0.0559066456357796	-0.18775995976332	0.0676449087423031	8.2991850743026	0.0116781999375678	0.000232352703778841	0.0011452212843099	0.00663139781435294	0.00663139781435294	0.877967864572098	PsoOvis1B005113	pore complex nup155
PsoOvis1B014073T1	0.00552854299126839	0.0560644518796354	0.18900554488907	0.0681222066221068	8.77184822886273	0.0162856908417227	0.000153643587654104	0.00680730896494341	0.00667722101338415	0.00680730896494341	1.13997765410277	PsoOvis1B014073	dihydropyrimidinase-related 2
PsoOvis1B003741T1	0.00556907225997421	0.0563900160907827	0.220441608617362	0.0795206490922182	7.22304520077977	0.0153242326732616	0.000728676605546787	0.000203675682351317	0.00875662384252477	0.00875662384252477	1.16509016572073	PsoOvis1B003741	Deoxyhypusine hydroxylase
PsoOvis1B013354T1	0.00556788650217216	0.0563900160907827	0.220020269856132	0.0793666737051182	7.64353910553775	0.0220815584182875	0.000785847181334025	0.00866275616118803	0.00730332656027058	0.00866275616118803	1.16474995108289	PsoOvis1B013354	coronin-2B-like isoform X2,coronin-2B-like isoform X1,coronin-2B-like isoform X2,protein_coding
PsoOvis1B000608T1	0.00558820230051705	0.0564556045243179	0.241225681930528	0.0870532164000069	6.93089110035442	0.0191153393275311	0.000893483797325092	0.00117950425352057	0.0104739099310545	0.0104739099310545	1.1819964331134	PsoOvis1B000608	V-type proton ATPase subunit F
PsoOvis1B005677T2	0.00558535808256986	0.0564556045243179	-0.278483717527929	0.100492837189684	6.82644678682503	0.0283392735210183	0.00383606883577058	0.00250558021743659	0.011312146653878	0.011312146653878	0.824457072161462	PsoOvis1B005677	protein_coding,protein_coding
PsoOvis1B011477T1	0.00558278573628038	0.0564556045243179	0.897209633852953	0.323746978119692	4.48048753149289	0.339459786046126	0.0858747593172116	0.0365805505859896	0.071343399445237	0.071343399445237	1.86246024872318	PsoOvis1B011477	S-adenosylmethionine synthase,s-adenosylmethionine synthase isoform X1,s-adenosylmethionine synthase-like protein
PsoOvis1B003047T1	0.00561182705869003	0.0566088296967782	-0.857132767172536	0.309474425725039	7.3948578086595	0.335332278381664	0.00591108899705972	0.137750541269705	0.00801427788031089	0.137750541269705	0.552048617760062	PsoOvis1B003047	casein kinase II subunit alpha,casein kinase II subunit alpha
PsoOvis1B012622T1	0.00560957847020759	0.0566088296967782	0.487951878394744	0.176170502065506	5.07647057896926	0.0888400537792042	0.00570589183035554	0.01605778703279	0.0408481768666631	0.0408481768666631	1.40245247056219	PsoOvis1B012622	protein_coding
PsoOvis1B003146T2	0.00562755232740664	0.0566820281825924	-0.275647048690365	0.0995572722678501	6.96365230403903	0.0341865709935305	0.00461528964881354	0.00962493829870909	0.0102521860433087	0.0102521860433087	0.826079738315577	PsoOvis1B003146	domain-containing 2,domain-containing 2,domain-containing 2
PsoOvis1B008068T1	0.00562429170685706	0.0566820281825924	0.197757388468118	0.0714204760354461	7.72771185356308	0.0170163491856192	0.000520840613745078	0.0060841016081301	0.00713048598194952	0.00713048598194952	1.14691413661967	PsoOvis1B008068	protein bark beetle-like
PsoOvis1B014054T1	0.00563452545760379	0.0567095923123943	0.427546311438093	0.154442244877667	8.55047128035512	0.0834616429307191	0.000186809834577598	0.0355918006697021	0.00661690689705687	0.0355918006697021	1.34494419344713	PsoOvis1B014054	eukaryotic translation initiation factor 1
PsoOvis1B002105T1	0.00565458476001645	0.0567408332815444	-0.27025417244423	0.0976645826128915	6.66251189649479	0.0279610781129224	0.00134967139812407	0.00621268209671093	0.0129578846473014	0.0129578846473014	0.829173450068126	PsoOvis1B002105	farnesyltransferase geranylgeranyltransferase type-1 subunit alpha
PsoOvis1B005046T1	0.00565201944602707	0.0567408332815444	0.769199996695418	0.277959005601474	7.35609901842873	0.270214041028824	0.000607751257937827	0.115284061934503	0.00816210473610175	0.115284061934503	1.7043244394062	PsoOvis1B005046	protein_coding
PsoOvis1B007378T2	0.00565233596340769	0.0567408332815444	-0.319855842201764	0.115584241661945	7.55793708826695	0.0467239882418603	0.00121651871923769	0.0188230566616128	0.00751166242667873	0.0188230566616128	0.801149926550947	PsoOvis1B007378	DDB_G0274915-like and mab-3-related transcription factor A2,DDB_G0274915-like and mab-3-related transcription factor A2
PsoOvis1B013942T1	0.00564666661068393	0.0567408332815444	-0.255701494522612	0.0923902781238963	6.77632968356234	0.0215288108402998	0.00102595596333995	0.00136633722412361	0.0117779892743764	0.0117779892743764	0.837579771728922	PsoOvis1B013942	protein_coding
PsoOvis1B000198T1	0.00569505337425369	0.0570613656195808	0.242063025085076	0.0875504298692076	6.92595254332162	0.019698063400578	0.000988491835656125	0.00166114687256436	0.0105091248197684	0.0105091248197684	1.18268266538846	PsoOvis1B000198	cysteine ase
PsoOvis1B002324T2	0.00569093125265901	0.0570613656195808	0.350659319056577	0.126817185969726	6.56923957361419	0.0561877058011028	0.00930188645195124	0.0148220115339689	0.0140108510217257	0.0148220115339689	1.27514324120239	PsoOvis1B002324	serine/threonine-protein phosphatase 2A regulatory subunit B,serine/threonine-protein phosphatase 2A regulatory subunit B,serine/threonine-protein phosphatase 2A regulatory subunit B
PsoOvis1B010086T1	0.00571313054373859	0.0571996749876476	-0.249599237630015	0.0903099347712225	6.97685166091137	0.0211536238007842	0.00206670877245896	0.00101290369396471	0.0101671177051147	0.0101671177051147	0.841130038051452	PsoOvis1B010086	protein_coding,protein_coding
PsoOvis1B011646T1	0.00573126167860145	0.0573383175110307	0.215624438301152	0.0780463835050245	7.27749328600795	0.0186601482642803	0.000639313991806331	0.00525065944128611	0.0084975429755137	0.0084975429755137	1.16120640786756	PsoOvis1B011646	S-phase kinase-associated protein 1
PsoOvis1B001326T1	0.00575582772405445	0.0574552646638276	-0.637454370925606	0.230846596371481	5.98923106187829	0.185852603771204	0.00272583570918167	0.0772093908752648	0.0219385567463291	0.0772093908752648	0.642846248022827	PsoOvis1B001326	protein_coding
PsoOvis1B003211T1	0.00575009614061142	0.0574552646638276	0.621761664968097	0.225137143438584	4.56111483167479	0.162550596000559	0.0101670165860673	0.0480508904056685	0.065863083447461	0.065863083447461	1.53875299523575	PsoOvis1B003211	of very long chain fatty acids
PsoOvis1B010990T2	0.00575449919831283	0.0574552646638276	-0.801967741641176	0.290415249003124	5.46835159512618	0.235752826708023	0.0952219490315184	-0.041713012633883	0.0312895762488018	0.0312895762488018	0.573566336792814	PsoOvis1B010990	protein_coding,protein_coding
PsoOvis1B000900T1	0.00577055432023634	0.0575593443596748	0.464162961867458	0.168141968913467	5.18908132742213	0.0832033451352045	0.00489305857851979	0.0183184021518963	0.037514523986626	0.037514523986626	1.37951673849046	PsoOvis1B000900	protein_coding
PsoOvis1B002257T1	0.00579371856213113	0.057747369078695	-0.632717608444274	0.229309223648324	8.07454925832974	0.183198735670869	0.000336293753798077	0.0785377863214975	0.00671903803803034	0.0785377863214975	0.644960356810998	PsoOvis1B002257	protein_coding
PsoOvis1B012748T1	0.00580456412880601	0.0578124221935991	0.198765387900216	0.0720524199674629	7.6311058565385	0.0145838765383523	0.000455826799808141	0.00295863908796069	0.00733150003494334	0.00733150003494334	1.14771575632075	PsoOvis1B012748	DNA-binding 43 isoform X2
PsoOvis1B001601T2	0.00581938286043138	0.0579169211670888	0.210930205178598	0.0764852713719141	8.31996267753981	0.0203674615212085	0.00053632077429636	0.00823867433095666	0.00662686861266486	0.00823867433095666	1.15743422118605	PsoOvis1B001601	receptor-type tyrosine-protein phosphatase n2,receptor-type tyrosine-protein phosphatase N2-like
PsoOvis1B006853T1	0.00582526406813242	0.0579323809925859	-0.379413613116527	0.137595412240941	6.07052064122592	0.0659054039091467	0.00438621088225841	0.0240125353223733	0.0206002974896817	0.0240125353223733	0.768749987441413	PsoOvis1B006853	protein_coding,protein_coding
PsoOvis1B008539T3	0.00583652413196406	0.0579633864892694	0.545264853248763	0.19778712073327	6.31675472664003	0.136137822210068	0.0091584355186874	0.0495211821732485	0.0170036088544259	0.0495211821732485	1.45928821911318	PsoOvis1B008539	serine/threonine-protein kinase PINK1, mitochondrial,protein_coding,protein_coding
PsoOvis1B013164T1	0.00584137220783089	0.0579633864892694	-0.210081761532033	0.0762116966386535	7.381262189834	0.015149912825712	0.000647557752812943	0.00173945333117684	0.00806477630400029	0.00806477630400029	0.86448823697186	PsoOvis1B013164	Protein arginine N-methyltransferase 5
PsoOvis1B014128T1	0.00583821166018467	0.0579633864892694	0.419542582343435	0.152188362204701	5.51631799959089	0.0604916306450104	0.00435570393423843	0.00525284247225027	0.0303862424515856	0.0303862424515856	1.3375034217148	PsoOvis1B014128	D-aspartate oxidase
PsoOvis1B005516T2	0.00586011285424245	0.0581062745680662	-0.19347505549133	0.070213941631134	7.82264671566157	0.0158300695498299	0.000423602972217863	0.00532676005355511	0.00697139342685258	0.00697139342685258	0.874496760246714	PsoOvis1B005516	protein furry-like isoform X2,protein furry-like isoform X2
PsoOvis1B008762T1	0.00586932552938664	0.0581545459188524	0.606116846751547	0.220006613482698	4.62838959730248	0.152452133529402	0.0109374953107405	0.0418610596324978	0.0616668696534472	0.0616668696534472	1.52215665835363	PsoOvis1B008762	uncharacterized oxidoreductase ZK1290.5-like
PsoOvis1B005810T1	0.00592929142550289	0.0586618588483235	0.212852698043211	0.077354111414291	7.32715930968747	0.0152409285387047	0.000695344282953855	0.00136596474132373	0.00828014354608795	0.00828014354608795	1.15897761200518	PsoOvis1B005810	protein_coding
PsoOvis1B013838T1	0.00592746142212241	0.0586618588483235	-0.225738166134247	0.0820338848707126	7.14498756492744	0.0194700112077871	0.000930543948966226	0.00429782519214801	0.00916379345150576	0.00916379345150576	0.855157365811271	PsoOvis1B013838	secretory pathway AVL9 homolog,protein_coding,protein_coding
PsoOvis1B012912T1	0.00593786500081848	0.0587032946092734	0.18889153092698	0.0686580446132487	8.01037752087462	0.0119375587977069	0.000309921411450861	0.00123202316470593	0.0067609692237214	0.0067609692237214	1.13988756698825	PsoOvis1B012912	sphingosine-1-phosphate lyase
PsoOvis1B001999T1	0.0059666420553825	0.0589442587109596	0.460374993477272	0.167432896440784	5.27207314648257	0.0859167847008165	0.00662484935589754	0.0212917060379239	0.0354258128599277	0.0354258128599277	1.37589940324126	PsoOvis1B001999	serine/threonine-protein kinase nek8-like
PsoOvis1B009820T1	0.00598652245391652	0.0590970424543706	-0.530637285787197	0.19306300904391	6.88626801855243	0.129200769273587	0.00106768890922717	0.0548422992824063	0.0108085476643114	0.0548422992824063	0.692248877439788	PsoOvis1B009820	finger 121
PsoOvis1B004341T2	0.00600158576450955	0.0592020833041451	-3.1969935950092	1.16351847790731	1.67310092048896	3.83174465754782	0.61456101959166	0.342331784894433	1.41610185305594	1.41610185305594	0.109045822340247	PsoOvis1B004341	protein_coding,protein_coding
PsoOvis1B009580T1	0.00601485971588451	0.0592893314851473	0.226611407673719	0.0824950364184879	7.59208539918721	0.0209696048358376	0.00278366260111418	0.00417106966073305	0.00742448394941728	0.00742448394941728	1.17008343509227	PsoOvis1B009580	protein_coding,protein_coding,non_sense_mediated_decay,non_sense_mediated_decay,protein_coding
PsoOvis1B008853T1	0.00603280566904572	0.05942246996751	0.388545358207456	0.141495394465753	5.71383249306137	0.062455237562735	0.00320689976093532	0.0182493364232732	0.0268245202215931	0.0268245202215931	1.30907282514281	PsoOvis1B008853	adipocyte plasma membrane-associated protein-like
PsoOvis1B001403T1	0.00607700427973181	0.0598138083003603	-0.263722905280165	0.0961230385141533	6.69993482469421	0.0250239778135545	0.00130555158098069	0.00389325664743384	0.0125539062188094	0.0125539062188094	0.832935735338955	PsoOvis1B001403	Cytochrome P450 4V2
PsoOvis1B008930T2	0.00608602447666799	0.0598585772554576	0.492735773969413	0.17962667406182	7.11126332007251	0.111555453326184	0.00861730388617311	0.0397813091655937	0.00935195604012683	0.0397813091655937	1.40711064288854	PsoOvis1B008930	protein_coding,protein_coding
PsoOvis1B006004T1	0.00609768206388815	0.0599292012534558	-0.338055649811834	0.123266321880101	6.20541608467316	0.0364948395908079	0.00425393677304584	-0.00149099567317374	0.0185379423917271	0.0185379423917271	0.791106784831281	PsoOvis1B006004	EOG090X03S1
PsoOvis1B005334T3	0.00611960383034076	0.0601005259522681	-3.99936394772366	1.45892806911716	2.70110195360577	7.13355069907457	2.70549398123858	0.213352397722719	0.487212685048294	0.487212685048294	0.0625275609401847	PsoOvis1B005334	domain-containing transcription regulator 1-like,protein_coding,protein_coding,protein_coding
PsoOvis1B000807T1	0.00613823258893655	0.0602392825773494	-0.217151585151632	0.0792436028970769	7.25500023973321	0.020082337283943	0.000817326677771156	0.00660254082695809	0.00860199622239327	0.00860199622239327	0.860262237403577	PsoOvis1B000807	protein_coding
PsoOvis1B003504T1	0.00614433754443491	0.0602550200511397	0.552493290536542	0.201641536949885	4.80323887943278	0.101288183559586	0.00882220466638582	0.00331971125013488	0.052166759468882	0.052166759468882	1.46661814186053	PsoOvis1B003504	protein_coding
PsoOvis1B006290T3	0.00615254205634114	0.0602913089064293	-0.759151597224875	0.277109252951335	5.76258313063096	0.259864083665958	0.0892373958786143	0.0194760283654286	0.025946911228256	0.025946911228256	0.590843684829899	PsoOvis1B006290	partial,4Z31_ACrystal structure of the RC3H2 ROQ domain in complex with stem-loop and double-stranded forms of RNA,protein_coding,partial
PsoOvis1B012154T1	0.00616040419562537	0.0603110445464925	0.185086248413577	0.0675714483091888	8.78248199108229	0.0117587839619128	0.000166986709508871	0.00168514848595245	0.00668186423039319	0.00668186423039319	1.1368849374201	PsoOvis1B012154	alpha-glucosidase ab
PsoOvis1B013698T1	0.00616356708050215	0.0603110445464925	-0.78816715264072	0.287762477103951	6.24158504064167	0.285730930025336	0.00210189041371723	0.122108974429786	0.0180220832960731	0.122108974429786	0.579079306281928	PsoOvis1B013698	origin recognition complex subunit 3-like
PsoOvis1B011211T1	0.00618697112141508	0.0604958330396364	-0.234403303664762	0.0856203932419376	7.02447280110144	0.0246884235866208	0.00112907204064845	0.00912711665427031	0.0098672055677076	0.0098672055677076	0.850036500164979	PsoOvis1B011211	dolichyl pyrophosphate Glc1Man9 c2 alpha-1,3-glucosyltransferase
PsoOvis1B012922T1	0.00620336058244743	0.0606118136909791	-0.499928943216138	0.182666892285582	6.80199744243601	0.115019316724288	0.00222784167967405	0.0478229486262347	0.0115347076483652	0.0478229486262347	0.70714160903974	PsoOvis1B012922	protein_coding,protein_coding
PsoOvis1B000031T1	0.00622471924880902	0.0607728073564624	-0.312844367607334	0.114356118196354	7.75914536682145	0.0450542656258161	0.00643560456146906	0.0131803780919388	0.00707370544748404	0.0131803780919388	0.805052978956264	PsoOvis1B000031	metastasis-associated mta3,metastasis-associated MTA3,protein_coding,protein_coding,metastasis-associated mta3
PsoOvis1B007086T1	0.00622891765225358	0.0607728073564624	-0.186537003331409	0.068191664024639	8.11306382695801	0.0125016423978637	0.000276207873824595	0.00230232501905686	0.00669894668984927	0.00669894668984927	0.878712423632653	PsoOvis1B007086	A-like, protease CTRL-1
PsoOvis1B002884T1	0.00623349879798344	0.0607732082372952	-0.834263346138726	0.305005642893811	5.29413190490771	0.320432729849655	0.00568815552045478	0.133854507775146	0.034912059199794	0.133854507775146	0.560869351156492	PsoOvis1B002884	protein_coding
PsoOvis1B000626T6	0.00624059838385017	0.0607981440802171	-0.665828006208978	0.243459241851226	5.7598429206167	0.204124963086995	0.0384821968513212	0.0504264068128395	0.02599650364712	0.0504264068128395	0.630326836994011	PsoOvis1B000626	protein_coding,protein_coding,protein_coding,protein_coding,protein_coding,protein_coding
PsoOvis1B005453T2	0.00624658718759791	0.0608122298859531	-0.587933942073851	0.215002191045078	5.71408824462682	0.15917102665777	0.0397595946319549	0.0295793185993214	0.02681993752602	0.0295793185993214	0.665294982279958	PsoOvis1B005453	protein_coding,protein_coding,protein_coding
PsoOvis1B010496T2	0.00627027695030719	0.0609984936459389	0.415903267212413	0.152161464198375	10.1411788714908	0.0796763917277804	3.5252064606243e-05	0.0346944147158838	0.00881323188639544	0.0346944147158838	1.33413371293462	PsoOvis1B010496	myosin regulatory light chain 2-like,myosin regulatory light chain 2-like
PsoOvis1B013520T1	0.00628323363813485	0.0610801492230015	0.202396847810031	0.0740668941357804	7.7412923268119	0.0173606292942633	0.00112340952399697	0.00521569559254326	0.00710544768638437	0.00710544768638437	1.15060835219739	PsoOvis1B013520	EOG090X0EF4,protein_coding
PsoOvis1B010036T1	0.00629731184478915	0.0611725808086702	0.187590239254428	0.0686669605874437	8.04124777418646	0.0139573531841572	0.000333769518016601	0.00391663526335428	0.00673895769645972	0.00673895769645972	1.13885986717129	PsoOvis1B010036	oxysterol-binding protein-related 1-like
PsoOvis1B010703T1	0.00630361141583012	0.0611893708573619	-0.31292754563408	0.11456019852997	6.50705833778905	0.0451259415496417	0.00180302247706949	0.0178830361537698	0.0147297167971368	0.0178830361537698	0.805006565274925	PsoOvis1B010703	protein_coding,protein_coding
PsoOvis1B009615T1	0.00632554966524702	0.0613578317528961	-0.404466852275374	0.148134079091183	6.30651039532942	0.0754104768426962	0.00221142206650267	0.0307041360157866	0.0171380602087798	0.0307041360157866	0.755515441810756	PsoOvis1B009615	Monocarboxylate transporter 12
PsoOvis1B003871T2	0.00633912253359396	0.0614234566382366	-0.295215957463219	0.108149441611197	7.58932984338061	0.0401813005272539	0.00252008731751051	0.0150243652637101	0.00743131559081774	0.0150243652637101	0.814950333106448	PsoOvis1B003871	protein_coding,protein_coding
PsoOvis1B014680T1	0.00634149238562999	0.0614234566382366	0.223076787557728	0.0817256609040143	10.4880524364452	0.0170688621874939	2.56755652307125e-05	0.0026491822389826	0.00999294991006618	0.00999294991006618	1.16722022555406	PsoOvis1B014680	tubulin beta chain
PsoOvis1B009487T1	0.00635575155909821	0.061472608648908	0.261069098537943	0.0956703543577081	6.70254696488254	0.0238562847539609	0.00120299207922094	0.00305846103394932	0.0125262329751732	0.0125262329751732	1.1983664162718	PsoOvis1B009487	spliceosome-associated protein CWC27 homolog
PsoOvis1B012321T2	0.00635290057588654	0.061472608648908	-0.32907623718527	0.120585444490503	7.33464886303863	0.0499363702715708	0.00472920880944986	0.0170820653250085	0.00824897626303049	0.0170820653250085	0.796046031737162	PsoOvis1B012321	protein tramtrack, beta isoform-like,protein tramtrack, beta isoform-like,protein_coding,protein_coding
PsoOvis1B000137T1	0.00636667359745811	0.0615337853975266	-0.688160212253921	0.252232825346348	4.94405755873151	0.184605217482794	0.0496517926690699	0.00351805003591207	0.0457803046042318	0.0457803046042318	0.620644818911667	PsoOvis1B000137	Sorting and assembly machinery component 50,sorting and assembly machinery component 50 homolog
PsoOvis1B010784T1	0.0063850136054131	0.0616665166825828	-0.232154148372675	0.0851215594562546	7.00545107407186	0.0186958922613669	0.000882876760950969	0.00227615783826715	0.00998564306544606	0.00998564306544606	0.851362736900561	PsoOvis1B010784	protein_coding
[truncated: 12,000 more rows]
